# Supplementary material for: Reply to: ‘Reconstructed evolutionary patterns from crocodile-line archosaurs demonstrate the impact of failure to log-transform body size data’
Source: Commun Biol. 2022 Feb 25;5:170. doi: 10.1038/s42003-022-03072-x (PMC8881626; doi:10.1038/s42003-022-03072-x)
Supplement: Supplementary file 3 — Supplementary Data 1 [file 42003_2022_3072_MOESM3_ESM.csv]

	Skull.width	Skull.length	Interorbital	Orbit.length	Snout.width..maxilla_premaxilla.margin.	Snout.width..Maxilla_jugal.margin.	Nasal.length	Post_orbital.fenestrae.width	Post_orbital.fenestrae.length	Frontal_supraocciptal	Skull.depth..prefrontal_nasal.	Skull.depth..maxilla_premaxill.	Mandibille.length	Mandabille.depth..d_sur.	Mandibille.width..articular.	dentiary.suture	Mandibille.width..ang_dent.	Femur.head.width	Femur.length	Humerus.length	Humeral.head.width
Acynodon_adriaticus	11.8	12.9	2.1	1.7	5.1	8.75403709300001	3.1	13	1.7	8.9	3.70341350699999	2.53325115899999	23.9235137	3.205026719	10.40845791	3.1	11.50323997	3.67951650600001	13.67244988	8.311246263	2.47178464978151
Acynodon_iberoccitanus	11.4	16	2.6	3.3	4.6	9.2	3	15	2.6	11	4.25491651899999	2.747963434	26.33640122	3.433636497	12.19320621	9.63238923299999	12.22389089	4.391380262	14.64512328	9.43614920899999	3.26059691913797
Adamantinasuchus_navae	6.10008662299998	6.79999999999999	1.656564411	2.5	1.84628019	4.501851346	2.57800539299999	17.2374888938944	0.961402288999998	3.30000000000001	1.89999999999999	1.29999999999999	6.30000000000003	1.4	5.74951409899998	3.30333625599999	8.52423953699998	3.64018283000001	10.11654932	2.34737563099997	1.45583090235246
Aetosauroides_scagliai	11.66848108	25.7	4.253442293	4.03586103000001	4.67038283800001	8.69346048000002	10.42449324	16.7492371948339	3.07682656100001	11.71000017	6.4	3.5	24.2	3.6	11.55021356	10.51997895	11.32657596	5.76670774499999	20.10435642	27.15398527	5.90664677496107
Aetosaurus_ferratus	2.8	7.7	1.5	1.7	1.05	3.1	3.6	3	1	2	2.1	1.1	6.2	1.812387573	6.23204397199999	7.19384627499999	8.27503037099999	2.676652004	7.6	4.5	-0.523561321554598
Aktiogavialis_puertoricensis	15.4098058	41.7642568099999	1.8	3.813122479	3.458542104	10.19655616	18.02440633	42	2.6	14.36550558	4.890786226	2.932446102	44.93315484	3.606325603	13.99866315	24.62412424	13.83131815	5.503626472	14.56833882	10.21452834	4.24458468120729
Albertosuchus_knudsenii	18.7	38.7	3.789458935	4.828824289	7.7	14.20765985	17.0813489	14	3.1	22.6	7.05401987599999	4.089192276	40.22591508	5.401844519	17.76128031	2.1	16.44281745	4.951079846	22.38063956	13.37609866	7.47939976259411
Alligator_mcgrewi	5.2	7.4	0.8	1.7	2.2	4.1	2.6	6	0.9	4.1	2.01400161399999	1.52674756899999	16.94180408	1.961915643	7.46422006899998	6.89563942899999	9.75150494	3.046450758	8.01178893399998	5.34544532399998	0.0885597334247013
Alligator_mefferdi	9.8	29.1	2.7	5.5	8.8	15.9	15.7	33	1.8	10.5	6.175772456	3.56957657	35.6067888	4.505338496	15.91140732	9.809180876	15.27046898	6.09448905599999	20.40402707	11.55250926	2.12356860737387
Alligator_mississippiensis	12.26987518	19.1	2.42820542799999	3.729923438	4.624811659	7.796104339	8.05505238599999	17.9034917324757	2.012210022	9.710823231	2.2	1.4	21.5	1.9	9.19034396399996	8.65105071699998	11.22428048	4.62127619200001	13.471539	5.36076350499998	4.86814236471009
Alligator_olseni	14.1	26.1	2.3	5.1	6.4	11.20457279	12.4	38	1.5	11.5	5.39850040699999	3.263041943	33.5563013300001	3.961228308	14.77640984	11.30612339	14.31502338	5.35175743899999	18.18354304	11.13435545	3.82146136707234
Alligator_prenasalis	9.99999999999999	19.9	1.7	4.3	1.8	8.76857749600001	9.30654142099999	28.4271201310827	1.8	9.701391782	3.726116582	2.117393644	20.2	2.8	11.25016001	8.74877428899998	12.47461312	2.7	10.7	8.10383230399998	2.56877352789108
Alligator_thomsoni	31	46.3	4.9	8.4	16.1	24.5	18.9	51	5.2	17.5	8.1	6.4	60	7.9	23.7	7.4	22.2	8.08600133	31.7446702	23.1049406	7.66105628558917
Alligatorellus_bavaricus	5.91401010099998	9.64684508299996	0.7	1.2	1.024016543	3.348349758	1.3	1	0.5	2.3	1.43823602699999	1.36132033499999	12.52600642	1.795806883	5.84552264999999	6.74550995899999	8.68615584499999	2.38176121	5.97004266199997	4.15184742499998	-0.921038399242326
Alligatorellus_beaumonti	3	3.8	0.3	1.1	0.8	2.3	1.2	2	0.6	2.5	1.41363245099999	1.18437132999999	12.05233145	1.551230329	5.53000812099998	7.15380097299998	8.28397666299999	2.489541848	5.80142192299996	4.00505595899997	-0.67965172003538
Alligatorium_meyeri	3.3	6.2	0.5	1.6	1.1	4.29150188000001	5.72260114300001	6	0.9	3.8	1.929092956	1.394351573	13.84145497	1.82264311600001	6.51913366299999	7.69705361499999	8.722528277	3.00412579	6.34688465299999	4.78039544699999	-0.469614256104855
Allodaposuchus_precedens	28.2	34.1	4.3	4.4	12.6	18.7	11.9	49	4.3	17.9	7.27933191499999	4.50925697599999	44.45798168	6.09968282199999	20.58312334	10.45364266	17.05559406	6.95691154500001	27.28185158	16.08303229	7.99466314168585
Allognathosuchus_polyodon	8.4	13.54802806	2.01142419	3.707573707	3.7	6.00000000000001	4.7	22.0386530716474	2.103131265	8.99523185100001	3.425954045	2.260839584	22.1207086100001	2.756945	9.85893747999999	10.0832498	10.74940501	3.674085654	13.65448479	7.07300061999999	2.81190715153806
Allognathosuchus_wartheni	9.61057724899999	12	1.3	3.319823113	4.110036805	7.239041613	5.99999999999999	20.608510146912	1.8	4.7	2.488224059	1.899428728	22.0486750800001	2.444886619	9.08947608499997	8.60762795199999	11.42692637	4.876564902	10.30617485	6.87784189499998	0.435211712962694
Almadasuchus_figarii	15.61989205	34.59970139	4.50055572599999	4.953260389	4.814287764	11.67539762	13.67913814	50	6.2	14.40908438	7.83688881000001	4.265750001	38.72568426	5.19471998600001	20.79059801	15.33446151	14.52633364	3.9	20.2	15.90676493	6.55396687484239
Anatosuchus_minor	5.6	14.4	2	3.3	6.5	6.60000000000001	5.59999999999999	7.61609053129928	1.8	7.50000000000001	2.09999999999999	1.3	20.57054434	1.5	9.94223210299999	1.10000000000001	11.67613916	4.007627207	14.02455752	8.194242844	3.14080697121422
Angistorhinus_grandis	43.0079859000001	135.8	11.95312545	12.08874214	18.036848	28.1573842900001	37.0978100300001	42.0425034296098	13.23967952	37.96847039	28.6617493900001	14.49739229	133.6	15.95282312	48.3758274400002	54.42652985	29.7691118600002	10.08921175	55.67391577	106.8195319	24.0878925962614
Anteophthalmosuchus_epikrator	44.2	61.2	13.1	6.4	7.7	24.4	27.9	76	9.8	27.1	13.69101883	7.868836709	69.79685536	8.94809733500001	31.82164164	23.68085804	21.45439593	8.09265185000001	39.57282302	27.4377382	11.072270178434
Anteophthalmosuchus_hooleyi	39.6	59.8	13.8	6.4	9.4	22.4	28.5	21	11.6	27.7	14.2941737	8.31715906599999	73.11685207	9.149260573	32.95556219	24.94810721	21.72253543	8.11250964700001	42.36932306	28.93595318	12.6859906247878
Anthracosuchus_balrogus	37.1	63.9	14.4	7.2	18.6	27.9	16	73	10.4	28.7	13.71880934	8.00067532199999	83.01553607	9.450615874	33.5863975499999	30.8053646	23.4574262199999	9.94264110400001	43.6739393200001	26.7906647100001	12.1551524716223
Aplestosuchus_sordidus	18.4	33.6	4.797316087	5.670255894	7.2	10	15.5	67	4.4	14.3	7.713358332	6.460092487	34.1	5.86326018700001	23	9.1	15.6	5.129240012	24.4556615899999	16.86679576	8.28965314523228
Arambourgia_gaudryi	6.2	8.7	0.8	2	2.500338196	4.8	3.9	14.8889886023882	1.417309971	4.5	1.652500482	1.638797797	11.5	1.6	6.1	7.293924784	8.95899015699999	3.68798160500001	10.43645037	4.89469467199999	1.65742499834929
Araripesuchus_buitreraensis	6.7	13.2	1.7	3	2.3	5.8	4.2	14	1.7	8.8	3.415068402	2.229250832	22.72327748	2.730410053	7.990157688	10.82235927	10.86898552	3.61139724	11.37277767	7.62053739999998	1.67198018520739
Araripesuchus_gomesii	8.5	13.7	2.14020797	2.944798858	3	5.3	6.824140078	21.641486440678	2.432357292	8.13467796700001	3.456020246	2.080222831	21.2536756900001	2.578810557	9.30704496799999	10.88341823	10.51475388	3.654937523	12.07968397	7.52191928899999	2.35295052473409
Araripesuchus_patagonicus	3.8	11.00941299	1.2	1.8	1.962537835	2.2	4.70993080799998	7	1	4.9	1.76188743999999	1.42736554499999	15.61577126	1.910319066	3.8	9.46519346299998	8.99240175200001	2.685593586	8.93516975499998	6.02005815999999	0.516001422443453
Araripesuchus_tsangatsangana	2.99999999999999	11	0.6	1.5	1	1.80000000000001	2.09999999999999	15.5947220541454	1.359904661	2.80000000000002	1.563266244	1.384970727	14.11493982	1.545734819	4.96517965800001	8.375851014	7.92264499	2.63770181600001	6.62553112399999	4.66429682699999	-0.0753547111473204
Araripesuchus_wegeneri	5	12.5	2	3.4	3.6	6.7	6.8	13	1.6	5.7	3.44434436699999	2.204232854	21.46012766	2.751786314	9.53726021299998	10.40879779	11.16942411	3.93898464899999	11.9519522	7.42898006499999	0.41216946307167
Arenysuchus_gascabadiolorum	11	16.7	2.3	2.8	4.4	10	4.4	31	2.5	10.4	2.4	1.7	27.62647101	3.53616029400001	11.77125898	5.27311285000001	11.71183803	4.25657520800001	14.77467822	9.095306364	2.89468173994798
Argochampsa_krebsi	13.5	41.9	2.4	3.6	2.7	7.1	13	38	3.5	14.2	5.419875075	3.237391167	45.18365047	4.06374713400001	14.62128286	26.44194015	13.08489439	4.248446113	15.80066146	12.05205037	4.21996796931759
Arizonasaurus_babbitti	17.34107325	38.8	5.64733517800001	5.30000000000001	7.13980281	12.49634022	14.77669768	23.181091515891	4.90680894100001	15.20676091	10.07658378	8.7	32.3	5.406033355	16.59759634	12.4451006599999	13.89498455	7.86116832599999	26.5922035199999	33.02180987	10.2095708947647
Armadillosuchus_arrudai	21.7	23.8	7	3	7.4	10.22625102	9.2	38	3	15.1	6.63301255399999	4.17313862899999	28.10496745	5.110060289	14.34693501	8.82677564899998	11.82899207	5.27744747800001	21.13021648	13.37056627	6.1791417484548
Asiatosuchus_germanicus	25.2	53.94595206	5.26521695100001	5.747290023	11.3	11.9	23.4	32.2266731712626	5.485542673	20.34886869	9.956181536	5.554495999	53.05198401	6.98423735299999	22.92307458	17.93218048	19.1125399400001	6.992344381	33.86811322	19.59198584	9.29598635813881
Asiatosuchus_grangeri	29.89420366	64.7160302499999	8.84229307799999	7.74220111	13.04381639	18.77933056	27.73056356	41.6794206375903	6.259931705	25.42898168	15.17506746	9.241675087	72.8	8.6	43.5	13.2	32.8	6.94556533199998	32.0031573599999	34.42748873	11.2927760654687
Atlantosuchus_coupatezi	27.9	110.4	4.8	6.5	4.7	19	55.6	65	3.5	34.9	12.77459816	6.738975546	80.7195893899999	8.29350082299999	29.0698501	28.01931912	21.0655266200001	7.00065693699998	34.9160051299999	23.96236947	10.9313589245487
Australosuchus_clarkae	40.4	75.3	4.4	12.2	13.8	30.9	29.6	64	7	36.5	14.5453846	7.894193426	72.5477864400001	9.46528401799999	33.82853425	25.22297481	24.9533090400001	10.45973746	42.88728805	26.65309673	15.4540863483347
Barinasuchus_arveloi	42.8	80.6999999999999	8.694206097	8.293494909	12.98978407	24.70282837	30.2180251	62.9092791062766	9.24648775299999	30.63015902	17.07878399	10.0274556	90.92808524	11.41548826	36.56895993	24.15239444	25.9448190900001	7.614229905	43.02394312	30.36282759	11.4312791960401
Barreirosuchus_franciscoi	25.3	44.05347704	4.5	5	7.042249758	18.7	19.22896199	44	3.3	18.5	8.5	4.82271104299999	43.29332316	5.71188806	20.26812489	14.49446877	15.99406995	6.497299136	24.40200488	17.0780803	6.99455677982407
Batrachomimus_pastosbonensis	7.3	19.4	1.9	2.7	2.4	4.2	10.8	9	1.8	7.8	3.49098065599999	2.290281677	22.7	3.00429381	7	3.3	4.2	3.499844679	13.83126081	9.13805991399999	2.56197709074463
Batrachotomus_kupferzellensis	18.30938295	36.2	6.736708053	5.75329132100001	7.61406336100001	12.89191041	14.7	16.8631762217905	5.13092263000001	16.57577057	12.7	10.1	39.5	5	15.4032960100001	10.9976035599999	12.74455263	8.73613164999998	29.8378182999999	43.29632969	13.533817962016
Baurusuchus_albertoi	18.30411612	40.81662843	5.947675958	5.708324281	5.984128052	12.27757477	16.83921214	43.557896210958	5.019041125	16.52294188	8.118520446	4.637934163	39.41792474	6.8	21.45148307	19.14859658	16.38147867	5.3	27.9	15.9	5
Baurusuchus_pachecoi	25.06109393	47.8	7.062686717	7.085537906	9.97371579	13.21920695	18	40.6178600732696	6.623721138	20.8397349	12.1	9.9	51	10.7	18.40526774	12.16288786	16.7350129	9.50445682399999	33.4601617799999	34.91765165	11.2164093536534
Baurusuchus_salgadoensis	19.1	42	4.6	5.98752912699999	6.8	9.2	20.8	46	5.6	16.3	12.5	8.3	41.7	10.3	2.3	10.9	14.8859097800001	6.523315909	26.35223623	19.4127962	4.40732380746426
Borealosuchus_acutidentatus	22	44	2.8	6.7	6.5	13.4	18.4	17	3.3	18.7	7.668084907	4.315526249	43.07298106	5.419701386	19.08715183	15.50964735	16.64846456	6.184112567	22.96746864	14.69008503	6.51856473617748
Borealosuchus_formidabilis	36.5	70.8	4.4	8.1	8.1	25.6	34.2	62	5.8	28	12.3265661	6.751734013	64.6211128	8.116903442	28.63606612	21.39156131	21.3309719800001	8.208566235	35.26290601	23.29696618	10.5511009343008
Borealosuchus_sternbergii	18.3	32.4	2.8	5.6	5	14.2069381	15.2	36	3.7	14.4	6.559214375	3.856630848	38.18303552	4.698767818	16.80436845	13.7390287	15.18522824	5.440625013	20.12862653	13.28355143	4.32505810111422
Borealosuchus_wilsoni	19.6	33.2	5.3	4.4	5.9	13.2	14.3	42	2.8	18.3	7.098692008	4.166330834	39.49481261	5.042809519	17.92403569	14.98164203	15.32966965	5.527507645	21.78018423	14.2336616	6.12553765967306
Boverisuchus_magnifrons	11.7	28.2	2.759463869	4.277359391	2.7	6.7	12.01438084	28.4043234936832	2.130334782	11.97670009	4.71696053799999	2.777909067	27.33825211	3.333711469	12.35885372	12.07233322	11.76319842	3.97549784	14.42936024	10.1890911	3.39553219928014
Boverisuchus_vorax	24.5	46.9	5.4	6.2	8.7	14.9	20.8	33	4.2	19.6	8.662259841	4.892409392	47.07562715	6.057367	21.13104884	17.0471461	17.62574733	6.653985909	26.27178421	16.47307289	6.98077861549074
Brachychampsa_montana	27.1	38.8	3.8	6.7	15.4	22.6	14.2	22.6382854535072	4.00000000000001	15.6	8.780569965	5.21835213499999	49.5000000000001	6.62704833799999	22.54619431	5.10000000000002	28.3000000000001	7.35937789	27.32637474	18.70720726	5.11157003532173
Brachychampsa_sealeyi	11.4	20.44290321	1.6	4.441100248	4.6	8	8.39059094799999	24.4472388579032	1.892910242	8.958408533	4.09105300999999	2.708939364	27.28480346	4.2	12.62851981	5.407273884	16.46077392	4.883364258	14.65392143	8.88637164599999	2.99646673030796
Brochuchus_pigotti	15.7	35	2.7	4	5.2	13	17	17	2.3	13.9	3.8	2	34.6	3.4	14.82354927	14.03811135	13.63342315	4.1	17.4	10.45751734	4.29006924092844
Caiman_crocodilus	11.9	18.7	1.9	4	5.2	9	6.6	7	1	9.6	4.299015502	2.658492714	29.53897824	3.380075956	12.05174927	11.6045139	12.59339665	4.623561063	14.34478743	8.68027950699998	2.31827866022229
Caiman_latirostris	19.6	26.8	2.5	5.1	8.6	14.6	11.9	8	1.1	12	6.054352679	3.531440538	37.04775129	4.52153707	15.79300613	13.59741227	15.01907816	5.998635594	19.69050972	11.36155416	3.54970240471652
Caiman_wannlangstoni	18.6	31	3.1	8.3	9.1	15.9	10.5	18	2.5	14.3	7.1	5.4	43.7611191200001	5.175851063	18.3679437	13.56645882	16.44387209	7.259133478	23.93710835	15.01318429	6.274757277385
Caiman_yacare	17.3	27.3	2.9	5.6	7.9	13.2	14.1	9	1.5	10.3	6.013920916	3.488944973	37.1562650000001	4.4594544	15.69594543	13.75251671	15.00832314	5.903728134	19.44962356	11.36078722	2.56919517099768
Caipirasuchus_montealtensis	14.79484237	30.6	5.018351935	6.8	5.4190513	9.94403739900002	9.5	36.4397648060681	3.271139103	13.49311229	6.7	4.219870218	11.5	6.2	13.22813126	8.48296757999999	12.39501485	6.27041635	21.29470678	11.43408562	6.24567040472015
Caipirasuchus_paulistanus	8.8	16.3	3.5	3.9	2.8	5.8	5.6	17	1.7	10	4.5	3	17.3	4.5	9.1	6.7	8.9	4.340978823	16.44239016	10.54023921	3.6252450211441
Caipirasuchus_stenognathus	7.19999999999999	14.5	2	3.207853186	2.5	3.6	5.6	23.0582536966243	1.6	8.1	3.69999999999999	2.6	17.1	3.5	7.39999999999999	5.7	6.40000000000001	4.06165621	14.72758567	9.05663135699999	3.4941413597637
Calsoyasuchus_valliceps	14.95787213	41.2	2.9	3.7	4	9.4	18.2	28	2.2	12.6	5.820332805	3.400685762	34.35417894	4.266631907	14.38300052	11.93187544	12.72731491	4.625663246	16.88056846	11.26494991	3.54495128436538
Candidodon_itapecuruense	4.6	9.9	1.43199502	2.683740815	1.193250614	4.22173708200001	4.942784521	16.9125367767056	1.550154276	6.404095874	1.74683138299999	0.964200088999996	9.04156968400003	1.478538732	6.41129068199999	7.86775788399999	9.40856909499999	4.162746297	8.22004761399997	5.76360295599998	1.74277887508555
Carnufex_carolinensis	41.95456251	60.2	21.59969183	14.00703809	10.92676745	28.06296191	44.66550924	3.04163329103905	12.35439275	46.4631146	15	8	61.4	7.1	45.3331018800002	29.9149600499998	17.5202960599999	5.23999999999999	76.2420096900001	131.2	43.5
Centenariosuchus_gilmorei	18.48785382	31.9225752299999	2.8	4.91460786299999	8.35087530299999	13.24591343	13.99574423	26.9686207081467	1.9	18	5.31733834399999	3.143376489	39.79414189	4.112028158	14.6969525	12.82618886	15.31640588	5.77148224	15.02667371	10.08268495	4.62943363980405
Ceratosuchus_burdoshi	16.5	13.2	2.5	6.5	7.4	14.9	12.2	46	3.9	13.4	5.32380024000001	3.03649833300001	38.5099174500001	4.69970755600001	17.4091400299999	12.24012005	15.95633888	6.07586610399999	21.36774338	13.25594548	4.34814134112919
Cerrejonisuchus_improcerus	9.1	28.8	1.6	1.2	5.5	5.7	7.2	43	5.3	16.1	4.599230855	3.01934900799999	43.97587257	3.72653104900001	13.2891294	19.61191195	11.77558791	3.73699985500001	15.74854659	10.61049168	5.90006374680691
Chenanisuchus_lateroculi	19.8	52.1999999999999	7.7	4.79999999999999	5.59999999999999	16.8	20.3	43.7450671049642	9.6	24	8.977310456	5.310253139	67.07059574	6.64636675300001	24.27743342	29.1784546	17.1190780199999	6.11558963800001	27.42683005	19.8012962000001	7.4281913024571
Comahuesuchus_brachybuccalis	7.77929314599999	10.25584308	1	3.149663325	1.1	4	2.6	20.2714414265205	2.565023785	7.70826609500001	2.544822407	1.90701819199999	14.64876138	2.088768672	7.25847723700001	6.84851546599999	9.211218197	2.978728747	8.99063871199998	5.66086483599997	2.04016210252825
Congosaurus_bequaerti	20.9	66.7	3.1	4.7	1.6	9.5	25.6	53	13.6	27.2	9.57251709	5.49032188999999	66.5530423599999	6.504385122	22.84031869	24.33702133	16.35246973	4.90642913200002	26.29512566	20.03471653	9.94041795333625
Cricosaurus_lithographicus	15.3	64.6	6.7	6.806076335	4.9	8.5	20	66	8.5	24.4	7.803665005	4.307723245	54.9503323499999	5.69882250200001	20	24.6	10.7	4.90065643700001	21.1	18.94953737	10.417625272843
Crocodylus_depressifrons	23.2	37.1	3.3	6.1	6.5	14.9	16.6	44	3.9	15.2	7.398453453	4.327093093	42.97685637	5.387425486	18.94912074	5.3	16.43480809	5.609306065	22.78672007	14.65785575	5.48594956946007
Crocodylus_anthropophagus	26.36443088	50.8380774599999	7.730341127	6.720587543	7.82996375099999	16.15686156	21.03222843	52.813116547098	5.33558902799999	20.7889093	7.91683199499999	5.302882328	49.4342534399999	10.4	28.69228302	6.5	17.59737551	6.7	25.5	23.9	9.2
Crocodylus_checchiai	23.48822897	50	5.2	6.3	7.8	16.4	22.5	52	6.2	18.9	7.5	3.9	44.65795425	5.984370281	22.0784649	14.01436347	16.28166872	6.88213386800001	27.53620923	17.88979104	7.92027556788966
Crocodylus_falconensis	34.8	66.5	7.4	8.7	13.9	31.6	29.4	56	4.5	25.2	11.8392846	5.899196111	59.7572091500001	8.340633902	30.47479517	15.5	21.96665421	8.74723882799999	36.89540604	22.30048381	8.69252675001267
Crocodylus_johnsoni	5.4	13.8	0.7	2	1.4	3.8	6.1	7	1.1	5.7	2.29855439699999	1.681692178	18.05842484	2.42730301	9.31677512999999	8.87216816399999	9.82924345	3.033792499	9.02160035999997	6.08224694599997	0.631122059245924
Crocodylus_moreletii	19.9	30.3	3.5	3.8	6.9	13.9	11.5	29	3.1	15.1	6.494527884	2.784730625	32.67413125	4.554904161	17.88947135	10.33744769	14.66139282	5.47564545300001	20.90055607	13.09795174	5.38718362422446
Crocodylus_niloticus	26.8	47.2	4.5	5.4	8	17.5	20.85600583	47	4.1	20.8	8.41922625299999	4.637350444	45.6491223	6.417220508	23.4796691	14.94933671	17.34956378	6.60647296800001	26.77210982	16.95519463	7.98109261945178
Crocodylus_porosus	32.4	67.3	6.63412900200001	6.772069026	11.4	25.5	25.82818518	51.455066950924	5.143826463	22.75194558	13.24506441	7.556188741	64.10362864	9.0095783	32.15800652	20.12849801	22.4838035	8.91702072500001	41.47876942	25.83855984	9.33202481390888
Crocodylus_rhombifer	11.5	21.1	2.4	3.4	3.9	8.9	8.8	16	2.1	8.5	4.29839094	1.6	22.7	3.1	12.5094735	8.43933724700001	12.16095272	4.48485873	14.9225509	7.11012186499999	2.49155029509414
Crocodylus_siamensis	31.6	54.1	5.4	5.9	12.9	24.1	25.4	31	2.6	20.5	9.76116609099999	5.452226361	50.57557149	7.06664082899999	24.83010958	17.95084678	19.38938842	8.035251451	30.75901377	17.98247441	7.15601254176875
Crocodylus_thorbjarnarsoni	54.0000000000001	86.35	13.6	12.5	24.75	41.1	36.4500000000001	74.6130230605003	7.50000000000001	38.05	16.1	15.3	118.6	15.55	47.5	10.3	27.6301328599999	12.79891668	52.3367193100001	42.1372025700001	18.0992832244034
Dakosaurus_andiniensis	41.1	77.1	24.7	14.5	12.5	19.1	10.5	24	20.1	45	17.9	12.7	83.2	10.6	39.02461999	27.4766111399999	21.2848850399998	11.33860364	53.5078943700001	47.0980490600001	25.9773404532425
Dakosaurus_maximus	29.6	49	11.2	11.82646262	7.1	15.8	11.1	78	10.8	23.1	8.56506226000001	5.434453091	64.7068102900001	5.02789692100001	27.07512026	22.22587918	11.9982927699999	6.85816151300002	34.7327553300001	24.4908585299999	13.6202769286086
Decuriasuchus_quartacolonia	14.3	30.6	5.5	4.8	8.3	9.9	8.3	43	2.4	13.3	6.3	4.5	29.7	3.7	14.01644163	11.20327807	12.87314643	5.873166605	23.47001648	19.29588081	7.85302946866879
Desmatosuchus_smalli	14.96292709	37.2	5.838223416	4.88495823900001	6.173367771	12.29199865	15.46541386	21.2511699203273	4.106955837	14.98477728	7.6	6.3	32.6	5	14.7295014000001	11.24640017	13.04866421	7.27546220899998	25.8030769099999	36.50568804	7.32123321197835
Desmatosuchus_spurensis	25.51932968	61.12713958	8.89209767900001	7.42430711200001	5.93983976400001	17.89147952	23.47332879	56.1156521957441	7.34466435500001	24.11740581	13.32673781	5.83548301300001	51.12118631	8.04254727100001	33.64711392	26.76724834	17.04501305	6.617648146	42	25.5	10.5630834022771
Diandongosuchus_fuyuanensis	12.0636172	24.8	3.210670543	3.6	2.8	8.96333769300002	6.6	37	2.6	9.3	7.00673917500001	3.50680953	27.7405075100001	3.65370882100001	12.81188041	13.61645394	11.58971693	3	13.6	10.6	3.7
Diplocynodon_darwini	4.2	7.4	0.5	1.4	1.4	6.71312484400001	3.1	18.7392930373499	0.871613538000001	3.6	1.750547824	1.513044669	13.07341731	1.71478598800001	6.350852919	5.37876159899999	8.51894727999999	3.029696674	6.78522580699999	5.11175464499999	-0.405001447321756
Diplocynodon_deponiae	9.55459220499999	16.71275306	1.597998741	2.978229007	3.612583092	7.81042607700001	9.60795251999998	22.2540540891346	2.534179036	8.19499794400001	3.39625676299999	2.318557097	11.7	3.133986365	6.1	1.2	11.84683505	1.3	6.1	4.7	1.2
Diplocynodon_elavericus	22.5	36.04354761	4.766504906	5.193244088	7.420037336	18.7	15.71212918	34.4643046209411	4.840918109	12.5	5.8	5.2	37.09954958	5.546273343	18.54397968	12.64487699	14.6127221899999	7.64323548700001	25.57279849	19.86828615	6.35602809169347
Diplocynodon_hantoniensis	20.9	35.7	1.6	5	7.9	15.6	18.4	30	3	13.2	6.951501222	3.974453141	37.93907766	4.999175742	17.32054846	12.91555796	15.85114299	6.014176526	21.57596573	13.1691663	4.38716362075838
Diplocynodon_muelleri	6.2	13	0.8	2.3	3.3	6	4	8	1.7	7.3	3.058007817	2.035080923	20.01975283	2.572451045	9.10871678700001	8.807971414	10.75437512	3.542394344	10.53005351	6.71402898500001	1.45368241790879
Diplocynodon_ratelii	25	45	3.9	6	10.7	18.5	22.3	43	4.1	18.1	8.925955894	5.027526624	46.9611646600001	6.18182847899999	21.48763658	16.34345712	18.03272897	7.091872686	27.59682231	16.62715811	6.79541653287389
Diplocynodon_ungeri	17.8	36.4	2.5	3.9	5.9	12.50320848	13.85605226	32	2.5	13.3	5.76955625299999	3.53127526999999	32.34280514	4.381094396	15.06938441	4.6	14.54829325	4.631265479	18.07027548	11.51154611	4.50516965158352
Dollosuchoides_densmorei	19.8	44.2	2.5	4.2	2.8	9.9	23.5	55	4.3	14.6	7.425368098	4.39078576799999	57.9	5	15.4	20.7	15.18511486	5.038710775	21.55178489	17.9979613	4.898541613561
Doratodon_carcharidens	9.858704549	14.35058919	1.629181977	2.667692924	2.003220636	6.331944837	7.884332076	18.7511870740859	2.208007256	8.62944255600001	2.696001257	1.580934234	10.3	1.2	6.862538587	2.1	3.3	3.57897056800002	16.49987019	5.87233570099998	5.41973515413709
Dyoplax_arenaceus	5.39999999999999	7.9	1.1	2.1	1.30000000000001	3.10000000000001	1.4	12.4870969708575	1.4	1.50000000000001	1.3	0.699999999999996	9.40000000000005	0.900000000000002	6.692069368	8.674297737	8.91315190499999	3.24153292600001	10.09617037	7.11123526799997	0.586308875100029
Dyrosaurus_maghribensis	20.9	65.4	2.3	4.4	2.7	10.3	29.1	55	8.8	25.8	8.901611199	5.06992032899999	65.1242205699999	6.142214538	21.67097544	24.80634431	16.1433651	4.99974077500001	25.14752031	18.44802284	9.13613966338233
Dyrosaurus_phosphaticus	20	61.8	2.4	3.8	3	10.3	28.8	52	8.7	24.3	8.473953301	4.85066598899999	63.1353381599999	5.95437926	20.94585364	24.94091434	15.69884438	4.86217622500001	24.14115596	17.67976981	8.272141375274
Ebrachosuchus_neukami	14.1	63.6	2.6	4.2	4.7	10.7	12.01047849	37	2.5	15	9.08569027900001	5.162791126	44.1023213399999	4.484441615	16.5025736700001	19.36738686	12.51793718	5.10945709700001	23.72932659	12.63395917	5.67422696313824
Edentosuchus_tienshanensis	3.4	11.13194423	1.3	3.005819312	1	2	1.1	15.5501774590499	2.276820592	6.769344667	2.18044098699999	1.68079751799999	11.99751765	1.978633977	6.80493265400001	1.3	9.79871899099999	2.787422969	9.05587688199997	5.44960641099998	1.91178119949078
Effigia_okeeffeae	4.4	10.6	1.6	3.4	2.7	3.2	1.9	11	3.6	0.8	2.7	1.7	9.8	1.1	7.81088277199996	8.72104725500001	10.4204128499999	3.18151156200002	3	1.3	2.08587068933119
Elosuchus_cherifiensis	28.5	61.4	5.9	4.3	5.2	18.83690863	36.7	64	4.4	17.3	5.74869000400001	3.635642678	77.76950122	6.69297759800001	27.1574070599999	51.1	16.91505158	5.98340615699999	23.7911907	20.26635313	4.06731317078639
Eocaiman_cavernensis	12.84241399	18.74181133	2.71917951699999	3.70211010599999	6.31599393	9.2260399	10.95516746	17.8188256670858	2.88069519499999	10.0362311	4.21593679299998	2.98272147099998	26.90108693	4	5.7	4.1	12.36543973	3.984071427	19.46582841	12.70632164	4.73287092556286
Eosuchus_lerichei	17.4	42.6	2.3	4.4	2.9	10	19.7	42	3.8	13.1	6.279329526	3.704554614	46.09588825	4.662916154	16.61515586	22.2	14.51398955	4.696298112	14.94535482	13.73394461	3.70547327182191
Eosuchus_minor	16.9	40.7	2.3	4.7	3.6	11.2	18.7	47	4.2	13.8	6.44425423100001	3.615321328	41.49803479	4.51204580500001	17.388607	20.61459576	14.50922599	2.3	12.3	14.5	3.1
Euthecodon_arambourgi	19	58.9	2.7	5.7	4.1	12.1	25.3	35	3.2	18.7	4.2	3.1	43.06330757	4.8559285	18.20292313	16.1982292	15.08462539	5.61369602600001	22.34461557	14.41281018	6.29769774465377
Euthecodon_brumpti	22.2	90.2	3.3	4.9	3.9	14.6910994	24.81394356	31	3.5	22.6	6.04454008899999	4.38826854999999	50.2126706599999	5.63105978599998	21.0364704100001	17.66946836	16.75830711	5.60403417900001	24.35902055	16.1564271	7.40051489525911
Eutretauranosuchus_delfsi	10.8	28.5	3.1	2.9	3.3	8.2	14.3	33	2.8	9.5	5.233219573	3.174285188	32.3	3.968822354	13.03104354	6.5	11.2	4.185616975	16.27935588	12.01488917	2.40664084822528
Fruitachampsa_callisoni	7.688965191	5.4	0.9	1.8	1.3	1.9	1.5	45	2.479398958	7.85176298000002	2.565043597	2.10399567199999	16.28529717	2.334848466	3.4	1.1	8.11727914300005	2.43163160500001	11.79577458	8.45106158099999	3.34577220207908
Gavialis_bengawanicus	27.1	73.8	11.1	6	5.1	13	11.1	72	6.4	23.2	9.480250567	2.8	81.6	5.5	27.2	50.7	17.1	5.9	30.7	28	5.6
Gavialis_gangeticus	4.6	18.2	0.8	1.4	0.8	2.6	5.1	10	1.2	9.2	1.961946858	0.297279333999999	44.06667102	1.76164557600001	8.03579577699997	42.2734703	8.37383532100004	2.728893479	9.680543406	9.78064754399998	-0.0661788105402652
Globidentosuchus_brachyrostris	19.7	33	3.7	6.6	13	9	10	14	1.9	17.7	7.46271157699998	4.506757525	37.4	9.7	18.8910401699999	12.34896093	17.6372521800001	6.757892964	24.39536658	14.8112293	6.66645816806278
Gnatusuchus_pebasensis	16.6	22.7	1.2	4.5	11.7	17.1	6.7	24.0268406478967	1.90000000000001	12.4	6.468317823	3.967868182	38	4.85301488	23.8999999999999	10	15.7942645	5.829194521	20.91740842	13.14574954	5.52924312308445
Gondwanasuchus_scabrosus	7.29999999999999	10.5	2	3.6	2.2	3.30000000000001	4.8	19.5200361856453	2.864999068	8.890148189	3.2	2.4	17.45390925	2.5	6.57406920599999	7.75485710199999	10.77491774	3.945657235	12.66871176	7.24893545099999	3.27832504017749
Goniopholis_baryglyphaeus	7.9	20.99087725	2.2	3.152903025	2.9	7.9	8	12	1.4	4.7	3.70895348499999	2.28798001099999	23.59833332	2.858211074	10.11980139	10.73991631	11.38054309	4.165447572	11.99099894	7.21139644499997	-0.191983892707267
Goniopholis_kiplingi	31.3	49.4	8.9	3.2	8.8	21.5	18.2	67	4.9	21	9.99929990499998	5.86887699799999	51.89363425	6.762063298	23.74213032	18.47799315	17.49738967	6.738641378	30.19459555	19.74492074	8.17766748341885
Goniopholis_simus	22	36.2	5.6	5.4	6.6	14.1	15.7	54	4.5	14.9	7.893074942	4.640299037	43.3747814	5.447807215	19.45350808	16.02122992	15.88356066	6.010730976	24.22147348	15.7815711	5.58453843566729
Goniopholis_stovalli	25.5	43	5.5	4.6	5.8	18.1	20	53	5.2	18.3	8.690649335	5.01823987199999	46.34638005	5.948353293	20.66313884	15.28130995	15.75759202	6.13185937400001	25.17329824	17.09167028	6.33313617074323
Gracilineustes_acutus	12.9	47.7	6.4	7.926409966	2.7	6.5	10.8	58	8.7	18.3	6.331310247	3.181876329	49.21066489	4.57684283600001	17.13626519	19.26067524	9.82478005299997	4.65944351100001	19.68366294	16.50619927	7.66866824953721
Gracilisuchus_stipanicicorum	3.7	8.7	1.3	2.8	1.3	2.8	4.5	13	0.9	4.2	4.297385216	2.00861754	16.3572731600001	2.054041445	7.53868528499999	7.662447649	9.24330442800002	3.098479322	10.33330384	5.76680229599998	0.223830131764669
Gryposuchus_croizati	38.7	114.1	15	6.5	11.2	22.9916605700001	71.2	77	5.2	34.2	14.75711839	8.07372296300002	124	10.70370803	36.8	80.8	25.73232417	8.87796863199999	44.8372943400001	37.5940332100002	10.1264468585415
Gryposuchus_pachakamue	21.8	60.7574171399999	5.5	2.9	4.3	10.9	25.3	71	3.68386778799999	22.9251711	5.5	3.6	66.7193589099999	5.54655361600001	28.3	36.7	16	5.242319286	25.61067574	20.02014315	9.10198332222098
Guarinisuchus_munizi	15.4	52.2	2.1	3.8	3.2	8.1	16.3	44	10	22.7	7.635650448	4.48352745199999	54.7932937999999	5.292145247	18.52848206	19.71831679	14.60664567	4.54258181600002	21.87619955	15.80444982	8.30129010625352
Hamadasuchus_rebouli	17.2	31.8	3.1	3.2	4.9	9.5	18.3	36	3.7	13.4	6.3	3.5	33.51689697	4.468650721	14.84024472	11.13503024	12.80743168	4.93866036600001	19.70573342	13.53400997	5.16683241505308
Harpacochampsa_camfieldensis	21.4	44.3	3.514145329	5.236223534	4.9	12.9	16.89235893	52	4.7	18.39229913	7.994397623	4.678160778	38.92674896	5.367631177	19.63633656	16.61738026	15.39222675	5.528751999	23.68751825	16.24523619	7.83911119479267
Hulkepholis_plotos	14.5	40.3	8.3	3.4	6	11.2	19.9	44	5.1	14.6	7.467310187	4.37205023899999	41.53065781	5.210343053	18.20821039	15.88597515	15.0482377799999	5.246700729	22.67476567	14.899142	3.73755308482414
Hyposaurus_rogersii	23.7	64	4.9	3.9	5.2	14.87828687	28.06013009	60	14	25.91075455	9.80062307199999	5.86014049199998	69.6768793699998	6.756414919	24.58951317	28.61980582	16.4718462599999	5.47355315100002	28.86308451	21.09523421	9.93727745144675
Iharkutosuchus_makadii	11	13.2	1.7	2.4	3.9	9.5	2.8	20.0041209269418	2.55703739	8.5	3.568029084	2.477840739	21.97584604	2.935503257	10.62455738	8.34912122799999	10.80149334	4.05866058600001	13.03650614	8.467169368	2.45078700449278
Ikanogavialis_gameroi	40.4	91.1209626799998	9.6	5.9	6.4	20.4	56	75	7.2	44.8	9.74182897299999	5.87952371599999	101.3119613	8.966808995	23.6	53.6	20.7932135900001	7.41090663299999	39.1949202600001	28.8827620600001	13.6095945585384
Isisfordia_duncani	6.8	17.4	1	2.7	3.3	5.5	7.5	12	1.8	7.4	1	0.8	21.47623852	2.62036833	9.86638307699998	10.03681967	11.25090909	1.9	9.1	8.4	1.37809129424634
Jiangxisuchus_nankangensis	13.2	19.8	1.5	3.8	5.99999999999999	9.4	8.29999999999998	22.6827580041118	2.49999999999999	9.3	4.79687551599999	3.01172443699999	29.87851623	3.820471775	13.06951431	3.4	13.51853233	4.369083152	16.14840102	9.91534208699997	3.06883163228028
Kambara_murgonensis	21.8	39.5	2.5	5.8	8.9	17	15	42	3.2	19.8	7.881433306	4.515983673	37.19254803	5.113784641	19.56132818	16.59689297	16.65325024	6.519905542	24.5317476	14.98988721	8.17269939172299
Kambara_implexidens	14.6	28.5	1.9	4.3	4.7	10.9	11	31	2.5	13.7	3.6	3.084251198	19.4	3.1	13.4779969	12.62601067	12.97137192	5.00365541200001	16.94714959	9.51391654700001	6.31335846255655
Kaprosuchus_saharicus	23.9	46	3.5	3.5	10.4	17	23	52	6.5	16.3	6.5	3.9	55.9	7.7	19.62518398	15.53847471	15.9914230400001	6.56104646200001	26.951631	22.07991523	5.70756710683455
Kayentasuchus_walkeri	4.8	13.8	2.376198524	3.15688880400001	2.67670993	6.04371421600001	7	15.7687429080869	2.27547149	8.11318408700001	3.2	1.8	12.8	2.260882439	8.243076719	6.195731775	9.44473063899999	4.313183876	13.17476295	12.67709797	4.2238606562113
Kentisuchus_spenceri	19.55444273	43.1	2.8	4.5	3.8	10.9	21.7	47	3.9	16.8	7.08060283	4.081249958	44.36998953	4.971220036	17.5289562	16.44066657	14.95152683	4.99418211	20.54762437	14.12254839	5.66657862583363
Khoratosuchus_jintasakuli	10	47.6489323499999	3	3.7	5.911799415	7.9	18.0341967	34	3.3	13.3	4.508660971	2.810634534	39.7642564899999	3.899630378	14.5388641	21.90443515	13.08206945	4.305206822	14.68451572	10.6548801	3.46118669640079
Knoetschkesuchus_guimarotae	1.9	3.3	0.2	0.7	0.4	1.7	1.4	2	0.5	1.8	1.363886077	1.09719872499999	4	0.3	4.82731538000001	6.33216687399999	9.01772483899998	0.5	2.4	2.3	0.5
Koumpiodontosuchus_aprosdokiti	5.1	10.4	0.7	2.3	1.4	3	3.6	9	1.3	5.6	1.3	1.744238836	10	2.382997278	5.1	1.8	5	3.13370855500001	11.24202346	6.32577636399999	2.43215835430874
Krabisuchus_siamogallicus	12.27280816	19.05824832	1.1	3.584155112	5.74286062800001	9.83857854700001	3.3	7	1.6	7.2	2.798868174	1.962023338	28.3076746300001	2.763523649	10.2484704	7.790362631	13.05674665	5.02214271400001	9.896044263	6.32074837399999	0.548389688162591
Kuttanacaiman_iquitosensis	16.4	25.5	3.9	6.1	9.9	14.9	7.99999999999999	23.1338684037836	1.9	12.6	6.10763225199999	3.719409978	31.1	4.70008623899999	13.3	4.69999999999999	16.04904917	5.80797996	20.61084803	12.50585661	3.77482586402288
Leidyosuchus_canadensis	25	41.7	2.5	6.4	7.6	16.7	15.5	24.9448052342028	4.9	20	7.75506313000001	4.636100942	23.2000000000001	3.39999999999999	24.9	5.10000000000003	17.577112	5.86534276800001	23.35188136	14.94011938	11.0871849587035
Leptosuchus_crosbiensis	16.71963786	47.20945641	5.368078625	5.485545192	5.519717687	12.62893157	13.28209516	38.9230262795182	4.720329098	15.09756858	7.165008429	3.624389645	47.73972532	5.14418649000001	26.32765047	26.8336217	14.89893467	6.2	25	17.40371062	6.26029158513187
Libycosuchus_brevirostris	12.9	16.9	3.8	3.9	3.9	6.8	8	13	1.6	8.7	4.388306951	2.742245951	24.1836589400001	3.408915269	12.18541322	11.20988402	12.37446045	4.345567157	14.41088862	9.427047675	2.28935566538712
Litargosuchus_leptorhynchus	3.7	7.6	0.7	1.3	0.5	1.8	2.8	2	1	4.5	2.36202030599999	1.61574771599999	12.50406856	1.990603254	6.10773395400001	1.3	8.92855080900001	2.451882257	8.52000586899998	5.62903804599999	0.186892242728582
Llanosuchus_tamaensis	7.3	8.1	1.7622003	3.359945904	1.9	5.0497087	3.05470152899999	17.438789865661	2.420204797	7.566305732	2.72017306899999	1.75363600599999	10.80977803	2.140750504	7.44877312	2.55529800599999	8.945465778	3.640837436	11.29321112	8.26249818999998	2.12726853094224
Lohuecosuchus_mechinorum	9.1	25.6	3.6	3.4	7.1	10.7	6.1	34	2.8	16.8	4.5	3.3	33.70743791	4.561634383	13.98656199	6.036273981	13.01335543	5.116800674	18.68817276	11.51795311	5.90605414341726
Lohuecosuchus_megadontos	27.3	33.5	6	5.5	13.4	23.4	13.8	48	3.4	15.1	6	3.6	46.9	7.2	19.9116567399999	6	16.80184905	6.93142145500001	27.28683828	18.59038791	5.33681880139363
Lomasuchus_palpebrosus	22.9	27.7	8.4	4.846975133	7.1	15.6	14.7	35	4.6	12.6	6.978783328	4.231082778	35.9104887600001	5.552431389	18.46819345	10.12188926	14.6145353999999	6.40116488200001	24.11491624	15.49703083	3.71338349738767
Longosuchus_meadei	11.12474461	21.2	4.558561829	3.95473171800001	4.452492013	9.58109952500001	11.79261351	21.9567260557566	2.73741684100001	11.6934125	6.6	3.1	19.4	3.9	11.37109228	9.55797815199998	11.33590695	5.54121204199999	19.9466605499999	24.46231645	3.79796684998085
Lorosuchus_nodosus	14	20	2.5	2.2	3.5	9.8	6.4	8	1.7	9.5	4.298630547	2.72614144999999	23.8202336	3.338963955	10.95444294	10.01240265	11.72170461	4.094862856	13.49552458	8.90187973000001	2.14064128361063
Machaeroprosopus_lottorum	18.8	81.4	3.6	3.9	4.3	15.3	16.4	40.9093114957849	8.43422554019924e-15	14.1	13.9	6.1	48.00242258	5.30725287499999	17.20334964	19.53968341	13.38712749	6.192125851	25.70328617	15.68995734	4.52855051247621
Machimosaurus_buffetauti	36.5	92	8.3	6.3	8.7	23.04897177	9.7	40	14.6	48.3	17.34768431	10.67841164	92.2516313	10.01674526	39.2081647000001	31.9894831200001	22.3819559100001	7.32588753400001	53.77971427	36.58813204	29.4407142233114
Machimosaurus_hugii	53.5	148.3	18.4	11.5	12.2	31.4719960700001	33.69752389	27	32.6	50.7358615000001	25.65241306	15.22427707	130.3178712	15.29939685	57.7643184700001	41.0468448200001	32.2850031299998	10.8904907100001	75.8490816400002	52.2718944100002	28.5092216970144
Machimosaurus_mosae	35.8	96.5	7.8	6.1	7.7	21.2	21.89804187	24	28.5	37.5	17.62884264	10.27628074	92.7474254299999	10.72846643	38.76848399	28.4395159300001	22.6715051299999	7.68197304900006	49.8858491100001	35.5111933500001	20.2771842023874
Machimosaurus_rex	59.4	158.3	8.7	8.7	13.6	30.5	38.9	39	45.1	59	26.55296533	15.23600349	134.5243781	15.89616257	55.8154323500001	39.5755033300002	30.6606846699999	10.6467358000001	73.9881565000002	52.47844581	33.886971285296
Magyarosuchus_fitosi	22.30580489	61.7320926299999	6.453212404	6.03700417499999	5.807003387	14.70204881	19.09297452	48.4383253643882	5.450275686	20.02799586	10.80737308	5.80758211	60.2462981299999	6.692060915	26.08172866	28.19656319	14.99928473	5.6	36.1	20.86008974	8.28829824027576
Mahajangasuchus_insignis	32	54.4905556099999	5.1	6.7	11.32245845	12.5	23.46104187	51	3.4	19.2	10.90615525	6.195736278	66	14.4	25.0768091299999	17.8176373	19.6799081500002	7.29961903399999	29.47466556	26.21882095	5.6502417866981
Malawisuchus_mwakasyungutiensis	6.6	8.6	1.2	1.5	2.2	3.9	3.2	5	1.3	5.4	2.43050795499999	1.747642946	13.88801173	2.197878331	7.524388401	8.08416931299999	9.592870042	3.032254872	8.706440557	5.877350545	0.871059186363906
Maledictosuchus_riclaensis	12.4	53.8	6.5	9.3	3.1	8.8	17.4	70	6.7	19.3	6.3	2.4	50.94125699	4.81355448500001	19.24991363	20.2510445	12.69815513	5.889857273	23.18782496	18.1760005	7.65377500194855
Mandasuchus_tanyauchen	15.49118102	30.72470656	4.14535354	4.646001972	4.524169401	11.12826903	13.38293008	34.3612585232888	4.093176367	12.94507931	6.595771657	3.413519827	29.92441737	4.630861116	15.93642532	16.94226524	15.10574163	4.8	19.9	10.9	3.5
Mariliasuchus_amarali	7.2	10.2	1.6	2.8	2.8	4.3	3.9	30	2.4	6.1	2.6	2.2	13.9	2.6	4.6	2.5	7.6	3.79531797900001	14.30761206	8.71694747099998	2.78596754461283
Maroccosuchus_zennaroi	33.2	56.1999999999999	5.3	6.09999999999999	5.89999999999998	5.89999999999998	28.7	54.4893097450772	4.6	21.7	10.44361803	6.01906880199999	75.6	9.8	23.03622993	20.79740167	18.6386901700001	6.27193537799999	28.67985192	24.94116967	8.71859127586205
Mecistops_cataphractus	16.14360791	33.6	3.23868756199999	4.356431327	5.51346114	10.08508773	13.95098517	25.3660209397726	2.52082268799999	13.07259931	2	1.7	37.6	3	13.28133999	12.14888795	12.45274992	5.17536275000001	16.90748969	7.213492339	5.99545730607688
Megadontosuchus_arduini	25.2	61.6	4.6	6.2	6.5	11	29.3	57	5.3	23.7	9.626014202	5.41943392	66.5275709999999	7.152971085	22.48043842	21.12347038	17.9843846800001	6.138480229	28.06498816	18.80763045	8.54743358003714
Melanosuchus_fisheri	16.5	25.8	3.5	5.4	8.9	14.8	11.4	30.7687059105237	2.099894954	11.6	6.77853001	4.02670543	39.5913995900001	4.77742576	17.21731542	14.35624347	15.50102439	6.15257981399999	22.73012544	13.14284721	3.67099319175096
Melanosuchus_niger	9.1	19	1.5	5.4	5	7.6	7.1	9	1.2	9.1	4.311018862	2.632270129	30.18998846	3.336081127	12.17542516	11.86074703	12.9099988	4.76403587899999	14.47009526	8.68106287499997	2.18503983733739
Metriorhynchus_geoffroyii	15.2	48	8.5	5.984278974	4.3	9.2	9.6	63	8.8	17.4	7.748171984	4.781395849	50.703361	5.304866155	19.91935135	18.71250214	12.7326367799999	5.33014605900001	24.7495308	17.78965143	7.32868791882622
Metriorhynchus_hastifer	14.7	49	6.7	5.81901537499999	3.6	15.2	8.3	58	8.8	18.9	7.997651201	4.852499501	50.39180333	5.44026944400001	20.07663973	18.44903921	12.9737374499999	5.68862308100001	24.57447219	17.67718182	6.83086780049971
Metriorhynchus_superciliosus	25.3	71.8	9.623926119	8.09717426299999	5.9	9	16.75468338	20	14.6	27.7	12.13829053	7.404628893	75.2144429499999	7.702659913	28.80319985	24.79410103	15.7649043	5.63816872600003	37.24156939	27.95344343	15.7353858104058
Montealtosuchus_arrudacamposi	11.9	23	3.3	3.963822792	4.3	8.2	10.9	37	3.8	12	3.6	2.2	24.7	3.3	12.7	5.1	10.4	4.60036399000001	18.4467409	12.4970721	5.23867646892214
Montsecosuchus_depereti	3	5.2	0.4	0.8	1.457885499	2.2	5.12317078199998	3	0.7	3.3	1.50361539099999	1.28254234699999	12.98257639	1.799258804	6.08819766299999	0.5	10.31094886	2.078237015	5	4.2	-0.301389988982967
Morrinhosuchus_luziae	6.3	9.2	1.1	3.011971563	1.8	3	2.5	8	1.3	6.3	1.9	1.3	9.6	1.8	6.6	2.1	4.7	3.56101699500001	12.59493679	7.02715105799996	3.45212064074052
Mourasuchus_arendsi	18	93.2	4.4	8.4	23.6	33.6	27.16385445	29.8398685821521	7.44170011100002	31.6	14.57780865	7.74173145499999	84.8849698699999	9.38505646199999	35.84175791	19.7170017000001	30.84360423	10.97065376	47.8869748	23.4385160100001	12.0168068186983
Mourasuchus_pattersoni	14.8	30	2.2	3.1	7.7	10.9	18.9372439999999	26.2831049689987	4.29204999200002	18.40864661	10.93151681	6.35173602299998	133.8	7.09415035600003	32.7	5.6	39.8	5.88331269699996	25.70717548	30.87431242	1.12259048434565
Mystriosuchus_planirostris	13.8	73.5	3.8	4.7	3.9	10	10	33	2.5	12.5	9.6	8.4	47.0753140399999	5.02754106599999	16.5391935900001	19.36335451	13.0131966999999	6.301741329	25.2318507699999	16.1604631999999	6.88658891338359
Mystriosuchus_westphali	23.7	94.8	5.4	5.4	8.7	23.7	18.3	45	3.2	16.9	17.8	12.6	61.9419685999999	7.35309242799999	23.23242947	22.2121280799999	16.4310873999999	9.05531826599999	36.2119096199999	23.77109664	9.47849244110825
Nannosuchus_gracilidens	5.3	11.6	1.4	1.8	2.00000000000001	4.10000000000001	5.1	20.3662169015599	1.7	4.90000000000001	2.726097489	1.893617467	19.31787011	2.32957081700001	8.151586081	8.425586854	9.40865377100001	3.103881498	9.20977190199999	6.33635187399999	0.499992014000875
Navajosuchus_mooki	20.1	32.9	4.5	6.4	7.5	14.5	9.7	30.5135869085167	3.5	20.1	5.49999999999999	3	40.97842233	5.031497222	18.39280569	13.32386546	16.00496286	6.203332233	23.12937494	15.11649138	7.77047564806712
Necrosuchus_ionensis	16.2271744	31.58728636	3.981909233	4.480928563	6.04411001800001	11.71367239	14.59783302	28.1278239505353	3.837079036	13.3426673	5.617788565	3.185358189	33.51032891	4.457269028	18.34212522	2.4	16.08099698	3.4	15.2	13.9	3.6
Neoaetosauroides_engaeus	8.79950643599998	16.1	3.060907753	2.883066402	3.430426061	6.870309066	8.27260137899999	17.521620699169	1.962059458	9.823111278	4.4	2.5	15	3	8.59475226800001	7.73894836799996	9.06162712200003	5.099545645	15.7697545099999	18.1438274	3.88293567432683
Neptunidraco_ammoniticus	19.8	48.1	6.6	8.47704711599999	5.2	9.7	17.6	74	6.2	16.6	6.573963019	3.692894083	53.60944046	3.836585255	20.10513891	19.76722983	10.7553814	5.53262894300001	25.37053872	18.1584467799999	9.00364069823195
Nicrosaurus_kapffi	16.96297396	46.9377875	5.381389575	5.358681407	5.219862842	12.85910937	15.14173304	41.3563935523793	4.812673851	16.15177801	8.16212029100001	4.127237426	46.47699261	5.37751610900001	26.42582069	24.13015134	14.49794664	4.9	27.8	17.4275256	6.70175488536067
Notosuchus_terrestris	11.2	14.4	2.2	4.1	2.5	6.6	4.1	13	3.4	9.8	4	2.8	16.3	3.25	11.13464705	3.1	12.11836663	3.98172964500001	15.5	11.5	3.74213331890532
Ocepesuchus_eoafricanus	11.2	36.2	1.2	3.6	2.2	8.4	17.1	28	3.2	13.4	5.311094521	3.106209221	36.74324886	3.918210613	13.90518629	16.00271244	13.05678336	4.16974559	14.91405394	10.86198516	3.28099253382942
Ornithosuchus_woodwardi	13.9	22.7	4	2.1	2.5	6.8	7.3	30	1.7	11.4	7.6	4.3	22.5	3.8	11.47979109	10.55771472	11.74266408	3.875089367	4.1	2.7	6.81394931017895
Orthogenysuchus_olseni	20.2	47	4.5	5.5	7.7	18.65331042	16.54712987	32	2.8	16.90482602	7.105008225	4.144238262	57.69139814	5.438462084	23.0098224	12.04872998	23.63013625	6.117671822	22.8002057	13.71762031	3.40251019420782
Orthosuchus_stormbergi	8.2	12	1.8	2.999982063	2.3	2.4	4	18	2.2	7.5	3.21259882899999	2.04626872699999	18.88488213	2.47865896	8.98167443799998	6.95227847199999	10.58291889	3.579212958	11.46687479	7.38788496299998	2.54671211375382
Osteolaemus_tetraspes	13.8	24.4	1.9	5.3	5.3	12.49799449	8.5	12	1.6	13.5	5.2	2.9	31.7	3.924087306	13.95107832	12.53325924	13.05660866	5.297912252	20.58484594	8.85205754699999	3.97932929079852
Pagosvenator_candelariensis	15.42438108	33.5	4.737444763	4.681327832	6.6	10.71900653	9.5	21.3471054101224	6.6	17	6.99999999999999	4.29999999999999	37.82095604	4.948404762	16.16047952	13.7133551	12.9624998	6.26955412900001	25.74611446	17.81975324	8.93935069003631
Paleosuchus_palpebrosus	12.1	19.8	2	4.6	4.8	9.2	8.1	28.1006970756657	1.39688607903032e-15	9.6	4.204592201	2.528808432	33.6713630800001	3.39035599	12.5912194	10.12069521	13.5554109	4.746489893	13.90304479	8.39028133199999	1.46391251117773
Paleosuchus_trigonatus	23.3	37.7	2.7	6.5	8.2	15	17.6	37.2475482575921	-5.72458747072346e-16	15.9	6.84135001	3.805972857	46.04610598	5.081632513	18.20540297	13.39942971	17.12153031	6.460212488	21.31731678	12.59142575	4.32900336723437
Paluxysuchus_newmani	20.1	46.24272967	4.8	3.9	3.6	10.3	15	52	4.2	15.5	6.84981212	4.11471508399999	39.355079	4.798710847	17.29456202	15.40678877	14.14722584	4.765648953	21.06435206	14.46115072	5.77493189392264
Parasuchus_angustifrons	13.9	57.34621329	3.3	4.2	3.5	9.6	11.4	32	2.1	10.2	8.127520155	4.706635265	40.37595407	3.81569365399999	13.92259331	19.95889486	11.51759622	4.562535412	22.64804737	10.84529369	2.8839734221682
Parasuchus_hislopi	18.3	57.2	3.1	3.9	3.4	9.8	9	32	2.1	13.3	6.5	3.2	61.5	4	19.6	34.5	8.3	7.3	31.5	20.28712024	5.77199561127709
Paratomistoma_courti	11.1	38.3487154	2.8	4.317660786	4.22211200699999	11.4806	17.51414589	44	3.4	16.5	5.93200297	3.506979937	38.73812929	4.153935044	15.79002727	17.52361676	14.69005258	5.14140684999999	17.45262947	12.04070254	4.89384430752504
Peirosaurus_torminni	21.38386743	29.1	7.375232505	4.470016784	7.6	14.64785205	13.7	30.2042212806269	4.544497856	14.97645367	6.12213510499999	3.84682170799999	32.76367164	4.992442252	15.85940862	7.79449177199999	13.7872582799999	6.08817189800001	25.23979006	12.80417852	5.68892641823952
Pelagosaurus_typus	8.4	38	1.8	2.5	1.3	4.4	6.8	32	5	10	3.991504282	2.637006419	30.3286132599999	3.170494968	11.63154348	12.77518685	9.81732348999998	3.43785885800001	13.38883586	9.54710680700001	3.42111932635728
Penghusuchus_pani	40	86.3	5.6	8.6	7.2	27.9	34.9	80.6645087695656	7.212215948	28.6	14.08413509	7.45260126500001	112.1	8.84405255200003	43.2	38.2	30	6.9	28.4	19.9	5.3
Pepesuchus_deiseae	18.7312008	34.76900595	3	4.6	5.209859047	10.4	16.28923275	30	3.3	14.33573957	5.92273132399999	3.361335348	34.54071386	4.45482232499999	15.59929484	11.1	14.76250149	4.563830229	17.76978875	11.7342738	4.48043150571418
Pietraroiasuchus_ormezzanoi	6.3	9.6	0.9	1.1	3.3	5.9	3.5	7	1.4	4.6	2.67378214	1.885919705	20.34084066	2.772792518	9.06722119399999	0.8	8.9	1.9	9.6	6.9	0.875873270980997
Piscogavialis_jugaliperforatus	28.6	103.6	4.4	6.3	5	18.9	46.3	57	5.8	35.2	3.8	2.8	84.5999576699999	7.11684839	24.48514879	76.8	18.6	7.014147429	31.49664884	24.7078022000001	10.0975766010827
Pissarrachampsa_sera	13.07554681	38.79581781	4.529819775	4.730791981	4.60289237	11.43090613	16.44327589	37.7265092977039	4.354384581	13.99617868	6.29038783000001	2.887777772	37.82022567	4.34599199300001	26.23793461	18.77760593	13.98223878	3.8	21.8	13.99916809	5.43997581669487
Planocrania_datangensis	15.30734152	22.2	2.5	3.6	3.3	5.9	8.7	18	2.5	11.3	4.526610563	2.858381877	29.45778437	3.516050434	12.39906424	11.37540831	12.33376136	3.96493056100001	14.41269481	9.71251691699999	3.83197449811208
Planocrania_hengdongensis	14.26838506	25.02719136	0.9	2.1	3.828267926	8.036116576	11.46726785	11	2	11.07921381	3.11353747899999	2.05549019999999	23.67918312	2.826055037	9.60326908999999	9.59457624599999	11.13579001	3.06162388600001	9.33874513299999	6.840845358	2.72224920865542
Platysuchus_multicrobiculatus	13.9	45	1.8	2.8	3.1	7.1	6.8	57	7.4	14.2	6.125634885	3.71894980399999	37.3016542399999	4.26816781	15.81137102	14.75631588	13.15247689	3.85893516000002	19	12.8	6.72202580796678
Postosuchus_alisonae	27.51423566	63.49349149	12.68010605	10.02973963	6.82644210000001	17.38099504	26.73391531	39.7341611170194	9.306696085	27.79945114	9.490110341	4.82643181699999	31.33845163	6.41761740499998	28.8861555900001	17.57592028	18.0949401499999	5.24000000000002	50.1796487000001	30.7000000000001	15.6177087829452
Postosuchus_kirkpatricki	21.3	54	8.140335451	6.734425419	4.4	15	23.1	59	7.8	24.3	19.3	10.8	61.1	10.7	18	2.4	8.6	11.6	49	28.7	11.4
Pravusuchus_hortus	27.8	122.3	5.6	5.1	8.86953321300003	19.02139875	19.80625895	41	4.1	20	18.9	16.7	71.3312513799999	8.37965846099998	25.1592117600001	22.39275918	16.2641085699999	10.42751025	39.8829284999999	27.62425288	15.1528567971354
Prestosuchus_chiniquensis	37.84946366	89.7	12.64599857	12.2	15.42926844	25.70446367	38.7	54.5453827287914	10	31.7977559699999	30.3	17.8	103.1	12.63495147	35.86748102	24.3148562099999	24.70742965	14.7488568299999	55.0891758799998	67.7307052899999	21.1014281098526
Procaimanoidea_kayi	6.7	14.9153752	1.1	3	3.16303008000001	5.37153678400001	7.75206084800001	9	1.9	5.6	2.383346516	1.91255606	17.33815589	2.100410509	8.883974195	9.509221513	11.50256306	3.88785124	9.78776920899998	6.723994318	0.958201354299045
Procaimanoidea_utahensis	6	14	0.97	3.3	3.2	4.4	5	9	1.6	7.5	2.5	2.2	16.2	2.2	8.87648595399999	9.60502528099999	10.91848454	4.050493553	12.05512836	5.90314835399999	3.08271543453531
Prodiplocynodon_langi	48.7	72.7	5.8	9.9	13.6	32.6	27	68	4.8	36.5	14.25763303	7.870839795	73.5506702	9.49170781	33.60273889	23.16388148	24.7175511100001	10.18438422	42.07224588	26.60576849	15.6413408006516
Protosuchus_haughtoni	4.7	6.9	1	1.5	1.3	4.901145581	3	7	1.2	3.9	2	1	7.3	1.2	7.015658668	1.5	9.49658013999999	3.24940953800001	8.86682381599998	5.42308234299998	1.17427810397434
Protosuchus_richardsoni	10.3	12.7	4.1	2.73704922000001	2	5.6	5.5	14	2.1	7	1.8	0.9	13.5	1.6	9.82833312800001	1.3	11.74565662	5.24000000000001	11.1	7.4	2
Purussaurus_brasiliensis	78.4	131	19.2	16.1	56.9	76.5	53.6506019599999	69	8.6	37.3	25.0165975099999	13.24087595	113.6	21.53456611	68.5738028599998	30	65.99548653	18.88417441	79.7009199399999	49.5446903600001	13.4060147690878
Purussaurus_mirandai	38	119.6	19.6	15.6	40	50.8939812000001	48	50	5.6	51	22.74291151	12.82992217	141.6	19	59	20	66	13.76028094	60.59979775	44.3250089900003	9.87945968654816
Purussaurus_neivensis	22.58856627	46.9	5.5	9.6	18.2	29.7	22.4	34	4.5	14.5	9.5	5	62.3287673100001	8.086232413	30.2382990199999	10.57301378	33.40839373	10.34959964	34.28965085	19.56951777	2.79003278072719
Qianosuchus_mixtus	16.25758789	37.3	5.359660168	5.02301277200001	5.72896399200001	11.26458059	13.88958415	18.6052434297259	4.256250744	14.92414088	10	3.6	38.7	3.7	13.98432558	15.97915345	13.1504464900001	5.8	30.11	30.1074653	7.82072604779971
Rauisuchus_tiradentes	35.39847214	79.2	12.26541444	9.56685114599999	14.6753307	24.26991544	39.7	44.106498434615	13.4	31.40901964	23.56234821	19.9	83.2	13.8	31.6911586300001	19.4871591099999	21.6208481199999	14.4193309	53.4895446299998	72.40932936	23.0372429872573
Razanandrongobe_sakalavae	53.0000000000002	96.1000000000002	11.86273821	9.38606570500001	25.5	31.5307009100001	36.15359451	44.4298229329431	12.18841843	36.9193929600001	20.27120211	11.87956464	99.2253464800001	13.83350176	46.0036837	25.3515436600001	35.14026239	12.84850522	75.7886482000002	36.6226199100002	21.2777463687377
Redondasaurus_bermani	37.78244367	105.2	10.01464531	9.42861396299998	13.96458678	28.41082691	39.2081032799999	76.3313151611922	12.76459523	35.8103190099999	21.7553153	12.10263103	115.9346388	13.12037595	41.4800023999999	34.65036926	27.43206654	8.82226585499998	51.3083703199999	30.62969352	12.9103882393377
Redondasaurus_gregorii	17.95525439	33.94762815	5.450463907	5.362501773	5.30380814400001	12.98056044	15.84399228	40.8351271977238	4.747261031	15.69022221	7.54400948300001	3.78998797500001	34.29933839	5.18159568900001	26.35162813	24.16251516	14.80496917	5.4	26	16.89456215	6.99138788718547
Redondavenator_quayensis	19.5038024100001	41.8577084999999	5.93682932200002	5.51178948100002	8.30000000000003	14.26996666	16.19405256	3.6218167426584	5.93180582700002	16.82346559	9.53623248999999	6.49999999999999	37.9321572	5.788089553	17.2582294600002	8.43986238999994	14.8613389300001	8.88074825699998	39.3246721799999	66.33177671	9.66613552534699
Rhabdognathus_keiniensis	15.5	69.4738171399999	2.1	3.2	3.768657892	5.70000000000002	30.73978678	27.4999171769906	8.99999999999999	22.7	6.833375374	4.11664730199999	51.4757893399999	4.978895348	17.50411555	19.52277374	14.18729495	3.96445109300002	20.02184588	14.4782829	7.9096302540472
Riojasuchus_tenuisceps	13.3	24	3.8	3.7	4.4	8.8	9.2	13	1.9	12	9	6.2	23.6	4.5	13.25398509	11.51843648	12.49966748	5.46455464199999	19.29664092	14.55805326	6.03998799489718
Rugosuchus_nonganensis	12.4	28.1	2.2	3.5	4.1	8.9	14.7	18	3	11.8	5.218065269	3.132799963	29.70672095	3.877137867	12.27806774	8.73483083199999	12.32112954	4.448083074	16.30190911	10.69164157	3.22056339630287
Sahitisuchus_fluminensis	17.7	28	2.7	4.758037903	3.8	11.5240594	13.49757874	35	3.1	14.31343252	7.49062561300001	4.077676025	32.8	4.436759778	17.4	7.4	13.77473365	4.675496862	18.63019179	13.5706019	5.37128995291523
Sarcosuchus_imperator	84.1	165	15.9	10	37.8	46.4	63.2	25	15.9	52.7	20	10.9	185	17.3	56.40086608	49.6658207900001	33.4458023300002	15.48884835	71.1658312600003	60.2759470600002	26.133690119099
Saurosuchus_galilei	35.1	64.5	15.6	7.5	11.3	17	25.5	61	6.1	29.2	24.9	15.7	78.5	9.7	28.65068619	18.7291650399999	20.1458170199999	9.97500883699998	43.7895007799999	42.0328943	16.5797248829537
Sebecus_icaeorhinus	20.5	51	5.9	6.8	5.2	15.5	28.9	49	2.8	18.3	11.3	5.8	59	7	17.9	14.4	16.50822771	6.52027470399998	26.85495842	21.71669074	5.19847820629706
Shamosuchus_djadochtaensis	8.6	11	1.6	2	2.9	4.3	3.7	14	1.8	7.2	3.4	1.8	12.1	1.6	8.2	7.04422662199999	9.84155503200001	3.72684892900001	12.3382699	6.30947059299999	3.6335751978706
Shamosuchus_gradilifrons	10.2	20.40365127	1.9	3.1	3.426148065	6.1	8.12855541099999	36	1.8	9.6	4.14423170699999	2.51764380799999	21.84536162	2.910224112	10.1342409	8.32782975599998	11.79724829	3.810276052	13.34669423	8.93488047499997	3.2571638571369
Shartegosuchus_asperopalatum	10.1806674	13.20907928	1.95564785099999	2.585834887	0.279134193999999	7.30184353599999	6.91328424799998	26.5110010133697	3.30106971599999	11.32945701	3.13267956899999	1.80934662599999	15.99283342	3.71489757	6.44186579200001	0.9	0.84	2.40429420600001	21.56829694	13.95439447	6.02973763416844
Sichuanosuchus_huidongensis	3.6	5.7	1.25648044099999	2.383478763	1.3	4.292957869	1.7	7	1	3.5	1.63108146199999	1.100513915	5.6	1.788055952	3.4	5.52676261799998	2.5	3.425899822	10.35338081	7.28606840799996	0.665726913858757
Sichuanosuchus_shuhanensis	4.3	5.9	0.8	2.70905552300001	1.6	2.4	1.7	9.76555360288541	1.87166875100001	4	2.2323382	0.2	6.3	0.8	4.7	0.95	9.07829301300004	5.24000000000001	9.89827967699998	4.6	1
Sillosuchus_longicervix	26.89283407	59.44808135	7.584807896	6.803521293	6.797061322	16.10614107	19.61129374	51.4562287501521	5.84561459100001	21.48686526	11.2329288	6.302245545	65.22258132	7.354076994	26.62457461	34.96959573	16.4127534	8.4	38	22.8039997	9.33273674125205
Simosuchus_clarki	7.3	9.7	2.8	2.7	4.7	7.78099268600001	3.3	15	2.1	5.4	3	1.9	7.3	2.2	9.81502972099999	9.86216127599998	11.36347594	2.5	10	9	4.1
Smilosuchus_gregorii	14.92393225	44.2	3.690658252	4.39614975500001	5.71997190300002	10.88732674	9.42119209999999	13.876054797221	3.99976485899999	12.02998289	7.1	9.2	43.6	4.2	15.8452945000001	19.4642731899999	11.5734937099999	8.56204537499999	28.6318335399999	40.37865208	10.2988272383392
Sphagesaurus_huenei	12.3	18.6	3.568647231	1.4	4.7	9.5	5.72862712	22.4228710790769	2.067148148	10.29069792	4.64920765899999	3.229420749	16.83104277	3.816132991	9.16826172300001	4.91039832899998	8.385857448	3.69994250700001	14.57969164	9.14427315700001	3.5789419847932
Sphenosuchus_acutus	7.9	18.9	2.6	1.5	2.7	5.1	8.9	17	3.4	9.3	4.6	2.6	19.4	2.4	9.869054917	6.99864668099999	10.70537188	5.24000000000001	15.31374954	11.5	2.3
Stagonolepis_olenkae	11.9	28.4	6.5	3.8	4.6	12	14.6	28	2	12.9	6.2	4.1	25.9	3.5	14.10377384	12.4076986	12.9356171999999	5.39272086299999	21.29599427	16.75272285	3.88732656917575
Stagonolepis_robertsoni	8.4	26.2	6.8	4.1	1.9	9.1	13.2	30	3.2	12.8	7	3.5	22.8	3.1	14.36459951	14.12649165	12.8742955399999	6.2	30.1	18.8	10.3
Stangerochampsa_mccabei	13	20.2	1.7	4.7	5.6	11.5	7.7	32	2.8	10.6	2.8	2.3	24.9	3.2	13.15111618	3	16.79055231	2.8	12.7	10.2	2.7
Steneosaurus_bollensis	34.4	103	7.2	7.6	5.3	23.6	24.9	55.2769427294991	11.90320025	27.28276708	12.70289038	6.64174650499999	65.8410594599999	8.13168117599999	29.6157571500001	23.1971593600001	20.56454072	7.35500218900003	38	20.5	10.9032856474234
Steneosaurus_brevior	36.2	90	6.6	6.6	5.9	27.1	20.9	22	21.2	33.7	15.64755001	9.05566400899999	80.6801098099999	9.682723538	34.6644061700001	26.09233887	21.4277085299999	7.87524914700004	43.70016799	30.55220966	16.3232676704046
Steneosaurus_gracilirostris	13.4	70	3.6	5.3	2.4	7.1	13	62	8.9	16.6	7.93186544800001	4.727428779	47.12060751	5.251393701	19.1433422200001	17.29140383	14.74394539	4.84556623700002	23.25091644	15.88176001	7.38462834326885
Stenomyti_huangae	6.8	11	1.8	2.1	2.3	5.3	4.9	7	1.1	6.2	2.7	1.4	10.1	1.4	6.1	3.9	4.4	3.503895078	13.78505281	9.56657018599997	2.79863319107102
Stolokrosuchus_lapparenti	15.1	37	1.7	3.2	2.4	7.8	25.6	36	2.7	8.8	5.680259293	3.25771279499999	33.21893996	4.036048603	14.00794474	12.87964254	12.92279691	4.16269764	16.74381687	11.46414357	1.90737010563292
Stratiotosuchus_maxhechti	22.3	44.8	7.1	8	9.4	10.8	23.5	56	6	18	7.5	5.1	46.6951811000001	6.425485797	17.41631312	16.34129912	17.30432193	7.6	33.3	25.1	8.7
Sunosuchus_junggarensis	12.6	27.6	2.6	3.1	2.5	9	14.4	11	2.1	10.2	4.88722592100001	2.929394395	28.45471799	3.85029966100001	13.2	9.6	9	1.7	9.2	7.9	1.7
Sunosuchus_miaoi	14.9	31.6881077199999	2.6	2.2	3.896896056	11.4	13.83491922	17	2.4	11.9	5.18373631899999	3.25912076	30.4121957	3.2	17	10.96223368	12.29601406	4.512385977	15.75515051	11.08215504	4.56712583825935
Susisuchus_anatoceps	2.79999999999999	8.39999999999999	0.299999999999998	1.3	1.6	2.20000000000001	2.69999999999999	15.3487194856373	1	4.00000000000001	1.800233595	1.105260512	14.66297662	1.812012867	6.159584662	6.955812264	8.64534699200001	2.664649167	6.98743071799999	4.71392238899999	0.00178090099920569
Teleosaurus_cadomensis	10.2	37.8622085699999	2.4	2.5	1.717357247	5.4	6.91023074299997	51	4.1	8.5	2.4	2.79623053999999	27.5773690399999	3.23398610199999	12.29654053	13.09975119	11.45681233	3.56636685200001	13.79957773	9.12546336899999	4.49772467185023
Teratosaurus_suevicus	19.3	33	7.1	5.6	4.7	12.6	17	65	4	15.3	11.7	7.5	38.4	6.5	16.15605868	9.89432584299996	12.46907858	6.59610728699999	31.1088335599999	27.11444362	8.63784933399823
Terminonaris_robusta	40.6000000000001	105.7	12.8	7.2	7.50000000000001	21.3	39	78.8086727295544	12.8	38.2	12.53378748	7.05953854100001	124.4	9.77404711800004	44.9	52.4000000000001	23.8	7.10000000000002	36.0000000000001	29.5000000000001	10.7929277603003
Theriosuchus_pusillus	6.53576171299999	18.03083821	0.8	2.1	2	4.72702229700001	3	12	1.8	6.34705420100001	3.189214595	2.179468212	15.75710709	2.161489143	9.02142609300001	9.76313492699999	9.685493513	2.896974084	9.53151372299998	6.56581506699998	1.74348814879649
Thoracosaurus_neocesariensis	16.6	32.4	3.5	2.8	2.5	7.9	15.4	37	3.1	13.4	5.564322726	3.379734499	37.65436015	4.135646869	14.71176151	16.34646313	13.15269452	4.140069157	16.00215556	11.84668671	3.93146046569124
Tikisuchus_romeri	17.7	30.6	5.287953648	4.85029392800001	4.90411736600001	10.2033935	13.04752511	22.5058356897696	2.8	14.02091658	8.3	5.4	31.3	4.6	11.70668894	8.20319013999994	10.51975186	6.350495522	24.3252668	29.40766694	10.3969800544452
Tomistoma_schlegelii	13.81449882	33	3.224184172	4.040603715	4.386299418	8.578140512	11.5630603	19.7843412077447	2.912396002	11.89298404	2.2	1.8	36.3	2.5	11.61236199	12.50891124	12.33164128	5.14210676600001	16.4494566	12.01158931	5.82468303650868
Torvoneustes_carpenteri	26.5	78.5	13.5	14.7	7.5	15.7	21.7	19	15	31.3	8.2	3.7	83.56375729	5.896498053	31.8175626	25.38652663	17.3410795899999	8.81289040400002	40.82210942	29.91739351	14.9274777310785
Torvoneustes_coryphaeus	32.3	86.6	14.1	15.7	8.4	14.3	22.9	23	15	35.2	9.1	4.1	96.5	6	32.74879885	26.43715048	18.98554988	8.98500352600003	42.75683816	39.4387793399999	18.4060460900003
Toyotamaphimeia_machikanense	49.2	101.1	6.7	10.8	7.5	30.7	39.4	75	11.8	34.1	16.34300192	8.962134612	87.24455055	10.43563674	37.16370141	28.90954583	25.20232129	9.69645345000001	44.83970126	31.19612396	14.091684489479
Trilophosuchus_rackhami	6.5	25.08382622	1.1	2.5	3.63511614099999	5.8	11.96274229	4	1.6	6.6	2.83642020399999	1.858719817	17.50807276	2.467465684	9.08088830699999	10.93576379	11.07656382	3.417853182	9.56389335299996	6.33952271099999	0.646155605417558
Turfanosuchus_dabanensis	6.4	13.7	2.4	3.189997441	2.629899861	5.61189827800001	6.6	22.2750173661433	1.87328966000001	6.6	4.628928592	2.339269718	18.0068097000001	2.322363341	8.74473590399999	8.15473602299999	9.86804797600001	4.774930032	14.1411348	7.43317451899998	1.5013356014179
Typothorax_coccinarum	17.307744	18.3	5.46210788	5.231600081	4.879884001	11.96642558	15.53890543	32.6487512156475	4.25431472600001	15.19435337	6.055953594	3.439890829	28.94981581	4.448558504	16.90290757	18.39030759	14.3936488199999	6.2	22.2	15.9	7.56929075017686
Tyrannoneustes_lythrodectikos	29	89	12.3	10.81650677	6.8	18.6	29.4	26	12.6	35.3	10.96248741	6.238142757	65.9	4.2	29.77989188	31.6	11.5	6.72988402200002	39.28020078	33.3939779399999	21.0145284172028
Uruguaysuchus_aznarezi	8.01838121299999	6.09999999999999	1.593448406	2.676273447	1.6	3	6.83309565599999	15.8623302021997	2.156807214	7.574376464	2.21266458799999	1.566140327	7.50000000000001	1.4	5.19999999999999	1.59999999999998	3.80000000000001	3.12986624400001	13.44205228	8.96832677499996	4.20377820280441
Venaticosuchus_rusconii	21.5267325	36.6999999999999	7.093378997	5.52450103400001	7.95772036000001	14.09364795	16.48133757	29.421492515973	5.078709381	18.66720855	17.5	8.3	45.36851247	7.39302537999999	19.46629663	11.0374888399999	12.49189961	9.71996441499999	37.07569406	34.03093484	16.3029398698465
Voay_robustus	26	38.8	5	5.8	9.9	17.6	14.4	32	2.6	15.1	6.8	5.5	51.8	5.7	19.34014302	17.50152827	16.2283228	8.9	32	15.3	5.5
Wannaganosuchus_brachymanus	9.59999999999998	14.3	1.09999999999999	2.5	4.1	9	5.79999999999999	18.2810288672089	1.2	7	3.24764448899999	2.046168109	23.35963492	1.6	10.01278514	1.69999999999999	5	3.82675284600001	13.42578824	8.65249725599996	3.45716076928413
Xilousuchus_sapingensis	11.70966911	22.8	4.23008473499999	3.4	4.79237308999999	8.510136724	9.99491189599999	21.0516103150289	3.381620841	11.43562326	6.9	4.9	27.03653108	3.761136941	12.76389486	10.57578508	10.3655842099999	5.453849911	20.29283537	16.43765999	8.94571046958748
Yacarerani_boliviensis	6.8	10.8	1.9	2.5	2.1	5.49076181000001	3.4	13	1	5.5	3.1	1.5	10.9	2.3	8.1	2.4	9.46319734900002	3.71135866800001	12.6284611	6.89852321599998	1.84626405824601
Yonghesuchus_sangbiensis	9.1	13.6	1.5	3	2.2	6.265197212	8.38962513099998	23.2424993620082	2.342674077	8.37481118300001	4.74557414499999	2.785217329	19.85294474	2.986309486	8.7	1.7	9.85676379100002	3.542829775	14.97493732	9.50413596999998	2.82593824556141
Zaraasuchus_shepardi	4.63384698799997	9.71367861099995	0.5	1	1.13650583799999	3.78697885799999	5.12215363799998	16.0923256259841	1.23787900099999	3.2	0.957346959999991	1.40779855999999	9.12712735199996	1.438655065	4.84410952999999	5.14449275399998	6.71490608199998	2.200418908	4.93825896299997	4.42497768999998	0.249950210893036
Zosuchus_davidsoni	3.6	5.4	0.8	2.556730894	1.9	3.2	1.5	6	1.72670077100001	3.5	1.669988066	1.323976419	3.6	1.578116407	5.65328527700001	5.23923959000001	8.56668480800002	3.544931422	7.97335387299997	4.59023640999999	-0.0946486890685115
