# Supplementary material for: Reply to: ‘Reconstructed evolutionary patterns from crocodile-line archosaurs demonstrate the impact of failure to log-transform body size data’
Source: Commun Biol. 2022 Feb 25;5:170. doi: 10.1038/s42003-022-03072-x (PMC8881626; doi:10.1038/s42003-022-03072-x)
Supplement: Supplementary file 4 — Supplementary Data 2 [file 42003_2022_3072_MOESM4_ESM.zip]

Archive with 100 entries (88 files):
- simulations/
- simulations/.DS_Store
- __MACOSX/
- __MACOSX/simulations/
- __MACOSX/simulations/._.DS_Store
- simulations/log_files/
- simulations/log_files/.DS_Store
- __MACOSX/simulations/log_files/
- __MACOSX/simulations/log_files/._.DS_Store
- simulations/log_files/BM/
- simulations/log_files/BM/simulated_data_1.txt.Log.txt
- simulations/log_files/BM/simulated_data_10.txt.Log.txt
- simulations/log_files/BM/simulated_data_2.txt.Log.txt
- simulations/log_files/BM/simulated_data_3.txt.Log.txt
- simulations/log_files/BM/simulated_data_4.txt.Log.txt
- simulations/log_files/BM/simulated_data_5.txt.Log.txt
- simulations/log_files/BM/simulated_data_6.txt.Log.txt
- simulations/log_files/BM/simulated_data_7.txt.Log.txt
- simulations/log_files/BM/simulated_data_8.txt.Log.txt
- simulations/log_files/BM/simulated_data_9.txt.Log.txt
- simulations/log_files/BM/simulated_data_logged_1.txt.Log.txt
- simulations/log_files/BM/simulated_data_logged_10.txt.Log.txt
- simulations/log_files/BM/simulated_data_logged_2.txt.Log.txt
- simulations/log_files/BM/simulated_data_logged_3.txt.Log.txt
- simulations/log_files/BM/simulated_data_logged_4.txt.Log.txt
- simulations/log_files/BM/simulated_data_logged_5.txt.Log.txt
- simulations/log_files/BM/simulated_data_logged_6.txt.Log.txt
- simulations/log_files/BM/simulated_data_logged_7.txt.Log.txt
- simulations/log_files/BM/simulated_data_logged_8.txt.Log.txt
- simulations/log_files/BM/simulated_data_logged_9.txt.Log.txt
- simulations/log_files/OU/
- simulations/log_files/OU/.DS_Store
- __MACOSX/simulations/log_files/OU/
- __MACOSX/simulations/log_files/OU/._.DS_Store
- simulations/log_files/OU/simulated_data_1.txt.Log.txt
- simulations/log_files/OU/simulated_data_10.txt.Log.txt
- simulations/log_files/OU/simulated_data_2.txt.Log.txt
- simulations/log_files/OU/simulated_data_3.txt.Log.txt
- simulations/log_files/OU/simulated_data_4.txt.Log.txt
- simulations/log_files/OU/simulated_data_5.txt.Log.txt
- simulations/log_files/OU/simulated_data_6.txt.Log.txt
- simulations/log_files/OU/simulated_data_7.txt.Log.txt
- simulations/log_files/OU/simulated_data_8.txt.Log.txt
- simulations/log_files/OU/simulated_data_9.txt.Log.txt
- simulations/log_files/OU/simulated_data_logged_1.txt.Log.txt
- simulations/log_files/OU/simulated_data_logged_10.txt.Log.txt
- simulations/log_files/OU/simulated_data_logged_2.txt.Log.txt
- simulations/log_files/OU/simulated_data_logged_3.txt.Log.txt
- simulations/log_files/OU/simulated_data_logged_4.txt.Log.txt
- simulations/log_files/OU/simulated_data_logged_5.txt.Log.txt
- simulations/log_files/OU/simulated_data_logged_6.txt.Log.txt
- simulations/log_files/OU/simulated_data_logged_7.txt.Log.txt
- simulations/log_files/OU/simulated_data_logged_8.txt.Log.txt
- simulations/log_files/OU/simulated_data_logged_9.txt.Log.txt
- simulations/log_files/VarRates/
- simulations/log_files/VarRates/.DS_Store
- __MACOSX/simulations/log_files/VarRates/
- __MACOSX/simulations/log_files/VarRates/._.DS_Store
- simulations/log_files/VarRates/simulated_data_1.txt.Log.txt
- simulations/log_files/VarRates/simulated_data_10.txt.Log.txt
- simulations/log_files/VarRates/simulated_data_2.txt.Log.txt
- simulations/log_files/VarRates/simulated_data_3.txt.Log.txt
- simulations/log_files/VarRates/simulated_data_4.txt.Log.txt
- simulations/log_files/VarRates/simulated_data_5.txt.Log.txt
- simulations/log_files/VarRates/simulated_data_6.txt.Log.txt
- simulations/log_files/VarRates/simulated_data_7.txt.Log.txt
- simulations/log_files/VarRates/simulated_data_8.txt.Log.txt
- simulations/log_files/VarRates/simulated_data_9.txt.Log.txt
- simulations/log_files/VarRates/simulated_data_logged_1.txt.Log.txt
- simulations/log_files/VarRates/simulated_data_logged_10.txt.Log.txt
- simulations/log_files/VarRates/simulated_data_logged_2.txt.Log.txt
- simulations/log_files/VarRates/simulated_data_logged_3.txt.Log.txt
- simulations/log_files/VarRates/simulated_data_logged_4.txt.Log.txt
- simulations/log_files/VarRates/simulated_data_logged_5.txt.Log.txt
- simulations/log_files/VarRates/simulated_data_logged_6.txt.Log.txt
- simulations/log_files/VarRates/simulated_data_logged_7.txt.Log.txt
- simulations/log_files/VarRates/simulated_data_logged_8.txt.Log.txt
- simulations/log_files/VarRates/simulated_data_logged_9.txt.Log.txt
- simulations/simulated_data/
- simulations/simulated_data/simulated_data_1.txt
- simulations/simulated_data/simulated_data_10.txt
- simulations/simulated_data/simulated_data_2.txt
- simulations/simulated_data/simulated_data_3.txt
- simulations/simulated_data/simulated_data_4.txt
- simulations/simulated_data/simulated_data_5.txt
- simulations/simulated_data/simulated_data_6.txt
- simulations/simulated_data/simulated_data_7.txt
- simulations/simulated_data/simulated_data_8.txt
- simulations/simulated_data/simulated_data_9.txt
- simulations/simulated_trees/
- simulations/simulated_trees/tree_simlation_1.nex
- simulations/simulated_trees/tree_simlation_10.nex
- simulations/simulated_trees/tree_simlation_2.nex
- simulations/simulated_trees/tree_simlation_3.nex
- simulations/simulated_trees/tree_simlation_4.nex
- simulations/simulated_trees/tree_simlation_5.nex
- simulations/simulated_trees/tree_simlation_6.nex
- simulations/simulated_trees/tree_simlation_7.nex
- simulations/simulated_trees/tree_simlation_8.nex
- simulations/simulated_trees/tree_simlation_9.nex
