# Supplementary material for: Reply to: ‘Reconstructed evolutionary patterns from crocodile-line archosaurs demonstrate the impact of failure to log-transform body size data’
Source: Commun Biol. 2022 Feb 25;5:170. doi: 10.1038/s42003-022-03072-x (PMC8881626; doi:10.1038/s42003-022-03072-x)
Supplement: Supplementary file 4 — Supplementary Data 2 [file 42003_2022_3072_MOESM4_ESM.zip › simulations/log_files/BM/simulated_data_1.txt.Log.txt]

Options:
Model:                           Continuous: Random Walk
Tree File Name:                  tree_simlation_1.nex
Data File Name:                  simulated_data_1.txt
Log File Name:                   simulated_data_1.txt.Log.txt
Save Initial Trees:              False
Save Trees:                      False
Summary:                         False
Seed:                            1732559640
Precision:                       64 bits
Cores:                           1
Analysis Type:                   MCMC
Sample Period:                   1000
Iterations:                      1010000
Burn in:                         10000
MCMC ML Start:                   False
Schedule File:                   simulated_data_1.txt.Schedule.txt
Rate Dev:                        AutoTune
No of Rates:                     1
Test for trait correlation:      True
Kappa:                           Not in use
Delta:                           Not in use
Lambda:                          Not in use
OU:                              Not in use
Min Trans Taxa No:               10
RJ Local Kappa:                  False
RJ Local Lambda:                 False
RJ Local Delta:                  False
RJ Local OU:                     False
Restrictions:
    alpha-1                      None
Prior Information:
    Priors
        alpha-1 - uniform -100.00 100.00 
Tree Information
     Trees:                      1
     Taxa:                       200
     Sites:                      1
Iteration	Lh	Tree No	Alpha 1	Sigma^2 1 	
11000	-830.414806	1	99.518486913408	205.242776134434	
12000	-829.711720	1	99.983901926117	203.804802754148	
13000	-830.396745	1	99.530457075872	205.205710758225	
14000	-830.651281	1	99.361688171175	205.728698546456	
15000	-829.755626	1	99.954871553156	203.894306086517	
16000	-829.848852	1	99.893217377185	204.084475749691	
17000	-829.760239	1	99.951821594849	203.903710862959	
18000	-830.203623	1	99.658404121315	204.809794553819	
19000	-829.696467	1	99.993985728892	203.773719389153	
20000	-829.732369	1	99.970249300428	203.846891906670	
21000	-831.516363	1	98.786953293269	207.516139007360	
22000	-830.681151	1	99.341873451803	205.790157407014	
23000	-830.448576	1	99.496103362039	205.312097936994	
24000	-830.773972	1	99.280283926014	205.981263658970	
25000	-830.683239	1	99.340488228572	205.794454363970	
26000	-829.948428	1	99.827340318354	204.287797116591	
27000	-829.929231	1	99.840042117341	204.248584428262	
28000	-831.006694	1	99.125777112420	206.461185475511	
29000	-830.300882	1	99.593978901647	205.009088803896	
30000	-830.522576	1	99.447044989290	205.464084326249	
31000	-830.388120	1	99.536173153716	205.188012554937	
32000	-830.419921	1	99.515096825819	205.253274258443	
33000	-829.859514	1	99.886164326843	204.106237872120	
34000	-830.772302	1	99.281392306180	205.977823455543	
35000	-830.349533	1	99.561744149829	205.108851302142	
36000	-830.065221	1	99.750043339716	204.526531155542	
37000	-830.749632	1	99.296436431165	205.931132979083	
38000	-831.203952	1	98.994714639426	206.868848693210	
39000	-831.533528	1	98.775531216598	207.551762694935	
40000	-831.172445	1	99.015655167927	206.803679539576	
41000	-830.983685	1	99.141058715426	206.413686466652	
42000	-830.167188	1	99.682532611024	204.735187153143	
43000	-829.876275	1	99.875076823481	204.140451288647	
44000	-829.970588	1	99.812676454429	204.333073082137	
45000	-830.073864	1	99.744322139320	204.544208400753	
46000	-829.748145	1	99.959818376764	203.879052778050	
47000	-831.213166	1	98.988590809605	206.887909197038	
48000	-829.734245	1	99.969009374303	203.850714704865	
49000	-830.281427	1	99.606867721003	204.969208281078	
50000	-829.739679	1	99.965416063700	203.861793449796	
51000	-830.643498	1	99.366850871174	205.712687458420	
52000	-830.594106	1	99.399611215286	205.611106453816	
53000	-833.647193	1	97.363660139281	211.985403771223	
54000	-830.063290	1	99.751322055268	204.522580341668	
55000	-830.114571	1	99.717372979838	204.627488596136	
56000	-829.755754	1	99.954787329659	203.894565792262	
57000	-830.178691	1	99.674915384865	204.758738390434	
58000	-831.066588	1	99.085992184932	206.584879850515	
59000	-830.964383	1	99.153877287674	206.373848587149	
60000	-829.940967	1	99.832277085697	204.272555870435	
61000	-830.277768	1	99.609291900904	204.961707953804	
62000	-829.968433	1	99.814102852605	204.328668668618	
63000	-829.978988	1	99.807118099548	204.350236681309	
64000	-831.467601	1	98.819396174512	207.414976098226	
65000	-832.071980	1	98.416878106729	208.672343141564	
66000	-830.583588	1	99.406586884714	205.589480951871	
67000	-829.907593	1	99.854358211953	204.204393944747	
68000	-830.063336	1	99.751291673743	204.522674210097	
69000	-830.498334	1	99.463117431098	205.414282761764	
70000	-830.682651	1	99.340878328618	205.793244269338	
71000	-829.707137	1	99.986931823085	203.795462762282	
72000	-830.509463	1	99.455739032137	205.437144272412	
73000	-830.572087	1	99.414214115947	205.565837197528	
74000	-831.786234	1	98.607294648946	208.076921236343	
75000	-830.007894	1	99.787988351761	204.409314380723	
76000	-829.769886	1	99.945442349542	203.923382651936	
77000	-830.507773	1	99.456859674348	205.433671926654	
78000	-830.796038	1	99.265639983504	206.026719171016	
79000	-829.839280	1	99.899548711895	204.064941749219	
80000	-831.386175	1	98.873559456725	207.246155534552	
81000	-830.821289	1	99.248880410972	206.078749620438	
82000	-830.179392	1	99.674451368994	204.760173109241	
83000	-832.220996	1	98.317498358023	208.983531378984	
84000	-832.312658	1	98.256342310731	209.175177286860	
85000	-830.133983	1	99.704519879563	204.667215851090	
86000	-830.392281	1	99.533415554018	205.196550552450	
87000	-831.721958	1	98.650100161119	207.943220989197	
88000	-830.212081	1	99.652802110413	204.827118967358	
89000	-833.218336	1	97.650995174080	211.078235834252	
90000	-832.271279	1	98.283952488775	209.088640793838	
91000	-831.557098	1	98.759845952376	207.600689001118	
92000	-829.884883	1	99.869382858044	204.158022958717	
93000	-829.752598	1	99.956873773762	203.888132240481	
94000	-830.480736	1	99.474784270895	205.378137126756	
95000	-831.520740	1	98.784040810023	207.525222218501	
96000	-829.994933	1	99.796566084346	204.382822721562	
97000	-831.633814	1	98.708784905123	207.760012598655	
98000	-830.071494	1	99.745891261383	204.539360062230	
99000	-832.880507	1	97.877027966926	210.366355848254	
100000	-831.060544	1	99.090006939504	206.572395511585	
101000	-830.702784	1	99.327520680263	205.834682447530	
102000	-830.175904	1	99.676760831254	204.753032406965	
103000	-829.880572	1	99.872234201701	204.149223543807	
104000	-830.006530	1	99.788890554601	204.406527893317	
105000	-830.064486	1	99.750530407642	204.525026268758	
106000	-830.563392	1	99.419980390936	205.547963407873	
107000	-831.532484	1	98.776225797376	207.549596292990	
108000	-830.195669	1	99.663671797801	204.793504942561	
109000	-830.761388	1	99.288635372155	205.955343252069	
110000	-830.138467	1	99.701550841201	204.676393467836	
111000	-830.912674	1	99.188213784134	206.267161125163	
112000	-833.063143	1	97.754865129387	210.750911228569	
113000	-830.333448	1	99.572402611281	205.075861245937	
114000	-832.913244	1	97.855136896119	210.435233542387	
115000	-834.813008	1	96.580302523296	214.471222583787	
116000	-829.928034	1	99.840834403154	204.246138663410	
117000	-831.454709	1	98.827972863931	207.388237686182	
118000	-832.073714	1	98.415721560011	208.675962932150	
119000	-830.856404	1	99.225570938084	206.151128427106	
120000	-829.697661	1	99.993196547552	203.776151933632	
121000	-832.022595	1	98.449801361200	208.569315947920	
122000	-830.977698	1	99.145034913776	206.401328608967	
123000	-830.351064	1	99.560729469255	205.111992118358	
124000	-830.037768	1	99.768215858464	204.470388620421	
125000	-830.522474	1	99.447112085282	205.463876408552	
126000	-830.224080	1	99.644855053543	204.851697137132	
127000	-829.817531	1	99.913933415490	204.020565257782	
128000	-831.450009	1	98.831099588854	207.378490459336	
129000	-829.775763	1	99.941556046694	203.935367511414	
130000	-833.786539	1	97.270202538811	212.281001516291	
131000	-831.377212	1	98.879520979108	207.227579565092	
132000	-830.043897	1	99.764158510376	204.482922609365	
133000	-829.873070	1	99.877196942420	204.133908816325	
134000	-830.527133	1	99.444023580992	205.473447235287	
135000	-830.828838	1	99.243869146497	206.094308839045	
136000	-829.939793	1	99.833053822977	204.270157921811	
137000	-829.760651	1	99.951549063235	203.904551248365	
138000	-831.173752	1	99.014786376005	206.806383050149	
139000	-829.979884	1	99.806525108663	204.352067827959	
140000	-829.889613	1	99.866253724849	204.167679930105	
141000	-830.543655	1	99.433067914811	205.507399570345	
142000	-829.910765	1	99.852260153091	204.210869783072	
143000	-830.618591	1	99.383371741642	205.661456651688	
144000	-830.084592	1	99.737220028282	204.566153724984	
145000	-829.921092	1	99.845427135880	204.231961393943	
146000	-830.686737	1	99.338167219807	205.801654253354	
147000	-829.706435	1	99.987395759324	203.794032651998	
148000	-831.070406	1	99.083455581899	206.592767958047	
149000	-829.850975	1	99.891812617040	204.088810004911	
150000	-829.941801	1	99.831725087743	204.274260013314	
151000	-831.582569	1	98.742894643040	207.653572745848	
152000	-829.796564	1	99.927800363625	203.977791924720	
153000	-830.080747	1	99.739765627348	204.558287720640	
154000	-830.910206	1	99.189852380883	206.262070702640	
155000	-832.055595	1	98.427801566696	208.638156592220	
156000	-829.799459	1	99.925885285563	203.983698739660	
157000	-831.232762	1	98.975565284196	206.928455075290	
158000	-831.414854	1	98.854484753338	207.305599065722	
159000	-832.562929	1	98.089261102156	209.699336700773	
160000	-830.003002	1	99.791225661474	204.399315941642	
161000	-830.412489	1	99.520022436850	205.238021174770	
162000	-830.182391	1	99.672465117827	204.766314592883	
163000	-829.690675	1	99.997814755392	203.761917200168	
164000	-832.948110	1	97.831818601248	210.508617691116	
165000	-830.224729	1	99.644425448528	204.853025847300	
166000	-831.360358	1	98.890729351043	207.192657426060	
167000	-829.832272	1	99.904183600167	204.050642541841	
168000	-829.879685	1	99.872821421609	204.147411378873	
169000	-832.392518	1	98.203044153998	209.342290548784	
170000	-830.359087	1	99.555413330444	205.128448064405	
171000	-830.110031	1	99.720378577957	204.618199401878	
172000	-830.049145	1	99.760685116186	204.493653037269	
173000	-829.783324	1	99.936556083004	203.950787426563	
174000	-831.724126	1	98.648656197467	207.947730217637	
175000	-829.708268	1	99.986183650603	203.797769060861	
176000	-829.917861	1	99.847564757727	204.225363002830	
177000	-829.780551	1	99.938389921459	203.945131771459	
178000	-829.819872	1	99.912385066896	204.025341579813	
179000	-830.263965	1	99.618435453119	204.933419716498	
180000	-829.965945	1	99.815749032506	204.323585692084	
181000	-829.961472	1	99.818709202243	204.314445660922	
182000	-832.699564	1	97.997979267949	209.986056664561	
183000	-829.899405	1	99.859775194400	204.187674577073	
184000	-830.051753	1	99.758958728469	204.498986537309	
185000	-830.384367	1	99.538660602769	205.180311186044	
186000	-830.253223	1	99.625551694119	204.911405296773	
187000	-831.000449	1	99.129924663159	206.448293165286	
188000	-830.858351	1	99.224278745544	206.155141323636	
189000	-831.192448	1	99.002360957086	206.845051009373	
190000	-831.110762	1	99.056643742767	206.676156922939	
191000	-830.548560	1	99.429815169186	205.517480739804	
192000	-830.520468	1	99.448442447264	205.459753898218	
193000	-829.774344	1	99.942494316715	203.932473965405	
194000	-830.219381	1	99.647967155929	204.842071991476	
195000	-829.759544	1	99.952280857883	203.902294672859	
196000	-829.938969	1	99.833599195626	204.268474254501	
197000	-829.943805	1	99.830399036077	204.278353873032	
198000	-831.084207	1	99.074286609175	206.621282446913	
199000	-830.507152	1	99.457271407878	205.432396166625	
200000	-833.383564	1	97.540344705733	211.427284949986	
201000	-831.532296	1	98.776350930760	207.549206002699	
202000	-830.124392	1	99.710870690893	204.647585701079	
203000	-830.883407	1	99.207645170962	206.206801280298	
204000	-829.790155	1	99.932038782504	203.964719452651	
205000	-830.346293	1	99.563890954274	205.102206240856	
206000	-830.396775	1	99.530437089614	205.205772641695	
207000	-829.846797	1	99.894576425686	204.080282589955	
208000	-832.191686	1	98.337049710179	208.922286663097	
209000	-830.817856	1	99.251158978656	206.071675262156	
210000	-830.674699	1	99.346153279970	205.776881761840	
211000	-829.794970	1	99.928854272734	203.974541323069	
212000	-830.943452	1	99.167777190554	206.330655708898	
213000	-829.769469	1	99.945717999279	203.922532600763	
214000	-830.707157	1	99.324619364703	205.843683636082	
215000	-830.841253	1	99.235628601394	206.119896128802	
216000	-830.763977	1	99.286916723439	205.960677255419	
217000	-831.111525	1	99.056137023034	206.677733107921	
218000	-830.962231	1	99.155306315951	206.369407723650	
219000	-831.274564	1	98.947776235454	207.014973939286	
220000	-830.451816	1	99.493955422282	205.318750893824	
221000	-830.080068	1	99.740215019544	204.556899100781	
222000	-829.782295	1	99.937236579323	203.948688727998	
223000	-830.120765	1	99.713271628764	204.640164796827	
224000	-830.353841	1	99.558889519684	205.117687530077	
225000	-830.266302	1	99.616887522019	204.938208514526	
226000	-829.861184	1	99.885060097730	204.109645096487	
227000	-829.859008	1	99.886499156108	204.105204725636	
228000	-830.209935	1	99.654223510034	204.822723150193	
229000	-830.367351	1	99.549937120689	205.145400394394	
230000	-830.394517	1	99.531934128503	205.201137392202	
231000	-829.851273	1	99.891615502866	204.089418186896	
232000	-830.743605	1	99.300435276588	205.918723433027	
233000	-830.615968	1	99.385111587007	205.656061912666	
234000	-830.336594	1	99.570318032820	205.082313161608	
235000	-831.065147	1	99.086949524316	206.581902850071	
236000	-830.150844	1	99.693355955410	204.701726117223	
237000	-832.229819	1	98.311612968620	209.001969645355	
238000	-831.825478	1	98.581154004086	208.158596965251	
239000	-830.297710	1	99.596080762322	205.002584895593	
240000	-830.426954	1	99.510435653608	205.267709129742	
241000	-834.981069	1	96.467101761062	214.831968109189	
242000	-830.857708	1	99.224705712495	206.153815374656	
243000	-829.743925	1	99.962608776495	203.870449030610	
244000	-830.187683	1	99.668960637946	204.777150725425	
245000	-831.919055	1	98.518808822771	208.353475777405	
246000	-830.737794	1	99.304291657496	205.906756450339	
247000	-831.478170	1	98.812364630244	207.436899066511	
248000	-830.606288	1	99.391531886675	205.636155275890	
249000	-830.632653	1	99.374044866214	205.690378049950	
250000	-830.671926	1	99.347993196550	205.771174674155	
251000	-830.160550	1	99.686928430929	204.721596780013	
252000	-829.840305	1	99.898870317835	204.067034733587	
253000	-830.069652	1	99.747110534623	204.535592752283	
254000	-831.424849	1	98.847836272006	207.326320661224	
255000	-830.776279	1	99.278752768627	205.986016144128	
256000	-830.746412	1	99.298573214609	205.924501877066	
257000	-831.239522	1	98.971071628432	206.942444119258	
258000	-831.315332	1	98.920670689672	207.099387161194	
259000	-829.729667	1	99.972036166796	203.841382926347	
260000	-829.947428	1	99.828002068382	204.285754057945	
261000	-830.045109	1	99.763356348036	204.485400713695	
262000	-829.895982	1	99.862040315810	204.180683603801	
263000	-831.062206	1	99.088903387254	206.575827085298	
264000	-829.953177	1	99.824198217809	204.297498082829	
265000	-830.170924	1	99.680058734514	204.742835789702	
266000	-831.183589	1	99.008248646688	206.826727913881	
267000	-831.572268	1	98.749750045679	207.632184603629	
268000	-829.830626	1	99.905272543528	204.047283109773	
269000	-830.028487	1	99.774358626826	204.451413278844	
270000	-829.985240	1	99.802980872406	204.363012595124	
271000	-830.042762	1	99.764910097892	204.480600762417	
272000	-830.064674	1	99.750405780482	204.525411326826	
273000	-830.672578	1	99.347560867015	205.772515672843	
274000	-834.417192	1	96.846638895507	213.623988961892	
275000	-830.274413	1	99.611514225171	204.954832316118	
276000	-831.772217	1	98.616630129077	208.047757767209	
277000	-830.641677	1	99.368059370331	205.708939654297	
278000	-831.333209	1	98.908783559651	207.136413531338	
279000	-831.031856	1	99.109063935217	206.513142217032	
280000	-830.224978	1	99.644260524640	204.853535936039	
281000	-831.211081	1	98.989976117017	206.883597310065	
282000	-830.196374	1	99.663204977778	204.794948489656	
283000	-830.776282	1	99.278750751685	205.986022404461	
284000	-829.967264	1	99.814876434219	204.326280039096	
285000	-831.066971	1	99.085737330275	206.585672366614	
286000	-831.989686	1	98.471737448582	208.500689153248	
287000	-830.794867	1	99.266416902797	206.024307413532	
288000	-832.005944	1	98.460900679536	208.534590049704	
289000	-830.568058	1	99.416885858574	205.557555441439	
290000	-829.929195	1	99.840066251239	204.248509927294	
291000	-830.559154	1	99.422790573297	205.539253015540	
292000	-831.043530	1	99.101309720884	206.537250823834	
293000	-830.097938	1	99.728384867821	204.593456241928	
294000	-830.251382	1	99.626771082256	204.907633216261	
295000	-829.740811	1	99.964667623885	203.864101057015	
296000	-830.587993	1	99.403665493027	205.598537476008	
297000	-833.446748	1	97.498013924358	211.560915678104	
298000	-833.511554	1	97.454586512951	211.698064304777	
299000	-829.825920	1	99.908384744884	204.037682045841	
300000	-830.386605	1	99.537177113672	205.184904181036	
301000	-830.047290	1	99.761912673332	204.489860678325	
302000	-830.549713	1	99.429051127372	205.519848765492	
303000	-829.768281	1	99.946503617696	203.920109916077	
304000	-832.240851	1	98.304253028138	209.025028981942	
305000	-830.437979	1	99.503127659879	205.290342080943	
306000	-829.921621	1	99.845077582831	204.233040404104	
307000	-829.943839	1	99.830376771232	204.278422610739	
308000	-831.534348	1	98.774985467406	207.553464900383	
309000	-831.910323	1	98.524627111630	208.335283998989	
310000	-829.904914	1	99.856130880103	204.198922555950	
311000	-829.792929	1	99.930203833763	203.970378882645	
312000	-831.898033	1	98.532816431209	208.309680552860	
313000	-830.515161	1	99.451961148114	205.448850445403	
314000	-829.979371	1	99.806864672563	204.351019258610	
315000	-830.477419	1	99.476983286012	205.371324703943	
316000	-831.941967	1	98.503540482887	208.401219443368	
317000	-831.322638	1	98.915812368023	207.114519485652	
318000	-829.984768	1	99.803292756551	204.362049467144	
319000	-829.734727	1	99.968690657812	203.851697342514	
320000	-833.019972	1	97.783749301997	210.659946445227	
321000	-832.871029	1	97.883365495795	210.346418246467	
322000	-829.871664	1	99.878127060495	204.131038608832	
323000	-829.833712	1	99.903231541459	204.053579708738	
324000	-829.906089	1	99.855353691202	204.201321359140	
325000	-830.052415	1	99.758520427742	204.500340637299	
326000	-837.174121	1	94.983541045602	219.595385532950	
327000	-830.834581	1	99.240057295277	206.106144566834	
328000	-831.462385	1	98.822866155942	207.404157928725	
329000	-829.962966	1	99.817720723701	204.317497728430	
330000	-830.196122	1	99.663371604632	204.794433228848	
331000	-829.781333	1	99.937872792809	203.946726613412	
332000	-830.142695	1	99.698751826525	204.685045765996	
333000	-829.925591	1	99.842450400607	204.241150181581	
334000	-831.450064	1	98.831063217936	207.378603840050	
335000	-831.726108	1	98.647336722188	207.951850747027	
336000	-830.072108	1	99.745484682256	204.540616320192	
337000	-831.316542	1	98.919866066733	207.101893289409	
338000	-829.731264	1	99.970980236196	203.844638390913	
339000	-830.032294	1	99.771838497186	204.459197957376	
340000	-830.549957	1	99.428889425130	205.520349938040	
341000	-829.906942	1	99.854789455092	204.203062892284	
342000	-835.157050	1	96.348491817950	215.210365160281	
343000	-830.045033	1	99.763406595235	204.485245485444	
344000	-829.948002	1	99.827621921081	204.286927706803	
345000	-830.475271	1	99.478407409015	205.366912930122	
346000	-830.575934	1	99.411662923367	205.573745478100	
347000	-832.118205	1	98.386056074746	208.768824511415	
348000	-830.050841	1	99.759562171499	204.497122250977	
349000	-830.059491	1	99.753836446921	204.514811835281	
350000	-830.170024	1	99.680655177975	204.740991711827	
351000	-830.542126	1	99.434081541979	205.504258121003	
352000	-830.139679	1	99.700748860874	204.678872520740	
353000	-832.454997	1	98.161334881667	209.473127160015	
354000	-831.583208	1	98.742469140162	207.654900317123	
355000	-829.763120	1	99.949916418338	203.909585760437	
356000	-830.527674	1	99.443664742961	205.474559240899	
357000	-830.150771	1	99.693403957012	204.701577725164	
358000	-831.040240	1	99.103494992819	206.530456417676	
359000	-830.985304	1	99.139983296830	206.417028904274	
360000	-830.470576	1	99.481519485237	205.357272278373	
361000	-831.759864	1	98.624856836576	208.022060209735	
362000	-830.430228	1	99.508265021274	205.274431438408	
363000	-830.045024	1	99.763412717726	204.485226571290	
364000	-835.563816	1	96.074043905227	216.087549512348	
365000	-829.894500	1	99.863020205574	204.177659362034	
366000	-830.837178	1	99.238333552448	206.111496900111	
367000	-829.933121	1	99.837468670155	204.256528720363	
368000	-831.853424	1	98.562537579722	208.216776009417	
369000	-831.461176	1	98.823670709488	207.401649668303	
370000	-830.420885	1	99.514457987919	205.255252593986	
371000	-830.692064	1	99.334633253682	205.812617110594	
372000	-831.287868	1	98.938930998251	207.042517716044	
373000	-829.973113	1	99.811006025731	204.338231087716	
374000	-830.143271	1	99.698370262928	204.686225271464	
375000	-830.298441	1	99.595596299470	205.004083985055	
376000	-831.240222	1	98.970605990363	206.943893715732	
377000	-831.481481	1	98.810161964610	207.443766849575	
378000	-831.676712	1	98.680226481561	207.849156434267	
379000	-829.852396	1	99.890872970539	204.091709228904	
380000	-830.590276	1	99.402151634919	205.603230645936	
381000	-832.161851	1	98.356948722439	208.859964711089	
382000	-829.762942	1	99.950033928755	203.909223396285	
383000	-829.834059	1	99.903001447512	204.054289568554	
384000	-830.036202	1	99.769252072413	204.467187620238	
385000	-829.715888	1	99.981146260314	203.813297638046	
386000	-829.915621	1	99.849047298075	204.220786791904	
387000	-830.474506	1	99.478914189040	205.365342996995	
388000	-831.515296	1	98.787662832171	207.513926194958	
389000	-830.779858	1	99.276378014585	205.993387167587	
390000	-831.224676	1	98.980939641274	206.911725148517	
391000	-829.716957	1	99.980439533525	203.815476299724	
392000	-831.977777	1	98.479675017979	208.475860127192	
393000	-831.203642	1	98.994920650663	206.868207500045	
394000	-830.263720	1	99.618597778758	204.932917537664	
395000	-830.161122	1	99.686549777278	204.722767424834	
396000	-830.171251	1	99.679842064089	204.743505691787	
397000	-833.209596	1	97.656846344877	211.059788454975	
398000	-830.337987	1	99.569394978018	205.085170122343	
399000	-829.854503	1	99.889479153978	204.096009816824	
400000	-831.159239	1	99.024431254655	206.776371347328	
401000	-831.388625	1	98.871930435041	207.251231715463	
402000	-830.092135	1	99.732226729711	204.581583786427	
403000	-831.064048	1	99.087679603482	206.579632570279	
404000	-830.249566	1	99.627973928748	204.903912349854	
405000	-830.486239	1	99.471136196874	205.389438971941	
406000	-829.992565	1	99.798132927822	204.377983886642	
407000	-830.706059	1	99.325348109481	205.841422717501	
408000	-829.929781	1	99.839678611792	204.249706566370	
409000	-829.740709	1	99.964734956496	203.863893454836	
410000	-829.846839	1	99.894548392140	204.080369083096	
411000	-831.281391	1	98.943237224115	207.029107976731	
412000	-830.232684	1	99.639156240850	204.869323245302	
413000	-829.986345	1	99.802249351918	204.365271611632	
414000	-834.698486	1	96.657401445837	214.225746296903	
415000	-832.297900	1	98.266190100696	209.144309471757	
416000	-830.123897	1	99.711197856238	204.646574476575	
417000	-830.170444	1	99.680376700198	204.741852705277	
418000	-829.977665	1	99.807993539526	204.347533355587	
419000	-830.987247	1	99.138693253192	206.421038449749	
420000	-830.125631	1	99.710049991581	204.650122387515	
421000	-832.343863	1	98.235517787620	209.240461190074	
422000	-829.811697	1	99.917791540319	204.008664087232	
423000	-832.390707	1	98.204253062689	209.338499138663	
424000	-829.909730	1	99.852944560433	204.208757286650	
425000	-831.224478	1	98.981071231601	206.911315529670	
426000	-830.098606	1	99.727942695888	204.594822708564	
427000	-830.182582	1	99.672338627303	204.766705705290	
428000	-829.755449	1	99.954988527769	203.893945392050	
429000	-831.341334	1	98.903380922171	207.153243225376	
430000	-830.682890	1	99.340719223486	205.793737814652	
431000	-830.311944	1	99.586650258447	205.031767285647	
432000	-830.656812	1	99.358019419244	205.740076938940	
433000	-830.594810	1	99.399144212113	205.612554277990	
434000	-830.519269	1	99.449237737443	205.457289487636	
435000	-831.161827	1	99.022710918900	206.781724263525	
436000	-832.558614	1	98.092142985463	209.690288670648	
437000	-830.665617	1	99.352178376379	205.758193384416	
438000	-831.331350	1	98.910019870528	207.132562436997	
439000	-829.903689	1	99.856941435558	204.196420785842	
440000	-830.024891	1	99.776738630831	204.444061623760	
441000	-830.399403	1	99.528695533318	205.211165070062	
442000	-830.189684	1	99.667635172138	204.781249268208	
443000	-831.303935	1	98.928248546237	207.075785657627	
444000	-830.327618	1	99.576265057801	205.063907050268	
445000	-829.879550	1	99.872910865491	204.147135355309	
446000	-829.788783	1	99.932945799611	203.961922027830	
447000	-830.114168	1	99.717639375310	204.626665255096	
448000	-831.060809	1	99.089831454263	206.572941192892	
449000	-830.158424	1	99.688336054379	204.717245012186	
450000	-830.969632	1	99.150391646227	206.384680861386	
451000	-830.654855	1	99.359317645544	205.736050529272	
452000	-830.291586	1	99.600138070596	204.990030509360	
453000	-832.018439	1	98.452571597211	208.560648497905	
454000	-831.509444	1	98.791556822831	207.501782421825	
455000	-829.720090	1	99.978368252316	203.821861627463	
456000	-830.000414	1	99.792938402703	204.394026263663	
457000	-831.200503	1	98.997006935506	206.861714180665	
458000	-830.742295	1	99.301304589526	205.916025773281	
459000	-831.465609	1	98.820721495849	207.410844174310	
460000	-830.115364	1	99.716847908559	204.629111425520	
461000	-830.684976	1	99.339335367635	205.798030578037	
462000	-830.023694	1	99.777531150986	204.441613625862	
463000	-830.750461	1	99.295885811967	205.932841743560	
464000	-830.390399	1	99.534662947263	205.192688382540	
465000	-829.798713	1	99.926379010646	203.982175896819	
466000	-829.747981	1	99.959926872946	203.878718243197	
467000	-831.306459	1	98.926570103244	207.081013078999	
468000	-831.139779	1	99.037363056583	206.736136208643	
469000	-830.744555	1	99.299805192419	205.920678730113	
470000	-829.792868	1	99.930244628757	203.970253059821	
471000	-834.049777	1	97.093522058571	212.840543622534	
472000	-829.875415	1	99.875645931874	204.138695064502	
473000	-830.719383	1	99.316507572788	205.868851414871	
474000	-830.363393	1	99.552559719579	205.137281680829	
475000	-831.417420	1	98.852777708007	207.310919357276	
476000	-830.451435	1	99.494208067745	205.317968351002	
477000	-830.577040	1	99.410929127707	205.576020161137	
478000	-830.895355	1	99.199712343026	206.231441703569	
479000	-830.264300	1	99.618213823956	204.934105361002	
480000	-831.318991	1	98.918237875490	207.106964613837	
481000	-830.041543	1	99.765716628565	204.478109200842	
482000	-830.273227	1	99.612300507941	204.952399675465	
483000	-835.231519	1	96.298277289814	215.370690316824	
484000	-829.785642	1	99.935022771030	203.955516319728	
485000	-830.566699	1	99.417786997771	205.554762176272	
486000	-829.721065	1	99.977723397721	203.823849605964	
487000	-830.304330	1	99.591694848521	205.016156631496	
488000	-832.349106	1	98.232019075304	209.251430769451	
489000	-830.589957	1	99.402362875645	205.602575766270	
490000	-831.491099	1	98.803762539657	207.463720711818	
491000	-830.403089	1	99.526253000733	205.218728104240	
492000	-833.240319	1	97.636277581942	211.124641530367	
493000	-832.077274	1	98.413347884403	208.683392251089	
494000	-830.008568	1	99.787542258567	204.410692165380	
495000	-830.581726	1	99.407822017051	205.585652030122	
496000	-831.183712	1	99.008166820088	206.826982559524	
497000	-830.189491	1	99.667763386107	204.780852808717	
498000	-837.863721	1	94.514565641772	221.114948959480	
499000	-831.231768	1	98.976225862513	206.926398703058	
500000	-832.803855	1	97.928275909414	210.205166584363	
501000	-829.861471	1	99.884870219745	204.110230990274	
502000	-830.726619	1	99.311706504732	205.883748220199	
503000	-830.016234	1	99.782468578131	204.426362942529	
504000	-830.181694	1	99.672926525214	204.764887911811	
505000	-830.210752	1	99.653682156480	204.824397331769	
506000	-832.370409	1	98.217800847263	209.296013240692	
507000	-831.834729	1	98.574991763656	208.177853711618	
508000	-833.200084	1	97.663214461177	211.039712437627	
509000	-829.824923	1	99.909044645200	204.035646307198	
510000	-829.936144	1	99.835468109289	204.262704636567	
511000	-829.969369	1	99.813483205793	204.330581998370	
512000	-831.362918	1	98.889026986880	207.197961271200	
513000	-829.959422	1	99.820065827688	204.310256935574	
514000	-830.637654	1	99.370727926580	205.700664068890	
515000	-831.891270	1	98.537322463916	208.295593556239	
516000	-831.176959	1	99.012655220201	206.813014886461	
517000	-830.129506	1	99.707484270885	204.658052863479	
518000	-832.728192	1	97.978848048126	210.046180387255	
519000	-830.333033	1	99.572677134809	205.075011586224	
520000	-830.381497	1	99.540562766950	205.174422038064	
521000	-831.740212	1	98.637944620962	207.981182426806	
522000	-830.715324	1	99.319200986439	205.860494565881	
523000	-830.863830	1	99.220641657199	206.166436550393	
524000	-830.095348	1	99.730099844409	204.588156417353	
525000	-830.975755	1	99.146325105303	206.397318850049	
526000	-830.511383	1	99.454466288916	205.441087953848	
527000	-831.554423	1	98.761626378868	207.595135028114	
528000	-830.270294	1	99.614242943823	204.946390150693	
529000	-835.596210	1	96.052169586522	216.157561248544	
530000	-830.681460	1	99.341668363148	205.790793587565	
531000	-830.316193	1	99.583835005863	205.040479512650	
532000	-829.849056	1	99.893081884938	204.084893795680	
533000	-829.799134	1	99.926100273498	203.983035631190	
534000	-831.572327	1	98.749710588491	207.632307701899	
535000	-830.573763	1	99.413102576705	205.569282763668	
536000	-829.962687	1	99.817905137861	204.316928321361	
537000	-831.384206	1	98.874869334187	207.242073894213	
538000	-830.053313	1	99.757926296997	204.502176172653	
539000	-830.828198	1	99.244294221644	206.092989015645	
540000	-830.261529	1	99.620049531467	204.928426357072	
541000	-830.240086	1	99.634253072127	204.884489253389	
542000	-831.761616	1	98.623690142588	208.025704458216	
543000	-829.935155	1	99.836122502547	204.260684450873	
544000	-829.946361	1	99.828708343553	204.283573548823	
545000	-831.987452	1	98.473226328703	208.496031733817	
546000	-830.783909	1	99.273689371974	206.001732677821	
547000	-831.762366	1	98.623190928651	208.027263799609	
548000	-829.810158	1	99.918809548334	204.005523909190	
549000	-831.938028	1	98.506165882515	208.393009393761	
550000	-831.932246	1	98.510018575367	208.380961775087	
551000	-830.248647	1	99.628582619467	204.902029452152	
552000	-830.554742	1	99.425716282127	205.530184791859	
553000	-830.189121	1	99.668007912615	204.780096692364	
554000	-829.737435	1	99.966899814442	203.857218764484	
555000	-830.724221	1	99.313297382001	205.878811952353	
556000	-829.837359	1	99.900819136718	204.061022266161	
557000	-829.989916	1	99.799886451531	204.372568620450	
558000	-829.696186	1	99.994171479715	203.773146840150	
559000	-829.837751	1	99.900560043415	204.061821610431	
560000	-830.158965	1	99.687978235627	204.718351228609	
561000	-833.364397	1	97.553184164071	211.386763727151	
562000	-830.315396	1	99.584363442124	205.038844168144	
563000	-830.056371	1	99.755901959433	204.508430335700	
564000	-830.850709	1	99.229351776420	206.139387343890	
565000	-829.938536	1	99.833885926596	204.267589065989	
566000	-829.966145	1	99.815617050853	204.323993214189	
567000	-831.293804	1	98.934984594432	207.054807446811	
568000	-830.287336	1	99.602953276540	204.981319807753	
569000	-830.153649	1	99.691498077477	204.707469610696	
570000	-831.885376	1	98.541250007690	208.283315560523	
571000	-830.044788	1	99.763568725212	204.484744619182	
572000	-829.815775	1	99.915094688882	204.016983026750	
573000	-830.918184	1	99.184554925795	206.278527932015	
574000	-830.877595	1	99.211503474393	206.194817558906	
575000	-830.657599	1	99.357497265876	205.741696396146	
576000	-830.425675	1	99.511282946284	205.265085157317	
577000	-830.594798	1	99.399152724674	205.612527886905	
578000	-830.101952	1	99.725727581646	204.601668278440	
579000	-830.393831	1	99.532388499917	205.199730545049	
580000	-829.792800	1	99.930289043550	203.970116072612	
581000	-829.815934	1	99.914989902372	204.017306264636	
582000	-829.727379	1	99.973548730332	203.836719707683	
583000	-830.145081	1	99.697171479899	204.689931028579	
584000	-830.280181	1	99.607693685068	204.966652757478	
585000	-831.441526	1	98.836743018147	207.360898423414	
586000	-829.880792	1	99.872088739646	204.149672442377	
587000	-829.757128	1	99.953878517444	203.897368156289	
588000	-830.110772	1	99.719887741210	204.619716378499	
589000	-832.998409	1	97.798174163538	210.614527698714	
590000	-831.193816	1	99.001451594279	206.847881132936	
591000	-829.703085	1	99.989610514093	203.787205631623	
592000	-830.003845	1	99.790667655928	204.401039320660	
593000	-830.757067	1	99.291502222256	205.946445885221	
594000	-830.200256	1	99.660633932041	204.802899049348	
595000	-830.802495	1	99.261353905439	206.040024587174	
596000	-829.842449	1	99.897452634712	204.071408620569	
597000	-830.441919	1	99.500515953386	205.298430959558	
598000	-829.804295	1	99.922687271504	203.993562853680	
599000	-830.389460	1	99.535285136583	205.190761981982	
600000	-831.313775	1	98.921706083424	207.096162288639	
601000	-830.567754	1	99.417087589077	205.556930134381	
602000	-829.776276	1	99.941216763779	203.936413837973	
603000	-829.838096	1	99.900331292959	204.062527343845	
604000	-829.878746	1	99.873442651945	204.145494268802	
605000	-830.719417	1	99.316485314770	205.868920475686	
606000	-831.285783	1	98.940317239625	207.038200850581	
607000	-830.241688	1	99.633192450121	204.887769962140	
608000	-829.993927	1	99.797231562249	204.380767537427	
609000	-830.127138	1	99.709052503356	204.653205535272	
610000	-829.956118	1	99.822251665005	204.303508046874	
611000	-830.174000	1	99.678022112156	204.749132678847	
612000	-829.822318	1	99.910767611058	204.030331159849	
613000	-829.751619	1	99.957521559919	203.886134818084	
614000	-830.626229	1	99.378305924206	205.677164751967	
615000	-830.507671	1	99.456927422181	205.433462009037	
616000	-830.162521	1	99.685623630520	204.725630716358	
617000	-829.935336	1	99.836003192469	204.261052773561	
618000	-830.304736	1	99.591426082321	205.016988318257	
619000	-830.561293	1	99.421371952802	205.543650117234	
620000	-832.411954	1	98.190070025891	209.382983107226	
621000	-829.790900	1	99.931545621668	203.966240471140	
622000	-830.595710	1	99.398547499046	205.614404244138	
623000	-830.257345	1	99.622821254303	204.919851858095	
624000	-831.624328	1	98.715099397867	207.740305506433	
625000	-829.996452	1	99.795560815029	204.385927303040	
626000	-829.968463	1	99.814082835635	204.328730476333	
627000	-831.104087	1	99.061078937959	206.662361287015	
628000	-830.205078	1	99.657439979164	204.812776129674	
629000	-829.834812	1	99.902503390504	204.055826123151	
630000	-830.112610	1	99.718671025263	204.623476783558	
631000	-830.441105	1	99.501055925912	205.296758560234	
632000	-829.755619	1	99.954876029561	203.894292283391	
633000	-829.981495	1	99.805459034207	204.355359875944	
634000	-830.467906	1	99.483289663214	205.351788715783	
635000	-831.165214	1	99.020460166346	206.788727734277	
636000	-830.352606	1	99.559708033695	205.115153875074	
637000	-829.886245	1	99.868481850810	204.160803571118	
638000	-829.993873	1	99.797267665834	204.380656039718	
639000	-829.835494	1	99.902052468255	204.057217268844	
640000	-829.746016	1	99.961226316464	203.874711593821	
641000	-831.397216	1	98.866216428746	207.269037714206	
642000	-831.014877	1	99.120341762502	206.478081584088	
643000	-831.698862	1	98.665478868516	207.895200054499	
644000	-829.724939	1	99.975161763237	203.831746818792	
645000	-830.871547	1	99.215518552040	206.182347379288	
646000	-829.817028	1	99.914266041254	204.019539188336	
647000	-829.828541	1	99.906651130083	204.043030168514	
648000	-830.917189	1	99.185215992136	206.276474197814	
649000	-830.558213	1	99.423414489476	205.537319168047	
650000	-830.299329	1	99.595007905575	205.005904681285	
651000	-831.022706	1	99.115142204699	206.494245550813	
652000	-830.723072	1	99.314059789103	205.876446337608	
653000	-830.411268	1	99.520831943451	205.235514454733	
654000	-830.633348	1	99.373584065166	205.691807000474	
655000	-829.876655	1	99.874825529473	204.141226765467	
656000	-830.732678	1	99.307686222629	205.896222928100	
657000	-830.269766	1	99.614592865451	204.945307572232	
658000	-830.113547	1	99.718050786904	204.625393720971	
659000	-830.225007	1	99.644240988869	204.853596357764	
660000	-830.926575	1	99.178983840185	206.295836140995	
661000	-830.977399	1	99.145233333902	206.400711940001	
662000	-833.224481	1	97.646881133230	211.091207064060	
663000	-830.210674	1	99.653734270458	204.824236164506	
664000	-830.950947	1	99.162799946745	206.346121442737	
665000	-830.027505	1	99.775008498180	204.449405857724	
666000	-831.203080	1	98.995294589021	206.867043650683	
667000	-829.993693	1	99.797386409394	204.380289327521	
668000	-830.213195	1	99.652064205790	204.829401033455	
669000	-829.766567	1	99.947636718758	203.916615699501	
670000	-830.582511	1	99.407301444927	205.587265802958	
671000	-830.371402	1	99.547252732652	205.153710601407	
672000	-829.961825	1	99.818475538553	204.315167128008	
673000	-830.024409	1	99.777057571426	204.443076452969	
674000	-830.560719	1	99.421752929404	205.542469250817	
675000	-831.003690	1	99.127772144618	206.454984022267	
676000	-830.019707	1	99.780169522513	204.433464154874	
677000	-832.016958	1	98.453558883563	208.557559555137	
678000	-829.713844	1	99.982497253570	203.809132906054	
679000	-830.881571	1	99.208863924328	206.203015837346	
680000	-830.413156	1	99.519580766595	205.239388860233	
681000	-830.283964	1	99.605187159825	204.974407981989	
682000	-829.970329	1	99.812848266404	204.332542560137	
683000	-830.063665	1	99.751073672345	204.523347760017	
684000	-830.864682	1	99.220076045748	206.168193131225	
685000	-830.327300	1	99.576476085798	205.063253935721	
686000	-829.947964	1	99.827647029894	204.286850186901	
687000	-831.020995	1	99.116278111047	206.490714267154	
688000	-829.903783	1	99.856878996845	204.196613501508	
689000	-830.145210	1	99.697086152944	204.690194798535	
690000	-829.787653	1	99.933693385098	203.959616341084	
691000	-829.904330	1	99.856517007700	204.197730775086	
692000	-829.875607	1	99.875518885070	204.139087120192	
693000	-829.742623	1	99.963469723623	203.867794486322	
694000	-830.467825	1	99.483343552965	205.351621780477	
695000	-830.959978	1	99.156802604036	206.364757908709	
696000	-829.818310	1	99.913418011424	204.022155160344	
697000	-829.704603	1	99.988606664481	203.790299997348	
698000	-830.124094	1	99.711067418290	204.646977642514	
699000	-831.037078	1	99.105595305242	206.523926301450	
700000	-830.099404	1	99.727414608868	204.596454690714	
701000	-832.142974	1	98.369538278039	208.820541486743	
702000	-830.067323	1	99.748651905264	204.530830289940	
703000	-830.077823	1	99.741701427690	204.552306149603	
704000	-831.241369	1	98.969843491119	206.946267496675	
705000	-829.717747	1	99.979917164016	203.817086643738	
706000	-830.524316	1	99.445891405986	205.467659082299	
707000	-832.283251	1	98.275964437837	209.113674779533	
708000	-830.879693	1	99.210110779493	206.199143156575	
709000	-829.796895	1	99.927580973233	203.978468600909	
710000	-829.884530	1	99.869615899479	204.157303769907	
711000	-830.111989	1	99.719082442544	204.622205244630	
712000	-833.671551	1	97.347327156023	212.037044534024	
713000	-833.642812	1	97.366598147696	211.976115383421	
714000	-830.498309	1	99.463133934069	205.414231630171	
715000	-830.022456	1	99.778350510223	204.439082745194	
716000	-830.205497	1	99.657162949534	204.813632839283	
717000	-830.612177	1	99.387626151577	205.648265162541	
718000	-832.090016	1	98.404852484647	208.709983219002	
719000	-829.773411	1	99.943111017182	203.930572127346	
720000	-830.841283	1	99.235608679981	206.119957988227	
721000	-832.007697	1	98.459731825272	208.538246812636	
722000	-830.408296	1	99.522801673447	205.229415066579	
723000	-830.369379	1	99.548592834650	205.149561947178	
724000	-833.185174	1	97.673195308956	211.008249438271	
725000	-830.224048	1	99.644876277498	204.851631494455	
726000	-834.169740	1	97.012949930679	213.096025135770	
727000	-829.850536	1	99.892102862016	204.087914476487	
728000	-831.012928	1	99.121636779669	206.474055865512	
729000	-830.592150	1	99.400908597498	205.607084285764	
730000	-830.048215	1	99.761300330965	204.491752415181	
731000	-830.235650	1	99.637191816560	204.875399325992	
732000	-831.708291	1	98.659200433855	207.914803983042	
733000	-829.853903	1	99.889876278625	204.094784492195	
734000	-832.540920	1	98.103960185764	209.653189717853	
735000	-830.027765	1	99.774836726022	204.449936452361	
736000	-830.184659	1	99.670963277187	204.770958359207	
737000	-829.832686	1	99.903909723929	204.051487466164	
738000	-829.742300	1	99.963682922133	203.867137138264	
739000	-830.967261	1	99.151966337915	206.379787171008	
740000	-831.936640	1	98.507090486710	208.390118056164	
741000	-830.547739	1	99.430360227864	205.515791428140	
742000	-830.225342	1	99.644019115123	204.854282586637	
743000	-830.898215	1	99.197813715604	206.237339374811	
744000	-830.489754	1	99.468806014615	205.396658157623	
745000	-829.717370	1	99.980166494551	203.816318014514	
746000	-831.411423	1	98.856767068235	207.298485987583	
747000	-829.720625	1	99.978014335486	203.822952692109	
748000	-831.238888	1	98.971492860813	206.941132769527	
749000	-831.431192	1	98.843616961172	207.339471850924	
750000	-831.028115	1	99.111549301352	206.505415354798	
751000	-829.911192	1	99.851977198913	204.211743155508	
752000	-831.137743	1	99.038715882488	206.731927407865	
753000	-829.938288	1	99.834049519507	204.267084027249	
754000	-829.760105	1	99.951910166203	203.903437742564	
755000	-831.181766	1	99.009460152491	206.822957712638	
756000	-830.199844	1	99.660906729849	204.802055455055	
757000	-833.127269	1	97.711952826278	210.886101088887	
758000	-831.255384	1	98.960526808468	206.975273218590	
759000	-829.954264	1	99.823478345072	204.299720670058	
760000	-829.926418	1	99.841903748176	204.242837654233	
761000	-830.095736	1	99.729842963713	204.588950254989	
762000	-829.762694	1	99.950198113214	203.908717105163	
763000	-831.179839	1	99.010740717759	206.818972646632	
764000	-830.211880	1	99.652935041955	204.826707861004	
765000	-831.176224	1	99.013143090126	206.811496696573	
766000	-829.894140	1	99.863258873513	204.176922763602	
767000	-830.671991	1	99.347950076334	205.771308424081	
768000	-829.850538	1	99.892101721017	204.087917996948	
769000	-830.564347	1	99.419346690380	205.549927647924	
770000	-829.777030	1	99.940717839926	203.937952493148	
771000	-830.548617	1	99.429777675473	205.517596945177	
772000	-829.993171	1	99.797732217508	204.379221381054	
773000	-833.534312	1	97.439334125445	211.746246517716	
774000	-830.780803	1	99.275750957536	205.995333524721	
775000	-830.224791	1	99.644384141624	204.853153604255	
776000	-833.401596	1	97.528265501048	211.465411347309	
777000	-829.937342	1	99.834675396882	204.265151846312	
778000	-830.860840	1	99.222626091640	206.160273704090	
779000	-832.532311	1	98.109709230867	209.635142668462	
780000	-829.777154	1	99.940635781257	203.938205558527	
781000	-831.091814	1	99.069232952539	206.636999840307	
782000	-830.038074	1	99.768012958527	204.471015408603	
783000	-833.326200	1	97.578768020600	211.306036080437	
784000	-830.600814	1	99.395162436177	205.624899024758	
785000	-829.967108	1	99.814979578058	204.325961557684	
786000	-829.841234	1	99.898255734422	204.068930861020	
787000	-830.232071	1	99.639561892844	204.868068554119	
788000	-829.845362	1	99.895525852021	204.077353296808	
789000	-834.010305	1	97.120025632222	212.756547666771	
790000	-830.162950	1	99.685339580843	204.726508894482	
791000	-831.913909	1	98.522237604232	208.342755039523	
792000	-832.354493	1	98.228423573710	209.262704197863	
793000	-830.555208	1	99.425406891571	205.531143734560	
794000	-830.778845	1	99.277050033612	205.991301263611	
795000	-830.696919	1	99.331412326356	205.822609205038	
796000	-829.858200	1	99.887033414538	204.103556229110	
797000	-830.695016	1	99.332674568517	205.818693387817	
798000	-829.716058	1	99.981033936158	203.813643904283	
799000	-830.041083	1	99.766021347053	204.477167859376	
800000	-830.047365	1	99.761863148504	204.490013677188	
801000	-830.349613	1	99.561691475022	205.109014349626	
802000	-830.384322	1	99.538690580453	205.180218373541	
803000	-830.928263	1	99.177862674683	206.299319482855	
804000	-830.106838	1	99.722492435622	204.611666410991	
805000	-829.903017	1	99.857385909968	204.195048929068	
806000	-830.248252	1	99.628844115353	204.901220555445	
807000	-835.399763	1	96.184780635628	215.733342465946	
808000	-831.397695	1	98.865897670164	207.270031059317	
809000	-831.883046	1	98.542802503925	208.278462390073	
810000	-830.829934	1	99.243141914711	206.096566846587	
811000	-831.081563	1	99.076043420509	206.615818762476	
812000	-829.800112	1	99.925453776229	203.985029690603	
813000	-830.015763	1	99.782780306426	204.425400103416	
814000	-830.870297	1	99.216348132490	206.179770897502	
815000	-831.398368	1	98.865449920643	207.271426383145	
816000	-830.665673	1	99.352141306984	205.758308361286	
817000	-831.017425	1	99.118649566086	206.483342058786	
818000	-830.357185	1	99.556673521538	205.124547104290	
819000	-830.079856	1	99.740355640033	204.556464585351	
820000	-830.170790	1	99.680147328620	204.742561874660	
821000	-831.307901	1	98.925611402168	207.083998940514	
822000	-831.075827	1	99.079854472005	206.603966708997	
823000	-830.544177	1	99.432721951987	205.508471790876	
824000	-832.645005	1	98.034433835695	209.871521309229	
825000	-829.918364	1	99.847232266203	204.226389325524	
826000	-830.209486	1	99.654520987784	204.821803178887	
827000	-829.853582	1	99.890088283806	204.094130354004	
828000	-831.338852	1	98.905030785578	207.148103661647	
829000	-830.617535	1	99.384072142314	205.659284908169	
830000	-830.790387	1	99.269389823744	206.015078869328	
831000	-831.365035	1	98.887618994854	207.202348043429	
832000	-831.003002	1	99.128229597752	206.453562070007	
833000	-832.474110	1	98.148573675636	209.513167876716	
834000	-830.457212	1	99.490378804626	205.329829297884	
835000	-831.123449	1	99.048213613178	206.702380399202	
836000	-830.797830	1	99.264450086162	206.030412953889	
837000	-830.866101	1	99.219133740706	206.171119604980	
838000	-830.322811	1	99.579450363883	205.054048928638	
839000	-829.979803	1	99.806578673065	204.351902421481	
840000	-830.251267	1	99.626847192487	204.907397776780	
841000	-830.073848	1	99.744332483395	204.544176438956	
842000	-832.476116	1	98.147234509872	209.517370048698	
843000	-830.440729	1	99.501304619397	205.295988311372	
844000	-830.037681	1	99.768273262221	204.470211291875	
845000	-830.511235	1	99.454564104296	205.440784864509	
846000	-829.952459	1	99.824673016865	204.296032162365	
847000	-830.694199	1	99.333217073310	205.817010405673	
848000	-832.307571	1	98.259736606253	209.164537566425	
849000	-830.023783	1	99.777471998761	204.441796339206	
850000	-829.861824	1	99.884636424092	204.110952399364	
851000	-831.585843	1	98.740715345711	207.660372222767	
852000	-829.834154	1	99.902938841575	204.054482713583	
853000	-830.013813	1	99.784070884730	204.421413909069	
854000	-830.073211	1	99.744754606503	204.542872138292	
855000	-831.232860	1	98.975499913923	206.928658572865	
856000	-831.057861	1	99.091789729901	206.566851876270	
857000	-831.283435	1	98.941878295060	207.033339669505	
858000	-830.729605	1	99.309725501253	205.889895101131	
859000	-831.008448	1	99.124611893880	206.464807551803	
860000	-829.975141	1	99.809663775971	204.342375792241	
861000	-829.878243	1	99.873775431278	204.144467320171	
862000	-830.331218	1	99.573879940347	205.071288888654	
863000	-829.961693	1	99.818562499081	204.314898625855	
864000	-830.019935	1	99.780018579563	204.433930385756	
865000	-829.964166	1	99.816926448251	204.319950187691	
866000	-830.082133	1	99.738848160373	204.561122708323	
867000	-829.825390	1	99.908735635736	204.036599574556	
868000	-831.897539	1	98.533145936572	208.308650415148	
869000	-830.571492	1	99.414608385249	205.564615044521	
870000	-831.305551	1	98.927174389225	207.079131052704	
871000	-830.144392	1	99.697628124208	204.688519414496	
872000	-829.985393	1	99.802879354183	204.363326093709	
873000	-831.677386	1	98.679777851549	207.850557008477	
874000	-830.430303	1	99.508215903701	205.274583554013	
875000	-831.242699	1	98.968959650063	206.949019055796	
876000	-829.804227	1	99.922732198209	203.993424277381	
877000	-829.931256	1	99.838702703583	204.252719205224	
878000	-830.482087	1	99.473888455604	205.380912352902	
879000	-830.718761	1	99.316920506471	205.867570192213	
880000	-830.097471	1	99.728694148031	204.592500460905	
881000	-830.621378	1	99.381523294300	205.667188232679	
882000	-830.518634	1	99.449658708177	205.455985009558	
883000	-830.057016	1	99.755475234786	204.509748711359	
884000	-831.256538	1	98.959759540457	206.977662078222	
885000	-829.696169	1	99.994182862405	203.773111754751	
886000	-830.141233	1	99.699719866051	204.682053341082	
887000	-829.772683	1	99.943592679294	203.929086741038	
888000	-829.713618	1	99.982646866678	203.808671694324	
889000	-831.421080	1	98.850343053208	207.318507516835	
890000	-830.617013	1	99.384418605677	205.658210629159	
891000	-830.892824	1	99.201393165850	206.226220685240	
892000	-830.010328	1	99.786376954707	204.414291302074	
893000	-830.226185	1	99.643461036768	204.856008662576	
894000	-831.909369	1	98.525262887148	208.333296210411	
895000	-830.390655	1	99.534493201146	205.193213946483	
896000	-831.568584	1	98.752201622080	207.624536283887	
897000	-829.808513	1	99.919897440565	204.002168198671	
898000	-829.756486	1	99.954303106839	203.896058912381	
899000	-830.560218	1	99.422084686047	205.541440949024	
900000	-829.793870	1	99.929581593254	203.972298047324	
901000	-830.773934	1	99.280309088292	205.981185559586	
902000	-829.825175	1	99.908877931889	204.036160602926	
903000	-831.173761	1	99.014780392301	206.806401670345	
904000	-833.057818	1	97.758428142647	210.739688890964	
905000	-833.065428	1	97.753336480380	210.755726094871	
906000	-829.762243	1	99.950495999355	203.907798523897	
907000	-829.855361	1	99.888911898716	204.097760086212	
908000	-830.522631	1	99.447008227043	205.464198245506	
909000	-830.479186	1	99.475811635558	205.374954391794	
910000	-830.422597	1	99.513322932488	205.258767632554	
911000	-829.748635	1	99.959494426239	203.880051642416	
912000	-829.800163	1	99.925419829508	203.985134396389	
913000	-829.780768	1	99.938245837021	203.945576131848	
914000	-830.451611	1	99.494091756344	205.318328613128	
915000	-831.959485	1	98.491866071316	208.437729729789	
916000	-832.502422	1	98.129669474861	209.572492416862	
917000	-829.787848	1	99.933563918645	203.960015637472	
918000	-830.817376	1	99.251477394823	206.070686675458	
919000	-829.736927	1	99.967235967858	203.856182348870	
920000	-830.453784	1	99.492651006375	205.322791215820	
921000	-829.814819	1	99.915727185873	204.015031952577	
922000	-833.928727	1	97.174789544213	212.583055121705	
923000	-834.274094	1	96.942832341608	213.318515925014	
924000	-829.997589	1	99.794808373183	204.388251095261	
925000	-829.779742	1	99.938924326637	203.943483656575	
926000	-829.988458	1	99.800851048717	204.369589772013	
927000	-829.691787	1	99.997079612829	203.764183092148	
928000	-829.787411	1	99.933852996455	203.959124073423	
929000	-831.596741	1	98.733462097198	207.683003617978	
930000	-831.143437	1	99.034932300292	206.743698716223	
931000	-830.566809	1	99.417713871431	205.554988845402	
932000	-830.576392	1	99.411359142252	205.574687163018	
933000	-829.715794	1	99.981208259921	203.813106509506	
934000	-830.161410	1	99.686358907318	204.723357519631	
935000	-830.216211	1	99.650066556005	204.835579107657	
936000	-831.184995	1	99.007313925938	206.829636791319	
937000	-831.071774	1	99.082547039291	206.595593311940	
938000	-833.124039	1	97.714114605911	210.879289346291	
939000	-830.045405	1	99.763160850374	204.486004663710	
940000	-829.908703	1	99.853624084116	204.206659878111	
941000	-830.395918	1	99.531005169629	205.204013699755	
942000	-830.139696	1	99.700737083442	204.678908926862	
943000	-830.165456	1	99.683679566750	204.731641101880	
944000	-830.171494	1	99.679681385677	204.744002478560	
945000	-835.769924	1	95.934825074226	216.533384132841	
946000	-829.863666	1	99.883418088222	204.114711771200	
947000	-830.238920	1	99.635025312526	204.882100585952	
948000	-830.099016	1	99.727671384905	204.595661157740	
949000	-831.647007	1	98.700002028141	207.787425341229	
950000	-830.600409	1	99.395431409418	205.624065108831	
951000	-833.103800	1	97.727659540830	210.836612614044	
952000	-831.108985	1	99.057824156052	206.672485199916	
953000	-829.811398	1	99.917989321119	204.008054004206	
954000	-830.360782	1	99.554289821515	205.131925960986	
955000	-829.845981	1	99.895116170695	204.078617295391	
956000	-829.969697	1	99.813266566082	204.331250935713	
957000	-829.932023	1	99.838194693827	204.254287448001	
958000	-830.334396	1	99.571773875151	205.077807214323	
959000	-832.073420	1	98.415918066714	208.675347897422	
960000	-830.141112	1	99.699799549439	204.681807023310	
961000	-829.849002	1	99.893117948706	204.084782524952	
962000	-830.159842	1	99.687397286094	204.720147274362	
963000	-830.041730	1	99.765593366510	204.478489984845	
964000	-829.848740	1	99.893291082555	204.084248340345	
965000	-830.134578	1	99.704126127864	204.668432964663	
966000	-831.027163	1	99.112181140817	206.503451031400	
967000	-832.613146	1	98.055717673032	209.804668840402	
968000	-829.998324	1	99.794321549839	204.389754577738	
969000	-830.782112	1	99.274881827749	205.998031284409	
970000	-830.200402	1	99.660537153000	204.803198327390	
971000	-829.899723	1	99.859565390448	204.188322114774	
972000	-833.164111	1	97.687294652373	210.963808659394	
973000	-831.281647	1	98.943067176538	207.029637500302	
974000	-830.940766	1	99.169560680566	206.325114071806	
975000	-830.508968	1	99.456066948290	205.436128209807	
976000	-830.092704	1	99.731850163533	204.582747464325	
977000	-831.001776	1	99.129043884488	206.451030947903	
978000	-831.108588	1	99.058087861131	206.671664940389	
979000	-831.181861	1	99.009397345197	206.823153167600	
980000	-829.967581	1	99.814666389100	204.326928604918	
981000	-830.048576	1	99.761061674403	204.492489710704	
982000	-832.480111	1	98.144566888719	209.525740945355	
983000	-830.180966	1	99.673408859640	204.763396530753	
984000	-830.487742	1	99.470139849646	205.392525755825	
985000	-829.984594	1	99.803408190873	204.361692995692	
986000	-830.649297	1	99.363004808175	205.724615182275	
987000	-830.596136	1	99.398265312734	205.615279099041	
988000	-830.988177	1	99.138075561889	206.422958295067	
989000	-830.497960	1	99.463365690026	205.413513575389	
990000	-831.667977	1	98.686041967407	207.831001666641	
991000	-830.686506	1	99.338320717775	205.801178089703	
992000	-832.135705	1	98.374385741422	208.805363299988	
993000	-829.950431	1	99.826014984504	204.291888935080	
994000	-832.089227	1	98.405378414801	208.708336971857	
995000	-831.277004	1	98.946153943733	207.020025525871	
996000	-831.723240	1	98.649246492272	207.945886829774	
997000	-830.337611	1	99.569644248262	205.084398599754	
998000	-832.555380	1	98.094302835750	209.683507716587	
999000	-829.730385	1	99.971561004852	203.842847860205	
1000000	-830.000956	1	99.792579990129	204.395133187791	
1001000	-832.282659	1	98.276359369212	209.112437047468	
1002000	-830.605184	1	99.392264271731	205.633884538073	
1003000	-830.065086	1	99.750133152175	204.526253662739	
1004000	-832.389441	1	98.205097719574	209.335850130397	
1005000	-829.908194	1	99.853960518516	204.205621449419	
1006000	-829.857369	1	99.887583371660	204.101859302007	
1007000	-830.123196	1	99.711662134892	204.645139458625	
1008000	-832.261854	1	98.290240969462	209.068934491641	
1009000	-829.693848	1	99.995717034395	203.768382940330	
1010000	-829.701778	1	99.990474512223	203.784542382272	
