# Supplementary material for: Reply to: ‘Reconstructed evolutionary patterns from crocodile-line archosaurs demonstrate the impact of failure to log-transform body size data’
Source: Commun Biol. 2022 Feb 25;5:170. doi: 10.1038/s42003-022-03072-x (PMC8881626; doi:10.1038/s42003-022-03072-x)
Supplement: Supplementary file 4 — Supplementary Data 2 [file 42003_2022_3072_MOESM4_ESM.zip › simulations/log_files/BM/simulated_data_10.txt.Log.txt]

Options:
Model:                           Continuous: Random Walk
Tree File Name:                  tree_simlation_10.nex
Data File Name:                  simulated_data_10.txt
Log File Name:                   simulated_data_10.txt.Log.txt
Save Initial Trees:              False
Save Trees:                      False
Summary:                         False
Seed:                            1354286981
Precision:                       64 bits
Cores:                           1
Analysis Type:                   MCMC
Sample Period:                   1000
Iterations:                      1010000
Burn in:                         10000
MCMC ML Start:                   False
Schedule File:                   simulated_data_10.txt.Schedule.txt
Rate Dev:                        AutoTune
No of Rates:                     1
Test for trait correlation:      True
Kappa:                           Not in use
Delta:                           Not in use
Lambda:                          Not in use
OU:                              Not in use
Min Trans Taxa No:               10
RJ Local Kappa:                  False
RJ Local Lambda:                 False
RJ Local Delta:                  False
RJ Local OU:                     False
Restrictions:
    alpha-1                      None
Prior Information:
    Priors
        alpha-1 - uniform -100.00 100.00 
Tree Information
     Trees:                      1
     Taxa:                       200
     Sites:                      1
Iteration	Lh	Tree No	Alpha 1	Sigma^2 1 	
11000	-1118.418112	1	83.434991861677	3674.871365094600	
12000	-1117.590467	1	99.712696118209	3644.581988914257	
13000	-1118.958327	1	73.928683895525	3694.777270405154	
14000	-1118.966551	1	73.789370219667	3695.081141210891	
15000	-1118.049339	1	90.389355354949	3661.344396190003	
16000	-1122.109403	1	28.305721285856	3813.056265511752	
17000	-1118.116000	1	89.100208257404	3663.785875273761	
18000	-1118.986877	1	73.445676760095	3695.832306217153	
19000	-1118.042333	1	90.525724483090	3661.087888602925	
20000	-1118.126639	1	88.895838063475	3664.175686546120	
21000	-1117.928442	1	92.766837160475	3656.920586592694	
22000	-1119.994211	1	57.411962544976	3733.249809853055	
23000	-1118.579096	1	80.524579366751	3680.792069007698	
24000	-1117.834325	1	94.654805941235	3653.480447899799	
25000	-1117.812393	1	95.099664416173	3652.679239787181	
26000	-1118.928143	1	74.441281032746	3693.662216266463	
27000	-1122.827319	1	19.402222280025	3840.529299190161	
28000	-1117.948464	1	92.369471272186	3657.652854444586	
29000	-1117.758033	1	96.210510247254	3650.694190080719	
30000	-1118.276513	1	86.055511394034	3669.671471967288	
31000	-1119.589867	1	63.630777313147	3718.185116136555	
32000	-1118.930256	1	74.405333900687	3693.740257220140	
33000	-1117.916532	1	93.003897146960	3656.485091382574	
34000	-1117.774039	1	95.882189100572	3651.278567110763	
35000	-1117.876727	1	93.800061544411	3655.029922967346	
36000	-1118.373874	1	84.247396735559	3673.246027020958	
37000	-1118.502826	1	81.894653116510	3677.985818310351	
38000	-1117.840502	1	94.529869782993	3653.706106767234	
39000	-1118.049929	1	90.377892395159	3661.365973111930	
40000	-1118.582624	1	80.461572593603	3680.921939075098	
41000	-1117.872318	1	93.888624912296	3654.868762216776	
42000	-1117.718532	1	97.025287728407	3649.252394952358	
43000	-1117.980918	1	91.728470075169	3658.840113999495	
44000	-1118.144819	1	88.547469781197	3664.841898040773	
45000	-1117.746635	1	96.444958662454	3650.278089826030	
46000	-1118.060420	1	90.174029039263	3661.750105519874	
47000	-1117.859751	1	94.141436277407	3654.409496183771	
48000	-1117.908053	1	93.172986585466	3656.175083731620	
49000	-1118.416077	1	83.472243800295	3674.796575850610	
50000	-1118.396891	1	83.824009301194	3674.091587710500	
51000	-1119.046640	1	72.440395077387	3698.041680414346	
52000	-1120.297762	1	52.907137951670	3744.599345100209	
53000	-1117.840370	1	94.532524397730	3653.701309083923	
54000	-1119.233915	1	69.338695399628	3704.973693724125	
55000	-1118.596191	1	80.219597788911	3681.421366882286	
56000	-1118.697059	1	78.435387762129	3685.136609665109	
57000	-1118.053744	1	90.303707115613	3661.505670772041	
58000	-1117.633681	1	98.797811589300	3646.157287271669	
59000	-1119.442283	1	65.969068831971	3712.701702087693	
60000	-1120.199148	1	54.356213826541	3740.908472630534	
61000	-1121.223809	1	39.897335579828	3779.437151458178	
62000	-1118.422007	1	83.363736990108	3675.014490603810	
63000	-1117.748436	1	96.407862479678	3650.343862114339	
64000	-1118.984251	1	73.490038601058	3695.735230363096	
65000	-1118.127080	1	88.887367718911	3664.191859001503	
66000	-1118.027404	1	90.816884221698	3660.541348724224	
67000	-1118.947497	1	74.112359363779	3694.377174226388	
68000	-1117.694933	1	97.515145793057	3648.391342830391	
69000	-1118.059175	1	90.198195137888	3661.704530934858	
70000	-1117.956215	1	92.216037705579	3657.936366870818	
71000	-1118.301314	1	85.592255315384	3670.581672529834	
72000	-1118.974856	1	73.648822124911	3695.388060248652	
73000	-1117.880371	1	93.726935745777	3655.163098553974	
74000	-1118.094340	1	89.517434649092	3662.992412121252	
75000	-1118.037156	1	90.626606550848	3660.898347914378	
76000	-1117.980967	1	91.727512391334	3658.841893377135	
77000	-1117.599286	1	99.525311421561	3644.903405324630	
78000	-1117.907625	1	93.181531102203	3656.159431987669	
79000	-1117.604371	1	99.417423172797	3645.088751507912	
80000	-1117.971439	1	91.915302158600	3658.493297073624	
81000	-1120.168319	1	54.812017751115	3739.755368134071	
82000	-1117.813404	1	95.079120071579	3652.716162148142	
83000	-1117.954979	1	92.240483019683	3657.891168641154	
84000	-1118.710299	1	78.203086272770	3685.624565090383	
85000	-1117.597751	1	99.557895405293	3644.847469194367	
86000	-1118.399217	1	83.781298408296	3674.177067045290	
87000	-1118.259600	1	86.372517976627	3669.050857748531	
88000	-1118.178405	1	87.906725267499	3666.072974633958	
89000	-1118.164981	1	88.162385810756	3665.580878038649	
90000	-1117.966449	1	92.013774043587	3658.310757507642	
91000	-1118.455411	1	82.754346691542	3676.242288462015	
92000	-1117.899836	1	93.337118457126	3655.874659868292	
93000	-1117.619246	1	99.102488542968	3645.630996441900	
94000	-1117.903455	1	93.264813718758	3656.006945044397	
95000	-1119.958821	1	57.945928201364	3731.928859303890	
96000	-1119.188878	1	70.078070775213	3703.305461952073	
97000	-1118.426963	1	83.273117361494	3675.196645632131	
98000	-1121.137760	1	41.064617205406	3776.186376626400	
99000	-1117.743402	1	96.511553867862	3650.160077618061	
100000	-1120.970678	1	43.353957540842	3769.882333779113	
101000	-1119.715400	1	61.671614568675	3722.855595015148	
102000	-1118.100079	1	89.406745147726	3663.202609788553	
103000	-1117.867221	1	93.991080809425	3654.682497910244	
104000	-1124.242962	1	2.887487544412	3895.284158912761	
105000	-1117.629932	1	98.876850470337	3646.020596336020	
106000	-1118.963160	1	73.846796897652	3694.955839689486	
107000	-1117.924843	1	92.838417414038	3656.788981709665	
108000	-1117.642976	1	98.602101656230	3646.496237021850	
109000	-1117.827466	1	94.793736838241	3653.229843357143	
110000	-1117.611033	1	99.276250990392	3645.331595665906	
111000	-1117.650653	1	98.440766745329	3646.776173663358	
112000	-1118.041934	1	90.533501946940	3661.073269488531	
113000	-1117.731360	1	96.759976446680	3649.720560002151	
114000	-1119.070937	1	72.033866638350	3698.940325375689	
115000	-1119.060790	1	72.203483548449	3698.565018010925	
116000	-1118.654347	1	79.187744522763	3683.562963968784	
117000	-1117.939230	1	92.552549940454	3657.315121365391	
118000	-1117.655792	1	98.332902146393	3646.963595094143	
119000	-1118.476511	1	82.371015155330	3677.018065207072	
120000	-1117.595870	1	99.597838195583	3644.778926578786	
121000	-1117.907847	1	93.177111513018	3656.167527573610	
122000	-1119.619174	1	63.170990136440	3719.274975455726	
123000	-1118.986781	1	73.447301532407	3695.828750142517	
124000	-1117.777824	1	95.804709096250	3651.416757693038	
125000	-1118.719976	1	78.033573305669	3685.981247544031	
126000	-1117.678595	1	97.855700583453	3647.795287315301	
127000	-1118.365191	1	84.407507376776	3672.927109785954	
128000	-1118.008791	1	91.180974322022	3659.860067796632	
129000	-1118.576552	1	80.570023811050	3680.698443124890	
130000	-1118.482646	1	82.259779964407	3677.243677710098	
131000	-1118.226007	1	87.004753247145	3667.818537384750	
132000	-1123.710704	1	8.951331578792	3874.606277065493	
133000	-1119.487755	1	65.244468405792	3714.390352961183	
134000	-1118.256314	1	86.434202557191	3668.930307067082	
135000	-1117.663955	1	98.161810385752	3647.261309262434	
136000	-1118.188835	1	87.708472821658	3666.455385680842	
137000	-1118.363843	1	84.432388782050	3672.877591252291	
138000	-1117.593741	1	99.643083732880	3644.701319202170	
139000	-1118.207722	1	87.350375560430	3667.147924648442	
140000	-1117.652295	1	98.406288763713	3646.836058412677	
141000	-1117.653698	1	98.376848150338	3646.887210783584	
142000	-1117.824111	1	94.861750519087	3653.107287083128	
143000	-1122.153137	1	27.751600301984	3814.724245383016	
144000	-1118.326399	1	85.125561070624	3671.502553284975	
145000	-1120.598799	1	48.564036774634	3755.888951745312	
146000	-1118.947953	1	74.104632867252	3694.393992387153	
147000	-1117.997394	1	91.404494036367	3659.443008250888	
148000	-1118.871720	1	75.404990342821	3691.578722947388	
149000	-1118.002234	1	91.309516379648	3659.620114148872	
150000	-1119.743727	1	61.233164944575	3723.910328835595	
151000	-1117.755768	1	96.257054021409	3650.611504857697	
152000	-1118.398645	1	83.791793789796	3674.156059082984	
153000	-1118.085890	1	89.680635392676	3662.682900647698	
154000	-1119.600005	1	63.471562861742	3718.562078292224	
155000	-1118.159710	1	88.262929670863	3665.387674639026	
156000	-1118.320967	1	85.226449462648	3671.303146623743	
157000	-1117.930639	1	92.723147401847	3657.000958557936	
158000	-1118.220039	1	87.117446367136	3667.599640960876	
159000	-1118.116898	1	89.082932377668	3663.818797681112	
160000	-1117.792178	1	95.511376704839	3651.940918600127	
161000	-1118.053276	1	90.312796718368	3661.488548868475	
162000	-1118.424998	1	83.309043950841	3675.124411621597	
163000	-1121.723639	1	33.265077007031	3798.375207483444	
164000	-1118.551531	1	81.017950756464	3679.777610395173	
165000	-1117.655455	1	98.339971276109	3646.951305598955	
166000	-1118.080466	1	89.785530418417	3662.484220741171	
167000	-1117.912220	1	93.089854853905	3656.327432369716	
168000	-1120.236235	1	53.809660266369	3742.296112324365	
169000	-1118.221703	1	87.086009869387	3667.660680477821	
170000	-1117.974263	1	91.859603152301	3658.596625242952	
171000	-1118.657595	1	79.130379880227	3683.682588549797	
172000	-1118.255549	1	86.448582120851	3668.902214859500	
173000	-1121.637374	1	34.392444812242	3795.099945054441	
174000	-1118.623286	1	79.737769197857	3682.418998715403	
175000	-1118.060352	1	90.175349584747	3661.747614844541	
176000	-1117.762714	1	96.114391899963	3650.865068763847	
177000	-1118.517461	1	81.630547394725	3678.524130752068	
178000	-1118.325378	1	85.144504670705	3671.465097079200	
179000	-1118.070527	1	89.977979559070	3662.120223560528	
180000	-1118.505692	1	81.842888162654	3678.091228617660	
181000	-1118.235052	1	86.834185001557	3668.150288066551	
182000	-1118.654404	1	79.186737594536	3683.565063239731	
183000	-1118.566576	1	80.748413443061	3680.331281048548	
184000	-1117.601973	1	99.468288382656	3645.001341594398	
185000	-1117.904104	1	93.251849948135	3656.030672915225	
186000	-1118.389932	1	83.951858763157	3673.835913725198	
187000	-1117.775316	1	95.856032728257	3651.325206546480	
188000	-1119.059409	1	72.226591105002	3698.513928736137	
189000	-1118.212790	1	87.254471268656	3667.333791650526	
190000	-1118.872827	1	75.386002773735	3691.619610938478	
191000	-1121.511618	1	36.048512481341	3790.330374819462	
192000	-1118.359955	1	84.504174096025	3672.734788142729	
193000	-1118.632388	1	79.576352026692	3682.754153889204	
194000	-1117.810210	1	95.144044499485	3652.599505818991	
195000	-1118.164215	1	88.176984459430	3665.552814172781	
196000	-1117.735004	1	96.684736469835	3649.853559270415	
197000	-1121.888821	1	31.125416532446	3804.654630014132	
198000	-1118.574234	1	80.611451175581	3680.613125885854	
199000	-1118.312081	1	85.391697570335	3670.976930225278	
200000	-1120.464982	1	50.480068696498	3750.866296858945	
201000	-1119.652486	1	62.650157170360	3720.514153925263	
202000	-1118.572494	1	80.642551456852	3680.549097070867	
203000	-1118.487476	1	82.172288192941	3677.421289920756	
204000	-1117.705319	1	97.299263743093	3648.770276420423	
205000	-1118.415269	1	83.487033234663	3674.766890648578	
206000	-1118.694900	1	78.473304289862	3685.057057653017	
207000	-1117.620523	1	99.075496826609	3645.677553428419	
208000	-1117.723019	1	96.932407887259	3649.416144750479	
209000	-1117.769697	1	95.971153196652	3651.120027823276	
210000	-1118.204591	1	87.409670569722	3667.033091371335	
211000	-1117.795894	1	95.435567679202	3652.076636183459	
212000	-1118.200251	1	87.491885613459	3666.873975380063	
213000	-1117.690803	1	97.601133274642	3648.240645409112	
214000	-1118.741275	1	77.661303942063	3686.766385938511	
215000	-1119.759783	1	60.985244086312	3724.508265815502	
216000	-1117.772885	1	95.905820462769	3651.236440661586	
217000	-1117.891278	1	93.508325493904	3655.561804968429	
218000	-1117.999184	1	91.369359649134	3659.508504720869	
219000	-1118.163655	1	88.187670961926	3665.532273305932	
220000	-1118.884887	1	75.179441996470	3692.064841988586	
221000	-1118.579304	1	80.520862662808	3680.799727914884	
222000	-1117.860984	1	94.116611269590	3654.454542983291	
223000	-1117.726561	1	96.859141061450	3649.545426332892	
224000	-1117.665074	1	98.138390083721	3647.302103771643	
225000	-1118.354895	1	84.597660047789	3672.548955505394	
226000	-1119.612013	1	63.283200111497	3719.008645148727	
227000	-1119.219162	1	69.580457646478	3704.427124421271	
228000	-1119.984912	1	57.552083020979	3732.902673840782	
229000	-1117.660745	1	98.229061683832	3647.144223147615	
230000	-1117.892923	1	93.475404176026	3655.621922513868	
231000	-1118.499685	1	81.951418846200	3677.870280510237	
232000	-1117.839684	1	94.546394886589	3653.676243032241	
233000	-1118.218893	1	87.139105271254	3667.557596770174	
234000	-1117.614967	1	99.192978611663	3645.475009700167	
235000	-1120.201908	1	54.315479661211	3741.011705885419	
236000	-1118.272921	1	86.122771991098	3669.539641768969	
237000	-1118.190340	1	87.679899115234	3666.510560391197	
238000	-1117.761253	1	96.144386160684	3650.811727191295	
239000	-1118.479540	1	82.316076900004	3677.129465618246	
240000	-1119.348673	1	67.472688381136	3709.227879301074	
241000	-1117.663337	1	98.174765527989	3647.238747689285	
242000	-1117.588516	1	99.754191398040	3644.510898961013	
243000	-1119.087275	1	71.761216824542	3699.544701739870	
244000	-1117.874194	1	93.850937416807	3654.937325659208	
245000	-1118.372235	1	84.277597697546	3673.185835592263	
246000	-1119.951179	1	58.061484023268	3731.643670390448	
247000	-1117.705589	1	97.293655448379	3648.780131785489	
248000	-1117.967742	1	91.988256104811	3658.358043853576	
249000	-1117.862786	1	94.080321528000	3654.520413441196	
250000	-1118.405568	1	83.664795498037	3674.410397590297	
251000	-1120.326413	1	52.488640532377	3745.672348243700	
252000	-1118.754315	1	77.433924298925	3687.247176299685	
253000	-1118.353816	1	84.617601925357	3672.509335228045	
254000	-1118.001842	1	91.317216163942	3659.605750197592	
255000	-1117.769929	1	95.966392517962	3651.128508009371	
256000	-1121.838162	1	31.779009205328	3802.727698594963	
257000	-1121.126257	1	41.221253311643	3775.752034482569	
258000	-1118.423417	1	83.337946720677	3675.066316649844	
259000	-1117.600139	1	99.507187764079	3644.934526076543	
260000	-1120.328261	1	52.461681116584	3745.741579230534	
261000	-1119.465383	1	65.600504868567	3713.559438217635	
262000	-1117.990249	1	91.544873122526	3659.181540591170	
263000	-1119.292570	1	68.381762032954	3707.147475419704	
264000	-1118.999811	1	73.227461087221	3696.310340037500	
265000	-1117.600772	1	99.493754059341	3644.957597384098	
266000	-1119.052901	1	72.335521622612	3698.273220660267	
267000	-1118.154374	1	88.364805297830	3665.192098630952	
268000	-1118.493243	1	82.067913463374	3677.633356397897	
269000	-1117.865794	1	94.019784120474	3654.630349481150	
270000	-1120.908890	1	44.208430472659	3767.553707784554	
271000	-1118.529758	1	81.409093173034	3678.976481388639	
272000	-1117.637771	1	98.711655407111	3646.306415679456	
273000	-1118.392276	1	83.908777833190	3673.922034155472	
274000	-1117.866225	1	94.011114670959	3654.646098642916	
275000	-1117.651989	1	98.412715212759	3646.824894693645	
276000	-1118.220835	1	87.102414622640	3667.628825519689	
277000	-1118.973639	1	73.669415132709	3695.343068347837	
278000	-1117.891743	1	93.499017074372	3655.578801064895	
279000	-1118.215138	1	87.210082244009	3667.419875974511	
280000	-1117.915709	1	93.020294903619	3656.455005182037	
281000	-1118.456156	1	82.740790088181	3676.269678641442	
282000	-1118.106767	1	89.277865487716	3663.447629513247	
283000	-1117.870426	1	93.926648154840	3654.799613996628	
284000	-1118.739042	1	77.700278676569	3686.684068411766	
285000	-1120.180442	1	54.632626846270	3740.208747427917	
286000	-1119.187186	1	70.105931879742	3703.242793044340	
287000	-1120.275880	1	53.227514366236	3743.780059297218	
288000	-1121.157424	1	40.797175874603	3776.929000421589	
289000	-1118.106365	1	89.285610604568	3663.432896390113	
290000	-1118.360881	1	84.487068565789	3672.768807854632	
291000	-1118.812228	1	76.429037378104	3689.383191001617	
292000	-1117.926604	1	92.803389182782	3656.853371778503	
293000	-1119.084590	1	71.805987889998	3699.445366517188	
294000	-1118.282907	1	85.935898308113	3669.906114744795	
295000	-1118.650450	1	79.256631213020	3683.419390693531	
296000	-1118.956210	1	73.964568091306	3694.699056699993	
297000	-1118.516211	1	81.653092563780	3678.478128899150	
298000	-1117.835722	1	94.626549265993	3653.531460215282	
299000	-1117.678012	1	97.867860707058	3647.774042865341	
300000	-1118.687616	1	78.601328890189	3684.788643575814	
301000	-1118.140000	1	88.639707008733	3664.665292035104	
302000	-1117.584223	1	99.845578036558	3644.354444665184	
303000	-1118.574708	1	80.602984113141	3680.630560782864	
304000	-1119.377960	1	67.000499687187	3710.314375673742	
305000	-1118.145032	1	88.543398367522	3664.849697095524	
306000	-1117.635150	1	98.766847171583	3646.210868368577	
307000	-1119.036024	1	72.618404412147	3697.649125726253	
308000	-1118.235119	1	86.832928274837	3668.152734319292	
309000	-1117.950446	1	92.330213678605	3657.725353548410	
310000	-1117.643610	1	98.588772609798	3646.519346776040	
311000	-1118.847492	1	75.821029543758	3690.684457405079	
312000	-1119.113140	1	71.330728362255	3700.501692702890	
313000	-1118.110905	1	89.198207844073	3663.599220968435	
314000	-1121.007595	1	42.845479217070	3771.274316101511	
315000	-1118.073576	1	89.918907792512	3662.231880302173	
316000	-1120.418605	1	51.149472775770	3749.127183579551	
317000	-1120.650095	1	47.835530863572	3757.816068225201	
318000	-1118.028160	1	90.802110837021	3660.569043117919	
319000	-1118.037472	1	90.620451672442	3660.909906638303	
320000	-1118.067856	1	90.029756851965	3662.022406650243	
321000	-1117.624745	1	98.986312527848	3645.831477739369	
322000	-1117.829020	1	94.762239964141	3653.286627041357	
323000	-1117.606081	1	99.381164994114	3645.151088366208	
324000	-1117.585088	1	99.827163204564	3644.385958779867	
325000	-1117.880437	1	93.725607443685	3655.165518531818	
326000	-1117.820778	1	94.929370758924	3652.985522708237	
327000	-1118.835787	1	76.022520406329	3690.252483245945	
328000	-1119.664361	1	62.464961060294	3720.955959496058	
329000	-1118.192049	1	87.647464228231	3666.573208785775	
330000	-1117.655540	1	98.338188642530	3646.954404575092	
331000	-1120.498869	1	49.992698870731	3752.137583284755	
332000	-1119.278597	1	68.609121602800	3706.629502499741	
333000	-1118.993800	1	73.328834099501	3696.088160289683	
334000	-1118.056270	1	90.254616894496	3661.598166872163	
335000	-1118.285837	1	85.881123097998	3670.013652646350	
336000	-1118.213166	1	87.247360762922	3667.347578767414	
337000	-1117.954636	1	92.247262137261	3657.878636287644	
338000	-1117.654246	1	98.365336049851	3646.907217050084	
339000	-1118.060283	1	90.176682201034	3661.745101434504	
340000	-1117.926338	1	92.808666983473	3656.843668528376	
341000	-1118.500235	1	81.941466941280	3677.890531849179	
342000	-1118.933993	1	74.341765984779	3693.878319897230	
343000	-1118.218576	1	87.145083200680	3667.545993928084	
344000	-1118.758694	1	77.357662640655	3687.408639684033	
345000	-1117.611771	1	99.260618008307	3645.358509664933	
346000	-1118.633537	1	79.555972783816	3682.796501409925	
347000	-1120.425482	1	51.050042715175	3749.384990576261	
348000	-1118.231259	1	86.905674424468	3668.011178992244	
349000	-1118.151213	1	88.425200828755	3665.076242779334	
350000	-1117.966196	1	92.018771444073	3658.301498389260	
351000	-1120.068073	1	56.303566590011	3736.008277128216	
352000	-1119.147102	1	70.767560307511	3701.758695785395	
353000	-1117.907658	1	93.180878966075	3656.160626516312	
354000	-1117.879566	1	93.743079054452	3655.133690287958	
355000	-1117.702524	1	97.357323507219	3648.668282371425	
356000	-1118.098935	1	89.428792105702	3663.160725279333	
357000	-1118.214549	1	87.221208481268	3667.398295343100	
358000	-1118.724281	1	77.958248363808	3686.139910080064	
359000	-1117.752325	1	96.327846981531	3650.485815968554	
360000	-1117.936776	1	92.601248218237	3657.225387637417	
361000	-1117.805748	1	95.234822680288	3652.436523245090	
362000	-1118.098788	1	89.431636947302	3663.155321328577	
363000	-1118.197159	1	87.550514180491	3666.760582470590	
364000	-1118.802312	1	76.600532839936	3689.017363100088	
365000	-1120.264792	1	53.390121114712	3743.364941803731	
366000	-1117.905840	1	93.217167947651	3656.094167077700	
367000	-1117.687586	1	97.668144430869	3648.123297680168	
368000	-1117.957614	1	92.188369420899	3657.987537260484	
369000	-1118.007672	1	91.202900191994	3659.819116919992	
370000	-1118.170686	1	88.053662687369	3665.790004333945	
371000	-1117.996945	1	91.413310906113	3659.426575611472	
372000	-1117.813860	1	95.069848266808	3652.732827965028	
373000	-1117.819408	1	94.957178282516	3652.935473448101	
374000	-1118.184512	1	87.790610858165	3666.296862581340	
375000	-1117.695574	1	97.501827409164	3648.414695934378	
376000	-1118.116600	1	89.088673495887	3663.807856311882	
377000	-1118.357207	1	84.554935005234	3672.633865308640	
378000	-1117.610374	1	99.290201727718	3645.307581579523	
379000	-1118.466230	1	82.557625940769	3676.640074991170	
380000	-1117.663684	1	98.167494078259	3647.251410653527	
381000	-1118.452634	1	82.804880401477	3676.140217885856	
382000	-1117.600870	1	99.491676115882	3644.961166376373	
383000	-1117.881794	1	93.698389243359	3655.215113255674	
384000	-1118.018356	1	90.993713345196	3660.210168777730	
385000	-1117.907017	1	93.193678394994	3656.137182994550	
386000	-1117.744347	1	96.492083399729	3650.194572598974	
387000	-1117.825250	1	94.838644616682	3653.148913047757	
388000	-1122.100234	1	28.422097772175	3812.706662056430	
389000	-1117.853341	1	94.270618109769	3654.175266183739	
390000	-1118.157006	1	88.314538978463	3665.288574071504	
391000	-1118.372744	1	84.268228298123	3673.204507322963	
392000	-1118.176566	1	87.941704008478	3666.005577582978	
393000	-1118.123677	1	88.952695870360	3664.067161348977	
394000	-1118.146968	1	88.506353150345	3664.920673366526	
395000	-1117.911384	1	93.106527556559	3656.296867667955	
396000	-1118.195675	1	87.578663710072	3666.706160845715	
397000	-1119.294488	1	68.350576116065	3707.218596415523	
398000	-1119.741506	1	61.267492130611	3723.827625947925	
399000	-1117.697504	1	97.461672999873	3648.485124052362	
400000	-1120.152583	1	55.045191825170	3739.166931223667	
401000	-1117.645580	1	98.547343434648	3646.591196740596	
402000	-1119.199664	1	69.900625213858	3703.704925609685	
403000	-1118.046251	1	90.449450219265	3661.231317506165	
404000	-1119.779342	1	60.683785341959	3725.236823532337	
405000	-1117.629112	1	98.894134804883	3645.990719624885	
406000	-1117.850062	1	94.336774943970	3654.055428761078	
407000	-1117.900831	1	93.317236911203	3655.911024736518	
408000	-1118.955863	1	73.970452852040	3694.686232414432	
409000	-1117.901528	1	93.303298512919	3655.936523396213	
410000	-1118.248707	1	86.577138328137	3668.651231019919	
411000	-1117.848470	1	94.368899924368	3653.997265671632	
412000	-1118.387425	1	83.997940851580	3673.743831022410	
413000	-1118.034082	1	90.686544620817	3660.785821385982	
414000	-1119.833806	1	59.847604343514	3727.266287076707	
415000	-1119.344881	1	67.533935015205	3709.087247531518	
416000	-1117.723431	1	96.923867260002	3649.431209952392	
417000	-1117.695785	1	97.497427446204	3648.422411749096	
418000	-1119.086552	1	71.773275396956	3699.517943370843	
419000	-1121.387437	1	37.698927417301	3785.626436023450	
420000	-1117.743026	1	96.519289797495	3650.146374111610	
421000	-1119.585494	1	63.699506993593	3718.022530827133	
422000	-1117.828324	1	94.776340468794	3653.261203931992	
423000	-1118.385682	1	84.029995016621	3673.679802015134	
424000	-1119.926869	1	58.429664403481	3730.736620983715	
425000	-1118.970469	1	73.723042052123	3695.225939474885	
426000	-1119.406011	1	66.549762190187	3711.355275379531	
427000	-1118.983864	1	73.496563293002	3695.720955553325	
428000	-1118.953012	1	74.018799422484	3694.580897513296	
429000	-1117.846184	1	94.415055309369	3653.913732854705	
430000	-1118.968590	1	73.754839243250	3695.156514419669	
431000	-1118.728448	1	77.885360784642	3686.293536313566	
432000	-1121.063927	1	42.072499942237	3773.399339689818	
433000	-1119.781325	1	60.653250220000	3725.310711706087	
434000	-1119.077874	1	71.918040318768	3699.196910556743	
435000	-1118.453644	1	82.786498518295	3676.177341210375	
436000	-1118.457531	1	82.715772171106	3676.320234339999	
437000	-1117.932576	1	92.684665983042	3657.071777823498	
438000	-1117.652882	1	98.393973016208	3646.857454825969	
439000	-1119.399627	1	66.652206240052	3711.118376018785	
440000	-1119.810487	1	60.205034603648	3726.397233964628	
441000	-1117.678007	1	97.867972049010	3647.773848356769	
442000	-1117.910559	1	93.122994183839	3656.266685682314	
443000	-1120.935996	1	43.833049502781	3768.575076781908	
444000	-1117.590632	1	99.709189355597	3644.587998147403	
445000	-1118.356153	1	84.574414839414	3672.595147878557	
446000	-1117.803688	1	95.276755006604	3652.361288536661	
447000	-1118.616665	1	79.855350254063	3682.175158416474	
448000	-1117.793354	1	95.487368554865	3651.983888094162	
449000	-1119.480341	1	65.362366074603	3714.114950519241	
450000	-1120.334871	1	52.365305527143	3745.989176405614	
451000	-1122.035352	1	29.247642987836	3810.233696250788	
452000	-1117.610370	1	99.290286871563	3645.307435028065	
453000	-1120.072194	1	56.241961810845	3736.162244905195	
454000	-1117.780360	1	95.752816706047	3651.509371829411	
455000	-1117.849890	1	94.340246081247	3654.049143279769	
456000	-1118.438703	1	83.058757484080	3675.628122859938	
457000	-1118.652141	1	79.226732244559	3683.481695423362	
458000	-1119.384208	1	66.899976369794	3710.546198383309	
459000	-1117.818891	1	94.967667740383	3652.916597672230	
460000	-1117.991813	1	91.514125599200	3659.238779911839	
461000	-1118.826251	1	76.186905049478	3689.900604641497	
462000	-1119.619396	1	63.167517121485	3719.283222288008	
463000	-1118.764137	1	77.262927741130	3687.609361647506	
464000	-1119.046068	1	72.449979381752	3698.020530050114	
465000	-1118.384339	1	84.054714159053	3673.630437593066	
466000	-1120.170762	1	54.775857547090	3739.846709918242	
467000	-1118.095236	1	89.500153309895	3663.025214521371	
468000	-1117.758980	1	96.191067430193	3650.728741934767	
469000	-1117.803606	1	95.278413132122	3652.358314192245	
470000	-1117.833677	1	94.667918534213	3653.456780391008	
471000	-1118.369559	1	84.326944065506	3673.087522290939	
472000	-1118.551193	1	81.024015908595	3679.765166766775	
473000	-1118.226465	1	86.996109302785	3667.835336967718	
474000	-1117.773161	1	95.900167103739	3651.246517703235	
475000	-1118.184355	1	87.793591675088	3666.291112019398	
476000	-1118.277624	1	86.034730439414	3669.712219007600	
477000	-1117.824660	1	94.850623119459	3653.127332216319	
478000	-1117.643073	1	98.600073292466	3646.499753569349	
479000	-1117.676301	1	97.903608782691	3647.711604366336	
480000	-1117.974108	1	91.862664195337	3658.590945193043	
481000	-1117.668539	1	98.065868339201	3647.428488250730	
482000	-1118.810330	1	76.461851489400	3689.313151974583	
483000	-1119.194186	1	69.990714844952	3703.502045569545	
484000	-1117.615996	1	99.171205347898	3645.512528912083	
485000	-1118.269213	1	86.192231574921	3669.403587457559	
486000	-1117.834599	1	94.649258195564	3653.490462211678	
487000	-1117.825661	1	94.830328170999	3653.163897733206	
488000	-1117.594468	1	99.627628482143	3644.727824646533	
489000	-1119.593558	1	63.572794891553	3718.322344427760	
490000	-1119.641903	1	62.815422914828	3720.120418217030	
491000	-1118.047206	1	90.430871090276	3661.266270314261	
492000	-1117.825035	1	94.843001840069	3653.141062642535	
493000	-1118.234131	1	86.851531880728	3668.116524812945	
494000	-1119.231936	1	69.371106323859	3704.900358653316	
495000	-1119.544218	1	64.349903184600	3716.488198770176	
496000	-1118.741840	1	77.651442858734	3686.787217632200	
497000	-1118.399731	1	83.771867224262	3674.195946568276	
498000	-1118.770793	1	77.147176864044	3687.854832080914	
499000	-1118.377941	1	84.172479205539	3673.395411139158	
500000	-1119.047437	1	72.427026398495	3698.071184801278	
501000	-1118.747694	1	77.549313655561	3687.003070616213	
502000	-1118.272770	1	86.125593652292	3669.534113125365	
503000	-1118.772617	1	77.115491014867	3687.922069838498	
504000	-1118.582677	1	80.460633664214	3680.923874946883	
505000	-1118.111072	1	89.194990126531	3663.605346816093	
506000	-1118.795467	1	76.719037848796	3688.764883306706	
507000	-1117.713609	1	97.127278363269	3649.072762306254	
508000	-1117.666575	1	98.106958749592	3647.356867839507	
509000	-1118.819507	1	76.303301960232	3689.651743215842	
510000	-1118.703149	1	78.328485205926	3685.361040080203	
511000	-1119.805772	1	60.277410492672	3726.221541122557	
512000	-1119.174037	1	70.322617062599	3702.755875079490	
513000	-1118.503613	1	81.880447037065	3678.014741690096	
514000	-1118.755159	1	77.419219024854	3687.278302544199	
515000	-1118.108670	1	89.241217735148	3663.517357293293	
516000	-1118.156107	1	88.331717984103	3665.255597506921	
517000	-1117.631490	1	98.843996123045	3646.077401376956	
518000	-1117.842990	1	94.479567832412	3653.797041536794	
519000	-1117.690307	1	97.611464023847	3648.222549246018	
520000	-1118.906124	1	74.816498555055	3692.849017047561	
521000	-1117.628474	1	98.907598373673	3645.967451014510	
522000	-1117.766595	1	96.034745656520	3651.006790029445	
523000	-1117.958832	1	92.164273690564	3658.032111762345	
524000	-1117.581952	1	99.893969514848	3644.271659429234	
525000	-1117.850122	1	94.335571373474	3654.057608218664	
526000	-1117.675472	1	97.920911268139	3647.681391705882	
527000	-1117.586089	1	99.805848698244	3644.422442893367	
528000	-1117.578020	1	99.977792031450	3644.128361125163	
529000	-1118.099748	1	89.413115042842	3663.190507445836	
530000	-1118.636427	1	79.504774688125	3682.902922822320	
531000	-1118.056406	1	90.251977748263	3661.603140802561	
532000	-1120.846324	1	45.078089521087	3765.197256248583	
533000	-1117.646705	1	98.523698571035	3646.632217569355	
534000	-1117.849298	1	94.352189288109	3654.027518371725	
535000	-1118.270014	1	86.177217981329	3669.432988017541	
536000	-1121.563821	1	35.359219658373	3792.309551298993	
537000	-1117.964415	1	92.053939383658	3658.236352464208	
538000	-1117.763491	1	96.098433140405	3650.893456336521	
539000	-1118.116360	1	89.093285167260	3663.799067863630	
540000	-1117.826789	1	94.807449713752	3653.205126904331	
541000	-1118.170395	1	88.059201910284	3665.779344603875	
542000	-1118.000805	1	91.337546028307	3659.567829979271	
543000	-1119.729913	1	61.446818903744	3723.395928813748	
544000	-1117.782168	1	95.715843041887	3651.575389715904	
545000	-1118.360660	1	84.491153413817	3672.760683372141	
546000	-1118.153894	1	88.373983732731	3665.174487524044	
547000	-1119.964884	1	57.854321024865	3732.155115177104	
548000	-1117.720289	1	96.988901196885	3649.316526851087	
549000	-1117.614833	1	99.195816702556	3645.470119795697	
550000	-1118.332500	1	85.012323155207	3671.726588152320	
551000	-1117.721401	1	96.965884037210	3649.357107363198	
552000	-1117.929392	1	92.747941316177	3656.955343274322	
553000	-1117.920597	1	92.922925820303	3656.633726881083	
554000	-1119.646543	1	62.742944468710	3720.293032942373	
555000	-1117.733052	1	96.725024641469	3649.782330440691	
556000	-1118.054779	1	90.283599130428	3661.543553092513	
557000	-1118.019396	1	90.973371566504	3660.248237725556	
558000	-1118.058241	1	90.216326395503	3661.670344327014	
559000	-1118.170854	1	88.050467010211	3665.796154376063	
560000	-1120.848945	1	45.041570903722	3765.295932924806	
561000	-1119.271313	1	68.727786169748	3706.359530993100	
562000	-1118.994736	1	73.313039368696	3696.122765457678	
563000	-1118.594727	1	80.245682407026	3681.367478185400	
564000	-1118.360254	1	84.498644574455	3672.745784751789	
565000	-1118.990161	1	73.390232020924	3695.953684531645	
566000	-1118.902350	1	74.880925196593	3692.709643012415	
567000	-1117.712928	1	97.141389910469	3649.047922933552	
568000	-1118.165965	1	88.143619584370	3665.616959153836	
569000	-1117.706421	1	97.276380010461	3648.810493206649	
570000	-1117.821594	1	94.912800166294	3653.015353873486	
571000	-1117.956798	1	92.204502558805	3657.957698565088	
572000	-1118.246443	1	86.619730278950	3668.568143499404	
573000	-1117.732402	1	96.738446655413	3649.758607058638	
574000	-1118.266045	1	86.251615729302	3669.287337639238	
575000	-1118.100230	1	89.403825645996	3663.208156877187	
576000	-1119.904767	1	58.765193516428	3729.912146575514	
577000	-1117.802085	1	95.309402630274	3652.302734401367	
578000	-1118.747641	1	77.550246549548	3687.001098064400	
579000	-1119.324320	1	67.866546973522	3708.324703619068	
580000	-1118.992340	1	73.353464275666	3696.034206273485	
581000	-1118.202781	1	87.443957385638	3666.966719059437	
582000	-1118.499591	1	81.953108981690	3677.866841396217	
583000	-1117.836016	1	94.620588414514	3653.542223298874	
584000	-1118.478330	1	82.338027291581	3677.084949417467	
585000	-1117.768606	1	95.993523495584	3651.080185149561	
586000	-1117.739278	1	96.596556707493	3650.009562098391	
587000	-1117.910825	1	93.117674045935	3656.276436525168	
588000	-1118.183968	1	87.800931704842	3666.276952393125	
589000	-1117.822510	1	94.894217885483	3653.048812482456	
590000	-1118.551046	1	81.026648862951	3679.759765047453	
591000	-1119.547184	1	64.303070828915	3716.598424085665	
592000	-1117.815058	1	95.045510941652	3652.776581042256	
593000	-1118.095098	1	89.502811814110	3663.020167956779	
594000	-1118.803113	1	76.586662753435	3689.046930494043	
595000	-1117.637951	1	98.707856167616	3646.312994903473	
596000	-1119.463057	1	65.637567521343	3713.473073484919	
597000	-1118.598042	1	80.186617033520	3681.489520054225	
598000	-1120.477996	1	50.292724565273	3751.354468876471	
599000	-1117.831327	1	94.715510769087	3653.370905153385	
600000	-1118.468784	1	82.511237634039	3676.733978184286	
601000	-1118.991428	1	73.368860446545	3696.000485524560	
602000	-1118.077610	1	89.840789913488	3662.379634695546	
603000	-1118.427216	1	83.268492345181	3675.205946387350	
604000	-1118.292884	1	85.749499320503	3670.272286036823	
605000	-1119.210144	1	69.728449808351	3704.093069532041	
606000	-1117.951617	1	92.307030970146	3657.768179390481	
607000	-1117.613115	1	99.232166149897	3645.407504195513	
608000	-1117.925168	1	92.831954953772	3656.800859551258	
609000	-1122.921448	1	18.263605696583	3844.146070280545	
610000	-1119.480311	1	65.362834287508	3714.113857300953	
611000	-1118.736553	1	77.743731744820	3686.592324704005	
612000	-1118.144525	1	88.553097970376	3664.831117376118	
613000	-1117.966721	1	92.008410562573	3658.320695397793	
614000	-1118.418891	1	83.420745968764	3674.899972645068	
615000	-1120.953616	1	43.589484526702	3769.239152773396	
616000	-1118.004996	1	91.255350901388	3659.721190179010	
617000	-1118.147998	1	88.486665139575	3664.958404439521	
618000	-1118.274531	1	86.092619401720	3669.598730468910	
619000	-1118.318667	1	85.269208325797	3671.218688958204	
620000	-1118.423697	1	83.332834379356	3675.076591427503	
621000	-1117.626805	1	98.942819067123	3645.906595840995	
622000	-1120.576979	1	48.874919035828	3755.069497204610	
623000	-1118.930571	1	74.399962037171	3693.751921502791	
624000	-1118.183582	1	87.808282777144	3666.262772441368	
625000	-1118.686491	1	78.621110874367	3684.747195465639	
626000	-1117.720995	1	96.974280060757	3649.342303604034	
627000	-1117.853698	1	94.263423957861	3654.188302544248	
628000	-1118.152021	1	88.409756262908	3665.105863582572	
629000	-1119.602766	1	63.428225986115	3718.664763701405	
630000	-1117.866187	1	94.011887380965	3654.644694861364	
631000	-1118.734032	1	77.787769375076	3686.499381637462	
632000	-1117.624312	1	98.995457097449	3645.815688391630	
633000	-1118.226217	1	87.000790940088	3667.826237996102	
634000	-1118.071048	1	89.967888437592	3662.139293206852	
635000	-1119.142405	1	70.845308395349	3701.584819091173	
636000	-1118.645429	1	79.345410067033	3683.234484861657	
637000	-1119.764557	1	60.911596180885	3724.686104442791	
638000	-1117.937582	1	92.585254699243	3657.254853314395	
639000	-1117.596060	1	99.593817076906	3644.785825591413	
640000	-1117.764162	1	96.084663934495	3650.917952814973	
641000	-1118.380843	1	84.119043429472	3673.502023078509	
642000	-1119.224621	1	69.490952264442	3704.629352433397	
643000	-1119.145623	1	70.792038123359	3701.703941531698	
644000	-1117.980564	1	91.735437765460	3658.827168522537	
645000	-1117.794084	1	95.472485281203	3652.010531230550	
646000	-1117.861828	1	94.099607961145	3654.485403166925	
647000	-1118.256880	1	86.423584970020	3668.951052201241	
648000	-1118.369233	1	84.332951166027	3673.075557286859	
649000	-1120.321366	1	52.562269906889	3745.483337154616	
650000	-1120.954336	1	43.579541451347	3769.266285204103	
651000	-1117.944676	1	92.444528935247	3657.514319027910	
652000	-1117.627450	1	98.929196834377	3645.930130006325	
653000	-1118.273937	1	86.103750512004	3669.576915408078	
654000	-1117.945756	1	92.423133576923	3657.553798481803	
655000	-1118.478434	1	82.336134992549	3677.088786726190	
656000	-1118.432166	1	83.178075863657	3675.387848662778	
657000	-1118.169149	1	88.082939987293	3665.733669121521	
658000	-1119.572578	1	63.902718146297	3717.542319080972	
659000	-1117.827186	1	94.799400859813	3653.219633961205	
660000	-1118.063818	1	90.108076380401	3661.874538679566	
661000	-1117.781144	1	95.736774792088	3651.538012241484	
662000	-1118.698572	1	78.408820200257	3685.192366101170	
663000	-1118.226178	1	87.001526431795	3667.824808571085	
664000	-1117.697589	1	97.459896602871	3648.488240406170	
665000	-1117.593804	1	99.641752994274	3644.703601222147	
666000	-1119.760607	1	60.972524704675	3724.538972475736	
667000	-1118.039673	1	90.577558801062	3660.990477516806	
668000	-1119.608892	1	63.332132495732	3718.892575473823	
669000	-1117.721934	1	96.954847235635	3649.376569247339	
670000	-1118.410763	1	83.569570322864	3674.601295692984	
671000	-1118.265967	1	86.253078173744	3669.284475577569	
672000	-1118.782110	1	76.950635386996	3688.272188506821	
673000	-1117.859318	1	94.150157094877	3654.393674265782	
674000	-1117.577657	1	99.985531828207	3644.115136008787	
675000	-1117.932976	1	92.676721452106	3657.086401873763	
676000	-1118.408448	1	83.611992902474	3674.516230803463	
677000	-1117.687669	1	97.666412002871	3648.126330428258	
678000	-1117.859553	1	94.145428917933	3654.402252284904	
679000	-1120.192542	1	54.453774522623	3740.661344995252	
680000	-1117.698438	1	97.442246299563	3648.519207638336	
681000	-1118.056268	1	90.254666474185	3661.598073431819	
682000	-1117.607581	1	99.349359576958	3645.205789393517	
683000	-1118.337584	1	84.918073233588	3671.913233191406	
684000	-1117.687628	1	97.667270594382	3648.124827391176	
685000	-1118.447290	1	82.902202766326	3675.943771321455	
686000	-1118.347181	1	84.740325879887	3672.265667121998	
687000	-1119.768257	1	60.854557897006	3724.823902996253	
688000	-1118.243531	1	86.674505936132	3668.461336482307	
689000	-1118.205139	1	87.399277901785	3667.053213664961	
690000	-1119.740364	1	61.285155331790	3723.785079126300	
691000	-1117.660969	1	98.224370658125	3647.152387681292	
692000	-1118.219861	1	87.120816892061	3667.593097551945	
693000	-1117.613988	1	99.213678624864	3645.439347841211	
694000	-1117.707828	1	97.247192727405	3648.861801848767	
695000	-1117.866915	1	93.997250798684	3654.671286961926	
696000	-1117.706581	1	97.273058282859	3648.816331730695	
697000	-1118.111983	1	89.177471774944	3663.638701304933	
698000	-1119.040147	1	72.549230861570	3697.801602459396	
699000	-1117.812392	1	95.099684645937	3652.679203433949	
700000	-1120.385664	1	51.626671365715	3747.892368827297	
701000	-1120.698503	1	47.150999971079	3759.635605126630	
702000	-1119.390555	1	66.797931818689	3710.781716237662	
703000	-1117.669317	1	98.049593212921	3647.456864170215	
704000	-1118.200802	1	87.481457895496	3666.894150034553	
705000	-1118.979581	1	73.568946849218	3695.562645478266	
706000	-1117.896259	1	93.408647177193	3655.743887498921	
707000	-1117.932106	1	92.693996420604	3657.054604096244	
708000	-1117.654331	1	98.363563497622	3646.910297687178	
709000	-1117.730941	1	96.768633378327	3649.705263992918	
710000	-1118.914686	1	74.670476146507	3693.165184966042	
711000	-1119.695453	1	61.981153126331	3722.113063343767	
712000	-1118.943938	1	74.172785228174	3694.245683305343	
713000	-1118.473982	1	82.416882428224	3676.925100189916	
714000	-1117.917021	1	92.994155385717	3656.502967629349	
715000	-1118.393301	1	83.889935806652	3673.959710640321	
716000	-1118.380445	1	84.126376686168	3673.487389135611	
717000	-1117.701597	1	97.376579808069	3648.634468138929	
718000	-1117.674249	1	97.946462826327	3647.636784865155	
719000	-1117.629403	1	98.888003621007	3646.001317019892	
720000	-1118.599757	1	80.156080816246	3681.552639244276	
721000	-1118.213789	1	87.235582993072	3667.370417620366	
722000	-1119.896249	1	58.894712817055	3729.594431730420	
723000	-1118.486928	1	82.182222885795	3677.401115081655	
724000	-1118.243774	1	86.669934903118	3668.470247461130	
725000	-1119.991159	1	57.457940440064	3733.135864564013	
726000	-1119.394614	1	66.732723458750	3710.932315144322	
727000	-1118.210271	1	87.302123097516	3667.241419383935	
728000	-1117.826636	1	94.810543906777	3653.199550318544	
729000	-1118.472818	1	82.438004092341	3676.882303031257	
730000	-1118.684860	1	78.649798940441	3684.687099504031	
731000	-1118.066638	1	90.053368833823	3661.977815335128	
732000	-1117.841562	1	94.508440447601	3653.744840657115	
733000	-1117.659660	1	98.251795962080	3647.104660727559	
734000	-1117.866073	1	94.014181190558	3654.640527763218	
735000	-1118.545651	1	81.123452451655	3679.561251688778	
736000	-1118.287547	1	85.849180453732	3670.076389367553	
737000	-1118.118091	1	89.059999355936	3663.862509165615	
738000	-1119.344810	1	67.535081271754	3709.084616195509	
739000	-1121.041291	1	42.382691686628	3772.545282798948	
740000	-1117.746807	1	96.441409735577	3650.284381069034	
741000	-1118.716521	1	78.094069672476	3685.853893848277	
742000	-1117.754039	1	96.292594859291	3650.548392783428	
743000	-1119.172807	1	70.342894731930	3702.710352144523	
744000	-1118.027098	1	90.822860340500	3660.530146929682	
745000	-1118.322216	1	85.203238186631	3671.349007578980	
746000	-1118.013250	1	91.093633949678	3660.023279434153	
747000	-1117.856291	1	94.211153215146	3654.283049288686	
748000	-1117.845493	1	94.429015658625	3653.888474761978	
749000	-1120.005363	1	57.244083020861	3733.666184050817	
750000	-1118.556375	1	80.931111009359	3679.955848969336	
751000	-1117.965505	1	92.032411961842	3658.276227715156	
752000	-1118.937924	1	74.274957685046	3694.023499110714	
753000	-1117.618258	1	99.123362554511	3645.595000687947	
754000	-1119.887030	1	59.035016907783	3729.250603826510	
755000	-1117.828420	1	94.774388307537	3653.264723450350	
756000	-1117.738545	1	96.611672925233	3649.982809322011	
757000	-1117.952283	1	92.293833607196	3657.792563462844	
758000	-1118.349847	1	84.690997528716	3672.363575698371	
759000	-1117.927827	1	92.779055747107	3656.898115378782	
760000	-1117.945277	1	92.432617984243	3657.536296504315	
761000	-1117.668313	1	98.070586881855	3647.420262298800	
762000	-1118.957163	1	73.948408799998	3694.734274839363	
763000	-1118.253248	1	86.491803049740	3668.817800089426	
764000	-1118.130138	1	88.828698647640	3664.303911665476	
765000	-1118.500304	1	81.940231651403	3677.893045691297	
766000	-1120.900849	1	44.319944364933	3767.250782169400	
767000	-1117.680276	1	97.820594562598	3647.856634601307	
768000	-1120.276799	1	53.214046997378	3743.814461482153	
769000	-1120.072824	1	56.232539143427	3736.185800870195	
770000	-1118.084742	1	89.702824026072	3662.640856933658	
771000	-1118.837488	1	75.993214404722	3690.315266443011	
772000	-1119.308225	1	68.127487552800	3707.727873704337	
773000	-1117.889060	1	93.552749188568	3655.480714031473	
774000	-1120.887715	1	44.502262483409	3766.756002533984	
775000	-1119.015587	1	72.961775655410	3696.893526098184	
776000	-1117.776884	1	95.823946307356	3651.382436754302	
777000	-1118.401539	1	83.738689133649	3674.262375883835	
778000	-1119.167120	1	70.436728881559	3702.499793315353	
779000	-1117.584806	1	99.833166952086	3644.375683627911	
780000	-1118.482298	1	82.266090153769	3677.230873096312	
781000	-1118.590630	1	80.318731779613	3681.216629620664	
782000	-1117.589982	1	99.723007962369	3644.564319695209	
783000	-1118.497005	1	81.999873696187	3677.771704319176	
784000	-1120.282239	1	53.134350682470	3744.018111629438	
785000	-1118.380274	1	84.129518961213	3673.481118839549	
786000	-1118.184692	1	87.787178190972	3666.303485047366	
787000	-1119.367289	1	67.172363196640	3709.918454527799	
788000	-1117.657409	1	98.298986015794	3647.022569961925	
789000	-1119.450479	1	65.838176790823	3713.006037705289	
790000	-1120.174495	1	54.720606680403	3739.986320976485	
791000	-1117.665772	1	98.123778157167	3647.327560491854	
792000	-1121.403378	1	37.486214309907	3786.229935724411	
793000	-1118.030188	1	90.762533590782	3660.643254630779	
794000	-1119.237986	1	69.272053989878	3705.124540620108	
795000	-1117.775107	1	95.860322086925	3651.317557341446	
796000	-1117.707082	1	97.262678065730	3648.834578085360	
797000	-1118.044873	1	90.476273682087	3661.180865694157	
798000	-1118.220554	1	87.107722175616	3667.618520288112	
799000	-1118.728834	1	77.878620986575	3686.307746739503	
800000	-1118.275469	1	86.075065664810	3669.633137326459	
801000	-1117.979324	1	91.759866314565	3658.781788937925	
802000	-1118.707269	1	78.256218043510	3685.512874309070	
803000	-1119.403060	1	66.597112338468	3711.245755727320	
804000	-1117.731842	1	96.750014706292	3649.738163166857	
805000	-1117.870580	1	93.923555303013	3654.805237610908	
806000	-1120.599204	1	48.558268608884	3755.904172571158	
807000	-1118.290803	1	85.788352542294	3670.195909023514	
808000	-1120.030865	1	56.860905119106	3734.618450089856	
809000	-1117.929240	1	92.750968225671	3656.949775196169	
810000	-1118.543387	1	81.164109185039	3679.477928206639	
811000	-1118.067182	1	90.042828164471	3661.997720182181	
812000	-1117.749620	1	96.383506020069	3650.387060149859	
813000	-1117.600891	1	99.491245434218	3644.961906107684	
814000	-1118.095873	1	89.487854595625	3663.048562492138	
815000	-1119.350463	1	67.443774412280	3709.294293832992	
816000	-1118.210084	1	87.305666301938	3667.234552582373	
817000	-1119.467659	1	65.564238061495	3713.643972492572	
818000	-1117.856078	1	94.215444406788	3654.275269147381	
819000	-1117.804248	1	95.265354605718	3652.381739914289	
820000	-1118.307355	1	85.479676376215	3670.803452684045	
821000	-1119.246393	1	69.134560696624	3705.436018902803	
822000	-1118.959808	1	73.903576039343	3694.832009695856	
823000	-1117.591693	1	99.686630707481	3644.626660252221	
824000	-1118.020997	1	90.942063130996	3660.306845023283	
825000	-1118.145848	1	88.527781904547	3664.879614215225	
826000	-1117.624395	1	98.993702360827	3645.818718066676	
827000	-1118.572992	1	80.633648906783	3680.567423726673	
828000	-1117.878211	1	93.770271615503	3655.084164255519	
829000	-1118.308136	1	85.465140026279	3670.832105958051	
830000	-1119.064543	1	72.140727326759	3698.703816585412	
831000	-1118.084944	1	89.698937474460	3662.648220649487	
832000	-1117.711983	1	97.160989826752	3649.013428820624	
833000	-1117.979971	1	91.747112665270	3658.805479350741	
834000	-1120.290875	1	53.007908295742	3744.341448994362	
835000	-1118.079017	1	89.813557496442	3662.431168814389	
836000	-1119.792539	1	60.480738128594	3725.728469207161	
837000	-1117.624865	1	98.983760425493	3645.835884562438	
838000	-1118.522220	1	81.544794287833	3678.699188002400	
839000	-1119.884235	1	59.077565023710	3729.146406167034	
840000	-1118.386778	1	84.009837339976	3673.720065316559	
841000	-1117.999307	1	91.366940794995	3659.513014697621	
842000	-1118.794196	1	76.741059122789	3688.717994062986	
843000	-1118.553207	1	80.987899293564	3679.839275586980	
844000	-1120.429764	1	50.988153467494	3749.545550255396	
845000	-1118.106098	1	89.290757146487	3663.423106997650	
846000	-1117.682765	1	97.768672598934	3647.947408379579	
847000	-1120.749110	1	46.438407576430	3761.538735273074	
848000	-1117.644298	1	98.574298066826	3646.544446219058	
849000	-1119.042940	1	72.502406083667	3697.904865729394	
850000	-1117.834885	1	94.643476327218	3653.500899734019	
851000	-1118.363973	1	84.429983630505	3672.882377453569	
852000	-1118.587522	1	80.374167553066	3681.102217940635	
853000	-1117.590554	1	99.710844619885	3644.585161637684	
854000	-1119.725932	1	61.508441409102	3723.247717930764	
855000	-1118.129701	1	88.837073055516	3664.287913488517	
856000	-1119.585439	1	63.700368200443	3718.020494118539	
857000	-1117.768980	1	95.985856190682	3651.093840001553	
858000	-1117.809806	1	95.152251257364	3652.584765329297	
859000	-1119.310461	1	68.091209077289	3707.810777045655	
860000	-1119.424574	1	66.252270514149	3712.044293586052	
861000	-1117.996597	1	91.420146443500	3659.413836692420	
862000	-1117.597108	1	99.571558343458	3644.824020075946	
863000	-1117.714894	1	97.100636655394	3649.119667288537	
864000	-1118.839827	1	75.952940248629	3690.401572415483	
865000	-1121.636181	1	34.408080432022	3795.054681609816	
866000	-1118.311761	1	85.397660679499	3670.965167680556	
867000	-1119.089436	1	71.725188393411	3699.624665682137	
868000	-1119.445764	1	65.913459149587	3712.830961676682	
869000	-1118.143613	1	88.570545908963	3664.797699899296	
870000	-1118.008239	1	91.191776570075	3659.839891386104	
871000	-1117.935453	1	92.627519911392	3657.176995996932	
872000	-1117.752462	1	96.325037860556	3650.490801676575	
873000	-1121.109827	1	41.445229816343	3775.131732564523	
874000	-1117.687874	1	97.662151234116	3648.133789461703	
875000	-1118.179438	1	87.887078677457	3666.110839396421	
876000	-1117.615863	1	99.174023521969	3645.507672213067	
877000	-1117.756167	1	96.248857188409	3650.626063725593	
878000	-1119.335341	1	67.688164405164	3708.733413477009	
879000	-1118.908544	1	74.775216263654	3692.938362417812	
880000	-1119.175100	1	70.305080224808	3702.795250903332	
881000	-1117.638892	1	98.688051941871	3646.347294530732	
882000	-1117.647609	1	98.504714757309	3646.665159388374	
883000	-1118.712927	1	78.157038295534	3685.721406000032	
884000	-1117.984981	1	91.648490320000	3658.988773630782	
885000	-1117.801024	1	95.331016380660	3652.263980334301	
886000	-1117.797379	1	95.405287809950	3652.130873960293	
887000	-1119.479856	1	65.370071424875	3714.096959999114	
888000	-1120.856807	1	44.932072991468	3765.591950987440	
889000	-1122.596244	1	22.224657166920	3831.665050159939	
890000	-1120.800590	1	45.716670947480	3763.475648997938	
891000	-1117.795082	1	95.452128816373	3652.046978630192	
892000	-1118.563748	1	80.799043898220	3680.227178157129	
893000	-1119.519591	1	64.739386827404	3715.573041228445	
894000	-1118.009501	1	91.167060713584	3659.886058707864	
895000	-1117.728020	1	96.828986817927	3649.598662632189	
896000	-1119.352405	1	67.412418341823	3709.366334890877	
897000	-1118.382671	1	84.085392118807	3673.569188711015	
898000	-1118.196762	1	87.558037954641	3666.746035317377	
899000	-1118.328909	1	85.078952337682	3671.594737965390	
900000	-1118.985902	1	73.462151700782	3695.796250381260	
901000	-1117.919687	1	92.941046214199	3656.600453772451	
902000	-1117.585526	1	99.817832789353	3644.401928672338	
903000	-1117.672811	1	97.976515138654	3647.584335908243	
904000	-1119.080263	1	71.878161079003	3699.285309516829	
905000	-1119.711136	1	61.737726383265	3722.696858193528	
906000	-1118.019344	1	90.974393806764	3660.246324459030	
907000	-1118.081309	1	89.769217470302	3662.515105753979	
908000	-1119.736659	1	61.342440172930	3723.647131192825	
909000	-1120.118306	1	55.554339966559	3737.885465582620	
910000	-1118.364241	1	84.425055458294	3672.892184740032	
911000	-1119.380717	1	66.956137978313	3710.416658277387	
912000	-1117.789326	1	95.569579038521	3651.836792045032	
913000	-1120.074436	1	56.208448554361	3736.246032845475	
914000	-1117.651262	1	98.427967428176	3646.798402266851	
915000	-1118.395926	1	83.841727156272	3674.056137809801	
916000	-1117.633381	1	98.804133916521	3646.146349193743	
917000	-1118.825095	1	76.206847217638	3689.857950062961	
918000	-1117.967652	1	91.990029931178	3658.354756460828	
919000	-1118.193828	1	87.613699496754	3666.638446006017	
920000	-1118.178543	1	87.904096672041	3666.078040306646	
921000	-1119.406958	1	66.534564651021	3711.390435485916	
922000	-1118.062821	1	90.127417579213	3661.838039405228	
923000	-1118.082577	1	89.744686811172	3662.561558272942	
924000	-1117.597309	1	99.567275221370	3644.831370652505	
925000	-1118.138799	1	88.662707403408	3664.621277302508	
926000	-1118.528519	1	81.431377948114	3678.930921538255	
927000	-1118.370817	1	84.303741507287	3673.133743512185	
928000	-1118.298968	1	85.635995959260	3670.495565435117	
929000	-1120.748895	1	46.441433882386	3761.530633457045	
930000	-1118.056488	1	90.250391712245	3661.606130024079	
931000	-1117.877006	1	93.794454814429	3655.040130434746	
932000	-1118.301280	1	85.592873340327	3670.580455655329	
933000	-1119.434117	1	66.099586164198	3712.398546253384	
934000	-1118.491605	1	82.097540525897	3677.573140700483	
935000	-1118.667042	1	78.963653949007	3684.030606096498	
936000	-1119.279427	1	68.595605973097	3706.660267808935	
937000	-1118.061901	1	90.145264301256	3661.804366398523	
938000	-1117.666041	1	98.118134074768	3647.337394577287	
939000	-1119.013505	1	72.996805987881	3696.816560585237	
940000	-1118.921270	1	74.558278666964	3693.408377108182	
941000	-1117.643466	1	98.591805845285	3646.514087503263	
942000	-1118.087828	1	89.643191570869	3662.753870561184	
943000	-1120.349773	1	52.148233475156	3746.547468499063	
944000	-1118.795801	1	76.713266397105	3688.777173737752	
945000	-1118.359686	1	84.509147354909	3672.724898250627	
946000	-1118.524176	1	81.509571627289	3678.771130429365	
947000	-1117.625998	1	98.959854989081	3645.877168810285	
948000	-1117.817266	1	95.000661773651	3652.857237895293	
949000	-1119.031521	1	72.693977878363	3697.482640820272	
950000	-1117.854144	1	94.254431659162	3654.204598602342	
951000	-1117.580182	1	99.931681599001	3644.207173225352	
952000	-1118.269871	1	86.179909590833	3669.427716839169	
953000	-1119.810866	1	60.199222714778	3726.411346464244	
954000	-1118.121840	1	88.987965785850	3663.999870611883	
955000	-1118.955004	1	73.985002882215	3694.654527146059	
956000	-1119.141605	1	70.858559451005	3701.555195186943	
957000	-1117.586552	1	99.795997092727	3644.439308696982	
958000	-1117.594593	1	99.624990855938	3644.732348554039	
959000	-1118.568950	1	80.705937416633	3680.418653124690	
960000	-1118.435085	1	83.124770295757	3675.495159502247	
961000	-1117.856526	1	94.206411089724	3654.291647382491	
962000	-1119.126789	1	71.104111928958	3701.006815670201	
963000	-1117.720126	1	96.992279746658	3649.310571089450	
964000	-1118.082741	1	89.741530498235	3662.567536019913	
965000	-1119.256952	1	68.962045386341	3705.827319971420	
966000	-1119.700565	1	61.901761084989	3722.303346444103	
967000	-1118.331071	1	85.038846077472	3671.674093237973	
968000	-1118.074893	1	89.893390256095	3662.280132762741	
969000	-1120.132462	1	55.343871536135	3738.414621222960	
970000	-1118.145888	1	88.527009954555	3664.881093186938	
971000	-1119.394708	1	66.731205175685	3710.935822539904	
972000	-1117.773945	1	95.884108625961	3651.275144891819	
973000	-1117.607350	1	99.354272906559	3645.197337934439	
974000	-1117.633477	1	98.802111230501	3646.149848506462	
975000	-1118.121508	1	88.994344979951	3663.987702283095	
976000	-1117.630587	1	98.863025470511	3646.044497328713	
977000	-1117.600134	1	99.507299128382	3644.934334830949	
978000	-1118.620558	1	79.786202700413	3682.318526740223	
979000	-1119.359476	1	67.298320963114	3709.628625472334	
980000	-1117.765391	1	96.059443742111	3650.962830373535	
981000	-1118.378798	1	84.156692544288	3673.426902388558	
982000	-1117.987371	1	91.601463982095	3659.076236239864	
983000	-1118.183773	1	87.804641240412	3666.269796711434	
984000	-1118.220903	1	87.101119649367	3667.631339938275	
985000	-1119.135114	1	70.966074019104	3701.314954304557	
986000	-1118.023240	1	90.898227910170	3660.388931414368	
987000	-1118.929680	1	74.415123721591	3693.719001276669	
988000	-1117.892249	1	93.488893875862	3655.597286632413	
989000	-1118.017907	1	91.002498003787	3660.193730901522	
990000	-1117.763485	1	96.098568713367	3650.893215158820	
991000	-1117.933790	1	92.660539516874	3657.116192617358	
992000	-1118.031568	1	90.735593309442	3660.693786707051	
993000	-1117.800339	1	95.344963452037	3652.238977325327	
994000	-1118.200568	1	87.485889354302	3666.885576187763	
995000	-1117.713489	1	97.129775632897	3649.068366309728	
996000	-1118.551202	1	81.023845263251	3679.765516863858	
997000	-1118.011168	1	91.134406719212	3659.947070803307	
998000	-1118.998325	1	73.252506856549	3696.255429808863	
999000	-1120.757404	1	46.321918100524	3761.850718711292	
1000000	-1119.303647	1	68.201785716677	3707.558162311685	
1001000	-1119.512801	1	64.846961771855	3715.320759311695	
1002000	-1118.958463	1	73.926363943238	3694.782327807809	
1003000	-1119.114570	1	71.306958610573	3700.554631343891	
1004000	-1118.636216	1	79.508517485455	3682.895141360707	
1005000	-1118.719319	1	78.045088066203	3685.957002189166	
1006000	-1117.737144	1	96.640574510343	3649.931670621579	
1007000	-1117.739990	1	96.581874457355	3650.035550792836	
1008000	-1118.873419	1	75.375864732612	3691.641444951910	
1009000	-1119.533701	1	64.516100459500	3716.097354625827	
1010000	-1119.474847	1	65.449784773024	3713.910907586513	
