# Supplementary material for: Reply to: ‘Reconstructed evolutionary patterns from crocodile-line archosaurs demonstrate the impact of failure to log-transform body size data’
Source: Commun Biol. 2022 Feb 25;5:170. doi: 10.1038/s42003-022-03072-x (PMC8881626; doi:10.1038/s42003-022-03072-x)
Supplement: Supplementary file 4 — Supplementary Data 2 [file 42003_2022_3072_MOESM4_ESM.zip › simulations/log_files/BM/simulated_data_2.txt.Log.txt]

Options:
Model:                           Continuous: Random Walk
Tree File Name:                  tree_simlation_2.nex
Data File Name:                  simulated_data_2.txt
Log File Name:                   simulated_data_2.txt.Log.txt
Save Initial Trees:              False
Save Trees:                      False
Summary:                         False
Seed:                            1330168757
Precision:                       64 bits
Cores:                           1
Analysis Type:                   MCMC
Sample Period:                   1000
Iterations:                      1010000
Burn in:                         10000
MCMC ML Start:                   False
Schedule File:                   simulated_data_2.txt.Schedule.txt
Rate Dev:                        AutoTune
No of Rates:                     1
Test for trait correlation:      True
Kappa:                           Not in use
Delta:                           Not in use
Lambda:                          Not in use
OU:                              Not in use
Min Trans Taxa No:               10
RJ Local Kappa:                  False
RJ Local Lambda:                 False
RJ Local Delta:                  False
RJ Local OU:                     False
Restrictions:
    alpha-1                      None
Prior Information:
    Priors
        alpha-1 - uniform -100.00 100.00 
Tree Information
     Trees:                      1
     Taxa:                       200
     Sites:                      1
Iteration	Lh	Tree No	Alpha 1	Sigma^2 1 	
11000	-861.278020	1	99.484098300662	297.098089536122	
12000	-861.659134	1	99.135090235889	298.232530353676	
13000	-861.243214	1	99.515966359249	296.994696775165	
14000	-862.355698	1	98.496847610199	300.317162935677	
15000	-860.989970	1	99.747794614514	296.243527318558	
16000	-862.327500	1	98.522693669269	300.232492077138	
17000	-861.566986	1	99.219487532117	297.957843386899	
18000	-863.226987	1	97.697828837464	302.945227626289	
19000	-861.297189	1	99.466547533590	297.155045086452	
20000	-861.447636	1	99.328788224199	297.602441049291	
21000	-861.241336	1	99.517685001937	296.989121729156	
22000	-861.757057	1	99.045394196043	298.524711973576	
23000	-860.870764	1	99.856899694580	295.890598131389	
24000	-861.675561	1	99.120043651733	298.281526157153	
25000	-860.903982	1	99.826497356770	295.988904382650	
26000	-861.163651	1	99.588807273415	296.758493206424	
27000	-862.783006	1	98.105079795815	301.603189384164	
28000	-860.769813	1	99.949286608552	295.592044967750	
29000	-860.852012	1	99.874061141211	295.835119439038	
30000	-860.852616	1	99.873508548575	295.836905687425	
31000	-860.730009	1	99.985711510512	295.474410767872	
32000	-861.501958	1	99.279041963262	297.764148865686	
33000	-861.528781	1	99.254477127752	297.844029709086	
34000	-860.803024	1	99.918893593830	295.690231559432	
35000	-862.148545	1	98.686705039211	299.695692412190	
36000	-861.133967	1	99.615981730224	296.670417042762	
37000	-862.879908	1	98.016212045716	301.895589584953	
38000	-862.932500	1	97.967976495086	302.054403686726	
39000	-862.416990	1	98.440664448168	300.501290623944	
40000	-864.188326	1	96.815305475480	305.871601469832	
41000	-861.337129	1	99.429978397386	297.273750377132	
42000	-860.725945	1	99.989430234932	295.462403528871	
43000	-860.870701	1	99.856957286520	295.890411935260	
44000	-861.066282	1	99.677942049917	296.469683124476	
45000	-863.271962	1	97.656563784667	303.081505795700	
46000	-862.124893	1	98.708379954524	299.624815825109	
47000	-861.104368	1	99.643077470881	296.582619446640	
48000	-861.787786	1	99.017245118258	298.616459452993	
49000	-863.600146	1	97.355381523121	304.077806538240	
50000	-861.013072	1	99.726648380065	296.311974297068	
51000	-860.948824	1	99.785455122198	296.121661578274	
52000	-861.320069	1	99.445598930468	297.223040110454	
53000	-861.429128	1	99.345736453654	297.547366258108	
54000	-861.547568	1	99.237271789844	297.899990119790	
55000	-861.826076	1	98.982167874553	298.730823545336	
56000	-863.706418	1	97.257829343809	304.401125822552	
57000	-860.868654	1	99.858830146658	295.884356990897	
58000	-862.295372	1	98.552141440137	300.136048079126	
59000	-861.508122	1	99.273396531577	297.782505187491	
60000	-861.326137	1	99.440042811787	297.241076520373	
61000	-860.782722	1	99.937472876907	295.630206490373	
62000	-861.010771	1	99.728754866929	296.305155296777	
63000	-860.972735	1	99.763569250834	296.192476626866	
64000	-860.819815	1	99.903527543811	295.739883780786	
65000	-861.981254	1	98.839998990266	299.194745506596	
66000	-860.721991	1	99.993048808515	295.450720086041	
67000	-861.160937	1	99.591291913720	296.750439166639	
68000	-862.135455	1	98.698700924487	299.656464230352	
69000	-860.986987	1	99.750524965803	296.234690647226	
70000	-862.196689	1	98.642585024428	299.840010342694	
71000	-862.198044	1	98.641342579122	299.844075317956	
72000	-860.718717	1	99.996044589972	295.441047794531	
73000	-861.282197	1	99.480273938388	297.110499476524	
74000	-863.074259	1	97.837944815438	302.482898550591	
75000	-861.106382	1	99.641233641706	296.588593214377	
76000	-860.783388	1	99.936863888986	295.632173805318	
77000	-861.204229	1	99.551658374404	296.878935999448	
78000	-861.061946	1	99.681910490680	296.456830668464	
79000	-860.838743	1	99.886205192760	295.795866410529	
80000	-861.318385	1	99.447140113447	297.218037258477	
81000	-862.828623	1	98.063246243387	301.740802321762	
82000	-861.617346	1	99.173364817603	298.107930349811	
83000	-861.104223	1	99.643210645157	296.582187983429	
84000	-860.857825	1	99.868741129007	295.852316712395	
85000	-862.478672	1	98.384120379884	300.686702695163	
86000	-861.083725	1	99.661974558504	296.521401577119	
87000	-860.838044	1	99.886845130147	295.793798081285	
88000	-860.732949	1	99.983021382045	295.483097089758	
89000	-861.387343	1	99.383999365537	297.423061166315	
90000	-861.488658	1	99.291221748098	297.724549322726	
91000	-862.592964	1	98.279338111756	301.030560725985	
92000	-861.202205	1	99.553510900587	296.872928765059	
93000	-860.789438	1	99.931327168330	295.650060537058	
94000	-863.440404	1	97.501995352103	303.592451747429	
95000	-861.905540	1	98.909368906301	298.968298833773	
96000	-861.461346	1	99.316233299437	297.643245306805	
97000	-865.133343	1	95.946768252121	308.775838909692	
98000	-860.817326	1	99.905805204994	295.732523513300	
99000	-862.772062	1	98.115116608025	301.570181236329	
100000	-861.363572	1	99.405765044392	297.352371619810	
101000	-861.460841	1	99.316695366401	297.641743472436	
102000	-861.134872	1	99.615152764313	296.673103487555	
103000	-861.724483	1	99.075232200931	298.427487279977	
104000	-860.963389	1	99.772124123564	296.164794223893	
105000	-861.323548	1	99.442412893825	297.233382581069	
106000	-862.728679	1	98.154898372693	301.439382204152	
107000	-860.733821	1	99.982223563048	295.485673261126	
108000	-861.251293	1	99.508569441544	297.018692457251	
109000	-860.891850	1	99.837600690975	295.952998229491	
110000	-861.110341	1	99.637609508506	296.600335252436	
111000	-861.767887	1	99.035473063406	298.557045458289	
112000	-861.282170	1	99.480298721903	297.110419053260	
113000	-862.178185	1	98.659542895648	299.784533280849	
114000	-861.410376	1	99.362907583439	297.491576470255	
115000	-861.201097	1	99.554525507325	296.869638720007	
116000	-860.747243	1	99.969940699871	295.525337400023	
117000	-862.552747	1	98.316210929776	300.909517378276	
118000	-864.661277	1	96.380756768567	307.321650924413	
119000	-861.278238	1	99.483898962432	297.098736371156	
120000	-860.830328	1	99.893906261650	295.770976801491	
121000	-862.193668	1	98.645353478816	299.830952818265	
122000	-861.486767	1	99.292953276435	297.718920072657	
123000	-865.992383	1	95.156345530120	311.439775058707	
124000	-864.178251	1	96.824560323549	305.840784350127	
125000	-860.867788	1	99.859623012373	295.881793695005	
126000	-862.024092	1	98.800747901590	299.322942179261	
127000	-864.589055	1	96.447131209420	307.099775962556	
128000	-861.254953	1	99.505218007857	297.029565119000	
129000	-861.198534	1	99.556871427729	296.862031776318	
130000	-861.569435	1	99.217244643261	297.965140356084	
131000	-862.286763	1	98.560031462924	300.110212267153	
132000	-861.447456	1	99.328952788423	297.601906239069	
133000	-861.860116	1	98.950983931276	298.832527049317	
134000	-860.722285	1	99.992779815413	295.451588581180	
135000	-862.099846	1	98.731332407891	299.549778037412	
136000	-862.469629	1	98.392410816345	300.659511380921	
137000	-861.514409	1	99.267639641702	297.801224965807	
138000	-864.083139	1	96.911917986277	305.550032241599	
139000	-860.973239	1	99.763108001644	296.193969232705	
140000	-860.787055	1	99.933508145663	295.643014633033	
141000	-860.817379	1	99.905757301495	295.732678311869	
142000	-861.378661	1	99.391948678466	297.397242011690	
143000	-861.981986	1	98.839327935505	299.196936803547	
144000	-862.927583	1	97.972486485431	302.039551535834	
145000	-862.068211	1	98.760321389285	299.455029203632	
146000	-861.284022	1	99.478603170940	297.115921212905	
147000	-861.208347	1	99.547887534796	296.891164136194	
148000	-860.717902	1	99.996790153858	295.438640683681	
149000	-860.970916	1	99.765234662330	296.187087399219	
150000	-861.454234	1	99.322746270761	297.622077132674	
151000	-862.052069	1	98.775111944343	299.406697437895	
152000	-862.693513	1	98.187144764019	301.333395853460	
153000	-862.810153	1	98.080184646620	301.685076129314	
154000	-860.874931	1	99.853085857648	295.902928593487	
155000	-861.389160	1	99.382335670432	297.428465058186	
156000	-864.206005	1	96.799066601386	305.925680844282	
157000	-862.668580	1	98.210006750793	301.258273927814	
158000	-862.522361	1	98.344067910385	300.818099292020	
159000	-861.856253	1	98.954523098419	298.820982828446	
160000	-865.275113	1	95.816382311702	309.213902757968	
161000	-861.353917	1	99.414606119227	297.323662306367	
162000	-861.047309	1	99.695309650588	296.413438967734	
163000	-863.301323	1	97.629623459862	303.170505722337	
164000	-862.258655	1	98.585793969858	300.025866977453	
165000	-862.324508	1	98.525435788371	300.223510232588	
166000	-861.127127	1	99.622243351211	296.650125602230	
167000	-863.311437	1	97.620342267355	303.201172383215	
168000	-861.102145	1	99.645112366796	296.576026773215	
169000	-860.994368	1	99.743768422319	296.256558360063	
170000	-861.811520	1	98.995503098868	298.687341425260	
171000	-860.769328	1	99.949730729581	295.590610424445	
172000	-860.739366	1	99.977149039949	295.502059459114	
173000	-861.105414	1	99.642120029004	296.585721420798	
174000	-860.931984	1	99.800868233066	296.071799288749	
175000	-860.749528	1	99.967849753813	295.532090016049	
176000	-861.542010	1	99.242361485283	297.883434887975	
177000	-861.228011	1	99.529885326258	296.949548222594	
178000	-862.522941	1	98.343536600074	300.819842658479	
179000	-863.410668	1	97.529284396716	303.502188919622	
180000	-861.128383	1	99.621093295666	296.653852384330	
181000	-861.861872	1	98.949374843547	298.837775778943	
182000	-861.430432	1	99.344542025339	297.551247360096	
183000	-863.102083	1	97.812420930488	302.567070979703	
184000	-861.290005	1	99.473125204052	297.133698154428	
185000	-861.783201	1	99.021445377627	298.602767766751	
186000	-860.789649	1	99.931134276369	295.650683704547	
187000	-861.628456	1	99.163188442844	298.141054210156	
188000	-860.894101	1	99.835541240084	295.959657820346	
189000	-860.968427	1	99.767513091535	296.179714605663	
190000	-860.939217	1	99.794248574935	296.093213331190	
191000	-860.900173	1	99.829983293072	295.977631078638	
192000	-861.189619	1	99.565033492389	296.835566616094	
193000	-861.259749	1	99.500827522841	297.043809194421	
194000	-862.059857	1	98.767976213541	299.430014317570	
195000	-861.053565	1	99.689582531714	296.431984909883	
196000	-863.130287	1	97.786546822331	302.652419568070	
197000	-863.974005	1	97.012142379216	305.216755505101	
198000	-862.192293	1	98.646613064717	299.826831924585	
199000	-861.502956	1	99.278127470046	297.767122303928	
200000	-861.547442	1	99.237387381986	297.899614124531	
201000	-862.050692	1	98.776374198115	299.402573037113	
202000	-860.775604	1	99.943987354736	295.609162429036	
203000	-862.771800	1	98.115356874884	301.569391108068	
204000	-861.210332	1	99.546070295699	296.897057268972	
205000	-860.838297	1	99.886612960177	295.794548471843	
206000	-861.537004	1	99.246946813411	297.868520916769	
207000	-860.967068	1	99.768756656227	296.175690611119	
208000	-860.997447	1	99.740950348041	296.265679554192	
209000	-864.118005	1	96.879895487682	305.656584334126	
210000	-861.340595	1	99.426804541838	297.284054885413	
211000	-860.843229	1	99.882099840214	295.809135551562	
212000	-860.970688	1	99.765443326749	296.186412172900	
213000	-861.302591	1	99.461601898640	297.171096378240	
214000	-862.388730	1	98.466568966308	300.416381885383	
215000	-861.335957	1	99.431051216856	297.270267343179	
216000	-861.314500	1	99.450697598097	297.206489555325	
217000	-861.773582	1	99.030256623937	298.574047363067	
218000	-862.894498	1	98.002830999648	301.939638843637	
219000	-865.383634	1	95.716560338002	309.549645659871	
220000	-862.694572	1	98.186174180241	301.336585451634	
221000	-861.743857	1	99.057485301001	298.485310678868	
222000	-861.638230	1	99.154236527035	298.170195214681	
223000	-861.259764	1	99.500812998809	297.043856315840	
224000	-861.107579	1	99.640137982097	296.592143060945	
225000	-861.866558	1	98.945081811959	298.851779746229	
226000	-862.508956	1	98.356357143179	300.777777654025	
227000	-861.257056	1	99.503292628307	297.035811563138	
228000	-862.068267	1	98.760269438894	299.455198976564	
229000	-862.902671	1	97.995334557615	301.964318983868	
230000	-861.258754	1	99.501738323637	297.040854227723	
231000	-862.605945	1	98.267436772614	301.069638809998	
232000	-861.170285	1	99.582733774559	296.778181472665	
233000	-860.925863	1	99.806471019257	296.053675833774	
234000	-861.694726	1	99.102489500070	298.338696409297	
235000	-861.703523	1	99.094431860123	298.364941770315	
236000	-861.100051	1	99.647029372716	296.569816161562	
237000	-862.106194	1	98.725515565571	299.568793282007	
238000	-861.860336	1	98.950782053133	298.833185556920	
239000	-861.960447	1	98.859062497926	299.132500538210	
240000	-860.790642	1	99.930225031830	295.653621176443	
241000	-860.824206	1	99.899508802196	295.752870757100	
242000	-861.982480	1	98.838874974435	299.198415934186	
243000	-861.847731	1	98.962329660103	298.795520432238	
244000	-863.709580	1	97.254926786986	304.410750476325	
245000	-861.398073	1	99.374173989781	297.454976506127	
246000	-860.783770	1	99.936513782380	295.633304818254	
247000	-862.946599	1	97.955044287015	302.096995201414	
248000	-861.211423	1	99.545071948041	296.900294859851	
249000	-861.105709	1	99.641850112409	296.586595917078	
250000	-862.095252	1	98.735541788700	299.536018253596	
251000	-862.175737	1	98.661786263198	299.777194871680	
252000	-861.671110	1	99.124121118468	298.268248094634	
253000	-861.280372	1	99.481945481630	297.105075311688	
254000	-861.034700	1	99.706851474064	296.376066634247	
255000	-861.721505	1	99.077960410283	298.418599049497	
256000	-861.153387	1	99.598203594762	296.728035770031	
257000	-862.134925	1	98.699186823485	299.654875370986	
258000	-863.243618	1	97.682570028557	302.995613640832	
259000	-860.873125	1	99.854738579661	295.897585144460	
260000	-861.311204	1	99.453715933626	297.196692262933	
261000	-862.967357	1	97.936004773080	302.159710493704	
262000	-862.078348	1	98.751032166738	299.485387581492	
263000	-861.735567	1	99.065079617786	298.460565454653	
264000	-861.162395	1	99.589957238786	296.754765533001	
265000	-860.816840	1	99.906250084717	295.731085902731	
266000	-860.824270	1	99.899450364032	295.753059609828	
267000	-862.661247	1	98.216731035749	301.236181852198	
268000	-861.041795	1	99.700357062780	296.397094964353	
269000	-860.904971	1	99.825592618383	295.991830314371	
270000	-868.686252	1	92.671646589734	319.943579334293	
271000	-861.806028	1	99.000534416778	298.670937297107	
272000	-866.801992	1	94.410583305956	313.971453142366	
273000	-862.273376	1	98.572301507577	300.070038053796	
274000	-861.305697	1	99.458758125126	297.180326332538	
275000	-860.929619	1	99.803032736769	296.064797602684	
276000	-861.084994	1	99.660812858235	296.525164623116	
277000	-861.110202	1	99.637737418558	296.599920822160	
278000	-861.541530	1	99.242801158309	297.882004804049	
279000	-861.069846	1	99.674679598082	296.480249493822	
280000	-862.961031	1	97.941807036952	302.140596876424	
281000	-861.376595	1	99.393840737627	297.391096951201	
282000	-862.192553	1	98.646374867166	299.827611213951	
283000	-862.101536	1	98.729783958230	299.554839810561	
284000	-861.713030	1	99.085723701483	298.393308329156	
285000	-861.758028	1	99.044504286150	298.527612107872	
286000	-861.382324	1	99.388594932935	297.408134641335	
287000	-860.985506	1	99.751880660314	296.230303085154	
288000	-861.633465	1	99.158600917921	298.155987575334	
289000	-861.413629	1	99.359928791771	297.501254027120	
290000	-861.023983	1	99.716661270144	296.344305930251	
291000	-860.855737	1	99.870652250376	295.846138788780	
292000	-861.166852	1	99.585876436551	296.767993859380	
293000	-862.524678	1	98.341944265822	300.825067572630	
294000	-861.480077	1	99.299079834182	297.699003218734	
295000	-861.413336	1	99.360197198750	297.500382009662	
296000	-861.240876	1	99.518106216286	296.987755380757	
297000	-863.213718	1	97.710003738255	302.905030288407	
298000	-860.862375	1	99.864577509314	295.865776503737	
299000	-860.844346	1	99.881077029310	295.812441519857	
300000	-861.431948	1	99.343153857751	297.555758043716	
301000	-861.329153	1	99.437280686593	297.250043365721	
302000	-861.289965	1	99.473162308586	297.133577740637	
303000	-861.173743	1	99.579568259991	296.788443485750	
304000	-860.777732	1	99.942039985472	295.615452976928	
305000	-862.369517	1	98.484180566681	300.358667538604	
306000	-862.110299	1	98.721753737020	299.581091265489	
307000	-862.669191	1	98.209446554105	301.260114472201	
308000	-862.161446	1	98.674883048984	299.734356421411	
309000	-865.209010	1	95.877179754217	309.009571264126	
310000	-861.524525	1	99.258375274187	297.831352287851	
311000	-860.730063	1	99.985662184459	295.474570037732	
312000	-862.913791	1	97.985135978593	301.997898103369	
313000	-861.122616	1	99.626372870054	296.636744146589	
314000	-864.191295	1	96.812578523879	305.880682290280	
315000	-860.756780	1	99.961213396620	295.553522755547	
316000	-862.810685	1	98.079696609903	301.686681608898	
317000	-861.080371	1	99.665045003002	296.511455824692	
318000	-860.796783	1	99.924605403545	295.671776943309	
319000	-861.944401	1	98.873764808061	299.084503390692	
320000	-861.020784	1	99.719588888772	296.334827914868	
321000	-865.507031	1	95.603037093015	309.931857675822	
322000	-861.797034	1	99.008773098742	298.644077609452	
323000	-863.509449	1	97.438628272132	303.802139940292	
324000	-860.964367	1	99.771229334650	296.167689529701	
325000	-860.757733	1	99.960341205311	295.556339683762	
326000	-860.723963	1	99.991244335082	295.456546214185	
327000	-861.393831	1	99.378058339786	297.442358773494	
328000	-863.001302	1	97.904869422035	302.262293822412	
329000	-862.677092	1	98.202202050087	301.283917426333	
330000	-860.780051	1	99.939917881620	295.622308104098	
331000	-861.825032	1	98.983124414701	298.727704369441	
332000	-861.272499	1	99.489153995837	297.081684673104	
333000	-862.096299	1	98.734583110836	299.539151966527	
334000	-860.826290	1	99.897602069751	295.759032738926	
335000	-861.730705	1	99.069533358989	298.446054296800	
336000	-862.736758	1	98.147490156928	301.463735959997	
337000	-860.829902	1	99.894296529333	295.769715519117	
338000	-860.928160	1	99.804368111319	296.060478038746	
339000	-861.871317	1	98.940722332380	298.866001069596	
340000	-860.757240	1	99.960792647436	295.554881651920	
341000	-864.407754	1	96.613725859508	306.543505779995	
342000	-860.974339	1	99.762101794964	296.197225348608	
343000	-860.907005	1	99.823730254043	295.997853298791	
344000	-860.764878	1	99.953802805270	295.577457616199	
345000	-860.842087	1	99.883144550661	295.805758833162	
346000	-860.733791	1	99.982250775008	295.485585392901	
347000	-862.183199	1	98.654947754236	299.799565214191	
348000	-861.636812	1	99.155535191945	298.165967536613	
349000	-861.564180	1	99.222057629610	297.949482080921	
350000	-861.690384	1	99.106466501027	298.325743276645	
351000	-861.235195	1	99.523307404120	296.970884069601	
352000	-861.114011	1	99.634249747831	296.611221108702	
353000	-862.525018	1	98.341632327169	300.826091144005	
354000	-860.912728	1	99.818492341023	296.014793578301	
355000	-861.907556	1	98.907521931961	298.974325989741	
356000	-862.730202	1	98.153501795718	301.443973175097	
357000	-860.946661	1	99.787434980083	296.115256201605	
358000	-861.736901	1	99.063857183059	298.464548496109	
359000	-860.889995	1	99.839299314029	295.947505539634	
360000	-862.294819	1	98.552648321403	300.134388241117	
361000	-861.323969	1	99.442027821956	297.234632618267	
362000	-861.346252	1	99.421624770034	297.300872660996	
363000	-861.631129	1	99.160740473311	298.149022785940	
364000	-862.039670	1	98.786473215534	299.369576433817	
365000	-863.961037	1	97.024050789145	305.177177685951	
366000	-862.244121	1	98.599114158644	299.982265575578	
367000	-860.882069	1	99.846552507281	295.924052553389	
368000	-861.583355	1	99.204495848129	298.006620074283	
369000	-861.534631	1	99.249119561703	297.861454196257	
370000	-861.646853	1	99.146338962385	298.195906130506	
371000	-860.719129	1	99.995667902615	295.442263965626	
372000	-861.184666	1	99.569567799840	296.820865227551	
373000	-860.980227	1	99.756712338855	296.214666344466	
374000	-861.028659	1	99.712380632646	296.358164766736	
375000	-861.485441	1	99.294168273464	297.714970138278	
376000	-863.393109	1	97.545397285478	303.448904139947	
377000	-860.928791	1	99.803791164266	296.062344294451	
378000	-862.241798	1	98.601243327065	299.975296624473	
379000	-861.621296	1	99.169747021371	298.119705813218	
380000	-860.836587	1	99.888177790184	295.789490858463	
381000	-861.840653	1	98.968814441558	298.774370718688	
382000	-862.385874	1	98.469187042079	300.407801657092	
383000	-861.558046	1	99.227675875764	297.931204956890	
384000	-860.966066	1	99.769673961899	296.172722374924	
385000	-861.296858	1	99.466851154771	297.154059694973	
386000	-861.860736	1	98.950416178734	298.834379008270	
387000	-861.159238	1	99.592846653706	296.745399528118	
388000	-860.733115	1	99.982869069378	295.483588908433	
389000	-860.935072	1	99.798042208039	296.080941073345	
390000	-861.399015	1	99.373311089375	297.457779574905	
391000	-861.047450	1	99.695180120535	296.413858409124	
392000	-862.618870	1	98.255586314227	301.108554313137	
393000	-861.356999	1	99.411783799056	297.332826857313	
394000	-861.300316	1	99.463684881509	297.164335863929	
395000	-861.274505	1	99.487317312075	297.087644302406	
396000	-861.634922	1	99.157266098401	298.160332821560	
397000	-862.312038	1	98.536865827170	300.186073583018	
398000	-861.174367	1	99.578996510309	296.790297026587	
399000	-861.099623	1	99.647421258845	296.568546564589	
400000	-860.751517	1	99.966029649400	295.537968074656	
401000	-861.509507	1	99.272129005806	297.786626732254	
402000	-862.986713	1	97.918250774379	302.218201768956	
403000	-860.744384	1	99.972557210055	295.516887694660	
404000	-863.161797	1	97.757638878260	302.747800838524	
405000	-861.810291	1	98.996629079842	298.683670202500	
406000	-863.065123	1	97.846326442984	302.455262227145	
407000	-860.960017	1	99.775210169503	296.154808772143	
408000	-863.204712	1	97.718266819724	302.877751125163	
409000	-861.772134	1	99.031583071383	298.569723999916	
410000	-862.587564	1	98.284289008005	301.014305772603	
411000	-861.157650	1	99.594301168230	296.740684836896	
412000	-861.698325	1	99.099192532283	298.349435049226	
413000	-861.370245	1	99.399654826568	297.372214572774	
414000	-861.848604	1	98.961530146479	298.798128089284	
415000	-860.772200	1	99.947102534250	295.599099778472	
416000	-862.419784	1	98.438103664744	300.509685413825	
417000	-865.194614	1	95.890419917793	308.965088595441	
418000	-861.045312	1	99.697136811796	296.407522351222	
419000	-862.490115	1	98.373630074896	300.721112368776	
420000	-860.992918	1	99.745096250341	296.252260698363	
421000	-860.725141	1	99.990166099027	295.460027579279	
422000	-860.929735	1	99.802927243975	296.065138844852	
423000	-860.724263	1	99.990969300405	295.457434231537	
424000	-861.004593	1	99.734409905120	296.286849826142	
425000	-862.775558	1	98.111910638538	301.580724385811	
426000	-862.198133	1	98.641261729918	299.844339838360	
427000	-860.990737	1	99.747092238267	296.245800569252	
428000	-861.302806	1	99.461405290940	297.171734493929	
429000	-864.827863	1	96.227637318893	307.834030794934	
430000	-861.478414	1	99.300602606373	297.694053017478	
431000	-861.759029	1	99.043587389366	298.530600216366	
432000	-860.842511	1	99.882756608812	295.807012736711	
433000	-863.049640	1	97.860528549300	302.408439440777	
434000	-861.600388	1	99.188896365722	298.057381890258	
435000	-860.744516	1	99.972436345915	295.517278006075	
436000	-861.212006	1	99.544538304123	296.902025453075	
437000	-861.318003	1	99.447490131433	297.216901071577	
438000	-860.962537	1	99.772903744766	296.162271591858	
439000	-861.498087	1	99.282586690023	297.752623579844	
440000	-861.037540	1	99.704251257163	296.384485745511	
441000	-861.216304	1	99.540602735993	296.914788677589	
442000	-861.864353	1	98.947102096780	298.845189457727	
443000	-862.582200	1	98.289207355001	300.998158459721	
444000	-862.178161	1	98.659564767205	299.784461734762	
445000	-861.392954	1	99.378861135388	297.439751071489	
446000	-860.846241	1	99.879343154927	295.818045890743	
447000	-862.305321	1	98.543022334711	300.165910983872	
448000	-861.833974	1	98.974933221130	298.754415926804	
449000	-860.734985	1	99.981157674441	295.489115065572	
450000	-866.389551	1	94.790600902092	312.679172201995	
451000	-861.626310	1	99.165154589807	298.134654190773	
452000	-863.143786	1	97.774162482156	302.693278226539	
453000	-861.361095	1	99.408033699182	297.345004458715	
454000	-861.887040	1	98.926317962356	298.912994748678	
455000	-861.699209	1	99.098383548965	298.352070062871	
456000	-861.637398	1	99.154998586317	298.167714397843	
457000	-861.020994	1	99.719396956063	296.335449278815	
458000	-860.785406	1	99.935016577276	295.638141555834	
459000	-860.905340	1	99.825254716195	295.992923099643	
460000	-861.524155	1	99.258713529293	297.830252248768	
461000	-864.751158	1	96.298145773235	307.597997239184	
462000	-861.805820	1	99.000724202443	298.670318534991	
463000	-860.906580	1	99.824119431881	295.996594668017	
464000	-863.150316	1	97.768171510028	302.713045514135	
465000	-862.856501	1	98.037679495285	301.824932501709	
466000	-861.170105	1	99.582898258992	296.777648253266	
467000	-861.246423	1	99.513027776892	297.004229359714	
468000	-863.919510	1	97.062183379632	305.050473735007	
469000	-861.311579	1	99.453372537118	297.197806887787	
470000	-860.837307	1	99.887519530627	295.791618378669	
471000	-861.543819	1	99.240705336706	297.888821745135	
472000	-861.243037	1	99.516128113659	296.994172061574	
473000	-862.060766	1	98.767142997074	299.432737060879	
474000	-860.862172	1	99.864762526706	295.865178383705	
475000	-860.764130	1	99.954487300435	295.575246748075	
476000	-861.800212	1	99.005862137199	298.653567656726	
477000	-861.521006	1	99.261597799702	297.820872464076	
478000	-861.013240	1	99.726494727244	296.312471698836	
479000	-862.866980	1	98.028068671608	301.856563356430	
480000	-862.952203	1	97.949904349803	302.113924781934	
481000	-860.755256	1	99.962608257204	295.549017805620	
482000	-860.722680	1	99.992417740707	295.452757611535	
483000	-861.028571	1	99.712461321715	296.357903525335	
484000	-860.991360	1	99.746522142789	296.247645702925	
485000	-862.374973	1	98.479179231212	300.375056231278	
486000	-861.619379	1	99.171502254260	298.113992702848	
487000	-862.142093	1	98.692617991695	299.676355677391	
488000	-860.935779	1	99.797395145451	296.083034263592	
489000	-863.526425	1	97.423047068364	303.853719354309	
490000	-861.010724	1	99.728797240349	296.305018129385	
491000	-862.587896	1	98.283984982789	301.015303936167	
492000	-861.179983	1	99.573855456821	296.806964146027	
493000	-862.444429	1	98.415512034547	300.583754614477	
494000	-861.596419	1	99.192531579288	298.045551955711	
495000	-861.528660	1	99.254588435134	297.843667712227	
496000	-863.126648	1	97.789884887130	302.641407395587	
497000	-861.076717	1	99.668389580450	296.500622445587	
498000	-861.422720	1	99.351604071007	297.528301043213	
499000	-860.986552	1	99.750922843756	296.233402951189	
500000	-861.861532	1	98.949686836615	298.836758073313	
501000	-860.808220	1	99.914138540365	295.705595729764	
502000	-861.505799	1	99.275524334968	297.775586439828	
503000	-863.891750	1	97.087673529087	304.965802934177	
504000	-860.725943	1	99.989431798962	295.462398478932	
505000	-861.904124	1	98.910665794184	298.964066817469	
506000	-861.308239	1	99.456430724341	297.187880502478	
507000	-860.750838	1	99.966650527687	295.535962925648	
508000	-865.337215	1	95.759260268706	309.405989120141	
509000	-862.513738	1	98.351973825344	300.792159004765	
510000	-862.307380	1	98.541135133995	300.172091449125	
511000	-860.996497	1	99.741819740886	296.262865584003	
512000	-861.394332	1	99.377599494167	297.443849240116	
513000	-860.794336	1	99.926844794168	295.664541850521	
514000	-862.116010	1	98.716520285996	299.598200954563	
515000	-862.294432	1	98.553002995724	300.133226826227	
516000	-860.879237	1	99.849145179210	295.915669632114	
517000	-860.758472	1	99.959664861452	295.558524097479	
518000	-861.709318	1	99.089123466212	298.382233412504	
519000	-861.232884	1	99.525423292271	296.964020921214	
520000	-862.683133	1	98.196662560506	301.302119416851	
521000	-860.829308	1	99.894840176209	295.767958547956	
522000	-861.254625	1	99.505518363975	297.028590694401	
523000	-864.743488	1	96.305196096445	307.574404347284	
524000	-861.822045	1	98.985861154708	298.718780311852	
525000	-861.966508	1	98.853509204140	299.150631608623	
526000	-863.031592	1	97.877084212719	302.353865351057	
527000	-860.993370	1	99.744681788374	296.253602144154	
528000	-861.738694	1	99.062215438800	298.469897842715	
529000	-861.189325	1	99.565302359561	296.834694861437	
530000	-862.356681	1	98.495946744636	300.320114526343	
531000	-861.304618	1	99.459745378426	297.177122003546	
532000	-860.795938	1	99.925379096667	295.669277253464	
533000	-860.913118	1	99.818136118218	296.015945693701	
534000	-860.844012	1	99.881383028999	295.811452452529	
535000	-861.465803	1	99.312151404245	297.656512793072	
536000	-861.648406	1	99.144915841972	298.200539381446	
537000	-861.863176	1	98.948180454100	298.841671845663	
538000	-860.743656	1	99.973223619364	295.514735640711	
539000	-861.514373	1	99.267672012166	297.801119703258	
540000	-862.152945	1	98.682672944255	299.708878942982	
541000	-862.158823	1	98.677286665959	299.726494992605	
542000	-861.512177	1	99.269683424297	297.794579041662	
543000	-861.016888	1	99.723155630122	296.323281141600	
544000	-861.441434	1	99.334467676388	297.583984140106	
545000	-862.974434	1	97.929513468092	302.181095198356	
546000	-861.575692	1	99.211514584444	297.983783141565	
547000	-862.210413	1	98.630007372521	299.881163596622	
548000	-860.930951	1	99.801813820334	296.068740506751	
549000	-861.994094	1	98.828233899047	299.233165924786	
550000	-863.898523	1	97.081454984246	304.986457206278	
551000	-860.859767	1	99.866964382141	295.858060359127	
552000	-860.844884	1	99.880585178908	295.814031309299	
553000	-861.015306	1	99.724603437660	296.318594204422	
554000	-861.630924	1	99.160928230089	298.148411597503	
555000	-862.085586	1	98.744399262541	299.507066451523	
556000	-862.835772	1	98.056689759044	301.762375163739	
557000	-861.803995	1	99.002396086167	298.664867707642	
558000	-861.167021	1	99.585722014154	296.768494445366	
559000	-860.889739	1	99.839532971849	295.946749987830	
560000	-860.868632	1	99.858850665624	295.884290653838	
561000	-862.935753	1	97.964992526259	302.064230750491	
562000	-864.341860	1	96.674265781073	306.341578280843	
563000	-861.110112	1	99.637819028012	296.599656406711	
564000	-861.700866	1	99.096865754934	298.357013865088	
565000	-861.010996	1	99.728548890590	296.305822065507	
566000	-861.848462	1	98.961660655996	298.797702424025	
567000	-862.540200	1	98.327714073804	300.871764581098	
568000	-861.308352	1	99.456326761374	297.188217944703	
569000	-860.864346	1	99.862773432332	295.871608740107	
570000	-861.079459	1	99.665879170949	296.508753848318	
571000	-861.136272	1	99.613871849444	296.677254614574	
572000	-863.974910	1	97.011311578757	305.219516854377	
573000	-861.061663	1	99.682169836852	296.455990750191	
574000	-861.628965	1	99.162722700565	298.142570269312	
575000	-860.792427	1	99.928591752930	295.658897832882	
576000	-861.530560	1	99.252848383918	297.849326798692	
577000	-862.689017	1	98.191267627180	301.319847355895	
578000	-860.957477	1	99.777535701537	296.147284299285	
579000	-861.700462	1	99.097235038796	298.355811016351	
580000	-862.447889	1	98.412339834759	300.594156330918	
581000	-861.378508	1	99.392089166064	297.396785729865	
582000	-861.073961	1	99.670912744733	296.492449931598	
583000	-863.175350	1	97.745204969500	302.788834502398	
584000	-860.758355	1	99.959772143711	295.558177602877	
585000	-861.832911	1	98.975906909649	298.751240607601	
586000	-861.566650	1	99.219796047163	297.956839682843	
587000	-862.691438	1	98.189047499325	301.327143042916	
588000	-862.071529	1	98.757280830836	299.464965838138	
589000	-860.819303	1	99.903996502771	295.738368325281	
590000	-861.461197	1	99.316369483618	297.642802673103	
591000	-863.125515	1	97.790924338019	302.637978351795	
592000	-860.794035	1	99.927119987425	295.663652758626	
593000	-860.746016	1	99.971063257389	295.521712208620	
594000	-860.929323	1	99.803303673252	296.063921194192	
595000	-861.629698	1	99.162051578953	298.144754880362	
596000	-860.975794	1	99.760769476962	296.201536820482	
597000	-863.441037	1	97.501414118735	303.594374526843	
598000	-861.412637	1	99.360837171896	297.498302833956	
599000	-861.100045	1	99.647034646269	296.569799076754	
600000	-860.909059	1	99.821850588972	296.003932346796	
601000	-861.567659	1	99.218871596078	297.959847244764	
602000	-860.926566	1	99.805827608666	296.055757037219	
603000	-860.815836	1	99.907169406840	295.728115171003	
604000	-861.965052	1	98.854843156138	299.146276269845	
605000	-861.171338	1	99.581769291436	296.781308114829	
606000	-861.761406	1	99.041410357870	298.537695131358	
607000	-860.716198	1	99.998349946630	295.433604829013	
608000	-861.057468	1	99.686009703705	296.443555211822	
609000	-861.001786	1	99.736978933133	296.278534168330	
610000	-861.403309	1	99.369379414222	297.470551634176	
611000	-860.850090	1	99.875820008995	295.829433986979	
612000	-862.727749	1	98.155751260815	301.436578533500	
613000	-861.315689	1	99.449608875574	297.210023538839	
614000	-861.281658	1	99.480768030672	297.108896135716	
615000	-861.207598	1	99.548573402764	296.888939959260	
616000	-860.878468	1	99.849848598218	295.913395294862	
617000	-861.587688	1	99.200527533298	298.019532514959	
618000	-861.095276	1	99.651400403738	296.555655570760	
619000	-861.135892	1	99.614219019215	296.676129518385	
620000	-861.380893	1	99.389905564393	297.403877798924	
621000	-861.323953	1	99.442042734666	297.234584207888	
622000	-860.773094	1	99.946284023716	295.601743700632	
623000	-861.312789	1	99.452264494305	297.201403490650	
624000	-861.523546	1	99.259271196480	297.828438667846	
625000	-861.599943	1	99.189303850185	298.056055808409	
626000	-861.047473	1	99.695158743375	296.413927632227	
627000	-862.543138	1	98.325019708773	300.880606986685	
628000	-861.644971	1	99.148062827594	298.190293831663	
629000	-862.897155	1	98.000393538352	301.947663372204	
630000	-861.925062	1	98.891483040829	299.026669620758	
631000	-861.000225	1	99.738407233816	296.273911008954	
632000	-861.176887	1	99.576689253808	296.797776968979	
633000	-860.919392	1	99.812393550266	296.034519181205	
634000	-861.667589	1	99.127345668207	298.257747888105	
635000	-861.022566	1	99.717957680736	296.340108833644	
636000	-861.687283	1	99.109306910165	298.316492343773	
637000	-861.160541	1	99.591654538791	296.749263722509	
638000	-862.458647	1	98.402478259308	300.626494713454	
639000	-860.887203	1	99.841854167817	295.939244304015	
640000	-861.102463	1	99.644821430622	296.576969342666	
641000	-860.717594	1	99.997072358825	295.437729567674	
642000	-861.580121	1	99.207458464671	297.996980387608	
643000	-861.257270	1	99.503096642490	297.036447399962	
644000	-861.506996	1	99.274428519892	297.779149564915	
645000	-861.056956	1	99.686478216465	296.442037949612	
646000	-861.899829	1	98.914601040492	298.951225614195	
647000	-862.999444	1	97.906573298432	302.256679169207	
648000	-861.865943	1	98.945645128936	298.849942159873	
649000	-861.700564	1	99.097141867020	298.356114499423	
650000	-861.031764	1	99.709538353204	296.367367150105	
651000	-864.010737	1	96.978410853498	305.328887388061	
652000	-860.863850	1	99.863227486358	295.870140860378	
653000	-863.643614	1	97.315481291665	304.210012068745	
654000	-861.132209	1	99.617591369872	296.665200717056	
655000	-860.798163	1	99.923342142327	295.675858397418	
656000	-861.558879	1	99.226912837022	297.933687194513	
657000	-861.373852	1	99.396352613215	297.382939017160	
658000	-860.873809	1	99.854112286347	295.899610015816	
659000	-861.505404	1	99.275886308620	297.774409463701	
660000	-861.153571	1	99.598035035455	296.728582116971	
661000	-861.217396	1	99.539603407319	296.918029624044	
662000	-862.318893	1	98.530582903648	300.206651440961	
663000	-860.774769	1	99.944750866112	295.606696106535	
664000	-860.954747	1	99.780033850654	296.139201500036	
665000	-860.946096	1	99.787952319837	296.113582487927	
666000	-861.717688	1	99.081457023663	298.407207783235	
667000	-862.350149	1	98.501933612351	300.300499673252	
668000	-860.754189	1	99.963584779947	295.545863988937	
669000	-861.200690	1	99.554897996985	296.868430863447	
670000	-861.362376	1	99.406860990066	297.348812658423	
671000	-861.746748	1	99.054837639240	298.493938218139	
672000	-864.134802	1	96.864467659998	305.707930763433	
673000	-860.907998	1	99.822821864593	296.000791118261	
674000	-860.767080	1	99.951787419320	295.583967248618	
675000	-861.534326	1	99.249399260489	297.860544505337	
676000	-861.424012	1	99.350421421122	297.532143651664	
677000	-862.189884	1	98.648821547852	299.819606716346	
678000	-861.418378	1	99.355579943250	297.515383159505	
679000	-862.034660	1	98.791064030209	299.354577901861	
680000	-861.378974	1	99.391662013060	297.398173058209	
681000	-862.299221	1	98.548613121709	300.147602169698	
682000	-861.869460	1	98.942423556454	298.860451331040	
683000	-860.753189	1	99.964499207864	295.542910743735	
684000	-862.252588	1	98.591354483684	300.007664881191	
685000	-861.531313	1	99.252158849962	297.851569364141	
686000	-861.053361	1	99.689769579550	296.431379182464	
687000	-861.940647	1	98.877203787058	299.073277497543	
688000	-861.882962	1	98.930054068353	298.900805217533	
689000	-860.716542	1	99.998034427496	295.434623489166	
690000	-861.461402	1	99.316181984922	297.643412092365	
691000	-862.091111	1	98.739337259465	299.523611958900	
692000	-862.965285	1	97.937906003435	302.153447408110	
693000	-863.471614	1	97.473352624762	303.687217629116	
694000	-862.449571	1	98.410798033009	300.599212050343	
695000	-862.575622	1	98.295238241012	300.978359647850	
696000	-861.664160	1	99.130486845459	298.247519488836	
697000	-861.585915	1	99.202151821355	298.014247207498	
698000	-861.483776	1	99.295692294083	297.710015640075	
699000	-862.416856	1	98.440787367626	300.500887673211	
700000	-860.733698	1	99.982335534290	295.485311702822	
701000	-863.335377	1	97.598375057059	303.273766775907	
702000	-861.914947	1	98.900749857000	298.996425955839	
703000	-862.039466	1	98.786660851046	299.368963401516	
704000	-861.252306	1	99.507641825085	297.021701778287	
705000	-860.811346	1	99.911278282341	295.714837927065	
706000	-861.301779	1	99.462345243967	297.168683766089	
707000	-861.253075	1	99.506937563430	297.023986522572	
708000	-861.541968	1	99.242400603159	297.883307652617	
709000	-861.092434	1	99.654002277953	296.547226709945	
710000	-860.898523	1	99.831494171789	295.972745109945	
711000	-861.653811	1	99.139965536510	298.216656586190	
712000	-860.737755	1	99.978623272769	295.497298913211	
713000	-860.957903	1	99.777145087155	296.148548156010	
714000	-861.984100	1	98.837390999852	299.203261854002	
715000	-861.761045	1	99.041741371171	298.536616353931	
716000	-861.137412	1	99.612828286368	296.680636582029	
717000	-860.975202	1	99.761311391899	296.199783139976	
718000	-862.861001	1	98.033552739150	301.838513997054	
719000	-860.766553	1	99.952269618128	295.582409750046	
720000	-861.226560	1	99.531213277103	296.945241109380	
721000	-861.827031	1	98.981293724319	298.733674081975	
722000	-861.376259	1	99.394148166090	297.390098490818	
723000	-864.019859	1	96.970033866739	305.356740173416	
724000	-861.629952	1	99.161818527467	298.145513504574	
725000	-860.728491	1	99.987100337294	295.469926389624	
726000	-863.735460	1	97.231167306119	304.489545172702	
727000	-861.016015	1	99.723954301099	296.320695623456	
728000	-860.764633	1	99.954026721324	295.576734382469	
729000	-860.933218	1	99.799738746239	296.075452985678	
730000	-861.514373	1	99.267672245373	297.801118944912	
731000	-861.521563	1	99.261088093541	297.822530033487	
732000	-861.008082	1	99.731215849323	296.297188922736	
733000	-861.373495	1	99.396679744423	297.381876592871	
734000	-860.933916	1	99.799100271828	296.077518359315	
735000	-860.875099	1	99.852932400722	295.903424742603	
736000	-861.018608	1	99.721580975951	296.328378790849	
737000	-861.035179	1	99.706412342077	296.377488462451	
738000	-860.823880	1	99.899807502559	295.751905458485	
739000	-861.342823	1	99.424763930838	297.290680275546	
740000	-862.545253	1	98.323081089376	300.886969318626	
741000	-861.074400	1	99.670510538488	296.493752661618	
742000	-860.743324	1	99.973527109765	295.513755575485	
743000	-860.949167	1	99.785140867038	296.122678290349	
744000	-862.081498	1	98.748145788155	299.494821199264	
745000	-861.876924	1	98.935585698912	298.882758371367	
746000	-861.147684	1	99.603424407610	296.711114132261	
747000	-861.463537	1	99.314227034927	297.649766252262	
748000	-861.801058	1	99.005087256286	298.656093897247	
749000	-861.623104	1	99.168090883678	298.125096468521	
750000	-861.609791	1	99.180284028074	298.085410367922	
751000	-860.716153	1	99.998391186673	295.433471684900	
752000	-861.187917	1	99.566592091150	296.830513164953	
753000	-861.388801	1	99.382664148014	297.427398114513	
754000	-861.406353	1	99.366592084190	297.479606583174	
755000	-860.732739	1	99.983213589938	295.482476450174	
756000	-861.278755	1	99.483425519711	297.100272656252	
757000	-861.657325	1	99.136747132513	298.227135485099	
758000	-862.572336	1	98.298250743297	300.968470330234	
759000	-861.106296	1	99.641312233482	296.588338584990	
760000	-861.397964	1	99.374273548278	297.454653099166	
761000	-861.868011	1	98.943750838776	298.856121530520	
762000	-861.347555	1	99.420431229457	297.304747991094	
763000	-860.944139	1	99.789743789736	296.107786734663	
764000	-861.105917	1	99.641660057783	296.587211671879	
765000	-860.765132	1	99.953570507817	295.578207922970	
766000	-863.367546	1	97.568855597121	303.371343089975	
767000	-861.173486	1	99.579803522266	296.787680797953	
768000	-860.986145	1	99.751295073781	296.232198266918	
769000	-861.214184	1	99.542543776064	296.908493735600	
770000	-861.450788	1	99.325901631567	297.611822203427	
771000	-861.584155	1	99.203763810159	298.009002003999	
772000	-861.104876	1	99.642612145263	296.584127031155	
773000	-860.886638	1	99.842371546438	295.937571362109	
774000	-860.947952	1	99.786253521101	296.119078526473	
775000	-863.053395	1	97.857084561056	302.419793301626	
776000	-860.836890	1	99.887900910078	295.790385743931	
777000	-860.742345	1	99.974422982307	295.510862540570	
778000	-861.014781	1	99.725084148619	296.317038030264	
779000	-861.246250	1	99.513185921251	297.003716341912	
780000	-861.148929	1	99.602284247749	296.714809530964	
781000	-861.180430	1	99.573446355471	296.808290474790	
782000	-866.180439	1	94.983192368357	312.026006864683	
783000	-861.521823	1	99.260849955070	297.823304464961	
784000	-861.409499	1	99.363711308754	297.488965360125	
785000	-860.979127	1	99.757718772524	296.211409321117	
786000	-861.560385	1	99.225533843736	297.938173237951	
787000	-860.731223	1	99.984600289887	295.477998828786	
788000	-862.150688	1	98.684741622308	299.702113490242	
789000	-867.660424	1	93.618940101938	316.678284340182	
790000	-861.335287	1	99.431664898426	297.268274970641	
791000	-861.096732	1	99.650068028213	296.559971930552	
792000	-861.099139	1	99.647864387978	296.567110961099	
793000	-863.208016	1	97.715235298764	302.887758925123	
794000	-863.203904	1	97.719008067758	302.875304126766	
795000	-861.447217	1	99.329172181848	297.601193243118	
796000	-864.154309	1	96.846551272605	305.767569063746	
797000	-861.939717	1	98.878055624201	299.070496895388	
798000	-861.704325	1	99.093696995704	298.367335475162	
799000	-862.983445	1	97.921248866128	302.208323727882	
800000	-860.854332	1	99.871938443464	295.841981084560	
801000	-861.625718	1	99.165696868547	298.132889036954	
802000	-862.132125	1	98.701753099676	299.646483933028	
803000	-861.412355	1	99.361095490411	297.497463599972	
804000	-865.402750	1	95.698974912605	309.608825682694	
805000	-861.762771	1	99.040160100184	298.541769771846	
806000	-861.614839	1	99.175660429386	298.100458643824	
807000	-862.201446	1	98.638224663334	299.854276587754	
808000	-862.053033	1	98.774228786163	299.409583178058	
809000	-861.120081	1	99.628693249805	296.629225335116	
810000	-860.718859	1	99.995914888904	295.441466546303	
811000	-861.185085	1	99.569184700893	296.822107307318	
812000	-863.378152	1	97.559123508191	303.403518512520	
813000	-861.824098	1	98.983980225665	298.724913685440	
814000	-861.041506	1	99.700621315597	296.396239310832	
815000	-861.275274	1	99.486613148370	297.089929185147	
816000	-861.496550	1	99.283994885292	297.748045100305	
817000	-862.201483	1	98.638190910739	299.854387021980	
818000	-861.308302	1	99.456372838099	297.188068389168	
819000	-862.003040	1	98.820036685670	299.259937587231	
820000	-864.090526	1	96.905133249818	305.572605135748	
821000	-861.147165	1	99.603899431466	296.709574533599	
822000	-862.356073	1	98.496503562956	300.318290166998	
823000	-862.265656	1	98.579376816417	300.046874470718	
824000	-860.896031	1	99.833774248982	295.965371799629	
825000	-861.315649	1	99.449645819975	297.209903617026	
826000	-861.744402	1	99.056986113960	298.486937287902	
827000	-861.186699	1	99.567706660608	296.826899439331	
828000	-861.107904	1	99.639840998131	296.593105271039	
829000	-861.915989	1	98.899795485663	298.999540565503	
830000	-861.132200	1	99.617598849548	296.665176478020	
831000	-861.170847	1	99.582218948763	296.779850420977	
832000	-862.402868	1	98.453609641117	300.458856741817	
833000	-860.795824	1	99.925483325492	295.668940506760	
834000	-860.867839	1	99.859576497226	295.881944075637	
835000	-861.187261	1	99.567191856576	296.828568563695	
836000	-862.127545	1	98.705949952692	299.632761142450	
837000	-860.992139	1	99.745809359812	296.249952664183	
838000	-861.341014	1	99.426420464983	297.285301883645	
839000	-860.980898	1	99.756097940572	296.216654677713	
840000	-861.696818	1	99.100573128471	298.344938231136	
841000	-861.188220	1	99.566314746187	296.831412396001	
842000	-860.961813	1	99.773566425900	296.160127359793	
843000	-861.386631	1	99.384651210393	297.420943915933	
844000	-861.306432	1	99.458084472461	297.182512825478	
845000	-861.545923	1	99.238778097735	297.895090472161	
846000	-860.905121	1	99.825455429868	295.992273985486	
847000	-861.114904	1	99.633432479506	296.613869168844	
848000	-861.310395	1	99.454455933234	297.194290323630	
849000	-860.757629	1	99.960436169663	295.556032974918	
850000	-862.144936	1	98.690012753106	299.684875278331	
851000	-861.097722	1	99.649161894634	296.562907470528	
852000	-863.358584	1	97.577079896532	303.344154949464	
853000	-862.311920	1	98.536974166629	300.185718760195	
854000	-861.358298	1	99.410594768673	297.336687916093	
855000	-860.834701	1	99.889904191115	295.783911129870	
856000	-860.945732	1	99.788285680740	296.112503992875	
857000	-860.876574	1	99.851582388649	295.907789565208	
858000	-861.236240	1	99.522351118946	296.973985947235	
859000	-862.265712	1	98.579325613839	300.047042095147	
860000	-860.763240	1	99.955301460915	295.572617090142	
861000	-860.779823	1	99.940126334603	295.621634722728	
862000	-860.840043	1	99.885014873528	295.799713653014	
863000	-863.051786	1	97.858560328366	302.414928065471	
864000	-862.451760	1	98.408791081320	300.605793155636	
865000	-860.778102	1	99.941700855072	295.616548475421	
866000	-862.647310	1	98.229509813324	301.194202219959	
867000	-861.381473	1	99.389374167020	297.405603735083	
868000	-861.646845	1	99.146345907244	298.195883520297	
869000	-860.868438	1	99.859028665089	295.883715188686	
870000	-862.891595	1	98.005493659630	301.930873139931	
871000	-861.026577	1	99.714286957762	296.351992845639	
872000	-861.106960	1	99.640704985274	296.590306012741	
873000	-861.415575	1	99.358147486521	297.507041301743	
874000	-861.888422	1	98.925051541982	298.917126710635	
875000	-863.933841	1	97.049024604743	305.094191431982	
876000	-861.263325	1	99.497553342333	297.054432036786	
877000	-861.579625	1	99.207912201537	297.995504054790	
878000	-861.386391	1	99.384870420360	297.420231905404	
879000	-861.650888	1	99.142643246012	298.207938402480	
880000	-862.968149	1	97.935278988123	302.162101424960	
881000	-860.996791	1	99.741550679379	296.263736454778	
882000	-861.401406	1	99.371121896995	297.464891112532	
883000	-861.755124	1	99.047165245288	298.518940362476	
884000	-861.656056	1	99.137909311630	298.223351472876	
885000	-861.145776	1	99.605170907735	296.705453590357	
886000	-864.876416	1	96.183002894975	307.983530560846	
887000	-860.756578	1	99.961398330061	295.552925476598	
888000	-861.563888	1	99.222324924979	297.948612500175	
889000	-861.979901	1	98.841238484748	299.190698034903	
890000	-864.042758	1	96.949004294514	305.426671611351	
891000	-861.320987	1	99.444757847205	297.225770392540	
892000	-860.779998	1	99.939966078960	295.622152408478	
893000	-861.112693	1	99.635456801887	296.607310128911	
894000	-860.825746	1	99.898099653898	295.757424686475	
895000	-861.482617	1	99.296753723802	297.706565040449	
896000	-861.737014	1	99.063754199555	298.464884047950	
897000	-861.097880	1	99.649017176689	296.563376305939	
898000	-861.602141	1	99.187290161969	298.062609031033	
899000	-866.157550	1	95.004270069512	311.954594566814	
900000	-861.942639	1	98.875379217539	299.079233410919	
901000	-862.563743	1	98.306128897485	300.942609619769	
902000	-861.877096	1	98.935427905919	298.883273154682	
903000	-863.421749	1	97.519114595242	303.535824370322	
904000	-861.297574	1	99.466195093565	297.156188921394	
905000	-861.798947	1	99.007020678312	298.649790655907	
906000	-860.894131	1	99.835513752943	295.959746705688	
907000	-860.999707	1	99.738882105310	296.272373947427	
908000	-860.775863	1	99.943750138205	295.609928698376	
909000	-862.451694	1	98.408852120501	300.605592996819	
910000	-861.117174	1	99.631354616272	296.620601823224	
911000	-862.202377	1	98.637372033292	299.857066296624	
912000	-866.664573	1	94.537223277348	313.540292119125	
913000	-860.905709	1	99.824917013011	295.994015244970	
914000	-861.043954	1	99.698380155722	296.403496281716	
915000	-862.807180	1	98.082910830198	301.676108025566	
916000	-860.893953	1	99.835676309545	295.959221045726	
917000	-860.738311	1	99.978113969275	295.498943532080	
918000	-860.846156	1	99.879420398776	295.817796214802	
919000	-861.417099	1	99.356751696226	297.511576149240	
920000	-861.129876	1	99.619726859715	296.658280407043	
921000	-861.649415	1	99.143991647415	298.203548314821	
922000	-862.065414	1	98.762883826912	299.446655310881	
923000	-864.001884	1	96.986540658079	305.301858601843	
924000	-860.837113	1	99.887696830476	295.791045337379	
925000	-861.112906	1	99.635261772210	296.607942042060	
926000	-860.871747	1	99.855999784011	295.893507577692	
927000	-861.683891	1	99.112413560580	298.306374583751	
928000	-862.651941	1	98.225263471012	301.208151324875	
929000	-861.686063	1	99.110424318508	298.312853125316	
930000	-860.894409	1	99.835259046003	295.960570354273	
931000	-861.934538	1	98.882800642058	299.055008434464	
932000	-860.851113	1	99.874884474435	295.832458043332	
933000	-861.472200	1	99.306293426050	297.675554054518	
934000	-861.161877	1	99.590430981568	296.753229883039	
935000	-861.442048	1	99.333905332659	297.585811581610	
936000	-861.617966	1	99.172796723029	298.109779397283	
937000	-861.958828	1	98.860546321707	299.127656135904	
938000	-861.111277	1	99.636752464665	296.603112099392	
939000	-861.500365	1	99.280500585312	297.759406269399	
940000	-861.718049	1	99.081126095870	298.408285863023	
941000	-861.585142	1	99.202859755217	298.011943671886	
942000	-861.043295	1	99.698983820340	296.401541574283	
943000	-860.772704	1	99.946641148249	295.600590127677	
944000	-861.282738	1	99.479779151153	297.112105080260	
945000	-861.371790	1	99.398240342530	297.376808284095	
946000	-862.231606	1	98.610583997833	299.944725514437	
947000	-863.201466	1	97.721244815384	302.867920310685	
948000	-862.511343	1	98.354169556807	300.784954891108	
949000	-861.234843	1	99.523630283218	296.969836761556	
950000	-860.930878	1	99.801880594816	296.068524505997	
951000	-861.141605	1	99.608989596426	296.693077263853	
952000	-862.350457	1	98.501651228595	300.301424825176	
953000	-861.061830	1	99.682017418467	296.456484371974	
954000	-861.922181	1	98.894122524856	299.018054984114	
955000	-863.111581	1	97.803707310179	302.595811430293	
956000	-861.988877	1	98.833014289502	299.217554412884	
957000	-863.556628	1	97.395325583202	303.945506619053	
958000	-860.745852	1	99.971213783703	295.521226101442	
959000	-861.163790	1	99.588679863977	296.758906213433	
960000	-861.777633	1	99.026545321670	298.586144112767	
961000	-860.826996	1	99.896955806281	295.761121293043	
962000	-862.332395	1	98.518206817388	300.247189332154	
963000	-861.091506	1	99.654851940066	296.544474247111	
964000	-862.512397	1	98.353203203375	300.788125442013	
965000	-864.252446	1	96.756406775793	306.067788418756	
966000	-861.495432	1	99.285018723854	297.744716323310	
967000	-861.177096	1	99.576498039371	296.798396878616	
968000	-860.877998	1	99.850279073622	295.912003463301	
969000	-862.533478	1	98.333876475222	300.851541594144	
970000	-860.905874	1	99.824766113568	295.994503260852	
971000	-862.519896	1	98.346327897709	300.810683790016	
972000	-861.893889	1	98.920042810791	298.933469247116	
973000	-861.158096	1	99.593892803808	296.742008510341	
974000	-860.770488	1	99.948668502301	295.594041506471	
975000	-861.909005	1	98.906194455303	298.978657957297	
976000	-861.293248	1	99.470155745267	297.143334956987	
977000	-861.077232	1	99.667917934965	296.502150125000	
978000	-860.814322	1	99.908554923659	295.723638011282	
979000	-860.934563	1	99.798507872585	296.079434697980	
980000	-861.822033	1	98.985872175996	298.718744373732	
981000	-862.535751	1	98.331792739877	300.858379596909	
982000	-861.634535	1	99.157621360401	298.159176329433	
983000	-860.728456	1	99.987132989159	295.469820960864	
984000	-860.888923	1	99.840280182165	295.944333833412	
985000	-863.048034	1	97.862002387224	302.403580727081	
986000	-861.149857	1	99.601434823504	296.717562646618	
987000	-861.165845	1	99.586798229096	296.765005730738	
988000	-864.675833	1	96.367378765052	307.366387613790	
989000	-861.040475	1	99.701565290636	296.393182727474	
990000	-862.898632	1	97.999039717255	301.952120458553	
991000	-861.841848	1	98.967719420935	298.777941966643	
992000	-861.145636	1	99.605299417902	296.705037082813	
993000	-861.048069	1	99.694613442294	296.415693420506	
994000	-862.071143	1	98.757634231855	299.463810898069	
995000	-862.253563	1	98.590460224924	300.010592131211	
996000	-862.002845	1	98.820215594633	299.259353257220	
997000	-860.953287	1	99.781370518714	296.134876772014	
998000	-863.005520	1	97.900999866581	302.275045215452	
999000	-860.719662	1	99.995180108433	295.443838862436	
1000000	-861.278398	1	99.483752486119	297.099211674724	
1001000	-860.724682	1	99.990585921610	295.458672068648	
1002000	-860.868101	1	99.859336476006	295.882720050687	
1003000	-862.338811	1	98.512326120320	300.266453276428	
1004000	-861.430399	1	99.344572192790	297.551149335273	
1005000	-861.251459	1	99.508416800835	297.019187643750	
1006000	-860.805119	1	99.916976424665	295.696426085210	
1007000	-862.454852	1	98.405956384159	300.615088785232	
1008000	-864.348923	1	96.667777294761	306.363214671673	
1009000	-860.825609	1	99.898224823009	295.757020176245	
1010000	-861.547620	1	99.237224138206	297.900145119980	
