# Supplementary material for: Reply to: ‘Reconstructed evolutionary patterns from crocodile-line archosaurs demonstrate the impact of failure to log-transform body size data’
Source: Commun Biol. 2022 Feb 25;5:170. doi: 10.1038/s42003-022-03072-x (PMC8881626; doi:10.1038/s42003-022-03072-x)
Supplement: Supplementary file 4 — Supplementary Data 2 [file 42003_2022_3072_MOESM4_ESM.zip › simulations/log_files/BM/simulated_data_3.txt.Log.txt]

Options:
Model:                           Continuous: Random Walk
Tree File Name:                  tree_simlation_3.nex
Data File Name:                  simulated_data_3.txt
Log File Name:                   simulated_data_3.txt.Log.txt
Save Initial Trees:              False
Save Trees:                      False
Summary:                         False
Seed:                            2026161185
Precision:                       64 bits
Cores:                           1
Analysis Type:                   MCMC
Sample Period:                   1000
Iterations:                      1010000
Burn in:                         10000
MCMC ML Start:                   False
Schedule File:                   simulated_data_3.txt.Schedule.txt
Rate Dev:                        AutoTune
No of Rates:                     1
Test for trait correlation:      True
Kappa:                           Not in use
Delta:                           Not in use
Lambda:                          Not in use
OU:                              Not in use
Min Trans Taxa No:               10
RJ Local Kappa:                  False
RJ Local Lambda:                 False
RJ Local Delta:                  False
RJ Local OU:                     False
Restrictions:
    alpha-1                      None
Prior Information:
    Priors
        alpha-1 - uniform -100.00 100.00 
Tree Information
     Trees:                      1
     Taxa:                       200
     Sites:                      1
Iteration	Lh	Tree No	Alpha 1	Sigma^2 1 	
11000	-934.354068	1	98.309817705905	604.418340399479	
12000	-933.927654	1	98.984955067260	601.846504755501	
13000	-938.507610	1	91.824538779820	630.051777018526	
14000	-933.371284	1	99.868767111691	598.507309701915	
15000	-933.546119	1	99.590674062200	599.554624570402	
16000	-933.667815	1	99.397300333980	600.284704816778	
17000	-936.122241	1	95.529790025582	615.200548990077	
18000	-933.324070	1	99.943923140679	598.224798618592	
19000	-934.304579	1	98.388074828096	604.119297314344	
20000	-933.862294	1	99.088608523915	601.453266742670	
21000	-933.343781	1	99.912544614655	598.342722845582	
22000	-933.655002	1	99.417653072515	600.207792863093	
23000	-933.578742	1	99.538820058132	599.750251991001	
24000	-934.446566	1	98.163615861500	604.977676222422	
25000	-934.600556	1	97.920416309573	605.909997765343	
26000	-933.448146	1	99.746469351190	598.967509238518	
27000	-935.099549	1	97.133991062814	608.941005036757	
28000	-933.435101	1	99.767221140665	598.889379287251	
29000	-933.470025	1	99.711668525515	599.098572112938	
30000	-933.860474	1	99.091494536510	601.442324006258	
31000	-933.891699	1	99.041970151153	601.630149108617	
32000	-933.934633	1	98.973889624491	601.888509956317	
33000	-934.220428	1	98.521203404952	603.611137358557	
34000	-934.747869	1	97.687987219116	606.803240989918	
35000	-933.462324	1	99.723915949687	599.052441745745	
36000	-934.235041	1	98.498079851288	603.699350510163	
37000	-933.320530	1	99.949559004164	598.203622546438	
38000	-935.551180	1	96.424329139581	611.697388241031	
39000	-934.320986	1	98.362127432106	604.218422669340	
40000	-934.012709	1	98.850135029286	602.358624809537	
41000	-933.957388	1	98.937815624825	602.025483411623	
42000	-934.169254	1	98.602198024958	603.302322768593	
43000	-933.742366	1	99.278918988244	600.732390307079	
44000	-933.490192	1	99.679594585866	599.219408200200	
45000	-935.104898	1	97.125574918270	608.973575976291	
46000	-934.131292	1	98.662298064723	603.073344189031	
47000	-935.160208	1	97.038561039537	609.310490516033	
48000	-934.125074	1	98.672143395097	603.035847674076	
49000	-934.886527	1	97.469413532768	607.645208319404	
50000	-933.322885	1	99.945810591768	598.217706608999	
51000	-938.031443	1	92.560356680260	627.058805066766	
52000	-933.678972	1	99.379580520818	600.351680573216	
53000	-933.482866	1	99.691245188145	599.175510698295	
54000	-935.168742	1	97.025136548202	609.362496619159	
55000	-933.453580	1	99.737824185163	599.000063148003	
56000	-935.785477	1	96.056943224911	613.132257971638	
57000	-936.294368	1	95.260756610589	616.260388305860	
58000	-933.593913	1	99.514710483927	599.841245796054	
59000	-933.822105	1	99.152366328632	601.211597374542	
60000	-935.200036	1	96.975921018863	609.553217856312	
61000	-936.500843	1	94.938394271792	617.534126186569	
62000	-933.567172	1	99.557208723691	599.680865538294	
63000	-935.283726	1	96.844347971650	610.063568713802	
64000	-936.884796	1	94.339958415655	619.909723277745	
65000	-933.414161	1	99.800535738830	598.763986709137	
66000	-933.521918	1	99.629148689596	599.409542467445	
67000	-933.498270	1	99.666749596183	599.267812244939	
68000	-934.773266	1	97.647938357805	606.957370149581	
69000	-934.327973	1	98.351078827946	604.260639195739	
70000	-934.069659	1	98.759906683209	602.701767398383	
71000	-933.502007	1	99.660807491255	599.290206236548	
72000	-934.385550	1	98.260046277546	604.608658855192	
73000	-933.733100	1	99.293630337753	600.676725552324	
74000	-934.219538	1	98.522611941457	603.605764678132	
75000	-933.437775	1	99.762967228636	598.905393752561	
76000	-934.368222	1	98.287439343365	604.503899631796	
77000	-935.148582	1	97.056848684030	609.239656292485	
78000	-934.820927	1	97.572798868389	607.246719670743	
79000	-933.933369	1	98.975894220744	601.880900004364	
80000	-933.302233	1	99.978692181263	598.094178432141	
81000	-934.154961	1	98.624823732181	603.216102834979	
82000	-934.395555	1	98.244232339232	604.669149719531	
83000	-939.462080	1	90.354947648595	636.094223906353	
84000	-933.293323	1	99.992880975531	598.040887921886	
85000	-933.598452	1	99.507498171546	599.868470858921	
86000	-934.306072	1	98.385714088524	604.128314799287	
87000	-934.566985	1	97.973414137587	605.706625489974	
88000	-936.033636	1	95.668385664365	614.655690543477	
89000	-934.021191	1	98.836694442961	602.409719342229	
90000	-933.908222	1	99.015766936926	601.729566532034	
91000	-933.794013	1	99.196942780303	601.042730125363	
92000	-934.640662	1	97.857115743339	606.153052691602	
93000	-934.479776	1	98.111146632948	605.178620329397	
94000	-933.361096	1	99.884982892824	598.446335558450	
95000	-933.551338	1	99.582377481568	599.585917503850	
96000	-935.888496	1	95.895570622524	613.764224525591	
97000	-935.215967	1	96.950870348243	609.650332042647	
98000	-933.913261	1	99.007777264611	601.759885553013	
99000	-936.964595	1	94.215745393765	620.404604075708	
100000	-934.179272	1	98.586340252806	603.362764291848	
101000	-934.831975	1	97.555383243114	607.313816548595	
102000	-933.596804	1	99.510116497105	599.858586953564	
103000	-936.329787	1	95.205430905149	616.478699158467	
104000	-934.057402	1	98.779323419517	602.627897150720	
105000	-936.882139	1	94.344095859980	619.893249783309	
106000	-935.334835	1	96.764031312712	610.375444578244	
107000	-933.756428	1	99.256597087837	600.816868371445	
108000	-934.337732	1	98.335647234280	604.319611222104	
109000	-936.881985	1	94.344335448265	619.892295868474	
110000	-933.408587	1	99.809405210577	598.730610450640	
111000	-935.760066	1	96.096762726008	612.976477270982	
112000	-933.577398	1	99.540956042107	599.742191530181	
113000	-934.930004	1	97.400919217744	607.909448398195	
114000	-934.653410	1	97.836998938506	606.230328666341	
115000	-933.927653	1	98.984955750014	601.846502163871	
116000	-933.639899	1	99.441644289536	600.117152562972	
117000	-933.614947	1	99.481287296188	599.967429286720	
118000	-933.542312	1	99.596725140420	599.531802929691	
119000	-938.465720	1	91.889198951886	629.787900973129	
120000	-936.238565	1	95.347946335416	615.916593068890	
121000	-933.596246	1	99.511002499539	599.855242449061	
122000	-933.708031	1	99.333432682682	600.526164968186	
123000	-936.348027	1	95.176944274516	616.591152896904	
124000	-933.564337	1	99.561716175467	599.663859511740	
125000	-933.815799	1	99.162371343953	601.173688844027	
126000	-934.180413	1	98.584533731834	603.369650441985	
127000	-933.752635	1	99.262617468610	600.794082053149	
128000	-933.409518	1	99.807922431238	598.736190003181	
129000	-934.360624	1	98.299451461016	604.457971191181	
130000	-933.747413	1	99.270907195243	600.762708943462	
131000	-936.352338	1	95.170211842631	616.617734567120	
132000	-933.478408	1	99.698335202953	599.148799377187	
133000	-934.362009	1	98.297262627150	604.466339787265	
134000	-933.727837	1	99.301985838960	600.645113889607	
135000	-933.544566	1	99.593142957349	599.545312955796	
136000	-934.006305	1	98.860283806577	602.320048912079	
137000	-933.327204	1	99.938933312917	598.243548350409	
138000	-933.454328	1	99.736634696118	599.004542476822	
139000	-933.512737	1	99.643745529686	599.354515445636	
140000	-933.455577	1	99.734648626833	599.012021660812	
141000	-933.300542	1	99.981385816130	598.084061014101	
142000	-933.300806	1	99.980964985880	598.085641652996	
143000	-933.639201	1	99.442752994014	600.112964365514	
144000	-935.607421	1	96.336093269558	612.041511397143	
145000	-933.527944	1	99.619566738030	599.445669046159	
146000	-935.884283	1	95.902166929755	613.738371682547	
147000	-933.453801	1	99.737474049017	599.001381670390	
148000	-934.029315	1	98.823821587406	602.458662414782	
149000	-933.885741	1	99.051419577076	601.594303848660	
150000	-933.411678	1	99.804485957835	598.749121452064	
151000	-933.469076	1	99.713177074834	599.092889783240	
152000	-934.575504	1	97.959964027115	605.758227902196	
153000	-934.181902	1	98.582177274027	603.378633053829	
154000	-935.705041	1	96.183011351776	612.639275351426	
155000	-933.337598	1	99.922387031419	598.305729635332	
156000	-933.827870	1	99.143219494861	601.246257799207	
157000	-936.792649	1	94.483461949124	619.338754929322	
158000	-934.118573	1	98.682438789748	602.996641210131	
159000	-934.498924	1	98.080898439872	605.294513432441	
160000	-933.552162	1	99.581068222198	599.590856002608	
161000	-935.021250	1	97.257227471872	608.464397877444	
162000	-935.950498	1	95.798496359273	614.144888016455	
163000	-935.646587	1	96.274664077946	612.281271388728	
164000	-933.881746	1	99.057754344699	601.570275669847	
165000	-933.745338	1	99.274201229843	600.750243178640	
166000	-934.110514	1	98.695200303545	602.948049265660	
167000	-934.575664	1	97.959711741730	605.759195884159	
168000	-935.083938	1	97.158556861956	608.845950255203	
169000	-934.844855	1	97.535082819911	607.392042950201	
170000	-934.643911	1	97.851987591820	606.172750252220	
171000	-933.339894	1	99.918731200936	598.319469802699	
172000	-933.470512	1	99.710893650488	599.101490909631	
173000	-934.307330	1	98.383724182058	604.135915959768	
174000	-934.256012	1	98.464899652371	603.825965731944	
175000	-933.594133	1	99.514360839999	599.842565585229	
176000	-934.130291	1	98.663883124783	603.067307133492	
177000	-933.326282	1	99.940401031983	598.238033159090	
178000	-935.955083	1	95.791317729401	614.173053002534	
179000	-935.321266	1	96.785352129659	610.292629023225	
180000	-934.064771	1	98.767649942348	602.672306650579	
181000	-934.934386	1	97.394016764340	607.936087364317	
182000	-933.424804	1	99.783602534529	598.827715928189	
183000	-934.757855	1	97.672238862195	606.863841327012	
184000	-935.139264	1	97.071506651736	609.182890691142	
185000	-933.826011	1	99.146168977075	601.235080855090	
186000	-933.884222	1	99.053827310206	601.585170973779	
187000	-934.031817	1	98.819858311400	602.473732271121	
188000	-938.110285	1	92.438396488476	627.553386261294	
189000	-933.671598	1	99.391291491215	600.307415092989	
190000	-933.996877	1	98.875224772993	602.263265214401	
191000	-934.189589	1	98.570009761133	603.425018087173	
192000	-935.478596	1	96.538249945064	611.253553475117	
193000	-933.835032	1	99.131855744352	601.289323527284	
194000	-933.481826	1	99.692899410083	599.169278309558	
195000	-933.863757	1	99.086287717490	601.462066659380	
196000	-934.630402	1	97.873306982394	606.090868002093	
197000	-934.794794	1	97.613994771586	607.088053218215	
198000	-933.564355	1	99.561686668869	599.663970833635	
199000	-933.297488	1	99.986248577630	598.065796990265	
200000	-934.726528	1	97.721644638966	606.673759085299	
201000	-934.772134	1	97.649723446137	606.950498821291	
202000	-933.385705	1	99.845816286742	598.593626753508	
203000	-934.129510	1	98.665120761187	603.062593388470	
204000	-933.849123	1	99.109501741295	601.374054595286	
205000	-934.675048	1	97.802855562184	606.361522863047	
206000	-933.849942	1	99.108202405668	601.378980238144	
207000	-934.041345	1	98.804761902107	602.531140214915	
208000	-933.810599	1	99.170622412973	601.142428945796	
209000	-934.245609	1	98.481358205328	603.763154596671	
210000	-933.652807	1	99.421138907944	600.194621731941	
211000	-933.858764	1	99.094208132657	601.432035315773	
212000	-936.142992	1	95.497342241302	615.328221355993	
213000	-934.676819	1	97.800060853326	606.372263455078	
214000	-933.956970	1	98.938477845513	602.022968481884	
215000	-934.310093	1	98.379354702078	604.152607309326	
216000	-933.377758	1	99.858463441961	598.546058748163	
217000	-935.160879	1	97.037504711257	609.314582440890	
218000	-934.636766	1	97.863263627019	606.129439660456	
219000	-934.077011	1	98.748261482093	602.746078365147	
220000	-933.475531	1	99.702910305553	599.131563945342	
221000	-934.359607	1	98.301059835257	604.451821995833	
222000	-933.425642	1	99.782269603721	598.832732987183	
223000	-936.299929	1	95.252070458176	616.294655073240	
224000	-933.831605	1	99.137293228228	601.268716200026	
225000	-933.667390	1	99.397976122411	600.282150781059	
226000	-934.156185	1	98.622886879373	603.223482811501	
227000	-936.591916	1	94.796328077501	618.096786429761	
228000	-933.549330	1	99.585569158705	599.573878852244	
229000	-933.451114	1	99.741747064915	598.985290930217	
230000	-935.535301	1	96.449247004044	611.600264038069	
231000	-933.980722	1	98.900827944742	602.165980170218	
232000	-934.625198	1	97.881520891623	606.059325358559	
233000	-934.119511	1	98.680952927432	603.002299343117	
234000	-935.730382	1	96.143286642279	612.794548090333	
235000	-934.912052	1	97.429198905240	607.800327156045	
236000	-933.445913	1	99.750021577788	598.954133975235	
237000	-934.598621	1	97.923469834965	605.898277208540	
238000	-934.234516	1	98.498911416034	603.696177835201	
239000	-935.135238	1	97.077839278477	609.158369120036	
240000	-933.979578	1	98.902642396771	602.159086744124	
241000	-933.318221	1	99.953235764485	598.189808251140	
242000	-934.445148	1	98.165856592577	604.969097230970	
243000	-933.737590	1	99.286501154589	600.703699850510	
244000	-933.549291	1	99.585631850303	599.573642390582	
245000	-933.833204	1	99.134756547294	601.278329729949	
246000	-934.804942	1	97.597997667425	607.149658170396	
247000	-933.950731	1	98.948368401696	601.985408991551	
248000	-934.199126	1	98.554915820867	603.482567486233	
249000	-934.037456	1	98.810923178871	602.507709288747	
250000	-933.727155	1	99.303068871374	600.641016619280	
251000	-933.394445	1	99.831907881902	598.645945910346	
252000	-935.949535	1	95.800003154073	614.138976446085	
253000	-933.653621	1	99.419845584783	600.199508460427	
254000	-935.858212	1	95.942997332204	613.578384209980	
255000	-933.396323	1	99.828919162528	598.657189566745	
256000	-933.490406	1	99.679254611635	599.220689247218	
257000	-933.408846	1	99.808992644821	598.732162886093	
258000	-934.068394	1	98.761910347954	602.694143832953	
259000	-933.677767	1	99.381494824234	600.344444456175	
260000	-936.379013	1	95.128557578908	616.782238464226	
261000	-935.154194	1	97.048019632353	609.273852521357	
262000	-933.600004	1	99.505031658097	599.877781940260	
263000	-933.481829	1	99.692894937783	599.169295159095	
264000	-935.256467	1	96.887196249645	609.897291047319	
265000	-936.204351	1	95.401418997371	615.705897018858	
266000	-934.341687	1	98.329392412338	604.343516814482	
267000	-933.379276	1	99.856047952433	598.555143302400	
268000	-935.979707	1	95.752777004579	614.324300799924	
269000	-933.610103	1	99.488983916379	599.938368062279	
270000	-933.390905	1	99.837540665057	598.624756173980	
271000	-933.381224	1	99.852947674301	598.566803659700	
272000	-933.479570	1	99.696487872900	599.155758918778	
273000	-934.035597	1	98.813869461670	602.496505307678	
274000	-933.445113	1	99.751292904640	598.949347147805	
275000	-934.510917	1	98.061955852104	605.367108809151	
276000	-935.947777	1	95.802755188187	614.128179693848	
277000	-934.666144	1	97.816905125004	606.307532482395	
278000	-934.440794	1	98.172736406614	604.942758035488	
279000	-934.283089	1	98.422066249407	603.989482576162	
280000	-934.335789	1	98.338719024653	604.307871577819	
281000	-934.387986	1	98.256196955229	604.623382212730	
282000	-933.537957	1	99.603648801527	599.505692139356	
283000	-933.528110	1	99.619303525941	599.446661479566	
284000	-934.178356	1	98.587789900074	603.357238577868	
285000	-933.464607	1	99.720286002975	599.066113446037	
286000	-934.096420	1	98.717520639970	602.863075906392	
287000	-933.815947	1	99.162136553467	601.174578408213	
288000	-935.115950	1	97.108185838349	609.040881640739	
289000	-936.144510	1	95.494969063971	615.337560754587	
290000	-935.732175	1	96.140477270097	612.805531527456	
291000	-934.369018	1	98.286181033819	604.508711123702	
292000	-934.247373	1	98.478568516560	603.773800184246	
293000	-933.361196	1	99.884823983254	598.446933034907	
294000	-933.777686	1	99.222854392597	600.944606694384	
295000	-934.608784	1	97.907428730247	605.959853052135	
296000	-933.683111	1	99.373007331942	600.376528515062	
297000	-934.464575	1	98.135160608423	605.086639104483	
298000	-934.785032	1	97.629386688800	607.028788507467	
299000	-935.058646	1	97.198361514488	608.691981573706	
300000	-933.511860	1	99.645140530204	599.349257032797	
301000	-934.480334	1	98.110264734976	605.181998720471	
302000	-934.284184	1	98.420334037428	603.996096852585	
303000	-933.822158	1	99.152281706884	601.211918019424	
304000	-933.710118	1	99.330118607413	600.538698723401	
305000	-934.257853	1	98.461987689848	603.837079846250	
306000	-933.909469	1	99.013789589951	601.737069884162	
307000	-933.473503	1	99.706136030393	599.119412423715	
308000	-935.655035	1	96.261415580900	612.333000460112	
309000	-933.537717	1	99.604029960619	599.504254752483	
310000	-934.420112	1	98.205419791159	604.817656378210	
311000	-933.781303	1	99.217114951689	600.966338789984	
312000	-935.129117	1	97.087468856075	609.121083975313	
313000	-934.040967	1	98.805360658468	602.528863117645	
314000	-933.718892	1	99.316187576437	600.591390361725	
315000	-934.356573	1	98.305857023305	604.433481825228	
316000	-933.508567	1	99.650375204513	599.329525778212	
317000	-934.591066	1	97.935396153250	605.852503172737	
318000	-936.577377	1	94.819003263188	618.006926083451	
319000	-934.405681	1	98.228226922944	604.730383203449	
320000	-934.981676	1	97.319537598193	608.223649568654	
321000	-933.537526	1	99.604333418120	599.503110389789	
322000	-934.929411	1	97.401853788304	607.905841712142	
323000	-934.236611	1	98.495596557450	603.708825203659	
324000	-934.586262	1	97.942980251416	605.823397837890	
325000	-933.387737	1	99.842582143921	598.605791917283	
326000	-934.162658	1	98.612639835849	603.262529545709	
327000	-933.916544	1	99.002570440298	601.779645661923	
328000	-934.125263	1	98.671844896822	603.036984465174	
329000	-933.665893	1	99.400353467715	600.273166124853	
330000	-933.491199	1	99.677993113258	599.225442702989	
331000	-934.449909	1	98.158332783139	604.997904114053	
332000	-933.925444	1	98.988458704562	601.833205722189	
333000	-934.235176	1	98.497866641637	603.700163974934	
334000	-933.540963	1	99.598869804364	599.523714681443	
335000	-934.260329	1	98.458069719041	603.852034136864	
336000	-933.540377	1	99.599802482797	599.520197295136	
337000	-934.645126	1	97.850070784974	606.180113100970	
338000	-933.470892	1	99.710289434745	599.103766884163	
339000	-937.859840	1	92.825983308400	625.983677079656	
340000	-935.899414	1	95.878473803475	613.831240024292	
341000	-933.576876	1	99.541786101091	599.739059225437	
342000	-934.028400	1	98.825272422876	602.453145953285	
343000	-933.345542	1	99.909741215244	598.353260269949	
344000	-933.775296	1	99.226648268972	600.930242101425	
345000	-934.163494	1	98.611314997523	603.267578197225	
346000	-934.684256	1	97.788327680205	606.417359656338	
347000	-934.022872	1	98.834031042435	602.419845145632	
348000	-933.692338	1	99.358353013527	600.431930931289	
349000	-934.064961	1	98.767349210569	602.673450798840	
350000	-934.146853	1	98.637659981032	603.167196759561	
351000	-933.936948	1	98.970218514090	601.902446832166	
352000	-933.755537	1	99.258010996395	600.811516790560	
353000	-933.560753	1	99.567412269462	599.642370055797	
354000	-933.672549	1	99.389781499647	600.313122296743	
355000	-934.721833	1	97.729050818960	606.645273194848	
356000	-935.910815	1	95.860622427932	613.901225683735	
357000	-933.733448	1	99.293076931578	600.678819372046	
358000	-933.518044	1	99.635307899575	599.386322499893	
359000	-933.379055	1	99.856399033319	598.553822887501	
360000	-935.473812	1	96.545759893017	611.224313001958	
361000	-933.396356	1	99.828866209430	598.657388781186	
362000	-933.657993	1	99.412901054704	600.225749011683	
363000	-934.359661	1	98.300974723938	604.452147393956	
364000	-933.698487	1	99.348589166352	600.468849100037	
365000	-933.843053	1	99.119131837574	601.337550031812	
366000	-933.666270	1	99.399754671658	600.275429122179	
367000	-934.114708	1	98.688559096005	602.973336141432	
368000	-933.907593	1	99.016763749208	601.725784031336	
369000	-935.176389	1	97.013109597862	609.409094809590	
370000	-933.992890	1	98.881542625264	602.239256668394	
371000	-935.169852	1	97.023391996378	609.369255493274	
372000	-933.709502	1	99.331096874202	600.534998895569	
373000	-935.446957	1	96.587921823718	611.060194653773	
374000	-935.879183	1	95.910154842259	613.707067064340	
375000	-934.691835	1	97.776371185801	606.463319853004	
376000	-935.949794	1	95.799596897171	614.140570294689	
377000	-933.895761	1	99.035528257378	601.654587704707	
378000	-933.478165	1	99.698721628246	599.147343594557	
379000	-934.710938	1	97.746235199834	606.579186521366	
380000	-933.522210	1	99.628683808509	599.411295111555	
381000	-933.665355	1	99.401208185216	600.269935962389	
382000	-936.098304	1	95.567225904279	615.053302280573	
383000	-933.572368	1	99.548951520475	599.712020995018	
384000	-935.381075	1	96.691388137089	610.657745932766	
385000	-934.294466	1	98.404070495300	604.058203398358	
386000	-934.014448	1	98.847379650210	602.369098823747	
387000	-933.960026	1	98.933633364873	602.041366875324	
388000	-933.470255	1	99.711302895099	599.099949365389	
389000	-935.198983	1	96.977576749210	609.546799954202	
390000	-933.371360	1	99.868645711225	598.507766228340	
391000	-935.689613	1	96.207197344102	612.544770010599	
392000	-935.441058	1	96.597184177807	611.024149800212	
393000	-933.309438	1	99.967220050241	598.137271540849	
394000	-934.576750	1	97.957997014065	605.765775109781	
395000	-933.326388	1	99.940233603870	598.238662292897	
396000	-933.382383	1	99.851103435162	598.573740151134	
397000	-934.172138	1	98.597632737604	603.319722222249	
398000	-935.369577	1	96.709450157988	610.587534723056	
399000	-933.778475	1	99.221603249316	600.949343971279	
400000	-933.609261	1	99.490322658531	599.933313424886	
401000	-933.922331	1	98.993394870010	601.814469961640	
402000	-933.942285	1	98.961757572443	601.934569709704	
403000	-936.301398	1	95.249774797194	616.303711932559	
404000	-935.838037	1	95.974598046883	613.454607585433	
405000	-934.326055	1	98.354112122131	604.249048544601	
406000	-935.118640	1	97.103953414533	609.057265366838	
407000	-936.763486	1	94.528892660482	619.158167991454	
408000	-934.181919	1	98.582150284090	603.378735938402	
409000	-933.618818	1	99.475136006681	599.990657289744	
410000	-935.990226	1	95.736313315093	614.388928406202	
411000	-934.030802	1	98.821465682682	602.467620369143	
412000	-933.331364	1	99.932310907564	598.268434179056	
413000	-935.411771	1	96.643176266091	610.845220413812	
414000	-934.202762	1	98.549160893627	603.504511976430	
415000	-935.190611	1	96.990742588086	609.495770749234	
416000	-933.360231	1	99.886359953860	598.441158055152	
417000	-933.904000	1	99.022462677424	601.704159659701	
418000	-933.488451	1	99.682364141343	599.208972490945	
419000	-938.734710	1	91.474237754537	631.484251206599	
420000	-934.134798	1	98.656747635411	603.094485031823	
421000	-933.992529	1	98.882115691038	602.237079033269	
422000	-936.883575	1	94.341859468889	619.902154029867	
423000	-934.188659	1	98.571481579367	603.419406901942	
424000	-935.156270	1	97.044755212851	609.286496892628	
425000	-933.993324	1	98.880855095061	602.241869282728	
426000	-933.837157	1	99.128484582415	601.302100368218	
427000	-933.429451	1	99.776208559417	598.855547233307	
428000	-933.324122	1	99.943839942658	598.225111234560	
429000	-933.724149	1	99.307841414134	600.622961949563	
430000	-933.975454	1	98.909178132115	602.134257414160	
431000	-937.349001	1	93.618165570357	622.794066052478	
432000	-933.684815	1	99.370301166695	600.386758852139	
433000	-934.365488	1	98.291761202608	604.487374299133	
434000	-933.713251	1	99.325144909043	600.557509958801	
435000	-935.009945	1	97.275026529438	608.395611621470	
436000	-933.504145	1	99.657407505474	599.303020387205	
437000	-933.727855	1	99.301956996591	600.645223005156	
438000	-933.655389	1	99.417037456375	600.210119001862	
439000	-933.902033	1	99.025582122937	601.692323589620	
440000	-934.328263	1	98.350620515054	604.262390506887	
441000	-935.864719	1	95.932806970458	613.618307285809	
442000	-933.939709	1	98.965841232723	601.919065295496	
443000	-933.707446	1	99.334361796507	600.522651160262	
444000	-934.547963	1	98.003450176901	605.591415972979	
445000	-934.588000	1	97.940236092785	605.833928772424	
446000	-936.472579	1	94.982500070727	617.359607193811	
447000	-935.960401	1	95.782994547843	614.205711158882	
448000	-933.661718	1	99.406984899706	600.248105273969	
449000	-933.592069	1	99.517640422982	599.830186445824	
450000	-934.136224	1	98.654489308875	603.103087048199	
451000	-933.584190	1	99.530162848650	599.782923158130	
452000	-933.958283	1	98.936395920802	602.030875111212	
453000	-936.065955	1	95.617823805841	614.854374412342	
454000	-940.401424	1	88.915260637048	642.097482888950	
455000	-934.816518	1	97.579748831387	607.219947055414	
456000	-934.379008	1	98.270388160306	604.569104895723	
457000	-933.862992	1	99.087501330494	601.457464915948	
458000	-933.685827	1	99.368694152668	600.392834116885	
459000	-934.966661	1	97.343182106067	608.132334674258	
460000	-934.606894	1	97.910410794097	605.948405237665	
461000	-934.602811	1	97.916856236604	605.923663109489	
462000	-933.584496	1	99.529675222342	599.784763484709	
463000	-933.581941	1	99.533736142694	599.769437654229	
464000	-935.336274	1	96.761769866153	610.384229686845	
465000	-934.241413	1	98.487997798606	603.737818838957	
466000	-933.900901	1	99.027377185294	601.685512785138	
467000	-933.574698	1	99.545248048082	599.725995543774	
468000	-933.604830	1	99.497362006673	599.906736407620	
469000	-933.633931	1	99.451126193887	600.081335690183	
470000	-933.722923	1	99.309786766960	600.615602883941	
471000	-936.747179	1	94.554299625260	619.057211379360	
472000	-934.402778	1	98.232815421274	604.712827489641	
473000	-934.243193	1	98.485181882045	603.748563766693	
474000	-934.715006	1	97.739819557668	606.603858036025	
475000	-933.765813	1	99.241699185177	600.873261129262	
476000	-933.448543	1	99.745836594760	598.969891820749	
477000	-935.646130	1	96.275381403199	612.278470775597	
478000	-933.480084	1	99.695669463070	599.158842199888	
479000	-933.818589	1	99.157945036646	601.190459419508	
480000	-935.658488	1	96.256000760208	612.354144777245	
481000	-933.432249	1	99.771758223417	598.872299582610	
482000	-935.362753	1	96.720170011010	610.545870371169	
483000	-933.660675	1	99.408641775914	600.241844046178	
484000	-934.022830	1	98.834097182203	602.419593689858	
485000	-933.635851	1	99.448075965826	600.092857205919	
486000	-934.317066	1	98.368326882206	604.194736815705	
487000	-934.798531	1	97.608104630028	607.110735001062	
488000	-933.305794	1	99.973022987231	598.115473137213	
489000	-935.002375	1	97.286944837277	608.349559200358	
490000	-933.883562	1	99.054874577447	601.581198612254	
491000	-933.670594	1	99.392886170690	600.301387899619	
492000	-933.392425	1	99.835122301613	598.633853560952	
493000	-936.636736	1	94.726439833724	618.373878559412	
494000	-934.299137	1	98.396682836981	604.086418578572	
495000	-936.197093	1	95.412763249708	615.661212450761	
496000	-934.690999	1	97.777690593854	606.458247830421	
497000	-934.910221	1	97.432084094826	607.789196035299	
498000	-934.446564	1	98.163619669573	604.977661642448	
499000	-935.030668	1	97.242401570604	608.521703744266	
500000	-933.882176	1	99.057072464413	601.572862008299	
501000	-933.401120	1	99.821286700003	598.685904752395	
502000	-933.462044	1	99.724362129150	599.050761307893	
503000	-934.304692	1	98.387896909925	604.119976913277	
504000	-935.251391	1	96.895175085232	609.866336369643	
505000	-934.831276	1	97.556485413800	607.309569875087	
506000	-933.770865	1	99.233680522299	600.903617701986	
507000	-934.239253	1	98.491415940869	603.724776374536	
508000	-933.570969	1	99.551174169167	599.703634396275	
509000	-933.342520	1	99.914550851635	598.335181990237	
510000	-933.971190	1	98.915936286345	602.108584909230	
511000	-935.691404	1	96.204389837583	612.555738976620	
512000	-933.469132	1	99.713088528576	599.093223312432	
513000	-934.995780	1	97.297329246587	608.309438405331	
514000	-933.681831	1	99.375039981957	600.368844515160	
515000	-935.081431	1	97.162502026468	608.830687104741	
516000	-933.965165	1	98.925486857711	602.072307838619	
517000	-934.949060	1	97.370903470504	608.025303471552	
518000	-935.443122	1	96.593943376815	611.036761127858	
519000	-933.568191	1	99.555590147841	599.686972411778	
520000	-934.144044	1	98.642107705102	603.150252479643	
521000	-935.217178	1	96.948966106181	609.657715263523	
522000	-933.629868	1	99.457580612752	600.056956875015	
523000	-938.810594	1	91.357277409527	631.963626207815	
524000	-934.304808	1	98.387712931653	604.120679661471	
525000	-933.501370	1	99.661820311198	599.286389125461	
526000	-933.738409	1	99.285200882161	600.708619838980	
527000	-933.343229	1	99.913422328780	598.339423756261	
528000	-934.102634	1	98.707679517264	602.900538533185	
529000	-933.541728	1	99.597654365392	599.528298487556	
530000	-933.603310	1	99.499777557068	599.897616968163	
531000	-933.440094	1	99.759278022619	598.919282886712	
532000	-934.907934	1	97.435686670530	607.775297691602	
533000	-933.829822	1	99.140121878939	601.257996464673	
534000	-933.714591	1	99.323016726454	600.565559350642	
535000	-935.195237	1	96.983467983704	609.523965382100	
536000	-933.712308	1	99.326641764221	600.551848535306	
537000	-933.366120	1	99.876986755523	598.476401104080	
538000	-935.561895	1	96.407516160777	611.762935463944	
539000	-934.832384	1	97.554740025736	607.316294893357	
540000	-933.301102	1	99.980492808857	598.087415158860	
541000	-936.579396	1	94.815853657434	618.019406544635	
542000	-933.901822	1	99.025915896814	601.691057178945	
543000	-935.081127	1	97.162980991334	608.828834115952	
544000	-933.294590	1	99.990862554843	598.048468248698	
545000	-933.801855	1	99.184499096237	601.089862055968	
546000	-933.729311	1	99.299645534363	600.653967765075	
547000	-933.652604	1	99.421461768349	600.193401837568	
548000	-934.568633	1	97.970812084323	605.716607908514	
549000	-933.577283	1	99.541139311164	599.741499944989	
550000	-934.989257	1	97.307600112389	608.269760535399	
551000	-933.892280	1	99.041048859887	601.633644107237	
552000	-934.959150	1	97.355012097879	608.086655736556	
553000	-934.307282	1	98.383799920072	604.135626648396	
554000	-934.258552	1	98.460882153030	603.841299447679	
555000	-933.987222	1	98.890526241237	602.205120671043	
556000	-934.226450	1	98.511674509691	603.647486182192	
557000	-934.274596	1	98.435500913242	603.938187744872	
558000	-934.484870	1	98.103098169731	605.209453684814	
559000	-934.964168	1	97.347108629820	608.117172637039	
560000	-933.676243	1	99.383914963368	600.335296476674	
561000	-934.361029	1	98.298810773530	604.460420719876	
562000	-934.451661	1	98.155565694045	605.008499211860	
563000	-934.530760	1	98.030615922829	605.487247145169	
564000	-933.431982	1	99.772182237206	598.870703438175	
565000	-933.434534	1	99.768123351882	598.885982876047	
566000	-934.769593	1	97.653729968497	606.935077006296	
567000	-933.964514	1	98.926518358108	602.068389986337	
568000	-933.540222	1	99.600047530466	599.519273158904	
569000	-936.422682	1	95.060379871008	617.051640339189	
570000	-934.003748	1	98.864334816418	602.304652016458	
571000	-933.329075	1	99.935954845433	598.254740687635	
572000	-933.741820	1	99.279785950323	600.729109658834	
573000	-933.430150	1	99.775096589367	598.859732935307	
574000	-933.657721	1	99.413333706119	600.224114141822	
575000	-934.901487	1	97.445843275670	607.736117412871	
576000	-934.624593	1	97.882475468452	606.055659815387	
577000	-934.008360	1	98.857027270498	602.332426683564	
578000	-933.546078	1	99.590738698854	599.554380785532	
579000	-933.481645	1	99.693187910518	599.168191376616	
580000	-933.994538	1	98.878930772633	602.249181807241	
581000	-933.992217	1	98.882610017859	602.235200614679	
582000	-933.895013	1	99.036714779886	601.650086272564	
583000	-933.366373	1	99.876583126429	598.477918820782	
584000	-935.591792	1	96.360610693758	611.945861292438	
585000	-935.693575	1	96.200986612693	612.569035845116	
586000	-936.566240	1	94.836373519753	617.938102752038	
587000	-935.133146	1	97.081131484462	609.145621479392	
588000	-933.921895	1	98.994086565542	601.811844632792	
589000	-934.345689	1	98.323065168238	604.367700792617	
590000	-933.330502	1	99.933682625657	598.263279360901	
591000	-934.206665	1	98.542984363408	603.528065582444	
592000	-933.944145	1	98.958809050848	601.945764762766	
593000	-935.443196	1	96.593828544545	611.037207996506	
594000	-935.036782	1	97.232776849026	608.558910439592	
595000	-935.848095	1	95.958843751594	613.516310484687	
596000	-933.552961	1	99.579796882115	599.595651536226	
597000	-934.836719	1	97.547906848003	607.342624448527	
598000	-936.405025	1	95.087944683754	616.942696537501	
599000	-933.333668	1	99.928642292654	598.282220940435	
600000	-934.982496	1	97.318245674942	608.228639609901	
601000	-934.297994	1	98.398490665242	604.079513861488	
602000	-934.613421	1	97.900108431655	605.987956379967	
603000	-934.119301	1	98.681284978548	603.001034891667	
604000	-933.909749	1	99.013345681043	601.738754387386	
605000	-935.366491	1	96.714297973007	610.568692377600	
606000	-934.433158	1	98.184802144238	604.896569233379	
607000	-933.974620	1	98.910500715767	602.129233112283	
608000	-933.325390	1	99.941822331746	598.232692477918	
609000	-935.836073	1	95.977674955261	613.442557797877	
610000	-934.073847	1	98.753273901590	602.727005023728	
611000	-934.603464	1	97.915825114633	605.927621167028	
612000	-934.744207	1	97.693762475478	606.781020047567	
613000	-936.449293	1	95.018841191115	617.215870156191	
614000	-934.776440	1	97.642934149877	606.976633492364	
615000	-933.456003	1	99.733970522863	599.014575315988	
616000	-935.439466	1	96.599685085630	611.014417997070	
617000	-933.451667	1	99.740868361065	598.988599773617	
618000	-938.420083	1	91.959658059690	629.500550064915	
619000	-936.164231	1	95.464135187412	615.458924824913	
620000	-933.583384	1	99.531442397656	599.778094120094	
621000	-933.815049	1	99.163562651029	601.169175304542	
622000	-933.603144	1	99.500041242850	599.896621488042	
623000	-934.510328	1	98.062884968575	605.363547738105	
624000	-934.153544	1	98.627066953457	603.207555692392	
625000	-933.290517	1	99.997349081650	598.024108201566	
626000	-933.596259	1	99.510981807874	599.855320556127	
627000	-936.019570	1	95.690394104139	614.569239866752	
628000	-934.116866	1	98.685142149885	602.986347097100	
629000	-938.362949	1	92.047890574166	629.140994525559	
630000	-934.875405	1	97.486938456836	607.577630122928	
631000	-934.524402	1	98.040657171724	605.448750792124	
632000	-934.579076	1	97.954325353227	605.779863273041	
633000	-934.036527	1	98.812395296142	602.502111149318	
634000	-934.220823	1	98.520577568681	603.613524555578	
635000	-934.004060	1	98.863841825996	602.306525717155	
636000	-935.018557	1	97.261467935246	608.448009028504	
637000	-933.753162	1	99.261781709431	600.797245200740	
638000	-933.559215	1	99.569856794543	599.633148078934	
639000	-934.778423	1	97.639806783894	606.988672574062	
640000	-933.969320	1	98.918900230763	602.097326216345	
641000	-933.392171	1	99.835527087155	598.632330824510	
642000	-933.300137	1	99.982030438714	598.081639824685	
643000	-934.916239	1	97.422602161366	607.825778780518	
644000	-933.733679	1	99.292710883041	600.680204328350	
645000	-933.947369	1	98.953698148119	601.965170846262	
646000	-933.457531	1	99.731539914843	599.023728834486	
647000	-933.956268	1	98.939591215475	602.018740252394	
648000	-933.873188	1	99.071328673982	601.518792775508	
649000	-933.521837	1	99.629276031078	599.409062379948	
650000	-934.369900	1	98.284786726642	604.514042713845	
651000	-935.413465	1	96.640515300190	610.855570431727	
652000	-934.388725	1	98.255028075817	604.627853202600	
653000	-934.687487	1	97.783230924766	606.436950642962	
654000	-934.762867	1	97.664335055406	606.894259245381	
655000	-933.579772	1	99.537183450180	599.756428103831	
656000	-937.176380	1	93.886356996706	621.719918357880	
657000	-934.388115	1	98.255991875110	604.624166644815	
658000	-933.834439	1	99.132796539085	601.285757958091	
659000	-934.501043	1	98.077552015845	605.307337189332	
660000	-933.879409	1	99.061461175288	601.556216168743	
661000	-933.384668	1	99.847466737659	598.587418776507	
662000	-936.780276	1	94.502736320729	619.262129278743	
663000	-934.279598	1	98.427588497935	603.968397229314	
664000	-934.041241	1	98.804927064962	602.530512091745	
665000	-934.101025	1	98.710227236048	602.890839650441	
666000	-933.319456	1	99.951269465946	598.197195945464	
667000	-934.205506	1	98.544818480328	603.521071194069	
668000	-933.668928	1	99.395532968134	600.291384383420	
669000	-933.559770	1	99.568973885670	599.636478827246	
670000	-935.645534	1	96.276315150751	612.274825227742	
671000	-933.951489	1	98.947166189090	601.989974197570	
672000	-934.783631	1	97.631595579215	607.020284220335	
673000	-933.499160	1	99.665334094535	599.273146713269	
674000	-933.513067	1	99.643220635090	599.356494040312	
675000	-935.554395	1	96.419283545673	611.717057849132	
676000	-933.531881	1	99.613308420284	599.469266598761	
677000	-933.948798	1	98.951432864377	601.973772456525	
678000	-933.788974	1	99.204939153132	601.012446182882	
679000	-933.306446	1	99.971983780717	598.119376758525	
680000	-935.494708	1	96.512957322986	611.352048545103	
681000	-933.744880	1	99.274928161281	600.747492277423	
682000	-934.501262	1	98.077204936213	605.308667251090	
683000	-933.527195	1	99.620757518486	599.441179278244	
684000	-933.474167	1	99.705080861207	599.123387270942	
685000	-933.316436	1	99.956077525123	598.179131580637	
686000	-934.296245	1	98.401255536712	604.068954120522	
687000	-933.411925	1	99.804093215750	598.750599370544	
688000	-933.376564	1	99.860363875954	598.538911460109	
689000	-933.377100	1	99.859510447217	598.542121078060	
690000	-934.042471	1	98.802977194847	602.537927621665	
691000	-933.809512	1	99.172347289322	601.135894444694	
692000	-933.406295	1	99.813050992940	598.716892104799	
693000	-933.660204	1	99.409389798615	600.239017352856	
694000	-933.754097	1	99.260297419035	600.802862951964	
695000	-933.733122	1	99.293595549078	600.676857175383	
696000	-934.110638	1	98.695004453831	602.948794952300	
697000	-933.807049	1	99.176255643360	601.121088522934	
698000	-934.827065	1	97.563122919122	607.283996535145	
699000	-936.911111	1	94.298990533629	620.072876429758	
700000	-934.411446	1	98.219115711444	604.765245431708	
701000	-933.792239	1	99.199758199356	601.032067250679	
702000	-935.458171	1	96.570315305308	611.128720646672	
703000	-933.495913	1	99.670497209389	599.253689353430	
704000	-934.508207	1	98.066235772282	605.350705232414	
705000	-934.259056	1	98.460084117308	603.844345412509	
706000	-933.610944	1	99.487648505959	599.943410191597	
707000	-933.758401	1	99.253464143388	600.828726711467	
708000	-935.638337	1	96.287602345530	612.230760391748	
709000	-933.665715	1	99.400636331464	600.272097118278	
710000	-934.447957	1	98.161417897793	604.986091667392	
711000	-934.561152	1	97.982623758227	605.671296225933	
712000	-933.828112	1	99.142835120477	601.247714396089	
713000	-935.812494	1	96.014612720237	613.297931695582	
714000	-933.648105	1	99.428609377922	600.166396408132	
715000	-936.247231	1	95.334405259940	615.969966539669	
716000	-933.780506	1	99.218379490702	600.961550565365	
717000	-934.673666	1	97.805035734608	606.353144267093	
718000	-934.341815	1	98.329190142623	604.344289904554	
719000	-934.400413	1	98.236554121635	604.698523747585	
720000	-933.470420	1	99.711039272830	599.100942378043	
721000	-934.777446	1	97.641347255911	606.982742337096	
722000	-934.904275	1	97.441450799067	607.753061392900	
723000	-935.486196	1	96.526318013912	611.300015868357	
724000	-933.926956	1	98.986060900470	601.842307203864	
725000	-935.289916	1	96.834620154282	610.101328855748	
726000	-934.890376	1	97.463349312867	607.668595535245	
727000	-933.988119	1	98.889104123760	602.210524226422	
728000	-933.538368	1	99.602995533381	599.508155688644	
729000	-933.555586	1	99.575624358017	599.611390878840	
730000	-935.100257	1	97.132878005123	608.945312468305	
731000	-934.029626	1	98.823328930422	602.460535646529	
732000	-934.314960	1	98.371656615822	604.182015744038	
733000	-935.269195	1	96.867188897092	609.974922738402	
734000	-934.543210	1	98.010955406445	605.562633728809	
735000	-936.058020	1	95.630236496074	614.805589018836	
736000	-934.455464	1	98.149556303489	605.031510035610	
737000	-933.432603	1	99.771194515074	598.874421600058	
738000	-935.232688	1	96.924579876523	609.752279573502	
739000	-934.732317	1	97.712514582939	606.708878423309	
740000	-935.459675	1	96.567953808885	611.137912724712	
741000	-934.176549	1	98.590649613426	603.346338270528	
742000	-934.678073	1	97.798082410769	606.379867170974	
743000	-933.926443	1	98.986874308733	601.839219677977	
744000	-933.692685	1	99.357802327782	600.434013032549	
745000	-933.594094	1	99.514423655976	599.842328475513	
746000	-934.079033	1	98.745058976169	602.758265119718	
747000	-935.463125	1	96.562537540650	611.158996284031	
748000	-933.615387	1	99.480587854847	599.970070384402	
749000	-934.459715	1	98.142840363542	605.057228048167	
750000	-933.940234	1	98.965008781458	601.922225805259	
751000	-934.144174	1	98.641901984570	603.151036185780	
752000	-934.296306	1	98.401159636298	604.069320383252	
753000	-934.184443	1	98.578154868387	603.393966626812	
754000	-933.967117	1	98.922393139835	602.084058675507	
755000	-934.053261	1	98.785883220604	602.602944040587	
756000	-933.990006	1	98.886113541368	602.221887670832	
757000	-934.055861	1	98.781764186808	602.618612409739	
758000	-933.831312	1	99.137757672673	601.266956073323	
759000	-933.318287	1	99.953129932390	598.190205875108	
760000	-934.012492	1	98.850478676629	602.357318525226	
761000	-935.395297	1	96.669049951158	610.744597623797	
762000	-935.916918	1	95.851065912906	613.938696886818	
763000	-934.029360	1	98.823751544300	602.458928739390	
764000	-933.549580	1	99.585172677354	599.575374313692	
765000	-933.581644	1	99.534208205927	599.767656140026	
766000	-933.522991	1	99.627441919451	599.415977188990	
767000	-933.700222	1	99.345833787275	600.479268178077	
768000	-935.162354	1	97.035184722548	609.323569594904	
769000	-935.788801	1	96.051734111521	613.152641605493	
770000	-933.501214	1	99.662068359806	599.285454287273	
771000	-933.472126	1	99.708326182133	599.111162212579	
772000	-934.010120	1	98.854237946924	602.343028963811	
773000	-934.138556	1	98.650797273930	603.117150531401	
774000	-933.352399	1	99.898824901205	598.394295532403	
775000	-934.525560	1	98.038828596223	605.455760923331	
776000	-936.962278	1	94.219352050115	620.390225989233	
777000	-934.056211	1	98.781211103485	602.620716331914	
778000	-933.477153	1	99.700331444740	599.141278986212	
779000	-933.676700	1	99.383189177794	600.338039877640	
780000	-935.068073	1	97.183524919394	608.749363712206	
781000	-933.741521	1	99.280260133267	600.727315328432	
782000	-933.684150	1	99.371356751357	600.382768304547	
783000	-933.306034	1	99.972640814595	598.116908705606	
784000	-936.201849	1	95.405330190924	615.690490398362	
785000	-933.498447	1	99.666467317276	599.268876036589	
786000	-934.416470	1	98.211175843092	604.795628457330	
787000	-933.395743	1	99.829841509683	598.653719629584	
788000	-933.739471	1	99.283514994219	600.714999025352	
789000	-936.222892	1	95.372440307825	615.820066317938	
790000	-935.229081	1	96.930249658042	609.730291314552	
791000	-934.116354	1	98.685952517514	602.983261358763	
792000	-934.372620	1	98.280486710222	604.530485724633	
793000	-933.977614	1	98.905754122936	602.147265049347	
794000	-933.728883	1	99.300324511623	600.651399025555	
795000	-934.061494	1	98.772840957479	602.652557758401	
796000	-934.050378	1	98.790451770886	602.585566552017	
797000	-933.362277	1	99.883103311929	598.453402568998	
798000	-933.928696	1	98.983302081162	601.852779296092	
799000	-934.299662	1	98.395851044653	604.089595523090	
800000	-933.666865	1	99.398809613688	600.279000757482	
801000	-933.891656	1	99.042037849613	601.629892289955	
802000	-934.853849	1	97.520909046224	607.446670466369	
803000	-934.094293	1	98.720888650128	602.850255646430	
804000	-934.538805	1	98.017911458651	605.535959568797	
805000	-933.366758	1	99.875969759671	598.480225200630	
806000	-933.515534	1	99.639297961752	599.371280939987	
807000	-933.600213	1	99.504699112120	599.879037319005	
808000	-933.389712	1	99.839440286627	598.617610351530	
809000	-934.412262	1	98.217826183123	604.770179822115	
810000	-937.170919	1	93.894845081777	621.685969247230	
811000	-933.499694	1	99.664485458305	599.276344927487	
812000	-933.786989	1	99.208090701295	601.000511311073	
813000	-934.739886	1	97.700577110366	606.754801696402	
814000	-933.707615	1	99.334093410841	600.523666162255	
815000	-935.447516	1	96.587044863801	611.063607559245	
816000	-933.438925	1	99.761136528132	598.912285911396	
817000	-935.083039	1	97.159971342124	608.840477807606	
818000	-935.181229	1	97.005497255400	609.438591675698	
819000	-934.819811	1	97.574558276722	607.239941903456	
820000	-933.823965	1	99.149415382999	601.222779132805	
821000	-933.386775	1	99.844112633976	598.600034957291	
822000	-936.483373	1	94.965654941639	617.426251262481	
823000	-934.610143	1	97.905282430872	605.968092679029	
824000	-934.268046	1	98.445861262105	603.898635872546	
825000	-933.695572	1	99.353217613707	600.451347961514	
826000	-933.406368	1	99.812934599334	598.717330062316	
827000	-934.479700	1	98.111266305363	605.178161888494	
828000	-936.758687	1	94.536369264657	619.128456424055	
829000	-933.450142	1	99.743294420043	598.979464291550	
830000	-933.667676	1	99.397522080700	600.283866758033	
831000	-933.545189	1	99.592151572696	599.549052004614	
832000	-934.289028	1	98.412671271761	604.025357788862	
833000	-933.595208	1	99.512653466491	599.849010420826	
834000	-934.073669	1	98.753554738248	602.725936409169	
835000	-933.364221	1	99.880007876583	598.465041362086	
836000	-933.603999	1	99.498683785841	599.901746259220	
837000	-934.089802	1	98.728002788896	602.823177317957	
838000	-933.401584	1	99.820547762161	598.688684940509	
839000	-933.412116	1	99.803789011984	598.751744116805	
840000	-934.494530	1	98.087838690833	605.267919279306	
841000	-933.427274	1	99.779672078331	598.842510096545	
842000	-933.447726	1	99.747136978335	598.964995371393	
843000	-933.723283	1	99.309216635970	600.617759613976	
844000	-933.546604	1	99.589902259566	599.557535529252	
845000	-935.041704	1	97.225029395451	608.588862791951	
846000	-935.855509	1	95.947230552568	613.561800820902	
847000	-935.285727	1	96.841203965534	610.075772282761	
848000	-933.380400	1	99.854258090120	598.561875049609	
849000	-937.146497	1	93.932810065384	621.534159029250	
850000	-933.484040	1	99.689378063532	599.182545343196	
851000	-933.489882	1	99.680087983826	599.217549049913	
852000	-935.434597	1	96.607330155279	610.984670226098	
853000	-934.792107	1	97.618231530095	607.071739148126	
854000	-933.790055	1	99.203224790660	601.018938618048	
855000	-935.707083	1	96.179809832934	612.651786851383	
856000	-933.568681	1	99.554811173647	599.689911512416	
857000	-935.316512	1	96.792823179184	610.263613840937	
858000	-933.813346	1	99.166264613902	601.158938510245	
859000	-934.370698	1	98.283525207095	604.518866614001	
860000	-935.214096	1	96.953811558026	609.638928524597	
861000	-934.243657	1	98.484446519396	603.751369803526	
862000	-934.076822	1	98.748561711071	602.744935900592	
863000	-934.117888	1	98.683522790721	602.992513412545	
864000	-933.990165	1	98.885861851407	602.222844044308	
865000	-933.404616	1	99.815723129008	598.706837731804	
866000	-933.790219	1	99.202963404540	601.019928519643	
867000	-933.691341	1	99.359936176168	600.425945180328	
868000	-933.924647	1	98.989722621687	601.828408292472	
869000	-935.229315	1	96.929883170213	609.731712570182	
870000	-934.546699	1	98.005446307540	605.583760674793	
871000	-933.422780	1	99.786822813220	598.815595316085	
872000	-934.349441	1	98.317132815042	604.390376874161	
873000	-935.454906	1	96.575440905764	611.108770115944	
874000	-935.563266	1	96.405364788383	611.771323638725	
875000	-934.211128	1	98.535920248247	603.555005779199	
876000	-934.222244	1	98.518329374949	603.622100220657	
877000	-937.414139	1	93.517030590521	623.199874142199	
878000	-934.295887	1	98.401823177505	604.066786195103	
879000	-936.728894	1	94.582792749993	618.944022378249	
880000	-933.991723	1	98.883392085616	602.232228814078	
881000	-935.951569	1	95.796819008397	614.151468832029	
882000	-933.928136	1	98.984190891353	601.849405463678	
883000	-933.295015	1	99.990185580856	598.051010710609	
884000	-933.727050	1	99.303234370313	600.640390516675	
885000	-934.622600	1	97.885621681610	606.043578719870	
886000	-938.266353	1	92.197124582771	628.533561085272	
887000	-933.976363	1	98.907737373878	602.139730723632	
888000	-933.358536	1	99.889057391506	598.431016391672	
889000	-934.671997	1	97.807669991084	606.343020839503	
890000	-933.718483	1	99.316836692491	600.588935023675	
891000	-934.866754	1	97.500571902521	607.525066426782	
892000	-935.299395	1	96.819721682660	610.159167090389	
893000	-935.050046	1	97.211898514616	608.639633441219	
894000	-933.581165	1	99.534969822833	599.764781901215	
895000	-933.628816	1	99.459252591576	600.050641959656	
896000	-933.756768	1	99.256057580198	600.818910404895	
897000	-935.691635	1	96.204028168725	612.557152044674	
898000	-933.348041	1	99.905762860441	598.368214659023	
899000	-933.680525	1	99.377114253479	600.361003344407	
900000	-933.373166	1	99.865770956126	598.518576916587	
901000	-933.822150	1	99.152294141998	601.211870900838	
902000	-933.846707	1	99.113334225005	601.359526451417	
903000	-934.485817	1	98.101603280778	605.215180832662	
904000	-933.309977	1	99.966361797241	598.140495633894	
905000	-934.314559	1	98.372291838633	604.179588959161	
906000	-934.671811	1	97.807962561576	606.341896510453	
907000	-935.440822	1	96.597554905060	611.022707170414	
908000	-935.291572	1	96.832017090117	610.111433724437	
909000	-933.715993	1	99.320791206493	600.573977093892	
910000	-934.231667	1	98.503419299163	603.678979357620	
911000	-933.781180	1	99.217309613203	600.965601692663	
912000	-933.794535	1	99.196114764291	601.045866141949	
913000	-936.142354	1	95.498340000971	615.324294841320	
914000	-936.225644	1	95.368139426054	615.837013654710	
915000	-933.446220	1	99.749533207861	598.955972813456	
916000	-933.588723	1	99.522958406460	599.810114058492	
917000	-933.577223	1	99.541234883433	599.741139293441	
918000	-933.423435	1	99.785780140010	598.819519725274	
919000	-933.457807	1	99.731100568209	599.025383411774	
920000	-934.045472	1	98.798223959723	602.556005235910	
921000	-935.642295	1	96.281395869421	612.254989639039	
922000	-933.906580	1	99.018370697078	601.719686395766	
923000	-933.712532	1	99.326286428034	600.553192483956	
924000	-933.395629	1	99.830024363263	598.653031725143	
925000	-933.750616	1	99.265823443878	600.781948466563	
926000	-935.531849	1	96.454663933864	611.579153356502	
927000	-933.297947	1	99.985516927785	598.068544930146	
928000	-933.694813	1	99.354422425012	600.446792455669	
929000	-933.722725	1	99.310102334076	600.614409140924	
930000	-933.306893	1	99.971272788136	598.122047518973	
931000	-935.103976	1	97.127025841070	608.967960623609	
932000	-934.226761	1	98.511182172912	603.649364343564	
933000	-934.486677	1	98.100243487057	605.220390487680	
934000	-936.598252	1	94.786446966077	618.135951091637	
935000	-933.583193	1	99.531747186262	599.776943852768	
936000	-934.562331	1	97.980762635492	605.678435453490	
937000	-933.546058	1	99.590771108478	599.554258548823	
938000	-933.808011	1	99.174730051666	601.126867811835	
939000	-933.637163	1	99.445991447710	600.100731194597	
940000	-934.324854	1	98.356011288531	604.241791745370	
941000	-934.009722	1	98.854868541302	602.340632033488	
942000	-934.800980	1	97.604243499780	607.125604211296	
943000	-933.770602	1	99.234097832929	600.902037809006	
944000	-934.030423	1	98.822067273266	602.465332895179	
945000	-933.317617	1	99.954197573738	598.186194638118	
946000	-933.863899	1	99.086062091250	601.462922189061	
947000	-933.485690	1	99.686754752283	599.192429259273	
948000	-933.633672	1	99.451536489092	600.079785925397	
949000	-933.552861	1	99.579956114539	599.595050903120	
950000	-934.078189	1	98.746395159318	602.753180384138	
951000	-934.269259	1	98.443943306750	603.905957572932	
952000	-934.129683	1	98.664846032263	603.063639734184	
953000	-933.906442	1	99.018589651915	601.718855569838	
954000	-933.447181	1	99.748004123010	598.961730272401	
955000	-935.235616	1	96.919975264679	609.770137891651	
956000	-933.723650	1	99.308633196576	600.619966701399	
957000	-933.643796	1	99.435453746991	600.140538611292	
958000	-933.669732	1	99.394255112780	600.296213976316	
959000	-933.432875	1	99.770761281467	598.876052468493	
960000	-933.628543	1	99.459684922783	600.049009101321	
961000	-933.654628	1	99.418247422736	600.205547093125	
962000	-935.694699	1	96.199224428360	612.575921124116	
963000	-934.028771	1	98.824684828742	602.455380131979	
964000	-934.882725	1	97.475404443992	607.622105269548	
965000	-936.324681	1	95.213405969715	616.447222632863	
966000	-935.428130	1	96.617484960912	610.945160423174	
967000	-936.457928	1	95.005364323582	617.269167936698	
968000	-934.124275	1	98.673408931777	603.031028085039	
969000	-933.703133	1	99.341210730499	600.496750298589	
970000	-934.223683	1	98.516052219763	603.630786564397	
971000	-933.412807	1	99.802690562041	598.755877714018	
972000	-933.289310	1	99.999271691900	598.016888193025	
973000	-936.757483	1	94.538245490006	619.121000770304	
974000	-935.463682	1	96.561662726905	611.162401725350	
975000	-934.051337	1	98.788930979637	602.591351124237	
976000	-934.452822	1	98.153730108411	605.015527780951	
977000	-933.451180	1	99.741642190791	598.985685842140	
978000	-935.359096	1	96.725914405851	610.523545791639	
979000	-933.565869	1	99.559281145426	599.673046460968	
980000	-933.613408	1	99.483732533132	599.958196200708	
981000	-933.486855	1	99.684901412409	599.199412300674	
982000	-933.529967	1	99.616351018970	599.457794009786	
983000	-936.112685	1	95.544734194061	615.141762302932	
984000	-936.433171	1	95.044005937154	617.116369065693	
985000	-933.554264	1	99.577726320752	599.603461895315	
986000	-933.397850	1	99.826490121136	598.666327960146	
987000	-934.513525	1	98.057836207006	605.382898794384	
988000	-933.986228	1	98.892101433126	602.199135580184	
989000	-933.417621	1	99.795030709984	598.784703986104	
990000	-934.722571	1	97.727885954033	606.649753390830	
991000	-934.531209	1	98.029907568641	605.489963000771	
992000	-935.289650	1	96.835037290253	610.099709595387	
993000	-934.323701	1	98.357833975944	604.234827311417	
994000	-934.921528	1	97.414271355726	607.857923266906	
995000	-935.144228	1	97.063696752673	609.213134852336	
996000	-933.736800	1	99.287755605785	600.698953305133	
997000	-934.172476	1	98.597096723121	603.321765162392	
998000	-934.096674	1	98.717118379030	602.864607134547	
999000	-933.685371	1	99.369418059348	600.390097398222	
1000000	-933.384550	1	99.847654629855	598.586712049020	
1001000	-934.314231	1	98.372809521977	604.177611230236	
1002000	-933.575083	1	99.544636097112	599.728304710243	
1003000	-934.854102	1	97.520510188465	607.448207830856	
1004000	-933.725403	1	99.305850218905	600.630494588953	
1005000	-933.713791	1	99.324286783067	600.560755613509	
1006000	-933.349258	1	99.903824808844	598.375499904154	
1007000	-933.493845	1	99.673785697277	599.241297139800	
1008000	-933.562926	1	99.563958539331	599.655399668598	
1009000	-934.473731	1	98.120696338966	605.142039131190	
1010000	-934.319150	1	98.365030619396	604.207330450738	
