# Supplementary material for: Reply to: ‘Reconstructed evolutionary patterns from crocodile-line archosaurs demonstrate the impact of failure to log-transform body size data’
Source: Commun Biol. 2022 Feb 25;5:170. doi: 10.1038/s42003-022-03072-x (PMC8881626; doi:10.1038/s42003-022-03072-x)
Supplement: Supplementary file 4 — Supplementary Data 2 [file 42003_2022_3072_MOESM4_ESM.zip › simulations/log_files/BM/simulated_data_4.txt.Log.txt]

Options:
Model:                           Continuous: Random Walk
Tree File Name:                  tree_simlation_4.nex
Data File Name:                  simulated_data_4.txt
Log File Name:                   simulated_data_4.txt.Log.txt
Save Initial Trees:              False
Save Trees:                      False
Summary:                         False
Seed:                            1261487241
Precision:                       64 bits
Cores:                           1
Analysis Type:                   MCMC
Sample Period:                   1000
Iterations:                      1010000
Burn in:                         10000
MCMC ML Start:                   False
Schedule File:                   simulated_data_4.txt.Schedule.txt
Rate Dev:                        AutoTune
No of Rates:                     1
Test for trait correlation:      True
Kappa:                           Not in use
Delta:                           Not in use
Lambda:                          Not in use
OU:                              Not in use
Min Trans Taxa No:               10
RJ Local Kappa:                  False
RJ Local Lambda:                 False
RJ Local Delta:                  False
RJ Local OU:                     False
Restrictions:
    alpha-1                      None
Prior Information:
    Priors
        alpha-1 - uniform -100.00 100.00 
Tree Information
     Trees:                      1
     Taxa:                       200
     Sites:                      1
Iteration	Lh	Tree No	Alpha 1	Sigma^2 1 	
11000	-954.465135	1	97.582755323238	721.618963123929	
12000	-953.937124	1	99.445689001452	717.818779172929	
13000	-953.981511	1	99.288218374218	718.137466649682	
14000	-954.549228	1	97.288089170252	722.226053010291	
15000	-953.924353	1	99.491027387869	717.727110616645	
16000	-954.104148	1	98.853974272260	719.018711510630	
17000	-955.711527	1	93.269316169092	730.669451127734	
18000	-954.447367	1	97.645083869910	721.490759985455	
19000	-954.657603	1	96.909145453612	723.009186934900	
20000	-954.303012	1	98.152394880046	720.450004093805	
21000	-954.114972	1	98.815706507812	719.096541942384	
22000	-955.492762	1	94.018286962430	729.072749386092	
23000	-953.853466	1	99.742923413314	717.218515216952	
24000	-954.339284	1	98.024769633504	720.711371622041	
25000	-953.879866	1	99.649063043924	717.407885708434	
26000	-954.342031	1	98.015107702470	720.731171101086	
27000	-955.588568	1	93.689873775047	729.771576664202	
28000	-954.283774	1	98.220130384857	720.311411483294	
29000	-954.851048	1	96.234967276409	724.409162726170	
30000	-954.446961	1	97.646507882988	721.487831800366	
31000	-954.718696	1	96.695924529660	723.451026381823	
32000	-955.517424	1	93.933687418148	729.252573199710	
33000	-954.134190	1	98.747786186081	719.234748966344	
34000	-954.683061	1	96.820257995582	723.193276450847	
35000	-954.022600	1	99.142589090446	718.432606487632	
36000	-954.378124	1	97.888223202260	720.991349682857	
37000	-954.244834	1	98.357316168307	720.030983113377	
38000	-954.473743	1	97.552565307357	721.681087121648	
39000	-956.031931	1	92.178300679508	733.014298201465	
40000	-956.340388	1	91.134448373900	735.278821010844	
41000	-955.840756	1	92.828437470077	731.614296157547	
42000	-954.614958	1	97.058151384834	722.700924313252	
43000	-953.925177	1	99.488103050307	717.733022090991	
44000	-953.853178	1	99.743946167160	717.216452648884	
45000	-955.709634	1	93.275782768303	730.655619902539	
46000	-954.676934	1	96.841648709394	723.148961786738	
47000	-954.048439	1	99.051082377284	718.618263602818	
48000	-954.013511	1	99.174793512831	718.367304851692	
49000	-954.521057	1	97.386741486496	722.022620681226	
50000	-953.973485	1	99.316681094691	718.079829412644	
51000	-956.870170	1	89.355921599534	739.184532978295	
52000	-955.107732	1	95.344708191288	726.270994684588	
53000	-956.112663	1	91.904486016250	733.606318274337	
54000	-955.747881	1	93.145175111173	730.935125990572	
55000	-956.414592	1	90.884261474715	735.824630708230	
56000	-954.630747	1	97.002967353270	722.815039839882	
57000	-953.981566	1	99.288023058360	718.137862218707	
58000	-955.646796	1	93.490585772955	730.196632615465	
59000	-954.594901	1	97.128280509093	722.555986676315	
60000	-954.969757	1	95.822640392954	725.269616685503	
61000	-955.664156	1	93.431216744932	730.323404185109	
62000	-954.015441	1	99.167954530178	718.381170773693	
63000	-954.182714	1	98.576422189748	719.583834521964	
64000	-955.679045	1	93.380312734368	730.432153275705	
65000	-955.285724	1	94.730207695067	727.564852839364	
66000	-954.879197	1	96.137097806102	724.613108590412	
67000	-953.927585	1	99.479552186844	717.750308371427	
68000	-955.721895	1	93.233902978419	730.745209397181	
69000	-954.516821	1	97.401580205118	721.992037451020	
70000	-953.855623	1	99.735252170975	717.233986293962	
71000	-954.026786	1	99.127763244523	718.462675774134	
72000	-954.232866	1	98.399505758468	719.944812698793	
73000	-954.111240	1	98.828900735652	719.069703897509	
74000	-955.801550	1	92.962073791477	731.327513137404	
75000	-955.268988	1	94.787888876590	727.443099298890	
76000	-954.986867	1	95.763298188409	725.393717737347	
77000	-954.328111	1	98.064070556777	720.630853321592	
78000	-955.278503	1	94.755093482176	727.512316170064	
79000	-954.584996	1	97.162925635427	722.484418988575	
80000	-954.357692	1	97.960040627991	720.844049628684	
81000	-954.334950	1	98.040014136337	720.680135777279	
82000	-954.017922	1	99.159162522473	718.398997718587	
83000	-955.640432	1	93.512354166660	730.150166916230	
84000	-954.540699	1	97.317950222699	722.164456719288	
85000	-954.218567	1	98.449926130473	719.841875354785	
86000	-955.748584	1	93.142776996419	730.940261072354	
87000	-954.677335	1	96.840246881072	723.151865658605	
88000	-954.374967	1	97.899317414967	720.968588703670	
89000	-953.969627	1	99.330364044892	718.052126773584	
90000	-953.851323	1	99.750544737481	717.203145913474	
91000	-954.805670	1	96.392861688859	724.080514823312	
92000	-956.566453	1	90.373349343600	736.942912014686	
93000	-953.855614	1	99.735282663887	717.233924794787	
94000	-953.800248	1	99.932306361997	716.836927058080	
95000	-955.428060	1	94.240445687398	728.601174802157	
96000	-954.446780	1	97.647143763571	721.486524257296	
97000	-953.892501	1	99.604160459877	717.498538943144	
98000	-954.161547	1	98.651148879672	719.431540618650	
99000	-954.412669	1	97.766876464200	721.240457399515	
100000	-954.688166	1	96.802439838518	723.230196525092	
101000	-954.171255	1	98.616873530593	719.501381106529	
102000	-954.730953	1	96.653178668860	723.539708270915	
103000	-954.634212	1	96.990859045992	722.840086404098	
104000	-957.206479	1	88.235959241547	741.674661855359	
105000	-954.256323	1	98.316827796822	720.113710467985	
106000	-955.668953	1	93.414814624126	730.358439611986	
107000	-954.709385	1	96.728402067854	723.383670539849	
108000	-953.929694	1	99.472064619052	717.765446245212	
109000	-955.715678	1	93.255135748240	730.699783991057	
110000	-953.898163	1	99.584043984842	717.539164178430	
111000	-954.778911	1	96.486042678532	723.886784981531	
112000	-956.487325	1	90.639377122891	736.360016978488	
113000	-954.346534	1	97.999271233598	720.763627415364	
114000	-956.540033	1	90.462130655039	736.748234185248	
115000	-956.137137	1	91.821567038942	733.785878309043	
116000	-954.486335	1	97.508416559934	721.771965913846	
117000	-953.912094	1	99.534561114119	717.639127386737	
118000	-957.246263	1	88.103923234285	741.969792029365	
119000	-955.298247	1	94.687058171604	727.655974008571	
120000	-954.637256	1	96.980221218125	722.862093501786	
121000	-954.228201	1	98.415953213126	719.911228589213	
122000	-955.412840	1	94.292747090323	728.490290554726	
123000	-955.351339	1	94.504254565794	728.042400198676	
124000	-955.934265	1	92.510129745653	732.298741522103	
125000	-953.893282	1	99.601387815406	717.504137846548	
126000	-955.208610	1	94.996154123661	727.004015589707	
127000	-954.077165	1	98.949413166658	718.824724747153	
128000	-954.775627	1	96.497480745066	723.863015733606	
129000	-953.858042	1	99.726648847438	717.251338479724	
130000	-954.019923	1	99.152075862794	718.413367909868	
131000	-954.716887	1	96.702230944647	723.437945818318	
132000	-954.326983	1	98.068040930806	720.622720585958	
133000	-957.624678	1	86.852727110560	744.782837277044	
134000	-955.417443	1	94.276928399916	728.523822324474	
135000	-954.154922	1	98.674547966684	719.383874672979	
136000	-953.952096	1	99.392556318017	717.926256223212	
137000	-954.850449	1	96.237048044314	724.404828669481	
138000	-955.228326	1	94.928117443232	727.147366619555	
139000	-954.041100	1	99.077069183051	718.565523139716	
140000	-955.852312	1	92.789066822580	731.698849722567	
141000	-955.461106	1	94.126943990399	728.841987523915	
142000	-954.007178	1	99.197233517136	718.321814324690	
143000	-954.564838	1	97.233453946824	722.338796145342	
144000	-956.242614	1	91.464648339134	734.560263601600	
145000	-957.222903	1	88.181438458029	741.796488167521	
146000	-953.978235	1	99.299835041390	718.113940957902	
147000	-955.578774	1	93.723416468357	729.700108103854	
148000	-954.299407	1	98.165085030272	720.424032370617	
149000	-955.557760	1	93.795408988486	729.546787213779	
150000	-954.293366	1	98.186353643855	720.380510741823	
151000	-954.115439	1	98.814057012355	719.099897370513	
152000	-954.230398	1	98.408207706746	719.927043526765	
153000	-954.995300	1	95.734057799760	725.454891976783	
154000	-954.205456	1	98.496172370910	719.747502052582	
155000	-954.727571	1	96.664972171187	723.515237658548	
156000	-953.905521	1	99.557904665059	717.591963968623	
157000	-954.427859	1	97.713546110929	721.350025037354	
158000	-954.180575	1	98.583971228007	719.568444702061	
159000	-954.131674	1	98.756676744348	719.216653142971	
160000	-954.925505	1	95.976222021585	724.948743542235	
161000	-954.098849	1	98.872712636782	718.980610799179	
162000	-954.837744	1	96.281243040474	724.312793685795	
163000	-954.478903	1	97.534473520169	721.718324039154	
164000	-954.489016	1	97.499019268409	721.791314690406	
165000	-954.038810	1	99.085177864665	718.549069105551	
166000	-955.462957	1	94.120589200182	728.855477459250	
167000	-954.218663	1	98.449587587930	719.842566357200	
168000	-955.073913	1	95.461725390747	726.025417961626	
169000	-953.953837	1	99.386378842652	717.938755509676	
170000	-954.047257	1	99.055267027570	718.609769954891	
171000	-953.995776	1	99.237643406213	718.239919106255	
172000	-955.284186	1	94.735507463150	727.553663458405	
173000	-955.312241	1	94.638857308770	727.757803935629	
174000	-953.931641	1	99.465152766942	717.779421114454	
175000	-954.337892	1	98.029664522373	720.701341561885	
176000	-954.767329	1	96.526390014114	723.802950895157	
177000	-954.548971	1	97.288990857444	722.224192796265	
178000	-955.487903	1	94.034959503839	729.037326366514	
179000	-954.858041	1	96.210646300528	724.459827244222	
180000	-954.934061	1	95.946516974558	725.010770596178	
181000	-955.712384	1	93.266390179789	730.675709702544	
182000	-954.470546	1	97.563777673918	721.658012682411	
183000	-956.933265	1	89.145279319655	739.651067431150	
184000	-957.955918	1	85.764313137203	747.253944530728	
185000	-954.421723	1	97.735085268748	721.305766199966	
186000	-953.891138	1	99.609004777788	717.488756981421	
187000	-954.704933	1	96.743932865801	723.351467934670	
188000	-954.101205	1	98.864382152115	718.997548352762	
189000	-956.482993	1	90.653955202774	736.328113484293	
190000	-954.253318	1	98.327417170333	720.092070874743	
191000	-954.579502	1	97.182144231174	722.444728215561	
192000	-955.803721	1	92.954670200354	731.343392390970	
193000	-954.218770	1	98.449211342183	719.843334318526	
194000	-955.090885	1	95.402989557991	726.148650882479	
195000	-954.015155	1	99.168967635682	718.379116663643	
196000	-955.099076	1	95.374649447116	726.208134216332	
197000	-954.144611	1	98.710966409676	719.309707751459	
198000	-954.240720	1	98.371819039592	720.001357834412	
199000	-954.473159	1	97.554615246066	721.676868282184	
200000	-955.730179	1	93.205612978584	730.805746274944	
201000	-954.508672	1	97.430132643790	721.933201357904	
202000	-954.273376	1	98.256748525271	720.236523728483	
203000	-953.979267	1	99.296176332027	718.121350180710	
204000	-954.314311	1	98.112629303340	720.531408211041	
205000	-954.482228	1	97.522815089674	721.742322954004	
206000	-953.808517	1	99.902862690562	716.896208720206	
207000	-954.423033	1	97.730487668467	721.315212651161	
208000	-954.663283	1	96.889309284896	723.050255509285	
209000	-953.932560	1	99.461889872002	717.786018578629	
210000	-954.195090	1	98.532743911467	719.672900213815	
211000	-954.413290	1	97.764696379207	721.244935348739	
212000	-953.872702	1	99.674528656285	717.356490438525	
213000	-954.504068	1	97.446265971006	721.899963300558	
214000	-954.088175	1	98.910465607084	718.903867831202	
215000	-955.904185	1	92.612456779295	732.078502809073	
216000	-954.159813	1	98.657274513128	719.419061179279	
217000	-954.622180	1	97.032906447988	722.753121396095	
218000	-954.463246	1	97.589378803191	721.605335852167	
219000	-954.070969	1	98.971339049380	718.780183030236	
220000	-955.907677	1	92.600576857305	732.104061847844	
221000	-959.188798	1	81.765969779126	756.523709564318	
222000	-954.149436	1	98.693925253166	719.344409305706	
223000	-954.541181	1	97.316265333506	722.167931799101	
224000	-953.874993	1	99.666383997385	717.372926839800	
225000	-956.927990	1	89.162877800160	739.612057912409	
226000	-954.371684	1	97.910855268393	720.944920012925	
227000	-955.213282	1	94.980031389342	727.037977753802	
228000	-953.991783	1	99.251798605876	718.211239282918	
229000	-954.240603	1	98.372230327955	720.000517746105	
230000	-956.455136	1	90.747710948735	736.123029006642	
231000	-953.917264	1	99.516198916216	717.676233686616	
232000	-953.787152	1	99.978944094636	716.743060506283	
233000	-955.878955	1	92.698335799458	731.893817797571	
234000	-955.122267	1	95.294439527209	726.376569801766	
235000	-954.016185	1	99.165317338327	718.386517871648	
236000	-954.238900	1	98.378233608972	719.988255943702	
237000	-953.872485	1	99.675299292198	717.354935314740	
238000	-953.981902	1	99.286831495631	718.140275480795	
239000	-954.684017	1	96.816922799898	723.200186679871	
240000	-955.613785	1	93.603538681599	729.955626360955	
241000	-954.486886	1	97.506486372420	721.775939983188	
242000	-954.428565	1	97.711067619704	721.355118423400	
243000	-955.929266	1	92.527131794482	732.262134275882	
244000	-955.267380	1	94.793431519781	727.431403186379	
245000	-954.955099	1	95.873498664149	725.163310813869	
246000	-954.943454	1	95.913911990232	725.078872185527	
247000	-953.863254	1	99.708117603278	717.288719200634	
248000	-955.492972	1	94.017567555202	729.074277980039	
249000	-954.300791	1	98.160214264728	720.434000543480	
250000	-954.265653	1	98.283956031657	720.180898055903	
251000	-953.832510	1	99.817468466166	717.068233385090	
252000	-955.176563	1	95.106804827303	726.771064903658	
253000	-955.173534	1	95.117266443127	726.749052238447	
254000	-953.989851	1	99.258649264456	718.197360535169	
255000	-954.100227	1	98.867839403518	718.990518905092	
256000	-955.316516	1	94.624134563112	727.788916194404	
257000	-954.754571	1	96.570846375977	723.710614629359	
258000	-953.866755	1	99.695668691255	717.313834448171	
259000	-955.123025	1	95.291819134650	726.382074504021	
260000	-955.145920	1	95.212673548935	726.548398053373	
261000	-953.876653	1	99.660481907736	717.384838387022	
262000	-954.612036	1	97.068366505566	722.679806686046	
263000	-954.806219	1	96.390950382620	724.084490279639	
264000	-953.905037	1	99.559626401914	717.588485770990	
265000	-953.790447	1	99.967208680171	716.766676202625	
266000	-954.350546	1	97.985165091620	720.792541470320	
267000	-955.069229	1	95.477938036131	725.991413884391	
268000	-955.015824	1	95.662912484108	725.603803550769	
269000	-954.353153	1	97.975999454247	720.811330743206	
270000	-953.959532	1	99.366172763159	717.979644813892	
271000	-955.934015	1	92.510980372298	732.296909901407	
272000	-954.247613	1	98.347524259130	720.050987470439	
273000	-953.791037	1	99.965106360513	716.770907068620	
274000	-954.346709	1	97.998656860260	720.764886648435	
275000	-953.910575	1	99.539954833604	717.628228976882	
276000	-954.360074	1	97.951664008327	720.861225351403	
277000	-954.887806	1	96.107177800361	724.675493667703	
278000	-954.155945	1	98.670932771290	719.391238460551	
279000	-954.278676	1	98.238083376377	720.274692658541	
280000	-953.965808	1	99.343910424824	718.024704118679	
281000	-953.792782	1	99.958893496359	716.783410790885	
282000	-953.924110	1	99.491889101948	717.725368714256	
283000	-955.843795	1	92.818082539883	731.636531874594	
284000	-954.472313	1	97.557582291509	721.670762148256	
285000	-954.039451	1	99.082908961525	718.553673010005	
286000	-954.882148	1	96.126840546200	724.634493712549	
287000	-958.046451	1	85.467913566490	747.930757909752	
288000	-955.153399	1	95.186827185631	726.602739513498	
289000	-956.343713	1	91.123230621872	735.303268436455	
290000	-954.868560	1	96.174074542375	724.536033144928	
291000	-955.875211	1	92.711082855611	731.866416799816	
292000	-959.155367	1	81.873338845024	756.270840555499	
293000	-955.337030	1	94.553502286015	727.938233976280	
294000	-953.978466	1	99.299015570330	718.115600440166	
295000	-954.510827	1	97.422580213033	721.948762647384	
296000	-954.506538	1	97.437609425814	721.917796998637	
297000	-954.132601	1	98.753399043086	719.223324395443	
298000	-954.322216	1	98.084812665668	720.588369402948	
299000	-954.182905	1	98.575746489358	719.585212088624	
300000	-954.208748	1	98.484560752921	719.771193732669	
301000	-954.258991	1	98.307428690361	720.132919500902	
302000	-953.824067	1	99.847514231680	717.007691192994	
303000	-954.916253	1	96.008353332192	724.881668971095	
304000	-955.734630	1	93.190414937140	730.838274324405	
305000	-954.108630	1	98.838127304450	719.050938320613	
306000	-954.199446	1	98.517377516111	719.704242859454	
307000	-954.779505	1	96.483973037623	723.891086130402	
308000	-953.859399	1	99.721825616417	717.261067145701	
309000	-955.440994	1	94.196012108674	728.695419051579	
310000	-953.930932	1	99.467669485576	717.774332531086	
311000	-954.188369	1	98.556462293790	719.624530876756	
312000	-953.800636	1	99.930923236917	716.839711465065	
313000	-954.158854	1	98.660661817767	719.412160701227	
314000	-954.983834	1	95.773814321564	725.371720730662	
315000	-954.747275	1	96.596274408766	723.657817153101	
316000	-953.966331	1	99.342052424312	718.028465162554	
317000	-954.995417	1	95.733651244078	725.455742651599	
318000	-954.007415	1	99.196394447728	718.323515120687	
319000	-956.776078	1	89.670506251109	738.489345036932	
320000	-954.214931	1	98.462751179443	719.815699618854	
321000	-954.137206	1	98.737128032902	719.256444515820	
322000	-953.874780	1	99.667138664824	717.371403823811	
323000	-954.984683	1	95.770869505384	725.377880307235	
324000	-953.916769	1	99.517957728220	717.672679206441	
325000	-955.643972	1	93.500243802123	730.176015976331	
326000	-954.929069	1	95.963847932424	724.974579830211	
327000	-954.051644	1	99.039737332430	718.641292475279	
328000	-954.548794	1	97.289609152428	722.222917239715	
329000	-955.172696	1	95.120158398662	726.742967534555	
330000	-954.430547	1	97.704110681010	721.369415795189	
331000	-954.603747	1	97.097346527470	722.619907271902	
332000	-956.519931	1	90.529708438399	736.600150778565	
333000	-954.510511	1	97.423688110647	721.946479829419	
334000	-953.790339	1	99.967593639591	716.765901490411	
335000	-956.982555	1	88.980893309346	740.015734702542	
336000	-956.250277	1	91.438747715654	734.616552260881	
337000	-955.040941	1	95.575891844117	725.786073117813	
338000	-954.022042	1	99.144568212011	718.428592813264	
339000	-954.036335	1	99.093942653268	718.531285103723	
340000	-955.370888	1	94.436994702941	728.184738757421	
341000	-954.005157	1	99.204394584268	718.307299362827	
342000	-954.756653	1	96.563588894668	723.725685934755	
343000	-953.896393	1	99.590331503716	717.526465708758	
344000	-953.844157	1	99.776032148861	717.151755494934	
345000	-954.162592	1	98.647461497279	719.439053075622	
346000	-953.950932	1	99.396686970230	717.917898808767	
347000	-955.841635	1	92.825442735723	731.620726708938	
348000	-957.358874	1	87.730705172709	742.805798739810	
349000	-957.938637	1	85.820941719806	747.124824787119	
350000	-954.814957	1	96.360532515547	724.147767762621	
351000	-954.012147	1	99.179623751384	718.357512156655	
352000	-955.107392	1	95.345883103086	726.268527685188	
353000	-954.107049	1	98.843718881694	719.039566600841	
354000	-953.917683	1	99.514710554489	717.679241644541	
355000	-954.679688	1	96.832032067702	723.168883299532	
356000	-954.342093	1	98.014889479838	720.731618308906	
357000	-954.907636	1	96.038281131774	724.819211796556	
358000	-955.883428	1	92.683106404615	731.926558838856	
359000	-956.291053	1	91.300983397683	734.916162133728	
360000	-954.957700	1	95.864472213126	725.182174676283	
361000	-954.738363	1	96.627342596789	723.593325317066	
362000	-954.584495	1	97.164676505228	722.480802755304	
363000	-954.006898	1	99.198224185673	718.319806253956	
364000	-955.979461	1	92.356492669968	732.629786253753	
365000	-953.835890	1	99.805442147535	717.092471184134	
366000	-955.570209	1	93.752756777422	729.637610876113	
367000	-954.402057	1	97.804144599172	721.163921596680	
368000	-953.801488	1	99.927891021898	716.845815826578	
369000	-953.866407	1	99.696907427499	717.311335209721	
370000	-954.327723	1	98.065437589748	720.628053119121	
371000	-953.803716	1	99.919955575237	716.861792044150	
372000	-954.595279	1	97.126957791235	722.558719511516	
373000	-953.912091	1	99.534571454806	717.639106492086	
374000	-953.926627	1	99.482955049493	717.743429036658	
375000	-957.817705	1	86.217704508398	746.221857994588	
376000	-955.081184	1	95.436557155990	726.078215145633	
377000	-954.124387	1	98.782429888159	719.164243672506	
378000	-955.299910	1	94.681329752097	727.668073663687	
379000	-957.197430	1	88.266004665833	741.607549552862	
380000	-954.942816	1	95.916126880465	725.074245338762	
381000	-955.846455	1	92.809021362743	731.655991104896	
382000	-953.797330	1	99.942694900661	716.816014760963	
383000	-953.796444	1	99.945851535268	716.809660807907	
384000	-954.404053	1	97.797132698066	721.178319602656	
385000	-955.937461	1	92.499258839378	732.322150617486	
386000	-954.888748	1	96.103904322413	724.682320099209	
387000	-954.684098	1	96.816640985253	723.200770584393	
388000	-954.152812	1	98.682000135794	719.368696136512	
389000	-955.550003	1	93.821994530452	729.490193312564	
390000	-955.359764	1	94.475264994455	728.103738849848	
391000	-954.511862	1	97.418954310998	721.956233963995	
392000	-954.749694	1	96.587844503160	723.675319228192	
393000	-954.116052	1	98.811889557739	719.104306516960	
394000	-955.392763	1	94.361764899743	728.344044896207	
395000	-954.615513	1	97.056209382924	722.704939219240	
396000	-953.951751	1	99.393780060014	717.923780232192	
397000	-955.478520	1	94.067164025130	728.968918462820	
398000	-953.899541	1	99.579149709193	717.549049327235	
399000	-959.438273	1	80.966504552504	758.413405788809	
400000	-954.678852	1	96.834952696266	723.162832838588	
401000	-954.054447	1	99.029813986240	718.661437488700	
402000	-953.795061	1	99.950775868640	716.799749050297	
403000	-954.555040	1	97.267746110029	722.268025576457	
404000	-954.220162	1	98.444301582703	719.853355953646	
405000	-953.931382	1	99.466071090228	717.777564331811	
406000	-953.965163	1	99.346198001536	718.020073597877	
407000	-957.619328	1	86.870357982984	744.742992710963	
408000	-953.985766	1	99.273130158690	718.168026611151	
409000	-954.930595	1	95.958551462876	724.985639395494	
410000	-954.138311	1	98.733226666026	719.264386606034	
411000	-953.880784	1	99.645801207285	717.414469705000	
412000	-955.309811	1	94.647223983372	727.740125216052	
413000	-953.908341	1	99.547887594951	717.612201242947	
414000	-954.236560	1	98.386483489685	719.971406533851	
415000	-954.474944	1	97.548355702930	721.689750871061	
416000	-954.257413	1	98.312987015199	720.121559704126	
417000	-953.807268	1	99.907309057669	716.887255389388	
418000	-953.874929	1	99.666610928746	717.372468861986	
419000	-955.888189	1	92.666898121012	731.961409163251	
420000	-954.034322	1	99.101070660861	718.516823246035	
421000	-954.360007	1	97.951902833210	720.860735637910	
422000	-954.356969	1	97.962580040750	720.838842987007	
423000	-953.863842	1	99.706024981416	717.292940787928	
424000	-954.134520	1	98.746620002793	719.237122724057	
425000	-954.138344	1	98.733109580364	719.264624964089	
426000	-957.419157	1	87.531220603590	743.253721896944	
427000	-953.875920	1	99.663088398970	717.379577907440	
428000	-954.335331	1	98.038673585613	720.682882377283	
429000	-958.024351	1	85.540223210931	747.765489515956	
430000	-954.021904	1	99.145057893766	718.427599746161	
431000	-953.948419	1	99.405602828811	717.899860739968	
432000	-955.228399	1	94.927866462725	727.147895588981	
433000	-955.381903	1	94.399107936702	728.264954167586	
434000	-954.433057	1	97.695303130128	721.387517715464	
435000	-954.156954	1	98.667369892557	719.398495925839	
436000	-953.814421	1	99.881847752691	716.938530046557	
437000	-955.981064	1	92.351045199675	732.641532203842	
438000	-954.351929	1	97.980302045739	720.802510366285	
439000	-954.131003	1	98.759046022877	719.211830970377	
440000	-954.041036	1	99.077293691198	718.565067553911	
441000	-956.754670	1	89.742154729489	738.331273229497	
442000	-956.207216	1	91.584347901097	734.300290481451	
443000	-953.829803	1	99.827103039628	717.048817870995	
444000	-956.389514	1	90.968775128484	735.640122862017	
445000	-954.554951	1	97.268057087294	722.267383897663	
446000	-954.739464	1	96.623504342231	723.601291839790	
447000	-955.474199	1	94.081993580052	728.937424540753	
448000	-955.233736	1	94.909453135044	727.186706976570	
449000	-956.278715	1	91.342655681469	734.825495433012	
450000	-953.812210	1	99.889715873613	716.922683707182	
451000	-954.276098	1	98.247162945205	720.256124750660	
452000	-953.857467	1	99.728694859553	717.247211717324	
453000	-959.477439	1	80.841274700785	758.710504960746	
454000	-956.230529	1	91.505504213019	734.471499120631	
455000	-953.786275	1	99.982068342271	716.736773882179	
456000	-955.802704	1	92.958136204995	731.335958360697	
457000	-954.853097	1	96.227840119413	724.424008587482	
458000	-953.800112	1	99.932790050010	716.835953341019	
459000	-953.790443	1	99.967224970093	716.766643419889	
460000	-953.819354	1	99.864287192986	716.973901104515	
461000	-955.244062	1	94.873835227438	727.261800138094	
462000	-954.047083	1	99.055882919123	718.608519898411	
463000	-954.067236	1	98.984548034089	718.753353789639	
464000	-954.880091	1	96.133989447818	724.619588924358	
465000	-954.152492	1	98.683128823581	719.366397322968	
466000	-954.293163	1	98.187067799140	720.379049525342	
467000	-954.595843	1	97.124985677204	722.562794109704	
468000	-954.544453	1	97.304807357069	722.191565269103	
469000	-954.046923	1	99.056450316759	718.607368274913	
470000	-955.007971	1	95.690131048256	725.546822113262	
471000	-954.378742	1	97.886050589663	720.995807305094	
472000	-954.244218	1	98.359488360549	720.026545683884	
473000	-954.560095	1	97.250052209358	722.304538651495	
474000	-954.074821	1	98.957709108186	718.807870744438	
475000	-953.784307	1	99.989078705378	716.722668271125	
476000	-955.044856	1	95.562329490765	725.814493100355	
477000	-953.809640	1	99.898867209087	716.904254453393	
478000	-954.785883	1	96.461759608615	723.937255398278	
479000	-954.351902	1	97.980396649926	720.802316430214	
480000	-955.169636	1	95.130728351858	726.720729588855	
481000	-954.675050	1	96.848224793293	723.135339997001	
482000	-955.460828	1	94.127896490869	728.839965623631	
483000	-954.034965	1	99.098794646335	718.521440897538	
484000	-954.217124	1	98.455016256074	719.831486111721	
485000	-954.442316	1	97.662807531586	721.454317709366	
486000	-954.326183	1	98.070854967700	720.616956619571	
487000	-954.179577	1	98.587495305672	719.561260722144	
488000	-954.907083	1	96.040201680837	724.815204325704	
489000	-958.025571	1	85.536232026949	747.774609051995	
490000	-955.051721	1	95.538556235046	725.864318462573	
491000	-953.855854	1	99.734429480504	717.235645531565	
492000	-953.925521	1	99.486880322101	717.735493852977	
493000	-954.133041	1	98.751846614592	719.226484193624	
494000	-953.803745	1	99.919852608495	716.861999352087	
495000	-954.184756	1	98.569213113340	719.598532284363	
496000	-953.852244	1	99.747269963855	717.209749748234	
497000	-954.168567	1	98.626362439323	719.482043998501	
498000	-953.997247	1	99.232432011199	718.250478856774	
499000	-954.432356	1	97.697761874645	721.382464177207	
500000	-954.594867	1	97.128397832132	722.555744279634	
501000	-954.577800	1	97.188097059922	722.432435684491	
502000	-954.454384	1	97.620467865458	721.541383702696	
503000	-954.317951	1	98.099818670010	720.557639219423	
504000	-957.959638	1	85.752125843096	747.281740894844	
505000	-953.831629	1	99.820604478743	717.061913525631	
506000	-954.996004	1	95.731617338133	725.459998431787	
507000	-956.058912	1	92.086744077844	733.212096981066	
508000	-953.870693	1	99.681667543607	717.342084773669	
509000	-954.765493	1	96.532785445063	723.789665228984	
510000	-953.960565	1	99.362507941367	717.987061824346	
511000	-954.813949	1	96.364041777000	724.140466647434	
512000	-953.998746	1	99.227117595044	718.261247885218	
513000	-953.796681	1	99.945008969512	716.811356780302	
514000	-954.043246	1	99.069470617299	718.580943180102	
515000	-954.404275	1	97.796351672011	721.179923393208	
516000	-954.690862	1	96.793032676112	723.249691033951	
517000	-954.120163	1	98.797358379378	719.133868870249	
518000	-953.988910	1	99.261985760761	718.190601448933	
519000	-953.941009	1	99.431901427823	717.846663622069	
520000	-954.618528	1	97.045673102488	722.726723227719	
521000	-955.593061	1	93.674486554901	729.804368929879	
522000	-953.867345	1	99.693573181320	717.318062354428	
523000	-954.348122	1	97.993690397612	720.775066280927	
524000	-953.910897	1	99.538811769740	717.630538576238	
525000	-954.861839	1	96.197441133615	724.487340416822	
526000	-954.216864	1	98.455934559578	719.829611852833	
527000	-954.277726	1	98.241426835709	720.267855033304	
528000	-954.035749	1	99.096018159340	718.527074056136	
529000	-954.644082	1	96.956375488576	722.911432323101	
530000	-955.511502	1	93.953998496913	729.209387876905	
531000	-960.927762	1	76.255284425407	769.794441137276	
532000	-954.707003	1	96.736712405242	723.366438758618	
533000	-955.033252	1	95.602525865166	725.730271495160	
534000	-953.904354	1	99.562052546808	717.583584645820	
535000	-956.575706	1	90.342266863570	737.011104212256	
536000	-954.735571	1	96.637077243975	723.573121732692	
537000	-955.484659	1	94.046092161551	729.013676485235	
538000	-954.206475	1	98.492578390988	719.754834731245	
539000	-956.539300	1	90.464592643693	736.742837708240	
540000	-954.463863	1	97.587214533370	721.609788570330	
541000	-954.766754	1	96.528391582539	723.798792817121	
542000	-955.369359	1	94.442254522640	728.173604594855	
543000	-955.694692	1	93.326834441513	730.546454654492	
544000	-953.861103	1	99.715766047641	717.273290181131	
545000	-953.979596	1	99.295010064669	718.123712032457	
546000	-954.063200	1	98.998832435476	718.724343939776	
547000	-953.903964	1	99.563436660953	717.580788606767	
548000	-954.240997	1	98.370843978521	720.003349484858	
549000	-957.238310	1	88.130311675128	741.910781606808	
550000	-955.875178	1	92.711195589383	731.866174481643	
551000	-954.772078	1	96.509845002908	723.837324562207	
552000	-956.603009	1	90.250583656480	737.212355287027	
553000	-953.971919	1	99.322234231876	718.068586048810	
554000	-956.837431	1	89.465315743961	738.942575336225	
555000	-954.003069	1	99.211793586122	718.292303141738	
556000	-955.770888	1	93.066657562746	731.103312002655	
557000	-956.753200	1	89.747076931423	738.320417361893	
558000	-955.102591	1	95.362489199025	726.233662129031	
559000	-954.822908	1	96.332861048074	724.205347159834	
560000	-954.226362	1	98.422438016100	719.897988653619	
561000	-954.091083	1	98.900179214237	718.924774996987	
562000	-955.174729	1	95.113135959056	726.757743092857	
563000	-954.389057	1	97.849809164803	721.070178198136	
564000	-954.068203	1	98.981127150652	718.760301752022	
565000	-954.102615	1	98.859396427402	719.007685962359	
566000	-954.102213	1	98.860816914459	719.004797599594	
567000	-954.540713	1	97.317901778234	722.164556635131	
568000	-954.452915	1	97.625621231955	721.530784668251	
569000	-954.109854	1	98.833802152358	719.059734887265	
570000	-954.092455	1	98.895325050171	718.934641813488	
571000	-954.431693	1	97.700089043679	721.377681175518	
572000	-955.346181	1	94.522006005394	728.004847995911	
573000	-960.060032	1	78.987289990147	763.143600852992	
574000	-955.858380	1	92.768397622706	731.743251223263	
575000	-954.911710	1	96.024130882388	724.848740245806	
576000	-956.230080	1	91.507023562194	734.468198752953	
577000	-955.014797	1	95.666471431304	725.596352181724	
578000	-954.717166	1	96.701257624331	723.439964599059	
579000	-956.074460	1	92.034003430598	733.326109669784	
580000	-953.792487	1	99.959943395129	716.781297762132	
581000	-955.299966	1	94.681139460696	727.668475610723	
582000	-955.370130	1	94.439600991416	728.179221613359	
583000	-953.984004	1	99.279379741929	718.155368063715	
584000	-954.189047	1	98.554070182668	719.629408671683	
585000	-954.523527	1	97.378088422817	722.040456932749	
586000	-954.055525	1	99.025998831324	718.669182986675	
587000	-954.323384	1	98.080701685982	720.596788852384	
588000	-954.161079	1	98.652802420409	719.428171874959	
589000	-954.212725	1	98.470529552494	719.799825587213	
590000	-953.970394	1	99.327644137432	718.057633244142	
591000	-954.375551	1	97.897267055905	720.972795062322	
592000	-954.694242	1	96.781236834644	723.274137975570	
593000	-954.562195	1	97.242700994239	722.319710333064	
594000	-954.274970	1	98.251134783052	720.248002748746	
595000	-954.635148	1	96.987586754922	722.846855756767	
596000	-954.060254	1	99.009258133360	718.703173071106	
597000	-954.597644	1	97.118685819727	722.575810780033	
598000	-954.629874	1	97.006015719740	722.808734596481	
599000	-953.786393	1	99.981650249131	716.737615160254	
600000	-954.745083	1	96.603915494477	723.641953976418	
601000	-954.813207	1	96.366624397118	724.135093583629	
602000	-954.852194	1	96.230978673890	724.417470863269	
603000	-956.390269	1	90.966230127499	735.645677067407	
604000	-954.103287	1	98.857019819892	719.012518548222	
605000	-957.244662	1	88.109233788135	741.957915393034	
606000	-953.928793	1	99.475262982364	717.758979874381	
607000	-954.603798	1	97.097168015848	722.620276192769	
608000	-957.227541	1	88.166047612955	741.830889063089	
609000	-954.055519	1	99.026016911455	718.669146279885	
610000	-953.895472	1	99.593604595930	717.519855564858	
611000	-954.135925	1	98.741654727024	719.247229794691	
612000	-954.340707	1	98.019764725851	720.721627588225	
613000	-959.148796	1	81.894447625502	756.221152061927	
614000	-954.329242	1	98.060094955533	720.638997062679	
615000	-954.602674	1	97.101099143727	722.612152070513	
616000	-954.817909	1	96.350260622411	724.169140055979	
617000	-957.319057	1	87.862581416100	742.510096072579	
618000	-955.585509	1	93.700350281264	729.749252358267	
619000	-955.394003	1	94.357501119212	728.353077050107	
620000	-954.772575	1	96.508112351706	723.840924591350	
621000	-953.940681	1	99.433065726940	717.844308765904	
622000	-953.943270	1	99.423875259059	717.862897666729	
623000	-954.066937	1	98.985604623892	718.751207854667	
624000	-954.227971	1	98.416764707365	719.909571728797	
625000	-954.088777	1	98.908335133656	718.908197869367	
626000	-953.838228	1	99.797126617550	717.109231870248	
627000	-953.842661	1	99.781355372651	717.141023795805	
628000	-953.940408	1	99.434032850755	717.842352726616	
629000	-955.624759	1	93.565980685927	730.035736666343	
630000	-954.724465	1	96.675803668116	723.492765447341	
631000	-953.878644	1	99.653404540336	717.399122737132	
632000	-954.323681	1	98.079656465496	720.598929556278	
633000	-959.110481	1	82.017586967014	755.931458950946	
634000	-956.130578	1	91.843786056174	733.737750564248	
635000	-955.993520	1	92.308729829960	732.732792576965	
636000	-954.131078	1	98.758782233963	719.212367852484	
637000	-954.125945	1	98.776922871133	719.175449789244	
638000	-954.253269	1	98.327590964110	720.091715741400	
639000	-959.228280	1	81.639236343950	756.822464461143	
640000	-953.795424	1	99.949485310271	716.802346657473	
641000	-954.957373	1	95.865606939162	725.179803192855	
642000	-954.982672	1	95.777846517179	725.363286983375	
643000	-955.113103	1	95.326132266061	726.310002605365	
644000	-956.913565	1	89.211020847126	739.505371928675	
645000	-954.344051	1	98.008003907219	720.745729506594	
646000	-954.571631	1	97.209681541702	722.387869560107	
647000	-955.449532	1	94.166687738412	728.757636877229	
648000	-954.305581	1	98.143355071682	720.468506864234	
649000	-954.222125	1	98.437379424524	719.867486002266	
650000	-955.799957	1	92.967504947121	731.315865029950	
651000	-955.410802	1	94.299752458645	728.475442390227	
652000	-953.913117	1	99.530925776391	717.646473165873	
653000	-954.537562	1	97.328935974400	722.141799947690	
654000	-954.403635	1	97.798600961968	721.175304641238	
655000	-954.084935	1	98.921926966129	718.880574891755	
656000	-954.758734	1	96.556337347755	723.740745909814	
657000	-954.749720	1	96.587753365651	723.675508454194	
658000	-954.125933	1	98.776965870788	719.175362287904	
659000	-955.596679	1	93.662098717720	729.830772349791	
660000	-953.932900	1	99.460683339756	717.788458197292	
661000	-955.332912	1	94.567680466632	727.908253514802	
662000	-953.843378	1	99.778804704317	717.146165914713	
663000	-955.725781	1	93.220632226522	730.773605178452	
664000	-954.250813	1	98.336246312532	720.074029967589	
665000	-954.044836	1	99.063838854292	718.592372621049	
666000	-953.982815	1	99.283592961394	718.146834592714	
667000	-954.197430	1	98.524490351428	719.689734343374	
668000	-953.855209	1	99.736723115246	717.231019662006	
669000	-954.293605	1	98.185511641866	720.382233554836	
670000	-954.085682	1	98.919283553053	718.885946884560	
671000	-955.979822	1	92.355265654160	732.632431922167	
672000	-954.002934	1	99.212273362378	718.291330771831	
673000	-954.216269	1	98.458032962533	719.825329068891	
674000	-955.039905	1	95.579481046849	725.778552505901	
675000	-956.013904	1	92.239499460310	732.882172688084	
676000	-954.475613	1	97.546008980056	721.694580785791	
677000	-956.246605	1	91.451157069972	734.589581988971	
678000	-954.010202	1	99.186516316702	718.343539118982	
679000	-953.904770	1	99.560572537744	717.586574441532	
680000	-955.029467	1	95.615639785772	725.702801104184	
681000	-954.990674	1	95.750095212277	725.421337875239	
682000	-957.025587	1	88.837500818679	740.334247486096	
683000	-954.180854	1	98.582987280176	719.570450562807	
684000	-954.634283	1	96.990609212802	722.840603224149	
685000	-954.939077	1	95.929104448398	725.047137406167	
686000	-955.240539	1	94.885986148635	727.236179683641	
687000	-953.858664	1	99.724439263545	717.255795251660	
688000	-953.809207	1	99.900406636306	716.901154460722	
689000	-955.509542	1	93.960720942836	729.195096358953	
690000	-954.677626	1	96.839232311749	723.153967350886	
691000	-954.877239	1	96.143902468157	724.598922805242	
692000	-953.877980	1	99.655766020078	717.394356424228	
693000	-956.487804	1	90.637768144534	736.363538403593	
694000	-957.885699	1	85.994525007717	746.729412029828	
695000	-954.133213	1	98.751236637655	719.227725747328	
696000	-954.063809	1	98.996677720035	718.728719653176	
697000	-954.886071	1	96.113207988926	724.662918988446	
698000	-953.960472	1	99.362836855349	717.986396144935	
699000	-953.951082	1	99.396155134472	717.918974836709	
700000	-955.102973	1	95.361168968668	726.236433846219	
701000	-955.056957	1	95.520423767563	725.902328709280	
702000	-954.758955	1	96.555567592110	723.742344592645	
703000	-954.010130	1	99.186771599646	718.343021610727	
704000	-954.108941	1	98.837027190787	719.053175716679	
705000	-954.208149	1	98.486673492391	719.766882830617	
706000	-954.007036	1	99.197736922185	718.320793927653	
707000	-955.519324	1	93.927170455684	729.266431186240	
708000	-954.689590	1	96.797471753801	723.240491703233	
709000	-953.836576	1	99.803003644260	717.097386067841	
710000	-954.150189	1	98.691264936948	719.349827103516	
711000	-954.520079	1	97.390167033381	722.015560114269	
712000	-955.341461	1	94.538251116878	727.970487562534	
713000	-954.947085	1	95.901307958005	725.105203436965	
714000	-954.665153	1	96.882778208457	723.063779000339	
715000	-954.393823	1	97.833064223744	721.104548806422	
716000	-953.909593	1	99.543441796558	717.621183602250	
717000	-954.854912	1	96.221529199231	724.437155028989	
718000	-954.940997	1	95.922438690808	725.061060643036	
719000	-954.012196	1	99.179451357137	718.357861656509	
720000	-953.839787	1	99.791579454325	717.120413394364	
721000	-954.396956	1	97.822060382021	721.127138136928	
722000	-954.903247	1	96.053528750165	724.787397612414	
723000	-954.382298	1	97.873557402091	721.021441727572	
724000	-954.797458	1	96.421452137347	724.021055831312	
725000	-954.282768	1	98.223671331046	720.304168788802	
726000	-954.326167	1	98.070910251558	720.616843383640	
727000	-954.001704	1	99.216631519612	718.282498226705	
728000	-954.747280	1	96.596258054557	723.657851106227	
729000	-956.218916	1	91.544775014279	734.386208116844	
730000	-953.807659	1	99.905917441455	716.890057547097	
731000	-954.290636	1	98.195966334227	720.360843247762	
732000	-954.960609	1	95.854378272789	725.203271245626	
733000	-955.887988	1	92.667582485622	731.959937572856	
734000	-955.326457	1	94.589902643932	727.861271263256	
735000	-954.293669	1	98.185288770623	720.382689572006	
736000	-953.836362	1	99.803763509242	717.095854522886	
737000	-955.480077	1	94.061818384154	728.980272161675	
738000	-956.942723	1	89.113722068045	739.721033184410	
739000	-955.681432	1	93.372152255353	730.449591515154	
740000	-955.476691	1	94.073439576304	728.955590400261	
741000	-957.014175	1	88.875516005281	740.249767843611	
742000	-953.947638	1	99.408374138045	717.894254287188	
743000	-954.422408	1	97.732683410378	721.310701124177	
744000	-953.951265	1	99.395503062875	717.920294137122	
745000	-954.038394	1	99.086649184783	718.546083654461	
746000	-953.867747	1	99.692142353576	717.320949243820	
747000	-954.861429	1	96.198867965533	724.484367431448	
748000	-955.368247	1	94.446078346722	728.165510523867	
749000	-954.109974	1	98.833375934039	719.060601756331	
750000	-954.360694	1	97.949487775750	720.865687793906	
751000	-955.434863	1	94.217071322097	728.650747514241	
752000	-953.812550	1	99.888507966566	716.925116347397	
753000	-953.904398	1	99.561894043996	717.583904838521	
754000	-954.521659	1	97.384633820936	722.026965006816	
755000	-955.404978	1	94.319768696762	728.433022262062	
756000	-955.119124	1	95.305310299961	726.353734773242	
757000	-957.266933	1	88.035363174614	742.123169032260	
758000	-955.859310	1	92.765229836377	731.750056963379	
759000	-955.554668	1	93.806006378380	729.524226448729	
760000	-953.987775	1	99.266009039944	718.182451355040	
761000	-954.949186	1	95.894018984826	725.120432296847	
762000	-955.676373	1	93.389445440779	730.412638961351	
763000	-953.883110	1	99.637533671740	717.431158573019	
764000	-955.223603	1	94.944414713124	727.113020850999	
765000	-955.584913	1	93.702389092978	729.744908111098	
766000	-955.326024	1	94.591393923406	727.858118725736	
767000	-954.615832	1	97.055096960332	722.707239080225	
768000	-954.144055	1	98.712933647611	719.305702143193	
769000	-954.162226	1	98.648751323739	719.436425229521	
770000	-954.512958	1	97.415113277164	721.964148839102	
771000	-954.764177	1	96.537372951923	723.780135762892	
772000	-954.381857	1	97.875106967239	721.018262058035	
773000	-954.704365	1	96.745915419427	723.347357501932	
774000	-954.492937	1	97.485273606464	721.819619651027	
775000	-954.386242	1	97.859698442606	721.049881987461	
776000	-954.349327	1	97.989450265655	720.783757540403	
777000	-954.055914	1	99.024619756471	718.671982841397	
778000	-954.754874	1	96.569791660456	723.712804850835	
779000	-954.028343	1	99.122248735320	718.473861176915	
780000	-954.244221	1	98.359477960518	720.026566929218	
781000	-953.965838	1	99.343801686881	718.024924228863	
782000	-957.397218	1	87.603794986449	743.090676232735	
783000	-954.080508	1	98.937588325767	718.848750294552	
784000	-954.643785	1	96.957410897525	722.909289751853	
785000	-954.276514	1	98.245696209411	720.259124150569	
786000	-955.819648	1	92.900372782614	731.459881353489	
787000	-954.012559	1	99.178166174343	718.360467162522	
788000	-954.196787	1	98.526756045049	719.685113060317	
789000	-954.827043	1	96.318472310089	724.235293275806	
790000	-954.123354	1	98.786080121224	719.156816203210	
791000	-955.656942	1	93.455884838559	730.270721955391	
792000	-953.911453	1	99.536837499545	717.634527714319	
793000	-956.194418	1	91.627646496627	734.206317749750	
794000	-955.770216	1	93.068951202433	731.098397334193	
795000	-954.300733	1	98.160417671148	720.433584256962	
796000	-954.736833	1	96.632676156322	723.582255662930	
797000	-953.960291	1	99.363478808798	717.985096919967	
798000	-954.693701	1	96.783123666438	723.270227330526	
799000	-954.245903	1	98.353550847494	720.038675252135	
800000	-954.614686	1	97.059102737987	722.698957506226	
801000	-955.502090	1	93.986282781453	729.140761210567	
802000	-954.260897	1	98.300711595288	720.146648306682	
803000	-954.102993	1	98.858059585678	719.010404278783	
804000	-954.072975	1	98.964240501127	718.794602506158	
805000	-954.439824	1	97.671554655465	721.436334610673	
806000	-953.985118	1	99.275428521169	718.163371186107	
807000	-954.239405	1	98.376454743651	719.991889235075	
808000	-954.414584	1	97.760151100532	721.254271753697	
809000	-956.637980	1	90.133219176080	737.470210206263	
810000	-955.436670	1	94.210863734611	728.663914394681	
811000	-954.141241	1	98.722875049206	719.285460991488	
812000	-953.788411	1	99.974460152905	716.752083434613	
813000	-953.788516	1	99.974085761657	716.752836830309	
814000	-957.441806	1	87.456329199519	743.422077254827	
815000	-954.581026	1	97.176810656807	722.455742560963	
816000	-955.678147	1	93.383382172895	730.425594475897	
817000	-953.930200	1	99.470269587442	717.769075479784	
818000	-954.989462	1	95.754298293813	725.412544826924	
819000	-955.021250	1	95.644110384158	725.643173483873	
820000	-955.531397	1	93.885771861366	729.354481903079	
821000	-954.069635	1	98.976058131724	718.770597555274	
822000	-954.682658	1	96.821664655493	723.190362039513	
823000	-953.791277	1	99.964253686501	716.772623077641	
824000	-954.248091	1	98.345840007886	720.054428489917	
825000	-955.480668	1	94.059790234575	728.984579924666	
826000	-953.896890	1	99.588567108434	717.530029061277	
827000	-956.665492	1	90.040940936844	737.673132203317	
828000	-954.265025	1	98.286168068434	720.176376167175	
829000	-954.526046	1	97.369267534377	722.058640570752	
830000	-954.746808	1	96.597904894370	723.654432112123	
831000	-955.700776	1	93.306046415221	730.590900343772	
832000	-954.759286	1	96.554416314051	723.744735669027	
833000	-955.046961	1	95.555039736223	725.829770254394	
834000	-955.503662	1	93.980892167634	729.152218663354	
835000	-954.511140	1	97.421483313836	721.951022825994	
836000	-954.058648	1	99.014944240611	718.691627483152	
837000	-953.868326	1	99.690082870377	717.325104598877	
838000	-958.871564	1	82.787122064803	754.127564664607	
839000	-955.311277	1	94.642175319428	727.750792846272	
840000	-955.442806	1	94.189789497273	728.708620274558	
841000	-954.778543	1	96.487323059409	723.884124121415	
842000	-954.625567	1	97.021069387184	722.777600152760	
843000	-953.790594	1	99.966684776725	716.767730537465	
844000	-953.872363	1	99.675732938406	717.354060232588	
845000	-956.298715	1	91.275110116941	734.972471325243	
846000	-953.866725	1	99.695775728006	717.313618492772	
847000	-954.276338	1	98.246318430989	720.257851734208	
848000	-953.805177	1	99.914755875931	716.872261101296	
849000	-954.433877	1	97.692423686283	721.393436075973	
850000	-954.444702	1	97.654435832528	721.471530330137	
851000	-953.863732	1	99.706415890070	717.292152175240	
852000	-953.852192	1	99.747454187335	717.209378241936	
853000	-954.156922	1	98.667483674739	719.398264151618	
854000	-954.437442	1	97.679912102079	721.419153994105	
855000	-955.190353	1	95.059182128094	726.871295668594	
856000	-953.893816	1	99.599488120806	717.507974053833	
857000	-953.928519	1	99.476234754791	717.757015207492	
858000	-955.542213	1	93.848693953507	729.433370419608	
859000	-954.386312	1	97.859453633874	721.050384397167	
860000	-955.429777	1	94.234546678691	728.613684536904	
861000	-953.887311	1	99.622602302338	717.461302343282	
862000	-954.747721	1	96.594720699432	723.661042846053	
863000	-955.970370	1	92.387384596495	732.563187030698	
864000	-954.592968	1	97.135041004395	722.542019497328	
865000	-955.202893	1	95.015888987265	726.962451240739	
866000	-954.092991	1	98.893429361290	718.938495206268	
867000	-955.881109	1	92.691000330276	731.909587470336	
868000	-954.750041	1	96.586633787165	723.677833013309	
869000	-954.137315	1	98.736745175249	719.257223894047	
870000	-953.801898	1	99.926431605195	716.848753941048	
871000	-956.647800	1	90.100276564100	737.542633321998	
872000	-954.593147	1	97.134413367680	722.543316158040	
873000	-954.090033	1	98.903894270705	718.917223888100	
874000	-954.206459	1	98.492633348455	719.754722601502	
875000	-955.040217	1	95.578397673134	725.780822520131	
876000	-954.103819	1	98.855137602093	719.016345919361	
877000	-957.205182	1	88.240264266142	741.665044698845	
878000	-954.382695	1	97.872160820766	721.024307516918	
879000	-954.174657	1	98.604862631505	719.525860126704	
880000	-955.251808	1	94.847122526170	727.318134191773	
881000	-954.111006	1	98.829728015390	719.068021258254	
882000	-954.546024	1	97.299307965745	722.202909313059	
883000	-954.612423	1	97.067012063409	722.682606598823	
884000	-955.667793	1	93.418780804515	730.349967264849	
885000	-954.058431	1	99.015709906468	718.690072852384	
886000	-953.887490	1	99.621969018055	717.462580924303	
887000	-954.392271	1	97.838516669040	721.093356554671	
888000	-954.447906	1	97.643192661499	721.494648919238	
889000	-953.837266	1	99.800546877876	717.102337874989	
890000	-955.107057	1	95.347042456872	726.266093378984	
891000	-954.278685	1	98.238050084409	720.274760744176	
892000	-954.244786	1	98.357485308527	720.030637584684	
893000	-955.491284	1	94.023358523258	729.061973628777	
894000	-954.645184	1	96.952525014105	722.919400285724	
895000	-953.875832	1	99.663399519650	717.378950005213	
896000	-957.509117	1	87.233929775390	743.922653872376	
897000	-953.946094	1	99.413853485943	717.883169806976	
898000	-954.016000	1	99.165974315695	718.385185790051	
899000	-954.391262	1	97.842062862226	721.086077573961	
900000	-954.935104	1	95.942898005878	725.018328496648	
901000	-954.347425	1	97.996138598683	720.770048207093	
902000	-954.406163	1	97.789723731370	721.193533938763	
903000	-954.092313	1	98.895829315709	718.933616797442	
904000	-955.302855	1	94.671185829299	727.689501332419	
905000	-953.938170	1	99.441978583706	717.826282892607	
906000	-954.966675	1	95.833332644193	725.247263284914	
907000	-953.924935	1	99.488962153252	717.731285419387	
908000	-954.532825	1	97.345523555020	722.107594406235	
909000	-954.647352	1	96.944949661738	722.935077125455	
910000	-954.879558	1	96.135841553497	724.615727615433	
911000	-955.161079	1	95.160290463976	726.658545562706	
912000	-955.244102	1	94.873700412764	727.262084413102	
913000	-953.930004	1	99.470965598308	717.767668262414	
914000	-958.721379	1	83.272370349956	752.995825896202	
915000	-955.479659	1	94.063254285809	728.977222372436	
916000	-954.811234	1	96.373490223030	724.120810050947	
917000	-954.242469	1	98.365652340105	720.013954178259	
918000	-955.488985	1	94.031246850804	729.045213934690	
919000	-953.892345	1	99.604717215160	717.497414684136	
920000	-954.844204	1	96.258770169499	724.359588273398	
921000	-953.781297	1	99.999803427661	716.701090762306	
922000	-955.100090	1	95.371140601072	726.215500022482	
923000	-954.185968	1	98.564936148556	719.607252563129	
924000	-954.873057	1	96.158441727189	724.568615515011	
925000	-953.790810	1	99.965915733208	716.769278216332	
926000	-953.901431	1	99.572433177888	717.562615689208	
927000	-954.276045	1	98.247348439635	720.255745426904	
928000	-954.652501	1	96.926964466219	722.972300992294	
929000	-954.000829	1	99.219733285769	718.276212189748	
930000	-954.543869	1	97.306852647167	722.187346427747	
931000	-955.420486	1	94.266469068834	728.545996153176	
932000	-954.262511	1	98.295025047902	720.158271482628	
933000	-953.921381	1	99.501580472541	717.705779166025	
934000	-954.247921	1	98.346437517644	720.053207737937	
935000	-956.965020	1	89.039356431810	739.885984010332	
936000	-955.477991	1	94.068977675912	728.965066541308	
937000	-955.348210	1	94.515021372845	728.019622895278	
938000	-954.465871	1	97.580173395466	721.624275454909	
939000	-953.932692	1	99.461422726122	717.786963148387	
940000	-954.368918	1	97.920576597803	720.924979681089	
941000	-954.157128	1	98.666756078043	719.399746269761	
942000	-955.453383	1	94.153461449990	728.785704546463	
943000	-954.657409	1	96.909823878879	723.007782462473	
944000	-955.872962	1	92.718740399384	731.849957663505	
945000	-954.222864	1	98.434772646462	719.872807395283	
946000	-954.000228	1	99.221864980694	718.271892203751	
947000	-953.831317	1	99.821714008316	717.059677587055	
948000	-956.628404	1	90.165347257386	737.399597544661	
949000	-954.647842	1	96.943239066713	722.938617272350	
950000	-955.699404	1	93.310734737604	730.580875797350	
951000	-954.157059	1	98.667001015354	719.399247330105	
952000	-954.743989	1	96.607728997653	723.634037415138	
953000	-953.836872	1	99.801948053414	717.099513680795	
954000	-954.191963	1	98.543780278635	719.650392224044	
955000	-955.657901	1	93.452605530065	730.277724723821	
956000	-954.871911	1	96.162425750332	724.560311459420	
957000	-953.813082	1	99.886611600173	716.928935552107	
958000	-953.787057	1	99.979283032805	716.742378484575	
959000	-954.252807	1	98.329220020512	720.088386925846	
960000	-954.880712	1	96.131832966893	724.624084882825	
961000	-954.750004	1	96.586763735634	723.677563202608	
962000	-954.501402	1	97.455608502877	721.880717961302	
963000	-954.489881	1	97.495986820960	721.797558775977	
964000	-955.020518	1	95.646645840652	725.637864072987	
965000	-953.940148	1	99.434955036344	717.840487592795	
966000	-954.256108	1	98.317584575917	720.112163904749	
967000	-953.977755	1	99.301535765533	718.110496921224	
968000	-954.097618	1	98.877067708128	718.971756583376	
969000	-953.822270	1	99.853908599382	716.994808747480	
970000	-954.557992	1	97.257412939293	722.289348355365	
971000	-954.552494	1	97.276655712767	722.249641987554	
972000	-954.362102	1	97.944536965074	720.875839940884	
973000	-953.865166	1	99.701319172341	717.302434436184	
974000	-954.150012	1	98.691889863622	719.348554413340	
975000	-954.442109	1	97.663534094707	721.452823922636	
976000	-954.358970	1	97.955545910380	720.853265594855	
977000	-953.969691	1	99.330137543775	718.052585321254	
978000	-953.841165	1	99.786678279940	717.130293269787	
979000	-955.319417	1	94.614142837827	727.810033143379	
980000	-953.939158	1	99.438468827720	717.833381045598	
981000	-954.636139	1	96.984125260424	722.854016732568	
982000	-957.107605	1	88.564511234487	740.941703019404	
983000	-954.057701	1	99.018295577855	718.684822909973	
984000	-956.265099	1	91.388657380221	734.725447270970	
985000	-953.882939	1	99.638139999022	717.429934595386	
986000	-953.844296	1	99.775537729479	717.152752278993	
987000	-953.926661	1	99.482831104656	717.743679603623	
988000	-955.161213	1	95.159826878733	726.659520588836	
989000	-954.387751	1	97.854397512369	721.060761095927	
990000	-953.990821	1	99.255210132747	718.204327760586	
991000	-956.839404	1	89.458722415692	738.957152040511	
992000	-953.786858	1	99.979993123028	716.740949626431	
993000	-957.139691	1	88.457826716176	741.179479496392	
994000	-956.184650	1	91.660699003758	734.134606353965	
995000	-954.724570	1	96.675437659205	723.493524773394	
996000	-954.860937	1	96.200577136300	724.480806207854	
997000	-953.891855	1	99.606455316116	717.493904964966	
998000	-957.131590	1	88.484755078395	741.119441784099	
999000	-954.423198	1	97.729910226864	721.316399118732	
1000000	-954.202763	1	98.505673074255	719.728119255606	
1001000	-954.187862	1	98.558251791574	719.620881951703	
1002000	-954.177960	1	98.593200739278	719.549630453954	
1003000	-954.987624	1	95.760673448903	725.399208333198	
1004000	-954.405210	1	97.793069534787	721.186663192706	
1005000	-953.823426	1	99.849793905752	717.003098347430	
1006000	-954.420819	1	97.738259029038	721.299245471932	
1007000	-954.755060	1	96.569142091197	723.714153756337	
1008000	-954.104795	1	98.851688826987	719.023358959536	
1009000	-955.139920	1	95.233412260386	726.504804450409	
1010000	-953.955830	1	99.379306623341	717.953066074302	
