# Supplementary material for: Reply to: ‘Reconstructed evolutionary patterns from crocodile-line archosaurs demonstrate the impact of failure to log-transform body size data’
Source: Commun Biol. 2022 Feb 25;5:170. doi: 10.1038/s42003-022-03072-x (PMC8881626; doi:10.1038/s42003-022-03072-x)
Supplement: Supplementary file 4 — Supplementary Data 2 [file 42003_2022_3072_MOESM4_ESM.zip › simulations/log_files/BM/simulated_data_5.txt.Log.txt]

Options:
Model:                           Continuous: Random Walk
Tree File Name:                  tree_simlation_5.nex
Data File Name:                  simulated_data_5.txt
Log File Name:                   simulated_data_5.txt.Log.txt
Save Initial Trees:              False
Save Trees:                      False
Summary:                         False
Seed:                            2081735920
Precision:                       64 bits
Cores:                           1
Analysis Type:                   MCMC
Sample Period:                   1000
Iterations:                      1010000
Burn in:                         10000
MCMC ML Start:                   False
Schedule File:                   simulated_data_5.txt.Schedule.txt
Rate Dev:                        AutoTune
No of Rates:                     1
Test for trait correlation:      True
Kappa:                           Not in use
Delta:                           Not in use
Lambda:                          Not in use
OU:                              Not in use
Min Trans Taxa No:               10
RJ Local Kappa:                  False
RJ Local Lambda:                 False
RJ Local Delta:                  False
RJ Local OU:                     False
Restrictions:
    alpha-1                      None
Prior Information:
    Priors
        alpha-1 - uniform -100.00 100.00 
Tree Information
     Trees:                      1
     Taxa:                       200
     Sites:                      1
Iteration	Lh	Tree No	Alpha 1	Sigma^2 1 	
11000	-998.263074	1	95.257874585640	1053.113514686471	
12000	-997.854821	1	97.148531149561	1048.822916345361	
13000	-997.808325	1	97.365578804514	1048.335368001414	
14000	-997.423732	1	99.174915461195	1044.311280009443	
15000	-997.405543	1	99.261115266495	1044.121356251974	
16000	-1002.244974	1	78.002138553272	1095.893517968402	
17000	-997.436441	1	99.114716036658	1044.444013785042	
18000	-998.072570	1	96.136784460912	1051.109199188110	
19000	-997.721890	1	97.770022889506	1047.429630457194	
20000	-997.546372	1	98.595192809157	1045.592811431265	
21000	-997.471464	1	98.948973018211	1044.809871103466	
22000	-999.464899	1	89.838388928653	1065.846455820051	
23000	-998.667251	1	93.411781442823	1057.378574743615	
24000	-998.146873	1	95.793295260671	1051.890495973387	
25000	-998.020322	1	96.378846461576	1050.560160788378	
26000	-1001.784479	1	79.903960768032	1090.858587998971	
27000	-997.465071	1	98.979207684245	1044.743086903091	
28000	-998.735503	1	93.102466132555	1058.100496823097	
29000	-1000.093529	1	87.082677986651	1072.567794507999	
30000	-998.389879	1	94.676001339073	1054.449765358354	
31000	-997.861337	1	97.118144144399	1048.891256253623	
32000	-997.452907	1	99.036765582775	1044.616004829333	
33000	-997.292730	1	99.797085063217	1042.944109801853	
34000	-997.907752	1	96.901880027477	1049.378215453249	
35000	-998.315626	1	95.016423623656	1053.667097310958	
36000	-998.175998	1	95.658893890661	1052.196907685915	
37000	-997.782666	1	97.485512153244	1048.066407797623	
38000	-997.365611	1	99.450574742634	1043.704493085193	
39000	-998.957283	1	92.102049541911	1060.449762960162	
40000	-997.380966	1	99.377690168071	1043.864766171482	
41000	-997.302738	1	99.749447435396	1043.048489939179	
42000	-997.278883	1	99.863025066763	1042.799708885604	
43000	-998.330981	1	94.945959077438	1053.828894557796	
44000	-997.282990	1	99.843466449855	1042.842530034614	
45000	-998.170489	1	95.684305453869	1052.138943398874	
46000	-998.647544	1	93.501224604976	1057.170210975105	
47000	-997.387503	1	99.346673314728	1043.933007506652	
48000	-997.527639	1	98.683573913337	1045.396960836964	
49000	-998.100502	1	96.007554550013	1051.402840719674	
50000	-998.511255	1	94.121356909007	1055.730393571423	
51000	-997.980451	1	96.563861500090	1050.141380599979	
52000	-999.781916	1	88.442326421767	1069.230733192488	
53000	-998.250074	1	95.317668931095	1052.976619592517	
54000	-997.862399	1	97.113193415473	1048.902392284071	
55000	-997.330404	1	99.617843569506	1043.337109333827	
56000	-997.616932	1	98.262835201175	1046.330840943860	
57000	-998.874679	1	92.473831031780	1059.574151950602	
58000	-998.918934	1	92.274527315386	1060.043170683342	
59000	-997.354574	1	99.502988710751	1043.589306801856	
60000	-998.242449	1	95.352754545467	1052.896329939035	
61000	-997.327182	1	99.633162799330	1043.303493331887	
62000	-997.816456	1	97.327595943389	1048.420613357068	
63000	-1000.940177	1	83.448114963618	1081.687213420116	
64000	-1000.437659	1	85.595131087477	1076.265175036513	
65000	-998.717539	1	93.183808690034	1057.910445311209	
66000	-997.681571	1	97.959113561145	1047.007398741418	
67000	-998.272979	1	95.212334643550	1053.217827856429	
68000	-998.434129	1	94.473535515866	1054.916460883036	
69000	-997.675938	1	97.985553595811	1046.948421673959	
70000	-997.811518	1	97.350663859169	1048.368838008169	
71000	-999.185980	1	91.077787015619	1062.877750965870	
72000	-998.181906	1	95.631646485375	1052.259075288446	
73000	-997.721924	1	97.769862549229	1047.429988822975	
74000	-997.658660	1	98.066683089896	1046.767550082309	
75000	-997.751823	1	97.629818962688	1047.743205990079	
76000	-997.562291	1	98.520132746998	1045.759277319503	
77000	-999.257091	1	90.760788118968	1063.633847814640	
78000	-997.566860	1	98.498598976111	1045.807057044662	
79000	-998.764889	1	92.969500090842	1058.411475452347	
80000	-999.348484	1	90.354399858578	1064.606375050234	
81000	-998.675343	1	93.375074873733	1057.464135868063	
82000	-998.694252	1	93.289330936365	1057.664115627976	
83000	-998.969739	1	92.046074148434	1060.581857265659	
84000	-998.632380	1	93.570083041049	1057.009920135638	
85000	-997.524362	1	98.699043015413	1045.362699248717	
86000	-998.127187	1	95.884212380605	1051.683445254754	
87000	-997.270860	1	99.901248101321	1042.716048526927	
88000	-999.631640	1	89.102459678603	1067.625141748151	
89000	-997.635570	1	98.175185983901	1046.525877195864	
90000	-997.438555	1	99.104705615663	1044.466093474625	
91000	-998.690590	1	93.305931990424	1057.625384571275	
92000	-997.448788	1	99.056258753643	1044.572982319493	
93000	-998.278027	1	95.189127369315	1053.271003604922	
94000	-997.446179	1	99.068611731487	1044.545722922707	
95000	-997.881228	1	97.025420375596	1049.099915675510	
96000	-998.997235	1	91.922586298911	1060.873514619314	
97000	-998.767252	1	92.958810130089	1058.436493771660	
98000	-998.771984	1	92.937414032549	1058.486575790819	
99000	-999.473164	1	89.801822639461	1065.934553574487	
100000	-997.427770	1	99.155783393048	1044.353455717238	
101000	-999.047154	1	91.698668475142	1061.403222963372	
102000	-998.019955	1	96.380545985510	1050.556310514409	
103000	-998.153401	1	95.763159410611	1051.959166030740	
104000	-997.803646	1	97.387440589302	1048.286317692308	
105000	-998.844679	1	92.609100232954	1059.256320705097	
106000	-998.897577	1	92.370676264298	1059.816795981931	
107000	-997.801456	1	97.397674611212	1048.263359674271	
108000	-998.177225	1	95.653236558519	1052.209814100428	
109000	-998.057321	1	96.207386482558	1050.948928965139	
110000	-997.406755	1	99.255372189343	1044.134004892280	
111000	-997.613539	1	98.278795096232	1046.295345248607	
112000	-999.451967	1	89.895617003047	1065.708637240029	
113000	-1000.824260	1	83.940792051630	1080.434083616311	
114000	-997.252385	1	99.989310547340	1042.523424422383	
115000	-998.025583	1	96.354449381744	1050.615439385334	
116000	-998.999441	1	91.912682412971	1060.896920394517	
117000	-999.139989	1	91.283178796950	1062.389032004882	
118000	-998.016964	1	96.394416355895	1050.524889536418	
119000	-997.413110	1	99.225248557695	1044.200361475356	
120000	-997.276566	1	99.874063067703	1042.775546261900	
121000	-997.648306	1	98.115326607431	1046.659172500114	
122000	-997.472120	1	98.945870257087	1044.816725807618	
123000	-997.366833	1	99.444771642534	1043.717249829156	
124000	-998.290692	1	95.130928643890	1053.404408570280	
125000	-997.575112	1	98.459712705943	1045.893364720086	
126000	-998.657555	1	93.455780612041	1057.276053855106	
127000	-998.679006	1	93.358458722041	1057.502876971960	
128000	-997.771932	1	97.535715339070	1047.953916702606	
129000	-998.484550	1	94.243196321346	1055.448498578592	
130000	-997.268014	1	99.914810668321	1042.686371264076	
131000	-999.070073	1	91.595978225969	1061.646518367356	
132000	-998.442149	1	94.436873716057	1055.001064535890	
133000	-998.973814	1	92.027765903025	1060.625077134401	
134000	-999.414585	1	90.061180891935	1065.310324895925	
135000	-997.392871	1	99.321209447634	1043.989047269787	
136000	-998.912306	1	92.304358215625	1059.972914631893	
137000	-997.553910	1	98.559645794250	1045.671631112048	
138000	-998.112793	1	95.950730046377	1051.532075552635	
139000	-997.628365	1	98.209062584384	1046.450475326893	
140000	-998.687674	1	93.319152422217	1057.594544988962	
141000	-999.627365	1	89.121281645903	1067.579502557354	
142000	-998.430618	1	94.489589707281	1054.879422242094	
143000	-997.308705	1	99.721051274795	1043.110733219148	
144000	-997.279178	1	99.861619487968	1042.802785945231	
145000	-998.674223	1	93.380155548967	1057.452291314687	
146000	-998.688137	1	93.317051960077	1057.599444525706	
147000	-997.637555	1	98.165855775803	1046.546648606449	
148000	-998.077401	1	96.114422102464	1051.159985673392	
149000	-997.805393	1	97.379276262876	1048.304634401052	
150000	-998.514634	1	94.105948187001	1055.766067291657	
151000	-998.625483	1	93.601414137240	1056.937021019367	
152000	-997.643011	1	98.140207996644	1046.603756900994	
153000	-997.398901	1	99.292611191922	1044.052002000063	
154000	-999.909853	1	87.882617733209	1070.599551315233	
155000	-999.984015	1	87.559121060198	1071.393822487108	
156000	-997.616500	1	98.264867377378	1046.326320960681	
157000	-998.978597	1	92.006277449180	1060.675813821604	
158000	-1002.565956	1	76.688785045765	1099.416793662417	
159000	-997.499498	1	98.816455991288	1045.102819244210	
160000	-997.546599	1	98.594123193590	1045.595182724410	
161000	-998.901243	1	92.354168516183	1059.855647695101	
162000	-998.205069	1	95.524878571697	1052.502833450166	
163000	-997.519574	1	98.721642795040	1045.312653777293	
164000	-999.733758	1	88.653553153418	1068.715943578449	
165000	-998.955106	1	92.111836248521	1060.426674717896	
166000	-997.704266	1	97.852644823632	1047.245042672562	
167000	-998.097162	1	96.023001881823	1051.367721395257	
168000	-997.269328	1	99.908548756255	1042.700072919233	
169000	-997.444977	1	99.074298315918	1044.533175423862	
170000	-1003.955987	1	71.109417748195	1114.805729243295	
171000	-998.650756	1	93.486642804419	1057.204168283095	
172000	-1000.013969	1	87.428657195080	1071.714795290628	
173000	-999.382017	1	90.205574165943	1064.963435089619	
174000	-997.410888	1	99.235777965267	1044.177164949114	
175000	-997.940321	1	96.750341085594	1049.720044548856	
176000	-998.372750	1	94.754458273694	1054.269159068807	
177000	-999.153928	1	91.220897127679	1062.537130297023	
178000	-997.510240	1	98.765714007461	1045.215093669200	
179000	-997.422518	1	99.180664315491	1044.298608508934	
180000	-998.275803	1	95.199353045679	1053.247571652210	
181000	-997.661421	1	98.053714988149	1046.796451721671	
182000	-998.549430	1	93.947372988961	1056.133497225912	
183000	-999.634087	1	89.091686399200	1067.651268109283	
184000	-998.038845	1	96.292977093651	1050.754780366134	
185000	-997.545132	1	98.601038681845	1045.579851818080	
186000	-997.392406	1	99.323411746365	1043.984199985858	
187000	-997.442513	1	99.085966741677	1044.507431158277	
188000	-998.181689	1	95.632650534269	1052.256784164601	
189000	-998.123892	1	95.899435381363	1051.648794756543	
190000	-998.276552	1	95.195909127636	1053.255463072278	
191000	-997.974985	1	96.589245291137	1050.083983097983	
192000	-998.526483	1	94.051930057170	1055.891169223283	
193000	-997.681651	1	97.958738751957	1047.008234899877	
194000	-997.370009	1	99.429694942344	1043.750395840596	
195000	-997.301466	1	99.755498905403	1043.035227636504	
196000	-997.391920	1	99.325720951784	1043.979117513279	
197000	-998.014903	1	96.403978605591	1050.503230332491	
198000	-998.004792	1	96.450879465219	1050.397025429701	
199000	-998.259610	1	95.273804283925	1053.077037066942	
200000	-998.194974	1	95.571399399129	1052.396592632167	
201000	-997.875622	1	97.051549267051	1049.041097882995	
202000	-998.523197	1	94.066907753589	1055.856475595745	
203000	-998.127179	1	95.884249577438	1051.683360581369	
204000	-1001.750635	1	80.044580937147	1090.489454007804	
205000	-998.753123	1	93.022721249171	1058.286956240464	
206000	-998.098401	1	96.017272217635	1051.380747108242	
207000	-997.838379	1	97.225242394052	1048.650483960835	
208000	-998.259954	1	95.272220456973	1053.080663643522	
209000	-997.671764	1	98.005149381158	1046.904721255217	
210000	-997.455407	1	99.024935890330	1044.642117677405	
211000	-997.256157	1	99.971326144540	1042.562748941003	
212000	-999.298598	1	90.576083884614	1064.075414599599	
213000	-998.112718	1	95.951075915754	1051.531288734766	
214000	-998.275350	1	95.201431400572	1053.242809419730	
215000	-997.568239	1	98.492101779192	1045.821475200203	
216000	-997.458419	1	99.010680015259	1044.673590152903	
217000	-999.868186	1	88.064673781667	1070.153563408296	
218000	-999.231978	1	90.872656875614	1063.366770143432	
219000	-997.277500	1	99.869613869457	1042.785285412838	
220000	-997.302797	1	99.749163822933	1043.049111519304	
221000	-998.639182	1	93.539188907039	1057.081823622907	
222000	-997.398751	1	99.293322301678	1044.050436382288	
223000	-997.318336	1	99.675235159136	1043.211197621821	
224000	-998.657708	1	93.455087794886	1057.277667834769	
225000	-998.184705	1	95.618741309208	1052.288525379922	
226000	-997.942612	1	96.739692047795	1049.744084699542	
227000	-999.269703	1	90.704639573163	1063.768001334947	
228000	-997.578796	1	98.442360568812	1045.931888302859	
229000	-997.374595	1	99.407925097922	1043.798265468942	
230000	-999.576764	1	89.344252930205	1067.039436303325	
231000	-998.237838	1	95.373972488080	1052.847788051224	
232000	-997.428486	1	99.152390610589	1044.360935777536	
233000	-998.386365	1	94.692093784733	1054.412709873858	
234000	-997.538565	1	98.632017124382	1045.511188749681	
235000	-997.444209	1	99.077936611956	1044.525147863243	
236000	-998.631386	1	93.574596516903	1056.999417153057	
237000	-997.934451	1	96.777643045385	1049.658421862310	
238000	-997.489083	1	98.865669508832	1044.993980689604	
239000	-997.856837	1	97.139129272892	1048.844058859690	
240000	-998.212060	1	95.492671217287	1052.576414004667	
241000	-997.962832	1	96.645702718728	1049.956372920464	
242000	-998.849920	1	92.585460076763	1059.311837175870	
243000	-997.691703	1	97.911569869114	1047.113488112381	
244000	-998.435891	1	94.465478917003	1054.935050398872	
245000	-997.704237	1	97.852777732694	1047.244745857538	
246000	-997.780818	1	97.494153182552	1048.047041767253	
247000	-997.490210	1	98.860345171008	1045.005753211507	
248000	-997.438499	1	99.104970991160	1044.465508115403	
249000	-997.386036	1	99.353633810392	1043.917691625840	
250000	-998.680829	1	93.350194168582	1057.522148303302	
251000	-997.304934	1	99.738995889380	1043.071397266517	
252000	-997.343012	1	99.557918949751	1043.468655310226	
253000	-998.806218	1	92.782707272869	1058.848997702028	
254000	-998.555392	1	93.920223429952	1056.196459925805	
255000	-999.503684	1	89.666876226102	1066.259928402317	
256000	-997.903974	1	96.919469496535	1049.338571172734	
257000	-997.732171	1	97.721849921193	1047.537323966688	
258000	-997.350665	1	99.521554193446	1043.548521260076	
259000	-998.125569	1	95.891690472960	1051.666423033496	
260000	-998.566182	1	93.871096023638	1056.310432641777	
261000	-998.474940	1	94.287067643045	1055.347074914072	
262000	-997.640996	1	98.149678155610	1046.582668615642	
263000	-997.986434	1	96.536083855373	1050.204207234803	
264000	-997.625554	1	98.222281132998	1046.421060563874	
265000	-997.607463	1	98.307386527429	1046.231770271815	
266000	-997.686891	1	97.934146229705	1047.063104865827	
267000	-997.350911	1	99.520386404452	1043.551086492250	
268000	-998.181234	1	95.634746175790	1052.252002223386	
269000	-998.685528	1	93.328883409685	1057.571847754977	
270000	-999.568161	1	89.382196242167	1066.947641013940	
271000	-997.845922	1	97.190044292005	1048.729586632581	
272000	-1000.248719	1	86.410064662374	1074.233605854954	
273000	-997.277402	1	99.870079256392	1042.784266675586	
274000	-997.926065	1	96.816654474604	1049.570398323600	
275000	-998.817478	1	92.731859702188	1058.968229678210	
276000	-997.349672	1	99.526274046532	1043.538153665027	
277000	-1000.299963	1	86.188616114338	1074.784220549566	
278000	-998.315660	1	95.016269674153	1053.667450683668	
279000	-1001.281635	1	82.005527843624	1085.387042670240	
280000	-997.946917	1	96.719672619341	1049.789285189083	
281000	-997.724908	1	97.755881690893	1047.461238666490	
282000	-997.883347	1	97.015547706990	1049.122143573772	
283000	-997.617683	1	98.259299940309	1046.338704316101	
284000	-997.288012	1	99.819547400062	1042.894909202563	
285000	-999.287000	1	90.627670571320	1063.952012629930	
286000	-999.689749	1	88.846849115621	1068.245710637176	
287000	-997.486127	1	98.879642311342	1044.963088699392	
288000	-997.682584	1	97.954359496953	1047.018004768780	
289000	-997.260311	1	99.951524046344	1042.606056213883	
290000	-997.785201	1	97.473658476443	1048.092976584759	
291000	-997.396475	1	99.304117462992	1044.026670531254	
292000	-998.937396	1	92.191467391110	1060.238891475909	
293000	-999.354862	1	90.326081021736	1064.674279720564	
294000	-997.819074	1	97.315372837473	1048.448052533605	
295000	-997.722953	1	97.765041447042	1047.440764407696	
296000	-997.743489	1	97.668840749399	1047.655887868223	
297000	-997.306641	1	99.730869419704	1043.089210228487	
298000	-997.406765	1	99.255323033514	1044.134113156947	
299000	-998.477108	1	94.277171354209	1055.369949908525	
300000	-997.818176	1	97.319562317812	1048.438647362820	
301000	-997.800786	1	97.400806758318	1048.256333776196	
302000	-997.644737	1	98.132100584108	1046.621812164727	
303000	-997.576594	1	98.452730219933	1045.908865785347	
304000	-999.077487	1	91.562776166138	1061.725230667529	
305000	-997.468105	1	98.964859014598	1044.774778634284	
306000	-997.758511	1	97.598514126398	1047.813280200697	
307000	-997.412535	1	99.227970895824	1044.194363869160	
308000	-997.445041	1	99.073998512026	1044.533836926106	
309000	-997.390423	1	99.332820444446	1043.963492534131	
310000	-998.292788	1	95.121300836993	1053.426484890595	
311000	-997.365610	1	99.450578098626	1043.704485708054	
312000	-998.869685	1	92.496340490656	1059.521235458484	
313000	-997.259989	1	99.953059417621	1042.602698043047	
314000	-999.190743	1	91.056532534838	1062.928377674514	
315000	-999.676039	1	88.907117101948	1068.099263586719	
316000	-997.654309	1	98.087123328641	1046.722002986776	
317000	-999.449549	1	89.906322713303	1065.682863356838	
318000	-998.164322	1	95.712757566144	1052.074060351763	
319000	-999.282228	1	90.648899943033	1063.901246189822	
320000	-997.675634	1	97.986977706551	1046.945245491351	
321000	-997.341158	1	99.566727026027	1043.449314968148	
322000	-998.695411	1	93.284076944173	1057.676374702449	
323000	-997.354920	1	99.501343895830	1043.592920574339	
324000	-998.729411	1	93.130047574056	1058.036038358485	
325000	-998.022518	1	96.368663215221	1050.583232273930	
326000	-997.373892	1	99.411260234145	1043.790931176826	
327000	-999.324813	1	90.459546563375	1064.354401513011	
328000	-998.003757	1	96.455682934723	1050.386150908985	
329000	-997.678336	1	97.974293852341	1046.973535753276	
330000	-997.550320	1	98.576571801512	1045.634097010722	
331000	-997.935055	1	96.774833598103	1049.664762253409	
332000	-997.604367	1	98.321953706668	1046.199386054982	
333000	-997.895151	1	96.960559538177	1049.245986206426	
334000	-998.427521	1	94.503752727085	1054.846751414718	
335000	-998.861001	1	92.535490727959	1059.429225348309	
336000	-1001.201777	1	82.341764584578	1084.520613894943	
337000	-998.763114	1	92.977526768066	1058.392691812251	
338000	-998.315687	1	95.016144917492	1053.667737048077	
339000	-997.462509	1	98.991330186119	1044.716315597827	
340000	-997.554367	1	98.557490711839	1045.676410544509	
341000	-997.671277	1	98.007434314477	1046.899626189854	
342000	-998.819861	1	92.721097633341	1058.993472814927	
343000	-997.701770	1	97.864348788381	1047.218906641874	
344000	-997.367941	1	99.439509715233	1043.728817570643	
345000	-998.537156	1	94.003290708383	1056.003869017423	
346000	-998.238217	1	95.372227930897	1052.851778834015	
347000	-997.820541	1	97.308521369296	1048.463434560946	
348000	-998.537042	1	94.003810586827	1056.002664159046	
349000	-997.516855	1	98.734479436326	1045.284233008427	
350000	-998.135456	1	95.846016416687	1051.770409025260	
351000	-998.102242	1	95.999507132894	1051.421138498257	
352000	-997.828414	1	97.271757684612	1048.545989186208	
353000	-998.197305	1	95.560656033318	1052.421123322873	
354000	-999.190148	1	91.059189211142	1062.922049113202	
355000	-997.420886	1	99.188398568635	1044.281561977866	
356000	-997.762004	1	97.582169732091	1047.849874791907	
357000	-997.731637	1	97.724354703726	1047.531723124255	
358000	-998.925693	1	92.244115805139	1060.114814230449	
359000	-997.692494	1	97.907857879569	1047.121773160130	
360000	-999.595902	1	89.259881364409	1067.243667371639	
361000	-997.715563	1	97.799678457972	1047.363358977911	
362000	-997.491354	1	98.854940781931	1045.017703368277	
363000	-998.450933	1	94.396726978679	1055.093744095027	
364000	-999.787521	1	88.417761983308	1069.290663695482	
365000	-997.561576	1	98.523502577194	1045.751801166869	
366000	-998.080453	1	96.100299273269	1051.192065255921	
367000	-997.906644	1	96.907038076994	1049.366589205723	
368000	-997.652669	1	98.094828400540	1046.704836109391	
369000	-997.542973	1	98.611225865684	1045.557269817730	
370000	-997.589156	1	98.393562855841	1046.040259767465	
371000	-998.176338	1	95.657327493813	1052.200481131713	
372000	-1002.505366	1	76.935944451449	1098.750862341787	
373000	-997.723185	1	97.763952518229	1047.443198329281	
374000	-997.598569	1	98.349248342980	1046.138720018301	
375000	-997.515636	1	98.740235690374	1045.271489635175	
376000	-997.962047	1	96.649353263485	1049.948124033939	
377000	-997.351535	1	99.517423968900	1043.557594081892	
378000	-998.013521	1	96.410384717753	1050.488721134835	
379000	-999.818652	1	88.281396078633	1069.623599637817	
380000	-998.803916	1	92.793104455440	1058.824624427046	
381000	-997.867797	1	97.088022105020	1048.959020230576	
382000	-998.321105	1	94.991278078662	1053.724822794874	
383000	-998.619537	1	93.628429588070	1056.874180533096	
384000	-999.858843	1	88.105529166182	1070.053578600797	
385000	-998.472855	1	94.296587167085	1055.325072826255	
386000	-998.119743	1	95.918606380817	1051.605165073981	
387000	-997.513334	1	98.751104110615	1045.247430770225	
388000	-998.939621	1	92.181461620295	1060.262479083981	
389000	-997.472614	1	98.943533850178	1044.821887600480	
390000	-1000.699175	1	84.474154571856	1079.083466731825	
391000	-998.188786	1	95.599923969381	1052.331473789721	
392000	-999.323787	1	90.464106056426	1064.343480626242	
393000	-997.831767	1	97.256103652887	1048.581150060245	
394000	-997.275333	1	99.879937897722	1042.762687113778	
395000	-997.562941	1	98.517068877247	1045.766074898160	
396000	-997.297210	1	99.775754560299	1042.990841513753	
397000	-999.085206	1	91.528215963206	1061.807188387100	
398000	-998.397483	1	94.641189428927	1054.529944885711	
399000	-997.376611	1	99.398355460367	1043.819311395062	
400000	-997.436726	1	99.113364309076	1044.446995122345	
401000	-997.738956	1	97.690069123187	1047.608399657706	
402000	-997.362103	1	99.467230191696	1043.667884115995	
403000	-997.347260	1	99.537733495626	1043.512983953965	
404000	-998.706768	1	93.232606692726	1057.796501591529	
405000	-1001.113031	1	82.716235049627	1083.558579225628	
406000	-998.401144	1	94.624432175534	1054.568550015409	
407000	-997.894598	1	96.963135817172	1049.240182511879	
408000	-997.872734	1	97.065006561061	1049.010810497912	
409000	-997.307775	1	99.725474036091	1043.101037536487	
410000	-997.589819	1	98.390443190840	1046.047189790438	
411000	-997.369822	1	99.430582668647	1043.748444042999	
412000	-998.982961	1	91.986678847111	1060.722097177413	
413000	-1002.065814	1	78.739547960911	1093.931873448068	
414000	-997.729667	1	97.733582865991	1047.511089592085	
415000	-997.525109	1	98.695513766775	1045.370515508519	
416000	-998.271060	1	95.221152876123	1053.197625384795	
417000	-999.583916	1	89.312719182903	1067.115749103577	
418000	-1000.011151	1	87.440925462009	1071.684596483777	
419000	-998.176269	1	95.657642693105	1052.199762058280	
420000	-997.347916	1	99.534614546878	1043.519834176132	
421000	-998.938263	1	92.187568033186	1060.248083562898	
422000	-998.160384	1	95.730927912867	1052.032633433119	
423000	-998.315634	1	95.016390205732	1053.667174017769	
424000	-997.610004	1	98.295430771836	1046.258352521764	
425000	-997.624943	1	98.225153755342	1046.414668726728	
426000	-997.500765	1	98.810469023526	1045.116063392851	
427000	-997.638983	1	98.159143703199	1046.561592563047	
428000	-998.452722	1	94.388550154052	1055.112624790729	
429000	-997.357038	1	99.491284309519	1043.615023473517	
430000	-1000.061146	1	87.223407328274	1072.220514890719	
431000	-997.364873	1	99.454075614874	1043.696797601956	
432000	-999.126642	1	91.342838524132	1062.247248093954	
433000	-998.265184	1	95.248170580329	1053.135738737954	
434000	-997.937775	1	96.762181918911	1049.693316843731	
435000	-999.369271	1	90.262126694132	1064.827698055714	
436000	-997.437001	1	99.112064278985	1044.449862474700	
437000	-998.854897	1	92.563011683898	1059.364566250588	
438000	-997.881399	1	97.024622647601	1049.101711647220	
439000	-998.489798	1	94.219247259225	1055.503882879457	
440000	-997.381304	1	99.376086194955	1043.868294615551	
441000	-997.297134	1	99.776120629599	1042.990039430513	
442000	-998.226132	1	95.427862505327	1052.724544147078	
443000	-997.676798	1	97.981516355297	1046.957426140267	
444000	-997.309672	1	99.716447446532	1043.120826296511	
445000	-999.357944	1	90.312399589046	1064.707092208510	
446000	-998.134403	1	95.850877637049	1051.759339324858	
447000	-997.897547	1	96.949398436326	1049.271130980952	
448000	-997.484343	1	98.888074685126	1044.944447923461	
449000	-998.187815	1	95.604401487760	1052.321253666399	
450000	-999.510586	1	89.636376666623	1066.333522434586	
451000	-998.895674	1	92.379246053901	1059.796628959154	
452000	-997.590590	1	98.386813892218	1046.055252181803	
453000	-998.007341	1	96.439052377507	1050.423802796212	
454000	-997.879358	1	97.034134413581	1049.080298160191	
455000	-997.630724	1	98.197968311287	1046.475165971390	
456000	-997.761391	1	97.585037203855	1047.843454188219	
457000	-997.653179	1	98.092429591153	1046.710180510123	
458000	-998.078782	1	96.108031071839	1051.174502166109	
459000	-997.896408	1	96.954703829679	1049.259178153983	
460000	-997.258263	1	99.961288979338	1042.584699189919	
461000	-998.354675	1	94.837291538820	1054.078624955330	
462000	-998.893509	1	92.388997539059	1059.773683046262	
463000	-998.238639	1	95.370284601630	1052.856224398815	
464000	-997.803040	1	97.390271210290	1048.279967520461	
465000	-997.283787	1	99.839667699370	1042.850847896658	
466000	-997.505967	1	98.785899968595	1045.170422373958	
467000	-998.631893	1	93.572296292804	1057.004769782081	
468000	-998.437045	1	94.460205288230	1054.947219356706	
469000	-997.308131	1	99.723779471705	1043.104752350236	
470000	-998.241506	1	95.357093463750	1052.886402665860	
471000	-997.630814	1	98.197547042273	1046.476103571641	
472000	-998.361779	1	94.804728786464	1054.153508268301	
473000	-997.616307	1	98.265773734287	1046.324305063308	
474000	-999.077730	1	91.561686826886	1061.727813579233	
475000	-998.823026	1	92.706810669700	1059.026987744633	
476000	-997.396120	1	99.305798563441	1044.022969771202	
477000	-997.619782	1	98.249427086601	1046.360665652167	
478000	-997.546777	1	98.593281049903	1045.597049739518	
479000	-997.510615	1	98.763946530203	1045.219005500837	
480000	-1002.495125	1	76.977754350780	1098.638344675619	
481000	-997.260149	1	99.952298596736	1042.604362107390	
482000	-997.346005	1	99.543698082515	1043.499884381989	
483000	-997.937445	1	96.763718135204	1049.689849446748	
484000	-998.286903	1	95.148340688684	1053.364488346479	
485000	-999.048539	1	91.692458551724	1061.417929049329	
486000	-999.529337	1	89.553548479643	1066.533485894714	
487000	-998.350746	1	94.855306587562	1054.037206423042	
488000	-1001.982469	1	79.083672820483	1093.020516472111	
489000	-998.175084	1	95.663110442341	1052.187288667365	
490000	-997.580206	1	98.435714648945	1045.946644696736	
491000	-997.336415	1	99.589271211598	1043.399821295922	
492000	-998.632264	1	93.570610387830	1057.008692962125	
493000	-997.633328	1	98.185724887851	1046.502417216222	
494000	-997.622034	1	98.238834037198	1046.384231378883	
495000	-997.611327	1	98.289201734942	1046.272203311411	
496000	-997.845709	1	97.191041629049	1048.727344887248	
497000	-998.706488	1	93.233875416957	1057.793539806542	
498000	-997.704416	1	97.851939025409	1047.246618880942	
499000	-997.376697	1	99.397949466036	1043.820204318265	
500000	-998.310557	1	95.039695791627	1053.613684800782	
501000	-997.318067	1	99.676514192572	1043.208392365909	
502000	-997.339319	1	99.575469448525	1043.430120466749	
503000	-997.294392	1	99.789172090234	1042.961444693506	
504000	-997.620094	1	98.247960049011	1046.363929136696	
505000	-998.683367	1	93.338681668531	1057.548995709377	
506000	-997.431577	1	99.137752667233	1044.393210912420	
507000	-997.307995	1	99.724429193007	1043.103328027707	
508000	-1001.322751	1	81.832684191833	1085.833397568144	
509000	-998.016135	1	96.398262043184	1050.516178528919	
510000	-998.033266	1	96.318836295998	1050.696154486440	
511000	-997.593852	1	98.371454191895	1046.089376547872	
512000	-1001.620669	1	80.585670161697	1089.073113556260	
513000	-998.123590	1	95.900830101613	1051.645620357090	
514000	-998.108248	1	95.971738273183	1051.484288717062	
515000	-997.903999	1	96.919353326851	1049.338832981223	
516000	-997.631535	1	98.194153656230	1046.483656226234	
517000	-999.353497	1	90.332141127708	1064.659746942988	
518000	-1000.035550	1	87.334728594548	1071.946113427760	
519000	-997.353533	1	99.507930181655	1043.578450404127	
520000	-997.894574	1	96.963245886637	1049.239934556898	
521000	-999.564104	1	89.400094276207	1066.904351707478	
522000	-997.451095	1	99.045339278294	1044.597081181651	
523000	-998.005679	1	96.446766849210	1050.406336336751	
524000	-998.174901	1	95.663954131199	1052.185364046932	
525000	-997.459827	1	99.004017750353	1044.688299859502	
526000	-999.085036	1	91.528976888709	1061.805383610110	
527000	-998.656842	1	93.459017291740	1057.268513858989	
528000	-997.852593	1	97.158925810072	1048.799543558626	
529000	-997.252089	1	99.990723125612	1042.520335992844	
530000	-1000.289267	1	86.234810314630	1074.669273528679	
531000	-998.482690	1	94.251688844227	1055.428861895680	
532000	-997.476775	1	98.923856532785	1044.865365184058	
533000	-998.088585	1	96.062675780023	1051.277547225213	
534000	-998.662375	1	93.433908713740	1057.327011478768	
535000	-998.019770	1	96.381405238772	1050.554363898973	
536000	-999.176311	1	91.120941602163	1062.774990172659	
537000	-997.792545	1	97.439321663745	1048.169956368924	
538000	-997.301602	1	99.754850528078	1043.036648571253	
539000	-997.354301	1	99.504284336801	1043.586460263295	
540000	-1000.291718	1	86.224222713572	1074.695614981975	
541000	-998.204523	1	95.527391345671	1052.497093751423	
542000	-998.188497	1	95.601258403723	1052.328427841460	
543000	-997.701024	1	97.867847543985	1047.211094181394	
544000	-997.471967	1	98.946593615561	1044.815127725571	
545000	-997.639313	1	98.157591439633	1046.565048709050	
546000	-998.069572	1	96.150661731908	1051.077688442721	
547000	-1002.987177	1	74.979973840518	1104.057536863949	
548000	-997.428401	1	99.152792347643	1044.360050055536	
549000	-997.832449	1	97.252921166925	1048.588298970709	
550000	-998.499703	1	94.174052061866	1055.608434970005	
551000	-998.234961	1	95.387217360976	1052.817491758269	
552000	-997.781362	1	97.491609432675	1048.052742577541	
553000	-997.888716	1	96.990535372371	1049.178467354970	
554000	-999.422068	1	90.028025710412	1065.390041273322	
555000	-997.451407	1	99.043861537159	1044.600342700255	
556000	-999.402421	1	90.115095084708	1065.180748207110	
557000	-997.382994	1	99.368064499306	1043.885941707820	
558000	-997.706046	1	97.844295712162	1047.263688841696	
559000	-997.852357	1	97.160024838847	1048.797072489340	
560000	-998.805936	1	92.783980423378	1058.846013030872	
561000	-999.727831	1	88.679570542899	1068.652603134599	
562000	-997.441779	1	99.089438746465	1044.499771385332	
563000	-999.173104	1	91.135259984329	1062.740903896379	
564000	-997.804796	1	97.382070274518	1048.298365856997	
565000	-998.681870	1	93.345470693994	1057.533163199661	
566000	-997.404297	1	99.267025847427	1044.108339453586	
567000	-999.692925	1	88.832891813130	1068.279637272009	
568000	-997.877463	1	97.042966391758	1049.060416829630	
569000	-997.661861	1	98.051651231925	1046.801051496385	
570000	-999.942086	1	87.741931265977	1070.944692530115	
571000	-999.832325	1	88.221544025640	1069.769856495968	
572000	-997.967743	1	96.622885206452	1050.007938711629	
573000	-997.703592	1	97.855806192219	1047.237982749552	
574000	-998.443977	1	94.428516492427	1055.020354445248	
575000	-998.078272	1	96.110390157388	1051.169143669751	
576000	-997.880459	1	97.029003254630	1049.091849502288	
577000	-997.796990	1	97.418548786172	1048.216539678421	
578000	-997.791116	1	97.446003782519	1048.154973685589	
579000	-997.268555	1	99.912232997059	1042.692011348241	
580000	-997.312677	1	99.702150648507	1043.152172452887	
581000	-997.722152	1	97.768794496352	1047.432375970570	
582000	-999.550195	1	89.461466353363	1066.755966667034	
583000	-997.341116	1	99.566926007349	1043.448878074355	
584000	-998.230969	1	95.405593119198	1052.775465456757	
585000	-997.822554	1	97.299121129428	1048.484540433830	
586000	-997.312789	1	99.701619937754	1043.153336138283	
587000	-997.429600	1	99.147113899517	1044.372569832548	
588000	-997.324966	1	99.643701717649	1043.280370070744	
589000	-998.366292	1	94.784047830617	1054.201079535650	
590000	-997.446978	1	99.064827666037	1044.554072889304	
591000	-998.521460	1	94.074827234401	1055.838133272042	
592000	-997.339917	1	99.572625275078	1043.436364832551	
593000	-997.264346	1	99.932293332372	1042.648122092436	
594000	-997.722904	1	97.765272378045	1047.440248245108	
595000	-997.990949	1	96.515120824888	1050.251631978086	
596000	-997.441684	1	99.089890717754	1044.498774287059	
597000	-998.496884	1	94.186909490563	1055.578686743580	
598000	-998.784170	1	92.882324856067	1058.615569644983	
599000	-997.394127	1	99.315249069731	1044.002166660795	
600000	-997.375865	1	99.401894068571	1043.811528913820	
601000	-997.595221	1	98.365007446499	1046.103700705024	
602000	-998.830102	1	92.674872239856	1059.101926366516	
603000	-998.620762	1	93.622864629714	1056.887123842955	
604000	-997.671516	1	98.006313653271	1046.902125085282	
605000	-997.409670	1	99.241552399246	1044.164444770341	
606000	-997.304215	1	99.742413700429	1043.063905966223	
607000	-998.752625	1	93.024973749941	1058.281687532374	
608000	-998.289558	1	95.136141680938	1053.392456054544	
609000	-1003.042153	1	74.758143771447	1104.664669991684	
610000	-997.711073	1	97.820725869411	1047.316335893530	
611000	-997.671325	1	98.007207029114	1046.900132997669	
612000	-997.712910	1	97.812112090651	1047.335579197877	
613000	-998.213451	1	95.486259511917	1052.591064826979	
614000	-997.504668	1	98.792033244970	1045.156851274149	
615000	-997.505523	1	98.787993582076	1045.165789743016	
616000	-997.635429	1	98.175847229621	1046.524405167510	
617000	-1002.114106	1	78.540467698151	1094.460289149836	
618000	-997.792898	1	97.437672698074	1048.173653839326	
619000	-997.338572	1	99.579016691997	1043.422332763338	
620000	-999.080356	1	91.549930591817	1061.755690220777	
621000	-997.651975	1	98.098087251867	1046.697575789809	
622000	-998.213150	1	95.487649282786	1052.587889107690	
623000	-997.377565	1	99.393828061854	1043.829268928647	
624000	-997.526509	1	98.688905116169	1045.385152482674	
625000	-997.505625	1	98.787512960696	1045.166853226660	
626000	-998.418798	1	94.543649556796	1054.754742244369	
627000	-998.691538	1	93.301634549135	1057.635410128873	
628000	-997.259795	1	99.953986658514	1042.600670002693	
629000	-997.574222	1	98.463908890081	1045.884049737572	
630000	-998.707794	1	93.227956823120	1057.807356824097	
631000	-997.553481	1	98.561667710072	1045.667147102239	
632000	-999.620450	1	89.151731204533	1067.505685418265	
633000	-998.281655	1	95.172454794647	1053.309213422927	
634000	-997.780617	1	97.495094796778	1048.044931546972	
635000	-997.322575	1	99.655073075759	1043.255423097822	
636000	-998.204669	1	95.526722631613	1052.498621220000	
637000	-998.392991	1	94.661752428483	1054.482580539743	
638000	-998.121480	1	95.910580427892	1051.623429692265	
639000	-999.188968	1	91.064451323540	1062.909514508287	
640000	-997.342367	1	99.560985088974	1043.461922639110	
641000	-997.515808	1	98.739421110328	1045.273292933567	
642000	-1000.670259	1	84.597706538027	1078.771489417357	
643000	-998.158675	1	95.738816691403	1052.014649909770	
644000	-998.366154	1	94.784678164819	1054.199629473995	
645000	-997.678156	1	97.975139746289	1046.971648948782	
646000	-999.466033	1	89.833369633406	1065.858546879947	
647000	-997.338294	1	99.580340487177	1043.419426542305	
648000	-999.956510	1	87.679017049363	1071.099178153884	
649000	-998.283959	1	95.161865905945	1053.333483954478	
650000	-997.300841	1	99.758472269835	1043.028711553702	
651000	-997.375379	1	99.404204867450	1043.806446908759	
652000	-999.789401	1	88.409521766328	1069.310770530522	
653000	-997.689610	1	97.921387555297	1047.091576791026	
654000	-998.378294	1	94.729059331843	1054.327612156218	
655000	-997.622389	1	98.237162899896	1046.387949283191	
656000	-997.918378	1	96.852422278888	1049.489722855622	
657000	-997.476327	1	98.925972462755	1044.860689570377	
658000	-997.464849	1	98.980260225359	1044.740762346038	
659000	-999.111804	1	91.409191210442	1062.089649700193	
660000	-997.507954	1	98.776512548839	1045.191195512961	
661000	-997.648693	1	98.113510690594	1046.663217424483	
662000	-997.569418	1	98.486543894834	1045.833809628787	
663000	-997.461575	1	98.995749317863	1044.706557198473	
664000	-997.965416	1	96.633697831444	1049.983501603363	
665000	-997.454725	1	99.028161786004	1044.634996535255	
666000	-998.051580	1	96.233977598169	1050.888594084762	
667000	-997.368105	1	99.438730851228	1043.730529865064	
668000	-997.546279	1	98.595628796133	1045.591844873496	
669000	-998.372722	1	94.754584696244	1054.268868155497	
670000	-997.924078	1	96.825895022400	1049.549553275700	
671000	-999.043708	1	91.714111292919	1061.366655579786	
672000	-999.195607	1	91.034830943624	1062.980079584618	
673000	-998.948011	1	92.143732129758	1060.351442335535	
674000	-997.707696	1	97.836557491464	1047.280972065398	
675000	-997.520051	1	98.719388724950	1045.317644739364	
676000	-997.615412	1	98.269982231527	1046.314944860213	
677000	-998.101981	1	96.000716979576	1051.418387524141	
678000	-997.819929	1	97.311379795356	1048.457017068577	
679000	-997.440197	1	99.096931759401	1044.483241554484	
680000	-997.445554	1	99.071569885620	1044.539195641007	
681000	-997.414810	1	99.217192642891	1044.218110480982	
682000	-998.186265	1	95.611548051878	1052.304942244632	
683000	-999.898848	1	87.930681134678	1070.481738455385	
684000	-998.278154	1	95.188542738445	1053.272343345260	
685000	-999.547313	1	89.474186342098	1066.725222681856	
686000	-998.568561	1	93.860268711448	1056.335558487639	
687000	-997.469216	1	98.959602422970	1044.786389933230	
688000	-997.602922	1	98.328756767455	1046.184263800709	
689000	-997.925480	1	96.819374591543	1049.564262024639	
690000	-998.405995	1	94.602228354656	1054.619712351911	
691000	-998.191543	1	95.587216100598	1052.360482425850	
692000	-998.126746	1	95.886249820591	1051.678807352339	
693000	-1000.200312	1	86.619551097069	1073.713723264834	
694000	-997.673690	1	97.996105915406	1046.924887976864	
695000	-997.307038	1	99.728980573897	1043.093350725464	
696000	-998.436369	1	94.463294267050	1054.940091429313	
697000	-997.354054	1	99.505455916299	1043.583886291287	
698000	-997.882830	1	97.017957517686	1049.116717789240	
699000	-997.826349	1	97.281399365878	1048.524335460843	
700000	-997.862812	1	97.111265859832	1048.906728218821	
701000	-997.674220	1	97.993618491932	1046.930435188583	
702000	-998.372540	1	94.755416788254	1054.266953421654	
703000	-998.179303	1	95.643651243890	1052.231683260361	
704000	-998.131229	1	95.865541526440	1051.725950669648	
705000	-997.895711	1	96.957949297552	1049.251866556151	
706000	-997.532316	1	98.661500225291	1045.445859608326	
707000	-997.708248	1	97.833969647809	1047.286752276177	
708000	-997.646565	1	98.123507962955	1046.640949563845	
709000	-997.342304	1	99.561280361967	1043.461274285447	
710000	-998.766643	1	92.961564828333	1058.430046556140	
711000	-998.221917	1	95.447271976552	1052.680171200328	
712000	-1000.061136	1	87.223448154653	1072.220414205915	
713000	-998.417518	1	94.549502335900	1054.741247631124	
714000	-997.897843	1	96.948018604462	1049.274239784900	
715000	-999.023313	1	91.805565781002	1061.150205639421	
716000	-997.321330	1	99.660991033821	1043.242441148912	
717000	-997.458769	1	99.009026856693	1044.677240093766	
718000	-1000.428305	1	85.635373360033	1076.164512405210	
719000	-998.399195	1	94.633349460163	1054.548005731742	
720000	-998.012310	1	96.416003507695	1050.475995882947	
721000	-997.349923	1	99.525083071886	1043.540769705241	
722000	-998.280951	1	95.175690508613	1053.301797412652	
723000	-997.454483	1	99.029304111827	1044.632474913663	
724000	-998.008476	1	96.433787078184	1050.435724793987	
725000	-997.854060	1	97.152082687441	1048.814930311989	
726000	-998.378101	1	94.729941215459	1054.325582353634	
727000	-997.771133	1	97.539454240385	1047.945541095673	
728000	-997.359136	1	99.481319316794	1043.636920718500	
729000	-998.612820	1	93.658960099302	1056.803182937052	
730000	-997.331044	1	99.614803851190	1043.343780200838	
731000	-997.413614	1	99.222857313220	1044.205629780310	
732000	-997.655713	1	98.080526983088	1046.736700658890	
733000	-997.633193	1	98.186361772945	1046.500999565067	
734000	-997.474322	1	98.935457099675	1044.839732380089	
735000	-1003.051252	1	74.721455212774	1104.765187901492	
736000	-998.804745	1	92.789359389523	1058.833403409473	
737000	-997.845427	1	97.192355871517	1048.724390857079	
738000	-999.197170	1	91.027855845474	1062.996699262898	
739000	-997.509991	1	98.766892282710	1045.212485914475	
740000	-999.007075	1	91.878416959926	1060.977916253076	
741000	-998.230932	1	95.405761776491	1052.775079763148	
742000	-998.140451	1	95.822947660814	1051.822946972341	
743000	-998.373022	1	94.753210835834	1054.272029590327	
744000	-997.490149	1	98.860635736049	1045.005110733745	
745000	-999.503609	1	89.667205863108	1066.259133114767	
746000	-997.550303	1	98.576655063826	1045.633912388715	
747000	-998.462532	1	94.343736566254	1055.216127620918	
748000	-997.333168	1	99.604703358022	1043.365947869205	
749000	-998.050244	1	96.240162171085	1050.874563593988	
750000	-997.275833	1	99.877553695053	1042.767905695323	
751000	-997.994005	1	96.500940140212	1050.283718455810	
752000	-997.978660	1	96.572181320808	1050.122566372626	
753000	-998.901796	1	92.351678187460	1059.861509312014	
754000	-997.649947	1	98.107615604319	1046.676349128643	
755000	-998.793613	1	92.839647478643	1058.715546419120	
756000	-997.804577	1	97.383089284232	1048.296079686023	
757000	-997.705970	1	97.844651520545	1047.262894179473	
758000	-997.611977	1	98.286146693603	1046.278996764666	
759000	-997.443245	1	99.082497650179	1044.515084767919	
760000	-997.282956	1	99.843624993252	1042.842182889942	
761000	-997.916058	1	96.863215895028	1049.465383003817	
762000	-997.793758	1	97.433654039880	1048.182665113204	
763000	-998.023754	1	96.362930074389	1050.596222459357	
764000	-998.273203	1	95.211303240256	1053.220190901099	
765000	-999.057069	1	91.654235933561	1061.508464896366	
766000	-998.739482	1	93.084453198835	1058.142602464130	
767000	-997.610552	1	98.292849100826	1046.264092982122	
768000	-997.739334	1	97.688298418768	1047.612360374165	
769000	-997.579781	1	98.437717749060	1045.942196973599	
770000	-997.906710	1	96.906730506993	1049.367282452389	
771000	-998.509666	1	94.128606771744	1055.713610749470	
772000	-997.567427	1	98.495928843920	1045.812982315848	
773000	-999.268149	1	90.711556139818	1063.751472121885	
774000	-1002.126230	1	78.490525719840	1094.592985661366	
775000	-998.677224	1	93.366539625194	1057.484035324810	
776000	-997.508248	1	98.775124323144	1045.194267639794	
777000	-1000.057953	1	87.237288740210	1072.186283069115	
778000	-997.981286	1	96.559985596555	1050.150145985948	
779000	-997.995440	1	96.494277263676	1050.298795994373	
780000	-997.663059	1	98.046021126804	1046.813600553525	
781000	-997.946878	1	96.719854507181	1049.788874477510	
782000	-998.052232	1	96.230955753916	1050.895449827895	
783000	-997.659074	1	98.064737595777	1046.771885714709	
784000	-997.680855	1	97.962473082134	1046.999904153607	
785000	-997.320431	1	99.665267261164	1043.233061065887	
786000	-997.590894	1	98.385381476170	1046.058434335805	
787000	-1000.330636	1	86.056213957862	1075.113941664859	
788000	-998.276926	1	95.194188230918	1053.259406445534	
789000	-999.079148	1	91.555336799692	1061.742870526321	
790000	-997.353286	1	99.509107241690	1043.575864485446	
791000	-999.186699	1	91.074578639955	1062.885392461171	
792000	-997.387643	1	99.346009489901	1043.934468242849	
793000	-997.593057	1	98.375194010659	1046.081067384541	
794000	-997.624155	1	98.228859749291	1046.406422831692	
795000	-997.501156	1	98.808624054208	1045.120144924077	
796000	-998.941219	1	92.174273714736	1060.279425209644	
797000	-999.931755	1	87.787007983939	1070.834060159851	
798000	-997.440069	1	99.097534489723	1044.481911965212	
799000	-998.415496	1	94.558753394096	1054.719919217920	
800000	-997.399999	1	99.287402693820	1044.063469649597	
801000	-998.007030	1	96.440495963869	1050.420534249909	
802000	-997.686283	1	97.937001710279	1047.056733138392	
803000	-997.451173	1	99.044970512988	1044.597895078117	
804000	-997.341599	1	99.564630821160	1043.453917557858	
805000	-997.757141	1	97.604925493758	1047.798926947039	
806000	-998.394327	1	94.655638474823	1054.496662313649	
807000	-1001.075367	1	82.875424438025	1083.150544081182	
808000	-997.690387	1	97.917742917609	1047.099710724587	
809000	-997.378087	1	99.391350746390	1043.834717711821	
810000	-997.539976	1	98.625362786538	1045.525936176329	
811000	-997.528440	1	98.679793485735	1045.405334677202	
812000	-997.722727	1	97.766100663454	1047.438396922783	
813000	-997.768850	1	97.550134632329	1047.921617368462	
814000	-997.576269	1	98.454262895202	1045.905463166503	
815000	-998.889643	1	92.406408328399	1059.732719447922	
816000	-997.572273	1	98.473093183906	1045.863663147557	
817000	-997.809568	1	97.359774057096	1048.348393613499	
818000	-998.427989	1	94.501609684145	1054.851694639333	
819000	-997.817558	1	97.322448396039	1048.432168487416	
820000	-999.578136	1	89.338204203788	1067.054072749154	
821000	-998.089633	1	96.057823355881	1051.288574371044	
822000	-997.591442	1	98.382799756875	1046.064169814028	
823000	-997.674670	1	97.991504887769	1046.935148851120	
824000	-997.977612	1	96.577048673578	1050.111560170343	
825000	-997.641419	1	98.147693782673	1046.587087282888	
826000	-997.705918	1	97.844897372129	1047.262345096314	
827000	-997.808669	1	97.363974297315	1048.338968375070	
828000	-997.467485	1	98.967792003325	1044.768300211050	
829000	-997.322336	1	99.656209518655	1043.252930076436	
830000	-997.676928	1	97.980905858866	1046.958787793121	
831000	-997.507306	1	98.779573553582	1045.184421695373	
832000	-997.457716	1	99.014007192225	1044.666244397183	
833000	-997.658912	1	98.065498770762	1046.770189387735	
834000	-997.528905	1	98.677600965057	1045.410191365999	
835000	-997.555549	1	98.551918116140	1045.688769636488	
836000	-1000.916107	1	83.550291916745	1081.426887946400	
837000	-997.919382	1	96.847747356550	1049.500265705071	
838000	-998.581319	1	93.802207514510	1056.470339051132	
839000	-1003.022805	1	74.836181976998	1104.450962008688	
840000	-998.756196	1	93.008819798263	1058.319474866308	
841000	-998.920465	1	92.267637127830	1060.059400836472	
842000	-997.535894	1	98.644619494833	1045.483261878167	
843000	-1000.150354	1	86.836046873214	1073.177456172642	
844000	-997.330218	1	99.618728390613	1043.335167572237	
845000	-1000.172256	1	86.741095086172	1073.412528378846	
846000	-998.265670	1	95.245934601645	1053.140859854724	
847000	-997.733276	1	97.716674217787	1047.548897582343	
848000	-998.133242	1	95.856242487388	1051.747123387475	
849000	-998.644901	1	93.513220552669	1057.142278955013	
850000	-997.488959	1	98.866258622311	1044.992678152404	
851000	-997.719491	1	97.781265808731	1047.404503568759	
852000	-998.653847	1	93.472610794401	1057.236849668375	
853000	-998.732632	1	93.115461458392	1058.070124369933	
854000	-997.718895	1	97.784062435902	1047.398253794989	
855000	-998.067930	1	96.158260862850	1051.060435089185	
856000	-997.617509	1	98.260121562156	1046.336876783410	
857000	-999.988162	1	87.541052582253	1071.438253078798	
858000	-997.617635	1	98.259525970213	1046.338201556527	
859000	-997.384440	1	99.361202053958	1043.901039660916	
860000	-998.811777	1	92.757598236143	1058.907868557312	
861000	-997.607308	1	98.308114819190	1046.230151099925	
862000	-997.916734	1	96.860073841107	1049.472468143983	
863000	-998.001753	1	96.464981185089	1050.365102141140	
864000	-997.284842	1	99.834643857546	1042.861848742446	
865000	-997.761888	1	97.582710236987	1047.848664524627	
866000	-997.482095	1	98.898703450569	1044.920953979785	
867000	-998.076512	1	96.118535088667	1051.150643970602	
868000	-997.477034	1	98.922630413491	1044.868074609813	
869000	-998.250060	1	95.317731513538	1052.976476355313	
870000	-997.845950	1	97.189914698625	1048.729877925231	
871000	-998.139141	1	95.828998439411	1051.809165495892	
872000	-998.963679	1	92.073302157186	1060.517594295893	
873000	-997.620342	1	98.246793893714	1046.366523330028	
874000	-997.425973	1	99.164295793941	1044.334689555524	
875000	-998.802701	1	92.798591084763	1058.811763520233	
876000	-997.711027	1	97.820944020542	1047.315848561910	
877000	-997.973396	1	96.596626311184	1050.067295880401	
878000	-1000.897263	1	83.630330639076	1081.223125862462	
879000	-997.561311	1	98.524753218065	1045.749026615000	
880000	-997.811792	1	97.349383417369	1048.371711621444	
881000	-997.602076	1	98.332736329539	1046.175418260035	
882000	-997.746385	1	97.655278512354	1047.686231979063	
883000	-997.349599	1	99.526621179407	1043.537391174747	
884000	-997.403464	1	99.270974433612	1044.099643958259	
885000	-997.523788	1	98.701749756945	1045.356704788021	
886000	-997.738775	1	97.690917061270	1047.606503011823	
887000	-998.561182	1	93.893859221453	1056.257616774855	
888000	-1000.315077	1	86.123360678239	1074.946678159836	
889000	-997.924170	1	96.825468474043	1049.550515452449	
890000	-997.921817	1	96.836416454622	1049.525821056625	
891000	-997.348262	1	99.532974345235	1043.523436675997	
892000	-997.685174	1	97.942205452142	1047.045121953630	
893000	-997.567429	1	98.495918510573	1045.813005246812	
894000	-998.065085	1	96.171434456572	1051.030528263749	
895000	-997.374424	1	99.408737384347	1043.796479148858	
896000	-997.501528	1	98.806867159779	1045.124031681073	
897000	-999.052749	1	91.673590197027	1061.462617498268	
898000	-997.745868	1	97.657702084754	1047.680809189208	
899000	-997.789331	1	97.454347292733	1048.136267195030	
900000	-997.334787	1	99.597008369989	1043.382837648370	
901000	-997.885917	1	97.003575324684	1049.149101755074	
902000	-997.375864	1	99.401902108301	1043.811511232308	
903000	-998.042174	1	96.277552455803	1050.789756828069	
904000	-997.653694	1	98.090010243837	1046.715570795844	
905000	-997.294109	1	99.790517710989	1042.958496755185	
906000	-997.512862	1	98.753334673140	1045.242493408438	
907000	-1001.273742	1	82.038732921371	1085.301368187590	
908000	-997.359858	1	99.477892548566	1043.644451260321	
909000	-999.249675	1	90.793817553949	1063.554964156690	
910000	-997.701960	1	97.863457158903	1047.220897626936	
911000	-998.237062	1	95.377542981583	1052.839620533773	
912000	-997.318074	1	99.676477373985	1043.208473118229	
913000	-998.198891	1	95.553348626296	1052.437810018017	
914000	-998.726686	1	93.142386049802	1058.007208453610	
915000	-999.926851	1	87.808409143532	1070.781550607838	
916000	-997.791881	1	97.442425289523	1048.162997280494	
917000	-998.780619	1	92.898374468296	1058.577981869826	
918000	-998.628231	1	93.588931952310	1056.966061161105	
919000	-998.430312	1	94.490989288390	1054.876193534810	
920000	-997.319779	1	99.668370862799	1043.226253437245	
921000	-999.112390	1	91.406573477339	1062.095865412714	
922000	-999.109519	1	91.419415784260	1062.065373258529	
923000	-998.902846	1	92.346948829947	1059.872641422198	
924000	-997.595377	1	98.364273102807	1046.105332416274	
925000	-997.843183	1	97.202824124019	1048.700862658785	
926000	-997.801232	1	97.398720500504	1048.261013556349	
927000	-998.160370	1	95.730993888553	1052.032483027083	
928000	-999.200346	1	91.013689839946	1063.030456113330	
929000	-997.473919	1	98.937359401365	1044.835529304364	
930000	-997.466814	1	98.970966481746	1044.761288594730	
931000	-999.891506	1	87.962754936204	1070.403147418486	
932000	-998.083647	1	96.085520179925	1051.225640203411	
933000	-998.898982	1	92.364347000372	1059.831691477758	
934000	-997.907689	1	96.902173194890	1049.377554638050	
935000	-997.833451	1	97.248242832329	1048.598808452299	
936000	-997.617298	1	98.261114006154	1046.334669310904	
937000	-998.074585	1	96.127458215986	1051.130378412540	
938000	-998.010755	1	96.423215564636	1050.459663266033	
939000	-997.309130	1	99.719026880256	1043.115171288097	
940000	-998.065909	1	96.167620340718	1051.039186716880	
941000	-997.509881	1	98.767412619876	1045.211334315733	
942000	-998.282394	1	95.169057215712	1053.317000662363	
943000	-998.080020	1	96.102303516167	1051.187512412192	
944000	-997.581054	1	98.431722532325	1045.955509133748	
945000	-997.937241	1	96.764664932200	1049.687712455047	
946000	-997.524338	1	98.699155619929	1045.362449866945	
947000	-997.282480	1	99.845894128781	1042.837214479074	
948000	-997.450168	1	99.049727611192	1044.587395985644	
949000	-997.398771	1	99.293226863071	1044.050646504451	
950000	-998.685681	1	93.328190906391	1057.573462929380	
951000	-999.759877	1	88.538954582256	1068.995115267020	
952000	-997.286624	1	99.826155760943	1042.880436619788	
953000	-998.182347	1	95.629613761384	1052.263713797935	
954000	-997.674363	1	97.992946067847	1046.931934787149	
955000	-997.274132	1	99.885657574615	1042.750168299977	
956000	-998.450090	1	94.400576947384	1055.084854832743	
957000	-997.544003	1	98.606365039659	1045.568044560437	
958000	-997.553634	1	98.560946701548	1045.668746075092	
959000	-997.638332	1	98.162202535039	1046.554782167083	
960000	-997.821283	1	97.305055166951	1048.471216820589	
961000	-997.754019	1	97.619541096479	1047.766210078642	
962000	-997.337899	1	99.582216770399	1043.415307471059	
963000	-998.572930	1	93.840380984888	1056.381716612420	
964000	-997.825613	1	97.284836910081	1048.516615760742	
965000	-997.915802	1	96.864409485200	1049.462691587403	
966000	-998.039616	1	96.289405497599	1050.762878749975	
967000	-997.396552	1	99.303751015443	1044.027477233956	
968000	-997.639903	1	98.154815591825	1046.571229321593	
969000	-998.755340	1	93.012693169910	1058.310413751668	
970000	-997.354602	1	99.502853787837	1043.589603234626	
971000	-997.557248	1	98.543905450100	1045.706541592159	
972000	-998.722603	1	93.160876062334	1057.964011202676	
973000	-997.280166	1	99.856915585578	1042.813083931244	
974000	-997.355556	1	99.498325222399	1043.599552963537	
975000	-998.267927	1	95.235558946881	1053.164624904962	
976000	-1001.780913	1	79.918773572999	1090.819683328018	
977000	-997.956806	1	96.673709245428	1049.893095960672	
978000	-999.352690	1	90.335724537896	1064.651153923545	
979000	-998.093651	1	96.039241840107	1051.330805683008	
980000	-997.426429	1	99.162138248908	1044.339445858778	
981000	-998.976254	1	92.016805504723	1060.650954618792	
982000	-997.312452	1	99.703224198014	1043.149818507994	
983000	-997.974461	1	96.591683172484	1050.078471335261	
984000	-997.813057	1	97.343473161031	1048.384976095771	
985000	-997.321210	1	99.661561967370	1043.241188759178	
986000	-997.330837	1	99.615785921600	1043.341624958896	
987000	-999.428161	1	90.001030725083	1065.454964228734	
988000	-997.585844	1	98.409163184737	1046.005608401305	
989000	-997.410001	1	99.239983710164	1044.167900275794	
990000	-997.435211	1	99.120539764717	1044.431169570748	
991000	-998.700473	1	93.261134747664	1057.729912532059	
992000	-997.584074	1	98.417497922873	1045.987097512080	
993000	-998.004011	1	96.454502422188	1050.388823411202	
994000	-997.737304	1	97.697806482770	1047.591093516882	
995000	-999.653731	1	89.005230748490	1067.861024472774	
996000	-1000.257943	1	86.370180290619	1074.332695908673	
997000	-997.387874	1	99.344912915698	1043.936881258464	
998000	-997.609821	1	98.296292028992	1046.256437510649	
999000	-998.673758	1	93.382262014749	1057.447380687191	
1000000	-997.768270	1	97.552848906583	1047.915537881667	
1001000	-999.093397	1	91.491550879901	1061.894166337373	
1002000	-997.462634	1	98.990738907782	1044.717621300834	
1003000	-997.818813	1	97.316591705715	1048.445316196569	
1004000	-999.952201	1	87.697807517658	1071.053029143864	
1005000	-997.278078	1	99.866863541153	1042.791306009449	
1006000	-1000.827716	1	83.926082297946	1080.471420999560	
1007000	-999.302973	1	90.556628854911	1064.121968670675	
1008000	-997.935406	1	96.773199464485	1049.668450263454	
1009000	-997.926513	1	96.814569077903	1049.575102869987	
1010000	-999.068959	1	91.600968363694	1061.634690309682	
