# Supplementary material for: Reply to: ‘Reconstructed evolutionary patterns from crocodile-line archosaurs demonstrate the impact of failure to log-transform body size data’
Source: Commun Biol. 2022 Feb 25;5:170. doi: 10.1038/s42003-022-03072-x (PMC8881626; doi:10.1038/s42003-022-03072-x)
Supplement: Supplementary file 4 — Supplementary Data 2 [file 42003_2022_3072_MOESM4_ESM.zip › simulations/log_files/BM/simulated_data_6.txt.Log.txt]

Options:
Model:                           Continuous: Random Walk
Tree File Name:                  tree_simlation_6.nex
Data File Name:                  simulated_data_6.txt
Log File Name:                   simulated_data_6.txt.Log.txt
Save Initial Trees:              False
Save Trees:                      False
Summary:                         False
Seed:                            1102103897
Precision:                       64 bits
Cores:                           1
Analysis Type:                   MCMC
Sample Period:                   1000
Iterations:                      1010000
Burn in:                         10000
MCMC ML Start:                   False
Schedule File:                   simulated_data_6.txt.Schedule.txt
Rate Dev:                        AutoTune
No of Rates:                     1
Test for trait correlation:      True
Kappa:                           Not in use
Delta:                           Not in use
Lambda:                          Not in use
OU:                              Not in use
Min Trans Taxa No:               10
RJ Local Kappa:                  False
RJ Local Lambda:                 False
RJ Local Delta:                  False
RJ Local OU:                     False
Restrictions:
    alpha-1                      None
Prior Information:
    Priors
        alpha-1 - uniform -100.00 100.00 
Tree Information
     Trees:                      1
     Taxa:                       200
     Sites:                      1
Iteration	Lh	Tree No	Alpha 1	Sigma^2 1 	
11000	-1098.534750	1	93.304979847214	3183.977744625272	
12000	-1098.461490	1	94.219887066530	3181.645998639107	
13000	-1101.147839	1	64.112625600795	3268.274467346911	
14000	-1099.455537	1	82.325486788124	3213.430769328883	
15000	-1098.280211	1	96.513407996745	3175.883557173266	
16000	-1098.367286	1	95.406378478476	3178.650164287394	
17000	-1099.123665	1	86.179126654920	3202.783980818610	
18000	-1098.456806	1	94.278614788142	3181.496968158885	
19000	-1098.116713	1	98.619930589639	3170.695315553764	
20000	-1098.944127	1	88.310564505632	3197.038915785673	
21000	-1098.736057	1	90.824735406534	3190.393752491200	
22000	-1098.161399	1	98.040494455932	3172.112469145887	
23000	-1099.848829	1	77.891811361082	3226.093811482036	
24000	-1098.166472	1	97.974888275933	3172.273401716679	
25000	-1098.052301	1	99.460201764081	3168.653658510284	
26000	-1099.955833	1	76.708697144805	3229.547737623093	
27000	-1098.485784	1	93.915741656617	3182.419056391395	
28000	-1098.257178	1	96.807936731597	3175.152140749232	
29000	-1100.086076	1	75.281315555911	3233.756723728564	
30000	-1098.828077	1	89.706823740537	3193.330910152059	
31000	-1098.938842	1	88.373827020141	3196.869961775964	
32000	-1098.901987	1	88.815853655990	3195.691964531319	
33000	-1098.113031	1	98.667798382531	3170.578581211014	
34000	-1098.392774	1	95.084220584626	3179.460462199064	
35000	-1098.620293	1	92.245085942806	3186.702574420724	
36000	-1098.086562	1	99.012518209899	3169.739442925673	
37000	-1098.109202	1	98.717604863452	3170.457173802961	
38000	-1099.332235	1	83.744654138806	3209.471008016532	
39000	-1098.240861	1	97.017020819328	3174.634098527631	
40000	-1099.190924	1	85.389292610605	3204.938875864660	
41000	-1098.929887	1	88.481087682279	3196.583708694392	
42000	-1100.995815	1	65.664668105683	3263.309689565671	
43000	-1098.186958	1	97.710325346081	3172.923360637621	
44000	-1099.547733	1	81.273676990043	3216.394794832514	
45000	-1098.323879	1	95.956970988771	3177.270713995516	
46000	-1099.199427	1	85.289774720660	3205.211385972522	
47000	-1101.541391	1	60.160367236565	3281.162177114776	
48000	-1101.118961	1	64.406323378429	3267.330805687480	
49000	-1099.139689	1	85.990535718232	3203.297234490778	
50000	-1098.178941	1	97.813792922132	3172.668981351388	
51000	-1099.034694	1	87.231101120747	3199.935708252116	
52000	-1098.164714	1	97.997615962879	3172.217639515402	
53000	-1098.740306	1	90.772897224734	3190.529327836227	
54000	-1098.822993	1	89.768341772756	3193.168548292103	
55000	-1099.429314	1	82.626088649944	3212.588243712463	
56000	-1099.221825	1	85.027958954986	3205.929382045815	
57000	-1102.456769	1	51.299336314524	3311.335120731572	
58000	-1098.125935	1	98.500117872484	3170.987726936576	
59000	-1098.047691	1	99.520567608753	3168.507596207537	
60000	-1098.376620	1	95.288296279518	3178.946895625285	
61000	-1098.302962	1	96.223181101498	3176.606201644391	
62000	-1100.264798	1	73.344484265237	3239.541318576048	
63000	-1101.519118	1	60.381609352247	3280.431445561584	
64000	-1098.889795	1	88.962399958228	3195.302391108718	
65000	-1099.763205	1	78.845472087415	3223.332686387938	
66000	-1098.127127	1	98.484638991927	3171.025527816613	
67000	-1098.754905	1	90.594962651716	3190.995150614714	
68000	-1098.188194	1	97.694394822531	3172.962547902044	
69000	-1099.217171	1	85.082317131724	3205.780184753360	
70000	-1098.222379	1	97.254290701819	3174.047413626006	
71000	-1098.832725	1	89.650610229808	3193.479346541279	
72000	-1098.226876	1	97.196512576071	3174.190161816676	
73000	-1099.750894	1	78.983105497470	3222.935888920738	
74000	-1098.994340	1	87.710992653031	3198.644656090243	
75000	-1098.923007	1	88.563565427281	3196.363771511715	
76000	-1098.101874	1	98.812977850745	3170.224850186521	
77000	-1100.069136	1	75.466197733917	3233.208966438839	
78000	-1101.251656	1	63.061014351172	3271.669262961989	
79000	-1099.390586	1	83.071243860678	3211.344302739384	
80000	-1101.210502	1	63.477092629550	3270.323107757462	
81000	-1099.301306	1	84.102936527460	3208.478499208477	
82000	-1099.592904	1	80.761200561416	3217.847992723930	
83000	-1098.326375	1	95.925245782735	3177.350012728662	
84000	-1099.026800	1	87.324839766141	3199.683115587233	
85000	-1100.287708	1	73.097981008977	3240.283592398666	
86000	-1101.364182	1	61.928580382529	3275.352819107078	
87000	-1099.779777	1	78.660405194013	3223.866907182226	
88000	-1098.226121	1	97.206202703016	3174.166215881509	
89000	-1098.575645	1	92.797172723526	3185.280084459182	
90000	-1100.448941	1	71.374292378385	3245.512225899882	
91000	-1099.485677	1	81.980765519420	3214.399457549104	
92000	-1098.144228	1	98.262806378489	3171.567856670808	
93000	-1098.041076	1	99.607255172598	3168.297988933644	
94000	-1099.202144	1	85.257982764006	3205.298488980657	
95000	-1098.451275	1	94.347992583963	3181.321011581334	
96000	-1098.092670	1	98.932877553350	3169.933071412373	
97000	-1098.169694	1	97.933235347438	3172.375627045308	
98000	-1099.639569	1	80.233707415092	3219.349949713578	
99000	-1099.311114	1	83.989222357168	3208.793195437922	
100000	-1098.057385	1	99.393659128692	3168.814761379806	
101000	-1099.274491	1	84.414321403168	3207.618253264305	
102000	-1098.322518	1	95.974274635803	3177.227472220585	
103000	-1099.280459	1	84.344955680859	3207.809697111446	
104000	-1098.089885	1	98.969185921212	3169.844778001127	
105000	-1098.544402	1	93.184951847150	3184.285048512920	
106000	-1098.668208	1	91.655274524309	3188.229848367518	
107000	-1098.278645	1	96.533400237374	3175.833847741936	
108000	-1099.028703	1	87.302237793483	3199.744001845871	
109000	-1098.075190	1	99.160923571134	3169.379009486227	
110000	-1098.182531	1	97.767451764168	3172.782883182638	
111000	-1098.998517	1	87.661238865040	3198.778267722697	
112000	-1098.513451	1	93.570277801327	3183.299661767559	
113000	-1099.811144	1	78.310761338650	3224.878306991525	
114000	-1099.322928	1	83.852372901863	3209.172303103064	
115000	-1098.485473	1	93.919637189741	3182.409141798933	
116000	-1098.112272	1	98.677677661186	3170.554495212267	
117000	-1098.059051	1	99.371869937465	3168.867535715355	
118000	-1099.295818	1	84.166605685389	3208.302426317418	
119000	-1098.428271	1	94.636975607837	3180.589256402144	
120000	-1098.718129	1	91.043670826012	3189.821825767001	
121000	-1098.466499	1	94.157112209646	3181.805385222909	
122000	-1098.059410	1	99.367164524297	3168.878933827309	
123000	-1098.104147	1	98.783391210220	3170.296899780824	
124000	-1101.461453	1	60.955736584304	3278.540326080935	
125000	-1098.427173	1	94.650786546563	3180.554331796851	
126000	-1102.182201	1	53.911747896125	3302.255713139589	
127000	-1100.500940	1	70.822464644721	3247.200278422511	
128000	-1098.161634	1	98.037455524541	3172.119921531904	
129000	-1098.309123	1	96.144704724728	3176.801928089781	
130000	-1098.867054	1	89.236199593763	3194.575827947902	
131000	-1102.592545	1	50.020947720671	3315.834154167971	
132000	-1099.101994	1	86.434602628089	3202.089975758658	
133000	-1098.539160	1	93.250129763719	3184.118135301532	
134000	-1100.777788	1	67.916585861511	3256.202561503994	
135000	-1099.883045	1	77.512452530297	3227.197859831167	
136000	-1098.426903	1	94.654175928056	3180.545761507246	
137000	-1098.363658	1	95.452301293881	3178.534848648558	
138000	-1098.647023	1	91.915717933965	3187.554483098534	
139000	-1099.219653	1	85.053324713960	3205.859752177317	
140000	-1098.320146	1	96.004441628589	3177.152101098819	
141000	-1099.899458	1	77.330833439219	3227.727573279857	
142000	-1099.149139	1	85.879437101462	3203.599966312911	
143000	-1098.565039	1	92.928674641940	3184.942272847484	
144000	-1098.061832	1	99.335494875140	3168.955661466451	
145000	-1098.296287	1	96.308261596481	3176.394160684893	
146000	-1098.451488	1	94.345324300074	3181.327776902140	
147000	-1098.211357	1	97.396010144447	3173.697596118996	
148000	-1098.388757	1	95.134939280316	3179.332738511279	
149000	-1098.036067	1	99.672932895183	3168.139295348349	
150000	-1098.248441	1	96.919840885690	3174.874756275395	
151000	-1098.264374	1	96.715839728364	3175.380639441190	
152000	-1099.775573	1	78.707331177989	3223.731375944604	
153000	-1098.719609	1	91.025579368194	3189.869045310221	
154000	-1098.060613	1	99.351431519680	3168.917048139277	
155000	-1098.080628	1	99.089931293873	3169.551367187024	
156000	-1098.366778	1	95.412802467356	3178.634030311620	
157000	-1098.088542	1	98.986686862555	3169.802230431776	
158000	-1098.928530	1	88.497350068338	3196.540330890625	
159000	-1098.093478	1	98.922353754986	3169.958668364534	
160000	-1098.063970	1	99.307536268336	3169.023416950362	
161000	-1098.495237	1	93.797606203169	3182.719887420339	
162000	-1098.193507	1	97.625886431981	3173.131135838943	
163000	-1098.397603	1	95.023284196250	3179.613993473050	
164000	-1100.776539	1	67.929581398197	3256.161878585505	
165000	-1098.909295	1	88.728077678953	3195.925536633216	
166000	-1098.846519	1	89.483934947380	3193.919884624745	
167000	-1099.125709	1	86.155053192401	3202.849452589403	
168000	-1098.735941	1	90.826149748427	3190.390054330504	
169000	-1098.286527	1	96.432767803038	3176.084155249325	
170000	-1098.570222	1	92.864396305068	3185.107347019083	
171000	-1099.390958	1	83.066966767095	3211.356233409302	
172000	-1098.367710	1	95.401007655612	3178.663653929096	
173000	-1098.055795	1	99.414472929789	3168.764359464893	
174000	-1098.885182	1	89.017902835063	3195.154970531871	
175000	-1098.722823	1	90.986311548225	3189.971561502236	
176000	-1098.898656	1	88.855876154776	3195.585522152667	
177000	-1100.158734	1	74.490915909612	3236.107150200211	
178000	-1098.924590	1	88.544582944177	3196.414377095919	
179000	-1098.818989	1	89.816805866178	3193.040699142840	
180000	-1098.949554	1	88.245629350913	3197.212430620580	
181000	-1098.567315	1	92.900445887935	3185.014756079865	
182000	-1100.467616	1	71.175884308879	3246.118370730099	
183000	-1098.187496	1	97.703387792994	3172.940425521585	
184000	-1098.239349	1	97.036413951634	3174.586098559625	
185000	-1099.050971	1	87.038030742136	3200.456588514561	
186000	-1099.024980	1	87.346464270902	3199.624873246700	
187000	-1098.560898	1	92.980053637140	3184.810392583298	
188000	-1098.236210	1	97.076678837901	3174.486465933661	
189000	-1100.853130	1	67.134863140405	3258.656763422121	
190000	-1098.398166	1	95.016178643501	3179.631901595540	
191000	-1098.273239	1	96.602482054292	3175.662149498662	
192000	-1098.262504	1	96.739764808338	3175.321261386402	
193000	-1098.550855	1	93.104756258234	3184.490551546156	
194000	-1098.588459	1	92.638478332927	3185.688268617723	
195000	-1098.605395	1	92.429042915317	3186.227833950676	
196000	-1100.396144	1	71.936608213995	3243.799144611858	
197000	-1098.253902	1	96.849886762112	3175.048123297796	
198000	-1098.751433	1	90.637266876060	3190.884335908745	
199000	-1098.346680	1	95.667443683428	3177.995242394354	
200000	-1098.759690	1	90.536699058419	3191.147836410114	
201000	-1100.084501	1	75.298494143806	3233.705795648918	
202000	-1099.804028	1	78.390005048029	3224.648840827221	
203000	-1098.155906	1	98.111563872645	3171.938244580516	
204000	-1100.238245	1	73.630676061289	3238.681250763669	
205000	-1098.061016	1	99.346155487937	3168.929830945975	
206000	-1098.464998	1	94.175927235927	3181.757604191451	
207000	-1099.336004	1	83.701063907462	3209.591958313186	
208000	-1098.053113	1	99.449575836897	3168.679377692416	
209000	-1100.968026	1	65.949956391126	3262.402992518155	
210000	-1098.314505	1	96.076201762580	3176.972893404722	
211000	-1098.887277	1	88.992692403242	3195.221923081499	
212000	-1098.409444	1	94.873978281950	3179.990528195174	
213000	-1100.007017	1	76.146113745163	3231.201174960137	
214000	-1098.334416	1	95.823089259204	3177.605512054311	
215000	-1098.456649	1	94.280583650593	3181.491973218125	
216000	-1098.639194	1	92.012096560688	3187.304947419988	
217000	-1098.530677	1	93.355672261954	3183.848055889934	
218000	-1098.197263	1	97.577474095558	3173.250334413214	
219000	-1099.256229	1	84.626784951522	3207.032545105901	
220000	-1099.401405	1	82.946745515944	3211.691751181289	
221000	-1099.478748	1	82.059940550163	3214.176734042198	
222000	-1098.827328	1	89.715885539385	3193.306988388959	
223000	-1099.133725	1	86.060703084391	3203.106179157882	
224000	-1100.789260	1	67.797315553965	3256.576118424199	
225000	-1098.903592	1	88.796571712317	3195.743258961902	
226000	-1098.343723	1	95.704945700593	3177.901288942887	
227000	-1098.421446	1	94.722836613341	3180.372203837674	
228000	-1098.316527	1	96.050472918429	3177.037133109854	
229000	-1100.339823	1	72.538721325892	3241.972716673115	
230000	-1098.306470	1	96.178489110584	3176.717650090950	
231000	-1098.968952	1	88.013801197438	3197.832679054309	
232000	-1098.808340	1	89.945788014276	3192.700699636526	
233000	-1098.794157	1	90.117772759911	3192.247927278432	
234000	-1098.442233	1	94.461497779522	3181.033372445742	
235000	-1098.692465	1	91.357730780470	3189.003289351725	
236000	-1098.234986	1	97.092384419731	3174.447613475592	
237000	-1098.605487	1	92.427899899897	3186.230781394481	
238000	-1098.023852	1	99.833245417352	3167.752348682441	
239000	-1099.922999	1	77.070723483154	3228.487508353901	
240000	-1099.623088	1	80.419777776563	3218.819427139757	
241000	-1098.033325	1	99.708895193100	3168.052442720619	
242000	-1098.697243	1	91.299198500025	3189.155673983452	
243000	-1098.257137	1	96.808454806991	3175.150855910562	
244000	-1098.654334	1	91.825776979440	3187.787539578033	
245000	-1098.809549	1	89.931136403366	3192.739302711775	
246000	-1098.183332	1	97.757116911608	3172.808291789809	
247000	-1098.332989	1	95.841202393189	3177.560192925773	
248000	-1098.122085	1	98.550119045827	3170.865656242313	
249000	-1098.941497	1	88.342042719404	3196.954836245142	
250000	-1098.406725	1	94.908248753069	3179.904057071130	
251000	-1099.571728	1	81.001213621016	3217.166666089785	
252000	-1100.963037	1	66.001232658510	3262.240221723097	
253000	-1098.014958	1	99.950120695501	3167.470611373914	
254000	-1098.943391	1	88.319377103419	3197.015374743043	
255000	-1098.626303	1	92.170958464265	3186.894091718696	
256000	-1098.575622	1	92.797462207068	3185.279340385273	
257000	-1098.929449	1	88.486346942134	3196.569679649829	
258000	-1098.549078	1	93.126832218801	3184.433966944181	
259000	-1098.614338	1	92.318586459707	3186.512799135946	
260000	-1098.322856	1	95.969975884769	3177.238214160226	
261000	-1098.964952	1	88.061576202104	3197.704759621858	
262000	-1103.342693	1	43.107776466931	3340.801344655537	
263000	-1098.167094	1	97.966844395929	3172.293140100211	
264000	-1099.451698	1	82.369454330798	3213.307410231769	
265000	-1099.625962	1	80.387311518866	3218.911938562861	
266000	-1098.430689	1	94.606558534214	3180.666189152588	
267000	-1099.209358	1	85.173623085847	3205.529726382608	
268000	-1098.149360	1	98.196322089055	3171.730611050811	
269000	-1099.602034	1	80.657838333788	3218.141807401502	
270000	-1099.276575	1	84.390096581846	3207.685099520726	
271000	-1099.661490	1	79.986582999968	3220.055754642276	
272000	-1098.088413	1	98.988378296261	3169.798118653205	
273000	-1098.139873	1	98.319258458097	3171.429739413464	
274000	-1098.681271	1	91.494949797596	3188.646351853522	
275000	-1098.094578	1	98.908013285067	3169.993552591985	
276000	-1098.146546	1	98.232774740082	3171.641362173855	
277000	-1098.307933	1	96.159858069670	3176.764123614244	
278000	-1099.574903	1	80.965205293999	3217.268800445645	
279000	-1098.839861	1	89.564355740078	3193.707246973098	
280000	-1099.379302	1	83.201214015259	3210.981956052116	
281000	-1098.458446	1	94.258051704311	3181.549141258837	
282000	-1099.777141	1	78.689818986751	3223.781948709897	
283000	-1098.533944	1	93.315018739586	3183.952057069860	
284000	-1100.818573	1	67.492946475197	3257.530860219770	
285000	-1100.409786	1	71.791121311076	3244.241684006556	
286000	-1099.381868	1	83.171653431059	3211.064335240561	
287000	-1098.522968	1	93.451670975456	3183.602616536121	
288000	-1098.158331	1	98.080178409659	3172.015171086704	
289000	-1098.343852	1	95.703311545879	3177.905382315344	
290000	-1098.654215	1	91.827239278452	3187.783748987923	
291000	-1098.827577	1	89.712867235919	3193.314956043107	
292000	-1099.981162	1	76.430034840928	3230.365837584724	
293000	-1099.625982	1	80.387081860052	3218.912593051868	
294000	-1098.895262	1	88.896674596741	3195.477053233030	
295000	-1100.025211	1	75.946655673086	3231.789095415576	
296000	-1098.028762	1	99.768780848876	3167.907877369696	
297000	-1099.484134	1	81.998392437112	3214.349859890438	
298000	-1098.812678	1	89.893225683735	3192.839209754440	
299000	-1098.483351	1	93.946170111161	3182.341621467335	
300000	-1098.333076	1	95.840099566657	3177.562951990620	
301000	-1098.185043	1	97.735040483074	3172.862575541303	
302000	-1099.012008	1	87.500670421824	3199.209847560672	
303000	-1099.453981	1	82.343304186546	3213.380774065951	
304000	-1098.080784	1	99.087891412956	3169.556321363574	
305000	-1098.574255	1	92.814398426202	3185.235811666183	
306000	-1099.107616	1	86.368278888305	3202.270004123385	
307000	-1098.046622	1	99.534569496176	3168.473728709599	
308000	-1098.419204	1	94.751059396104	3180.300894231889	
309000	-1102.039079	1	55.288450416657	3297.532838075353	
310000	-1098.801811	1	90.024930062801	3192.492265095309	
311000	-1098.177365	1	97.834141958479	3172.618980780337	
312000	-1098.231830	1	97.132893752526	3174.347427156761	
313000	-1098.057233	1	99.395649592438	3168.809940926057	
314000	-1098.607105	1	92.407910523216	3186.282331881308	
315000	-1098.911137	1	88.705969147977	3195.984394846819	
316000	-1098.104685	1	98.776393064941	3170.313944596156	
317000	-1098.535649	1	93.293794102100	3184.006369425114	
318000	-1100.942032	1	66.217274346975	3261.555071765481	
319000	-1098.522851	1	93.453124645183	3183.598901542330	
320000	-1098.095427	1	98.896952243436	3170.020462537335	
321000	-1098.269349	1	96.652201867978	3175.538640733622	
322000	-1099.026016	1	87.334161192323	3199.658008441025	
323000	-1098.983055	1	87.845508812966	3198.283697907821	
324000	-1098.562987	1	92.954133001954	3184.876918571710	
325000	-1098.188616	1	97.688941057438	3172.975964853132	
326000	-1098.329017	1	95.891661199485	3177.433983766056	
327000	-1098.237674	1	97.057893368330	3174.532944711885	
328000	-1098.551754	1	93.093592432631	3184.519170589499	
329000	-1098.151701	1	98.165998327782	3171.804877056720	
330000	-1098.334259	1	95.825073002963	3177.600548359764	
331000	-1100.885950	1	66.795509643428	3259.726440399463	
332000	-1099.949186	1	76.781913419379	3229.333078551982	
333000	-1098.159473	1	98.065408553193	3172.051380027656	
334000	-1099.263710	1	84.539716931616	3207.272446632426	
335000	-1098.270496	1	96.637539194360	3175.575058426928	
336000	-1103.708642	1	39.820944531460	3353.049375669249	
337000	-1098.695797	1	91.316904822125	3189.109568692630	
338000	-1098.375382	1	95.303957629235	3178.907521815378	
339000	-1098.546962	1	93.153128424486	3184.366579428636	
340000	-1098.170180	1	97.926954219105	3172.391045687998	
341000	-1100.039900	1	75.785815791085	3232.263837846720	
342000	-1098.889734	1	88.963137135131	3195.300432646704	
343000	-1098.143020	1	98.278467073054	3171.529533578501	
344000	-1098.672150	1	91.606874036775	3188.355525750913	
345000	-1098.184820	1	97.737915738804	3172.855504950548	
346000	-1099.012280	1	87.497443780059	3199.218526159450	
347000	-1099.674781	1	79.836956997174	3220.483765617805	
348000	-1098.021363	1	99.865951441919	3167.673477167909	
349000	-1100.678228	1	68.955476813111	3252.962283238354	
350000	-1098.671240	1	91.618046566538	3188.326510320265	
351000	-1099.413569	1	82.806898740751	3212.082450100270	
352000	-1098.241889	1	97.003831413837	3174.666748482044	
353000	-1098.695675	1	91.318400571322	3189.105674251710	
354000	-1098.527721	1	93.392478695000	3183.753928563889	
355000	-1102.909126	1	47.073292035511	3326.348108022294	
356000	-1098.323437	1	95.962591274753	3177.256668174127	
357000	-1099.152132	1	85.844275717368	3203.695835223814	
358000	-1098.543466	1	93.196582496549	3184.255256733406	
359000	-1099.105344	1	86.395082125396	3202.197237809986	
360000	-1099.154963	1	85.811016220485	3203.786544187989	
361000	-1098.834858	1	89.624826783426	3193.547453653852	
362000	-1098.336194	1	95.800509393241	3177.662017309260	
363000	-1098.344995	1	95.688816684738	3177.941692933164	
364000	-1099.021977	1	87.382148615950	3199.528785875467	
365000	-1098.187454	1	97.703931831120	3172.939087265992	
366000	-1099.730710	1	79.209034513599	3222.285459908806	
367000	-1098.168170	1	97.952936681910	3172.327270823921	
368000	-1098.707889	1	91.168890193475	3189.495199484081	
369000	-1098.267184	1	96.679893266404	3175.469876793383	
370000	-1099.308410	1	84.020565347592	3208.706426773160	
371000	-1100.225681	1	73.766283460926	3238.274365479844	
372000	-1098.219157	1	97.295703563940	3173.945144150267	
373000	-1099.148457	1	85.887456310313	3203.578105520463	
374000	-1098.135196	1	98.379920375266	3171.281402245176	
375000	-1099.262796	1	84.550347912827	3207.243145572123	
376000	-1098.526738	1	93.404719215931	3183.722631896699	
377000	-1099.577218	1	80.938954331230	3217.343277325584	
378000	-1098.455122	1	94.299731512750	3181.443400260214	
379000	-1099.813390	1	78.285756325021	3224.950743410984	
380000	-1098.308845	1	96.148249470810	3176.793084214821	
381000	-1098.644375	1	91.948309905947	3187.470075213944	
382000	-1099.030906	1	87.276081996204	3199.814475924863	
383000	-1098.300557	1	96.253822199626	3176.529817910156	
384000	-1098.133953	1	98.396047968505	3171.241979231675	
385000	-1098.560591	1	92.983860013450	3184.800624693032	
386000	-1099.886507	1	77.474130019626	3227.309570107097	
387000	-1098.278417	1	96.536320492678	3175.826587466793	
388000	-1098.289874	1	96.390057609146	3176.190459142163	
389000	-1098.562178	1	92.964172512042	3184.851150111069	
390000	-1100.619368	1	69.572873083619	3251.048152283819	
391000	-1098.384710	1	95.186052508473	3179.204079890910	
392000	-1099.751504	1	78.976276474971	3222.955566951367	
393000	-1099.800830	1	78.425642596513	3224.545691208809	
394000	-1099.902509	1	77.297098639000	3227.826046598843	
395000	-1099.303690	1	84.075285430233	3208.554994942281	
396000	-1098.452838	1	94.328375015338	3181.370754839896	
397000	-1099.861032	1	77.756401031129	3226.487524326362	
398000	-1100.220392	1	73.823404038802	3238.103101134736	
399000	-1098.284497	1	96.458671834803	3176.019701207507	
400000	-1099.448570	1	82.405283763911	3213.206916304651	
401000	-1098.132156	1	98.419356999800	3171.185011939097	
402000	-1098.084439	1	99.040206894124	3169.672157531296	
403000	-1098.682109	1	91.484672804307	3188.673069932488	
404000	-1098.995493	1	87.697261642834	3198.681524550931	
405000	-1098.104560	1	98.778013704806	3170.309997236838	
406000	-1098.372027	1	95.346387867364	3178.800876763436	
407000	-1098.640715	1	91.993364682540	3187.353430093199	
408000	-1098.634795	1	92.066290612518	3187.164724486996	
409000	-1100.530713	1	70.507380631705	3248.167202715515	
410000	-1099.143853	1	85.941578201845	3203.430604218440	
411000	-1098.128858	1	98.462162583806	3171.080426922255	
412000	-1099.381309	1	83.178087490561	3211.046403181932	
413000	-1099.133803	1	86.059780312316	3203.108691009909	
414000	-1099.132501	1	86.075100234307	3203.066991562850	
415000	-1099.326423	1	83.811918863885	3209.284451804008	
416000	-1098.568054	1	92.891279096316	3185.038297595352	
417000	-1098.977223	1	87.915072091647	3198.097192944395	
418000	-1098.299608	1	96.265921788028	3176.499661245653	
419000	-1099.132141	1	86.079342436372	3203.055445605577	
420000	-1098.342457	1	95.721015715338	3177.861038579836	
421000	-1099.130614	1	86.097309939452	3203.006548132606	
422000	-1102.579226	1	50.145966368315	3315.392552349253	
423000	-1099.041396	1	87.151568676570	3200.150175377450	
424000	-1098.170144	1	97.927428324447	3172.389881843673	
425000	-1099.094658	1	86.521198433231	3201.855070253040	
426000	-1098.022212	1	99.854793849618	3167.700381313865	
427000	-1100.763360	1	68.066724923106	3255.732778511067	
428000	-1098.635932	1	92.052272514765	3187.200988893053	
429000	-1098.520923	1	93.477148503342	3183.537513137924	
430000	-1098.455123	1	94.299721198788	3181.443426421733	
431000	-1098.211548	1	97.393551546598	3173.703661018598	
432000	-1098.897326	1	88.871858098389	3195.543027236693	
433000	-1098.033634	1	99.704846972148	3168.062218133504	
434000	-1098.655443	1	91.812136305329	3187.822901426842	
435000	-1098.084153	1	99.043935400953	3169.663098323987	
436000	-1101.053065	1	65.078470055750	3265.178483961684	
437000	-1098.337562	1	95.783134446965	3177.705505267858	
438000	-1098.517524	1	93.519512065729	3183.429292772782	
439000	-1099.049767	1	87.052299669468	3200.418063965849	
440000	-1098.432829	1	94.579653280615	3180.734256956232	
441000	-1098.145777	1	98.242738196395	3171.616973345183	
442000	-1098.361734	1	95.476662723729	3178.473694548469	
443000	-1099.973809	1	76.510878749433	3230.128315039847	
444000	-1098.381761	1	95.223321628500	3179.110305775646	
445000	-1098.030773	1	99.742386763498	3167.971583345253	
446000	-1099.122883	1	86.188335170352	3202.758940185864	
447000	-1098.137970	1	98.343943982226	3171.369365664187	
448000	-1099.054492	1	86.996304474068	3200.569271200114	
449000	-1099.563041	1	81.099792884210	3216.887204340739	
450000	-1098.064239	1	99.304011008340	3169.031961390366	
451000	-1099.998868	1	76.235545534359	3230.937857705076	
452000	-1099.322232	1	83.860432037543	3209.149965567809	
453000	-1098.837051	1	89.598323399995	3193.617478088231	
454000	-1098.028265	1	99.775302380514	3167.892139118825	
455000	-1098.308591	1	96.151481840476	3176.785019942205	
456000	-1099.022385	1	87.377302607186	3199.541833058878	
457000	-1098.359697	1	95.502460340110	3178.408949783336	
458000	-1098.166779	1	97.970914573827	3172.283152358315	
459000	-1099.485036	1	81.988095770547	3214.378831238785	
460000	-1099.047831	1	87.075257164978	3200.356090853263	
461000	-1098.362003	1	95.473254155644	3178.482250217151	
462000	-1098.343669	1	95.705633984446	3177.899564887801	
463000	-1099.731345	1	79.201924730440	3222.305910807229	
464000	-1099.059872	1	86.932569501453	3200.741464552878	
465000	-1098.293932	1	96.338292673328	3176.319354978606	
466000	-1099.395446	1	83.015302855697	3211.500379019799	
467000	-1099.668806	1	79.904199072716	3220.291354678581	
468000	-1098.037859	1	99.649430425613	3168.196071953200	
469000	-1098.489588	1	93.868186577078	3182.540117243290	
470000	-1098.047777	1	99.519441440095	3168.510320354617	
471000	-1098.846842	1	89.480037748298	3193.930192765253	
472000	-1098.436246	1	94.536713989468	3180.842923162558	
473000	-1098.166040	1	97.980471704940	3172.259701739622	
474000	-1098.703674	1	91.220465809117	3189.360770640283	
475000	-1098.765398	1	90.467232592467	3191.329980408190	
476000	-1098.302944	1	96.223409749505	3176.605631580363	
477000	-1099.079835	1	86.696331427029	3201.380509056813	
478000	-1098.651984	1	91.854678424683	3187.712629813581	
479000	-1099.794998	1	78.490632858863	3224.357656489997	
480000	-1098.346827	1	95.665579345779	3177.999913928381	
481000	-1098.271363	1	96.626457150432	3175.602586120228	
482000	-1098.528877	1	93.378081208148	3183.790744498278	
483000	-1099.480098	1	82.044506669180	3214.220139279947	
484000	-1098.666355	1	91.678035829906	3188.170764281449	
485000	-1098.061120	1	99.344799173780	3168.933117134718	
486000	-1098.415790	1	94.794044753788	3180.192318965113	
487000	-1102.161821	1	54.107150465705	3301.582771653229	
488000	-1098.674828	1	91.574006863561	3188.440899189496	
489000	-1099.033257	1	87.248164083693	3199.889714839084	
490000	-1099.114526	1	86.286804555215	3202.491292670257	
491000	-1099.691257	1	79.651696160094	3221.014410019046	
492000	-1099.570126	1	81.019392644562	3217.115114029387	
493000	-1099.482523	1	82.016796533410	3214.298082915923	
494000	-1098.063779	1	99.310022625905	3169.017390745259	
495000	-1099.873025	1	77.623447090228	3226.874496853831	
496000	-1098.248513	1	96.918925207975	3174.877024883950	
497000	-1102.823233	1	47.868552103914	3323.492231121850	
498000	-1098.085418	1	99.027429597890	3169.703205088716	
499000	-1100.159064	1	74.487335841481	3236.117828324245	
500000	-1098.244924	1	96.964915485306	3174.763106459914	
501000	-1098.942232	1	88.333245676792	3196.978331243405	
502000	-1099.146019	1	85.916105484645	3203.500018167291	
503000	-1099.546982	1	81.282207535585	3216.370655335061	
504000	-1098.232860	1	97.119677223748	3174.380109769276	
505000	-1099.314598	1	83.948848865436	3208.904996380069	
506000	-1098.188477	1	97.690736941074	3172.971546678553	
507000	-1099.161311	1	85.736474442611	3203.989933221092	
508000	-1098.439483	1	94.496044612426	3180.945883199262	
509000	-1098.819715	1	89.808015805613	3193.063883553683	
510000	-1098.325200	1	95.940181504939	3177.312677323206	
511000	-1099.613798	1	80.524768917687	3218.520421199113	
512000	-1098.498629	1	93.755243090029	3182.827841324986	
513000	-1100.687725	1	68.856084337957	3253.271234732670	
514000	-1098.462795	1	94.203524666854	3181.687534539193	
515000	-1098.047488	1	99.523235986235	3168.501141646499	
516000	-1098.371984	1	95.346927656364	3178.799520307605	
517000	-1098.741819	1	90.754444516165	3190.577602859588	
518000	-1100.192952	1	74.120105145003	3237.214685774381	
519000	-1098.442787	1	94.454544296884	3181.050985267571	
520000	-1100.447168	1	71.393151412154	3245.454656912708	
521000	-1098.550523	1	93.108877369511	3184.479987573902	
522000	-1098.515366	1	93.546409494943	3183.360602587687	
523000	-1098.534809	1	93.304246077098	3183.979622288005	
524000	-1098.975900	1	87.930862262944	3198.054873351545	
525000	-1098.838320	1	89.582980491532	3193.658022726535	
526000	-1101.098817	1	64.611502255506	3266.672711068417	
527000	-1098.414128	1	94.814968414497	3180.139483652791	
528000	-1098.259511	1	96.778065961056	3175.226231155772	
529000	-1099.270350	1	84.462472558611	3207.485423642394	
530000	-1098.157642	1	98.089098976479	3171.993304311571	
531000	-1102.473313	1	51.143102524664	3311.882980233060	
532000	-1098.016383	1	99.931392430049	3167.515736674416	
533000	-1100.098978	1	75.140660416881	3234.173963518840	
534000	-1098.227226	1	97.192021154226	3174.201261593479	
535000	-1100.296407	1	73.004483964879	3240.565489870714	
536000	-1098.420714	1	94.732048217348	3180.348927199457	
537000	-1104.789648	1	30.402751685240	3389.492657488065	
538000	-1099.099494	1	86.464111605037	3202.009908788305	
539000	-1098.795642	1	90.099761754745	3192.295312380235	
540000	-1098.067083	1	99.266836211466	3169.122081801841	
541000	-1100.188853	1	74.164479930092	3237.081984296987	
542000	-1099.036706	1	87.207226281563	3200.000074161544	
543000	-1098.147583	1	98.219344875131	3171.674239712729	
544000	-1099.887351	1	77.464778606207	3227.336834535630	
545000	-1098.575894	1	92.794085329616	3185.288020258291	
546000	-1098.045309	1	99.551780486013	3168.432105145087	
547000	-1099.140512	1	85.980853733888	3203.323605803709	
548000	-1098.889331	1	88.967982694648	3195.287559726167	
549000	-1098.930279	1	88.476392508198	3196.596233569769	
550000	-1100.184669	1	74.209781343292	3236.946557510054	
551000	-1100.145450	1	74.635107539810	3235.677315599409	
552000	-1100.102515	1	75.102123989762	3234.288355838571	
553000	-1099.414333	1	82.798119930081	3212.106990719433	
554000	-1098.143470	1	98.272634311955	3171.543806210687	
555000	-1098.698700	1	91.281359294403	3189.202132428344	
556000	-1099.857821	1	77.792011774543	3226.383944149231	
557000	-1098.105351	1	98.767713182206	3170.335087015457	
558000	-1099.115337	1	86.277253395345	3202.517243909308	
559000	-1098.634173	1	92.073954317239	3187.144900579616	
560000	-1098.320897	1	95.994886200871	3177.175972765737	
561000	-1100.893829	1	66.714156513438	3259.983259188250	
562000	-1098.225063	1	97.219796468251	3174.132626962946	
563000	-1098.415397	1	94.798986264978	3180.179840035262	
564000	-1099.516539	1	81.628670235442	3215.391629867928	
565000	-1098.680009	1	91.510434574520	3188.606099094957	
566000	-1099.058772	1	86.945593134797	3200.706271047927	
567000	-1098.949816	1	88.242494898377	3197.220808671313	
568000	-1098.501269	1	93.722271260982	3182.911891393754	
569000	-1099.459825	1	82.276389930289	3213.568571121207	
570000	-1098.606233	1	92.418689025915	3186.254534145709	
571000	-1100.448323	1	71.380871919043	3245.492140318963	
572000	-1099.531212	1	81.461572585953	3215.863472660607	
573000	-1098.599266	1	92.504796948807	3186.032555936048	
574000	-1098.188750	1	97.687220048304	3172.980198892050	
575000	-1098.179793	1	97.802788747685	3172.696024109201	
576000	-1098.052093	1	99.462928131864	3168.647059971385	
577000	-1098.766491	1	90.453934824856	3191.364860107476	
578000	-1100.492944	1	70.907191582308	3246.940651320876	
579000	-1099.238516	1	84.833186660239	3206.464521402977	
580000	-1098.105422	1	98.766791158877	3170.337332975416	
581000	-1098.211806	1	97.390234980558	3173.711842580419	
582000	-1098.569574	1	92.872430413948	3185.086709414054	
583000	-1099.966003	1	76.596752390011	3229.876176155734	
584000	-1098.193236	1	97.629374329601	3173.122550140084	
585000	-1098.177905	1	97.827166575051	3172.636119271496	
586000	-1098.520022	1	93.488377525917	3183.508823961953	
587000	-1104.102944	1	36.337236514938	3366.296635517195	
588000	-1098.999780	1	87.646205113393	3198.818651175986	
589000	-1098.158976	1	98.071841901388	3172.035607792830	
590000	-1099.964875	1	76.609162763751	3229.839751027783	
591000	-1098.082685	1	99.063089103324	3169.616565229685	
592000	-1098.692014	1	91.363253467540	3188.988915411866	
593000	-1098.194170	1	97.617335801354	3173.152184960915	
594000	-1099.829874	1	78.102384964707	3225.482377728782	
595000	-1098.381272	1	95.229491324857	3179.094785008145	
596000	-1099.589596	1	80.798666095980	3217.741553618129	
597000	-1099.123438	1	86.181797615572	3202.776717502838	
598000	-1099.292907	1	84.200400198021	3208.209006891868	
599000	-1098.844832	1	89.504314607400	3193.865985739139	
600000	-1098.097335	1	98.872098925550	3170.080937185282	
601000	-1098.383256	1	95.204422068908	3179.157855698537	
602000	-1098.220471	1	97.278811483326	3173.986854647618	
603000	-1098.797435	1	90.078010936701	3192.352546283467	
604000	-1098.528713	1	93.380124289951	3183.785519832439	
605000	-1098.729135	1	90.909225572228	3190.172910255895	
606000	-1098.019517	1	99.890206381509	3167.615001243728	
607000	-1098.631860	1	92.102454809529	3187.071189209507	
608000	-1098.021297	1	99.866808642649	3167.671410327769	
609000	-1099.743254	1	79.068576257073	3222.689691226430	
610000	-1098.174085	1	97.876502787947	3172.514923912851	
611000	-1098.819402	1	89.811797061530	3193.053910008608	
612000	-1098.740350	1	90.772362208984	3190.530727408859	
613000	-1099.585690	1	80.842919116411	3217.615872071948	
614000	-1098.527067	1	93.400615700163	3183.733123424454	
615000	-1098.914046	1	88.671054100995	3196.077369497438	
616000	-1102.254053	1	53.224508877859	3304.629306832271	
617000	-1099.084875	1	86.636752981333	3201.541872379632	
618000	-1098.188939	1	97.684776949479	3172.986209535724	
619000	-1098.164470	1	98.000769208914	3172.209903969977	
620000	-1098.877988	1	89.104483758899	3194.925142419175	
621000	-1098.079132	1	99.109454558064	3169.503956562643	
622000	-1098.935500	1	88.413849238149	3196.763121736121	
623000	-1101.126986	1	64.324657666114	3267.593005616589	
624000	-1098.462932	1	94.201817022819	3181.691869735657	
625000	-1101.168249	1	63.905351080013	3268.941617184907	
626000	-1098.011959	1	99.989561026322	3167.375606688368	
627000	-1098.167479	1	97.961865971611	3172.305357080159	
628000	-1098.300592	1	96.253381862684	3176.530915455400	
629000	-1099.900684	1	77.317276549676	3227.767143337739	
630000	-1098.304001	1	96.209945704346	3176.639202074701	
631000	-1098.817964	1	89.829204990024	3193.007998528903	
632000	-1098.957831	1	88.146655218317	3197.477084523816	
633000	-1098.218164	1	97.308464294192	3173.913639183888	
634000	-1099.518004	1	81.611980016483	3215.438730687123	
635000	-1098.904742	1	88.782761990302	3195.780001162795	
636000	-1098.820290	1	89.801055659146	3193.082242670146	
637000	-1098.230270	1	97.152929888333	3174.297888119632	
638000	-1099.103034	1	86.422328263882	3202.123285675524	
639000	-1099.979605	1	76.447143683226	3230.315558862627	
640000	-1098.587934	1	92.644978918424	3185.671537062708	
641000	-1099.963972	1	76.619105236485	3229.810571827215	
642000	-1098.360633	1	95.490600967827	3178.438711612660	
643000	-1098.643860	1	91.954653348585	3187.453649514618	
644000	-1098.374262	1	95.318118943190	3178.871923963601	
645000	-1098.292260	1	96.359614984602	3176.266254642270	
646000	-1098.475921	1	94.039136950195	3182.105166817714	
647000	-1098.075988	1	99.150507423584	3169.404291093183	
648000	-1098.643310	1	91.961414403753	3187.436143447794	
649000	-1100.150687	1	74.578246888766	3235.846761029304	
650000	-1098.137666	1	98.347879591927	3171.359741554058	
651000	-1098.238295	1	97.049937147650	3174.552632291183	
652000	-1098.249486	1	96.906445369416	3174.907945798234	
653000	-1098.403424	1	94.949867501352	3179.799080366290	
654000	-1099.018387	1	87.424824891692	3199.413908961805	
655000	-1099.213410	1	85.126271945733	3205.659590307315	
656000	-1098.484040	1	93.937548873879	3182.363558842977	
657000	-1100.118117	1	74.932252876427	3234.793003371719	
658000	-1098.869293	1	89.209216863773	3194.647355161761	
659000	-1099.151951	1	85.846394104200	3203.690058569744	
660000	-1098.670470	1	91.627496907893	3188.301969664623	
661000	-1099.089358	1	86.583784849713	3201.685399336830	
662000	-1098.017783	1	99.912987903222	3167.560089629958	
663000	-1098.694773	1	91.329452571856	3189.076900024371	
664000	-1101.146539	1	64.125832302292	3268.231992021791	
665000	-1098.249702	1	96.903681639257	3174.914793882304	
666000	-1098.591959	1	92.595164351056	3185.799776759355	
667000	-1100.642286	1	69.332196261564	3251.793308437259	
668000	-1098.770410	1	90.406258841717	3191.489945707137	
669000	-1098.371460	1	95.353561162819	3178.782851258571	
670000	-1100.857938	1	67.085105814593	3258.813441353966	
671000	-1098.178908	1	97.814217797490	3172.667937274908	
672000	-1098.181130	1	97.785534948352	3172.738430809685	
673000	-1098.091552	1	98.947448636733	3169.897634398045	
674000	-1100.649255	1	69.259083463549	3252.019930285119	
675000	-1099.486346	1	81.973124969639	3214.420958284822	
676000	-1098.130437	1	98.441675684783	3171.130476520651	
677000	-1098.614440	1	92.317320500356	3186.516066760757	
678000	-1098.290745	1	96.378945297201	3176.218123958206	
679000	-1099.031872	1	87.264612589044	3199.845383910378	
680000	-1098.757298	1	90.565826381315	3191.071495680194	
681000	-1098.334080	1	95.827346005640	3177.594860994744	
682000	-1099.052366	1	87.021500548704	3200.501223968079	
683000	-1101.996681	1	55.698304153106	3296.135050995429	
684000	-1100.451191	1	71.350382722558	3245.585223903923	
685000	-1098.930562	1	88.473010632873	3196.605255388854	
686000	-1099.234581	1	84.879079544563	3206.338353183821	
687000	-1099.496663	1	81.855334294553	3214.752591135313	
688000	-1098.178862	1	97.814812525655	3172.666475813853	
689000	-1098.149349	1	98.196469460793	3171.730250172854	
690000	-1098.463742	1	94.191665594068	3181.717642526723	
691000	-1098.219739	1	97.288211190799	3173.963643778677	
692000	-1098.057562	1	99.391341089001	3168.820375260985	
693000	-1099.902510	1	77.297083383321	3227.826091136616	
694000	-1099.335073	1	83.711835446831	3209.562066423266	
695000	-1098.923764	1	88.554487361946	3196.387971800922	
696000	-1099.083830	1	86.649108883872	3201.508400863157	
697000	-1100.090361	1	75.234589037606	3233.895283979868	
698000	-1100.004051	1	76.178657965932	3231.105332985769	
699000	-1100.779834	1	67.895309055215	3256.269177397133	
700000	-1098.478710	1	94.004225141534	3182.193939737691	
701000	-1098.537386	1	93.272186612570	3184.061671893145	
702000	-1098.686535	1	91.430401500710	3188.814203659171	
703000	-1099.658001	1	80.025892487597	3219.943391960022	
704000	-1099.193021	1	85.364746390485	3205.006070123838	
705000	-1098.558517	1	93.009608923968	3184.734556628747	
706000	-1098.606222	1	92.418816406161	3186.254205647969	
707000	-1098.748916	1	90.667927198217	3190.804047262096	
708000	-1098.480111	1	93.986696477906	3182.238521558857	
709000	-1099.831217	1	78.087449747904	3225.525711590912	
710000	-1098.774019	1	90.362381298193	3191.605110724413	
711000	-1098.497183	1	93.773295444639	3182.781833575048	
712000	-1098.881160	1	89.066301899980	3195.026474936314	
713000	-1098.303752	1	96.213119391119	3176.631288614532	
714000	-1099.392368	1	83.050725907455	3211.401539966312	
715000	-1099.713172	1	79.405647485652	3221.720364582379	
716000	-1098.506898	1	93.652021008750	3183.091051329043	
717000	-1098.101816	1	98.813732791624	3170.223012007130	
718000	-1099.669275	1	79.898922105042	3220.306450862262	
719000	-1098.654868	1	91.819210373351	3187.804562211576	
720000	-1099.769553	1	78.774548039544	3223.537327155025	
721000	-1099.348896	1	83.552039259225	3210.005781870108	
722000	-1100.462525	1	71.229953863133	3245.953098134613	
723000	-1098.529454	1	93.370901641954	3183.809105171581	
724000	-1098.017299	1	99.919349390614	3167.544758258113	
725000	-1099.485517	1	81.982591371575	3214.394319741126	
726000	-1098.787328	1	90.200672684790	3192.029920301742	
727000	-1099.293059	1	84.198636529139	3208.213881631102	
728000	-1099.330405	1	83.765829415277	3209.412268185513	
729000	-1098.983969	1	87.834609481541	3198.312929801327	
730000	-1099.055585	1	86.983346880035	3200.604271440557	
731000	-1100.350629	1	72.423023786213	3242.323035673075	
732000	-1098.123138	1	98.536444210227	3170.899035798776	
733000	-1099.000319	1	87.639782678157	3198.835904583313	
734000	-1098.324964	1	95.943174407230	3177.305196453202	
735000	-1098.064716	1	99.297777331724	3169.047071110151	
736000	-1099.696188	1	79.596290994484	3221.173257714738	
737000	-1098.837803	1	89.589224575706	3193.641521686300	
738000	-1098.900347	1	88.835555027899	3195.639562972762	
739000	-1098.634487	1	92.070076510654	3187.154931239003	
740000	-1098.982106	1	87.856819692089	3198.253365076435	
741000	-1099.331166	1	83.757026401423	3209.436686359120	
742000	-1098.694468	1	91.333186113996	3189.067180252810	
743000	-1101.238336	1	63.195563942573	3271.233522589233	
744000	-1100.677777	1	68.960193139239	3252.947628542708	
745000	-1098.588631	1	92.636353899979	3185.693736803324	
746000	-1100.486302	1	70.977610882445	3246.724989855057	
747000	-1098.155205	1	98.120640459208	3171.916001789295	
748000	-1098.885413	1	89.015123643318	3195.162350662343	
749000	-1098.493770	1	93.815924437133	3182.673219588512	
750000	-1099.049550	1	87.054874697167	3200.411112160094	
751000	-1102.019889	1	55.473846102713	3296.900086143276	
752000	-1099.032449	1	87.257752942876	3199.863870836454	
753000	-1098.843242	1	89.523518887495	3193.815203986724	
754000	-1099.353971	1	83.493421809035	3210.168692545585	
755000	-1098.040930	1	99.609167486084	3168.293366939286	
756000	-1098.995476	1	87.697458993302	3198.680994624811	
757000	-1098.334939	1	95.816438063648	3177.622155225010	
758000	-1098.566621	1	92.909052131599	3184.992655846936	
759000	-1098.455077	1	94.300293726665	3181.441974200049	
760000	-1098.052937	1	99.451871601423	3168.673820768005	
761000	-1098.518385	1	93.508775511471	3183.456716147394	
762000	-1099.323709	1	83.843329877795	3209.197369426749	
763000	-1098.048451	1	99.510614185623	3168.531674042205	
764000	-1098.102885	1	98.799822924963	3170.256882719962	
765000	-1098.143173	1	98.276480353033	3171.534394950634	
766000	-1098.330771	1	95.869385979151	3177.489692181432	
767000	-1099.021798	1	87.384281977683	3199.523042272703	
768000	-1100.687872	1	68.854550234297	3253.276005082766	
769000	-1099.261309	1	84.567659552714	3207.195436758832	
770000	-1098.135599	1	98.374693386322	3171.294180588663	
771000	-1098.400548	1	94.986140266389	3179.707619872043	
772000	-1099.374155	1	83.260545075604	3210.816672137095	
773000	-1100.755062	1	68.153134384335	3255.462634693192	
774000	-1098.961713	1	88.100267507131	3197.601199819484	
775000	-1098.888689	1	88.975713149986	3195.267023762785	
776000	-1098.091578	1	98.947116137790	3169.898442985345	
777000	-1098.075676	1	99.154572659765	3169.394423843229	
778000	-1099.056643	1	86.970812195904	3200.638132941364	
779000	-1098.522831	1	93.453373883679	3183.598264593990	
780000	-1098.549331	1	93.123693386107	3184.442011659714	
781000	-1101.508210	1	60.490065984796	3280.073631221350	
782000	-1100.587724	1	69.905796957408	3250.019541638424	
783000	-1098.682745	1	91.476874269328	3188.693346114441	
784000	-1098.264893	1	96.709199932450	3175.397120591512	
785000	-1098.335621	1	95.807779632456	3177.643822559086	
786000	-1099.943279	1	76.847013597497	3229.142316043375	
787000	-1098.235804	1	97.081885311233	3174.473585547811	
788000	-1098.245889	1	96.952543671935	3174.793746894664	
789000	-1098.780677	1	90.281458808897	3191.817621016234	
790000	-1098.713448	1	91.100889133830	3189.672531853757	
791000	-1101.568608	1	59.890401044472	3282.055330649556	
792000	-1098.299295	1	96.269916174213	3176.489706476823	
793000	-1098.519518	1	93.494649631871	3183.492800512820	
794000	-1099.000493	1	87.637715823700	3198.841457235765	
795000	-1099.288639	1	84.249940331621	3208.072107748831	
796000	-1098.642066	1	91.976733689310	3187.396481785786	
797000	-1098.490397	1	93.858076254429	3182.565861632308	
798000	-1098.774755	1	90.353433608084	3191.628600973262	
799000	-1098.419280	1	94.750100253740	3180.303317371885	
800000	-1098.181846	1	97.776296763896	3172.761139342563	
801000	-1100.426147	1	71.616813209661	3244.772518873446	
802000	-1099.413546	1	82.807159191704	3212.081722052341	
803000	-1099.262802	1	84.550274629410	3207.243347546821	
804000	-1099.149186	1	85.878893531299	3203.601448166674	
805000	-1098.936386	1	88.403235178572	3196.791452646685	
806000	-1098.136377	1	98.364599217847	3171.318859396271	
807000	-1098.843209	1	89.523919391202	3193.814145025801	
808000	-1098.158029	1	98.084088824089	3172.005585359399	
809000	-1098.230247	1	97.153224463338	3174.297159854911	
810000	-1102.787171	1	48.203429284977	3322.293907424521	
811000	-1098.647821	1	91.905902017855	3187.579909405479	
812000	-1098.320680	1	95.997648452258	3177.169071812064	
813000	-1098.880471	1	89.074595692348	3195.004460884189	
814000	-1098.975186	1	87.939384759477	3198.032034350291	
815000	-1098.582982	1	92.706276594984	3185.513812616878	
816000	-1101.550605	1	60.068920275034	3281.464535532321	
817000	-1099.398909	1	82.975452923916	3211.611603937210	
818000	-1098.274377	1	96.587938861659	3175.698286701639	
819000	-1098.923079	1	88.562699896761	3196.366078761284	
820000	-1098.030812	1	99.741869436849	3167.972832145359	
821000	-1098.772779	1	90.377447957182	3191.565560504138	
822000	-1098.866542	1	89.242369701927	3194.559474209959	
823000	-1098.230092	1	97.155215713267	3174.292237027244	
824000	-1098.070167	1	99.226528721607	3169.219831761665	
825000	-1098.657869	1	91.782316936134	3187.900219239098	
826000	-1098.822172	1	89.778277806282	3193.142332546517	
827000	-1099.766943	1	78.803700801052	3223.453197495499	
828000	-1099.967706	1	76.578007539855	3229.931199895570	
829000	-1098.258114	1	96.795952300176	3175.181864096846	
830000	-1100.947141	1	66.164701365537	3261.721703815417	
831000	-1098.376217	1	95.293394765099	3178.934077043039	
832000	-1098.525227	1	93.423537985938	3183.674522488368	
833000	-1101.614879	1	59.432396901323	3283.574341440620	
834000	-1098.066937	1	99.268743995044	3169.117456130161	
835000	-1098.452314	1	94.334956296828	3181.354066057243	
836000	-1098.524280	1	93.435328960364	3183.644383413237	
837000	-1100.094977	1	75.184258996732	3234.044584923875	
838000	-1098.531203	1	93.349131730910	3183.864785579525	
839000	-1098.601866	1	92.472650517544	3186.115406910599	
840000	-1098.878279	1	89.100986689152	3194.934422080789	
841000	-1098.602680	1	92.462588114576	3186.141345517133	
842000	-1100.410004	1	71.788802765983	3244.248740373341	
843000	-1098.152236	1	98.159075712157	3171.821834156780	
844000	-1100.073285	1	75.420889114045	3233.343132759769	
845000	-1099.700182	1	79.551436993866	3221.301905651258	
846000	-1098.394843	1	95.058108214558	3179.526242951742	
847000	-1099.732273	1	79.191526870987	3222.335821725275	
848000	-1098.949985	1	88.240477404935	3197.226201328909	
849000	-1098.813310	1	89.885569410308	3192.859390446647	
850000	-1098.384764	1	95.185374145490	3179.205787033218	
851000	-1098.703365	1	91.224241355852	3189.350932250391	
852000	-1098.700190	1	91.263115560567	3189.249651794049	
853000	-1098.016442	1	99.930607090121	3167.517629104454	
854000	-1098.071461	1	99.209625709313	3169.260834257400	
855000	-1098.133239	1	98.405305208521	3171.219353064355	
856000	-1098.770472	1	90.405508112528	3191.491915775120	
857000	-1100.129266	1	74.810979170564	3235.153676899832	
858000	-1098.814645	1	89.869400336597	3192.902013834475	
859000	-1099.146166	1	85.914383408548	3203.504711405702	
860000	-1098.037201	1	99.658054695313	3168.175236240219	
861000	-1098.444572	1	94.432130652315	3181.107765313845	
862000	-1098.545789	1	93.167705310643	3184.329230932968	
863000	-1098.505457	1	93.669995287972	3183.045200760889	
864000	-1098.337487	1	95.784091193344	3177.703110439145	
865000	-1098.718748	1	91.036100171577	3189.841584629009	
866000	-1098.643989	1	91.953058428110	3187.457779313641	
867000	-1098.514768	1	93.553861117637	3183.341575645889	
868000	-1098.231833	1	97.132856053214	3174.347520376251	
869000	-1099.415804	1	82.781223506743	3212.154228504800	
870000	-1098.094740	1	98.905908263332	3169.998673598996	
871000	-1098.085059	1	99.032119381006	3169.691808955688	
872000	-1098.888711	1	88.975445417487	3195.267734971976	
873000	-1098.298771	1	96.276590000587	3176.473074835968	
874000	-1098.185500	1	97.729135262175	3172.877097755310	
875000	-1098.933922	1	88.432747300251	3196.712685553227	
876000	-1098.593930	1	92.570778193902	3185.862575425247	
877000	-1099.060948	1	86.919820807279	3200.775918794894	
878000	-1098.489896	1	93.864340404969	3182.549910660533	
879000	-1098.852278	1	89.414412250678	3194.103824405005	
880000	-1098.958905	1	88.133824049878	3197.511410842607	
881000	-1098.517706	1	93.517242076750	3183.435090576539	
882000	-1099.260292	1	84.579495152342	3207.162823143401	
883000	-1099.129795	1	86.106955703256	3202.980300768967	
884000	-1098.375576	1	95.301499293447	3178.913701890774	
885000	-1099.716956	1	79.363201186940	3221.842287959893	
886000	-1098.429850	1	94.617109399709	3180.639500888524	
887000	-1098.168531	1	97.948275482134	3172.338710782793	
888000	-1100.413974	1	71.746486355813	3244.377549350807	
889000	-1098.901798	1	88.818122072602	3195.685930568845	
890000	-1100.602143	1	69.754009589817	3250.488198421011	
891000	-1100.111038	1	75.009299412280	3234.564035518254	
892000	-1101.180855	1	63.777471047138	3269.353704380218	
893000	-1098.835000	1	89.623111708095	3193.551984565635	
894000	-1098.497869	1	93.764729240115	3182.803664260633	
895000	-1098.429357	1	94.623312321626	3180.623811856033	
896000	-1098.259517	1	96.777994324876	3175.226408863781	
897000	-1098.374483	1	95.315320639729	3178.878957811014	
898000	-1098.662727	1	91.722609481670	3188.055093226386	
899000	-1101.301711	1	62.556329793693	3273.307322295764	
900000	-1100.310443	1	72.853761406292	3241.020339129528	
901000	-1098.303207	1	96.220060800242	3176.613981281006	
902000	-1100.185187	1	74.204175938615	3236.963312140574	
903000	-1098.612905	1	92.336278574371	3186.467136997197	
904000	-1099.520622	1	81.582156978436	3215.522908745245	
905000	-1098.654887	1	91.818983859265	3187.805149422081	
906000	-1100.897981	1	66.671292209104	3260.118634880155	
907000	-1098.563823	1	92.943766833133	3184.903527850816	
908000	-1098.071729	1	99.206130810928	3169.269312812708	
909000	-1098.758512	1	90.551041606104	3191.110243181524	
910000	-1098.547086	1	93.151585036387	3184.370534135210	
911000	-1101.380106	1	61.768938792049	3275.874420380373	
912000	-1098.314939	1	96.070675874623	3176.986689169019	
913000	-1098.321013	1	95.993409114143	3177.179663053273	
914000	-1100.487884	1	70.960833678032	3246.776360471802	
915000	-1098.050583	1	99.482689815184	3168.599236418736	
916000	-1098.781714	1	90.268859133700	3191.850722251716	
917000	-1098.250892	1	96.888438912876	3174.952566026183	
918000	-1098.829606	1	89.688331704134	3193.379732037494	
919000	-1098.369679	1	95.376092135732	3178.726241558646	
920000	-1098.211274	1	97.397079146422	3173.694959134157	
921000	-1098.859241	1	89.330400158674	3194.326244768424	
922000	-1098.073580	1	99.181947039552	3169.327989707674	
923000	-1098.754045	1	90.605439410172	3190.967703290810	
924000	-1098.673964	1	91.584603889187	3188.413370449762	
925000	-1098.353538	1	95.580489397889	3178.213210008023	
926000	-1098.170374	1	97.924449236502	3172.397195058980	
927000	-1098.054456	1	99.431997494036	3168.721930207101	
928000	-1098.295927	1	96.312853406311	3176.382721432142	
929000	-1099.850654	1	77.871544911307	3226.152711002369	
930000	-1099.416206	1	82.776598508789	3212.167159856831	
931000	-1098.523736	1	93.442104503748	3183.627065768265	
932000	-1098.453825	1	94.316005036392	3181.402125214039	
933000	-1098.511319	1	93.596864538795	3183.231795324431	
934000	-1099.070907	1	86.801933113558	3201.094691985340	
935000	-1099.642358	1	80.202236314395	3219.439756996766	
936000	-1099.469609	1	82.164430275470	3213.883015070533	
937000	-1098.224500	1	97.227026986543	3174.114762726058	
938000	-1099.314567	1	83.949211089555	3208.903993157788	
939000	-1099.871825	1	77.636737276796	3226.835796850180	
940000	-1098.184452	1	97.742657372513	3172.843845124321	
941000	-1098.208384	1	97.434268281763	3173.603238013014	
942000	-1098.517279	1	93.522557230421	3183.421515266483	
943000	-1098.013326	1	99.971580532515	3167.418914129298	
944000	-1098.158584	1	98.076908209652	3172.023187699788	
945000	-1098.645509	1	91.934354421996	3187.506214709621	
946000	-1098.670621	1	91.625643969887	3188.306781217329	
947000	-1101.334699	1	62.224557639486	3274.387283111647	
948000	-1098.197453	1	97.575022816692	3173.256371240509	
949000	-1099.040379	1	87.163637004868	3200.117622765155	
950000	-1099.624948	1	80.398772109554	3218.879279314836	
951000	-1099.327951	1	83.794227123593	3209.333509311909	
952000	-1098.852556	1	89.411061017743	3194.112693684583	
953000	-1098.388630	1	95.136546966891	3179.328690859593	
954000	-1099.548220	1	81.268143876697	3216.410453157013	
955000	-1098.358684	1	95.515282186671	3178.376776128585	
956000	-1099.998088	1	76.244111083731	3230.912647299794	
957000	-1098.542757	1	93.205395281524	3184.232684911075	
958000	-1100.587581	1	69.907297517291	3250.014911118507	
959000	-1098.428787	1	94.630480806393	3180.605681707544	
960000	-1100.223533	1	73.789478289888	3238.204811678590	
961000	-1098.709737	1	91.146278262508	3189.554155056943	
962000	-1098.873524	1	89.158247095159	3194.782513195606	
963000	-1098.291034	1	96.375254171466	3176.227313868658	
964000	-1099.020276	1	87.402370141021	3199.474348027960	
965000	-1098.069611	1	99.233800177533	3169.202195000945	
966000	-1102.532470	1	50.585506384533	3313.842764789544	
967000	-1098.183783	1	97.751292555170	3172.822612239618	
968000	-1099.242654	1	84.784941761918	3206.597206893813	
969000	-1100.758252	1	68.119916573831	3255.566464376111	
970000	-1098.302829	1	96.224881707329	3176.601961730920	
971000	-1101.293533	1	62.638683378052	3273.039634868709	
972000	-1098.402446	1	94.962200773073	3179.767979133200	
973000	-1099.502261	1	81.791458595312	3214.932560146359	
974000	-1099.400779	1	82.953944512070	3211.671650803287	
975000	-1099.260771	1	84.573921344706	3207.178181669624	
976000	-1099.783537	1	78.618444830815	3223.988138752518	
977000	-1100.303061	1	72.933008634773	3240.781123735037	
978000	-1098.300204	1	96.258331759818	3176.518578027228	
979000	-1099.304623	1	84.064466046057	3208.584931053702	
980000	-1101.356263	1	62.008032392771	3275.093437316679	
981000	-1098.075021	1	99.163122579084	3169.373672464956	
982000	-1101.507048	1	60.501617154912	3280.035537826004	
983000	-1098.385420	1	95.177087503636	3179.226641715306	
984000	-1099.161638	1	85.732634522523	3204.000413924480	
985000	-1098.645895	1	91.929593189887	3187.518545527490	
986000	-1099.865061	1	77.711714711959	3226.617542832621	
987000	-1098.400231	1	94.990132593525	3179.697555170466	
988000	-1099.165899	1	85.682630092138	3204.136926666564	
989000	-1099.159496	1	85.757785223211	3203.931773470295	
990000	-1098.287935	1	96.414792569165	3176.128889850897	
991000	-1099.093999	1	86.528974019176	3201.833985947279	
992000	-1098.319409	1	96.013803730344	3177.128714399122	
993000	-1099.614095	1	80.521418826588	3218.529958142642	
994000	-1098.435465	1	94.546524552050	3180.818091971012	
995000	-1098.062447	1	99.327447064226	3168.975162898707	
996000	-1098.275617	1	96.572093039890	3175.737666124637	
997000	-1098.184292	1	97.744732201103	3172.838743214896	
998000	-1099.680908	1	79.768041158306	3220.681071634423	
999000	-1098.736459	1	90.819827981959	3190.406584564453	
1000000	-1098.861276	1	89.305865618978	3194.391229468018	
1001000	-1098.036586	1	99.666119558893	3168.155753534105	
1002000	-1098.625342	1	92.182805912784	3186.863474095379	
1003000	-1098.591690	1	92.598491043873	3185.791210975327	
1004000	-1098.234462	1	97.099111388281	3174.430974004393	
1005000	-1099.203271	1	85.244801501118	3205.334609433271	
1006000	-1099.238380	1	84.834768477674	3206.460171898411	
1007000	-1098.335699	1	95.806788687148	3177.646302462755	
1008000	-1098.064006	1	99.307060946282	3169.024569008142	
1009000	-1098.683414	1	91.468663568937	3188.714695406114	
1010000	-1098.355373	1	95.557234032894	3178.271532905525	
