# Supplementary material for: Reply to: ‘Reconstructed evolutionary patterns from crocodile-line archosaurs demonstrate the impact of failure to log-transform body size data’
Source: Commun Biol. 2022 Feb 25;5:170. doi: 10.1038/s42003-022-03072-x (PMC8881626; doi:10.1038/s42003-022-03072-x)
Supplement: Supplementary file 4 — Supplementary Data 2 [file 42003_2022_3072_MOESM4_ESM.zip › simulations/log_files/BM/simulated_data_7.txt.Log.txt]

Options:
Model:                           Continuous: Random Walk
Tree File Name:                  tree_simlation_7.nex
Data File Name:                  simulated_data_7.txt
Log File Name:                   simulated_data_7.txt.Log.txt
Save Initial Trees:              False
Save Trees:                      False
Summary:                         False
Seed:                            1653130698
Precision:                       64 bits
Cores:                           1
Analysis Type:                   MCMC
Sample Period:                   1000
Iterations:                      1010000
Burn in:                         10000
MCMC ML Start:                   False
Schedule File:                   simulated_data_7.txt.Schedule.txt
Rate Dev:                        AutoTune
No of Rates:                     1
Test for trait correlation:      True
Kappa:                           Not in use
Delta:                           Not in use
Lambda:                          Not in use
OU:                              Not in use
Min Trans Taxa No:               10
RJ Local Kappa:                  False
RJ Local Lambda:                 False
RJ Local Delta:                  False
RJ Local OU:                     False
Restrictions:
    alpha-1                      None
Prior Information:
    Priors
        alpha-1 - uniform -100.00 100.00 
Tree Information
     Trees:                      1
     Taxa:                       200
     Sites:                      1
Iteration	Lh	Tree No	Alpha 1	Sigma^2 1 	
11000	-1062.491730	1	95.565950022622	2080.765522109956	
12000	-1061.923238	1	99.146183490470	2068.970087472142	
13000	-1062.430970	1	95.943661963205	2079.501619013899	
14000	-1062.218540	1	97.273337784363	2075.088832012345	
15000	-1063.279592	1	90.767093446435	2097.223830104117	
16000	-1063.312471	1	90.570617416120	2097.913487026735	
17000	-1061.884260	1	99.395584511075	2068.163803043069	
18000	-1061.928932	1	99.109794355446	2069.087896898068	
19000	-1063.655530	1	88.537535509736	2105.122922931553	
20000	-1062.071661	1	98.201231700939	2072.043194325986	
21000	-1062.151140	1	97.698250843286	2073.690690399801	
22000	-1062.291406	1	96.815626303090	2076.601404539744	
23000	-1066.972143	1	70.213522947869	2176.112422225920	
24000	-1062.687884	1	94.354292472652	2084.851015969494	
25000	-1062.184613	1	97.487041382970	2074.384930441781	
26000	-1062.251219	1	97.067851555976	2075.767055168442	
27000	-1062.279122	1	96.892665353059	2076.346345460528	
28000	-1062.252486	1	97.059893639679	2075.793348258406	
29000	-1061.831295	1	99.735324877443	2067.068687606303	
30000	-1062.112746	1	97.940965600040	2072.894668754841	
31000	-1063.357768	1	90.300411054422	2098.863979343336	
32000	-1064.406831	1	84.186854120993	2120.998294764682	
33000	-1062.757401	1	93.927647390570	2086.300851538401	
34000	-1062.695581	1	94.306982395150	2085.011496999803	
35000	-1064.869763	1	81.570269921660	2130.839841037316	
36000	-1061.936845	1	99.059240710026	2069.251634602543	
37000	-1062.856862	1	93.319695889443	2088.376943234693	
38000	-1062.303082	1	96.742438330516	2076.843890747361	
39000	-1062.078333	1	98.158925974348	2072.181451167587	
40000	-1062.105680	1	97.985689466749	2072.748196889870	
41000	-1062.627660	1	94.725062478136	2083.595821050203	
42000	-1062.263775	1	96.988989460636	2076.027706975872	
43000	-1062.259578	1	97.015345450027	2075.940573924661	
44000	-1062.481589	1	95.628912499186	2080.554517139861	
45000	-1061.839006	1	99.685800054633	2067.228093762896	
46000	-1062.087061	1	98.103610840676	2072.362310304009	
47000	-1062.137845	1	97.782244677968	2073.415004418101	
48000	-1064.880411	1	81.510628635850	2131.066737202032	
49000	-1062.235207	1	97.168490123033	2075.434719766150	
50000	-1063.114323	1	91.759140094712	2093.760615915133	
51000	-1062.824616	1	93.516482238796	2087.703634221268	
52000	-1062.555855	1	95.168563654819	2082.100223692890	
53000	-1063.408997	1	89.995466355862	2099.939495544530	
54000	-1062.095008	1	98.053265841505	2072.527004743881	
55000	-1062.007356	1	98.609723681365	2070.711193452551	
56000	-1064.287255	1	84.870420063265	2118.463607646598	
57000	-1061.936719	1	99.060047232643	2069.249021717796	
58000	-1063.954309	1	86.791175881256	2111.421989143522	
59000	-1063.975078	1	86.670593274802	2111.860554844605	
60000	-1061.900837	1	99.289453414381	2068.506667467833	
61000	-1062.292397	1	96.809408845074	2076.621997495880	
62000	-1063.672421	1	88.438216859133	2105.478526114644	
63000	-1061.793899	1	99.975786435763	2066.295834761356	
64000	-1062.620529	1	94.769038642602	2083.447239238925	
65000	-1062.988395	1	92.520087112353	2091.125662540849	
66000	-1064.566622	1	83.278406245925	2124.390159176561	
67000	-1069.271218	1	58.596746837322	2226.722417932717	
68000	-1061.968227	1	98.858968353742	2069.901104295730	
69000	-1062.755427	1	93.939739618119	2086.259678656155	
70000	-1061.840494	1	99.676249103691	2067.258844618974	
71000	-1063.350728	1	90.342366104363	2098.716241695643	
72000	-1062.647562	1	94.602415542440	2084.010536311191	
73000	-1062.060117	1	98.274459426508	2071.804019469173	
74000	-1062.247850	1	97.089017677482	2075.697131879386	
75000	-1062.248400	1	97.085560832899	2075.708550743323	
76000	-1062.256684	1	97.033522242556	2075.880494389683	
77000	-1061.942500	1	99.023125799201	2069.368657273121	
78000	-1062.100760	1	98.016836578104	2072.646227346569	
79000	-1062.714059	1	94.193479749861	2085.396804709742	
80000	-1063.577114	1	88.999569158250	2103.472824891502	
81000	-1062.648813	1	94.594712052829	2084.036600879308	
82000	-1061.939819	1	99.040246243949	2069.313176880558	
83000	-1062.752135	1	93.959913956716	2086.190997446516	
84000	-1063.032052	1	92.255776495665	2092.038783201935	
85000	-1062.093111	1	98.065281836028	2072.487689197441	
86000	-1062.395044	1	96.167531617070	2078.754674709598	
87000	-1063.715536	1	88.185024406430	2106.386501565519	
88000	-1062.092546	1	98.068856489450	2072.475994063886	
89000	-1062.194402	1	97.425340792501	2074.588010050861	
90000	-1062.468167	1	95.712291523321	2080.275287212064	
91000	-1061.900519	1	99.291485796239	2068.500098297138	
92000	-1062.393808	1	96.175242198369	2078.728977020580	
93000	-1062.612913	1	94.816020091325	2083.288572370867	
94000	-1062.069204	1	98.216813772217	2071.992286017150	
95000	-1062.051311	1	98.330355514607	2071.621569154777	
96000	-1062.211699	1	97.316397538691	2074.946882441494	
97000	-1063.098250	1	91.856018684656	2093.424114839191	
98000	-1061.790562	1	99.997266721165	2066.226886959014	
99000	-1062.080294	1	98.146493545762	2072.222091818694	
100000	-1063.440250	1	89.809773028825	2100.595889685730	
101000	-1065.056112	1	80.529865084546	2134.814346318819	
102000	-1062.107264	1	97.975657956451	2072.781044747184	
103000	-1062.140741	1	97.763940936015	2073.475061892168	
104000	-1064.047356	1	86.251755654601	2113.387531684473	
105000	-1061.794106	1	99.974453994634	2066.300112144456	
106000	-1062.306025	1	96.724001054581	2076.905004307820	
107000	-1062.835040	1	93.452836861060	2087.921261784517	
108000	-1062.628529	1	94.719707466549	2083.613918229545	
109000	-1062.082541	1	98.132253311852	2072.268648167113	
110000	-1062.129039	1	97.837907673496	2073.232431670873	
111000	-1062.310906	1	96.693420660482	2077.006392503749	
112000	-1062.371167	1	96.316545108908	2078.258384503870	
113000	-1062.674524	1	94.436448007222	2084.572506691736	
114000	-1061.856923	1	99.570811694041	2067.598513069553	
115000	-1061.889134	1	99.364372905801	2068.264596778730	
116000	-1062.635193	1	94.678628571743	2083.752774462344	
117000	-1062.847120	1	93.379114958641	2088.173507987713	
118000	-1061.861416	1	99.541997645572	2067.691400367685	
119000	-1064.501701	1	83.646811537333	2123.011441129228	
120000	-1062.865795	1	93.265236650581	2088.563497271503	
121000	-1063.118114	1	91.736298255792	2093.839999531003	
122000	-1062.687107	1	94.359065039538	2084.834830899020	
123000	-1063.641140	1	88.622205329562	2104.820019867494	
124000	-1063.022229	1	92.315204831793	2091.833278388785	
125000	-1062.224129	1	97.238167783793	2075.204816782405	
126000	-1062.539986	1	95.266784254231	2081.769856631318	
127000	-1062.392693	1	96.182195108905	2078.705806126299	
128000	-1062.038997	1	98.408554071510	2071.366490380104	
129000	-1061.831875	1	99.731599882677	2067.080674543452	
130000	-1062.279341	1	96.891291008494	2076.350893932446	
131000	-1062.228290	1	97.211992584579	2075.291164081204	
132000	-1061.887608	1	99.374139759703	2068.233052645353	
133000	-1063.772049	1	87.853855337678	2107.577228253680	
134000	-1062.249955	1	97.075789799967	2075.740829109669	
135000	-1064.670272	1	82.692136744103	2126.593230813539	
136000	-1063.187197	1	91.320786868410	2095.286986492506	
137000	-1061.799558	1	99.939368090844	2066.412764993326	
138000	-1063.312225	1	90.572086050381	2097.908327310365	
139000	-1062.007282	1	98.610195161705	2070.709659168074	
140000	-1062.301561	1	96.751969066613	2076.812303759190	
141000	-1062.250039	1	97.075266046326	2075.742559403798	
142000	-1062.165283	1	97.608968301494	2073.983984378448	
143000	-1062.171108	1	97.572211283298	2074.104806184206	
144000	-1062.035540	1	98.430517025805	2071.294884055659	
145000	-1062.219022	1	97.270303066425	2075.098838432124	
146000	-1062.223152	1	97.244320346809	2075.184523783182	
147000	-1061.931809	1	99.091410413017	2069.147430937516	
148000	-1062.850490	1	93.358558790597	2088.243874020243	
149000	-1062.262819	1	96.994989742756	2076.007868040641	
150000	-1061.957299	1	98.928672399444	2069.674912126483	
151000	-1063.605416	1	88.832632477082	2104.068225445403	
152000	-1062.637881	1	94.662062789174	2083.808786055041	
153000	-1062.006590	1	98.614595245873	2070.695340823489	
154000	-1062.328426	1	96.583728184425	2077.370321924578	
155000	-1063.791654	1	87.739155063307	2107.990460125254	
156000	-1064.487672	1	83.726546973141	2122.713615493225	
157000	-1063.529240	1	89.282421533041	2102.466046773581	
158000	-1062.324095	1	96.610839260171	2077.280338762826	
159000	-1062.882980	1	93.160527748940	2088.922453723085	
160000	-1061.968305	1	98.858467584766	2069.902729875871	
161000	-1065.137177	1	80.079502099453	2136.545621285782	
162000	-1062.162765	1	97.624858682297	2073.931765535808	
163000	-1061.858328	1	99.561798956012	2067.627564385122	
164000	-1064.256424	1	85.047196834375	2117.810563975619	
165000	-1062.295436	1	96.790358258256	2076.685103049524	
166000	-1063.656049	1	88.534485504597	2105.133838520670	
167000	-1061.804639	1	99.906675414287	2066.517769443813	
168000	-1063.411893	1	89.978247023083	2100.000316189136	
169000	-1062.192238	1	97.438981417048	2074.543103113541	
170000	-1065.393962	1	78.661591109367	2142.039012179151	
171000	-1063.596123	1	88.887422053979	2103.872712545729	
172000	-1061.981907	1	98.771770654224	2070.184284490832	
173000	-1064.715155	1	82.438985321873	2127.547942609681	
174000	-1062.509729	1	95.454282241299	2081.140066515239	
175000	-1061.790429	1	99.998123395132	2066.224137500043	
176000	-1064.004763	1	86.498425311196	2112.487551631749	
177000	-1062.721826	1	94.145801334855	2085.558782586839	
178000	-1062.898313	1	93.067177305495	2089.242769780072	
179000	-1061.962798	1	98.893592203376	2069.788729067642	
180000	-1062.335389	1	96.540162739767	2077.514967667946	
181000	-1062.463297	1	95.742559964606	2080.173975969921	
182000	-1062.743044	1	94.015642304711	2086.001344878055	
183000	-1063.286028	1	90.728612578427	2097.358805076189	
184000	-1062.644404	1	94.621867967212	2083.944728022080	
185000	-1062.450814	1	95.820178341921	2079.914315109824	
186000	-1062.236762	1	97.158715988325	2075.466982254662	
187000	-1062.322613	1	96.620114661981	2077.249558629484	
188000	-1063.550505	1	89.156709017712	2102.913186606660	
189000	-1062.556709	1	95.163276488965	2082.118016006285	
190000	-1062.118415	1	97.905096431731	2073.012187830975	
191000	-1061.889149	1	99.364272165855	2068.264922155846	
192000	-1063.315772	1	90.550909386870	2097.982733483425	
193000	-1063.919399	1	86.994093429432	2110.685024515540	
194000	-1061.865198	1	99.517745550832	2067.769602122521	
195000	-1064.054933	1	86.207921747985	2113.547665936517	
196000	-1062.999370	1	92.453593475115	2091.355167839256	
197000	-1061.860657	1	99.546864415200	2067.675709577142	
198000	-1061.853939	1	99.589957882767	2067.536806664362	
199000	-1061.818917	1	99.814860990422	2066.812849164766	
200000	-1062.127561	1	97.847253006213	2073.201789085334	
201000	-1062.939560	1	92.816390680432	2090.104691961292	
202000	-1062.387665	1	96.213563449118	2078.601289061045	
203000	-1062.083953	1	98.123302553718	2072.297914698336	
204000	-1062.352081	1	96.435783918160	2077.861774499123	
205000	-1063.200773	1	91.239286624711	2095.571457700428	
206000	-1061.964479	1	98.882866714416	2069.823535603020	
207000	-1062.281114	1	96.880167625244	2076.387709645615	
208000	-1062.974788	1	92.602577496652	2090.841141919692	
209000	-1064.028800	1	86.359168071912	2112.995393897155	
210000	-1062.374406	1	96.296316026830	2078.325715582899	
211000	-1062.683309	1	94.382419013743	2084.755641815501	
212000	-1061.914322	1	99.203189084254	2068.785618285267	
213000	-1061.793826	1	99.976255301194	2066.294329629990	
214000	-1062.594360	1	94.930543797164	2082.902098254726	
215000	-1062.396437	1	96.158844273495	2078.783630030370	
216000	-1062.219738	1	97.265797059230	2075.113696703033	
217000	-1064.517100	1	83.559341576739	2123.338392246366	
218000	-1063.041198	1	92.200475349441	2092.230118325946	
219000	-1063.257114	1	90.901587071158	2096.752456992066	
220000	-1061.923878	1	99.142095088168	2068.983321501630	
221000	-1061.912086	1	99.217485445610	2068.739371916603	
222000	-1062.390331	1	96.196930811117	2078.656703871070	
223000	-1063.460250	1	89.691074770742	2101.016049979449	
224000	-1062.551253	1	95.197037830272	2082.004418197473	
225000	-1062.112757	1	97.940895158599	2072.894899503304	
226000	-1062.585736	1	94.983813202231	2082.722478238227	
227000	-1062.547690	1	95.219089403516	2081.930240434485	
228000	-1063.068886	1	92.033194142544	2092.809490641525	
229000	-1062.200121	1	97.389309966660	2074.706657657534	
230000	-1064.000813	1	86.521318253388	2112.404125641934	
231000	-1061.860466	1	99.548086519088	2067.671769552446	
232000	-1062.375248	1	96.291062814539	2078.343202688346	
233000	-1062.033672	1	98.442385370861	2071.256195888279	
234000	-1062.392657	1	96.182421907202	2078.705050336780	
235000	-1062.043101	1	98.382483176175	2071.451510100093	
236000	-1062.932704	1	92.858039696207	2089.961409146298	
237000	-1062.277188	1	96.904801006700	2076.306184463077	
238000	-1062.328100	1	96.585768781144	2077.363548246622	
239000	-1063.386811	1	90.127446988294	2099.473642253848	
240000	-1064.952028	1	81.110092270137	2132.593486988826	
241000	-1062.698839	1	94.286962131245	2085.079429678535	
242000	-1061.811099	1	99.865126659042	2066.651268129925	
243000	-1062.255036	1	97.043872469114	2075.846288667850	
244000	-1062.863090	1	93.281720905887	2088.507019182170	
245000	-1062.057016	1	98.294142792424	2071.739759545260	
246000	-1061.929926	1	99.103441007547	2069.108470168528	
247000	-1063.353322	1	90.326905123391	2098.770678336952	
248000	-1062.971483	1	92.622626600038	2090.772022949458	
249000	-1062.330734	1	96.569287981226	2077.418259428007	
250000	-1062.168958	1	97.585777318494	2074.060209007680	
251000	-1063.242290	1	90.990354394359	2096.441664750886	
252000	-1062.769234	1	93.855166349298	2086.547741361816	
253000	-1061.986379	1	98.743275632163	2070.276877053413	
254000	-1063.793549	1	87.728077052380	2108.030393445131	
255000	-1062.088731	1	98.093026478013	2072.396928325052	
256000	-1061.964189	1	98.884716034591	2069.817533893858	
257000	-1063.791931	1	87.737538828063	2107.996285982377	
258000	-1064.320380	1	84.680735940591	2119.165453491343	
259000	-1062.139461	1	97.772029900417	2073.448519388257	
260000	-1062.537949	1	95.279400736072	2081.727443363325	
261000	-1062.083482	1	98.126288009169	2072.288152788479	
262000	-1061.994861	1	98.689254761561	2070.452485894244	
263000	-1062.097191	1	98.039438100811	2072.572253964018	
264000	-1062.435548	1	95.915159185891	2079.596834861056	
265000	-1062.104141	1	97.995427951303	2072.716311638596	
266000	-1062.297020	1	96.780429598109	2076.717996625721	
267000	-1062.581607	1	95.009325970953	2082.636483688798	
268000	-1063.033280	1	92.248351291445	2092.064467761063	
269000	-1062.915555	1	92.962280772652	2089.603039390345	
270000	-1062.570184	1	95.079931574487	2082.398606456309	
271000	-1062.913921	1	92.972220585924	2089.568885657286	
272000	-1062.783167	1	93.769877435198	2086.838475076064	
273000	-1062.514778	1	95.422977102127	2081.245139071174	
274000	-1062.759209	1	93.916567359345	2086.338582126242	
275000	-1062.030054	1	98.465380382690	2071.181250179285	
276000	-1061.896651	1	99.316242667121	2068.420088535214	
277000	-1062.008111	1	98.604918982842	2070.726829241269	
278000	-1065.106592	1	80.249262312237	2135.892265346561	
279000	-1063.291336	1	90.696880979217	2097.470142308558	
280000	-1062.256250	1	97.036246997105	2075.871489208854	
281000	-1062.951716	1	92.742569295395	2090.358792976347	
282000	-1061.833469	1	99.721361124049	2067.113624908853	
283000	-1062.164241	1	97.615541671098	2073.962382036717	
284000	-1062.985829	1	92.535642908454	2091.071991692249	
285000	-1062.273218	1	96.929715875663	2076.223747580327	
286000	-1062.566685	1	95.101573023900	2082.325726453710	
287000	-1063.213455	1	91.163194968182	2095.837243838625	
288000	-1061.867708	1	99.501652613722	2067.821504842293	
289000	-1061.951087	1	98.968311256671	2069.546352437354	
290000	-1061.985118	1	98.751312747652	2070.250758364288	
291000	-1062.487405	1	95.592802442649	2080.675516470838	
292000	-1061.821678	1	99.797118024011	2066.869904097435	
293000	-1061.799949	1	99.936854739119	2066.420836316387	
294000	-1061.819432	1	99.811551994847	2066.823488922438	
295000	-1062.274168	1	96.923750636299	2076.243483198933	
296000	-1062.271434	1	96.940908068175	2076.186722011155	
297000	-1062.414847	1	96.044082272502	2079.166365435690	
298000	-1063.540632	1	89.215063940192	2102.705563894433	
299000	-1063.135342	1	91.632555940219	2094.200753065233	
300000	-1064.288128	1	84.865418573193	2118.482098659046	
301000	-1062.577878	1	95.032371194458	2082.558824397961	
302000	-1062.754447	1	93.945749099115	2086.239218699207	
303000	-1062.523116	1	95.371292680035	2081.418681766707	
304000	-1062.167016	1	97.598029220694	2074.019937028194	
305000	-1062.041855	1	98.390398864617	2071.425693955880	
306000	-1062.686834	1	94.360743010447	2084.829140618382	
307000	-1062.191442	1	97.443994787402	2074.526599869886	
308000	-1062.223417	1	97.242650571140	2075.190031083815	
309000	-1062.202829	1	97.372256069795	2074.762829828515	
310000	-1062.934368	1	92.847929619133	2089.996185149052	
311000	-1065.422853	1	78.502877040144	2142.657948255872	
312000	-1062.010984	1	98.586637446231	2070.786329108260	
313000	-1062.300032	1	96.761548569726	2076.780558096414	
314000	-1061.813366	1	99.850549054411	2066.698120048576	
315000	-1063.356576	1	90.307513602100	2098.838964927770	
316000	-1061.834141	1	99.717044267703	2067.127518425333	
317000	-1061.812363	1	99.856998030039	2066.677392418477	
318000	-1061.816016	1	99.833511792255	2066.752885901916	
319000	-1064.464807	1	83.856589750275	2122.228322869791	
320000	-1063.267532	1	90.839235006200	2096.970915953018	
321000	-1062.093758	1	98.061178915251	2072.501113162066	
322000	-1062.613965	1	94.809529560583	2083.310488110706	
323000	-1062.349755	1	96.450326010084	2077.813436203480	
324000	-1062.425813	1	95.975769273848	2079.394393290698	
325000	-1062.144338	1	97.741218574219	2073.549632580101	
326000	-1062.288772	1	96.832140785893	2076.546712669734	
327000	-1062.052959	1	98.319889849135	2071.655722451263	
328000	-1063.844508	1	87.430406299335	2109.104899417748	
329000	-1062.015504	1	98.557887403854	2070.879922010094	
330000	-1063.681606	1	88.384236440093	2105.671932423894	
331000	-1062.262352	1	96.997923249793	2075.998169309686	
332000	-1063.616993	1	88.764401801695	2104.311837264186	
333000	-1066.333639	1	73.579181419197	2162.262121527492	
334000	-1062.047593	1	98.353957914946	2071.544558843007	
335000	-1064.028439	1	86.361256428974	2112.987773475780	
336000	-1062.688091	1	94.353016291944	2084.855343969266	
337000	-1063.381774	1	90.157427782077	2099.367897013297	
338000	-1063.592866	1	88.906631488974	2103.804187883723	
339000	-1063.372943	1	90.210009085468	2099.182507488542	
340000	-1062.312535	1	96.683215587366	2077.040233763846	
341000	-1063.930062	1	86.932081910173	2110.910099790182	
342000	-1062.077814	1	98.162217434743	2072.170692471214	
343000	-1061.963135	1	98.891441441281	2069.795708459408	
344000	-1063.012858	1	92.371921167554	2091.637257903706	
345000	-1061.864909	1	99.519599312357	2067.763623932445	
346000	-1062.540102	1	95.266065126426	2081.772274302944	
347000	-1063.498589	1	89.463829814404	2101.821703631217	
348000	-1062.277542	1	96.902578712641	2076.313538433466	
349000	-1062.846328	1	93.383951706192	2088.156953246161	
350000	-1062.464216	1	95.736849637014	2080.193086698859	
351000	-1063.703202	1	88.257410629423	2106.126705844931	
352000	-1064.949489	1	81.124273671993	2132.539342546018	
353000	-1062.339524	1	96.514301248198	2077.600861781064	
354000	-1062.388069	1	96.211039839775	2078.609696373737	
355000	-1064.022893	1	86.393375384443	2112.870589013939	
356000	-1062.260220	1	97.011310970674	2075.953910485128	
357000	-1064.703546	1	82.504421058529	2127.300966391324	
358000	-1062.620093	1	94.771727242212	2083.438157317155	
359000	-1062.148368	1	97.715757473502	2073.633211084941	
360000	-1062.257394	1	97.029060947363	2075.895239269256	
361000	-1061.823173	1	99.787509756148	2066.900805030582	
362000	-1061.949459	1	98.978700261371	2069.512666420613	
363000	-1062.787249	1	93.744899292831	2086.923665206684	
364000	-1062.031622	1	98.455414753509	2071.213728224207	
365000	-1063.000403	1	92.447335450394	2091.376774984781	
366000	-1063.465875	1	89.657712065458	2101.134226846955	
367000	-1062.592872	1	94.939735437470	2082.871098276758	
368000	-1065.220303	1	79.619063989169	2138.322385065061	
369000	-1063.111282	1	91.777461074923	2093.696956064567	
370000	-1061.881386	1	99.413994081194	2068.104366501810	
371000	-1064.102691	1	85.931943786718	2114.557292393606	
372000	-1062.550549	1	95.201397770427	2081.989750853108	
373000	-1063.411767	1	89.978996127739	2099.997670067340	
374000	-1062.635316	1	94.677865012349	2083.755355985821	
375000	-1062.302039	1	96.748975804879	2076.822223781788	
376000	-1062.715372	1	94.185421187448	2085.424176918164	
377000	-1062.395224	1	96.166406897240	2078.758423316107	
378000	-1061.968283	1	98.858613452805	2069.902256362899	
379000	-1066.146121	1	74.580672553292	2158.211285217164	
380000	-1062.737694	1	94.048450899595	2085.889738742403	
381000	-1063.995544	1	86.551870660653	2112.292813501273	
382000	-1061.964943	1	98.879911344362	2069.833127070710	
383000	-1063.893157	1	87.146820721912	2110.131218335774	
384000	-1062.331927	1	96.561822271174	2077.443046167793	
385000	-1061.810379	1	99.869757376808	2066.636386596123	
386000	-1064.487327	1	83.728507128061	2122.706296556406	
387000	-1062.917533	1	92.950257242673	2089.644357141783	
388000	-1062.077247	1	98.165814249687	2072.158936070990	
389000	-1062.505614	1	95.479803521855	2081.054430271734	
390000	-1062.423782	1	95.988420608075	2079.352151961785	
391000	-1061.819259	1	99.812662187576	2066.819919164935	
392000	-1061.941370	1	99.030341635839	2069.345272532016	
393000	-1062.544757	1	95.237248780395	2081.869167129322	
394000	-1063.993836	1	86.561771125917	2112.256749410471	
395000	-1063.080994	1	91.960108058703	2093.062904714584	
396000	-1062.793397	1	93.707292393853	2087.051964741470	
397000	-1062.728667	1	94.103821352585	2085.701461834507	
398000	-1061.979357	1	98.788021589414	2070.131489942653	
399000	-1064.815486	1	81.874666400076	2129.683596885855	
400000	-1062.689795	1	94.342544240335	2084.890860543765	
401000	-1061.857325	1	99.568238786620	2067.606806214058	
402000	-1062.572019	1	95.068586349886	2082.436818800719	
403000	-1064.198111	1	85.382145636557	2116.575967928860	
404000	-1062.221251	1	97.256281851667	2075.145074642226	
405000	-1061.894242	1	99.331664924226	2068.370256555022	
406000	-1061.922780	1	99.149108169498	2068.960620708776	
407000	-1062.058371	1	98.285541435554	2071.767838701255	
408000	-1062.397470	1	96.152404053930	2078.805097152180	
409000	-1061.981245	1	98.775989475236	2070.170577953918	
410000	-1061.904308	1	99.267243117885	2068.578465424227	
411000	-1062.342666	1	96.494648573727	2077.666148882813	
412000	-1064.346856	1	84.529301976419	2119.726603275131	
413000	-1063.348069	1	90.358218095984	2098.660436342301	
414000	-1063.198852	1	91.250816848268	2095.531199216663	
415000	-1066.143736	1	74.593447376943	2158.159822354582	
416000	-1064.059381	1	86.182199747364	2113.641662513087	
417000	-1064.106838	1	85.908005969490	2114.644981219897	
418000	-1061.844612	1	99.649810272827	2067.343984113856	
419000	-1063.726939	1	88.118140681186	2106.626698815261	
420000	-1062.266410	1	96.972447703382	2076.082405555184	
421000	-1063.720487	1	88.155976947390	2106.490801006613	
422000	-1063.350215	1	90.345425163204	2098.705471953844	
423000	-1061.968478	1	98.857367613474	2069.906300595664	
424000	-1063.551027	1	89.153627399348	2102.924153839200	
425000	-1062.652516	1	94.571902003773	2084.113789337243	
426000	-1061.817588	1	99.823406482169	2066.785373588781	
427000	-1062.505669	1	95.479461574101	2081.055577533130	
428000	-1062.139609	1	97.771094078160	2073.451590015354	
429000	-1061.873259	1	99.466069613437	2067.936296278804	
430000	-1062.500586	1	95.510997880556	2080.949786617786	
431000	-1063.120080	1	91.724455482418	2093.881164052772	
432000	-1062.255516	1	97.040858438870	2075.856249164021	
433000	-1062.788653	1	93.736311214782	2086.952960240617	
434000	-1062.030150	1	98.464764726578	2071.183256513460	
435000	-1064.411229	1	84.161772037975	2121.091586471252	
436000	-1063.047737	1	92.160950330071	2092.366930403260	
437000	-1062.100570	1	98.018037506433	2072.642296368429	
438000	-1064.709547	1	82.470594037709	2127.428623579665	
439000	-1064.284418	1	84.886679667579	2118.403499823151	
440000	-1063.002435	1	92.435029410764	2091.419267854360	
441000	-1062.167977	1	97.591963232341	2074.039875315796	
442000	-1062.409494	1	96.077438817790	2079.055076396484	
443000	-1061.836253	1	99.703479679789	2067.171179062742	
444000	-1063.174463	1	91.397280580168	2095.020185015668	
445000	-1062.181681	1	97.505526487108	2074.324112970454	
446000	-1064.655119	1	82.777694943305	2126.271031568433	
447000	-1064.125910	1	85.797964164536	2115.048323099986	
448000	-1061.891010	1	99.352356865511	2068.303409356339	
449000	-1061.834991	1	99.711584320076	2067.145091765704	
450000	-1062.219295	1	97.268584870094	2075.104503997587	
451000	-1061.848617	1	99.624109402538	2067.426768790517	
452000	-1062.893932	1	93.093839660181	2089.151253822818	
453000	-1062.930134	1	92.873659091354	2089.907689016610	
454000	-1061.819385	1	99.811856457972	2066.822509935743	
455000	-1062.761462	1	93.902769469406	2086.385573310675	
456000	-1063.861148	1	87.333341313517	2109.455893613658	
457000	-1061.999154	1	98.661924567165	2070.541365604349	
458000	-1062.953845	1	92.729645853868	2090.403294894904	
459000	-1062.265285	1	96.979512244668	2076.059044178650	
460000	-1062.385396	1	96.227722526632	2078.554122416188	
461000	-1061.840709	1	99.674871245012	2067.263281104086	
462000	-1063.902122	1	87.094624730493	2110.320402253953	
463000	-1062.187628	1	97.468035162726	2074.447473910064	
464000	-1063.063336	1	92.066705013432	2092.693354729915	
465000	-1062.575354	1	95.047973222208	2082.506257388729	
466000	-1062.427446	1	95.965602056230	2079.428344182862	
467000	-1062.482566	1	95.622846120880	2080.574841717757	
468000	-1062.231410	1	97.192370022641	2075.355909884420	
469000	-1062.994704	1	92.481858677675	2091.257592012712	
470000	-1063.475383	1	89.601331843092	2101.334017552764	
471000	-1061.920890	1	99.161193887422	2068.921503909898	
472000	-1062.265807	1	96.976232303300	2076.069890251876	
473000	-1064.589308	1	83.149884319036	2124.872168190418	
474000	-1061.945323	1	99.005101906108	2069.427075582087	
475000	-1063.621895	1	88.735524705959	2104.414985667015	
476000	-1062.031264	1	98.457687214018	2071.206321980126	
477000	-1063.430888	1	89.865371437941	2100.399242258352	
478000	-1061.865845	1	99.513597836646	2067.782978474915	
479000	-1063.217802	1	91.137123276843	2095.928354489361	
480000	-1062.292386	1	96.809477057152	2076.621771562652	
481000	-1063.466261	1	89.655419822400	2101.142347712571	
482000	-1062.000299	1	98.654635678917	2070.565073646897	
483000	-1062.929200	1	92.879335353523	2089.888168471155	
484000	-1062.037449	1	98.418386957703	2071.334430073223	
485000	-1063.124897	1	91.695441428479	2093.982033659528	
486000	-1061.991772	1	98.708928005544	2070.388522026233	
487000	-1063.115462	1	91.752272904651	2093.784480105686	
488000	-1063.673183	1	88.433735121068	2105.494580147794	
489000	-1061.856981	1	99.570439290025	2067.599713410582	
490000	-1062.677425	1	94.418606887885	2084.632970032592	
491000	-1061.947224	1	98.992965270958	2069.466418249112	
492000	-1062.089079	1	98.090822862952	2072.404136090093	
493000	-1062.230339	1	97.199109305156	2075.333671824133	
494000	-1061.857595	1	99.566504281217	2067.612397092928	
495000	-1062.941886	1	92.802261489314	2090.153312539789	
496000	-1062.804902	1	93.636941837773	2087.292094789821	
497000	-1063.682452	1	88.379265999772	2105.689745724151	
498000	-1062.979360	1	92.574856888610	2090.936729622216	
499000	-1062.733434	1	94.074574385577	2085.800898383417	
500000	-1062.337266	1	96.528423600905	2077.553954353043	
501000	-1062.028310	1	98.476464436025	2071.145130943342	
502000	-1062.143405	1	97.747112426348	2073.530288423402	
503000	-1065.251218	1	79.448177699726	2138.983549029249	
504000	-1063.074960	1	91.996523174372	2092.936619721401	
505000	-1062.472693	1	95.684169656057	2080.369440136675	
506000	-1062.754183	1	93.947367107281	2086.233710206506	
507000	-1061.931626	1	99.092581889137	2069.143636937417	
508000	-1061.861100	1	99.544022023678	2067.684873544646	
509000	-1063.790961	1	87.743212430851	2107.975835370520	
510000	-1065.175604	1	79.866481475002	2137.366787570542	
511000	-1063.235010	1	91.033970267786	2096.289049861111	
512000	-1062.052064	1	98.325570959702	2071.637182470363	
513000	-1063.993290	1	86.564940856682	2112.245203806796	
514000	-1062.480039	1	95.638541227020	2080.522259828359	
515000	-1064.501306	1	83.649056173827	2123.003054220832	
516000	-1062.397969	1	96.149288804327	2078.815481663378	
517000	-1062.577728	1	95.033298884797	2082.555698565206	
518000	-1064.896925	1	81.418172154164	2131.418700389332	
519000	-1061.804724	1	99.906127237746	2066.519530406290	
520000	-1063.576674	1	89.002169889690	2103.463556163117	
521000	-1066.150862	1	74.555276200400	2158.313609024324	
522000	-1063.510305	1	89.394458607620	2102.067977613340	
523000	-1065.881201	1	76.006135032088	2152.501319020415	
524000	-1066.220221	1	74.184191092581	2159.811109729088	
525000	-1063.638349	1	88.638634769025	2104.761270939566	
526000	-1062.459023	1	95.769129476085	2080.085069720925	
527000	-1062.673258	1	94.444236967943	2084.546113213793	
528000	-1062.049811	1	98.339875724344	2071.590504292618	
529000	-1063.966001	1	86.723279093636	2111.668875919513	
530000	-1062.452230	1	95.811372185455	2079.943765045064	
531000	-1063.239512	1	91.006999198584	2096.383416220999	
532000	-1061.959744	1	98.913070896336	2069.725525970145	
533000	-1064.667517	1	82.707686099795	2126.534656747431	
534000	-1064.886124	1	81.478637549999	2131.188489643962	
535000	-1061.960549	1	98.907935013472	2069.742189335742	
536000	-1062.386391	1	96.221513619079	2078.574804701030	
537000	-1062.619281	1	94.776736315946	2083.421237599920	
538000	-1063.332520	1	90.450955642199	2098.334125359395	
539000	-1063.763616	1	87.903226639655	2107.399488291609	
540000	-1061.871993	1	99.474183516336	2067.910117081730	
541000	-1061.832511	1	99.727514112205	2067.093822961809	
542000	-1062.531744	1	95.317833789437	2081.598273242572	
543000	-1062.171049	1	97.572582086259	2074.103587122444	
544000	-1065.552174	1	77.794411061453	2145.430648510362	
545000	-1062.221508	1	97.254663852549	2075.150410546863	
546000	-1062.441026	1	95.881068859059	2079.710750759311	
547000	-1063.713744	1	88.195539342845	2106.348752747010	
548000	-1062.940369	1	92.811475209730	2090.121606072987	
549000	-1062.327651	1	96.588582426010	2077.354208686837	
550000	-1063.139391	1	91.608183929034	2094.285554616938	
551000	-1063.274561	1	90.797182180365	2097.118324516730	
552000	-1064.436872	1	84.015628906405	2121.635562693143	
553000	-1064.006428	1	86.488774149482	2112.522727258712	
554000	-1061.807018	1	99.891376465698	2066.566919427416	
555000	-1062.196612	1	97.411415342652	2074.633860861055	
556000	-1064.459938	1	83.884296934768	2122.124995851410	
557000	-1062.481324	1	95.630558375599	2080.549003058686	
558000	-1063.065068	1	92.056243264670	2092.729607279477	
559000	-1062.044170	1	98.375696866009	2071.473644509571	
560000	-1062.473652	1	95.678216058276	2080.389376244678	
561000	-1062.497573	1	95.529687976124	2080.887104412499	
562000	-1062.525958	1	95.353679516823	2081.477841805789	
563000	-1063.923986	1	86.967416701419	2110.781834430289	
564000	-1061.799685	1	99.938549534695	2066.415393664381	
565000	-1061.873345	1	99.465520731345	2067.938067302488	
566000	-1062.030304	1	98.463786399427	2071.186444765198	
567000	-1061.834105	1	99.717272648967	2067.126783380298	
568000	-1065.065876	1	80.475549791347	2135.022797247995	
569000	-1062.644236	1	94.622901273030	2083.941232650525	
570000	-1062.737843	1	94.047533186466	2085.892860087353	
571000	-1063.209493	1	91.186961779875	2095.754206954759	
572000	-1062.016177	1	98.553604811935	2070.893865841656	
573000	-1062.820203	1	93.543440026614	2087.611494733196	
574000	-1063.912294	1	87.035426919417	2110.535070475620	
575000	-1062.976070	1	92.594807287294	2090.867933078399	
576000	-1063.007317	1	92.405466601370	2091.521368457772	
577000	-1062.334393	1	96.546395400856	2077.494270272034	
578000	-1062.254678	1	97.046120850454	2075.838858610020	
579000	-1064.835651	1	81.761505166489	2130.113088906157	
580000	-1062.085235	1	98.115178809296	2072.324479356238	
581000	-1062.225697	1	97.228307815319	2075.237340461765	
582000	-1062.058875	1	98.282340904798	2071.778287452479	
583000	-1062.355471	1	96.414595106518	2077.932218866596	
584000	-1063.655598	1	88.537133091824	2105.124363118048	
585000	-1063.074923	1	91.996744156402	2092.935853502142	
586000	-1062.069242	1	98.216573731281	2071.993070197452	
587000	-1062.472728	1	95.683956163718	2080.370155013445	
588000	-1065.911630	1	75.841762104276	2153.156406104507	
589000	-1061.912308	1	99.216064475988	2068.743968223890	
590000	-1064.050608	1	86.232944882765	2113.456243706880	
591000	-1061.929126	1	99.108556628450	2069.091904776178	
592000	-1064.138956	1	85.722739303911	2115.324273239587	
593000	-1061.818567	1	99.817115151847	2066.805601327152	
594000	-1061.934289	1	99.075568063921	2069.198743091097	
595000	-1062.798459	1	93.676334910159	2087.157613365781	
596000	-1061.806234	1	99.896415145415	2066.550731140352	
597000	-1062.172779	1	97.561671254615	2074.139459718563	
598000	-1063.087968	1	91.918029073227	2093.208884827700	
599000	-1061.858296	1	99.562009816105	2067.626884676839	
600000	-1061.871130	1	99.479717718629	2067.892262407117	
601000	-1065.635842	1	77.337752132822	2147.226434106120	
602000	-1062.370296	1	96.321984667936	2078.240281563783	
603000	-1063.991722	1	86.574030879626	2112.212095597442	
604000	-1061.917329	1	99.183959975257	2068.847831667152	
605000	-1062.115926	1	97.920841821912	2072.960595699021	
606000	-1062.751788	1	93.962042105016	2086.183753175890	
607000	-1062.734584	1	94.067520047636	2085.824886502154	
608000	-1062.176282	1	97.539572961265	2074.212126169455	
609000	-1063.013395	1	92.368666101364	2091.648505114762	
610000	-1062.056893	1	98.294920544241	2071.737220689617	
611000	-1062.712935	1	94.200379219473	2085.373371210317	
612000	-1062.032755	1	98.448212150467	2071.237203543228	
613000	-1063.445861	1	89.776463900150	2100.713749314664	
614000	-1063.122191	1	91.711738133995	2093.925373560085	
615000	-1062.258982	1	97.019085304791	2075.928211757333	
616000	-1062.068031	1	98.224256832292	2071.967971498266	
617000	-1063.582915	1	88.965338689192	2103.594838935495	
618000	-1062.185922	1	97.478789335026	2074.412083895264	
619000	-1063.121993	1	91.712932848052	2093.921220136008	
620000	-1064.870959	1	81.563572286803	2130.865315451954	
621000	-1067.208261	1	68.985544809958	2181.256681814969	
622000	-1067.585562	1	67.041015752858	2189.502140471952	
623000	-1062.633535	1	94.688845177896	2083.718234872537	
624000	-1062.184131	1	97.490076722580	2074.374943175917	
625000	-1065.275136	1	79.316097202346	2139.495217140265	
626000	-1063.371830	1	90.216632259702	2099.159162025914	
627000	-1062.253185	1	97.055496775116	2075.807876448668	
628000	-1061.887511	1	99.374760363717	2068.231048376494	
629000	-1062.810747	1	93.601212417671	2087.414112366712	
630000	-1062.587229	1	94.974588328691	2082.753577199081	
631000	-1063.326540	1	90.486632281697	2098.208665576288	
632000	-1062.539442	1	95.270154696018	2081.758525597149	
633000	-1063.753412	1	87.962982966302	2107.184466641036	
634000	-1063.234493	1	91.037070556102	2096.278204076742	
635000	-1062.103200	1	98.001389409641	2072.696794442941	
636000	-1061.852698	1	99.597919956631	2067.511149110959	
637000	-1063.286562	1	90.725420432867	2097.370003946536	
638000	-1062.594381	1	94.930412438139	2082.902541299511	
639000	-1062.415469	1	96.040202767000	2079.179311143632	
640000	-1063.630097	1	88.687219011348	2104.587592716601	
641000	-1061.922348	1	99.151875428941	2068.951663743693	
642000	-1062.148966	1	97.711979558223	2073.645614234288	
643000	-1062.068039	1	98.224205155242	2071.968140307433	
644000	-1065.626806	1	77.387006268191	2147.032421608037	
645000	-1061.803550	1	99.913681394884	2066.495264282625	
646000	-1062.426193	1	95.973406285786	2079.402283603891	
647000	-1062.365514	1	96.351845771411	2078.140920317741	
648000	-1062.884830	1	93.149261907813	2088.961095624531	
649000	-1062.219342	1	97.268289832401	2075.105476861851	
650000	-1061.801750	1	99.925264001042	2066.458061195025	
651000	-1062.949831	1	92.754012654835	2090.319392219486	
652000	-1062.714868	1	94.188513262433	2085.413673938734	
653000	-1062.743436	1	94.013237264032	2086.009527553196	
654000	-1063.660039	1	88.511014083374	2105.217849850219	
655000	-1062.031236	1	98.457864750419	2071.205743372932	
656000	-1062.566472	1	95.102889526827	2082.321293469859	
657000	-1062.021928	1	98.517036908404	2071.012952552098	
658000	-1063.359187	1	90.291950361538	2098.893779123499	
659000	-1064.171860	1	85.533187115662	2116.020423359049	
660000	-1063.505691	1	89.421773126134	2101.970990119549	
661000	-1062.951969	1	92.741035681926	2090.364073698491	
662000	-1062.872169	1	93.226387114388	2088.696637568063	
663000	-1063.253839	1	90.921192573250	2096.683792336817	
664000	-1065.702487	1	76.974949346421	2148.657926830462	
665000	-1061.929942	1	99.103337752950	2069.108804536020	
666000	-1064.433733	1	84.033514122649	2121.568953097656	
667000	-1063.751925	1	87.971694633278	2107.153128994955	
668000	-1064.132147	1	85.761993563762	2115.180252630895	
669000	-1061.918610	1	99.175771085006	2068.874329417642	
670000	-1061.932602	1	99.086347464175	2069.163828560974	
671000	-1062.182937	1	97.497608256876	2074.350163232946	
672000	-1063.576614	1	89.002523605665	2103.462295574096	
673000	-1062.744016	1	94.009684808313	2086.021614422089	
674000	-1062.549466	1	95.208099396447	2081.967207000526	
675000	-1062.787709	1	93.742086642976	2086.933259253722	
676000	-1062.591816	1	94.946254859601	2082.849112345671	
677000	-1061.928870	1	99.110191976875	2069.086609372425	
678000	-1062.194433	1	97.425150682830	2074.588635962163	
679000	-1063.225362	1	91.091799365203	2096.086796479874	
680000	-1063.105604	1	91.811683719610	2093.578071730284	
681000	-1062.074705	1	98.181932251931	2072.106258557884	
682000	-1062.308405	1	96.709085807863	2076.954451506112	
683000	-1062.666009	1	94.488836812926	2084.395020945963	
684000	-1062.190972	1	97.446958153699	2074.516845305029	
685000	-1062.002725	1	98.639193756855	2070.615306132720	
686000	-1067.033099	1	69.895672882541	2177.439301319543	
687000	-1062.674777	1	94.434891852319	2084.577780073767	
688000	-1064.354954	1	84.483016480884	2119.898265091331	
689000	-1062.075670	1	98.175812849787	2072.126257251828	
690000	-1064.045732	1	86.261153333739	2113.353208096692	
691000	-1062.926146	1	92.897894189565	2089.824352275085	
692000	-1062.895618	1	93.083581137094	2089.186462500611	
693000	-1062.596782	1	94.915587601383	2082.952545750667	
694000	-1062.666142	1	94.488019631694	2084.397788759397	
695000	-1061.963670	1	98.888029634338	2069.806780346496	
696000	-1062.559001	1	95.149100025966	2082.165726932995	
697000	-1062.746594	1	93.993881092628	2086.075389885338	
698000	-1061.802989	1	99.917288964951	2066.483676379730	
699000	-1062.625966	1	94.735509970136	2083.560516572168	
700000	-1061.914424	1	99.202532433851	2068.787742599145	
701000	-1062.034398	1	98.437773250686	2071.271229835771	
702000	-1063.314110	1	90.560829318092	2097.947877084678	
703000	-1063.261384	1	90.876029020570	2096.841987952411	
704000	-1062.517121	1	95.408453318335	2081.293897419494	
705000	-1063.165759	1	91.449585787184	2094.837858893823	
706000	-1063.606868	1	88.824074167836	2104.098773930078	
707000	-1062.800163	1	93.665910193752	2087.193196754220	
708000	-1061.956213	1	98.935602433865	2069.652432470647	
709000	-1062.030110	1	98.465024794296	2071.182408988911	
710000	-1064.054188	1	86.212234334849	2113.531908425424	
711000	-1062.158653	1	97.650814916634	2073.846485869749	
712000	-1062.932918	1	92.856738887261	2089.965883401852	
713000	-1063.014213	1	92.363716691876	2091.665607434656	
714000	-1062.257257	1	97.029918543975	2075.892404805180	
715000	-1062.247591	1	97.090650366526	2075.691738813345	
716000	-1062.685588	1	94.368406428412	2084.803153837067	
717000	-1062.625614	1	94.737679302683	2083.553186339701	
718000	-1063.705558	1	88.243575535265	2106.176347242828	
719000	-1063.953515	1	86.795786553721	2111.405229171411	
720000	-1062.161069	1	97.635560779546	2073.896600975549	
721000	-1062.578714	1	95.027205054336	2082.576232103950	
722000	-1062.618198	1	94.783413898976	2083.398683226958	
723000	-1062.336321	1	96.534336195349	2077.534317565571	
724000	-1061.837594	1	99.694866147650	2067.198906706596	
725000	-1064.395396	1	84.252085394146	2120.755764847691	
726000	-1062.202106	1	97.376808100592	2074.747835420228	
727000	-1062.520366	1	95.388334419725	2081.361450573049	
728000	-1062.003787	1	98.632434311879	2070.637296987712	
729000	-1066.181063	1	74.393587819806	2158.965551094641	
730000	-1062.062130	1	98.261687669290	2071.845721870812	
731000	-1063.178172	1	91.374991498733	2095.097907358695	
732000	-1061.952352	1	98.960239777259	2069.572526353430	
733000	-1063.854461	1	87.372342850614	2109.314824665394	
734000	-1062.702788	1	94.262701642266	2085.161767584153	
735000	-1062.066054	1	98.236793948751	2071.927020074287	
736000	-1062.773942	1	93.826342739718	2086.645969345838	
737000	-1062.328066	1	96.585984127818	2077.362833419911	
738000	-1062.390509	1	96.195816566000	2078.660416510150	
739000	-1063.321339	1	90.517673698764	2098.099539302315	
740000	-1062.105954	1	97.983954596927	2072.753877433258	
741000	-1062.106337	1	97.981530415929	2072.761815174203	
742000	-1063.024247	1	92.302991734874	2091.875502319443	
743000	-1064.218129	1	85.267077625658	2116.999692208668	
744000	-1061.823370	1	99.786244378498	2066.904874804779	
745000	-1062.458026	1	95.775331101998	2080.064321267280	
746000	-1061.933372	1	99.081424530920	2069.179773501234	
747000	-1062.159880	1	97.643066615523	2073.871940776254	
748000	-1063.430139	1	89.869823352933	2100.383500475240	
749000	-1062.434520	1	95.921562933926	2079.575440339023	
750000	-1062.227872	1	97.214626766349	2075.282473387532	
751000	-1063.047476	1	92.162527588173	2092.361469910511	
752000	-1062.127573	1	97.847177150493	2073.202037798738	
753000	-1061.884300	1	99.395329105034	2068.164627715557	
754000	-1062.608883	1	94.840885788848	2083.204624135235	
755000	-1061.800570	1	99.932857768509	2066.433672520215	
756000	-1063.944701	1	86.846990658756	2111.219146332912	
757000	-1062.622383	1	94.757605215147	2083.485863245701	
758000	-1062.392226	1	96.185110651543	2078.696090409977	
759000	-1062.564686	1	95.113930351625	2082.284118540400	
760000	-1062.469749	1	95.702463901624	2080.308187511212	
761000	-1062.912537	1	92.980638680584	2089.539963121668	
762000	-1062.033143	1	98.445745003255	2071.245245057750	
763000	-1063.461022	1	89.686495594348	2101.032268144384	
764000	-1061.867944	1	99.500139633082	2067.826384915946	
765000	-1063.355734	1	90.312526872956	2098.821309701233	
766000	-1062.323056	1	96.617340808357	2077.258763286108	
767000	-1063.927533	1	86.946789924055	2110.856704782569	
768000	-1062.700122	1	94.279078771492	2085.106183008013	
769000	-1063.343046	1	90.388168252595	2098.555021913837	
770000	-1064.431083	1	84.048610370204	2121.512738432843	
771000	-1062.144983	1	97.737139850208	2073.563019977355	
772000	-1061.924137	1	99.140436999312	2068.988688836585	
773000	-1061.873076	1	99.467244581128	2067.932505159143	
774000	-1062.572796	1	95.063784355221	2082.452993857366	
775000	-1062.367987	1	96.336401461333	2078.192306856331	
776000	-1061.860742	1	99.546320689056	2067.677462548688	
777000	-1062.865950	1	93.264288598783	2088.566745737597	
778000	-1062.217950	1	97.277051150232	2075.076588280652	
779000	-1062.097941	1	98.034690858674	2072.587790027296	
780000	-1062.912759	1	92.979288835876	2089.544600707594	
781000	-1063.640741	1	88.624553700068	2104.811621954399	
782000	-1062.485558	1	95.604269537532	2080.637087418531	
783000	-1062.014589	1	98.563709588337	2070.860966316679	
784000	-1063.539951	1	89.219087468452	2102.691252508363	
785000	-1062.374570	1	96.295291576579	2078.329125744495	
786000	-1062.508769	1	95.460235296351	2081.120089258157	
787000	-1062.250410	1	97.072931325513	2075.750272591321	
788000	-1062.027356	1	98.482526715717	2071.125377669263	
789000	-1062.157938	1	97.655328087880	2073.831659982042	
790000	-1062.814940	1	93.575593563104	2087.501627235526	
791000	-1061.971575	1	98.837623506899	2069.970400420771	
792000	-1064.646514	1	82.826311261039	2126.088054986233	
793000	-1066.231480	1	74.124033407212	2160.054291993980	
794000	-1063.090631	1	91.901966700928	2093.264623343830	
795000	-1062.130828	1	97.826598223923	2073.269518200199	
796000	-1063.663831	1	88.488714183498	2105.297684398697	
797000	-1071.099651	1	49.826809342679	2267.811055419383	
798000	-1062.623534	1	94.750503333958	2083.509856694956	
799000	-1062.015950	1	98.555049634593	2070.889161530077	
800000	-1062.110513	1	97.955097826472	2072.848378366506	
801000	-1063.297760	1	90.658491733304	2097.604882726201	
802000	-1062.583359	1	94.998500239555	2082.672970850675	
803000	-1062.602319	1	94.881399944766	2083.067888357942	
804000	-1063.529740	1	89.279465737848	2102.476554229268	
805000	-1062.591522	1	94.948073705424	2082.842978761327	
806000	-1064.980038	1	80.953729348396	2133.190908720533	
807000	-1063.565582	1	89.067650392620	2103.230262503874	
808000	-1062.536217	1	95.290128269323	2081.691384275490	
809000	-1062.780620	1	93.785461498549	2086.785334457218	
810000	-1062.891461	1	93.108883145225	2089.099628624172	
811000	-1062.689563	1	94.343970121678	2084.886024376065	
812000	-1062.372726	1	96.306810502284	2078.290783812032	
813000	-1061.980049	1	98.783612052683	2070.145814399807	
814000	-1062.154012	1	97.680117974907	2073.750236249599	
815000	-1062.159727	1	97.644030605528	2073.868773747544	
816000	-1062.885104	1	93.147588948123	2088.966834234961	
817000	-1062.037128	1	98.420423954308	2071.327788797852	
818000	-1062.186061	1	97.477913638335	2074.414965513561	
819000	-1062.122200	1	97.881156126988	2073.090647140303	
820000	-1066.146995	1	74.575987408642	2158.230160451974	
821000	-1062.647380	1	94.603537548619	2084.006740190391	
822000	-1062.280920	1	96.881386318975	2076.383675869053	
823000	-1062.528236	1	95.339566082999	2081.525253981718	
824000	-1063.577147	1	88.999377121885	2103.473509297188	
825000	-1062.310367	1	96.696797443179	2076.995195421892	
826000	-1062.687838	1	94.354572944355	2084.850064793472	
827000	-1062.035940	1	98.427975732475	2071.303168697294	
828000	-1062.381101	1	96.254526434646	2078.464851072325	
829000	-1062.547301	1	95.221501354977	2081.922127988568	
830000	-1063.105150	1	91.814420188106	2093.568567279057	
831000	-1061.798815	1	99.944150456737	2066.397407569794	
832000	-1062.456366	1	95.785651831120	2080.029794494694	
833000	-1062.782979	1	93.771024922603	2086.834561953417	
834000	-1062.088586	1	98.093946651527	2072.393918592304	
835000	-1061.806954	1	99.891783134143	2066.565612851319	
836000	-1062.825634	1	93.510267602867	2087.724878654873	
837000	-1062.214236	1	97.300431455943	2074.999508808108	
838000	-1061.951206	1	98.967549859159	2069.548821381347	
839000	-1061.793591	1	99.977767558199	2066.289475096766	
840000	-1061.952784	1	98.957477646626	2069.581483777964	
841000	-1062.786763	1	93.747870139772	2086.913531820746	
842000	-1061.949198	1	98.980369268173	2069.507255043550	
843000	-1065.486236	1	78.155237944689	2144.016470607001	
844000	-1061.842612	1	99.662652087594	2067.302627518906	
845000	-1062.125970	1	97.857310565008	2073.168814313288	
846000	-1062.442201	1	95.873756497691	2079.735190552524	
847000	-1063.940494	1	86.871442478555	2111.130314831485	
848000	-1062.446421	1	95.847504583430	2079.822945404427	
849000	-1064.126255	1	85.795972956351	2115.055625172652	
850000	-1061.903594	1	99.271811430616	2068.563696401891	
851000	-1062.133268	1	97.811171199830	2073.320113938896	
852000	-1062.973695	1	92.609207319344	2090.818284275950	
853000	-1061.868864	1	99.494237911353	2067.845421447490	
854000	-1066.050546	1	75.093485141177	2156.149572745829	
855000	-1062.401469	1	96.127466462626	2078.888233994993	
856000	-1064.520736	1	83.538697866164	2123.415591667130	
857000	-1063.701546	1	88.267127334971	2106.091845234806	
858000	-1061.791306	1	99.992478095778	2066.242256285899	
859000	-1063.545402	1	89.186868062494	2102.805869141454	
860000	-1064.653511	1	82.786782379232	2126.236823518974	
861000	-1062.532327	1	95.314222872531	2081.610407191181	
862000	-1062.057938	1	98.288287872214	2071.758872691181	
863000	-1061.985185	1	98.750886278571	2070.252144233755	
864000	-1065.669023	1	77.157015209880	2147.939028409717	
865000	-1063.330918	1	90.460510984733	2098.300519203581	
866000	-1063.078659	1	91.974195170069	2093.014046560116	
867000	-1062.108233	1	97.969526840363	2072.801122486254	
868000	-1062.084226	1	98.121575302824	2072.303562633615	
869000	-1064.197870	1	85.383532866396	2116.570862223218	
870000	-1062.169687	1	97.581175844896	2074.075335292493	
871000	-1062.372635	1	96.307375268307	2078.288904040045	
872000	-1062.889748	1	93.119313062805	2089.063840231055	
873000	-1061.825090	1	99.775192726214	2066.940421904225	
874000	-1063.811487	1	87.623221025375	2108.408567787440	
875000	-1061.971003	1	98.841265893167	2069.958574361035	
876000	-1063.192025	1	91.291797110736	2095.388148791634	
877000	-1062.131347	1	97.823313325610	2073.280290980460	
878000	-1061.863968	1	99.525630837286	2067.744173651944	
879000	-1062.949229	1	92.757671223538	2090.306796251706	
880000	-1062.281719	1	96.876377200014	2076.400255949043	
881000	-1062.966126	1	92.655118330394	2090.660035728593	
882000	-1063.004011	1	92.425485565088	2091.452226203027	
883000	-1062.250717	1	97.071008103447	2075.756626447622	
884000	-1063.676458	1	88.414491177419	2105.563521232884	
885000	-1062.484281	1	95.612199400301	2080.610514978885	
886000	-1062.284419	1	96.859441347172	2076.456319260467	
887000	-1061.982700	1	98.766719048463	2070.200697418644	
888000	-1065.300632	1	79.175429531470	2140.040769493115	
889000	-1062.436045	1	95.912071344212	2079.607151619472	
890000	-1062.815717	1	93.570844728952	2087.517851736710	
891000	-1062.549804	1	95.206006209080	2081.974248197021	
892000	-1061.838552	1	99.688716895294	2067.218703101119	
893000	-1062.814517	1	93.578175344180	2087.492806826051	
894000	-1063.117756	1	91.738455304526	2093.832502290835	
895000	-1062.125860	1	97.858006690058	2073.166532114197	
896000	-1063.251485	1	90.935285672749	2096.634441508459	
897000	-1063.780292	1	87.805619926751	2107.750954805239	
898000	-1062.235652	1	97.165693493630	2075.443950573073	
899000	-1062.085052	1	98.116341239897	2072.320678075813	
900000	-1063.542470	1	89.204195477762	2102.744224802577	
901000	-1064.240266	1	85.139932046847	2117.468386991632	
902000	-1063.354546	1	90.319609034913	2098.796369845267	
903000	-1063.137797	1	91.617775489826	2094.252178835459	
904000	-1061.981270	1	98.775826764442	2070.171106574743	
905000	-1062.553144	1	95.185338392194	2082.043779491967	
906000	-1061.825319	1	99.773719509672	2066.945160730590	
907000	-1061.954032	1	98.949516432086	2069.607302896604	
908000	-1062.174117	1	97.553228447601	2074.167220584711	
909000	-1063.949384	1	86.819786197072	2111.318000608257	
910000	-1063.086585	1	91.926371384527	2093.179939205938	
911000	-1061.828184	1	99.755310485516	2067.004382071229	
912000	-1062.337420	1	96.527456960565	2077.557164846293	
913000	-1062.472807	1	95.683460017001	2080.371816360991	
914000	-1062.890289	1	93.116022900000	2089.075129456552	
915000	-1062.641776	1	94.638056922508	2083.889969472195	
916000	-1063.193164	1	91.284958707425	2095.412015947464	
917000	-1062.848688	1	93.369552669153	2088.206239066119	
918000	-1063.057404	1	92.102534495067	2092.569223434207	
919000	-1062.259241	1	97.017462005000	2075.933577553020	
920000	-1063.824470	1	87.547379549810	2108.682318934261	
921000	-1063.920876	1	86.985504012648	2110.716193027530	
922000	-1062.033951	1	98.440612928554	2071.261973367932	
923000	-1062.192976	1	97.434327298528	2074.558424480536	
924000	-1061.995470	1	98.685378829040	2070.465089233800	
925000	-1062.156494	1	97.664444225237	2073.801715230374	
926000	-1064.734585	1	82.329536459737	2127.961347454190	
927000	-1062.886069	1	93.141712580983	2088.986992149094	
928000	-1063.771188	1	87.858898096926	2107.559070383492	
929000	-1065.346339	1	78.923570560131	2141.019148981716	
930000	-1061.959745	1	98.913068146500	2069.725534891760	
931000	-1062.849784	1	93.362866556199	2088.229126935046	
932000	-1062.831751	1	93.472917099125	2087.852585775566	
933000	-1062.865346	1	93.267969645600	2088.554132922454	
934000	-1063.979853	1	86.642881399203	2111.961410716313	
935000	-1062.592452	1	94.942328434991	2082.862353554706	
936000	-1064.107196	1	85.905936635158	2114.652562456650	
937000	-1062.152558	1	97.689297982673	2073.720089040193	
938000	-1064.694959	1	82.552844589119	2127.118288744225	
939000	-1061.878914	1	99.429829555699	2068.053249341334	
940000	-1062.533512	1	95.306878155339	2081.635089316432	
941000	-1062.519730	1	95.392275832761	2081.348215477114	
942000	-1064.930793	1	81.228742550790	2132.140681221726	
943000	-1063.674523	1	88.425860155555	2105.522790628560	
944000	-1061.820335	1	99.805748833095	2066.842149284224	
945000	-1062.759157	1	93.916885553569	2086.337498531226	
946000	-1064.442886	1	83.981376429601	2121.763157368032	
947000	-1062.649701	1	94.589237297690	2084.055125741700	
948000	-1063.643467	1	88.608510196720	2104.868998020764	
949000	-1063.459537	1	89.695302610140	2101.001076752161	
950000	-1062.955259	1	92.721064451413	2090.432847959855	
951000	-1061.999344	1	98.660715515962	2070.545298079775	
952000	-1062.026177	1	98.490019887967	2071.100963625470	
953000	-1062.109029	1	97.964491851219	2072.817611613478	
954000	-1062.163540	1	97.619968104865	2073.947836045421	
955000	-1061.914541	1	99.201789000737	2068.790147678448	
956000	-1062.309726	1	96.700811039456	2076.981887206372	
957000	-1062.269602	1	96.952406189188	2076.148688585830	
958000	-1062.356361	1	96.409035305409	2077.950705389609	
959000	-1062.174667	1	97.549762313271	2074.178618275936	
960000	-1063.574616	1	89.014315706043	2103.420272660510	
961000	-1063.932889	1	86.915647305723	2110.969771146893	
962000	-1062.576090	1	95.043423525159	2082.521585609356	
963000	-1062.538485	1	95.276078832544	2081.738610224952	
964000	-1061.918351	1	99.177424117421	2068.868980333104	
965000	-1067.609328	1	66.919241756001	2190.022558238808	
966000	-1062.449446	1	95.828683508747	2079.885874130114	
967000	-1062.306928	1	96.718339428065	2076.923772953184	
968000	-1062.016084	1	98.554198614076	2070.891932426484	
969000	-1061.817023	1	99.827035254934	2066.773707023424	
970000	-1062.436624	1	95.908463674646	2079.619205559159	
971000	-1063.933507	1	86.912050481733	2110.982831786728	
972000	-1062.110704	1	97.953887825488	2072.852341496784	
973000	-1062.775118	1	93.819140977909	2086.670516412201	
974000	-1064.189518	1	85.431570334234	2116.394098369152	
975000	-1061.947246	1	98.992827254431	2069.466865677047	
976000	-1062.131264	1	97.823838417988	2073.278568923648	
977000	-1063.675851	1	88.418059173340	2105.550738049739	
978000	-1061.856415	1	99.574074557472	2067.587996325655	
979000	-1066.102842	1	74.812687039932	2157.277443937159	
980000	-1063.400328	1	90.047019552197	2099.757460919349	
981000	-1061.860126	1	99.550271943617	2067.664723932159	
982000	-1062.520562	1	95.387122003588	2081.365521915134	
983000	-1062.194624	1	97.423942020584	2074.592615352249	
984000	-1063.585934	1	88.947523584770	2103.658355576358	
985000	-1062.070113	1	98.211049189605	2072.011118618762	
986000	-1062.166138	1	97.603567755793	2074.001733461631	
987000	-1063.085663	1	91.931934034978	2093.160639521297	
988000	-1063.808222	1	87.642298314384	2108.339737157036	
989000	-1061.913280	1	99.209849317982	2068.764072709161	
990000	-1062.207784	1	97.341048911689	2074.865644320278	
991000	-1064.381556	1	84.331070856930	2120.462280414722	
992000	-1062.540463	1	95.263831507379	2081.779783724474	
993000	-1063.669372	1	88.456140817337	2105.414327178957	
994000	-1064.552648	1	83.357625969561	2124.093318505172	
995000	-1062.822812	1	93.527498819042	2087.665977631444	
996000	-1062.520370	1	95.388312321523	2081.361524779274	
997000	-1063.206374	1	91.205675059110	2095.688838997804	
998000	-1062.872931	1	93.221747387287	2088.712541515205	
999000	-1064.341804	1	84.558186172890	2119.619513698917	
1000000	-1063.770240	1	87.864444049348	2107.539101571399	
1001000	-1063.657778	1	88.524314858729	2105.170240164395	
1002000	-1061.811177	1	99.864625446838	2066.652878894968	
1003000	-1062.999274	1	92.454173184339	2091.353166335211	
1004000	-1062.708785	1	94.225866687879	2085.286818354933	
1005000	-1063.034702	1	92.239750965766	2092.094219409494	
1006000	-1062.328078	1	96.585908851009	2077.363083295317	
1007000	-1067.278633	1	68.621230499244	2182.792219777684	
1008000	-1061.844176	1	99.652610476052	2067.334965708609	
1009000	-1064.690525	1	82.577850872096	2127.023982195808	
1010000	-1062.609467	1	94.837279846976	2083.216796797515	
