# Supplementary material for: Reply to: ‘Reconstructed evolutionary patterns from crocodile-line archosaurs demonstrate the impact of failure to log-transform body size data’
Source: Commun Biol. 2022 Feb 25;5:170. doi: 10.1038/s42003-022-03072-x (PMC8881626; doi:10.1038/s42003-022-03072-x)
Supplement: Supplementary file 4 — Supplementary Data 2 [file 42003_2022_3072_MOESM4_ESM.zip › simulations/log_files/BM/simulated_data_8.txt.Log.txt]

Options:
Model:                           Continuous: Random Walk
Tree File Name:                  tree_simlation_8.nex
Data File Name:                  simulated_data_8.txt
Log File Name:                   simulated_data_8.txt.Log.txt
Save Initial Trees:              False
Save Trees:                      False
Summary:                         False
Seed:                            2085144186
Precision:                       64 bits
Cores:                           1
Analysis Type:                   MCMC
Sample Period:                   1000
Iterations:                      1010000
Burn in:                         10000
MCMC ML Start:                   False
Schedule File:                   simulated_data_8.txt.Schedule.txt
Rate Dev:                        AutoTune
No of Rates:                     1
Test for trait correlation:      True
Kappa:                           Not in use
Delta:                           Not in use
Lambda:                          Not in use
OU:                              Not in use
Min Trans Taxa No:               10
RJ Local Kappa:                  False
RJ Local Lambda:                 False
RJ Local Delta:                  False
RJ Local OU:                     False
Restrictions:
    alpha-1                      None
Prior Information:
    Priors
        alpha-1 - uniform -100.00 100.00 
Tree Information
     Trees:                      1
     Taxa:                       200
     Sites:                      1
Iteration	Lh	Tree No	Alpha 1	Sigma^2 1 	
11000	-1088.519674	1	99.825411397211	2844.092164742086	
12000	-1089.715738	1	88.130805740155	2878.313554722383	
13000	-1090.754118	1	78.783860739805	2908.357102279792	
14000	-1088.533306	1	99.685344661338	2844.479883431624	
15000	-1089.271488	1	92.343394067340	2865.555033395442	
16000	-1090.216292	1	83.544221584491	2892.757192882109	
17000	-1090.222415	1	83.489088082053	2892.934316972801	
18000	-1088.722283	1	97.761228655969	2849.860392014849	
19000	-1091.385238	1	73.393526847045	2926.770389685843	
20000	-1088.737163	1	97.611099803951	2850.284467751910	
21000	-1089.978599	1	85.702287145264	2885.889480708497	
22000	-1088.918495	1	95.796991205497	2855.457635885652	
23000	-1089.429528	1	90.828455500658	2870.087337343915	
24000	-1088.810966	1	96.869328239438	2852.388838902696	
25000	-1088.577152	1	99.235990372426	2845.727366201787	
26000	-1088.658932	1	98.402632358235	2848.055539172328	
27000	-1092.917604	1	61.041452939778	2971.964586882096	
28000	-1089.136924	1	93.648245280025	2861.701618871822	
29000	-1088.545514	1	99.560053436764	2844.827157106700	
30000	-1088.584394	1	99.161948689275	2845.933448755234	
31000	-1089.374513	1	91.353719179036	2868.508769021324	
32000	-1089.035816	1	94.638057522553	2858.809648621060	
33000	-1088.541798	1	99.598170909197	2844.721460213161	
34000	-1091.808594	1	69.883746446389	2939.187306392141	
35000	-1089.156624	1	93.456337507096	2862.265426861768	
36000	-1089.235544	1	92.690572783615	2864.525213467143	
37000	-1088.675970	1	98.229770435725	2848.540848608078	
38000	-1090.084921	1	84.732646740134	2888.959439457160	
39000	-1089.743432	1	87.872783078357	2879.110808054759	
40000	-1089.116446	1	93.848061734234	2861.115647252208	
41000	-1092.258371	1	66.239475145070	2952.436880745990	
42000	-1089.066440	1	94.337389333253	2859.685285617508	
43000	-1088.639493	1	98.600171415010	2847.501950248579	
44000	-1089.019980	1	94.793827917013	2858.356971155641	
45000	-1094.285833	1	50.726078443991	3012.907330034986	
46000	-1088.521288	1	99.808823284755	2844.138054255078	
47000	-1088.989523	1	95.093996850947	2857.486536747372	
48000	-1089.575711	1	89.443427182108	2874.285960445287	
49000	-1088.806571	1	96.913366874035	2852.263482777566	
50000	-1090.076735	1	84.807044682357	2888.722977991188	
51000	-1089.642360	1	88.816961187138	2876.202299557577	
52000	-1091.608630	1	71.531505813599	2933.315860012758	
53000	-1089.410454	1	91.010315272632	2869.539941646889	
54000	-1089.426746	1	90.854970644218	2870.007470705717	
55000	-1088.915074	1	95.830948442647	2855.359974973337	
56000	-1091.061630	1	76.132578691902	2917.314436161153	
57000	-1089.622884	1	88.999701853323	2875.642191913992	
58000	-1088.989859	1	95.090684439196	2857.496128669772	
59000	-1089.185146	1	93.179026731557	2863.081922316584	
60000	-1089.138086	1	93.636924486125	2861.734850375805	
61000	-1089.760193	1	87.716876882159	2879.593419350500	
62000	-1090.735796	1	78.943380903664	2907.824302028558	
63000	-1088.853636	1	96.442619535820	2853.606216165199	
64000	-1089.987733	1	85.618701818894	2886.153104784345	
65000	-1089.713283	1	88.153702367393	2878.242895440720	
66000	-1090.025751	1	85.271388064822	2887.250564019495	
67000	-1089.114878	1	93.863377434219	2861.070778305121	
68000	-1088.589877	1	99.105915150249	2846.089508436336	
69000	-1088.586729	1	99.138087605968	2845.999894036730	
70000	-1089.774005	1	87.588544778798	2879.991173676940	
71000	-1088.669033	1	98.300125349892	2848.343228640470	
72000	-1088.837895	1	96.599851582012	2853.157061539240	
73000	-1088.537711	1	99.640119979308	2844.605184559479	
74000	-1089.816726	1	87.192413461505	2881.221792352856	
75000	-1088.772165	1	97.258710067546	2851.282302771750	
76000	-1090.680850	1	79.422872326456	2906.226985854279	
77000	-1088.629332	1	98.703556211376	2847.212647667995	
78000	-1090.946877	1	77.116257456579	2913.968632765502	
79000	-1088.648324	1	98.510384826817	2847.753438245701	
80000	-1089.426552	1	90.856817894452	2870.001907294341	
81000	-1088.889648	1	96.083703124921	2854.634045178583	
82000	-1088.806404	1	96.915042156135	2852.258715129545	
83000	-1088.598954	1	99.013225481286	2846.347848230069	
84000	-1088.514981	1	99.873677410480	2843.958684027037	
85000	-1088.928750	1	95.695234525519	2855.750476816235	
86000	-1089.093038	1	94.076869861016	2860.445998507946	
87000	-1092.098388	1	67.526177557274	2947.717261101359	
88000	-1089.111241	1	93.898901098967	2860.966732728838	
89000	-1088.929942	1	95.683404579507	2855.784540073334	
90000	-1088.925737	1	95.725123060102	2855.664432557647	
91000	-1088.731022	1	97.673030121625	2850.109455627133	
92000	-1089.465424	1	90.486933500778	2871.117761020534	
93000	-1088.552341	1	99.490046461020	2845.021384810549	
94000	-1089.728413	1	88.012653058636	2878.678403503724	
95000	-1089.423822	1	90.882833458396	2869.923565468316	
96000	-1089.297869	1	92.089213764440	2866.311088704043	
97000	-1088.676291	1	98.226517802985	2848.549988207534	
98000	-1089.426635	1	90.856020965020	2870.004307415894	
99000	-1091.585753	1	71.721148419032	2932.644877654830	
100000	-1089.030976	1	94.685637915529	2858.671306881632	
101000	-1090.343697	1	82.401592239061	2896.445057876602	
102000	-1089.145715	1	93.562575344271	2861.953184956411	
103000	-1091.057640	1	76.166675132639	2917.198020183979	
104000	-1088.983172	1	95.156680021715	2857.305078464014	
105000	-1089.890460	1	86.511547286502	2883.347003311177	
106000	-1089.110176	1	93.909307018250	2860.936261281571	
107000	-1089.102829	1	93.981115677182	2860.726066216410	
108000	-1090.030214	1	85.230677991070	2887.379417947543	
109000	-1089.801830	1	87.330398779316	2880.792640606470	
110000	-1089.025929	1	94.735280176178	2858.527036247711	
111000	-1090.144889	1	84.188841755558	2890.692434554697	
112000	-1089.076052	1	94.243182499072	2859.960153682934	
113000	-1089.509027	1	90.073331921797	2872.369934654407	
114000	-1088.594211	1	99.061655192619	2846.212838134110	
115000	-1088.527400	1	99.746007843205	2844.311895764396	
116000	-1088.703275	1	97.953298657507	2849.318742858691	
117000	-1089.374783	1	91.351136057529	2868.516513563529	
118000	-1088.534081	1	99.677382226980	2844.501940377049	
119000	-1088.848309	1	96.495800019670	2853.454223172701	
120000	-1089.611164	1	89.109804837411	2875.305163078549	
121000	-1088.561904	1	99.392055751065	2845.293476055785	
122000	-1089.166263	1	93.362549939401	2862.541333160952	
123000	-1088.916417	1	95.817617157461	2855.398311945892	
124000	-1088.507867	1	99.946875826106	2843.756373905138	
125000	-1089.455142	1	90.584660931964	2870.822576422896	
126000	-1088.889107	1	96.089088329676	2854.618597507328	
127000	-1088.674421	1	98.245478199921	2848.496715308968	
128000	-1088.753807	1	97.443394144258	2850.758923078547	
129000	-1090.086539	1	84.717944419985	2889.006186263177	
130000	-1090.360526	1	82.251371914447	2896.932556069983	
131000	-1088.604649	1	98.955109736334	2846.509945353436	
132000	-1088.938725	1	95.596335894748	2856.035364321970	
133000	-1089.246715	1	92.582567181045	2864.845231835777	
134000	-1088.732931	1	97.653778745094	2850.163847853091	
135000	-1088.816903	1	96.809855424093	2852.558212739342	
136000	-1088.938544	1	95.598126252157	2856.030204636709	
137000	-1088.931164	1	95.671285991410	2855.819438421616	
138000	-1088.811390	1	96.865076419140	2852.400944534207	
139000	-1088.668973	1	98.300724813531	2848.341545388836	
140000	-1088.831678	1	96.662002364908	2852.979706042646	
141000	-1090.483370	1	81.159820082293	2900.493436354817	
142000	-1088.705104	1	97.934800778413	2849.370864062341	
143000	-1088.885130	1	96.128673913726	2854.505069072117	
144000	-1088.938074	1	95.602792471324	2856.016757330702	
145000	-1089.730701	1	87.991336210610	2878.744269415881	
146000	-1089.448324	1	90.649515877163	2870.626827122791	
147000	-1089.556535	1	89.624244830519	2873.734843140234	
148000	-1088.624901	1	98.748676802281	2847.086478039757	
149000	-1089.902774	1	86.398182845677	2883.702084033560	
150000	-1088.862579	1	96.353385914519	2853.861425117876	
151000	-1089.998763	1	85.517848681146	2886.471445308796	
152000	-1090.842243	1	78.019055729402	2910.921241133959	
153000	-1089.639140	1	88.847153960636	2876.109694424132	
154000	-1088.784538	1	97.134401865377	2851.635107880495	
155000	-1089.189543	1	93.136332757323	2863.207814627197	
156000	-1088.704502	1	97.940897271099	2849.353685029116	
157000	-1089.792683	1	87.415209054033	2880.529128585765	
158000	-1089.216688	1	92.873091350490	2863.985140527546	
159000	-1088.937269	1	95.610766776506	2855.993778023444	
160000	-1088.747096	1	97.510984915604	2850.567609709467	
161000	-1088.761469	1	97.366276652639	2850.977354251835	
162000	-1088.591121	1	99.093213246135	2846.124896612012	
163000	-1088.604477	1	98.956859361975	2846.505063927024	
164000	-1089.075134	1	94.252171404156	2859.933916194673	
165000	-1088.764628	1	97.334494077335	2851.067424072384	
166000	-1088.917631	1	95.805564436076	2855.432976321440	
167000	-1088.870928	1	96.270138963273	2854.099708674810	
168000	-1090.027226	1	85.257934221611	2887.293142576841	
169000	-1088.536235	1	99.655272170731	2844.563197116898	
170000	-1089.812693	1	87.229760665547	2881.105586390844	
171000	-1089.469310	1	90.450018749374	2871.229329640058	
172000	-1090.342031	1	82.416471801681	2896.396804028723	
173000	-1089.076033	1	94.243367874301	2859.959612573519	
174000	-1089.150132	1	93.519547992862	2862.079608720139	
175000	-1088.779920	1	97.180779915328	2851.503430627728	
176000	-1088.946638	1	95.517945038273	2856.261367339645	
177000	-1088.957045	1	95.414926520660	2856.558628390931	
178000	-1088.619437	1	98.804336214643	2846.930915736305	
179000	-1089.704258	1	88.237905400207	2877.983167251866	
180000	-1089.276447	1	92.295578695785	2865.697124403399	
181000	-1089.145499	1	93.564675475387	2861.947015609359	
182000	-1089.727254	1	88.023449839014	2878.645047792751	
183000	-1088.660691	1	98.384776553077	2848.105631418638	
184000	-1088.907412	1	95.907057608027	2855.141199904080	
185000	-1089.125483	1	93.759838995450	2861.374230034027	
186000	-1090.414303	1	81.772464882391	2898.490839362116	
187000	-1088.894152	1	96.038888573083	2854.762628272726	
188000	-1088.567714	1	99.332561386174	2845.458802572646	
189000	-1091.066924	1	76.087358044858	2917.468882773394	
190000	-1089.338072	1	91.702865917284	2867.463661531352	
191000	-1089.303003	1	92.039814121127	2866.458232435504	
192000	-1088.734131	1	97.641667478508	2850.198071839019	
193000	-1088.520460	1	99.817335606639	2844.114504745445	
194000	-1088.737859	1	97.604080572301	2850.304310390318	
195000	-1089.641340	1	88.826530372165	2876.172946930685	
196000	-1088.879789	1	96.181848083615	2854.352637122662	
197000	-1089.120131	1	93.812080888751	2861.221082170467	
198000	-1088.643819	1	98.556175557430	2847.625152994608	
199000	-1088.652704	1	98.465879565062	2847.878177190929	
200000	-1089.785164	1	87.484958582300	2880.312559017501	
201000	-1089.773016	1	87.597736818806	2879.962668748932	
202000	-1089.828059	1	87.087529732454	2881.548342648060	
203000	-1090.197221	1	83.716092528786	2892.205567456339	
204000	-1088.524101	1	99.779908228719	2844.218063151934	
205000	-1088.508748	1	99.937804678317	2843.781437319112	
206000	-1089.522740	1	89.943541481374	2872.763838948557	
207000	-1089.670279	1	88.555456845195	2877.005411223418	
208000	-1089.715935	1	88.128960007100	2878.319251303051	
209000	-1089.243017	1	92.618316227359	2864.739272793622	
210000	-1088.926610	1	95.716454554990	2855.689385264521	
211000	-1090.994447	1	76.707672400733	2915.355143846077	
212000	-1091.251875	1	74.516207654073	2922.869750974746	
213000	-1089.810775	1	87.247525157847	2881.050325508710	
214000	-1088.644157	1	98.552736826144	2847.634784796066	
215000	-1089.256151	1	92.491417164915	2865.115555922682	
216000	-1089.030795	1	94.687420897697	2858.666124000226	
217000	-1090.022109	1	85.304617665796	2887.145420620750	
218000	-1088.747476	1	97.507151413942	2850.578456959497	
219000	-1088.981518	1	95.173019923061	2857.257794598895	
220000	-1089.889652	1	86.518986651360	2883.323713992971	
221000	-1089.210816	1	92.929991966808	2863.816957916258	
222000	-1088.588283	1	99.122202484506	2846.044137525656	
223000	-1089.586585	1	89.341000967836	2874.598544214154	
224000	-1088.588361	1	99.121407798546	2846.046351078860	
225000	-1089.241361	1	92.634320064736	2864.691849262734	
226000	-1088.899399	1	95.986705547400	2854.912422468202	
227000	-1088.554162	1	99.471379985716	2845.073195829140	
228000	-1088.537831	1	99.638885237091	2844.608606365797	
229000	-1088.966214	1	95.324231673992	2856.820569831677	
230000	-1088.538570	1	99.631296674664	2844.629637251526	
231000	-1090.015559	1	85.364409619791	2886.956306117152	
232000	-1088.533806	1	99.680208678630	2844.494110551508	
233000	-1088.944064	1	95.543436315023	2856.187856822875	
234000	-1088.532512	1	99.693495846688	2844.457305419999	
235000	-1088.644345	1	98.550826422859	2847.640135928384	
236000	-1088.599523	1	99.007418141177	2846.364041973866	
237000	-1089.035750	1	94.638699185787	2858.807782549392	
238000	-1089.090268	1	94.103977740325	2860.366757307464	
239000	-1090.324485	1	82.573276097123	2895.888662226619	
240000	-1089.504269	1	90.118399005237	2872.233267284820	
241000	-1090.439053	1	81.552610427236	2899.208311723796	
242000	-1090.571276	1	80.383962275385	2903.044285123305	
243000	-1088.559777	1	99.413845649161	2845.232949220604	
244000	-1088.904488	1	95.936121969107	2855.057696516090	
245000	-1088.815199	1	96.826919375632	2852.509606060528	
246000	-1088.698919	1	97.997362882327	2849.194621469692	
247000	-1088.595057	1	99.053015449619	2846.236918902189	
248000	-1088.560818	1	99.403177284016	2845.262581621300	
249000	-1088.844639	1	96.532458209290	2853.349496959748	
250000	-1089.181625	1	93.213232685946	2862.981094751658	
251000	-1089.213962	1	92.899501107151	2863.907069510238	
252000	-1089.890988	1	86.506685092715	2883.362225480133	
253000	-1089.560613	1	89.585765680929	2873.852049451879	
254000	-1089.105401	1	93.955965045382	2860.799669948398	
255000	-1088.990574	1	95.083628331812	2857.516562407068	
256000	-1089.707507	1	88.207583512912	2878.076674167334	
257000	-1088.894548	1	96.034949708865	2854.773932394313	
258000	-1088.991769	1	95.071831446778	2857.550727976973	
259000	-1089.776338	1	87.566879924015	2880.058366512893	
260000	-1089.041440	1	94.582784434129	2858.970434969677	
261000	-1089.166275	1	93.362431975792	2862.541680340480	
262000	-1089.806866	1	87.283730354302	2880.937726964333	
263000	-1089.636508	1	88.871842625389	2876.033989648737	
264000	-1090.115704	1	84.453218963489	2889.848907379037	
265000	-1090.142435	1	84.211055280178	2890.621486011276	
266000	-1088.570764	1	99.301348921306	2845.545576398216	
267000	-1089.144517	1	93.574248327885	2861.918895918765	
268000	-1088.983997	1	95.148539645910	2857.328637541462	
269000	-1091.391752	1	73.338911282388	2926.961025932930	
270000	-1088.513026	1	99.893787176815	2843.903088849348	
271000	-1090.037800	1	85.161504900637	2887.598465938472	
272000	-1089.319947	1	91.876893074587	2866.943988985464	
273000	-1089.097786	1	94.030421672357	2860.581821671187	
274000	-1092.262374	1	66.207413973177	2952.555059734176	
275000	-1088.883580	1	96.144097538330	2854.460846906538	
276000	-1088.538911	1	99.627798323459	2844.639333087046	
277000	-1088.747430	1	97.507620071104	2850.577130828824	
278000	-1088.744788	1	97.534242030610	2850.501810160118	
279000	-1088.666219	1	98.328666296986	2848.263098588754	
280000	-1090.631170	1	79.857808472858	2904.783539231272	
281000	-1089.801117	1	87.337008879199	2880.772095444446	
282000	-1088.550730	1	99.506558209593	2844.975562442367	
283000	-1089.353311	1	91.556737442836	2867.900664570447	
284000	-1089.516088	1	90.006488092117	2872.572743093606	
285000	-1088.659800	1	98.393822270381	2848.080253690071	
286000	-1089.711278	1	88.172399673639	2878.185205961650	
287000	-1088.675247	1	98.237108251157	2848.520231083897	
288000	-1088.978522	1	95.202600430353	2857.172214099606	
289000	-1088.962317	1	95.362769019503	2856.709240209263	
290000	-1089.541149	1	89.769510549129	2873.292733557201	
291000	-1089.437733	1	90.750308803900	2870.322836063368	
292000	-1090.622363	1	79.935047783636	2904.527742347341	
293000	-1089.437613	1	90.751456332844	2870.319376721892	
294000	-1088.670884	1	98.281347157769	2848.395961460721	
295000	-1090.102551	1	84.572539485241	2889.468827612427	
296000	-1088.819567	1	96.783187198026	2852.634193164750	
297000	-1089.194588	1	93.087364357589	2863.352269860677	
298000	-1088.732690	1	97.656204757236	2850.156992916964	
299000	-1090.649395	1	79.698097605626	2905.312978850597	
300000	-1088.533127	1	99.687182744815	2844.474791955598	
301000	-1089.210353	1	92.934474355651	2863.803712970625	
302000	-1090.576100	1	80.341516345804	2903.184313368836	
303000	-1089.259753	1	92.456637472923	2865.218762189088	
304000	-1089.046272	1	94.535308319078	2859.108607125415	
305000	-1089.495284	1	90.203550368220	2871.975194830137	
306000	-1090.730574	1	78.988884134077	2907.672448105900	
307000	-1088.804171	1	96.937419239229	2852.195040054122	
308000	-1088.556041	1	99.452126526922	2845.126646083335	
309000	-1089.077961	1	94.224480168527	2860.014750532420	
310000	-1089.216876	1	92.871270229311	2863.990524725884	
311000	-1089.519772	1	89.971618043304	2872.678589590920	
312000	-1089.858340	1	86.807707916074	2882.421027475839	
313000	-1088.937646	1	95.607030872570	2856.004543444904	
314000	-1088.658285	1	98.409196363970	2848.037126862540	
315000	-1088.792822	1	97.051243470802	2851.871359881622	
316000	-1089.664127	1	88.613035231708	2876.828420272918	
317000	-1088.523923	1	99.781733917445	2844.213010735130	
318000	-1091.607216	1	71.543221114189	2933.274381090912	
319000	-1089.549263	1	89.692880817763	2873.525880655347	
320000	-1088.848134	1	96.497548825840	2853.449226295277	
321000	-1089.599814	1	89.216515088098	2874.978836191357	
322000	-1089.464213	1	90.498441031728	2871.082989073201	
323000	-1089.338750	1	91.696358667808	2867.483109284879	
324000	-1088.555751	1	99.455092624594	2845.118411126305	
325000	-1089.178726	1	93.241392095113	2862.898114391415	
326000	-1089.700654	1	88.271553066045	2877.879433731555	
327000	-1088.916383	1	95.817956794864	2855.397335185231	
328000	-1088.538161	1	99.635500617800	2844.617986279885	
329000	-1089.308535	1	91.986598010413	2866.616818793436	
330000	-1088.760886	1	97.372142134933	2850.960734866282	
331000	-1090.173650	1	83.928814773168	2891.523948253053	
332000	-1088.746735	1	97.514618963249	2850.557327204602	
333000	-1088.955372	1	95.431481687795	2856.510838683660	
334000	-1089.075993	1	94.243757378565	2859.958475615475	
335000	-1089.032848	1	94.667235619068	2858.724804884699	
336000	-1088.815396	1	96.824946611900	2852.515225072005	
337000	-1091.157987	1	75.311691107665	2920.126811292974	
338000	-1089.328323	1	91.796441623142	2867.184126666521	
339000	-1091.187933	1	75.057504741305	2921.001398617122	
340000	-1088.699600	1	97.990477171303	2849.214013836561	
341000	-1092.249939	1	66.307042820328	2952.187915256770	
342000	-1089.779320	1	87.539199220612	2880.144236002110	
343000	-1088.977813	1	95.209609720384	2857.151938764447	
344000	-1090.375750	1	82.115628093323	2897.373606131964	
345000	-1088.770399	1	97.276461085583	2851.231957266758	
346000	-1089.215590	1	92.883737267486	2863.953667377459	
347000	-1088.545299	1	99.562253289121	2844.821055999515	
348000	-1088.697402	1	98.012715481578	2849.151388307892	
349000	-1089.162378	1	93.400348900683	2862.430106390137	
350000	-1089.173883	1	93.288462088090	2862.759456648211	
351000	-1088.631249	1	98.684047816307	2847.267215783636	
352000	-1088.848365	1	96.495238829387	2853.455826683785	
353000	-1089.330765	1	91.772996970041	2867.254139411107	
354000	-1089.526867	1	89.904503882026	2872.882405357768	
355000	-1088.832307	1	96.655712329147	2852.997650684002	
356000	-1089.929520	1	86.152295416165	2884.473463093339	
357000	-1088.835965	1	96.619140157181	2853.102007717162	
358000	-1089.008564	1	94.906248622083	2858.030682994590	
359000	-1090.506467	1	80.955548497915	2901.163437963104	
360000	-1088.923746	1	95.744873642622	2855.607587243311	
361000	-1088.612741	1	98.872573723736	2846.740314674007	
362000	-1089.984317	1	85.649959918929	2886.054495860761	
363000	-1089.094201	1	94.065490731866	2860.479267740920	
364000	-1089.470363	1	90.440013377070	2871.259575618621	
365000	-1088.532999	1	99.688491844007	2844.471165818060	
366000	-1088.758495	1	97.396205126388	2850.892564118519	
367000	-1090.137265	1	84.257857816425	2890.472045987310	
368000	-1088.565491	1	99.355322707418	2845.395540601034	
369000	-1089.077636	1	94.227661276744	2860.005463394347	
370000	-1090.729204	1	79.000824896833	2907.632608638880	
371000	-1088.690102	1	98.086596490194	2848.943428459771	
372000	-1089.042047	1	94.576815899920	2858.987802107808	
373000	-1089.171740	1	93.309293929824	2862.698110031507	
374000	-1090.033423	1	85.201414673031	2887.472069081138	
375000	-1091.559164	1	71.941856938256	2931.865219364229	
376000	-1091.489516	1	72.521506452526	2929.823943227656	
377000	-1089.682199	1	88.443969719806	2877.348370940456	
378000	-1090.587136	1	80.244447232439	2903.504727736679	
379000	-1088.649922	1	98.494148635652	2847.798938613100	
380000	-1088.810289	1	96.876105996627	2852.369542536749	
381000	-1089.482205	1	90.327594687095	2871.599602755459	
382000	-1089.474413	1	90.401555453137	2871.375858426972	
383000	-1089.314596	1	91.928319217476	2866.790581107281	
384000	-1088.847303	1	96.505849858385	2853.425508832543	
385000	-1088.860332	1	96.375793936024	2853.797317480240	
386000	-1089.471817	1	90.426203829441	2871.301326021110	
387000	-1088.717406	1	97.810476576396	2849.721413591247	
388000	-1090.230251	1	83.418561353084	2893.161015263076	
389000	-1089.589378	1	89.314706044673	2874.678837247780	
390000	-1089.241385	1	92.634086891474	2864.692540165397	
391000	-1088.517455	1	99.848231661425	2844.029046854298	
392000	-1089.188416	1	93.147277270968	2863.175537632654	
393000	-1090.161809	1	84.035810791070	2891.181572510428	
394000	-1088.719491	1	97.789424243061	2849.780815489784	
395000	-1089.014426	1	94.848505696415	2858.198231976861	
396000	-1089.281248	1	92.249296349372	2865.834719393091	
397000	-1089.583718	1	89.367997479607	2874.516128532270	
398000	-1088.847850	1	96.500386266467	2853.441119032308	
399000	-1089.020762	1	94.786131372409	2858.379322144844	
400000	-1088.718309	1	97.801359269515	2849.747137769833	
401000	-1089.216553	1	92.874406212852	2863.981253154735	
402000	-1088.980741	1	95.180687329404	2857.235609432003	
403000	-1089.519383	1	89.975307774716	2872.667387999006	
404000	-1088.594123	1	99.062553884307	2846.210333410027	
405000	-1088.686100	1	98.127125581622	2848.829410869654	
406000	-1089.628346	1	88.948428387400	2875.799254926400	
407000	-1088.909910	1	95.882245377701	2855.212505001733	
408000	-1088.571305	1	99.295814801092	2845.560964598563	
409000	-1089.053552	1	94.463832782075	2859.316742395531	
410000	-1089.337835	1	91.705136458193	2867.456876000085	
411000	-1088.508526	1	99.940091219073	2843.775119436850	
412000	-1090.875225	1	77.733872956567	2911.881463486991	
413000	-1090.663368	1	79.575762879187	2905.718989287724	
414000	-1088.768016	1	97.300424813500	2851.164004933074	
415000	-1090.195059	1	83.735584776236	2892.143057505955	
416000	-1088.782996	1	97.149884518805	2851.591142752026	
417000	-1090.509125	1	80.932060829271	2901.240549682338	
418000	-1088.810533	1	96.873657845319	2852.376512311391	
419000	-1088.610377	1	98.896679287413	2846.673013463693	
420000	-1088.684008	1	98.148317131094	2848.769812104173	
421000	-1089.654322	1	88.704857429510	2876.546354597195	
422000	-1089.419874	1	90.920466066938	2869.810273503969	
423000	-1088.741752	1	97.564838427463	2850.415268704081	
424000	-1089.108879	1	93.921975874821	2860.899167321200	
425000	-1088.894629	1	96.034145834075	2854.776239481691	
426000	-1089.262957	1	92.425712535119	2865.310557558264	
427000	-1089.544322	1	89.739540456967	2873.383898867905	
428000	-1088.619301	1	98.805721282884	2846.927045695230	
429000	-1088.687514	1	98.112808095929	2848.869684089935	
430000	-1089.473038	1	90.414615076763	2871.336366323433	
431000	-1090.685854	1	79.379131336173	2906.372438085434	
432000	-1089.505437	1	90.107338207224	2872.266804359551	
433000	-1089.251524	1	92.536108782576	2864.982985335143	
434000	-1091.239955	1	74.616960453566	2922.521382961488	
435000	-1088.618222	1	98.816708301582	2846.896348553132	
436000	-1091.297946	1	74.127413657267	2924.216670119866	
437000	-1088.691844	1	98.068966203165	2848.993040518408	
438000	-1089.637971	1	88.858120801524	2876.076063886070	
439000	-1089.103280	1	93.976702003049	2860.738981652587	
440000	-1090.361210	1	82.245270289988	2896.952370247019	
441000	-1088.624925	1	98.748430289097	2847.087167207260	
442000	-1089.555996	1	89.629328711531	2873.719360825707	
443000	-1088.620599	1	98.792497133537	2846.963997643012	
444000	-1091.249434	1	74.536837784882	2922.798396558385	
445000	-1088.587609	1	99.129095678244	2846.024937646161	
446000	-1089.046347	1	94.534580587978	2859.110725558457	
447000	-1088.974334	1	95.243974705999	2857.052552780005	
448000	-1090.254581	1	83.199812150198	2893.865020071206	
449000	-1089.304727	1	92.023225866146	2866.507657850739	
450000	-1090.126283	1	84.357328384648	2890.154636624608	
451000	-1088.614509	1	98.854559547838	2846.790619500166	
452000	-1088.796907	1	97.010262850511	2851.987854965269	
453000	-1088.529109	1	99.728450986207	2844.360503617653	
454000	-1088.632005	1	98.676352238945	2847.288744415569	
455000	-1088.903023	1	95.950679277868	2855.015881319296	
456000	-1088.891764	1	96.062650052717	2854.694444361357	
457000	-1092.798063	1	61.972100456498	2968.414010873456	
458000	-1088.581066	1	99.195966684829	2845.838746758513	
459000	-1088.985058	1	95.138062835613	2857.358961168274	
460000	-1089.507270	1	90.089973200621	2872.319462970159	
461000	-1088.860598	1	96.373141454169	2853.804905310937	
462000	-1094.749568	1	47.356735796345	3026.911702198305	
463000	-1089.184217	1	93.188057483427	2863.055299607689	
464000	-1088.941648	1	95.567377030564	2856.118833938362	
465000	-1088.883842	1	96.141495178583	2854.468307859632	
466000	-1091.078774	1	75.986194448270	2917.814599650440	
467000	-1089.228671	1	92.757075717470	2864.328325498117	
468000	-1092.775149	1	62.151078176183	2967.733899267546	
469000	-1088.991278	1	95.076676566000	2857.536695315155	
470000	-1091.055803	1	76.182374045970	2917.144429854273	
471000	-1090.166342	1	83.994844827230	2891.312622161145	
472000	-1091.430235	1	73.016625508052	2928.087630718063	
473000	-1091.703882	1	70.744408241449	2936.111245470120	
474000	-1088.666627	1	98.324529053465	2848.274712712621	
475000	-1090.295283	1	82.834656524211	2895.043125944031	
476000	-1088.798663	1	96.992645352613	2852.037950131050	
477000	-1089.230328	1	92.741031793154	2864.375813910622	
478000	-1088.526631	1	99.753902538734	2844.290041288088	
479000	-1089.018794	1	94.805500269228	2858.323077400107	
480000	-1090.300648	1	82.786603487707	2895.198431799711	
481000	-1090.688366	1	79.357186947528	2906.445429649347	
482000	-1090.842713	1	78.014989941120	2910.934915169095	
483000	-1088.604248	1	98.959195326274	2846.498546756158	
484000	-1089.274619	1	92.313206591567	2865.644733013879	
485000	-1088.812046	1	96.858506862953	2852.419650113976	
486000	-1090.858205	1	77.880963557864	2911.385925240774	
487000	-1089.013412	1	94.858488392192	2858.169259296217	
488000	-1088.866849	1	96.310799035820	2853.983300810834	
489000	-1092.814762	1	61.841785137784	2968.909758059126	
490000	-1089.492728	1	90.227777697319	2871.901804135140	
491000	-1088.563603	1	99.374656689373	2845.341815589027	
492000	-1088.923413	1	95.748177792486	2855.598078417735	
493000	-1089.107983	1	93.930730397587	2860.873536957801	
494000	-1089.027315	1	94.721645861136	2858.566653655523	
495000	-1088.578452	1	99.222694262137	2845.764362629930	
496000	-1090.502956	1	80.986577817593	2901.061589611067	
497000	-1089.130386	1	93.712004731000	2861.514522393826	
498000	-1088.784855	1	97.131209647274	2851.644173439778	
499000	-1092.492781	1	64.372433244143	2959.365778770947	
500000	-1088.991780	1	95.071723719844	2857.551039988081	
501000	-1089.503902	1	90.121883210479	2872.222703636608	
502000	-1088.642596	1	98.568611495984	2847.590322939838	
503000	-1088.516257	1	99.860553397878	2843.994972458044	
504000	-1089.980595	1	85.684016622009	2885.947088721014	
505000	-1089.017216	1	94.821039654273	2858.277960481937	
506000	-1088.769849	1	97.281988085796	2851.216283328720	
507000	-1089.015659	1	94.836363706358	2858.233475233270	
508000	-1088.655147	1	98.441068933377	2847.947739744722	
509000	-1088.870117	1	96.278225549500	2854.076553555596	
510000	-1089.513866	1	90.027520570057	2872.508916026719	
511000	-1088.679401	1	98.195000037920	2848.638565234593	
512000	-1090.485450	1	81.141407938738	2900.553780517332	
513000	-1088.756432	1	97.416970161034	2850.833749263783	
514000	-1089.477671	1	90.370623878958	2871.469413662624	
515000	-1088.560610	1	99.405306781770	2845.256666489497	
516000	-1089.003214	1	94.958973734959	2857.877773604148	
517000	-1089.417093	1	90.946991409398	2869.730442961750	
518000	-1088.587774	1	99.127408319014	2846.029637392943	
519000	-1089.695380	1	88.320800502582	2877.727663031771	
520000	-1088.692672	1	98.060580415760	2849.016641315316	
521000	-1088.506129	1	99.964760297111	2843.706966040370	
522000	-1088.813867	1	96.840264282853	2852.471598636756	
523000	-1090.151434	1	84.129630283017	2890.881618113932	
524000	-1089.570871	1	89.489035452663	2874.146865784494	
525000	-1088.612817	1	98.871801579963	2846.742470713553	
526000	-1089.013776	1	94.854912741977	2858.179636557408	
527000	-1089.367270	1	91.423037786943	2868.301010826612	
528000	-1090.569274	1	80.401590829431	2902.986143382975	
529000	-1089.849513	1	86.889211381000	2882.166620058308	
530000	-1089.118981	1	93.823303068935	2861.188193935852	
531000	-1088.521848	1	99.803062802300	2844.153991870983	
532000	-1089.743995	1	87.867550535785	2879.126994721873	
533000	-1089.921423	1	86.226685813711	2884.239916658080	
534000	-1089.958836	1	85.883306692159	2885.319209435032	
535000	-1089.605616	1	89.161947561213	2875.145668292233	
536000	-1090.617946	1	79.973807246255	2904.399442439915	
537000	-1088.937621	1	95.607274443715	2856.003841555997	
538000	-1089.073087	1	94.272235011399	2859.875361016205	
539000	-1089.851838	1	86.867740109593	2882.233623501090	
540000	-1089.022016	1	94.773784044258	2858.415182532157	
541000	-1089.588075	1	89.326973037736	2874.641376935959	
542000	-1088.923984	1	95.742509252060	2855.614391772316	
543000	-1088.544981	1	99.565520535895	2844.811994807368	
544000	-1091.754073	1	70.331279900613	2937.585262186627	
545000	-1089.425825	1	90.863743920793	2869.981048833135	
546000	-1089.031203	1	94.683408764653	2858.677786835894	
547000	-1089.709012	1	88.193545373002	2878.119973636300	
548000	-1090.123324	1	84.384145378401	2890.069110281935	
549000	-1088.630056	1	98.696192520022	2847.233243871833	
550000	-1089.765716	1	87.665550956618	2879.752445546852	
551000	-1088.547758	1	99.537034788948	2844.891005353714	
552000	-1089.742444	1	87.881985756712	2879.082341745186	
553000	-1089.546714	1	89.716944709293	2873.452648593177	
554000	-1088.763020	1	97.350675766920	2851.021562725855	
555000	-1092.583742	1	63.653609076631	2962.058895276514	
556000	-1088.905996	1	95.921126189290	2855.100777266714	
557000	-1089.305601	1	92.014818194818	2866.532711743639	
558000	-1089.796270	1	87.381947251855	2880.632452084464	
559000	-1089.021942	1	94.774513427735	2858.413064065247	
560000	-1088.781105	1	97.168878312568	2851.537216219824	
561000	-1088.537214	1	99.645221606583	2844.591047006004	
562000	-1090.236649	1	83.361000215776	2893.346138392802	
563000	-1089.028718	1	94.707846348676	2858.606756261414	
564000	-1090.126438	1	84.355925019353	2890.159112862297	
565000	-1088.777085	1	97.209263163558	2851.422589749634	
566000	-1088.836258	1	96.616208880336	2853.110373567594	
567000	-1089.270105	1	92.356739247986	2865.515387233103	
568000	-1089.274649	1	92.312910735446	2865.645612249619	
569000	-1088.595872	1	99.044694709451	2846.260112474405	
570000	-1088.891878	1	96.061514641207	2854.697702089562	
571000	-1088.902794	1	95.952950906930	2855.009356693046	
572000	-1088.512318	1	99.901071285384	2843.882954036294	
573000	-1089.077831	1	94.225747340327	2860.011051033920	
574000	-1089.360599	1	91.486912173897	2868.109686222571	
575000	-1089.033946	1	94.656434096502	2858.756210711930	
576000	-1089.769573	1	87.629708853259	2879.863540051555	
577000	-1092.528363	1	64.090870386426	2960.418985198226	
578000	-1091.487988	1	72.534244977618	2929.779186913445	
579000	-1088.919748	1	95.784546802662	2855.493433854739	
580000	-1089.150562	1	93.515356717951	2862.091926310869	
581000	-1088.520314	1	99.818828616756	2844.110374507407	
582000	-1093.245028	1	58.517949992551	2981.711482189851	
583000	-1089.583268	1	89.372235733078	2874.503191689334	
584000	-1088.929995	1	95.682882696992	2855.786042874959	
585000	-1089.952426	1	85.942072090028	2885.134271924352	
586000	-1089.108816	1	93.922592816044	2860.897361051485	
587000	-1088.922203	1	95.760182218783	2855.563534075237	
588000	-1089.610585	1	89.115239223899	2875.288536837904	
589000	-1089.622494	1	89.003371877115	2875.630952504574	
590000	-1089.624153	1	88.987788683924	2875.678678411540	
591000	-1091.765017	1	70.241342178550	2937.906773785025	
592000	-1088.681989	1	98.168768200639	2848.712307509179	
593000	-1088.526968	1	99.750447135904	2844.299606490627	
594000	-1088.793285	1	97.046593560464	2851.884575809775	
595000	-1089.106409	1	93.946121686646	2860.828481412257	
596000	-1091.434775	1	72.978647391469	2928.220576965911	
597000	-1088.512763	1	99.896490801757	2843.895615290029	
598000	-1090.572978	1	80.368990206509	2903.093672039185	
599000	-1089.097204	1	94.036111680251	2860.565179852915	
600000	-1089.389960	1	91.206010374530	2868.951913096878	
601000	-1089.586776	1	89.339201797746	2874.604037478438	
602000	-1088.733547	1	97.647564920194	2850.181406361898	
603000	-1089.005801	1	94.933469239191	2857.951730313984	
604000	-1088.533829	1	99.679967203181	2844.494779477329	
605000	-1089.036564	1	94.630704756530	2858.831032586810	
606000	-1088.844946	1	96.529388616382	2853.358264853369	
607000	-1088.564642	1	99.364017140075	2845.371379360983	
608000	-1089.984188	1	85.651136236851	2886.050785490643	
609000	-1088.524425	1	99.776577734855	2844.227280206324	
610000	-1089.346652	1	91.620569015756	2867.709701799050	
611000	-1088.510281	1	99.922028815257	2843.825031103006	
612000	-1089.250295	1	92.547977794546	2864.947786984510	
613000	-1088.893415	1	96.046223865043	2854.741577896531	
614000	-1089.866092	1	86.736167304965	2882.644486399972	
615000	-1088.977102	1	95.216631517432	2857.131628599578	
616000	-1088.846396	1	96.514903192744	2853.399644066034	
617000	-1089.106597	1	93.944275994752	2860.833884038893	
618000	-1088.996566	1	95.024518970806	2857.687790368796	
619000	-1089.763642	1	87.684820697373	2879.692732497185	
620000	-1090.287257	1	82.906584140868	2894.810776342949	
621000	-1090.867915	1	77.797030467063	2911.668617565075	
622000	-1088.557028	1	99.442010525950	2845.154733562352	
623000	-1088.964744	1	95.338765486758	2856.778578669953	
624000	-1090.733407	1	78.964199795060	2907.754817942061	
625000	-1088.955485	1	95.430364425564	2856.514063642127	
626000	-1089.159512	1	93.428229904444	2862.348089147515	
627000	-1089.990239	1	85.595784999554	2886.225416731262	
628000	-1089.807388	1	87.278898695907	2880.952751398249	
629000	-1089.000840	1	94.982368655537	2857.809949797610	
630000	-1089.348088	1	91.606798856501	2867.750888086052	
631000	-1088.743190	1	97.550345171826	2850.456259468805	
632000	-1088.858332	1	96.395756237768	2853.740218437146	
633000	-1088.942880	1	95.555170705270	2856.154023732211	
634000	-1088.797754	1	97.001768328627	2852.012007986150	
635000	-1089.897351	1	86.448092885470	2883.545712184615	
636000	-1090.626405	1	79.899598489295	2904.645121085410	
637000	-1089.300472	1	92.064161267724	2866.385702712771	
638000	-1090.418935	1	81.731290745894	2898.625106213978	
639000	-1091.730524	1	70.524976606782	2936.893582386702	
640000	-1088.882678	1	96.153084858205	2854.435081728649	
641000	-1089.207503	1	92.962105971361	2863.722076856956	
642000	-1088.611120	1	98.889104118646	2846.694161142163	
643000	-1088.528971	1	99.729865004636	2844.356588458708	
644000	-1090.570714	1	80.388915981314	2903.027946163607	
645000	-1088.691686	1	98.070562439839	2848.988548319066	
646000	-1088.567325	1	99.336545630313	2845.447727888331	
647000	-1088.673699	1	98.252796148640	2848.476156750316	
648000	-1088.582254	1	99.183822572208	2845.872550867377	
649000	-1088.813876	1	96.840176653126	2852.471848197724	
650000	-1088.668701	1	98.303492196054	2848.333774901344	
651000	-1088.649473	1	98.498704051509	2847.786171769058	
652000	-1090.657482	1	79.627284201691	2905.547947879945	
653000	-1090.973766	1	76.885161637545	2914.752282383869	
654000	-1090.748164	1	78.835679132624	2908.183951514557	
655000	-1088.936454	1	95.618843851489	2855.970504342227	
656000	-1088.940269	1	95.581037420926	2856.079457035573	
657000	-1091.550590	1	72.013090811735	2931.613868599444	
658000	-1089.096579	1	94.042227302899	2860.547294208549	
659000	-1090.087542	1	84.708828859520	2889.035172642497	
660000	-1088.781773	1	97.162167417678	2851.556268435713	
661000	-1089.280585	1	92.255689732596	2865.815708709217	
662000	-1089.078607	1	94.218144927487	2860.033246880013	
663000	-1088.848818	1	96.490722277980	2853.468732317834	
664000	-1088.972085	1	95.266203182617	2856.988283662335	
665000	-1089.463765	1	90.502698146480	2871.070126400947	
666000	-1090.830846	1	78.117736353855	2910.589497820913	
667000	-1088.571407	1	99.294769141874	2845.563872257610	
668000	-1088.857273	1	96.406322974997	2853.709998352910	
669000	-1089.081174	1	94.193009462627	2860.106643122708	
670000	-1089.983729	1	85.655336794629	2886.037536300014	
671000	-1088.597558	1	99.027479746759	2846.308104184105	
672000	-1089.053931	1	94.460113885534	2859.327575572163	
673000	-1089.706419	1	88.217743241426	2878.045340699109	
674000	-1088.575352	1	99.254401472920	2845.676145303284	
675000	-1088.651603	1	98.477066024343	2847.846818782350	
676000	-1088.628031	1	98.716801317703	2847.175604915389	
677000	-1090.643650	1	79.748416978208	2905.146095386985	
678000	-1088.618503	1	98.813851623523	2846.904329640805	
679000	-1091.623609	1	71.407461535027	2933.755278814480	
680000	-1089.173256	1	93.294558956926	2862.741501063846	
681000	-1089.869203	1	86.707469650718	2882.734163629183	
682000	-1089.362747	1	91.466339862855	2868.171294804872	
683000	-1088.853884	1	96.440139290780	2853.613306742962	
684000	-1088.685317	1	98.135060592467	2848.807093135737	
685000	-1088.805784	1	96.921255712357	2852.241032779209	
686000	-1089.148540	1	93.535056023041	2862.034036896108	
687000	-1088.761135	1	97.369635626498	2850.967836746749	
688000	-1088.578417	1	99.223055931234	2845.763356221601	
689000	-1089.703696	1	88.243150005127	2877.966996444074	
690000	-1088.727264	1	97.710954260554	2850.002335652545	
691000	-1089.505041	1	90.111092152970	2872.255421771096	
692000	-1089.915981	1	86.276708107682	2884.082958341387	
693000	-1089.383929	1	91.263658966924	2868.778889362266	
694000	-1088.882237	1	96.157476943963	2854.422491140617	
695000	-1089.802026	1	87.328586497683	2880.798273653092	
696000	-1089.055690	1	94.442849620204	2859.377871479506	
697000	-1089.337818	1	91.705302837799	2867.456378778732	
698000	-1088.544193	1	99.573597422802	2844.789596093187	
699000	-1088.764156	1	97.339244191586	2851.053960789592	
700000	-1088.631200	1	98.684545423653	2847.265823766450	
701000	-1089.455173	1	90.584368823917	2870.823458342364	
702000	-1088.656050	1	98.431891885671	2847.973474067254	
703000	-1088.936967	1	95.613761972136	2855.985147311062	
704000	-1088.538526	1	99.631752717335	2844.628373333725	
705000	-1089.141903	1	93.599718016257	2861.844092425292	
706000	-1088.659725	1	98.394576735060	2848.078137143233	
707000	-1090.074629	1	84.826198944783	2888.662123886066	
708000	-1089.607409	1	89.145098553050	2875.197198100073	
709000	-1088.638660	1	98.608641636669	2847.478236949013	
710000	-1088.596787	1	99.035351550818	2846.286158236726	
711000	-1089.597853	1	89.234959002970	2874.922465095731	
712000	-1089.331159	1	91.769219031239	2867.265422873753	
713000	-1090.947341	1	77.112260611385	2913.982173707468	
714000	-1089.530929	1	89.866099116275	2872.999090411111	
715000	-1088.598603	1	99.016805457237	2846.337865941971	
716000	-1088.654502	1	98.447621428433	2847.929366616456	
717000	-1088.508954	1	99.935689232485	2843.787282580826	
718000	-1089.326125	1	91.817548807339	2867.121107174416	
719000	-1088.648545	1	98.508142174810	2847.759722633147	
720000	-1089.357390	1	91.517650151265	2868.017655769941	
721000	-1089.084639	1	94.159079159684	2860.205747964096	
722000	-1090.000069	1	85.505908294541	2886.509153288912	
723000	-1088.717080	1	97.813776225884	2849.712104300599	
724000	-1089.019084	1	94.802647594489	2858.331360549789	
725000	-1088.855521	1	96.423799026719	2853.660024850029	
726000	-1089.435778	1	90.768930060490	2870.266704865252	
727000	-1089.221966	1	92.821981604248	2864.136282476715	
728000	-1088.720139	1	97.782881998116	2849.799277756436	
729000	-1088.616465	1	98.834620030092	2846.846311227603	
730000	-1088.949957	1	95.485083514394	2856.356158067223	
731000	-1089.092140	1	94.085655335627	2860.420314784248	
732000	-1088.615847	1	98.840913263136	2846.828732845694	
733000	-1088.730772	1	97.675556122736	2850.102319497018	
734000	-1089.325400	1	91.824512032317	2867.100319824128	
735000	-1090.557276	1	80.507237056672	2902.637883792135	
736000	-1088.572074	1	99.287938147372	2845.582867904302	
737000	-1092.272263	1	66.128228323267	2952.847062342367	
738000	-1088.978775	1	95.200102627125	2857.179439663919	
739000	-1088.926593	1	95.716628927801	2855.688883303766	
740000	-1089.047748	1	94.520819563816	2859.150786776509	
741000	-1090.655168	1	79.647537523329	2905.480730437996	
742000	-1091.464474	1	72.730457475088	2929.090363085721	
743000	-1088.796484	1	97.014503790775	2851.975797166092	
744000	-1089.982532	1	85.666291786763	2886.002984880692	
745000	-1091.347206	1	73.712834059063	2925.657478500392	
746000	-1088.796051	1	97.018847782954	2851.963446881190	
747000	-1089.043106	1	94.566415622900	2859.018066985100	
748000	-1088.917089	1	95.810947289888	2855.417494408009	
749000	-1088.829161	1	96.687174894067	2852.907902981778	
750000	-1088.994804	1	95.041897612877	2857.637438002192	
751000	-1088.711847	1	97.866638902520	2849.563003635652	
752000	-1090.253619	1	83.208458569879	2893.837168265315	
753000	-1089.246622	1	92.583463696430	2864.842574164864	
754000	-1088.547156	1	99.543206767060	2844.873884333119	
755000	-1089.043285	1	94.564654981411	2859.023190756945	
756000	-1088.770064	1	97.279830094611	2851.222403044444	
757000	-1089.207690	1	92.960291096972	2863.727438163826	
758000	-1090.028906	1	85.242611848771	2887.341640668913	
759000	-1088.869389	1	96.285477980790	2854.055788477098	
760000	-1090.244692	1	83.288675074781	2893.578872811170	
761000	-1088.785821	1	97.121511576827	2851.671716637629	
762000	-1088.686685	1	98.121201903409	2848.846072723451	
763000	-1090.580750	1	80.300605837355	2903.319322968780	
764000	-1089.895204	1	86.467858540893	2883.483803773596	
765000	-1088.538220	1	99.634889869632	2844.619678901094	
766000	-1088.856750	1	96.411537555015	2853.695086167475	
767000	-1088.969466	1	95.292081881366	2856.913477710488	
768000	-1089.152007	1	93.501287384385	2862.133277698022	
769000	-1089.937125	1	86.082464249718	2884.692833809093	
770000	-1088.757907	1	97.402123296676	2850.875800298688	
771000	-1089.077360	1	94.230360468480	2859.997583412430	
772000	-1089.757488	1	87.742025901886	2879.515524957971	
773000	-1089.451246	1	90.621713247130	2870.710728679947	
774000	-1092.625598	1	63.323887000383	2963.298950409835	
775000	-1089.570310	1	89.494323167164	2874.130743163746	
776000	-1089.612864	1	89.093824428864	2875.354059043943	
777000	-1088.911722	1	95.864242244520	2855.264252746143	
778000	-1088.648207	1	98.511571475456	2847.750113059774	
779000	-1089.307925	1	91.992461504479	2866.599341522006	
780000	-1089.585113	1	89.354863364666	2874.556222221762	
781000	-1090.984389	1	76.793962238171	2915.061943328892	
782000	-1089.769497	1	87.630423365340	2879.861325039824	
783000	-1088.985693	1	95.131795355473	2857.377102928295	
784000	-1089.456322	1	90.573442607328	2870.856447961542	
785000	-1088.707883	1	97.906705556711	2849.450045475773	
786000	-1091.780595	1	70.113415928584	2938.364469196901	
787000	-1089.013026	1	94.862294434839	2858.158213774079	
788000	-1088.599043	1	99.012314913980	2846.350387282191	
789000	-1089.484911	1	90.301920775646	2871.677305867352	
790000	-1088.631621	1	98.680262435092	2847.277805310055	
791000	-1089.513236	1	90.033486498077	2872.490813484640	
792000	-1088.724603	1	97.737811529321	2849.926498813925	
793000	-1088.888386	1	96.096265463616	2854.598010850958	
794000	-1090.076240	1	84.811548458067	2888.708668354329	
795000	-1089.348285	1	91.604911492459	2867.756533560853	
796000	-1088.678148	1	98.207692457659	2848.602891388942	
797000	-1089.145555	1	93.564133630007	2861.948607323277	
798000	-1088.937107	1	95.612375399292	2855.989142716183	
799000	-1088.980413	1	95.183926660408	2857.226237111322	
800000	-1089.049646	1	94.502177941341	2859.205064704395	
801000	-1088.770214	1	97.278316960420	2851.226694125541	
802000	-1088.647207	1	98.521739009103	2847.721623527495	
803000	-1091.826356	1	69.738223360486	2939.709419503286	
804000	-1089.451609	1	90.618261122186	2870.721147827987	
805000	-1089.118707	1	93.825983399390	2861.180339346854	
806000	-1088.524162	1	99.779279183497	2844.219803994821	
807000	-1089.208620	1	92.951272180422	2863.754082215213	
808000	-1089.466180	1	90.479756084727	2871.139450630388	
809000	-1089.166332	1	93.361878913053	2862.543308068386	
810000	-1088.602764	1	98.974338919962	2846.456300851925	
811000	-1089.109118	1	93.919639131353	2860.906008892296	
812000	-1088.660657	1	98.385118057799	2848.104673287638	
813000	-1091.134923	1	75.507758357149	2919.453404656921	
814000	-1088.576305	1	99.244657579233	2845.703252303618	
815000	-1088.722170	1	97.762371362389	2849.857166526540	
816000	-1088.670626	1	98.283963744079	2848.388612997994	
817000	-1088.892104	1	96.059263163088	2854.704162145862	
818000	-1088.664276	1	98.348386330677	2848.207746693063	
819000	-1088.687019	1	98.117813804723	2848.855603045824	
820000	-1088.646529	1	98.528632632729	2847.702309134104	
821000	-1092.594056	1	63.572301559459	2962.364409087590	
822000	-1089.605184	1	89.166014182400	2875.133232391533	
823000	-1088.517847	1	99.844194635254	2844.040211706596	
824000	-1088.797971	1	96.999592537443	2852.018194871061	
825000	-1092.582089	1	63.666650188260	2962.009910010240	
826000	-1089.507811	1	90.084851288067	2872.334996518786	
827000	-1089.156152	1	93.460933753921	2862.251911712757	
828000	-1088.576284	1	99.244871515062	2845.702657117473	
829000	-1088.971621	1	95.270781812357	2856.975047166000	
830000	-1088.964482	1	95.341361223561	2856.771079663304	
831000	-1089.433878	1	90.787027244833	2870.212162505778	
832000	-1088.958123	1	95.404255119441	2856.589437441320	
833000	-1089.708789	1	88.195623244045	2878.113564276615	
834000	-1088.987598	1	95.112991155202	2857.431539755484	
835000	-1088.970224	1	95.284588444817	2856.935136637728	
836000	-1088.931940	1	95.663600207409	2855.841573542715	
837000	-1091.131284	1	75.538724134193	2919.347146764785	
838000	-1088.677759	1	98.211636399915	2848.591807278010	
839000	-1089.532782	1	89.848580331123	2873.052331079208	
840000	-1089.016823	1	94.824905961669	2858.266736104942	
841000	-1088.766915	1	97.311497231889	2851.132612929870	
842000	-1089.385544	1	91.248220376889	2868.825217090031	
843000	-1089.597502	1	89.238256207479	2874.912388659427	
844000	-1088.866490	1	96.314380435772	2853.973049600978	
845000	-1088.922482	1	95.757416125922	2855.571493527686	
846000	-1088.555663	1	99.455995695751	2845.115903922855	
847000	-1089.354921	1	91.541309599969	2867.946836266737	
848000	-1088.875577	1	96.223806938073	2854.232410239266	
849000	-1088.580535	1	99.201401326563	2845.823620306182	
850000	-1089.352382	1	91.565640384002	2867.874023246951	
851000	-1089.690186	1	88.369325178586	2877.578184673846	
852000	-1090.304001	1	82.756573345744	2895.295520340195	
853000	-1090.400902	1	81.891646913440	2898.102454161741	
854000	-1089.235233	1	92.693584171537	2864.516295362948	
855000	-1089.314378	1	91.930415412441	2866.784329542797	
856000	-1088.766838	1	97.312265345474	2851.130435334614	
857000	-1089.794764	1	87.395903968527	2880.589093656172	
858000	-1088.620808	1	98.790363202578	2846.969960887641	
859000	-1088.729906	1	97.684287968977	2850.077652765140	
860000	-1088.697098	1	98.015788970334	2849.142734090215	
861000	-1088.542179	1	99.594260641460	2844.732301261607	
862000	-1089.548916	1	89.696155883103	2873.515912931965	
863000	-1090.324080	1	82.576903830805	2895.876914117437	
864000	-1088.696284	1	98.024021731491	2849.119553855310	
865000	-1089.177213	1	93.256099501522	2862.854783124318	
866000	-1088.582698	1	99.179282014313	2845.885190910413	
867000	-1089.343545	1	91.650362894651	2867.620606634149	
868000	-1088.522788	1	99.793401151322	2844.180724949680	
869000	-1088.571469	1	99.294132681107	2845.565642075350	
870000	-1089.589796	1	89.310776785738	2874.690837087484	
871000	-1092.759131	1	62.276306282264	2967.258556506501	
872000	-1089.021483	1	94.779037300651	2858.399924971578	
873000	-1088.772761	1	97.252712851833	2851.299314047248	
874000	-1088.514727	1	99.876289362075	2843.951462436753	
875000	-1089.694359	1	88.330333496517	2877.698291930694	
876000	-1089.248493	1	92.565390948465	2864.896154088543	
877000	-1088.576709	1	99.240520040167	2845.714763506075	
878000	-1088.620040	1	98.798192931472	2846.948081414005	
879000	-1089.151121	1	93.509917602711	2862.107911852707	
880000	-1088.562183	1	99.389202928554	2845.301401438672	
881000	-1088.630556	1	98.691094788598	2847.247503067837	
882000	-1089.161608	1	93.407838978742	2862.408070819240	
883000	-1089.792642	1	87.415585701997	2880.527958750862	
884000	-1088.762320	1	97.357715511742	2851.001613265849	
885000	-1088.991907	1	95.070468934157	2857.554674265780	
886000	-1088.566957	1	99.340314528057	2845.437252185106	
887000	-1088.561162	1	99.399659870021	2845.272352256797	
888000	-1088.979218	1	95.195729241441	2857.192091263754	
889000	-1089.007489	1	94.916835255009	2857.999974335177	
890000	-1088.517280	1	99.850028856721	2844.024076651034	
891000	-1088.881034	1	96.169457068224	2854.388150960127	
892000	-1088.611256	1	98.887722126781	2846.698019432852	
893000	-1090.428914	1	81.642633280309	2898.914371439525	
894000	-1090.883906	1	77.658900640134	2912.134268009332	
895000	-1090.993891	1	76.712438232718	2915.338944913047	
896000	-1090.270357	1	83.058162638934	2894.321592203515	
897000	-1088.675254	1	98.237032900070	2848.520442795126	
898000	-1089.247574	1	92.574265194690	2864.869843666386	
899000	-1090.794412	1	78.433650763228	2909.529253396238	
900000	-1089.075499	1	94.248596412205	2859.944350883562	
901000	-1088.922158	1	95.760634029759	2855.562234005748	
902000	-1089.086016	1	94.145590697157	2860.245154302191	
903000	-1089.505265	1	90.108964213556	2872.261873990294	
904000	-1089.216507	1	92.874848190168	2863.979946465402	
905000	-1090.924367	1	77.310001759273	2913.312769372486	
906000	-1088.753632	1	97.445161583331	2850.753918810227	
907000	-1090.663046	1	79.578584225930	2905.709621049672	
908000	-1088.659089	1	98.401036885070	2848.060014719269	
909000	-1089.460414	1	90.534545285400	2870.973917504955	
910000	-1088.904714	1	95.933867159364	2855.064173871767	
911000	-1088.548616	1	99.528239238866	2844.915405945056	
912000	-1090.341320	1	82.422816419626	2896.376230520520	
913000	-1088.512818	1	99.895925970869	2843.897176620660	
914000	-1089.659745	1	88.654062776823	2876.702360543096	
915000	-1090.087745	1	84.706981125663	2889.041048489865	
916000	-1088.569512	1	99.314159774844	2845.509957696223	
917000	-1089.182066	1	93.208943316252	2862.993736603877	
918000	-1089.054141	1	94.458050523170	2859.333586327245	
919000	-1089.401489	1	91.095882927199	2869.282697266183	
920000	-1088.715650	1	97.828219695263	2849.671358493967	
921000	-1089.907851	1	86.351470572212	2883.848498822441	
922000	-1090.787712	1	78.491825711646	2909.334309580833	
923000	-1091.480132	1	72.599776322750	2929.549015277868	
924000	-1088.586800	1	99.137355468530	2846.001933045526	
925000	-1088.561019	1	99.401126522707	2845.268278163266	
926000	-1088.761659	1	97.364363401354	2850.982775503492	
927000	-1088.773270	1	97.247602237238	2851.313811230099	
928000	-1089.687667	1	88.392860819904	2877.505707269541	
929000	-1088.687675	1	98.111178408693	2848.874268543348	
930000	-1089.332265	1	91.758601782318	2867.297135201923	
931000	-1089.213494	1	92.904043115913	2863.893644607081	
932000	-1088.587321	1	99.132031468901	2846.016760869709	
933000	-1088.703044	1	97.955635978637	2849.312157689659	
934000	-1090.163968	1	84.016296498490	2891.243992779796	
935000	-1089.122746	1	93.786554200080	2861.295904692103	
936000	-1089.124403	1	93.770378690116	2861.343326751010	
937000	-1089.550994	1	89.676537396721	2873.575626555489	
938000	-1088.517757	1	99.845127865654	2844.037630712771	
939000	-1090.857433	1	77.887645045815	2911.363429824697	
940000	-1088.723659	1	97.747337053974	2849.899606344697	
941000	-1088.609375	1	98.906897265583	2846.644490314915	
942000	-1089.340175	1	91.682689303561	2867.523965716327	
943000	-1091.245704	1	74.568360936966	2922.689388433338	
944000	-1088.520526	1	99.816658024516	2844.116379217345	
945000	-1089.392678	1	91.180040647262	2869.029887120571	
946000	-1088.727890	1	97.704634885023	2850.020182535585	
947000	-1089.540237	1	89.778130356134	2873.266517724268	
948000	-1089.118598	1	93.827046791437	2861.177223178324	
949000	-1088.961918	1	95.366720713153	2856.697826553514	
950000	-1089.705594	1	88.225439826333	2878.021605656726	
951000	-1089.458620	1	90.551602049769	2870.922401139235	
952000	-1089.213491	1	92.904070857043	2863.893562613820	
953000	-1088.994912	1	95.040833938719	2857.640519622895	
954000	-1088.543162	1	99.584173684712	2844.760268846162	
955000	-1089.498467	1	90.173382769967	2872.066602560734	
956000	-1090.963765	1	76.971069507172	2914.460796700736	
957000	-1089.510480	1	90.059574981561	2872.411664091534	
958000	-1090.240366	1	83.327568218748	2893.453701116539	
959000	-1088.568065	1	99.328975781394	2845.468769562582	
960000	-1089.582307	1	89.381282632571	2874.475578582617	
961000	-1089.108946	1	93.921329110207	2860.901060918503	
962000	-1089.286526	1	92.198441096088	2865.985977011646	
963000	-1089.931242	1	86.136475341941	2884.523149278868	
964000	-1088.978577	1	95.202062413651	2857.173770442471	
965000	-1088.688847	1	98.099305648648	2848.907669855036	
966000	-1089.391722	1	91.189169493916	2869.002475683156	
967000	-1089.071663	1	94.286186367921	2859.834650797093	
968000	-1089.330601	1	91.774571322793	2867.249437451734	
969000	-1090.651703	1	79.677880058624	2905.380049569434	
970000	-1089.043706	1	94.560515951177	2859.035236386442	
971000	-1090.195076	1	83.735435954817	2892.143534723959	
972000	-1089.303410	1	92.035896536303	2866.469904367615	
973000	-1089.047230	1	94.525908173584	2859.135972165670	
974000	-1091.011617	1	76.560477928049	2915.855760008713	
975000	-1089.794660	1	87.396873712432	2880.586081213681	
976000	-1089.035523	1	94.640936491077	2858.801276152859	
977000	-1092.894841	1	61.218270960187	2971.288172109087	
978000	-1088.980214	1	95.185888650102	2857.220560647850	
979000	-1088.678858	1	98.200496408704	2848.623116363661	
980000	-1088.549344	1	99.520765778617	2844.936140462572	
981000	-1092.109673	1	67.435082432307	2948.049906902031	
982000	-1088.975838	1	95.229113064286	2857.095529738274	
983000	-1088.663794	1	98.353280658501	2848.194010519496	
984000	-1089.843945	1	86.940653389399	2882.006141003712	
985000	-1088.563018	1	99.380643198222	2845.325182432624	
986000	-1090.266253	1	83.094997861291	2894.202810137200	
987000	-1088.662298	1	98.368460846298	2848.151410741318	
988000	-1088.893759	1	96.042798621455	2854.751407269624	
989000	-1088.723212	1	97.751848446740	2849.886870643622	
990000	-1088.507221	1	99.953523796325	2843.738007116443	
991000	-1089.099931	1	94.009450251768	2860.643165367585	
992000	-1089.561987	1	89.572804152085	2873.891538998178	
993000	-1090.085299	1	84.729209642582	2888.970367360982	
994000	-1092.936634	1	60.893763168410	2972.530227962142	
995000	-1088.979870	1	95.189293890524	2857.210708795876	
996000	-1088.898460	1	95.996041169580	2854.885618585021	
997000	-1088.617022	1	98.828938606499	2846.862181622576	
998000	-1089.880071	1	86.607262565586	2883.047477308980	
999000	-1088.723956	1	97.744343833136	2849.908056540661	
1000000	-1088.557431	1	99.437877460393	2845.166209989344	
1001000	-1088.684771	1	98.140589836154	2848.791542797384	
1002000	-1088.838740	1	96.591399000954	2853.181190268146	
1003000	-1088.566903	1	99.340871271701	2845.435704741438	
1004000	-1089.004299	1	94.948279845290	2857.908781063047	
1005000	-1088.570139	1	99.307750029057	2845.527778494020	
1006000	-1090.158103	1	84.069316352470	2891.074422755546	
1007000	-1089.224339	1	92.799007489065	2864.204244919991	
1008000	-1089.809040	1	87.263597414387	2881.000336191595	
1009000	-1089.228606	1	92.757701901260	2864.326472199559	
1010000	-1088.706683	1	97.918842885184	2849.415835910973	
