# Supplementary material for: Reply to: ‘Reconstructed evolutionary patterns from crocodile-line archosaurs demonstrate the impact of failure to log-transform body size data’
Source: Commun Biol. 2022 Feb 25;5:170. doi: 10.1038/s42003-022-03072-x (PMC8881626; doi:10.1038/s42003-022-03072-x)
Supplement: Supplementary file 4 — Supplementary Data 2 [file 42003_2022_3072_MOESM4_ESM.zip › simulations/log_files/BM/simulated_data_9.txt.Log.txt]

Options:
Model:                           Continuous: Random Walk
Tree File Name:                  tree_simlation_9.nex
Data File Name:                  simulated_data_9.txt
Log File Name:                   simulated_data_9.txt.Log.txt
Save Initial Trees:              False
Save Trees:                      False
Summary:                         False
Seed:                            1835321103
Precision:                       64 bits
Cores:                           1
Analysis Type:                   MCMC
Sample Period:                   1000
Iterations:                      1010000
Burn in:                         10000
MCMC ML Start:                   False
Schedule File:                   simulated_data_9.txt.Schedule.txt
Rate Dev:                        AutoTune
No of Rates:                     1
Test for trait correlation:      True
Kappa:                           Not in use
Delta:                           Not in use
Lambda:                          Not in use
OU:                              Not in use
Min Trans Taxa No:               10
RJ Local Kappa:                  False
RJ Local Lambda:                 False
RJ Local Delta:                  False
RJ Local OU:                     False
Restrictions:
    alpha-1                      None
Prior Information:
    Priors
        alpha-1 - uniform -100.00 100.00 
Tree Information
     Trees:                      1
     Taxa:                       200
     Sites:                      1
Iteration	Lh	Tree No	Alpha 1	Sigma^2 1 	
11000	-1120.676325	1	80.026836123478	3684.950112658036	
12000	-1120.711282	1	79.568032273850	3686.238501616518	
13000	-1123.995966	1	41.867897834429	3809.330304968150	
14000	-1119.789671	1	92.273844429755	3652.421794770562	
15000	-1119.408773	1	97.961639267332	3638.536244114026	
16000	-1119.509540	1	96.427786452463	3642.204535921641	
17000	-1121.129870	1	74.195325759406	3701.700979452598	
18000	-1119.746830	1	92.899133406052	3650.857382966810	
19000	-1121.227186	1	72.976443440105	3705.305079023605	
20000	-1119.718324	1	93.317130733295	3649.816815872138	
21000	-1120.243954	1	85.843962631448	3669.051869672160	
22000	-1119.480527	1	96.867169617234	3641.147969671269	
23000	-1119.323917	1	99.270740391840	3635.450018024478	
24000	-1119.363437	1	98.659022001983	3636.887045877456	
25000	-1121.230777	1	72.931670217353	3705.438145872942	
26000	-1120.828704	1	78.038698794790	3690.569499922763	
27000	-1119.640186	1	94.471024734892	3646.966016087271	
28000	-1119.374205	1	98.492965313166	3637.278686917412	
29000	-1119.823726	1	91.779256732874	3653.665836315968	
30000	-1119.436717	1	97.534074699552	3639.553124535282	
31000	-1121.191552	1	73.421506358809	3703.984953964477	
32000	-1119.427514	1	97.674691566820	3639.218211147706	
33000	-1119.358987	1	98.727731452017	3636.725189285784	
34000	-1121.613010	1	68.246246584215	3719.628668230307	
35000	-1120.018887	1	88.985379182761	3660.803307748061	
36000	-1120.046341	1	88.597694925016	3661.808486063004	
37000	-1120.704055	1	79.662752718364	3685.972099720501	
38000	-1119.785857	1	92.329384837529	3652.282459234629	
39000	-1120.257886	1	85.652191494280	3669.563065190421	
40000	-1119.549825	1	95.820651009197	3643.672096392508	
41000	-1119.950310	1	89.959424568631	3658.293707326561	
42000	-1119.571083	1	95.501636281471	3644.446752420815	
43000	-1119.444599	1	97.413773469848	3639.840027090192	
44000	-1121.218346	1	73.086715656149	3704.977552654124	
45000	-1123.094997	1	51.351125204498	3775.163538827610	
46000	-1123.223715	1	49.964196959291	3780.026006718580	
47000	-1121.331591	1	71.680646112512	3709.175621783639	
48000	-1122.252129	1	60.734036939988	3743.477640537078	
49000	-1120.466586	1	82.814813438067	3677.229439295277	
50000	-1120.367650	1	84.151744664378	3673.593137764418	
51000	-1119.297577	1	99.680432942321	3634.492592597934	
52000	-1119.749998	1	92.852781687560	3650.973029137599	
53000	-1119.458973	1	97.194756000711	3640.363244637911	
54000	-1119.459784	1	97.182417763575	3640.392754007991	
55000	-1120.471302	1	82.751445969608	3677.402854034086	
56000	-1119.670554	1	94.021133194198	3648.073721810742	
57000	-1120.203308	1	86.405210813344	3667.560836293152	
58000	-1119.749384	1	92.861767931729	3650.950604703170	
59000	-1120.958100	1	76.373817127343	3695.348036190029	
60000	-1120.801133	1	78.396190691429	3689.552084437567	
61000	-1119.303431	1	99.589243942964	3634.705347745392	
62000	-1119.388773	1	98.268728199138	3637.808593061048	
63000	-1119.277117	1	99.999800401227	3633.749038923569	
64000	-1119.634275	1	94.558803570070	3646.750455477228	
65000	-1119.353382	1	98.814316927455	3636.521383720768	
66000	-1121.459899	1	70.104474126967	3713.937840999772	
67000	-1120.216997	1	86.215903748517	3668.062913650882	
68000	-1119.370577	1	98.548889980164	3637.146716080532	
69000	-1123.223072	1	49.971100724237	3780.001688558369	
70000	-1119.408450	1	97.966588884006	3638.524498030363	
71000	-1120.440801	1	83.161866545937	3676.281380952515	
72000	-1120.546958	1	81.739182062885	3680.186104977473	
73000	-1119.354235	1	98.801131870665	3636.552407222620	
74000	-1119.842270	1	91.510846019417	3654.343424582203	
75000	-1121.247738	1	72.720407609320	3706.066669893297	
76000	-1119.485041	1	96.798690096466	3641.312335395258	
77000	-1119.305191	1	99.561846161864	3634.769309037645	
78000	-1121.103356	1	74.529305214349	3700.719648778640	
79000	-1120.128573	1	87.444055491799	3664.820903821314	
80000	-1119.764591	1	92.639478703308	3651.505876916911	
81000	-1121.140392	1	74.063014831966	3702.090486866970	
82000	-1119.344685	1	98.948838486133	3636.205101950010	
83000	-1119.940023	1	90.106241581497	3657.917407729769	
84000	-1119.490712	1	96.712722638693	3641.518834936426	
85000	-1119.445311	1	97.402916531892	3639.865936503470	
86000	-1119.325881	1	99.240243468394	3635.521448124448	
87000	-1119.715003	1	93.365935716555	3649.695592986970	
88000	-1119.992098	1	89.364913208420	3659.822747506968	
89000	-1120.729284	1	79.332397628631	3686.902157674810	
90000	-1120.524124	1	82.043844605700	3679.345844760714	
91000	-1120.352001	1	84.364547655359	3673.018286266371	
92000	-1119.369522	1	98.565157395357	3637.108342350878	
93000	-1119.375355	1	98.475244494491	3637.320520069791	
94000	-1119.467963	1	97.057998080188	3640.690532373007	
95000	-1121.559569	1	68.892102653017	3717.641357116140	
96000	-1119.658916	1	94.193325505272	3647.649183977446	
97000	-1121.887504	1	64.973399600358	3729.852836090332	
98000	-1119.690681	1	93.723966971787	3648.808051104037	
99000	-1119.287498	1	99.837635386052	3634.126287485082	
100000	-1121.092863	1	74.661704624296	3700.331359361132	
101000	-1119.999288	1	89.262920700583	3660.085915390564	
102000	-1121.499904	1	69.616617184442	3715.423899841759	
103000	-1119.391589	1	98.225437814391	3637.911033437051	
104000	-1120.318514	1	84.821151734999	3671.788506703313	
105000	-1120.031708	1	88.804166755447	3661.272702951236	
106000	-1120.447058	1	83.077559964784	3676.511419271555	
107000	-1121.411357	1	70.698705259763	3712.135454949536	
108000	-1120.242383	1	85.865617423591	3668.994200822013	
109000	-1119.792586	1	92.231436347130	3652.528234664826	
110000	-1119.355192	1	98.786345790437	3636.587202770693	
111000	-1120.396912	1	83.754819576190	3674.668261799792	
112000	-1122.610545	1	56.677156220675	3756.918942054836	
113000	-1121.193551	1	73.396492988951	3704.059021667957	
114000	-1120.947344	1	76.511418861440	3694.950576086390	
115000	-1120.747032	1	79.100516395307	3687.556540356622	
116000	-1119.647444	1	94.363323557503	3647.230752547010	
117000	-1121.157404	1	73.849362748879	3702.720337823826	
118000	-1119.628678	1	94.641987541701	3646.546348856573	
119000	-1119.828767	1	91.706233487691	3653.850008703804	
120000	-1120.221348	1	86.155792042708	3668.222520525726	
121000	-1120.028842	1	88.844648621285	3661.167774417988	
122000	-1120.841453	1	77.873731899130	3691.040024660124	
123000	-1120.140602	1	87.276239208869	3665.261765857557	
124000	-1119.286927	1	99.846549860081	3634.105533162667	
125000	-1119.799434	1	92.131832920696	3652.778398302553	
126000	-1120.820840	1	78.140574316045	3690.279252239749	
127000	-1120.790194	1	78.538289179956	3689.148524676596	
128000	-1120.500495	1	82.359885390697	3678.476552023043	
129000	-1119.325021	1	99.253592499642	3635.490179192640	
130000	-1119.878334	1	90.990648263863	3655.661547252986	
131000	-1119.893173	1	90.777278448029	3656.204076416277	
132000	-1119.384904	1	98.328232963253	3637.667856959417	
133000	-1119.759543	1	92.713217914234	3651.321547299589	
134000	-1120.301194	1	85.057977628545	3671.152625705762	
135000	-1124.644623	1	35.335027299342	3834.120083943228	
136000	-1119.560122	1	95.666012464685	3644.047297226830	
137000	-1120.463922	1	82.850628634429	3677.131468080729	
138000	-1120.097623	1	87.876941571188	3663.686803145264	
139000	-1119.631737	1	94.596517570640	3646.657896959284	
140000	-1119.852793	1	91.358818487257	3654.727975118728	
141000	-1119.419184	1	97.802146960705	3638.915054104136	
142000	-1120.620465	1	80.763393330044	3682.892292869253	
143000	-1121.210523	1	73.184378909002	3704.687720093322	
144000	-1119.431930	1	97.607196107534	3639.378908965683	
145000	-1119.405480	1	98.012136708939	3638.416434660348	
146000	-1119.425852	1	97.700109272215	3639.157723207481	
147000	-1119.614582	1	94.851755555812	3646.032381609317	
148000	-1119.548111	1	95.846421320519	3643.609625328450	
149000	-1120.587485	1	81.200268977473	3681.677871973378	
150000	-1120.394783	1	83.783661724640	3674.590011922131	
151000	-1120.556108	1	81.617310622055	3680.522849162666	
152000	-1119.292203	1	99.764233875911	3634.297250291549	
153000	-1119.766336	1	92.614010717660	3651.569570773556	
154000	-1122.121597	1	62.238136138160	3738.594387619140	
155000	-1120.724562	1	79.394166185064	3686.728060290825	
156000	-1120.346891	1	84.434113533764	3672.830600930738	
157000	-1119.756678	1	92.755095835435	3651.216920922701	
158000	-1123.228262	1	49.915416042558	3780.197867534667	
159000	-1121.521760	1	69.350792271639	3716.236026665641	
160000	-1122.011084	1	63.523245118734	3734.465031112959	
161000	-1119.298995	1	99.658334914544	3634.544131733756	
162000	-1121.781568	1	66.227857971691	3725.903671804354	
163000	-1119.339409	1	99.030516465792	3636.013275340514	
164000	-1120.718782	1	79.469818532753	3686.514955305987	
165000	-1119.543447	1	95.916552932283	3643.439696407308	
166000	-1119.535429	1	96.037227524174	3643.147577509513	
167000	-1119.977752	1	89.568672660797	3659.297739666614	
168000	-1119.968240	1	89.703960429684	3658.949705567871	
169000	-1119.419353	1	97.799561410559	3638.921200058641	
170000	-1120.438704	1	83.190131151431	3676.204296452564	
171000	-1119.774390	1	92.496491184767	3651.863681046998	
172000	-1119.613741	1	94.864281762361	3646.001723615410	
173000	-1119.981306	1	89.518158059489	3659.427803210732	
174000	-1119.413969	1	97.882013384025	3638.725287314704	
175000	-1119.359726	1	98.716305935662	3636.752096162613	
176000	-1120.503989	1	82.313103176623	3678.605079024621	
177000	-1122.278043	1	60.437179663784	3744.447827210706	
178000	-1119.959099	1	89.834135269491	3658.615238461844	
179000	-1119.919415	1	90.400933460798	3657.163654993058	
180000	-1120.501778	1	82.342697757419	3678.523766335178	
181000	-1119.773710	1	92.506404571739	3651.838858535826	
182000	-1119.980413	1	89.530845932259	3659.395129094150	
183000	-1120.215227	1	86.240364375571	3667.997991264799	
184000	-1119.419239	1	97.801303809184	3638.917058290910	
185000	-1125.806356	1	24.153310869557	3878.922076051999	
186000	-1120.510535	1	82.225495634275	3678.845908356395	
187000	-1119.382762	1	98.361197215625	3637.589928935047	
188000	-1121.271274	1	72.427783357780	3706.939017049858	
189000	-1122.855547	1	53.962070223761	3766.134735048687	
190000	-1119.608469	1	94.942845211410	3645.809524607747	
191000	-1120.520140	1	82.097076666770	3679.199258677263	
192000	-1119.416350	1	97.845536349236	3638.811939703032	
193000	-1119.323532	1	99.276717604462	3635.436020766992	
194000	-1124.010121	1	41.722863659109	3809.869562546034	
195000	-1119.287126	1	99.843441788964	3634.112769033641	
196000	-1120.332824	1	84.625821060150	3672.313983108351	
197000	-1119.784496	1	92.349194076010	3652.232781200118	
198000	-1119.499988	1	96.572248721225	3641.856643461623	
199000	-1119.453386	1	97.279835859938	3640.159858316883	
200000	-1120.138628	1	87.303755193296	3665.189433724767	
201000	-1119.389414	1	98.258860905380	3637.831938622674	
202000	-1121.230405	1	72.936310923608	3705.424351377902	
203000	-1120.010955	1	89.097622706779	3660.512957315062	
204000	-1119.289332	1	99.809019659779	3634.192922334561	
205000	-1121.635334	1	67.977321920691	3720.459099844650	
206000	-1119.294825	1	99.723335077632	3634.392565519285	
207000	-1120.420355	1	83.437744449460	3675.529812244153	
208000	-1120.197794	1	86.481549602786	3667.358614501432	
209000	-1119.451618	1	97.306765909437	3640.095517225684	
210000	-1119.627271	1	94.662906918055	3646.495045532681	
211000	-1120.128791	1	87.441006880213	3664.828906667123	
212000	-1120.078435	1	88.146104842246	3662.983895692372	
213000	-1119.712400	1	93.404190131426	3649.600615709201	
214000	-1120.203335	1	86.404835733399	3667.561830226100	
215000	-1120.458672	1	82.921224935929	3676.938444315868	
216000	-1122.067014	1	62.871492410967	3736.554323059563	
217000	-1120.619283	1	80.779037037495	3682.848727809823	
218000	-1120.823942	1	78.100379298155	3690.393739867404	
219000	-1119.392654	1	98.209068604055	3637.949780476298	
220000	-1119.735172	1	93.069893696173	3650.431784965098	
221000	-1120.919280	1	76.871105589511	3693.913769100428	
222000	-1120.285015	1	85.279621856164	3670.558724362758	
223000	-1119.974119	1	89.620324651516	3659.164810787496	
224000	-1119.650428	1	94.319082553907	3647.339580278291	
225000	-1119.412498	1	97.904543607253	3638.671781950471	
226000	-1119.560023	1	95.667505358742	3644.043672267720	
227000	-1119.327464	1	99.215686646808	3635.578981464517	
228000	-1120.006526	1	89.160343188275	3660.350843985679	
229000	-1120.203574	1	86.401535792122	3667.570574961343	
230000	-1120.079481	1	88.131421559189	3663.022195669862	
231000	-1119.457961	1	97.210170315696	3640.326383332238	
232000	-1123.461577	1	47.430486737883	3789.027943921655	
233000	-1119.681561	1	93.858520237445	3648.475293726132	
234000	-1119.759871	1	92.708425937783	3651.333522088547	
235000	-1119.418873	1	97.806906693381	3638.903740450740	
236000	-1119.287401	1	99.839155120102	3634.122749166410	
237000	-1119.342248	1	98.986554544438	3636.116503222548	
238000	-1120.858288	1	77.656199272054	3691.661475561939	
239000	-1119.635243	1	94.544419230850	3646.785766806966	
240000	-1120.243683	1	85.847700279321	3669.041915144931	
241000	-1119.519821	1	96.272525542209	3642.578990717317	
242000	-1119.348145	1	98.895296906273	3636.330934883641	
243000	-1119.389157	1	98.262821844097	3637.822566944379	
244000	-1120.462610	1	82.868271205581	3677.083218737685	
245000	-1119.417763	1	97.823906088847	3638.863338142047	
246000	-1119.691583	1	93.710677256924	3648.840940799641	
247000	-1119.793172	1	92.222898831850	3652.549668151388	
248000	-1119.581819	1	95.340888221069	3644.838016555000	
249000	-1121.659867	1	67.682348972992	3721.371959326217	
250000	-1121.253580	1	72.647708895433	3706.283201844278	
251000	-1121.348187	1	71.475775645493	3709.791250254214	
252000	-1119.702940	1	93.543367319396	3649.255365102651	
253000	-1122.247807	1	60.783608545005	3743.315836609692	
254000	-1120.833437	1	77.977431985176	3690.744171335333	
255000	-1119.687461	1	93.771468157686	3648.690528637378	
256000	-1120.164738	1	86.940228592771	3666.146510003342	
257000	-1120.421503	1	83.422242600317	3675.571995298170	
258000	-1122.124437	1	62.205257881125	3738.700551994334	
259000	-1120.329416	1	84.672314780094	3672.188823368347	
260000	-1119.282062	1	99.922527544266	3633.928722177160	
261000	-1119.342147	1	98.988112140768	3636.112845008112	
262000	-1120.000012	1	89.252663224911	3660.112396200348	
263000	-1120.516662	1	82.143555392105	3679.071324863646	
264000	-1120.068565	1	88.284800234459	3662.622376367855	
265000	-1119.575039	1	95.442377657981	3644.590917140409	
266000	-1121.607382	1	68.314137020829	3719.419298297559	
267000	-1125.215612	1	29.762070536274	3856.075110759259	
268000	-1119.837200	1	91.584172824915	3654.158143773101	
269000	-1119.365463	1	98.627762643820	3636.960719934410	
270000	-1120.330493	1	84.657614838348	3672.228389587645	
271000	-1119.294455	1	99.729099502795	3634.379129020049	
272000	-1120.377705	1	84.015210839898	3673.962531999130	
273000	-1120.078972	1	88.138557024842	3663.003582826873	
274000	-1119.315339	1	99.403991058986	3635.138178655967	
275000	-1119.519118	1	96.283136464795	3642.553381154290	
276000	-1119.443169	1	97.435587118961	3639.787978693747	
277000	-1119.796972	1	92.167629168025	3652.688465218761	
278000	-1120.380280	1	83.980265044569	3674.057150101109	
279000	-1119.623757	1	94.715162969642	3646.366936962667	
280000	-1120.137367	1	87.321337982837	3665.143222787568	
281000	-1119.825700	1	91.750664768941	3653.737933078599	
282000	-1120.655488	1	80.301099708820	3684.182347218598	
283000	-1119.498648	1	96.592536552558	3641.807826546155	
284000	-1119.278087	1	99.984645199532	3633.784268175893	
285000	-1121.533445	1	69.208865737997	3716.670322042914	
286000	-1119.591008	1	95.203473060705	3645.172978481168	
287000	-1119.470413	1	97.020767449989	3640.779709915018	
288000	-1119.668778	1	94.047393371169	3648.008931813851	
289000	-1119.946409	1	90.015082195599	3658.150993202878	
290000	-1120.353367	1	84.345948972109	3673.068484236217	
291000	-1120.340523	1	84.520855969478	3672.596736420123	
292000	-1119.442673	1	97.443163780410	3639.769903088038	
293000	-1120.864704	1	77.573390774022	3691.898342061800	
294000	-1119.628594	1	94.643235350841	3646.543288397053	
295000	-1119.393517	1	98.195808001633	3637.981173932507	
296000	-1121.998311	1	63.672479734969	3733.988068151816	
297000	-1119.318900	1	99.348641054118	3635.267659669966	
298000	-1119.700684	1	93.576576853511	3649.173052244954	
299000	-1119.351631	1	98.841384791369	3636.457708005355	
300000	-1119.708003	1	93.468852575836	3649.440152794828	
301000	-1119.709236	1	93.450716435120	3649.485148382993	
302000	-1119.623094	1	94.725025915321	3646.342764747157	
303000	-1119.428092	1	97.665858167462	3639.239236106439	
304000	-1119.317843	1	99.365063658148	3635.229234396357	
305000	-1119.382788	1	98.360795850380	3637.590877612479	
306000	-1120.089743	1	87.987407196219	3663.398117373094	
307000	-1120.151629	1	87.122607396685	3665.665955837334	
308000	-1119.545614	1	95.883957228794	3643.518661159850	
309000	-1119.423402	1	97.737583305360	3639.068572365341	
310000	-1120.179579	1	86.734080953659	3666.690652187424	
311000	-1120.979075	1	76.105898480415	3696.123215143076	
312000	-1119.457918	1	97.210814189219	3640.324843717239	
313000	-1123.136702	1	50.900510003931	3776.738310814357	
314000	-1119.565196	1	95.589886337451	3644.232213037478	
315000	-1119.301529	1	99.618861928234	3634.636223510144	
316000	-1119.299911	1	99.644067078783	3634.577414758489	
317000	-1120.087977	1	88.012176465292	3663.333426612564	
318000	-1119.793129	1	92.223530376870	3652.548082593808	
319000	-1119.529738	1	96.122956732282	3642.940263315729	
320000	-1120.067081	1	88.305667147573	3662.568025151524	
321000	-1120.011188	1	89.094332231074	3660.521464792540	
322000	-1119.464770	1	97.106547170962	3640.574293883989	
323000	-1120.665232	1	80.172771102623	3684.541362331103	
324000	-1121.397105	1	70.873645001926	3711.606449332993	
325000	-1119.547337	1	95.858045971725	3643.581450651216	
326000	-1119.495283	1	96.643474080572	3641.685303261755	
327000	-1120.763436	1	78.886550552711	3688.161506909001	
328000	-1120.753509	1	79.015984626621	3687.795414293746	
329000	-1119.712234	1	93.406640121717	3649.594534117491	
330000	-1119.344195	1	98.956407739745	3636.187318297322	
331000	-1119.284011	1	99.892087235310	3633.999544552362	
332000	-1123.517124	1	46.844091129315	3791.133235852861	
333000	-1119.748838	1	92.869744956397	3650.930700313266	
334000	-1120.180154	1	86.726092781448	3666.711758048617	
335000	-1119.934516	1	90.184917311183	3657.715970175661	
336000	-1119.570633	1	95.508381815716	3644.430347177118	
337000	-1120.170658	1	86.857945299711	3666.363580910468	
338000	-1119.802384	1	92.088963011271	3652.886143354489	
339000	-1119.352392	1	98.829628355801	3636.485362241778	
340000	-1119.480031	1	96.874700346509	3641.129901138760	
341000	-1120.844049	1	77.840170886369	3691.135828406801	
342000	-1119.761333	1	92.687074956459	3651.386883269050	
343000	-1119.567444	1	95.556189389074	3644.314109644789	
344000	-1120.801353	1	78.393323500298	3689.560232237950	
345000	-1119.835503	1	91.608728537115	3654.096125633859	
346000	-1120.031830	1	88.802450159003	3661.277153216874	
347000	-1120.043131	1	88.642959033335	3661.690940810846	
348000	-1121.332014	1	71.675416393678	3709.191324402283	
349000	-1119.406465	1	97.997035330375	3638.452257559085	
350000	-1120.324874	1	84.734291543294	3672.022064216816	
351000	-1119.298433	1	99.667093573471	3634.523702552087	
352000	-1119.670683	1	94.019229862980	3648.078418415709	
353000	-1121.121184	1	74.304648501775	3701.379462761078	
354000	-1120.479020	1	82.647806524054	3677.686686412264	
355000	-1119.575536	1	95.434930436869	3644.609040730547	
356000	-1120.081321	1	88.105583306900	3663.089604882311	
357000	-1121.086407	1	74.743242499196	3700.092441064341	
358000	-1120.927502	1	76.765629375918	3694.217486183501	
359000	-1119.343436	1	98.968167091926	3636.159692900270	
360000	-1120.342417	1	84.495051267180	3672.666289124113	
361000	-1120.103422	1	87.795705234659	3663.899288899100	
362000	-1119.480536	1	96.867030371354	3641.148303777692	
363000	-1119.570177	1	95.515212504310	3644.413735947036	
364000	-1119.693461	1	93.682994649824	3648.909463939855	
365000	-1121.700698	1	67.192749864455	3722.891731929471	
366000	-1120.706755	1	79.627355653297	3686.071629065655	
367000	-1121.717282	1	66.994361685033	3723.509186094350	
368000	-1119.292656	1	99.757155364722	3634.313743995677	
369000	-1119.731297	1	93.126710435052	3650.290331383109	
370000	-1121.553653	1	68.963769136587	3717.421453692809	
371000	-1120.619065	1	80.781910902839	3682.840725221736	
372000	-1119.286648	1	99.850911716710	3634.095378755611	
373000	-1119.829600	1	91.694167300719	3653.880453202863	
374000	-1119.800327	1	92.118864552113	3652.810987093354	
375000	-1121.185811	1	73.493340395504	3703.772327730277	
376000	-1120.287298	1	85.248322130653	3670.642521441388	
377000	-1119.651223	1	94.307306095706	3647.368556896313	
378000	-1122.073630	1	62.794587172433	3736.801525377020	
379000	-1119.672450	1	93.993107393065	3648.142886231039	
380000	-1119.601880	1	95.041132565660	3645.569280806741	
381000	-1120.008835	1	89.127650037720	3660.435334062282	
382000	-1120.575705	1	81.356687836574	3681.244172107010	
383000	-1119.520383	1	96.264032241340	3642.599491322813	
384000	-1119.681402	1	93.860873657444	3648.469477451056	
385000	-1120.971598	1	76.201343372111	3695.846863804071	
386000	-1119.459684	1	97.183934133679	3640.389127108115	
387000	-1119.548612	1	95.838881107781	3643.627902278801	
388000	-1120.324869	1	84.734367053139	3672.021861100675	
389000	-1120.491782	1	82.476623146187	3678.156061386798	
390000	-1119.384742	1	98.330719778015	3637.661977181757	
391000	-1119.382796	1	98.360675034628	3637.591163176519	
392000	-1121.675886	1	67.490063832076	3721.968150295573	
393000	-1121.522293	1	69.344312954333	3716.255842877483	
394000	-1119.570752	1	95.506597743530	3644.434685962310	
395000	-1120.598043	1	81.060249461076	3682.066598629111	
396000	-1120.545344	1	81.760698611176	3680.126689328926	
397000	-1119.511992	1	96.390733681946	3642.293846525207	
398000	-1120.201320	1	86.432723541186	3667.487938871379	
399000	-1119.335961	1	99.083925545559	3635.887926658892	
400000	-1120.072598	1	88.228109554078	3662.770088964586	
401000	-1121.068935	1	74.964118154685	3699.446041754393	
402000	-1120.104703	1	87.777769982339	3663.946222522325	
403000	-1120.431123	1	83.292381681061	3675.925594003552	
404000	-1120.263801	1	85.570862935537	3669.780124925539	
405000	-1120.829236	1	78.031813066319	3690.589126621913	
406000	-1119.615264	1	94.841602863468	3646.057233164413	
407000	-1119.743096	1	92.953806542099	3650.721041235377	
408000	-1121.273013	1	72.406185072767	3707.003485322853	
409000	-1120.580853	1	81.288304295619	3681.433705889571	
410000	-1121.416808	1	70.631842812752	3712.337835912871	
411000	-1120.893783	1	77.198739551349	3692.972051288612	
412000	-1119.596926	1	95.115077818260	3645.388688894967	
413000	-1119.928506	1	90.270842093368	3657.496141832850	
414000	-1122.165394	1	61.731826861915	3740.232137661064	
415000	-1119.384040	1	98.341532501557	3637.636413505020	
416000	-1119.854910	1	91.328254392257	3654.805353190623	
417000	-1119.394689	1	98.177798796187	3638.023816083615	
418000	-1120.730225	1	79.320091939459	3686.936852712932	
419000	-1121.937818	1	64.381286590294	3731.729959869322	
420000	-1119.281169	1	99.936469256226	3633.896292820324	
421000	-1120.323742	1	84.749754599702	3671.980472538465	
422000	-1121.833817	1	65.607818003236	3727.850911811574	
423000	-1120.492676	1	82.464633274258	3678.188963221184	
424000	-1119.299432	1	99.651531459596	3634.560001756925	
425000	-1119.529600	1	96.125040320890	3642.935226879490	
426000	-1120.483932	1	82.581890079413	3677.867342433324	
427000	-1121.279737	1	72.322709010446	3707.252756307089	
428000	-1119.334101	1	99.112760679823	3635.820280304088	
429000	-1119.699770	1	93.590047630965	3649.139671223871	
430000	-1121.283694	1	72.273611041829	3707.399447516407	
431000	-1120.319131	1	84.812716569555	3671.811180016100	
432000	-1121.951700	1	64.218331495210	3732.248035248435	
433000	-1119.459165	1	97.191827471250	3640.370248473866	
434000	-1120.655792	1	80.297087380465	3684.193566230239	
435000	-1120.311639	1	84.915100082400	3671.536093298369	
436000	-1121.042827	1	75.294862656919	3698.480292339480	
437000	-1119.672873	1	93.986855088413	3648.158318758345	
438000	-1119.704731	1	93.517005794615	3649.320723347086	
439000	-1119.621140	1	94.754110733088	3646.271496919427	
440000	-1120.174301	1	86.807354633864	3666.497124231832	
441000	-1119.335066	1	99.097797527219	3635.855380923336	
442000	-1119.434147	1	97.573316575635	3639.459612800084	
443000	-1119.934598	1	90.183743580422	3657.718974250306	
444000	-1119.424273	1	97.724264030716	3639.100255109421	
445000	-1120.627256	1	80.673625723003	3683.142393652024	
446000	-1119.678198	1	93.908190810459	3648.352565317491	
447000	-1120.617625	1	80.800954897350	3682.787700162087	
448000	-1119.828496	1	91.710158657644	3653.840105760556	
449000	-1119.756577	1	92.756567597471	3651.213244686262	
450000	-1120.117968	1	87.592198615010	3664.432284611662	
451000	-1119.550899	1	95.804522177831	3643.711203167587	
452000	-1119.709537	1	93.446288516323	3649.496135202568	
453000	-1121.615052	1	68.221636744697	3719.704590717858	
454000	-1119.979479	1	89.544119829423	3659.360949959431	
455000	-1121.178516	1	73.584675762285	3703.502156676222	
456000	-1121.261832	1	72.545098906732	3706.589039421191	
457000	-1120.809193	1	78.291578027751	3689.849493453169	
458000	-1119.829006	1	91.702773687421	3653.858737856152	
459000	-1119.639372	1	94.483099546449	3646.936352735664	
460000	-1119.608879	1	94.936737431172	3645.824461490520	
461000	-1119.504063	1	96.510596203026	3642.005053256441	
462000	-1119.351422	1	98.844618366290	3636.450102364851	
463000	-1120.093060	1	87.940888139322	3663.519652515579	
464000	-1119.457357	1	97.219363979324	3640.304400604340	
465000	-1119.394295	1	98.183851751268	3638.009483045394	
466000	-1119.839200	1	91.555243840143	3654.231225616209	
467000	-1119.356101	1	98.772310979490	3636.620235226930	
468000	-1119.898238	1	90.704548098737	3656.389254874307	
469000	-1119.659847	1	94.179545781612	3647.683131565755	
470000	-1120.029453	1	88.836015662990	3661.190147655182	
471000	-1120.628538	1	80.656682816774	3683.189619788981	
472000	-1119.624566	1	94.703138080469	3646.396410844279	
473000	-1120.418626	1	83.461107947092	3675.466247237132	
474000	-1119.497077	1	96.616309163246	3641.750637037790	
475000	-1119.768390	1	92.584017813484	3651.644601087743	
476000	-1120.288031	1	85.238278963370	3670.669414446554	
477000	-1121.203229	1	73.275503080831	3704.417499356118	
478000	-1119.653960	1	94.266733474906	3647.468413473583	
479000	-1119.543673	1	95.913155597621	3643.447925435956	
480000	-1121.034315	1	75.402862330809	3698.165508631400	
481000	-1120.628113	1	80.662297313739	3683.173969350893	
482000	-1119.378634	1	98.424746784485	3637.439770164171	
483000	-1120.393420	1	83.802123130277	3674.539935861902	
484000	-1120.184828	1	86.661252208954	3666.883132392200	
485000	-1120.371407	1	84.100719637988	3673.731134471437	
486000	-1121.011242	1	75.696064841039	3697.312327680793	
487000	-1121.538787	1	69.144039193872	3716.868851826699	
488000	-1120.037000	1	88.729462628903	3661.466438218524	
489000	-1122.170884	1	61.668482493744	3740.437468652417	
490000	-1119.596929	1	95.115031653473	3645.388801599524	
491000	-1119.883166	1	90.921127745046	3655.838195298844	
492000	-1120.012317	1	89.078347101026	3660.562797804866	
493000	-1119.936912	1	90.150691006582	3657.803583344800	
494000	-1122.352177	1	59.591028129914	3747.224792912384	
495000	-1119.712208	1	93.407019621315	3649.593592101466	
496000	-1122.681359	1	55.887723781793	3759.580304808737	
497000	-1119.615658	1	94.835730183669	3646.071609318118	
498000	-1123.192629	1	50.298110620467	3778.851120226872	
499000	-1119.301536	1	99.618748538212	3634.636488106538	
500000	-1120.406642	1	83.623125038123	3675.025807366124	
501000	-1119.606322	1	94.974869419889	3645.731222421213	
502000	-1119.775114	1	92.485931258166	3651.890125042142	
503000	-1119.823764	1	91.778717356387	3653.667196212717	
504000	-1121.504925	1	69.555505545771	3715.610453403036	
505000	-1120.081099	1	88.108701237240	3663.081469690290	
506000	-1119.566675	1	95.567707145535	3644.286113986811	
507000	-1120.690197	1	79.844568401345	3685.461343855956	
508000	-1119.777051	1	92.457692096985	3651.960854205019	
509000	-1119.817658	1	91.867235579677	3653.444113905103	
510000	-1119.737544	1	93.035130019137	3650.518372341901	
511000	-1119.649985	1	94.325655345960	3647.323409008791	
512000	-1119.707379	1	93.478044002799	3649.417351961571	
513000	-1119.419731	1	97.793769429670	3638.934968406239	
514000	-1119.615701	1	94.835086274358	3646.073185640098	
515000	-1122.392830	1	59.128966352543	3748.748460431253	
516000	-1119.432971	1	97.591284984292	3639.416807148224	
517000	-1119.780591	1	92.406088794013	3652.090151652652	
518000	-1120.970346	1	76.217337055167	3695.800577000263	
519000	-1119.848525	1	91.420456476073	3654.571996378867	
520000	-1119.554613	1	95.748719221251	3643.846553879976	
521000	-1120.432520	1	83.273521862576	3675.976981044906	
522000	-1120.591609	1	81.145557424449	3681.829708053438	
523000	-1119.324515	1	99.261452698770	3635.471769363390	
524000	-1120.137496	1	87.319546109158	3665.147931835873	
525000	-1120.037577	1	88.721318945775	3661.487565861127	
526000	-1121.253369	1	72.650332540474	3706.275385158437	
527000	-1120.215291	1	86.239472661558	3668.000357763674	
528000	-1119.493087	1	96.676740068138	3641.605319998105	
529000	-1122.551910	1	57.333769114264	3754.716713507899	
530000	-1119.436333	1	97.539943067059	3639.539138118202	
531000	-1119.304853	1	99.567102971198	3634.757035397782	
532000	-1119.505794	1	96.484423828619	3642.068082854581	
533000	-1122.444537	1	58.543220522297	3750.687329537599	
534000	-1120.586197	1	81.217371331149	3681.630424045769	
535000	-1120.637655	1	80.536284998885	3683.525410951421	
536000	-1120.380422	1	83.978349599566	3674.062337143228	
537000	-1119.688162	1	93.761116419958	3648.716135219983	
538000	-1119.474894	1	96.952683550709	3640.942875323703	
539000	-1119.611681	1	94.894981202496	3645.926602370466	
540000	-1119.454015	1	97.270256899272	3640.182748491751	
541000	-1121.278342	1	72.340016922678	3707.201058792790	
542000	-1120.937335	1	76.639585533018	3694.580776819666	
543000	-1119.381419	1	98.381859769038	3637.541095592290	
544000	-1119.360507	1	98.704255190631	3636.780478828472	
545000	-1119.594445	1	95.152123413553	3645.298263960891	
546000	-1120.138598	1	87.304183130135	3665.188308936928	
547000	-1119.769546	1	92.567148896169	3651.686809872633	
548000	-1120.026144	1	88.882772361180	3661.068994000049	
549000	-1122.885818	1	53.629715125157	3767.274971694137	
550000	-1119.691868	1	93.706469014518	3648.851356337514	
551000	-1119.948881	1	89.979805266337	3658.241439691697	
552000	-1119.576257	1	95.424134568841	3644.635315960659	
553000	-1119.645814	1	94.387510470315	3647.171275366197	
554000	-1119.484490	1	96.807042183189	3641.292282560309	
555000	-1120.220665	1	86.165230504961	3668.197454065430	
556000	-1119.621556	1	94.747920876152	3646.286662505513	
557000	-1120.914431	1	76.933350591595	3693.734660600141	
558000	-1119.858591	1	91.275136562195	3654.939883000479	
559000	-1119.647937	1	94.356024600510	3647.248703905238	
560000	-1120.073194	1	88.219736514269	3662.791912185218	
561000	-1120.461800	1	82.879157238088	3677.053451063189	
562000	-1122.154972	1	61.852157973478	3739.842348566120	
563000	-1119.671781	1	94.002993510604	3648.118486294704	
564000	-1119.843423	1	91.494185559376	3654.385539873147	
565000	-1119.907928	1	90.565518065500	3656.743591194870	
566000	-1119.487212	1	96.765772062562	3641.391385790041	
567000	-1119.740091	1	92.997816363895	3650.611343259347	
568000	-1119.642280	1	94.439930460576	3647.042419304591	
569000	-1120.989566	1	75.972092404360	3696.511004807957	
570000	-1119.567418	1	95.556574381924	3644.313173809826	
571000	-1119.899339	1	90.688748880371	3656.429497948975	
572000	-1120.116868	1	87.607585767921	3664.391950103074	
573000	-1119.352034	1	98.835159881404	3636.472350222727	
574000	-1119.567552	1	95.554566285268	3644.318055100701	
575000	-1120.508094	1	82.258161229106	3678.756090565882	
576000	-1119.491937	1	96.694163517591	3641.563438404092	
577000	-1120.405633	1	83.636774373100	3674.988730659428	
578000	-1120.324755	1	84.735925884109	3672.017667986210	
579000	-1120.587052	1	81.206015974535	3681.661927006475	
580000	-1120.190042	1	86.588952909940	3667.074338944947	
581000	-1119.383968	1	98.342627018553	3637.633825980115	
582000	-1119.613415	1	94.869132894158	3645.989851439620	
583000	-1122.755425	1	55.066143241026	3762.365893515993	
584000	-1120.710773	1	79.574708328301	3686.219718130281	
585000	-1122.662742	1	56.094895044534	3758.880437398235	
586000	-1119.617982	1	94.801122268058	3646.156345288156	
587000	-1119.857951	1	91.284365833548	3654.916503473729	
588000	-1119.362757	1	98.669516439003	3636.862317162634	
589000	-1120.348696	1	84.409536975838	3672.896894043046	
590000	-1119.680161	1	93.879195012000	3648.424202334591	
591000	-1119.992627	1	89.357402304954	3659.842119145434	
592000	-1119.377555	1	98.441357089529	3637.400538270981	
593000	-1119.938538	1	90.127456519847	3657.863075426669	
594000	-1120.138261	1	87.308882132854	3665.175958381437	
595000	-1119.384582	1	98.333185800727	3637.656146710653	
596000	-1119.322463	1	99.293314865269	3635.397158284724	
597000	-1119.449487	1	97.339246916693	3640.017936928532	
598000	-1119.283943	1	99.893151154714	3633.997068864938	
599000	-1119.861867	1	91.227874288016	3655.059639435370	
600000	-1119.383268	1	98.353409520264	3637.608336825001	
601000	-1119.475893	1	96.937514499577	3640.979243597261	
602000	-1119.549948	1	95.818810268841	3643.676559229188	
603000	-1119.945773	1	90.024158210595	3658.127728035468	
604000	-1121.702464	1	67.171599753634	3722.957513671196	
605000	-1120.375727	1	84.042054035182	3673.889872092740	
606000	-1119.372731	1	98.515687997034	3637.225056973303	
607000	-1119.449311	1	97.341924885879	3640.011541774972	
608000	-1119.324425	1	99.262845318615	3635.468507781789	
609000	-1119.514399	1	96.354376460883	3642.381512558159	
610000	-1120.363375	1	84.209841384600	3673.436091631453	
611000	-1119.315800	1	99.396819162516	3635.154951833256	
612000	-1122.309074	1	60.082439796816	3745.609952842096	
613000	-1119.468948	1	97.043023887401	3640.726395669962	
614000	-1120.257261	1	85.660794785438	3669.540112924526	
615000	-1119.819037	1	91.847238729649	3653.494493263152	
616000	-1119.657772	1	94.210263186650	3647.607462705649	
617000	-1119.396322	1	98.152716286510	3638.083219327541	
618000	-1120.310397	1	84.932080224645	3671.490494872080	
619000	-1119.303016	1	99.595698710625	3634.690281430321	
620000	-1119.383407	1	98.351273539991	3637.613385926747	
621000	-1121.672267	1	67.533485983292	3721.833440063944	
622000	-1119.553049	1	95.772209475221	3643.789568911182	
623000	-1119.456833	1	97.227334168741	3640.285344931422	
624000	-1119.334263	1	99.110241674965	3635.826189019775	
625000	-1120.979758	1	76.097182318143	3696.148462807606	
626000	-1119.486892	1	96.770628061343	3641.379722811351	
627000	-1119.638590	1	94.494714445791	3646.907822512886	
628000	-1119.483962	1	96.815051362167	3641.273054594229	
629000	-1119.990136	1	89.392751702195	3659.750960039080	
630000	-1120.491075	1	82.486096589897	3678.130067407155	
631000	-1119.630242	1	94.618728254813	3646.603402952222	
632000	-1119.505194	1	96.493489715991	3642.046248082290	
633000	-1119.569574	1	95.524250084436	3644.391759598366	
634000	-1119.649311	1	94.335637353846	3647.298851905221	
635000	-1119.762036	1	92.676796957137	3651.412574326107	
636000	-1119.654618	1	94.256991863886	3647.492395213301	
637000	-1121.585939	1	68.573050868209	3718.621836991257	
638000	-1119.413292	1	97.892380760520	3638.700665087713	
639000	-1119.366626	1	98.609819303715	3637.003020517790	
640000	-1120.023619	1	88.918461803231	3660.976552504228	
641000	-1120.284970	1	85.280246225959	3670.557053009595	
642000	-1120.301721	1	85.050764219555	3671.171973984025	
643000	-1119.953992	1	89.906912374050	3658.428424120490	
644000	-1119.477257	1	96.916811918789	3641.028887572425	
645000	-1119.927459	1	90.285812492770	3657.457859929704	
646000	-1122.053445	1	63.029356549976	3736.047332170524	
647000	-1120.969796	1	76.224356357335	3695.780264597642	
648000	-1122.317432	1	59.987026898391	3745.923039155912	
649000	-1119.554831	1	95.745450020713	3643.854485675649	
650000	-1119.592814	1	95.176494162419	3645.238795096639	
651000	-1119.463771	1	97.121741916914	3640.537925513854	
652000	-1120.614086	1	80.847780610106	3682.657358130716	
653000	-1121.267754	1	72.471502019339	3706.808556313298	
654000	-1121.441877	1	70.324803123386	3713.268566020009	
655000	-1122.504427	1	57.867482291128	3752.934287377937	
656000	-1120.618539	1	80.788875666141	3682.821331907388	
657000	-1119.972033	1	89.649999770182	3659.088469339656	
658000	-1119.451221	1	97.312822049531	3640.081050328764	
659000	-1119.546373	1	95.872541822169	3643.546321579311	
660000	-1119.519000	1	96.284905273973	3642.549112378618	
661000	-1119.565832	1	95.580349730293	3644.255387919794	
662000	-1119.581542	1	95.345031224399	3644.827924630185	
663000	-1119.581694	1	95.342756821338	3644.833464788386	
664000	-1119.667465	1	94.066817581013	3647.961018370884	
665000	-1119.442975	1	97.438557447238	3639.780892231679	
666000	-1119.703124	1	93.540662528111	3649.262070337483	
667000	-1119.808939	1	91.993752880043	3653.125592622333	
668000	-1119.305003	1	99.564773939808	3634.762473156987	
669000	-1120.339209	1	84.538761948314	3672.548482911335	
670000	-1119.757012	1	92.750211064184	3651.229122705841	
671000	-1119.845072	1	91.470341232228	3654.445826529550	
672000	-1120.285853	1	85.268131655428	3670.589483736520	
673000	-1120.263035	1	85.581387558603	3669.752026585315	
674000	-1119.574802	1	95.445920375935	3644.582296032525	
675000	-1119.356704	1	98.762991024752	3636.642173361641	
676000	-1119.779923	1	92.415823158237	3652.065756309925	
677000	-1119.998749	1	89.270562171669	3660.066189724017	
678000	-1119.340361	1	99.015763881876	3636.047911023676	
679000	-1119.565763	1	95.581394145970	3644.252849781992	
680000	-1120.225208	1	86.102495189898	3668.364105166974	
681000	-1119.354601	1	98.795475932754	3636.565716518564	
682000	-1119.484423	1	96.808055679196	3641.289849333783	
683000	-1119.507045	1	96.465507968232	3642.113647170605	
684000	-1120.910747	1	76.980665722666	3693.598574511564	
685000	-1119.489404	1	96.732539750241	3641.471217223330	
686000	-1119.865275	1	91.178738188718	3655.184200610159	
687000	-1120.754779	1	78.999418822286	3687.842246792147	
688000	-1120.202183	1	86.420781784418	3667.519577392761	
689000	-1120.033267	1	88.782151162235	3661.329783590848	
690000	-1119.304766	1	99.568461647401	3634.753863257497	
691000	-1119.491838	1	96.695659918740	3641.559841770747	
692000	-1120.087696	1	88.016111476575	3663.323150759258	
693000	-1119.580472	1	95.361041100920	3644.788930100666	
694000	-1119.863377	1	91.206101614628	3655.114826544592	
695000	-1120.059392	1	88.413847794586	3662.286418482764	
696000	-1121.737357	1	66.754565803185	3724.256773726135	
697000	-1120.352986	1	84.351139218263	3673.054474894079	
698000	-1120.813812	1	78.231676658017	3690.019908295021	
699000	-1122.822781	1	54.322573513867	3764.900918777491	
700000	-1119.360034	1	98.711556938986	3636.763280880430	
701000	-1119.309219	1	99.499156582149	3634.915728161526	
702000	-1119.758827	1	92.723683865077	3651.295395587061	
703000	-1121.059830	1	75.079375451982	3699.109201629041	
704000	-1119.794318	1	92.206230158771	3652.591519991946	
705000	-1120.036975	1	88.729811047792	3661.465534330054	
706000	-1120.025089	1	88.897686736572	3661.030359617120	
707000	-1119.586409	1	95.272229731234	3645.005321334829	
708000	-1119.457069	1	97.223743335629	3640.293929952062	
709000	-1122.194951	1	61.391080776496	3741.337799016975	
710000	-1120.357372	1	84.291465737955	3673.215582520914	
711000	-1119.451824	1	97.303640195499	3640.102984269321	
712000	-1120.165980	1	86.922955447277	3666.192064707588	
713000	-1119.723195	1	93.245600382170	3649.994587581941	
714000	-1122.941026	1	53.025299933013	3769.355365258452	
715000	-1120.712070	1	79.557710650595	3686.267544233429	
716000	-1119.593297	1	95.169273130871	3645.256414186326	
717000	-1119.924868	1	90.322890600242	3657.363067895564	
718000	-1120.125437	1	87.487850074751	3664.705964149948	
719000	-1120.090823	1	87.972261406415	3663.437681396687	
720000	-1120.030807	1	88.816899397327	3661.239695858808	
721000	-1119.411968	1	97.912667768761	3638.652491460696	
722000	-1119.422374	1	97.753321060145	3639.031142224007	
723000	-1121.697342	1	67.232926148033	3722.766803884936	
724000	-1119.586247	1	95.274649070253	3644.999424049298	
725000	-1119.790978	1	92.254831533849	3652.469509844009	
726000	-1119.448085	1	97.360618564812	3639.966904914246	
727000	-1120.040093	1	88.685806415062	3661.579716698730	
728000	-1120.278603	1	85.367580680333	3670.323362508483	
729000	-1119.380161	1	98.401226219219	3637.495334707968	
730000	-1119.417148	1	97.833308460257	3638.840994583542	
731000	-1119.421419	1	97.767939694607	3638.996379073659	
732000	-1125.018815	1	31.665208776220	3848.493952299801	
733000	-1119.556827	1	95.715475815067	3643.927221586060	
734000	-1119.837777	1	91.575830686884	3654.179216041736	
735000	-1119.320167	1	99.328958232002	3635.313721643947	
736000	-1119.734613	1	93.078094333764	3650.411363504897	
737000	-1119.805328	1	92.046188276459	3652.993693065878	
738000	-1120.389230	1	83.858899287088	3674.385983226992	
739000	-1120.144283	1	87.224932129947	3665.396686808741	
740000	-1123.502532	1	46.997947574342	3790.580059873693	
741000	-1120.395455	1	83.774554342640	3674.614718454046	
742000	-1120.519375	1	82.107293810883	3679.171131305561	
743000	-1120.988864	1	75.981052273762	3696.485024397187	
744000	-1119.500970	1	96.557391801312	3641.892398679759	
745000	-1119.542740	1	95.927192627342	3643.413926711606	
746000	-1119.394680	1	98.177930974204	3638.023503084552	
747000	-1121.183642	1	73.520492035980	3703.691992003656	
748000	-1120.545630	1	81.756880998020	3680.137230450666	
749000	-1119.694411	1	93.668985229509	3648.944148644895	
750000	-1121.779715	1	66.249900852232	3725.834615436017	
751000	-1121.163649	1	73.771011049478	3702.951594255595	
752000	-1123.978509	1	42.046926363136	3808.665346204706	
753000	-1119.542842	1	95.925646715355	3643.417670793594	
754000	-1119.822985	1	91.789997292625	3653.638758254105	
755000	-1119.854371	1	91.336029777009	3654.785666394003	
756000	-1119.448016	1	97.361668205339	3639.964398825425	
757000	-1120.398374	1	83.735021753653	3674.721985596784	
758000	-1121.194914	1	73.379452098859	3704.109490446226	
759000	-1120.207444	1	86.347983368904	3667.712523564356	
760000	-1119.772898	1	92.518241330458	3651.809223102565	
761000	-1120.144847	1	87.217076010498	3665.417351415889	
762000	-1119.531891	1	96.090511708510	3643.018702620043	
763000	-1120.398270	1	83.736436292825	3674.718146761524	
764000	-1120.004161	1	89.193860881290	3660.264249585342	
765000	-1120.521488	1	82.079056814795	3679.248872670504	
766000	-1120.221457	1	86.154282901511	3668.226528667509	
767000	-1119.286325	1	99.855957832104	3634.083631961796	
768000	-1120.007633	1	89.144664141501	3660.391360712263	
769000	-1119.290006	1	99.798497183915	3634.217430001713	
770000	-1119.703868	1	93.529705566449	3649.289234669550	
771000	-1121.251302	1	72.676053287277	3706.198763476335	
772000	-1119.284831	1	99.879278421534	3634.029352151117	
773000	-1121.975576	1	63.938477890977	3733.139244202645	
774000	-1120.040537	1	88.679549959158	3661.595954594299	
775000	-1119.847681	1	91.432642816747	3654.541168862138	
776000	-1120.044413	1	88.624883407855	3661.737875075004	
777000	-1119.457449	1	97.217962788576	3640.307750824047	
778000	-1119.426223	1	97.694438178653	3639.171217686360	
779000	-1121.815936	1	65.819718884182	3727.184400080330	
780000	-1119.749389	1	92.861689952606	3650.950799285350	
781000	-1119.840645	1	91.534341444560	3654.284042760644	
782000	-1121.039704	1	75.334474817538	3698.364803419317	
783000	-1119.308087	1	99.516768412560	3634.874584088189	
784000	-1120.845402	1	77.822666970620	3691.185806036724	
785000	-1119.467249	1	97.068859706198	3640.664522062221	
786000	-1120.146963	1	87.187586731940	3665.494932713982	
787000	-1120.420902	1	83.430352822921	3675.549925344997	
788000	-1121.122567	1	74.287235716747	3701.430654362296	
789000	-1119.468856	1	97.044430159856	3640.723027409106	
790000	-1119.766047	1	92.618223737585	3651.559033199193	
791000	-1119.695158	1	93.657986039593	3648.971383875812	
792000	-1121.423755	1	70.546696408240	3712.595714192074	
793000	-1119.942656	1	90.068645444282	3658.013719409439	
794000	-1119.683504	1	93.829843101269	3648.546177455598	
795000	-1119.479112	1	96.888646549695	3641.096443500063	
796000	-1119.451231	1	97.312673463333	3640.081405260707	
797000	-1119.694648	1	93.665503474125	3648.952769549316	
798000	-1120.148732	1	87.162941553098	3665.559785979792	
799000	-1119.926456	1	90.300162566269	3657.421169344921	
800000	-1120.730845	1	79.311985170269	3686.959711168324	
801000	-1120.170683	1	86.857606632687	3666.364474680297	
802000	-1119.282076	1	99.922306507982	3633.929236359860	
803000	-1121.197919	1	73.341877344169	3704.220797464609	
804000	-1119.739632	1	93.004531032148	3650.594610493421	
805000	-1119.966715	1	89.725669027067	3658.893899993936	
806000	-1119.495292	1	96.643338037598	3641.685630411851	
807000	-1120.475510	1	82.694928085100	3677.557604966837	
808000	-1119.394343	1	98.183111003266	3638.011237045564	
809000	-1119.627897	1	94.653589575741	3646.517894376114	
810000	-1119.704954	1	93.513729418852	3649.328847642565	
811000	-1119.598832	1	95.086619553276	3645.458175254661	
812000	-1119.992404	1	89.360561998324	3659.833969703195	
813000	-1119.535783	1	96.031888190811	3643.160495145328	
814000	-1119.840347	1	91.538651911549	3654.273150016069	
815000	-1119.328124	1	99.205442108010	3635.602987313839	
816000	-1119.630530	1	94.614452787175	3646.613891911956	
817000	-1119.487622	1	96.759553844702	3641.406321326345	
818000	-1122.138267	1	62.045222601451	3739.217677905204	
819000	-1119.763761	1	92.651604099305	3651.475557509287	
820000	-1119.566495	1	95.570411453701	3644.279541215202	
821000	-1120.973929	1	76.171582669655	3695.933009599371	
822000	-1119.368921	1	98.574415510756	3637.086505913700	
823000	-1119.932115	1	90.219234674931	3657.628152074760	
824000	-1119.470671	1	97.016834102786	3640.789133295916	
825000	-1120.211973	1	86.285346395571	3667.878639244687	
826000	-1120.105057	1	87.772816124946	3663.959187314857	
827000	-1120.820248	1	78.148238225364	3690.257427488192	
828000	-1120.788926	1	78.554776164182	3689.101732939624	
829000	-1120.254775	1	85.694984355036	3669.448917895584	
830000	-1119.879396	1	90.975359327433	3655.700385723106	
831000	-1119.439346	1	97.493929997700	3639.648825823414	
832000	-1119.328572	1	99.198497725210	3635.619261394268	
833000	-1121.347486	1	71.484429342156	3709.765225873286	
834000	-1120.923873	1	76.812173036141	3694.083431611503	
835000	-1119.912043	1	90.506538381103	3656.894048502475	
836000	-1119.624889	1	94.698335511168	3646.408183259991	
837000	-1119.407851	1	97.975781545611	3638.502684206155	
838000	-1119.331272	1	99.156624867821	3635.717414423290	
839000	-1119.664969	1	94.103744937193	3647.869955061738	
840000	-1119.632090	1	94.591267435519	3646.670779914067	
841000	-1119.328990	1	99.192005757320	3635.634476289989	
842000	-1119.311068	1	99.470399981701	3634.982924177954	
843000	-1119.741524	1	92.976816897005	3650.663680312926	
844000	-1120.584957	1	81.233820274159	3681.584795516207	
845000	-1120.713544	1	79.538402371625	3686.321880032766	
846000	-1119.706560	1	93.490094533111	3649.387461721072	
847000	-1119.497491	1	96.610048556092	3641.765696798977	
848000	-1119.846202	1	91.454015091131	3654.487112479168	
849000	-1120.416351	1	83.491843710685	3675.382644433782	
850000	-1119.445808	1	97.395335415006	3639.884030045258	
851000	-1119.415436	1	97.859539721608	3638.778670466312	
852000	-1119.846041	1	91.456344856150	3654.481220521320	
853000	-1119.376971	1	98.450349345856	3637.379302209813	
854000	-1119.392293	1	98.214613979094	3637.936653476065	
855000	-1120.119091	1	87.576505486188	3664.473427017953	
856000	-1119.837796	1	91.575548866965	3654.179927948898	
857000	-1119.612636	1	94.880740153048	3645.961447279948	
858000	-1119.497777	1	96.605717708602	3641.776115112352	
859000	-1120.214449	1	86.251117585906	3667.969455071748	
860000	-1120.809839	1	78.283203645944	3689.873312766194	
861000	-1120.269894	1	85.487142593499	3670.003733589990	
862000	-1119.510002	1	96.420808000766	3642.221354006188	
863000	-1120.686621	1	79.891534505156	3685.329535520685	
864000	-1120.199331	1	86.460262446966	3667.414990240568	
865000	-1119.764318	1	92.643469613350	3651.495897305408	
866000	-1119.626257	1	94.677988900253	3646.458064515266	
867000	-1119.987686	1	89.427536833332	3659.661285273132	
868000	-1120.336276	1	84.578744858694	3672.440763611488	
869000	-1122.739525	1	55.242162935014	3761.767733979570	
870000	-1120.743893	1	79.141500437404	3687.440787270147	
871000	-1119.573107	1	95.471312708591	3644.520513277846	
872000	-1120.262373	1	85.590493276523	3669.727718537960	
873000	-1120.146969	1	87.187508734922	3665.495137938538	
874000	-1121.585134	1	68.582780419127	3718.591901018962	
875000	-1120.781089	1	78.656692428547	3688.812628702824	
876000	-1120.208953	1	86.327112125605	3667.767864473446	
877000	-1119.731242	1	93.127519893436	3650.288316676551	
878000	-1119.418885	1	97.806721407968	3638.904180855018	
879000	-1120.317118	1	84.840221567479	3671.737254204861	
880000	-1119.297900	1	99.675397938687	3634.504334686787	
881000	-1123.236593	1	49.826057727509	3780.512835014718	
882000	-1119.598908	1	95.085483130106	3645.460950454365	
883000	-1121.643434	1	67.879861220316	3720.760483212344	
884000	-1120.980682	1	76.085393889305	3696.182612644715	
885000	-1119.677856	1	93.913239717213	3648.340093546925	
886000	-1120.541040	1	81.818079061468	3679.968293551223	
887000	-1122.107128	1	62.405778837914	3738.053469359099	
888000	-1121.250903	1	72.681019723681	3706.183970368644	
889000	-1120.722637	1	79.419354158019	3686.657093108785	
890000	-1121.027793	1	75.485670864628	3697.924338032451	
891000	-1120.979018	1	76.106631910047	3696.121090737693	
892000	-1119.610023	1	94.919682208523	3645.866175622438	
893000	-1120.745361	1	79.122321473517	3687.494950279495	
894000	-1119.847336	1	91.437624677199	3654.528567383876	
895000	-1121.609444	1	68.289262127441	3719.495998128365	
896000	-1119.732481	1	93.109340594011	3650.333567939347	
897000	-1119.722896	1	93.249981187832	3649.983696607189	
898000	-1122.062557	1	62.923336916005	3736.387755269883	
899000	-1119.756673	1	92.755171488428	3651.216731951827	
900000	-1119.883748	1	90.912758158651	3655.859469790643	
901000	-1121.399067	1	70.849549040902	3711.679270325296	
902000	-1119.795612	1	92.187418688059	3652.638759977456	
903000	-1119.424887	1	97.714873683623	3639.122594612067	
904000	-1119.808810	1	91.995622947565	3653.120887395346	
905000	-1120.325299	1	84.728497612032	3672.037649888948	
906000	-1122.025234	1	63.358093116595	3734.993488667760	
907000	-1119.645695	1	94.389267165710	3647.166956084426	
908000	-1119.620036	1	94.770535949544	3646.231258428021	
909000	-1121.133320	1	74.151930108210	3701.828684818345	
910000	-1119.493015	1	96.677826336311	3641.602708669920	
911000	-1120.188730	1	86.607151677305	3667.026197733438	
912000	-1119.526414	1	96.173059572321	3642.819183876624	
913000	-1120.053889	1	88.491327963649	3662.084900921086	
914000	-1119.849091	1	91.412273874957	3654.592697719645	
915000	-1119.531417	1	96.097656120827	3643.001428077309	
916000	-1121.690271	1	67.317614465449	3722.503592401120	
917000	-1119.920811	1	90.380950585460	3657.214700777938	
918000	-1119.496881	1	96.619287060401	3641.743474097088	
919000	-1121.438092	1	70.371114921861	3713.128036389428	
920000	-1119.512869	1	96.377487340507	3642.325782985411	
921000	-1120.668240	1	80.133185048371	3684.652188788255	
922000	-1119.745700	1	92.915670080049	3650.816136904283	
923000	-1120.378278	1	84.007437244479	3673.983577004957	
924000	-1120.103984	1	87.787835194200	3663.919882559946	
925000	-1121.167859	1	73.718224442814	3703.107477743230	
926000	-1119.285945	1	99.861881257381	3634.069843666387	
927000	-1119.501919	1	96.543025176484	3641.926978962205	
928000	-1120.055036	1	88.475180791621	3662.126886116212	
929000	-1119.482914	1	96.830957278451	3641.234873159837	
930000	-1119.956474	1	89.871538892389	3658.519209826082	
931000	-1119.635508	1	94.540483485940	3646.795429315753	
932000	-1119.300848	1	99.629469415301	3634.611472227646	
933000	-1120.322599	1	84.765355899965	3671.938514822024	
934000	-1120.279793	1	85.351257938967	3670.367025202846	
935000	-1123.661055	1	45.333707346927	3796.593770493460	
936000	-1120.162512	1	86.971171632676	3666.064921361614	
937000	-1121.248916	1	72.705743633165	3706.110336121385	
938000	-1119.503466	1	96.519622957690	3641.983318386505	
939000	-1121.529011	1	69.262702665135	3716.505524194532	
940000	-1119.283113	1	99.906103705596	3633.966931098294	
941000	-1119.612567	1	94.881770218275	3645.958926759956	
942000	-1119.518853	1	96.287136428858	3642.543727902541	
943000	-1121.048479	1	75.223189749646	3698.689349593878	
944000	-1121.120679	1	74.311011476660	3701.360758152241	
945000	-1120.379741	1	83.987585616703	3674.037326736116	
946000	-1119.504247	1	96.507818049095	3642.011742965100	
947000	-1119.453905	1	97.271926436264	3640.178758757431	
948000	-1120.197694	1	86.482942992043	3667.354924703918	
949000	-1119.305318	1	99.559864404187	3634.773936232834	
950000	-1119.286713	1	99.849896807130	3634.097741425564	
951000	-1121.173212	1	73.651127324801	3703.305717736976	
952000	-1119.426977	1	97.682902081528	3639.198670433462	
953000	-1120.045837	1	88.604803389637	3661.790023018267	
954000	-1119.994301	1	89.333655281724	3659.903374825605	
955000	-1120.586738	1	81.210188913402	3681.650349738714	
956000	-1119.284479	1	99.884768148321	3634.016576437604	
957000	-1119.374973	1	98.481128769167	3637.306628356251	
958000	-1119.846562	1	91.448818260232	3654.500255692938	
959000	-1119.457861	1	97.211683071345	3640.322766082776	
960000	-1120.159347	1	87.015196091214	3665.948879981919	
961000	-1121.163038	1	73.778672292687	3702.928975475974	
962000	-1121.960953	1	64.109820591038	3732.593371489863	
963000	-1119.306321	1	99.544250184941	3634.810397077750	
964000	-1120.255608	1	85.683522515223	3669.479487340868	
965000	-1119.976129	1	89.591741097445	3659.238364042151	
966000	-1119.587318	1	95.258634541465	3645.038463040856	
967000	-1119.605531	1	94.986663699846	3645.702390490723	
968000	-1119.366346	1	98.614142439180	3636.992828223545	
969000	-1119.368615	1	98.579131154269	3637.075384260468	
970000	-1120.120545	1	87.556188560302	3664.526700313167	
971000	-1119.684245	1	93.818915788850	3648.573192609562	
972000	-1120.192171	1	86.559450354530	3667.152398924212	
973000	-1119.334878	1	99.100710203191	3635.848547936926	
974000	-1119.589209	1	95.230370275945	3645.107378486533	
975000	-1120.323305	1	84.755709964570	3671.964455652911	
976000	-1119.817782	1	91.865439894719	3653.448637499076	
977000	-1120.048562	1	88.566384195107	3661.889824835698	
978000	-1120.106226	1	87.756451584765	3664.002019302859	
979000	-1119.287467	1	99.838122585594	3634.125153157408	
980000	-1119.601907	1	95.040728283800	3645.570268519179	
981000	-1119.563911	1	95.609163768322	3644.185373657274	
982000	-1121.198716	1	73.331914500038	3704.250315888671	
983000	-1119.701708	1	93.561501438165	3649.210414763011	
984000	-1120.875190	1	77.438167027462	3692.285490817436	
985000	-1119.438331	1	97.509435962309	3639.611856451379	
986000	-1120.567763	1	81.462239237932	3680.951842629412	
987000	-1119.324911	1	99.255308523502	3635.486159867181	
988000	-1119.404025	1	98.034467600490	3638.363472202215	
989000	-1120.734817	1	79.260061415681	3687.106156607153	
990000	-1119.423665	1	97.733559561063	3639.078143254109	
991000	-1119.448464	1	97.354841632211	3639.980698209599	
992000	-1119.285198	1	99.873539279644	3634.042709076017	
993000	-1119.945411	1	90.029327772060	3658.114477428191	
994000	-1119.474890	1	96.952744960612	3640.942728102744	
995000	-1119.622058	1	94.740455296486	3646.304954922864	
996000	-1119.537432	1	96.007066046953	3643.220557189328	
997000	-1119.475945	1	96.936720662069	3640.981146999186	
998000	-1121.153362	1	73.900098440152	3702.570668945250	
999000	-1120.993918	1	75.916626379151	3696.671879191261	
1000000	-1119.796836	1	92.169618440899	3652.683468347789	
1001000	-1119.938282	1	90.131117781100	3657.853699881072	
1002000	-1119.303601	1	99.586589879265	3634.711542984377	
1003000	-1120.985893	1	76.018932789644	3696.375205718514	
1004000	-1122.238037	1	60.895710747516	3742.950147023825	
1005000	-1119.393640	1	98.193908499586	3637.985671202277	
1006000	-1119.994390	1	89.332386555284	3659.906647897942	
1007000	-1119.338276	1	99.048061911956	3635.972089442281	
1008000	-1120.421396	1	83.423681134441	3675.568080570518	
1009000	-1119.995382	1	89.318321218318	3659.942936368149	
1010000	-1119.381956	1	98.373600369757	3637.560614415767	
