# Supplementary material for: Reply to: ‘Reconstructed evolutionary patterns from crocodile-line archosaurs demonstrate the impact of failure to log-transform body size data’
Source: Commun Biol. 2022 Feb 25;5:170. doi: 10.1038/s42003-022-03072-x (PMC8881626; doi:10.1038/s42003-022-03072-x)
Supplement: Supplementary file 4 — Supplementary Data 2 [file 42003_2022_3072_MOESM4_ESM.zip › simulations/log_files/BM/simulated_data_logged_1.txt.Log.txt]

Options:
Model:                           Continuous: Random Walk
Tree File Name:                  tree_simlation_1.nex
Data File Name:                  simulated_data_logged_1.txt
Log File Name:                   simulated_data_logged_1.txt.Log.txt
Save Initial Trees:              False
Save Trees:                      False
Summary:                         False
Seed:                            1919993858
Precision:                       64 bits
Cores:                           1
Analysis Type:                   MCMC
Sample Period:                   1000
Iterations:                      1010000
Burn in:                         10000
MCMC ML Start:                   False
Schedule File:                   simulated_data_logged_1.txt.Schedule.txt
Rate Dev:                        AutoTune
No of Rates:                     1
Test for trait correlation:      True
Kappa:                           Not in use
Delta:                           Not in use
Lambda:                          Not in use
OU:                              Not in use
Min Trans Taxa No:               10
RJ Local Kappa:                  False
RJ Local Lambda:                 False
RJ Local Delta:                  False
RJ Local OU:                     False
Restrictions:
    alpha-1                      None
Prior Information:
    Priors
        alpha-1 - uniform -100.00 100.00 
Tree Information
     Trees:                      1
     Taxa:                       200
     Sites:                      1
Iteration	Lh	Tree No	Alpha 1	Sigma^2 1 	
11000	377.652526	1	5.331960835675	0.001163317119	
12000	378.268089	1	5.307734339733	0.001156178158	
13000	377.790347	1	5.290731497290	0.001161714930	
14000	378.060754	1	5.322895199277	0.001158577807	
15000	376.601019	1	5.346071313897	0.001175614014	
16000	378.152668	1	5.319756903061	0.001157513410	
17000	377.337805	1	5.336954617169	0.001166984091	
18000	376.818012	1	5.276471618777	0.001173065788	
19000	378.269204	1	5.307926874826	0.001156165273	
20000	378.273640	1	5.311112570753	0.001156113986	
21000	378.267041	1	5.312542686350	0.001156190280	
22000	378.013917	1	5.324230530707	0.001159120581	
23000	378.226263	1	5.316181132660	0.001156661847	
24000	377.687515	1	5.331334500093	0.001162910157	
25000	377.200234	1	5.338871095854	0.001168590629	
26000	378.274670	1	5.310627156864	0.001156102080	
27000	373.580519	1	5.249281841556	0.001211665161	
28000	378.200230	1	5.302468630872	0.001156963000	
29000	377.522456	1	5.334148576026	0.001164831231	
30000	376.367897	1	5.348519818898	0.001178357833	
31000	376.970795	1	5.278293213005	0.001171274908	
32000	376.056974	1	5.351569266309	0.001182027321	
33000	378.179813	1	5.301496053292	0.001157199244	
34000	378.091772	1	5.321928896640	0.001158218494	
35000	377.534906	1	5.286161747198	0.001164686215	
36000	378.220935	1	5.316506764425	0.001156723473	
37000	378.116687	1	5.299017584416	0.001157929966	
38000	378.204373	1	5.302681598497	0.001156915067	
39000	378.275092	1	5.309994803515	0.001156097204	
40000	378.186404	1	5.318311969602	0.001157122978	
41000	377.940810	1	5.294014271240	0.001159968289	
42000	378.199485	1	5.302430984583	0.001156971615	
43000	378.180527	1	5.318581279695	0.001157190984	
44000	378.251058	1	5.314352762909	0.001156375086	
45000	377.411557	1	5.335869836616	0.001166123730	
46000	378.254970	1	5.306121957623	0.001156329854	
47000	378.257068	1	5.313776821742	0.001156305589	
48000	377.931277	1	5.326322685588	0.001160078871	
49000	377.960685	1	5.294499195013	0.001159737768	
50000	378.259550	1	5.313511144005	0.001156276895	
51000	377.996622	1	5.295416477753	0.001159321066	
52000	378.274561	1	5.310696044344	0.001156103338	
53000	378.234136	1	5.304444006876	0.001156570784	
54000	377.208118	1	5.281344822979	0.001168498493	
55000	377.755322	1	5.330065636924	0.001162121892	
56000	377.931590	1	5.326315283814	0.001160075249	
57000	376.340947	1	5.271316218228	0.001178675437	
58000	378.169833	1	5.301058794873	0.001157314731	
59000	377.950515	1	5.294249205777	0.001159855723	
60000	376.941306	1	5.342175667585	0.001171620356	
61000	378.250204	1	5.305680998618	0.001156384963	
62000	377.740074	1	5.330357803514	0.001162299104	
63000	378.097874	1	5.298380025113	0.001158147826	
64000	376.906157	1	5.277510453484	0.001172032235	
65000	377.276985	1	5.282291585807	0.001167694064	
66000	378.192888	1	5.318004285155	0.001157047953	
67000	375.269861	1	5.358472522976	0.001191367924	
68000	378.102477	1	5.298532777926	0.001158094515	
69000	376.968020	1	5.341850241761	0.001171307409	
70000	378.263498	1	5.313040161526	0.001156231247	
71000	378.252191	1	5.305859196592	0.001156361988	
72000	378.212392	1	5.303112284833	0.001156822304	
73000	377.523549	1	5.285978460739	0.001164818497	
74000	378.255282	1	5.306152625367	0.001156326239	
75000	378.096146	1	5.298323207582	0.001158167835	
76000	377.800859	1	5.290942674368	0.001161592812	
77000	378.247253	1	5.314680520782	0.001156419091	
78000	377.746127	1	5.330242315310	0.001162228748	
79000	378.259431	1	5.313524310682	0.001156278267	
80000	377.354899	1	5.336707046972	0.001166784620	
81000	378.231931	1	5.315814530189	0.001156596287	
82000	376.123687	1	5.269176118124	0.001181239010	
83000	378.272965	1	5.308775169340	0.001156121784	
84000	378.056269	1	5.297080450659	0.001158629780	
85000	378.171320	1	5.301122586225	0.001157297525	
86000	378.274210	1	5.309229373073	0.001156107399	
87000	377.879378	1	5.292599820845	0.001160681105	
88000	377.920768	1	5.326569865443	0.001160200789	
89000	378.236881	1	5.304635281434	0.001156539042	
90000	377.947100	1	5.294166148689	0.001159895329	
91000	376.157826	1	5.350604249105	0.001180835824	
92000	377.720562	1	5.289383751633	0.001162525910	
93000	377.561095	1	5.286589770711	0.001164381239	
94000	374.247765	1	5.366248814970	0.001203607280	
95000	377.723249	1	5.289434034370	0.001162494672	
96000	378.269983	1	5.312036929589	0.001156156265	
97000	376.906470	1	5.342595274257	0.001172028574	
98000	377.883046	1	5.327428394272	0.001160638529	
99000	378.274860	1	5.310480341914	0.001156099875	
100000	378.068947	1	5.297462321598	0.001158482889	
101000	378.262197	1	5.313203114517	0.001156246285	
102000	377.097950	1	5.279890713070	0.001169786521	
103000	378.155522	1	5.300466393136	0.001157480372	
104000	376.894642	1	5.342736544002	0.001172167202	
105000	377.642818	1	5.287977956629	0.001163430060	
106000	375.997260	1	5.352130665591	0.001182733368	
107000	378.249235	1	5.305596637054	0.001156396173	
108000	378.228064	1	5.304042392221	0.001156641016	
109000	378.268833	1	5.307860946852	0.001156169559	
110000	378.187108	1	5.318279077550	0.001157114822	
111000	377.369631	1	5.336491861896	0.001166612740	
112000	376.267934	1	5.349524878223	0.001179536335	
113000	378.274949	1	5.310390728261	0.001156098849	
114000	374.671021	1	5.363157408374	0.001198523714	
115000	376.868443	1	5.277062084042	0.001172474341	
116000	378.018634	1	5.296007700450	0.001159065904	
117000	377.945959	1	5.294138484826	0.001159908567	
118000	377.805829	1	5.291043316038	0.001161535085	
119000	377.961087	1	5.325600304621	0.001159733105	
120000	378.191883	1	5.318052745367	0.001157059580	
121000	378.236174	1	5.304585414192	0.001156547211	
122000	377.688307	1	5.331320108888	0.001162900945	
123000	377.881930	1	5.292656307093	0.001160651485	
124000	378.259578	1	5.306601473346	0.001156276567	
125000	378.000352	1	5.295514972471	0.001159277827	
126000	377.712980	1	5.289242518111	0.001162614059	
127000	375.799523	1	5.266168739956	0.001185074383	
128000	378.125540	1	5.320778795651	0.001157827459	
129000	378.241164	1	5.304948062288	0.001156489507	
130000	377.881329	1	5.327466462216	0.001160658453	
131000	377.724116	1	5.289450271027	0.001162484601	
132000	377.926696	1	5.326430901345	0.001160132021	
133000	378.159872	1	5.300642519289	0.001157430023	
134000	377.883610	1	5.327415864454	0.001160631981	
135000	378.202830	1	5.302601562613	0.001156932921	
136000	377.925828	1	5.326451330558	0.001160142094	
137000	378.123509	1	5.299258055357	0.001157850971	
138000	378.143070	1	5.299979200032	0.001157624509	
139000	377.916493	1	5.326669391902	0.001160250399	
140000	378.274778	1	5.310548882964	0.001156100824	
141000	377.707819	1	5.330962535104	0.001162674059	
142000	377.670257	1	5.288463782400	0.001163110873	
143000	378.133314	1	5.320496161205	0.001157737456	
144000	378.112788	1	5.298882471213	0.001157975114	
145000	377.748903	1	5.289920324642	0.001162196489	
146000	378.273477	1	5.308939422591	0.001156115865	
147000	377.360862	1	5.336620156127	0.001166715048	
148000	378.055469	1	5.323052713188	0.001158639040	
149000	378.184089	1	5.301690392503	0.001157149762	
150000	378.258867	1	5.306523218993	0.001156284791	
151000	377.775095	1	5.329680348278	0.001161892126	
152000	378.269938	1	5.308063753069	0.001156156790	
153000	377.991304	1	5.324832302282	0.001159382723	
154000	378.244177	1	5.314929395270	0.001156454665	
155000	378.019744	1	5.324071300721	0.001159053041	
156000	378.105269	1	5.298626416223	0.001158062182	
157000	377.579689	1	5.286898400188	0.001164164755	
158000	378.079535	1	5.322319183771	0.001158360237	
159000	377.847486	1	5.291908638408	0.001161051326	
160000	377.497210	1	5.334550877984	0.001165125337	
161000	377.791517	1	5.290754883431	0.001161701341	
162000	376.704964	1	5.344926164082	0.001174392664	
163000	378.148016	1	5.319939618482	0.001157567255	
164000	378.236686	1	5.304621457377	0.001156541299	
165000	377.841819	1	5.291788544423	0.001161117118	
166000	378.124267	1	5.320824374037	0.001157842199	
167000	378.274626	1	5.309453946052	0.001156102581	
168000	377.654108	1	5.288176565844	0.001163298716	
169000	378.274062	1	5.309163270609	0.001156109107	
170000	378.246285	1	5.314760237332	0.001156430283	
171000	378.108695	1	5.298742372913	0.001158022508	
172000	375.548384	1	5.263967404324	0.001188054306	
173000	376.705270	1	5.344922738362	0.001174389069	
174000	378.275049	1	5.310245308251	0.001156097697	
175000	378.229460	1	5.315977173944	0.001156624874	
176000	378.268467	1	5.312311673302	0.001156173788	
177000	378.002783	1	5.295579521671	0.001159249648	
178000	377.438130	1	5.335467844680	0.001165813894	
179000	378.256661	1	5.313818667627	0.001156310302	
180000	377.447001	1	5.284777206143	0.001165710488	
181000	378.261572	1	5.313278480559	0.001156253511	
182000	378.075613	1	5.297667767987	0.001158405677	
183000	377.779966	1	5.329584272785	0.001161835527	
184000	375.905910	1	5.352975913284	0.001183814287	
185000	378.235883	1	5.315544461876	0.001156550577	
186000	378.111237	1	5.321280307468	0.001157993080	
187000	377.485095	1	5.285367821486	0.001165266501	
188000	377.414166	1	5.335830645911	0.001166093310	
189000	376.035049	1	5.351776226635	0.001182286502	
190000	377.885217	1	5.292729339187	0.001160613330	
191000	377.417390	1	5.335782124602	0.001166055711	
192000	376.476051	1	5.347403119207	0.001177084072	
193000	378.194700	1	5.317916139211	0.001157026984	
194000	377.492348	1	5.285481850875	0.001165181989	
195000	377.316201	1	5.282845137758	0.001167236227	
196000	378.209627	1	5.317148597112	0.001156854281	
197000	377.465167	1	5.285057144229	0.001165498740	
198000	378.240108	1	5.304869166026	0.001156501724	
199000	378.271667	1	5.308431516330	0.001156136792	
200000	377.712325	1	5.289230358625	0.001162621676	
201000	378.228455	1	5.316042017557	0.001156636493	
202000	378.269357	1	5.312154769621	0.001156163503	
203000	378.275001	1	5.310325503801	0.001156098253	
204000	377.784495	1	5.290614936089	0.001161782910	
205000	375.512566	1	5.263661525031	0.001188479910	
206000	378.270051	1	5.308085672549	0.001156155484	
207000	377.833249	1	5.328501097095	0.001161216639	
208000	378.274959	1	5.309729463130	0.001156098742	
209000	378.203568	1	5.317469723333	0.001156924380	
210000	378.152665	1	5.300352437767	0.001157513446	
211000	377.927814	1	5.293704916571	0.001160119046	
212000	377.692499	1	5.331243791146	0.001162852197	
213000	378.274165	1	5.309209024967	0.001156107911	
214000	373.384180	1	5.372116139971	0.001214046463	
215000	378.268400	1	5.312323122278	0.001156174568	
216000	377.652343	1	5.288145394087	0.001163319252	
217000	378.219753	1	5.303532656719	0.001156737145	
218000	378.263988	1	5.312976356047	0.001156225576	
219000	377.862242	1	5.327884322191	0.001160880011	
220000	378.121673	1	5.320916651115	0.001157872231	
221000	378.274513	1	5.309385529280	0.001156103888	
222000	378.235903	1	5.304566401041	0.001156550346	
223000	378.237113	1	5.304651767666	0.001156536357	
224000	378.126723	1	5.320736252041	0.001157813758	
225000	377.963510	1	5.325540118528	0.001159705005	
226000	378.152122	1	5.319778512797	0.001157519726	
227000	378.141544	1	5.320188373695	0.001157642177	
228000	377.658194	1	5.331860579854	0.001163251184	
229000	378.041805	1	5.296658055774	0.001158797371	
230000	378.270363	1	5.311961889180	0.001156151874	
231000	376.549457	1	5.346626493114	0.001176220338	
232000	378.006638	1	5.295682495992	0.001159204955	
233000	378.264017	1	5.307136901313	0.001156225243	
234000	377.541897	1	5.286275259558	0.001164604798	
235000	376.968118	1	5.341849040302	0.001171306260	
236000	378.074946	1	5.322462400549	0.001158413400	
237000	377.913286	1	5.293365826634	0.001160287601	
238000	378.115583	1	5.298979161842	0.001157942749	
239000	378.274396	1	5.309321057203	0.001156105249	
240000	378.171561	1	5.301132974602	0.001157294734	
241000	377.581213	1	5.333185583998	0.001164147009	
242000	378.234965	1	5.304501078799	0.001156561198	
243000	376.788016	1	5.343984311777	0.001173417713	
244000	378.192939	1	5.318001811226	0.001157047361	
245000	377.255932	1	5.338110634112	0.001167939926	
246000	377.516348	1	5.334246516103	0.001164902383	
247000	378.259210	1	5.306560702929	0.001156280829	
248000	376.082000	1	5.268777658400	0.001181731533	
249000	378.180057	1	5.318602435954	0.001157196419	
250000	378.266396	1	5.312640428222	0.001156197741	
251000	378.253832	1	5.306012309036	0.001156343011	
252000	377.839962	1	5.291749354830	0.001161138681	
253000	377.921411	1	5.326554849839	0.001160193331	
254000	374.845859	1	5.361830589534	0.001196430068	
255000	378.170274	1	5.301077643586	0.001157309634	
256000	377.694057	1	5.331215365590	0.001162834085	
257000	378.036756	1	5.323595776431	0.001158855881	
258000	378.008092	1	5.324387959290	0.001159188107	
259000	378.237667	1	5.304691337087	0.001156529948	
260000	378.261976	1	5.313230002467	0.001156248843	
261000	377.353975	1	5.336720481938	0.001166795397	
262000	377.939590	1	5.326124478620	0.001159982437	
263000	378.272883	1	5.311358846757	0.001156122738	
264000	378.143855	1	5.320100231040	0.001157615417	
265000	378.177946	1	5.318696883052	0.001157220846	
266000	378.217354	1	5.303392755651	0.001156764896	
267000	375.709375	1	5.354742743321	0.001186143180	
268000	378.274258	1	5.310857200240	0.001156106839	
269000	378.273438	1	5.311183573595	0.001156116322	
270000	378.267447	1	5.307630234562	0.001156185590	
271000	378.148804	1	5.319908899832	0.001157558132	
272000	377.656294	1	5.331894229199	0.001163273280	
273000	378.258981	1	5.306535656402	0.001156283471	
274000	378.039022	1	5.323531188183	0.001158829626	
275000	378.031996	1	5.323730490166	0.001158911045	
276000	378.198980	1	5.317703936569	0.001156977464	
277000	378.274687	1	5.309494001837	0.001156101881	
278000	376.718185	1	5.275331578309	0.001174237406	
279000	378.168356	1	5.319113595670	0.001157331824	
280000	377.974170	1	5.325272514602	0.001159581388	
281000	378.142276	1	5.299948909846	0.001157633706	
282000	378.095135	1	5.321819402115	0.001158179552	
283000	378.199081	1	5.317698835345	0.001156976290	
284000	378.273328	1	5.308888941974	0.001156117598	
285000	378.196885	1	5.317808528677	0.001157001703	
286000	374.707511	1	5.362883052780	0.001198086452	
287000	378.257916	1	5.313688218523	0.001156295783	
288000	378.221842	1	5.316452505125	0.001156712983	
289000	377.946009	1	5.325969770761	0.001159907987	
290000	378.165595	1	5.319230098570	0.001157363786	
291000	378.204058	1	5.302665167849	0.001156918717	
292000	377.229078	1	5.338479760677	0.001168253603	
293000	377.484100	1	5.334757251755	0.001165278098	
294000	377.918812	1	5.293493986536	0.001160223489	
295000	377.398824	1	5.336060287967	0.001166272218	
296000	378.251108	1	5.305761171610	0.001156374508	
297000	377.444461	1	5.284738316150	0.001165740091	
298000	376.038565	1	5.351743102611	0.001182244934	
299000	378.275086	1	5.309967186065	0.001156097265	
300000	376.728279	1	5.344664271142	0.001174118888	
301000	378.259004	1	5.313571284657	0.001156283204	
302000	374.108238	1	5.252875437267	0.001205287811	
303000	378.176111	1	5.301331288014	0.001157242086	
304000	378.153216	1	5.319735133242	0.001157507061	
305000	377.737970	1	5.289711666949	0.001162323562	
306000	377.765841	1	5.290247873609	0.001161999654	
307000	378.222540	1	5.316410417076	0.001156704907	
308000	378.027130	1	5.323866850314	0.001158967439	
309000	377.773509	1	5.329711518738	0.001161910548	
310000	378.226343	1	5.303933356777	0.001156660922	
311000	376.806813	1	5.343767602063	0.001173197165	
312000	378.095656	1	5.321802340537	0.001158173516	
313000	378.267295	1	5.307606308063	0.001156187344	
314000	375.060787	1	5.259954736201	0.001193861364	
315000	378.244763	1	5.305226526828	0.001156447883	
316000	378.181777	1	5.301584772359	0.001157176514	
317000	378.261849	1	5.306864104032	0.001156250314	
318000	378.222930	1	5.303722679791	0.001156700396	
319000	377.120564	1	5.339925908982	0.001169522008	
320000	378.058024	1	5.297132661067	0.001158609438	
321000	377.030393	1	5.279031980384	0.001170577055	
322000	377.927488	1	5.326412235829	0.001160122829	
323000	378.274764	1	5.310560029746	0.001156100992	
324000	378.027584	1	5.323854172178	0.001158962172	
325000	378.261560	1	5.313279895834	0.001156253648	
326000	378.099993	1	5.298450076023	0.001158123291	
327000	378.119381	1	5.320997564679	0.001157898776	
328000	378.234537	1	5.315637951300	0.001156566152	
329000	378.096438	1	5.298332765295	0.001158164462	
330000	378.274022	1	5.310963468547	0.001156109575	
331000	377.850386	1	5.291970407409	0.001161017655	
332000	378.275092	1	5.310000449468	0.001156097194	
333000	376.422856	1	5.347956322782	0.001177710392	
334000	378.178698	1	5.318663376977	0.001157212149	
335000	377.698066	1	5.331142015182	0.001162787461	
336000	378.247205	1	5.314684478863	0.001156419642	
337000	378.242139	1	5.315087468634	0.001156478228	
338000	377.760849	1	5.290150788098	0.001162057659	
339000	377.082826	1	5.279696405634	0.001169963455	
340000	377.876425	1	5.327574770845	0.001160715376	
341000	378.269859	1	5.312060909171	0.001156157704	
342000	376.389182	1	5.271806940022	0.001178107037	
343000	378.273834	1	5.311039465612	0.001156111740	
344000	378.251670	1	5.305811710081	0.001156368017	
345000	377.294286	1	5.282534453321	0.001167492056	
346000	378.173353	1	5.301210559625	0.001157273996	
347000	378.222210	1	5.316430393183	0.001156708733	
348000	377.590070	1	5.287072484628	0.001164043910	
349000	378.241873	1	5.315107788531	0.001156481311	
350000	375.080362	1	5.260109976746	0.001193627693	
351000	378.219123	1	5.316613857096	0.001156744437	
352000	378.272181	1	5.308558026993	0.001156130854	
353000	378.256581	1	5.306282707568	0.001156311219	
354000	377.924084	1	5.293617194968	0.001160162319	
355000	378.236840	1	5.304632422490	0.001156539508	
356000	378.245760	1	5.314802963166	0.001156436360	
357000	378.265258	1	5.307305211633	0.001156210892	
358000	377.316151	1	5.282844415993	0.001167236818	
359000	377.241666	1	5.281802152646	0.001168106549	
360000	378.272191	1	5.311548912491	0.001156130740	
361000	378.258208	1	5.306452259322	0.001156292407	
362000	378.244151	1	5.305178076575	0.001156454958	
363000	378.190741	1	5.302002003905	0.001157072794	
364000	378.050671	1	5.323194093453	0.001158694638	
365000	378.197655	1	5.317770258174	0.001156992795	
366000	378.069460	1	5.297477990969	0.001158476955	
367000	377.987044	1	5.295166508759	0.001159432112	
368000	378.240555	1	5.304902431328	0.001156496550	
369000	378.223401	1	5.316358164610	0.001156694955	
370000	378.268091	1	5.312374806903	0.001156178136	
371000	377.113865	1	5.280096517053	0.001169600358	
372000	377.830532	1	5.291551612873	0.001161248191	
373000	378.251035	1	5.305754595682	0.001156375358	
374000	378.102986	1	5.298549796241	0.001158088619	
375000	378.139158	1	5.320278550837	0.001157669797	
376000	376.450390	1	5.272438502218	0.001177386167	
377000	377.996494	1	5.324696361009	0.001159322552	
378000	377.216761	1	5.338647504544	0.001168397503	
379000	377.481720	1	5.334794538968	0.001165305836	
380000	377.717173	1	5.330788969128	0.001162565316	
381000	378.106630	1	5.321437121611	0.001158046420	
382000	377.584193	1	5.333135697672	0.001164112325	
383000	377.719544	1	5.330744741307	0.001162537751	
384000	378.181283	1	5.318547093821	0.001157182231	
385000	378.241747	1	5.304992121317	0.001156482765	
386000	378.253518	1	5.305982607352	0.001156346637	
387000	376.968340	1	5.278263138626	0.001171303664	
388000	378.269725	1	5.312086237373	0.001156159243	
389000	378.234373	1	5.304460272484	0.001156568042	
390000	378.216597	1	5.303349207026	0.001156773655	
391000	378.219230	1	5.303501894713	0.001156743197	
392000	377.466128	1	5.285072036945	0.001165487541	
393000	378.172537	1	5.318934325795	0.001157283441	
394000	377.545578	1	5.333774217799	0.001164561928	
395000	378.144750	1	5.320065909215	0.001157605060	
396000	377.974487	1	5.294844972324	0.001159577716	
397000	378.211732	1	5.317033629179	0.001156829938	
398000	377.999506	1	5.295492567367	0.001159287637	
399000	378.175305	1	5.301295861123	0.001157251404	
400000	378.225148	1	5.303858768409	0.001156674744	
401000	378.202529	1	5.317523411178	0.001156936402	
402000	377.893178	1	5.292907479723	0.001160520937	
403000	377.343269	1	5.336875729987	0.001166920331	
404000	377.535067	1	5.286164348369	0.001164684345	
405000	377.515057	1	5.285842298934	0.001164917422	
406000	377.803124	1	5.290988477038	0.001161566502	
407000	377.566083	1	5.286672166528	0.001164323163	
408000	378.131924	1	5.320547251816	0.001157753548	
409000	377.009427	1	5.341339313091	0.001170822503	
410000	378.264044	1	5.312969059698	0.001156224936	
411000	377.633475	1	5.332294544890	0.001163538767	
412000	377.427843	1	5.284485266106	0.001165933827	
413000	377.561970	1	5.333505249875	0.001164371043	
414000	377.943811	1	5.294086558362	0.001159933477	
415000	378.186127	1	5.318324845711	0.001157126180	
416000	378.259907	1	5.313471169373	0.001156272761	
417000	377.656711	1	5.288222607805	0.001163268437	
418000	378.266408	1	5.312638572764	0.001156197597	
419000	377.639605	1	5.332187714022	0.001163467445	
420000	378.270686	1	5.308213798545	0.001156148140	
421000	378.070097	1	5.322611960679	0.001158469576	
422000	378.274136	1	5.310913775747	0.001156108253	
423000	377.480032	1	5.334820936662	0.001165325498	
424000	376.818723	1	5.276479884242	0.001173057436	
425000	376.854487	1	5.276897660701	0.001172637984	
426000	378.038573	1	5.323543989300	0.001158834820	
427000	377.707573	1	5.330967094888	0.001162676928	
428000	376.233607	1	5.270245067741	0.001179941314	
429000	377.601959	1	5.287273474019	0.001163905522	
430000	377.895636	1	5.292962859144	0.001160492408	
431000	376.290289	1	5.349302264784	0.001179272685	
432000	377.601365	1	5.332846070878	0.001163912433	
433000	377.950545	1	5.294249942596	0.001159855373	
434000	378.150529	1	5.319841325073	0.001157538164	
435000	378.261090	1	5.306773984837	0.001156259089	
436000	377.983848	1	5.325025455690	0.001159469174	
437000	377.803291	1	5.290991849397	0.001161564568	
438000	378.243515	1	5.305128142261	0.001156462323	
439000	378.171797	1	5.301143155140	0.001157292002	
440000	378.238068	1	5.304720171051	0.001156525307	
441000	378.193713	1	5.317964263276	0.001157038403	
442000	376.855852	1	5.343195753677	0.001172621973	
443000	377.082445	1	5.279691534947	0.001169967904	
444000	377.756622	1	5.330040532497	0.001162106785	
445000	378.205425	1	5.317372816434	0.001156902899	
446000	378.217135	1	5.316729364245	0.001156767435	
447000	377.888230	1	5.327312912089	0.001160578357	
448000	378.273883	1	5.311020420546	0.001156111181	
449000	378.270119	1	5.312010322434	0.001156154689	
450000	378.258058	1	5.313673184529	0.001156294143	
451000	377.105986	1	5.340115003562	0.001169692514	
452000	377.506477	1	5.334403972571	0.001165017376	
453000	377.921066	1	5.293546541800	0.001160197341	
454000	376.607113	1	5.274104311034	0.001175542378	
455000	377.881262	1	5.327467955494	0.001160659235	
456000	376.836255	1	5.276684044545	0.001172851801	
457000	378.261722	1	5.313260551955	0.001156251776	
458000	377.947686	1	5.325929099469	0.001159888535	
459000	378.195026	1	5.302209310152	0.001157023207	
460000	378.126546	1	5.299366842059	0.001157815807	
461000	378.128192	1	5.299426254647	0.001157796752	
462000	377.028377	1	5.279006708415	0.001170600656	
463000	378.023999	1	5.296155592118	0.001159003721	
464000	377.259383	1	5.282046616919	0.001167899618	
465000	378.266953	1	5.307553242626	0.001156191296	
466000	377.286857	1	5.337679561649	0.001167578799	
467000	377.730058	1	5.330547477655	0.001162415524	
468000	378.253008	1	5.314174717191	0.001156352536	
469000	377.632337	1	5.332314318252	0.001163552005	
470000	378.010093	1	5.324334066293	0.001159164907	
471000	377.564017	1	5.286638000896	0.001164347220	
472000	378.236426	1	5.304603147093	0.001156544298	
473000	377.846143	1	5.328229351890	0.001161066913	
474000	376.120874	1	5.350960357866	0.001181272245	
475000	378.087564	1	5.322064537617	0.001158267236	
476000	377.005000	1	5.341394331954	0.001170874343	
477000	378.217147	1	5.316728683937	0.001156767299	
478000	377.406101	1	5.335951619104	0.001166187359	
479000	377.849222	1	5.291945581738	0.001161031174	
480000	377.999491	1	5.324617285580	0.001159287807	
481000	378.232710	1	5.304347147965	0.001156587278	
482000	378.161266	1	5.300699647121	0.001157413892	
483000	377.152131	1	5.339512386870	0.001169152886	
484000	377.729417	1	5.330559557702	0.001162422975	
485000	376.067925	1	5.268643945511	0.001181897882	
486000	375.906242	1	5.352972862806	0.001183810348	
487000	377.400520	1	5.284074457908	0.001166252445	
488000	378.233000	1	5.304366707002	0.001156583925	
489000	377.784383	1	5.290612699367	0.001161784218	
490000	377.976889	1	5.294905952627	0.001159549862	
491000	377.221169	1	5.338587587342	0.001168346005	
492000	377.628015	1	5.287720187227	0.001163602299	
493000	375.736575	1	5.354502199425	0.001185820591	
494000	378.274588	1	5.310679635838	0.001156103025	
495000	376.458604	1	5.347585424507	0.001177289455	
496000	377.520308	1	5.285926401104	0.001164856253	
497000	376.064595	1	5.351497087947	0.001181937234	
498000	378.203735	1	5.317461073686	0.001156922451	
499000	377.521035	1	5.285938079089	0.001164847777	
500000	377.911082	1	5.293314986200	0.001160313172	
501000	377.709092	1	5.330938998207	0.001162659259	
502000	378.103637	1	5.321537879776	0.001158081083	
503000	377.895507	1	5.292959941836	0.001160493909	
504000	377.266315	1	5.282142835914	0.001167818665	
505000	378.242282	1	5.315076565266	0.001156476578	
506000	378.266041	1	5.307416870666	0.001156201841	
507000	377.346065	1	5.336835263107	0.001166887696	
508000	378.220571	1	5.316528458232	0.001156727692	
509000	378.015474	1	5.295921309217	0.001159102533	
510000	378.096145	1	5.321786304632	0.001158167851	
511000	378.041828	1	5.323450755750	0.001158797107	
512000	377.985625	1	5.295129834644	0.001159448562	
513000	378.146370	1	5.300105977547	0.001157586314	
514000	378.222667	1	5.303706710820	0.001156703442	
515000	376.418461	1	5.348001679942	0.001177762152	
516000	378.216857	1	5.303364144812	0.001156770644	
517000	378.164374	1	5.319281127529	0.001157377914	
518000	378.210332	1	5.302999135162	0.001156846134	
519000	376.455749	1	5.347615178488	0.001177323070	
520000	378.274190	1	5.310889250279	0.001156107628	
521000	377.825894	1	5.328654335115	0.001161302050	
522000	378.165046	1	5.319253092824	0.001157370143	
523000	378.205001	1	5.317395070163	0.001156907807	
524000	377.910734	1	5.293306954236	0.001160317218	
525000	377.626704	1	5.287697500078	0.001163617554	
526000	377.998780	1	5.324636092883	0.001159296054	
527000	378.267834	1	5.307692484647	0.001156181107	
528000	376.804362	1	5.276313534110	0.001173225916	
529000	376.549730	1	5.273485889624	0.001176217128	
530000	378.017978	1	5.324119755283	0.001159073513	
531000	378.208174	1	5.302882547449	0.001156871091	
532000	378.271021	1	5.308285234899	0.001156144259	
533000	377.519289	1	5.285910058187	0.001164868123	
534000	374.958550	1	5.360958331929	0.001195082554	
535000	378.033072	1	5.296409302414	0.001158898579	
536000	376.932607	1	5.342280940002	0.001171722273	
537000	378.096592	1	5.321771617857	0.001158162670	
538000	375.933034	1	5.267382862555	0.001183493229	
539000	376.791563	1	5.276165942830	0.001173376093	
540000	378.125153	1	5.320792660563	0.001157831937	
541000	378.091541	1	5.298173081508	0.001158221170	
542000	377.437601	1	5.284633545430	0.001165820070	
543000	378.230130	1	5.315933522628	0.001156617123	
544000	378.246374	1	5.305356515415	0.001156429252	
545000	377.895607	1	5.292962195187	0.001160492750	
546000	378.105783	1	5.321465740648	0.001158056234	
547000	377.109934	1	5.340063911005	0.001169646338	
548000	372.596323	1	5.377061199867	0.001223649194	
549000	378.230054	1	5.304170973083	0.001156618003	
550000	377.907127	1	5.293224118328	0.001160359067	
551000	377.543339	1	5.333810721456	0.001164588002	
552000	378.210827	1	5.317083311000	0.001156840409	
553000	376.590782	1	5.273927263892	0.001175734376	
554000	378.044476	1	5.323374406928	0.001158766419	
555000	377.524294	1	5.334119017193	0.001164809814	
556000	378.274856	1	5.310484116521	0.001156099924	
557000	377.943396	1	5.294076545829	0.001159938289	
558000	378.161428	1	5.300706309575	0.001157412017	
559000	377.850437	1	5.291971504925	0.001161017058	
560000	377.925101	1	5.293641062363	0.001160150522	
561000	377.564265	1	5.333467364341	0.001164344331	
562000	378.273391	1	5.311199431583	0.001156116865	
563000	377.916378	1	5.293437405286	0.001160251733	
564000	378.189424	1	5.318170071428	0.001157088024	
565000	377.634151	1	5.287826689128	0.001163530893	
566000	377.225502	1	5.281580893293	0.001168295389	
567000	378.240416	1	5.304892071761	0.001156498157	
568000	378.265941	1	5.307402299182	0.001156203001	
569000	378.187021	1	5.318283177141	0.001157115837	
570000	378.199530	1	5.302433223806	0.001156971101	
571000	377.860183	1	5.327928830807	0.001160903920	
572000	376.840394	1	5.343377046922	0.001172803261	
573000	378.126159	1	5.299352899653	0.001157820293	
574000	378.261289	1	5.306797452208	0.001156256780	
575000	378.083520	1	5.322193484550	0.001158314086	
576000	378.050149	1	5.296900070391	0.001158700691	
577000	378.001989	1	5.295558417106	0.001159258848	
578000	376.622256	1	5.345840227830	0.001175364373	
579000	378.065374	1	5.322755942995	0.001158524293	
580000	378.157563	1	5.319560841563	0.001157456748	
581000	378.091891	1	5.321925064226	0.001158217125	
582000	375.713282	1	5.354708264007	0.001186096834	
583000	378.236013	1	5.315535365052	0.001156549075	
584000	377.334606	1	5.283108769336	0.001167021422	
585000	376.517735	1	5.346964044471	0.001176593520	
586000	378.022109	1	5.324006149263	0.001159025626	
587000	378.055879	1	5.297068900889	0.001158634291	
588000	378.068267	1	5.297441538960	0.001158490770	
589000	377.900729	1	5.293078161789	0.001160433307	
590000	378.231628	1	5.304274755788	0.001156599790	
591000	378.079292	1	5.322326810061	0.001158363053	
592000	377.951543	1	5.325835166157	0.001159843798	
593000	377.273063	1	5.282236816612	0.001167739865	
594000	374.505162	1	5.255721250205	0.001200513221	
595000	378.265596	1	5.312756689561	0.001156206990	
596000	378.187243	1	5.318272776164	0.001157113263	
597000	377.541689	1	5.286271872329	0.001164607222	
598000	377.460393	1	5.335126184330	0.001165554381	
599000	376.501551	1	5.347135120955	0.001176783964	
600000	377.993898	1	5.295344936205	0.001159352655	
601000	376.557216	1	5.273565985770	0.001176129088	
602000	377.927005	1	5.326423613796	0.001160128431	
603000	375.248408	1	5.358647649303	0.001191623533	
604000	378.274445	1	5.310761895658	0.001156104674	
605000	377.734463	1	5.289645189336	0.001162364322	
606000	378.078668	1	5.297763106523	0.001158370277	
607000	378.226045	1	5.303914675188	0.001156664368	
608000	378.256845	1	5.313799831884	0.001156308174	
609000	377.190666	1	5.281109715018	0.001168702436	
610000	378.089594	1	5.298110162232	0.001158243725	
611000	377.635569	1	5.287851367546	0.001163514396	
612000	377.379561	1	5.283763616029	0.001166496905	
613000	378.149251	1	5.319891451432	0.001157552963	
614000	377.864263	1	5.292268917398	0.001160856555	
615000	377.555162	1	5.333617333388	0.001164450324	
616000	377.473485	1	5.285186352085	0.001165401801	
617000	378.080220	1	5.297811801395	0.001158352302	
618000	378.241700	1	5.304988551864	0.001156483309	
619000	378.235671	1	5.304550123113	0.001156553038	
620000	378.271592	1	5.311695587831	0.001156137659	
621000	378.221617	1	5.303643436960	0.001156715589	
622000	377.538369	1	5.333891559516	0.001164645887	
623000	376.565230	1	5.346457533474	0.001176034832	
624000	378.218236	1	5.316665621114	0.001156754694	
625000	378.274725	1	5.309520796498	0.001156101439	
626000	377.856259	1	5.292096153738	0.001160949465	
627000	377.451711	1	5.284849494469	0.001165655583	
628000	377.976892	1	5.294906028361	0.001159549828	
629000	377.719457	1	5.289363097442	0.001162538764	
630000	378.147871	1	5.300164190852	0.001157568938	
631000	375.526793	1	5.356326678166	0.001188310847	
632000	377.913417	1	5.326740606706	0.001160286079	
633000	378.011892	1	5.324285455354	0.001159144055	
634000	377.235104	1	5.281712124657	0.001168183208	
635000	378.151926	1	5.319786254193	0.001157521992	
636000	375.952696	1	5.352545006185	0.001183260549	
637000	378.032855	1	5.296403184781	0.001158901091	
638000	378.074257	1	5.297625716439	0.001158421377	
639000	378.227826	1	5.316082287760	0.001156643773	
640000	378.207426	1	5.302842562951	0.001156879745	
641000	378.259308	1	5.306571545664	0.001156279690	
642000	378.043959	1	5.323389339479	0.001158772407	
643000	378.260404	1	5.313414888556	0.001156267023	
644000	378.268975	1	5.312223563395	0.001156167921	
645000	377.281982	1	5.282361521657	0.001167635712	
646000	378.274135	1	5.310914215884	0.001156108264	
647000	377.872406	1	5.327663028977	0.001160762022	
648000	378.274084	1	5.310936504168	0.001156108848	
649000	377.856184	1	5.292094531365	0.001160950342	
650000	375.456595	1	5.356922158823	0.001189145308	
651000	377.569646	1	5.333378255257	0.001164281672	
652000	378.051047	1	5.323183067891	0.001158690281	
653000	378.230042	1	5.315939229769	0.001156618133	
654000	378.231334	1	5.304255231491	0.001156603192	
655000	378.203506	1	5.317472938713	0.001156925098	
656000	378.179468	1	5.301480566007	0.001157203236	
657000	378.234187	1	5.315661981510	0.001156570198	
658000	378.118872	1	5.299094025462	0.001157904666	
659000	377.991795	1	5.324819509549	0.001159377037	
660000	377.756244	1	5.330047824955	0.001162111172	
661000	377.255791	1	5.338112581424	0.001167941570	
662000	377.896474	1	5.292981758717	0.001160482694	
663000	377.945287	1	5.294122214308	0.001159916363	
664000	377.303103	1	5.337450437131	0.001167389127	
665000	377.219780	1	5.281502980831	0.001168362236	
666000	378.249361	1	5.305607520690	0.001156394714	
667000	378.273957	1	5.310990509864	0.001156110325	
668000	378.214559	1	5.303233348536	0.001156797234	
669000	374.994631	1	5.259433371954	0.001194651438	
670000	377.632263	1	5.287793869290	0.001163552861	
671000	378.262712	1	5.306969823395	0.001156240333	
672000	377.584810	1	5.286984118246	0.001164105138	
673000	374.101694	1	5.367279852372	0.001205366686	
674000	378.161740	1	5.319390291419	0.001157408401	
675000	377.778478	1	5.290495791025	0.001161852818	
676000	377.685771	1	5.331366152749	0.001162930440	
677000	378.233067	1	5.315738214022	0.001156583147	
678000	377.360669	1	5.336622979543	0.001166717305	
679000	378.085517	1	5.297979488751	0.001158290949	
680000	378.234572	1	5.315635523877	0.001156565744	
681000	376.232129	1	5.270230516639	0.001179958748	
682000	376.552292	1	5.346596188337	0.001176187002	
683000	377.954486	1	5.294346345251	0.001159809666	
684000	378.187527	1	5.318259484931	0.001157109979	
685000	377.587830	1	5.287034813744	0.001164069983	
686000	377.755740	1	5.330057564847	0.001162117033	
687000	377.664088	1	5.331755840678	0.001163182623	
688000	376.291811	1	5.349287061072	0.001179254733	
689000	377.787016	1	5.290665065968	0.001161753624	
690000	378.268483	1	5.312309016778	0.001156173608	
691000	378.024280	1	5.323946089069	0.001159000466	
692000	378.114028	1	5.298925275376	0.001157960752	
693000	378.260211	1	5.313436854311	0.001156269251	
694000	378.207296	1	5.317273869722	0.001156881258	
695000	377.495790	1	5.334573323897	0.001165141890	
696000	378.175795	1	5.301317399664	0.001157245734	
697000	377.372292	1	5.336452817008	0.001166581702	
698000	377.009866	1	5.278775614908	0.001170817362	
699000	377.671374	1	5.331625673666	0.001163097879	
700000	378.274643	1	5.310644539165	0.001156102384	
701000	378.115036	1	5.298960174678	0.001157949082	
702000	378.147182	1	5.319972011848	0.001157576906	
703000	378.011487	1	5.324296404440	0.001159148746	
704000	377.810712	1	5.328966741143	0.001161478365	
705000	377.697446	1	5.331153370638	0.001162794668	
706000	378.153767	1	5.319713214503	0.001157500684	
707000	377.958230	1	5.325670969648	0.001159766236	
708000	377.867897	1	5.327761543427	0.001160814366	
709000	377.402148	1	5.284098759047	0.001166233456	
710000	376.910606	1	5.342545732185	0.001171980101	
711000	378.221805	1	5.316454745645	0.001156713414	
712000	376.921319	1	5.277692404988	0.001171854550	
713000	378.112386	1	5.298868636410	0.001157979768	
714000	378.027953	1	5.323843866622	0.001158957894	
715000	378.176932	1	5.318741902860	0.001157232584	
716000	376.319997	1	5.271104938335	0.001178922392	
717000	377.540670	1	5.333854163729	0.001164619085	
718000	378.176740	1	5.318750387978	0.001157234803	
719000	377.228663	1	5.338485435487	0.001168258457	
720000	377.937878	1	5.326165504171	0.001160002300	
721000	378.259597	1	5.313505888025	0.001156276348	
722000	378.212779	1	5.303133759035	0.001156817825	
723000	378.252501	1	5.314221772643	0.001156358403	
724000	377.923222	1	5.326512491001	0.001160172327	
725000	376.802625	1	5.343815996732	0.001173246294	
726000	378.237644	1	5.315419784623	0.001156530215	
727000	377.730823	1	5.289576412701	0.001162406632	
728000	377.782791	1	5.290581109013	0.001161802714	
729000	378.273346	1	5.308895033760	0.001156117385	
730000	376.980806	1	5.341693336136	0.001171157660	
731000	378.257771	1	5.313703607609	0.001156297470	
732000	378.251126	1	5.314346659960	0.001156374297	
733000	377.516316	1	5.334247022154	0.001164902751	
734000	378.200622	1	5.317620928256	0.001156958461	
735000	377.857373	1	5.292120103536	0.001160936532	
736000	378.251694	1	5.305813961440	0.001156367730	
737000	377.147523	1	5.339573102406	0.001169206761	
738000	377.118586	1	5.339951643415	0.001169545150	
739000	378.189873	1	5.318148809142	0.001157082839	
740000	378.040504	1	5.323488761671	0.001158812449	
741000	378.018497	1	5.324105537085	0.001159067499	
742000	377.959655	1	5.294473687412	0.001159749718	
743000	378.150081	1	5.300250548688	0.001157543349	
744000	378.208293	1	5.302888887698	0.001156869724	
745000	378.163182	1	5.300778771418	0.001157391712	
746000	377.261006	1	5.282069116841	0.001167880663	
747000	377.835727	1	5.291660296929	0.001161187856	
748000	377.805125	1	5.291029024098	0.001161543264	
749000	378.128040	1	5.299420742144	0.001157798516	
750000	377.960129	1	5.325624034536	0.001159744214	
751000	377.352258	1	5.336745443791	0.001166815436	
752000	377.740735	1	5.289764251163	0.001162291415	
753000	378.183115	1	5.318463749871	0.001157161037	
754000	377.733004	1	5.330491864687	0.001162381277	
755000	378.267300	1	5.307607115382	0.001156187285	
756000	377.843649	1	5.291827228058	0.001161095878	
757000	378.244541	1	5.314900586921	0.001156450452	
758000	377.557764	1	5.286534907069	0.001164420023	
759000	375.143161	1	5.359498363226	0.001192878339	
760000	377.990350	1	5.295252301162	0.001159393788	
761000	377.151726	1	5.339517730350	0.001169157623	
762000	378.068664	1	5.322655814324	0.001158486175	
763000	376.539134	1	5.346736667809	0.001176341766	
764000	378.155650	1	5.319637918034	0.001157478885	
765000	378.094682	1	5.298275244249	0.001158184801	
766000	377.826038	1	5.291458125904	0.001161300374	
767000	378.149858	1	5.300241793059	0.001157545933	
768000	378.095624	1	5.321803374826	0.001158173882	
769000	377.812048	1	5.328939453031	0.001161462847	
770000	377.658054	1	5.288246397612	0.001163252816	
771000	378.100760	1	5.321633902048	0.001158114401	
772000	378.268320	1	5.312336699957	0.001156175497	
773000	378.267157	1	5.307584711343	0.001156188942	
774000	378.265109	1	5.312825047783	0.001156212619	
775000	378.212697	1	5.303129206431	0.001156818774	
776000	377.488950	1	5.334681106928	0.001165221586	
777000	378.240166	1	5.304873500137	0.001156501048	
778000	377.924181	1	5.293619461984	0.001160161198	
779000	375.701370	1	5.265296162137	0.001186238137	
780000	376.299960	1	5.349205576795	0.001179158637	
781000	378.268929	1	5.307877807770	0.001156168451	
782000	377.761434	1	5.290162134707	0.001162050866	
783000	378.253478	1	5.305978763450	0.001156347108	
784000	378.273961	1	5.309120608650	0.001156110279	
785000	377.524517	1	5.334115441904	0.001164807225	
786000	378.091209	1	5.298162319741	0.001158225020	
787000	378.210130	1	5.302988145869	0.001156848469	
788000	378.274604	1	5.309439556329	0.001156102844	
789000	378.247894	1	5.305482545735	0.001156411674	
790000	377.740568	1	5.330348409683	0.001162293366	
791000	378.200087	1	5.317648065873	0.001156964651	
792000	377.945252	1	5.325988092533	0.001159916767	
793000	377.620281	1	5.332522780519	0.001163692289	
794000	378.257479	1	5.313734127035	0.001156300834	
795000	378.259608	1	5.306604740975	0.001156276228	
796000	375.981089	1	5.267827996144	0.001182924643	
797000	378.113476	1	5.298906202333	0.001157967145	
798000	377.753583	1	5.330099164307	0.001162142098	
799000	378.224874	1	5.303841780018	0.001156677916	
800000	378.268329	1	5.312335149983	0.001156175391	
801000	378.262506	1	5.306944323715	0.001156242709	
802000	377.983178	1	5.295066779649	0.001159476940	
803000	378.258920	1	5.306528939336	0.001156284183	
804000	377.641943	1	5.287962637487	0.001163440240	
805000	377.856118	1	5.292093116507	0.001160951107	
806000	378.221183	1	5.303617504323	0.001156720602	
807000	378.044315	1	5.296730408347	0.001158768283	
808000	377.857567	1	5.292124278351	0.001160934279	
809000	378.269712	1	5.312088705094	0.001156159394	
810000	378.163969	1	5.300811463504	0.001157382603	
811000	377.967697	1	5.294673888846	0.001159656457	
812000	378.045704	1	5.296770617083	0.001158752186	
813000	378.175637	1	5.318799051073	0.001157247572	
814000	378.208490	1	5.317209964700	0.001156867437	
815000	378.137725	1	5.299777140222	0.001157686384	
816000	377.977663	1	5.325183813971	0.001159540889	
817000	378.213615	1	5.303180360408	0.001156808153	
818000	378.055474	1	5.323052562508	0.001158638982	
819000	377.970553	1	5.294745616232	0.001159623337	
820000	377.630257	1	5.332350420959	0.001163576207	
821000	377.685087	1	5.331378555880	0.001162938396	
822000	378.179319	1	5.301473881458	0.001157204961	
823000	377.546799	1	5.286355185013	0.001164547704	
824000	377.973294	1	5.325294690003	0.001159591550	
825000	377.888737	1	5.327301585723	0.001160572477	
826000	378.140900	1	5.320212768633	0.001157649625	
827000	377.718432	1	5.289343980116	0.001162550673	
828000	377.229975	1	5.338467508457	0.001168243125	
829000	375.666656	1	5.264991399399	0.001186649997	
830000	375.359674	1	5.357732775087	0.001190298393	
831000	378.266030	1	5.307415198637	0.001156201974	
832000	378.087403	1	5.298039759286	0.001158269104	
833000	377.893816	1	5.292921823079	0.001160513539	
834000	378.211386	1	5.317052660580	0.001156833941	
835000	378.249297	1	5.305601993133	0.001156395455	
836000	378.156880	1	5.319588449981	0.001157464657	
837000	378.052374	1	5.296965390780	0.001158674899	
838000	378.091663	1	5.298177019950	0.001158219763	
839000	378.216637	1	5.303351475848	0.001156773197	
840000	378.013641	1	5.295871429330	0.001159123784	
841000	376.859911	1	5.276961468311	0.001172574383	
842000	378.004476	1	5.295624665386	0.001159230016	
843000	378.248469	1	5.305531067924	0.001156405033	
844000	378.119244	1	5.321002360141	0.001157900355	
845000	378.218320	1	5.303448742981	0.001156753720	
846000	378.239025	1	5.315319896911	0.001156514239	
847000	377.907000	1	5.293221217696	0.001160360536	
848000	378.240744	1	5.304916579767	0.001156494359	
849000	378.094069	1	5.321854205904	0.001158191891	
850000	378.224475	1	5.303817155794	0.001156682529	
851000	378.196801	1	5.302296783986	0.001157002672	
852000	375.792570	1	5.266106385789	0.001185156784	
853000	378.211779	1	5.303078472116	0.001156829385	
854000	377.692520	1	5.331243417202	0.001162851959	
855000	378.155729	1	5.300474700290	0.001157477976	
856000	378.149440	1	5.300225431429	0.001157550768	
857000	378.190214	1	5.301976906610	0.001157078885	
858000	375.459783	1	5.356895268696	0.001189107397	
859000	378.239586	1	5.304830664847	0.001156507754	
860000	377.669054	1	5.288442268965	0.001163124857	
861000	374.999355	1	5.259470438264	0.001194594998	
862000	376.542157	1	5.346704440131	0.001176306208	
863000	378.184894	1	5.318381978916	0.001157140447	
864000	378.070830	1	5.322589458487	0.001158461081	
865000	378.212169	1	5.317009512071	0.001156824883	
866000	377.982024	1	5.325072329195	0.001159490322	
867000	377.929417	1	5.293742745084	0.001160100456	
868000	376.753860	1	5.275734772168	0.001173818574	
869000	378.266893	1	5.307544086280	0.001156191987	
870000	377.444310	1	5.335373455899	0.001165741849	
871000	378.041182	1	5.296640143197	0.001158804596	
872000	378.260505	1	5.306706161662	0.001156265854	
873000	378.247455	1	5.314663679365	0.001156416751	
874000	378.123045	1	5.320867952770	0.001157856350	
875000	377.874765	1	5.327611277003	0.001160734642	
876000	378.274867	1	5.309635440929	0.001156099795	
877000	377.066615	1	5.340619991496	0.001170153133	
878000	378.141210	1	5.299908419111	0.001157646044	
879000	378.069281	1	5.297472523628	0.001158479025	
880000	375.823581	1	5.266385148957	0.001184789305	
881000	378.271953	1	5.311608792406	0.001156133486	
882000	378.255464	1	5.313938914886	0.001156324139	
883000	377.291534	1	5.282495670885	0.001167524195	
884000	378.021400	1	5.296083750460	0.001159033846	
885000	377.926815	1	5.293681372586	0.001160130637	
886000	378.270492	1	5.311935670236	0.001156150380	
887000	377.693487	1	5.288883704885	0.001162840706	
888000	376.989400	1	5.278522032364	0.001171057005	
889000	378.195270	1	5.317888207430	0.001157020389	
890000	376.105229	1	5.268999231992	0.001181457063	
891000	378.159275	1	5.319491318752	0.001157436934	
892000	378.202538	1	5.317522930326	0.001156936294	
893000	378.269434	1	5.312140591676	0.001156162610	
894000	378.275051	1	5.309867796483	0.001156097676	
895000	377.784845	1	5.290621885776	0.001161778845	
896000	377.400875	1	5.336029711938	0.001166248305	
897000	378.219927	1	5.316566549707	0.001156735134	
898000	375.867305	1	5.266781082689	0.001184271384	
899000	376.924996	1	5.342372783938	0.001171811463	
900000	378.119813	1	5.299127101499	0.001157893774	
901000	378.088807	1	5.298084810268	0.001158252847	
902000	378.109010	1	5.298753085858	0.001158018863	
903000	377.114799	1	5.280108627300	0.001169589443	
904000	377.952735	1	5.294303440342	0.001159829974	
905000	378.043703	1	5.323396754918	0.001158775383	
906000	377.746413	1	5.330236850054	0.001162225429	
907000	377.908327	1	5.326857829658	0.001160345142	
908000	377.955104	1	5.294361513065	0.001159802500	
909000	378.066454	1	5.297386321290	0.001158511773	
910000	378.258637	1	5.313611210699	0.001156287453	
911000	378.273136	1	5.308827464792	0.001156119811	
912000	377.570164	1	5.286739796779	0.001164275647	
913000	378.261846	1	5.313245658034	0.001156250343	
914000	378.178907	1	5.301455467740	0.001157209721	
915000	378.274714	1	5.310596614509	0.001156101568	
916000	378.236546	1	5.315497909742	0.001156542919	
917000	378.145687	1	5.300079604078	0.001157594220	
918000	377.999155	1	5.324626189295	0.001159291710	
919000	378.119563	1	5.320991144712	0.001157896662	
920000	378.272263	1	5.308579117245	0.001156129911	
921000	378.267358	1	5.312493204541	0.001156186613	
922000	378.196052	1	5.302259726106	0.001157011343	
923000	376.680458	1	5.274910073101	0.001174680489	
924000	375.827288	1	5.353690884603	0.001184745390	
925000	378.108239	1	5.321382587955	0.001158027786	
926000	377.724743	1	5.330647423916	0.001162477306	
927000	377.277756	1	5.337807094511	0.001167685056	
928000	377.954822	1	5.325754866479	0.001159805765	
929000	378.161866	1	5.300724381494	0.001157406938	
930000	378.027171	1	5.296243764604	0.001158966961	
931000	377.329577	1	5.283036488096	0.001167080108	
932000	377.604214	1	5.287311793622	0.001163879276	
933000	378.155914	1	5.319627346320	0.001157475838	
934000	377.514369	1	5.285831307604	0.001164925431	
935000	378.052185	1	5.296959825703	0.001158677092	
936000	378.201218	1	5.302518869326	0.001156951570	
937000	377.960667	1	5.325610721532	0.001159737979	
938000	378.209494	1	5.302953664008	0.001156855819	
939000	378.232727	1	5.315761153757	0.001156587079	
940000	376.403235	1	5.271951045134	0.001177941497	
941000	377.568044	1	5.286704647023	0.001164300326	
942000	377.892909	1	5.327208036685	0.001160524059	
943000	378.224232	1	5.303802228337	0.001156685334	
944000	378.058630	1	5.297150733589	0.001158602415	
945000	378.257382	1	5.306365127240	0.001156301967	
946000	377.472883	1	5.334932487676	0.001165408817	
947000	377.015888	1	5.341258854812	0.001170746859	
948000	378.264606	1	5.307215493991	0.001156218436	
949000	377.728418	1	5.289531090930	0.001162434591	
950000	378.268316	1	5.307772100867	0.001156175543	
951000	378.256826	1	5.306307726905	0.001156308389	
952000	378.230338	1	5.304189558001	0.001156614718	
953000	377.352289	1	5.283364466593	0.001166815079	
954000	378.024327	1	5.323944804974	0.001158999930	
955000	377.358220	1	5.336658691907	0.001166745875	
956000	377.626543	1	5.287694729838	0.001163619418	
957000	378.268759	1	5.312261519104	0.001156170420	
958000	378.122931	1	5.320872011969	0.001157857671	
959000	376.363756	1	5.271547518185	0.001178406621	
960000	377.200522	1	5.338867203409	0.001168587254	
961000	378.055332	1	5.323056791147	0.001158640636	
962000	377.713984	1	5.330848306492	0.001162602390	
963000	378.275074	1	5.310184892548	0.001156097405	
964000	378.210963	1	5.317075843589	0.001156838830	
965000	377.872174	1	5.292441354730	0.001160764715	
966000	377.772255	1	5.329736143332	0.001161925123	
967000	377.977192	1	5.294913667250	0.001159546347	
968000	378.229906	1	5.315948150808	0.001156619714	
969000	377.646825	1	5.332061213226	0.001163383436	
970000	377.245683	1	5.281857399174	0.001168059628	
971000	378.272523	1	5.308648649227	0.001156126896	
972000	377.378279	1	5.336364739572	0.001166511855	
973000	377.436536	1	5.284617324058	0.001165832483	
974000	378.052181	1	5.296959705177	0.001158677139	
975000	377.794975	1	5.290824181449	0.001161661168	
976000	376.318145	1	5.349023154860	0.001178944230	
977000	378.273448	1	5.308929211714	0.001156116210	
978000	377.338522	1	5.283165184389	0.001166975727	
979000	377.808201	1	5.291091536125	0.001161507535	
980000	377.951732	1	5.294278913113	0.001159841608	
981000	378.269768	1	5.312078145841	0.001156158749	
982000	376.586846	1	5.346224743342	0.001175780650	
983000	377.936853	1	5.293919447232	0.001160014193	
984000	378.248911	1	5.305568858733	0.001156399911	
985000	377.607487	1	5.332741946096	0.001163841186	
986000	378.091019	1	5.321953303760	0.001158227224	
987000	376.903850	1	5.342626616612	0.001172059279	
988000	378.265818	1	5.312724955937	0.001156204426	
989000	377.946072	1	5.325968243946	0.001159907256	
990000	378.041101	1	5.323471622182	0.001158805525	
991000	377.995373	1	5.324725839661	0.001159335553	
992000	378.062479	1	5.297266080470	0.001158557827	
993000	378.127074	1	5.299385839693	0.001157809702	
994000	377.384473	1	5.336273324053	0.001166439608	
995000	374.602429	1	5.363669596450	0.001199346090	
996000	377.883965	1	5.327407968626	0.001160627857	
997000	376.464327	1	5.272583742133	0.001177222086	
998000	378.256959	1	5.306321353776	0.001156306855	
999000	378.274775	1	5.309558224988	0.001156100859	
1000000	376.879167	1	5.342920498402	0.001172348617	
1001000	377.886856	1	5.327343607811	0.001160594312	
1002000	376.595271	1	5.273975853107	0.001175681589	
1003000	377.910165	1	5.293293868248	0.001160323816	
1004000	377.860116	1	5.327930267620	0.001160904693	
1005000	378.265562	1	5.307348010098	0.001156207378	
1006000	378.251910	1	5.305833545814	0.001156365236	
1007000	377.805576	1	5.291038177989	0.001161538025	
1008000	378.263551	1	5.313033299292	0.001156230631	
1009000	377.997898	1	5.324659379187	0.001159306279	
1010000	377.882037	1	5.327450786360	0.001160650243	
