# Supplementary material for: Reply to: ‘Reconstructed evolutionary patterns from crocodile-line archosaurs demonstrate the impact of failure to log-transform body size data’
Source: Commun Biol. 2022 Feb 25;5:170. doi: 10.1038/s42003-022-03072-x (PMC8881626; doi:10.1038/s42003-022-03072-x)
Supplement: Supplementary file 4 — Supplementary Data 2 [file 42003_2022_3072_MOESM4_ESM.zip › simulations/log_files/BM/simulated_data_logged_10.txt.Log.txt]

Options:
Model:                           Continuous: Random Walk
Tree File Name:                  tree_simlation_10.nex
Data File Name:                  simulated_data_logged_10.txt
Log File Name:                   simulated_data_logged_10.txt.Log.txt
Save Initial Trees:              False
Save Trees:                      False
Summary:                         False
Seed:                            1895877993
Precision:                       64 bits
Cores:                           1
Analysis Type:                   MCMC
Sample Period:                   1000
Iterations:                      1010000
Burn in:                         10000
MCMC ML Start:                   False
Schedule File:                   simulated_data_logged_10.txt.Schedule.txt
Rate Dev:                        AutoTune
No of Rates:                     1
Test for trait correlation:      True
Kappa:                           Not in use
Delta:                           Not in use
Lambda:                          Not in use
OU:                              Not in use
Min Trans Taxa No:               10
RJ Local Kappa:                  False
RJ Local Lambda:                 False
RJ Local Delta:                  False
RJ Local OU:                     False
Restrictions:
    alpha-1                      None
Prior Information:
    Priors
        alpha-1 - uniform -100.00 100.00 
Tree Information
     Trees:                      1
     Taxa:                       200
     Sites:                      1
Iteration	Lh	Tree No	Alpha 1	Sigma^2 1 	
11000	-64.116464	1	5.547202333467	0.096932242485	
12000	-63.305956	1	5.074163714970	0.096149774020	
13000	-63.210836	1	5.323803630252	0.096058359904	
14000	-63.174857	1	5.134879092005	0.096023805918	
15000	-64.236454	1	5.566266778881	0.097048621173	
16000	-63.437846	1	5.031944214757	0.096276670116	
17000	-63.143526	1	5.157676679427	0.095993724999	
18000	-63.110358	1	5.235621249922	0.095961891504	
19000	-63.181100	1	5.131037264538	0.096029800679	
20000	-63.120588	1	5.182428795853	0.095971708974	
21000	-63.402976	1	5.042130206825	0.096243103971	
22000	-63.959751	1	4.917928090176	0.096780456236	
23000	-63.847771	1	4.938506198155	0.096672142080	
24000	-63.313807	1	5.071314542859	0.096157323130	
25000	-63.137337	1	5.275191481537	0.095987783827	
26000	-63.198615	1	5.317401791826	0.096046621810	
27000	-64.375362	1	4.851327041594	0.097183523853	
28000	-63.448377	1	5.409483880021	0.096286809076	
29000	-63.116855	1	5.188276749413	0.095968125774	
30000	-64.588259	1	5.617041659763	0.097390645013	
31000	-63.128731	1	5.172128952520	0.095979524088	
32000	-63.272279	1	5.087077217456	0.096117399484	
33000	-64.314952	1	5.578203017117	0.097124832198	
34000	-63.363137	1	5.054532078950	0.096204769168	
35000	-63.167873	1	5.139396074552	0.096017099104	
36000	-63.108514	1	5.210686249479	0.095960121556	
37000	-63.288072	1	5.080871754702	0.096132580313	
38000	-64.570527	1	4.823824029820	0.097373377289	
39000	-63.309495	1	5.072872541768	0.096153176895	
40000	-63.109902	1	5.234072276183	0.095961453958	
41000	-63.142898	1	5.280238047044	0.095993122248	
42000	-63.163920	1	5.296389629742	0.096013304278	
43000	-63.175357	1	5.303893166706	0.096024285441	
44000	-63.130830	1	5.268637123630	0.095981538055	
45000	-63.217383	1	5.327077817694	0.096064649802	
46000	-63.284985	1	5.082062456442	0.096129613422	
47000	-63.237784	1	5.336696680624	0.096084249727	
48000	-64.615764	1	4.817710793291	0.097417435479	
49000	-63.128703	1	5.266297649177	0.095979496894	
50000	-63.467441	1	5.023712538571	0.096305167233	
51000	-63.386423	1	5.047175001861	0.096227174608	
52000	-63.542011	1	5.434103172826	0.096377009190	
53000	-63.316988	1	5.070175495141	0.096160382211	
54000	-63.162111	1	5.143323726536	0.096011567281	
55000	-63.199667	1	5.317969049442	0.096047631974	
56000	-64.983090	1	4.771056954347	0.097775933692	
57000	-63.555210	1	5.437351868810	0.096389730510	
58000	-63.166307	1	5.140443979287	0.096015595913	
59000	-64.701252	1	4.806397704940	0.097500751976	
60000	-63.958630	1	4.918127264139	0.096779371164	
61000	-64.915412	1	4.779293191234	0.097709783136	
62000	-63.353694	1	5.380848373891	0.096195685575	
63000	-63.142502	1	5.158565970815	0.095992742097	
64000	-64.171597	1	4.882365239682	0.096985699251	
65000	-65.055947	1	4.762350414547	0.097847195596	
66000	-63.822046	1	5.495011620889	0.096647276536	
67000	-63.108408	1	5.227085959614	0.095960019766	
68000	-63.111317	1	5.199983486434	0.095962811260	
69000	-63.135238	1	5.273164801556	0.095985769580	
70000	-64.300277	1	4.862457201591	0.097110580963	
71000	-63.107839	1	5.218065636821	0.095959473775	
72000	-63.129232	1	5.266890331744	0.095980004639	
73000	-63.341105	1	5.376651400209	0.096183576199	
74000	-64.164923	1	4.883429303870	0.096979226264	
75000	-64.335042	1	4.857262363920	0.097144347139	
76000	-63.228795	1	5.332558608105	0.096075612656	
77000	-63.173693	1	5.135615393331	0.096022687484	
78000	-65.440942	1	5.719702447031	0.098224629005	
79000	-63.136101	1	5.164451374321	0.095986597750	
80000	-63.110487	1	5.236033355022	0.095962015222	
81000	-63.327661	1	5.066415636855	0.096170646442	
82000	-63.108000	1	5.214938755694	0.095959628008	
83000	-63.426205	1	5.035282378478	0.096265463057	
84000	-64.927364	1	5.660630581044	0.097721461686	
85000	-63.116702	1	5.249918770039	0.095967979153	
86000	-63.202544	1	5.118954188047	0.096050395202	
87000	-63.129628	1	5.171129092847	0.095980384918	
88000	-63.109795	1	5.204774030944	0.095961351213	
89000	-63.674332	1	5.464752228027	0.096504620201	
90000	-63.250455	1	5.096164494689	0.096096425459	
91000	-64.918924	1	5.659596339267	0.097713214319	
92000	-64.049403	1	5.536058649570	0.096867260322	
93000	-63.132860	1	5.167686221937	0.095983487385	
94000	-63.232514	1	5.334288794645	0.096079186261	
95000	-63.108488	1	5.210847579497	0.095960096863	
96000	-63.140636	1	5.160221389465	0.095990950517	
97000	-63.932770	1	4.922757748290	0.096754347180	
98000	-63.164568	1	5.141624626526	0.096013926101	
99000	-63.256057	1	5.093769408097	0.096101808521	
100000	-63.710757	1	5.472545693482	0.096539778678	
101000	-63.143898	1	5.157356505809	0.095994082378	
102000	-63.731878	1	4.961500555750	0.096560170760	
103000	-63.233960	1	5.334954370841	0.096080575392	
104000	-63.286916	1	5.081316479497	0.096131469185	
105000	-63.168282	1	5.299334056117	0.096017491942	
106000	-63.568017	1	5.440458863123	0.096402075535	
107000	-63.649720	1	4.979113669358	0.096480871637	
108000	-63.428327	1	5.403789169447	0.096267505989	
109000	-64.261371	1	5.570098630444	0.097072806104	
110000	-63.148148	1	5.284645934515	0.095998161936	
111000	-63.983497	1	4.913739607600	0.096803440702	
112000	-63.426535	1	5.035186961475	0.096265780598	
113000	-63.108900	1	5.229904632162	0.095960492163	
114000	-63.319735	1	5.069198940288	0.096163023578	
115000	-63.135612	1	5.164927445624	0.095986128121	
116000	-63.307370	1	5.073646347455	0.096151133917	
117000	-63.281321	1	5.083489783100	0.096126090722	
118000	-63.286308	1	5.081550956572	0.096130884793	
119000	-63.174543	1	5.303381090450	0.096023503658	
120000	-63.394331	1	5.044746685432	0.096234784761	
121000	-63.294580	1	5.078393665061	0.096138837231	
122000	-64.481734	1	5.602359816430	0.097286954604	
123000	-65.239802	1	4.741056759153	0.098027258557	
124000	-63.459114	1	5.412465096321	0.096297148271	
125000	-63.140173	1	5.160638870470	0.095990506524	
126000	-63.112527	1	5.196896181936	0.095963972149	
127000	-63.375723	1	5.050515927093	0.096216878721	
128000	-63.110744	1	5.236824745003	0.095962261419	
129000	-64.954670	1	5.663960818960	0.097748149488	
130000	-63.262415	1	5.347353651246	0.096107919077	
131000	-63.205078	1	5.320837467490	0.096052829134	
132000	-63.108857	1	5.229686094364	0.095960450398	
133000	-63.281761	1	5.083317739565	0.096126513379	
134000	-63.404199	1	5.396695416422	0.096244281050	
135000	-63.110968	1	5.237488921550	0.095962476783	
136000	-64.236471	1	5.566269448695	0.097048637931	
137000	-63.288821	1	5.080584071293	0.096133300985	
138000	-63.531936	1	5.006868538448	0.096367298991	
139000	-63.113327	1	5.195068516706	0.095964740626	
140000	-63.219107	1	5.327923228203	0.096066305380	
141000	-63.575819	1	5.442330831444	0.096409597719	
142000	-64.078242	1	4.897561190727	0.096895200301	
143000	-63.655272	1	4.977883344636	0.096486228617	
144000	-63.569200	1	4.997714745616	0.096403216372	
145000	-63.291126	1	5.358755120061	0.096135516411	
146000	-64.157916	1	4.884549921862	0.096972431386	
147000	-63.107827	1	5.219569226242	0.095959462575	
148000	-63.952090	1	4.919291675845	0.096773041971	
149000	-63.195225	1	5.315550734108	0.096043365956	
150000	-63.125402	1	5.176041991316	0.095976329014	
151000	-63.176763	1	5.133687860232	0.096025636153	
152000	-63.315143	1	5.367623440810	0.096158607901	
153000	-63.559041	1	5.438285765588	0.096393422810	
154000	-63.615144	1	4.986920350366	0.096447518433	
155000	-63.110758	1	5.236868101894	0.095962275234	
156000	-63.145204	1	5.282211850703	0.095995335516	
157000	-64.369197	1	5.586229931827	0.097177531961	
158000	-63.112243	1	5.197579715768	0.095963700267	
159000	-65.791702	1	4.681979428083	0.098569766729	
160000	-64.481684	1	4.836105739157	0.097286905952	
161000	-63.265719	1	5.348716503837	0.096111094145	
162000	-64.687862	1	5.630308796964	0.097487697444	
163000	-63.498185	1	5.015510594609	0.096334780379	
164000	-63.108696	1	5.209624352279	0.095960295837	
165000	-63.130547	1	5.268332493277	0.095981266663	
166000	-63.117688	1	5.186879128277	0.095968925884	
167000	-63.118076	1	5.252208568521	0.095969297599	
168000	-63.868778	1	4.934534330748	0.096692451760	
169000	-64.459967	1	4.839166541003	0.097265780575	
170000	-63.493917	1	5.016629703115	0.096330668151	
171000	-63.805965	1	4.946580211224	0.096631736121	
172000	-63.167340	1	5.298707452453	0.096016587631	
173000	-63.682331	1	5.466484442497	0.096512339748	
174000	-63.233882	1	5.334918497893	0.096080500317	
175000	-63.347919	1	5.378936772009	0.096190130591	
176000	-64.934692	1	5.661526623801	0.097728622652	
177000	-64.648483	1	5.625113683193	0.097449314644	
178000	-63.115516	1	5.247795309681	0.095966841232	
179000	-63.639936	1	4.981297052150	0.096471432334	
180000	-63.242853	1	5.099491309559	0.096089120448	
181000	-63.760768	1	5.482875175327	0.096588070783	
182000	-63.126430	1	5.174796557635	0.095977315890	
183000	-63.637159	1	5.456538186015	0.096468753490	
184000	-63.147543	1	5.284153342006	0.095997581297	
185000	-65.711434	1	5.748277578788	0.098490678450	
186000	-64.119686	1	4.890730079577	0.096935365984	
187000	-63.260897	1	5.091736089101	0.096106459926	
188000	-63.116644	1	5.188640438126	0.095967923362	
189000	-63.505654	1	5.424891263803	0.096341975054	
190000	-66.171900	1	5.793821094572	0.098945240045	
191000	-63.170377	1	5.137747946373	0.096019503484	
192000	-63.675749	1	4.973398453263	0.096505988173	
193000	-65.238272	1	4.741230285973	0.098025758040	
194000	-63.258427	1	5.345688974150	0.096104086419	
195000	-63.484404	1	5.019145912801	0.096321504917	
196000	-63.122574	1	5.258788896528	0.095973614354	
197000	-63.318257	1	5.368734935384	0.096161602346	
198000	-63.145491	1	5.282453517987	0.095995611345	
199000	-64.317452	1	5.578576890322	0.097127260943	
200000	-63.447513	1	5.029216544120	0.096285977227	
201000	-63.192218	1	5.313878508075	0.096040477935	
202000	-63.198143	1	5.317146234859	0.096046168619	
203000	-63.151046	1	5.151501919281	0.096000944213	
204000	-63.430674	1	5.033993718902	0.096269765528	
205000	-63.818869	1	4.944063112775	0.096644206308	
206000	-63.166057	1	5.140612877389	0.096015355492	
207000	-63.109338	1	5.206562301933	0.095960912585	
208000	-64.361966	1	5.585169921987	0.097170505805	
209000	-64.358418	1	5.584648659335	0.097167058128	
210000	-63.340409	1	5.376416076693	0.096182906661	
211000	-63.339723	1	5.376183843693	0.096182246899	
212000	-65.122206	1	5.683890042244	0.097912050018	
213000	-63.119133	1	5.184591304822	0.095970311870	
214000	-64.195855	1	5.559933193273	0.097009228673	
215000	-63.766730	1	5.484080067538	0.096593829546	
216000	-63.401233	1	5.042654727265	0.096241426312	
217000	-64.147648	1	5.552259750540	0.096962474790	
218000	-64.384224	1	5.588423480469	0.097192136195	
219000	-63.316459	1	5.368094089353	0.096159873134	
220000	-63.998677	1	5.527367140636	0.096818136614	
221000	-63.369347	1	5.385920191031	0.096210744239	
222000	-63.128347	1	5.172564061652	0.095979155128	
223000	-63.108028	1	5.214602253335	0.095959655145	
224000	-64.459240	1	5.599189141085	0.097265073638	
225000	-63.193209	1	5.124025827333	0.096041429463	
226000	-63.108178	1	5.225343892679	0.095959799656	
227000	-63.143717	1	5.157512288117	0.095993908261	
228000	-63.145494	1	5.282455864339	0.095995614028	
229000	-64.252928	1	4.869653740688	0.097064610291	
230000	-63.276051	1	5.085568782164	0.096121025593	
231000	-64.098299	1	5.544220861722	0.096914636551	
232000	-63.126804	1	5.264106036767	0.095977674546	
233000	-63.918920	1	5.513191314960	0.096740947575	
234000	-63.130966	1	5.268783491304	0.095981669050	
235000	-63.299625	1	5.076502314768	0.096143687429	
236000	-64.876321	1	5.654339601616	0.097671594523	
237000	-63.190429	1	5.312869246868	0.096038759363	
238000	-63.151020	1	5.151522251483	0.096000919310	
239000	-63.599927	1	4.990439768202	0.096432842587	
240000	-63.324206	1	5.067622873909	0.096167322875	
241000	-63.742634	1	4.959281925267	0.096570557560	
242000	-63.861189	1	5.502495627250	0.096685114042	
243000	-63.109899	1	5.234061296642	0.095961451011	
244000	-63.252514	1	5.095278989107	0.096098403583	
245000	-63.166601	1	5.298212373022	0.096015878156	
246000	-63.480184	1	5.020272185820	0.096317440491	
247000	-63.940619	1	5.517113781489	0.096761942150	
248000	-63.263128	1	5.090809566430	0.096108604232	
249000	-63.149895	1	5.152410024316	0.095999839251	
250000	-63.221837	1	5.109209086601	0.096068928578	
251000	-63.513636	1	5.011509991560	0.096349666053	
252000	-63.164840	1	5.297020098817	0.096014187759	
253000	-63.640798	1	4.981103938297	0.096472263737	
254000	-63.152338	1	5.150496698820	0.096002184737	
255000	-63.576559	1	4.995951040542	0.096410310881	
256000	-63.210504	1	5.114823647335	0.096058040994	
257000	-63.287044	1	5.357191337647	0.096131592139	
258000	-63.529970	1	5.431096192997	0.096365404504	
259000	-63.108288	1	5.226231012040	0.095959904884	
260000	-63.132840	1	5.167706866012	0.095983468143	
261000	-63.111756	1	5.198807791880	0.095963233020	
262000	-63.616265	1	4.986663218920	0.096448599444	
263000	-65.008285	1	5.670430692548	0.097800571057	
264000	-63.147601	1	5.154258108912	0.095997636607	
265000	-63.182183	1	5.130387768189	0.096030840529	
266000	-63.250765	1	5.342427774529	0.096096723298	
267000	-63.265660	1	5.089766183098	0.096111037584	
268000	-63.299332	1	5.076611589209	0.096143405444	
269000	-63.166237	1	5.140491337625	0.096015528448	
270000	-64.547475	1	4.826974824398	0.097350933437	
271000	-63.141204	1	5.159712247033	0.095991496259	
272000	-63.247513	1	5.097441538886	0.096093597656	
273000	-64.189883	1	4.879466782575	0.097003435206	
274000	-63.361926	1	5.383534916597	0.096203604201	
275000	-63.327484	1	5.066477497034	0.096170475498	
276000	-63.311806	1	5.072035227360	0.096155399746	
277000	-63.153499	1	5.149606495494	0.096003298580	
278000	-63.884476	1	5.506857061772	0.096707631723	
279000	-63.126769	1	5.264064308266	0.095977640691	
280000	-63.332587	1	5.373747370199	0.096175383798	
281000	-63.856578	1	5.501624165524	0.096680656007	
282000	-63.142056	1	5.279501335598	0.095992314216	
283000	-64.068638	1	4.899164657590	0.096885894520	
284000	-63.200430	1	5.120079883169	0.096048365006	
285000	-64.003729	1	5.528243418003	0.096823027330	
286000	-63.988564	1	4.912853204186	0.096808345558	
287000	-64.116149	1	5.547150938919	0.096931937633	
288000	-63.127983	1	5.172979677969	0.095978805894	
289000	-65.954134	1	4.665734969215	0.098730005216	
290000	-63.728436	1	5.476244058380	0.096556847384	
291000	-63.726538	1	5.475849577880	0.096555014990	
292000	-63.171858	1	5.301669996179	0.096020925746	
293000	-63.166013	1	5.297816478262	0.096015314008	
294000	-63.333568	1	5.374084523511	0.096176327097	
295000	-63.321578	1	5.369911531800	0.096164796527	
296000	-63.134214	1	5.166311055150	0.095984786505	
297000	-63.179030	1	5.132292526500	0.096027812614	
298000	-63.391916	1	5.045484946166	0.096232459826	
299000	-64.376787	1	5.587339534506	0.097184908610	
300000	-63.109043	1	5.230593189213	0.095960629402	
301000	-63.214814	1	5.112653827238	0.096062181047	
302000	-63.505092	1	5.013712734156	0.096341434147	
303000	-63.725902	1	4.962741365752	0.096554400570	
304000	-63.146833	1	5.283570167785	0.095996899558	
305000	-63.274787	1	5.086072455483	0.096119810242	
306000	-63.172091	1	5.301820188453	0.096021149903	
307000	-65.122017	1	4.754590517505	0.097911864916	
308000	-63.329516	1	5.065771781427	0.096172429778	
309000	-63.503311	1	5.014174814002	0.096339718437	
310000	-63.488259	1	5.420336099238	0.096325218279	
311000	-65.121029	1	4.754705589559	0.097910897974	
312000	-63.999092	1	5.527439213016	0.096818538343	
313000	-63.489944	1	5.017676767960	0.096326841163	
314000	-63.736860	1	5.477987928535	0.096564981528	
315000	-63.160893	1	5.294277811465	0.096010397343	
316000	-63.215388	1	5.112367983326	0.096062732790	
317000	-63.194323	1	5.123406669321	0.096042499091	
318000	-63.292673	1	5.079115339595	0.096137003615	
319000	-63.111018	1	5.237632179059	0.095962524281	
320000	-63.147372	1	5.284013159393	0.095997416860	
321000	-63.417848	1	5.400742209923	0.096257418737	
322000	-65.562157	1	5.732694865469	0.098343764296	
323000	-63.107828	1	5.219648010189	0.095959463116	
324000	-63.308774	1	5.365324031704	0.096152484060	
325000	-64.160098	1	5.554258006248	0.096974547499	
326000	-63.282996	1	5.355623120489	0.096127701157	
327000	-63.330658	1	5.373082113433	0.096173528552	
328000	-63.441082	1	5.407431818417	0.096279785701	
329000	-63.325964	1	5.067007408996	0.096169013978	
330000	-64.216243	1	5.563128071773	0.097029008919	
331000	-63.245568	1	5.098292725847	0.096091729226	
332000	-63.138239	1	5.162417774186	0.095988649985	
333000	-63.431809	1	5.404790699832	0.096270858321	
334000	-63.185286	1	5.128552115182	0.096033820684	
335000	-64.996593	1	4.769431074953	0.097789137193	
336000	-63.210771	1	5.323770686088	0.096058297602	
337000	-63.881146	1	4.932220986613	0.096704412267	
338000	-63.109534	1	5.232689542320	0.095961100030	
339000	-63.306487	1	5.364489282816	0.096150284597	
340000	-63.124368	1	5.261126646359	0.095975336481	
341000	-63.365051	1	5.384543517278	0.096206610771	
342000	-63.120064	1	5.183192913324	0.095971205647	
343000	-63.639785	1	5.457127512547	0.096471286155	
344000	-63.112317	1	5.197400589341	0.095963770699	
345000	-63.625762	1	4.984495673127	0.096457759591	
346000	-64.555478	1	4.825878248839	0.097358724232	
347000	-63.718368	1	4.964314235307	0.096547126213	
348000	-64.069136	1	4.899081299843	0.096886377144	
349000	-63.691220	1	4.970062983540	0.096520919498	
350000	-64.195291	1	4.878614185384	0.097008681258	
351000	-63.180967	1	5.131117703578	0.096029672426	
352000	-63.686389	1	5.467358640039	0.096516256181	
353000	-63.109580	1	5.232871053894	0.095961144518	
354000	-64.500703	1	5.605013988838	0.097305410975	
355000	-63.909025	1	5.511385459172	0.096731375480	
356000	-63.111145	1	5.237996144377	0.095962646627	
357000	-64.519115	1	5.607573289895	0.097323328304	
358000	-63.558891	1	5.000209072300	0.096393278985	
359000	-63.126458	1	5.263694929257	0.095977342382	
360000	-63.173578	1	5.135687931253	0.096022577830	
361000	-63.604239	1	5.449021552402	0.096437001345	
362000	-63.167043	1	5.139949415782	0.096016302876	
363000	-63.896231	1	5.509034165791	0.096719000644	
364000	-63.141208	1	5.278749654249	0.095991499883	
365000	-63.450001	1	5.028520635633	0.096288373289	
366000	-64.062526	1	5.538269432342	0.096879973462	
367000	-63.108577	1	5.228156499575	0.095960182259	
368000	-63.443814	1	5.408203024826	0.096282416295	
369000	-63.626598	1	5.454152719621	0.096458565987	
370000	-63.716786	1	4.964645647436	0.096545599174	
371000	-63.107992	1	5.223431256427	0.095959621209	
372000	-63.155561	1	5.148051837505	0.096005278177	
373000	-63.452813	1	5.027737436474	0.096291080375	
374000	-63.372249	1	5.051614782499	0.096213536447	
375000	-63.498867	1	5.015332476354	0.096335436974	
376000	-63.898632	1	4.928981675032	0.096721322897	
377000	-63.170615	1	5.300865930250	0.096019732639	
378000	-63.988701	1	5.525629362836	0.096808478737	
379000	-63.119604	1	5.254582626109	0.095970764695	
380000	-63.515802	1	5.427503238641	0.096351752847	
381000	-63.148226	1	5.284709528384	0.095998237217	
382000	-63.838085	1	5.498102277895	0.096662779429	
383000	-63.124894	1	5.261788031164	0.095975841636	
384000	-63.203688	1	5.320108573021	0.096051494379	
385000	-63.114689	1	5.192243612242	0.095966047271	
386000	-63.284494	1	5.082252885366	0.096129141306	
387000	-63.117567	1	5.251380249053	0.095968809712	
388000	-64.262053	1	5.570202978904	0.097073468419	
389000	-63.637448	1	5.456603190114	0.096469032541	
390000	-63.755745	1	4.956602657414	0.096583219568	
391000	-66.069173	1	4.654497286606	0.098843648861	
392000	-63.201859	1	5.119317671196	0.096049737153	
393000	-65.055853	1	4.762361558337	0.097847103509	
394000	-63.295983	1	5.360593223210	0.096140185633	
395000	-63.122346	1	5.258481797894	0.095973395472	
396000	-63.447758	1	5.409310640385	0.096286213203	
397000	-63.437660	1	5.031997128363	0.096276490900	
398000	-64.902150	1	4.780924633454	0.097696825554	
399000	-63.107853	1	5.217529281835	0.095959487665	
400000	-63.695981	1	5.469413053034	0.096525514429	
401000	-63.535670	1	5.005933762985	0.096370897354	
402000	-64.906615	1	4.780374772203	0.097701187398	
403000	-63.125097	1	5.176418199285	0.095976036426	
404000	-63.480434	1	5.418253152135	0.096317680926	
405000	-63.200300	1	5.318308985426	0.096048240116	
406000	-65.384231	1	5.713512123971	0.098168940110	
407000	-63.140906	1	5.278479459911	0.095991209666	
408000	-63.172400	1	5.136440295800	0.096021446112	
409000	-63.212882	1	5.324837625654	0.096060325320	
410000	-63.184070	1	5.129267205619	0.096032652499	
411000	-63.180409	1	5.131454236671	0.096029137124	
412000	-63.182648	1	5.308348401430	0.096031287354	
413000	-63.522237	1	5.429142611201	0.096357952783	
414000	-63.138506	1	5.276289741915	0.095988906387	
415000	-63.502599	1	5.014359951162	0.096339032103	
416000	-63.835197	1	5.497548205099	0.096659987461	
417000	-63.306691	1	5.073894375133	0.096150481374	
418000	-63.108249	1	5.225930370537	0.095959867628	
419000	-63.467288	1	5.414704402621	0.096305020160	
420000	-63.346854	1	5.378581695323	0.096189106041	
421000	-63.231510	1	5.104634193931	0.096078221641	
422000	-63.135959	1	5.164589469552	0.095986461101	
423000	-64.066811	1	5.538988035003	0.096884124834	
424000	-63.511301	1	5.012109667337	0.096347416301	
425000	-63.588414	1	5.445320131753	0.096421741129	
426000	-63.612228	1	5.450867699254	0.096444705260	
427000	-63.418428	1	5.037546480946	0.096257976602	
428000	-63.498363	1	5.422994300804	0.096334951223	
429000	-63.312156	1	5.366549567991	0.096155736036	
430000	-63.162675	1	5.295527865804	0.096012108311	
431000	-63.378746	1	5.388893039664	0.096219787165	
432000	-63.424938	1	5.402809095317	0.096264243040	
433000	-63.197975	1	5.121403515846	0.096046007148	
434000	-64.127911	1	5.549067646146	0.096943339132	
435000	-63.144218	1	5.281376068957	0.095994389735	
436000	-63.108880	1	5.229806397217	0.095960473282	
437000	-64.006262	1	5.528681964791	0.096825480181	
438000	-63.160275	1	5.293839798236	0.096009804514	
439000	-65.306223	1	5.704874163473	0.098092390326	
440000	-65.433043	1	5.718844594353	0.098216870289	
441000	-63.365574	1	5.053746743033	0.096207114177	
442000	-63.544129	1	5.434627776398	0.096379050521	
443000	-63.302087	1	5.075588332011	0.096146054445	
444000	-63.372240	1	5.386840701959	0.096213527200	
445000	-63.113270	1	5.243264767461	0.095964686033	
446000	-63.230331	1	5.105182074109	0.096077088769	
447000	-64.493482	1	4.834452790298	0.097298384918	
448000	-63.349537	1	5.058983894155	0.096191686918	
449000	-64.403250	1	4.847275838038	0.097210630123	
450000	-63.914609	1	5.512405969974	0.096736777538	
451000	-64.543704	1	4.827492610095	0.097347262306	
452000	-63.178481	1	5.132628274620	0.096027285692	
453000	-65.341183	1	5.708763350285	0.098126689356	
454000	-63.716189	1	5.473687638243	0.096545022585	
455000	-63.448288	1	5.409459084357	0.096286723756	
456000	-63.148667	1	5.153392698227	0.095998660358	
457000	-63.209157	1	5.115510843029	0.096056747569	
458000	-63.130663	1	5.170001003005	0.095981377856	
459000	-63.108150	1	5.225091036764	0.095959772269	
460000	-63.175535	1	5.304004896327	0.096024456648	
461000	-63.291995	1	5.359085632343	0.096136351485	
462000	-64.113295	1	4.891774405078	0.096929170888	
463000	-63.266684	1	5.349112189003	0.096112022274	
464000	-66.467784	1	5.821372392240	0.099238436971	
465000	-63.394741	1	5.393836778287	0.096235179163	
466000	-63.630242	1	5.454978447872	0.096462080740	
467000	-63.206420	1	5.116921737156	0.096054118784	
468000	-63.410863	1	5.039776035044	0.096250694990	
469000	-63.128210	1	5.265738944639	0.095979024075	
470000	-63.137574	1	5.275416332369	0.095988011877	
471000	-63.108602	1	5.210155578743	0.095960206101	
472000	-63.133842	1	5.271773411329	0.095984429736	
473000	-63.245268	1	5.340033734903	0.096091440486	
474000	-63.110138	1	5.234891299418	0.095961679905	
475000	-64.785232	1	5.642889236260	0.097582667233	
476000	-63.170578	1	5.300841881267	0.096019697135	
477000	-63.791259	1	5.488981418142	0.096617526134	
478000	-63.683134	1	5.466657749646	0.096513115071	
479000	-63.134229	1	5.272162403066	0.095984800791	
480000	-63.133765	1	5.166762934381	0.095984355841	
481000	-63.110838	1	5.237105796954	0.095962351578	
482000	-66.149451	1	4.646778472152	0.098923030411	
483000	-63.647198	1	5.458783930804	0.096478438348	
484000	-63.110224	1	5.203277216068	0.095961762822	
485000	-63.830679	1	5.496679422760	0.096655620854	
486000	-63.219904	1	5.328311955427	0.096067070968	
487000	-63.107829	1	5.218652539914	0.095959464538	
488000	-64.349725	1	5.583368522103	0.097158612044	
489000	-63.404156	1	5.396682650288	0.096244240074	
490000	-63.422683	1	5.036304224438	0.096262072753	
491000	-63.598081	1	5.447588245744	0.096431062709	
492000	-63.308114	1	5.073374792262	0.096151849635	
493000	-63.509398	1	5.012599726067	0.096345582619	
494000	-64.147364	1	4.886244545815	0.096962199162	
495000	-63.580810	1	4.994938454034	0.096414409437	
496000	-63.381444	1	5.389737063119	0.096222383683	
497000	-63.901533	1	5.510010823929	0.096724128645	
498000	-63.152747	1	5.150181738367	0.096002577184	
499000	-63.362828	1	5.383826648812	0.096204471943	
500000	-63.236668	1	5.336190766757	0.096083177155	
501000	-63.110657	1	5.236560225845	0.095962177868	
502000	-63.904724	1	5.510597214120	0.096727215811	
503000	-63.118816	1	5.253379276635	0.095970008321	
504000	-63.494365	1	5.016511975859	0.096331099680	
505000	-63.795280	1	4.948682080804	0.096621410855	
506000	-63.878185	1	5.505685293592	0.096701548192	
507000	-63.766468	1	5.484027244623	0.096593576530	
508000	-63.134637	1	5.165888687464	0.095985192382	
509000	-63.240619	1	5.100486660929	0.096086973764	
510000	-66.630936	1	4.602387148096	0.099400477918	
511000	-63.107848	1	5.220743585638	0.095959482268	
512000	-64.216137	1	4.875347041031	0.097028905803	
513000	-63.234015	1	5.103478856770	0.096080628369	
514000	-63.108863	1	5.208740955240	0.095960456362	
515000	-63.128266	1	5.172655902949	0.095979077687	
516000	-63.166566	1	5.298189199702	0.096015845056	
517000	-64.913771	1	4.779494780071	0.097708179428	
518000	-63.167481	1	5.139656671870	0.096016723429	
519000	-63.108024	1	5.223816458328	0.095959651827	
520000	-64.326045	1	4.858599724046	0.097135607713	
521000	-65.309574	1	5.705248293632	0.098095677915	
522000	-63.213884	1	5.325340574965	0.096061288315	
523000	-63.466460	1	5.414478754221	0.096304222824	
524000	-63.376263	1	5.388112699257	0.096217398023	
525000	-63.706312	1	5.471607348357	0.096535487372	
526000	-63.268197	1	5.349729760443	0.096113476524	
527000	-63.739747	1	5.478582842078	0.096567769037	
528000	-64.300232	1	4.862463970091	0.097110537287	
529000	-63.189688	1	5.312448215853	0.096038047876	
530000	-63.153239	1	5.149804812940	0.096003049199	
531000	-63.770203	1	4.953679077151	0.096597184314	
532000	-63.582740	1	5.443978240652	0.096416269984	
533000	-63.803502	1	5.491395182347	0.096629355656	
534000	-63.111803	1	5.239770611839	0.095963277425	
535000	-63.111450	1	5.199620639124	0.095962938757	
536000	-63.112208	1	5.197666071325	0.095963666520	
537000	-64.747115	1	4.800450607520	0.097545478337	
538000	-65.018219	1	5.671619622305	0.097810286602	
539000	-64.468097	1	4.838017968816	0.097273688053	
540000	-64.255697	1	5.569229649594	0.097067298201	
541000	-63.487235	1	5.018393680259	0.096324232308	
542000	-63.865592	1	5.503325415392	0.096689371659	
543000	-63.203841	1	5.320189130966	0.096051641425	
544000	-63.943345	1	4.920855562553	0.096764580007	
545000	-63.413260	1	5.399392024715	0.096253002510	
546000	-63.527338	1	5.430433282080	0.096362868166	
547000	-63.175771	1	5.304152603190	0.096024683331	
548000	-63.110864	1	5.237184816695	0.095962377184	
549000	-66.307737	1	5.806619920010	0.099079735744	
550000	-63.517789	1	5.010447692301	0.096353667356	
551000	-63.348974	1	5.379287481466	0.096191144778	
552000	-63.236626	1	5.102286687867	0.096083137133	
553000	-63.203995	1	5.320270215920	0.096051789551	
554000	-63.147166	1	5.283844726330	0.095997219754	
555000	-63.170071	1	5.300511090869	0.096019209833	
556000	-63.143835	1	5.281047385590	0.095994021253	
557000	-63.118573	1	5.185459691652	0.095969774646	
558000	-63.837109	1	5.497915162180	0.096661835933	
559000	-63.402167	1	5.396085185333	0.096242325670	
560000	-63.627183	1	5.454285434413	0.096459130062	
561000	-64.758626	1	5.639487834880	0.097556707686	
562000	-63.403287	1	5.396421730517	0.096243403238	
563000	-63.127214	1	5.264588445792	0.095978068217	
564000	-63.217034	1	5.326905670370	0.096064314268	
565000	-63.323841	1	5.067750671286	0.096166972587	
566000	-63.139135	1	5.161587149680	0.095989509736	
567000	-63.606691	1	5.449589681650	0.096439365565	
568000	-63.706099	1	4.966896306114	0.096535281428	
569000	-63.109220	1	5.207067928615	0.095960799053	
570000	-63.159050	1	5.145495639055	0.096008628100	
571000	-63.404483	1	5.396780582932	0.096244554487	
572000	-63.122175	1	5.180208166158	0.095973231650	
573000	-63.228962	1	5.105821491268	0.096075773488	
574000	-65.055620	1	4.762389059083	0.097846876266	
575000	-63.521745	1	5.009440616724	0.096357479499	
576000	-63.285143	1	5.082001362091	0.096129765028	
577000	-64.304261	1	5.576600386114	0.097114449879	
578000	-64.468928	1	4.837900711132	0.097274496670	
579000	-63.222703	1	5.329666602586	0.096069760266	
580000	-63.579513	1	5.443211625174	0.096413158965	
581000	-63.414687	1	5.038645631597	0.096254375595	
582000	-63.290536	1	5.079928306248	0.096134949328	
583000	-63.291044	1	5.358724016401	0.096135437926	
584000	-63.116797	1	5.188376048957	0.095968070271	
585000	-63.567656	1	5.440372003228	0.096401728042	
586000	-63.393259	1	5.393384406810	0.096233752361	
587000	-63.125763	1	5.262857951410	0.095976675575	
588000	-63.189790	1	5.125952264594	0.096038145790	
589000	-63.439533	1	5.406993260544	0.096278294574	
590000	-63.848797	1	5.500147721646	0.096673134486	
591000	-63.204572	1	5.117885920879	0.096052343022	
592000	-63.133432	1	5.167101580048	0.095984035516	
593000	-63.508160	1	5.425539452200	0.096344390002	
594000	-63.379794	1	5.389221435341	0.096220795896	
595000	-63.230737	1	5.104993082118	0.096077478941	
596000	-63.987246	1	5.525374936975	0.096807069324	
597000	-63.745391	1	5.479742279939	0.096573220061	
598000	-63.424608	1	5.402713404733	0.096263925390	
599000	-63.542461	1	5.434214628362	0.096377442468	
600000	-63.113528	1	5.194631862316	0.095964933167	
601000	-63.352882	1	5.380580765227	0.096194903944	
602000	-63.109967	1	5.204157202153	0.095961515926	
603000	-63.124094	1	5.177680417677	0.095975073464	
604000	-63.274273	1	5.352180910608	0.096119316491	
605000	-63.113036	1	5.242742656354	0.095964461520	
606000	-63.108490	1	5.227625096769	0.095960099009	
607000	-63.322487	1	5.068226775338	0.096165670204	
608000	-63.170827	1	5.301003326663	0.096019935685	
609000	-63.571153	1	4.997245254379	0.096405099406	
610000	-63.112686	1	5.196521395786	0.095964124810	
611000	-63.295960	1	5.077873805586	0.096140163916	
612000	-63.193140	1	5.314394361570	0.096041363446	
613000	-63.170517	1	5.300802125778	0.096019638464	
614000	-63.239384	1	5.101040514054	0.096085787023	
615000	-63.797188	1	5.490153039706	0.096623254927	
616000	-66.052020	1	4.656159525651	0.098826695144	
617000	-63.657998	1	5.461176823200	0.096488858167	
618000	-63.377425	1	5.388478469810	0.096218516519	
619000	-63.154836	1	5.148593871702	0.096004583023	
620000	-63.622650	1	4.985203905382	0.096454757222	
621000	-63.144548	1	5.281656831708	0.095994706040	
622000	-68.462087	1	4.455281687853	0.101237418173	
623000	-63.246760	1	5.340688109872	0.096092874169	
624000	-63.479595	1	5.418028671117	0.096316873304	
625000	-64.110718	1	5.546262146327	0.096926673216	
626000	-63.120991	1	5.181853152432	0.095972095127	
627000	-64.846969	1	4.787776575603	0.097642930305	
628000	-63.255522	1	5.344462536000	0.096101294805	
629000	-63.275326	1	5.085857389603	0.096120328629	
630000	-63.374442	1	5.387538155704	0.096215646002	
631000	-63.390731	1	5.392610530083	0.096231320097	
632000	-63.303068	1	5.075225760297	0.096146997612	
633000	-63.218502	1	5.110831416991	0.096065724032	
634000	-63.634180	1	5.455867575514	0.096465879144	
635000	-65.516047	1	4.710668772857	0.098298427705	
636000	-63.829544	1	4.941997930842	0.096654523196	
637000	-63.108562	1	5.228067683295	0.095960167990	
638000	-64.149892	1	4.885837699729	0.096964650981	
639000	-63.133164	1	5.271084010860	0.095983778848	
640000	-63.362026	1	5.383567538811	0.096203701157	
641000	-63.123708	1	5.178176225651	0.095974703088	
642000	-63.796779	1	4.948386188939	0.096622859568	
643000	-63.346572	1	5.378487558561	0.096188834798	
644000	-64.069154	1	5.539380359599	0.096886395237	
645000	-63.286921	1	5.357144005005	0.096131474048	
646000	-63.108162	1	5.213256682234	0.095959784129	
647000	-64.368070	1	4.852393562474	0.097176437210	
648000	-63.731237	1	5.476825222809	0.096559552068	
649000	-64.226619	1	5.564742904113	0.097039076966	
650000	-63.212014	1	5.324400329381	0.096059491749	
651000	-63.269954	1	5.350443021965	0.096115164689	
652000	-63.265612	1	5.348672866814	0.096110991962	
653000	-64.091229	1	5.543053169052	0.096907785007	
654000	-63.850808	1	5.500530001312	0.096675078170	
655000	-63.158704	1	5.145744760555	0.096008296426	
656000	-63.579998	1	5.443326925464	0.096413626188	
657000	-63.347292	1	5.059730920082	0.096189526805	
658000	-63.126531	1	5.263781767990	0.095977412291	
659000	-63.559482	1	5.438393153676	0.096393848396	
660000	-63.440510	1	5.407269867172	0.096279234651	
661000	-63.416430	1	5.400326050474	0.096256054034	
662000	-63.299227	1	5.361807774919	0.096143304416	
663000	-63.285629	1	5.356645280842	0.096130232242	
664000	-63.328755	1	5.372422932899	0.096171698147	
665000	-64.137235	1	4.887879181332	0.096952378367	
666000	-63.304903	1	5.074549832336	0.096148762268	
667000	-64.153553	1	5.553208928589	0.096968200362	
668000	-63.192487	1	5.314029361882	0.096040736392	
669000	-63.190658	1	5.125459459468	0.096038979402	
670000	-63.243818	1	5.339394595860	0.096090047661	
671000	-65.083252	1	5.679330366858	0.097873916880	
672000	-63.468676	1	5.415082157863	0.096306357033	
673000	-63.144351	1	5.156969317292	0.095994517035	
674000	-63.300447	1	5.076196424327	0.096144477936	
675000	-63.108293	1	5.226265363915	0.095959909245	
676000	-64.895731	1	5.656742101110	0.097690554105	
677000	-63.235602	1	5.102752887055	0.096082153017	
678000	-64.255751	1	4.869220647393	0.097067350351	
679000	-63.567716	1	4.998072100638	0.096401785765	
680000	-63.117029	1	5.187980196015	0.095968292592	
681000	-63.268415	1	5.349818488049	0.096113686026	
682000	-63.237574	1	5.101856989906	0.096084047679	
683000	-64.101028	1	5.544670543736	0.096917281679	
684000	-63.315935	1	5.070551432047	0.096159369983	
685000	-63.268566	1	5.088578931609	0.096113830412	
686000	-63.717759	1	5.474016822924	0.096546538608	
687000	-63.893013	1	5.508439817046	0.096715888424	
688000	-64.377058	1	4.851079425548	0.097185172114	
689000	-63.143845	1	5.281056111987	0.095994031011	
690000	-64.067756	1	5.539146382830	0.096885040866	
691000	-63.808053	1	4.946171336200	0.096633753970	
692000	-65.542063	1	4.707895775843	0.098324004324	
693000	-63.121185	1	5.181578187293	0.095972281694	
694000	-63.144861	1	5.281922212420	0.095995006327	
695000	-63.885819	1	4.931351780550	0.096708931274	
696000	-63.423614	1	5.036033706135	0.096262968447	
697000	-63.905378	1	5.510717195024	0.096727848240	
698000	-63.266034	1	5.089612909377	0.096111396704	
699000	-63.229744	1	5.105455696530	0.096076525022	
700000	-63.949444	1	4.919763953785	0.096770481881	
701000	-63.246256	1	5.097990775384	0.096092390534	
702000	-63.260918	1	5.346731057088	0.096106479784	
703000	-63.107895	1	5.216517529172	0.095959528032	
704000	-64.566919	1	5.614142938143	0.097369863922	
705000	-63.552131	1	5.001860287467	0.096386762456	
706000	-63.288213	1	5.357641005553	0.096132716038	
707000	-63.160597	1	5.294068817786	0.096010114048	
708000	-63.337769	1	5.062938212033	0.096180367243	
709000	-63.139377	1	5.277094270867	0.095989742561	
710000	-63.108304	1	5.212107041416	0.095959920274	
711000	-63.331975	1	5.064922166931	0.096174794495	
712000	-64.301404	1	5.576170791440	0.097111674732	
713000	-63.644718	1	5.458231026397	0.096476045463	
714000	-63.113083	1	5.195611192284	0.095964506141	
715000	-63.134646	1	5.165879964594	0.095985200798	
716000	-63.397234	1	5.043863779127	0.096237578159	
717000	-64.186767	1	5.558499560634	0.097000412725	
718000	-63.555727	1	5.437478077600	0.096390228573	
719000	-64.419791	1	5.593565265475	0.097226710322	
720000	-63.126563	1	5.174638541833	0.095977443107	
721000	-63.663982	1	5.462492722537	0.096494632369	
722000	-63.115484	1	5.247735305625	0.095966810262	
723000	-63.156790	1	5.291318038320	0.096006458942	
724000	-63.107985	1	5.215121314739	0.095959614142	
725000	-63.969446	1	5.522247362070	0.096789839514	
726000	-63.139121	1	5.161600100217	0.095989496236	
727000	-63.786337	1	5.488005050716	0.096612771028	
728000	-63.240102	1	5.100718399165	0.096086476543	
729000	-63.108038	1	5.223976408346	0.095959665329	
730000	-65.136181	1	5.685515427377	0.097925734233	
731000	-63.232685	1	5.334367789697	0.096079350713	
732000	-63.530673	1	5.431273013881	0.096366082374	
733000	-63.137488	1	5.163123724579	0.095987929089	
734000	-63.742021	1	5.479050555790	0.096569965038	
735000	-63.152060	1	5.150711972279	0.096001917534	
736000	-63.728945	1	4.962108815340	0.096557338666	
737000	-64.119615	1	4.890741705536	0.096935296908	
738000	-63.502886	1	5.424173100484	0.096339308275	
739000	-63.786008	1	5.487939712575	0.096612453434	
740000	-63.745189	1	5.479700884976	0.096573025027	
741000	-64.825432	1	4.790479544289	0.097621903157	
742000	-64.295288	1	5.575249764082	0.097105736220	
743000	-63.490516	1	5.017525521162	0.096327392740	
744000	-64.308021	1	4.861293735076	0.097118101018	
745000	-63.111503	1	5.199476239424	0.095962990159	
746000	-63.819444	1	5.494506999355	0.096644761736	
747000	-63.636877	1	4.981983878534	0.096468480842	
748000	-63.144633	1	5.281728919203	0.095994787484	
749000	-64.871865	1	4.784672280326	0.097667242516	
750000	-63.827177	1	4.942454478092	0.096652235813	
751000	-63.724096	1	5.475341098996	0.096552657216	
752000	-64.727766	1	4.802949612298	0.097526606135	
753000	-63.460654	1	5.025569500713	0.096298631590	
754000	-63.654824	1	4.977982369088	0.096485796440	
755000	-63.133343	1	5.167191676066	0.095983950644	
756000	-63.111150	1	5.200449526412	0.095962650995	
757000	-63.893797	1	4.929873857920	0.096716646372	
758000	-63.332631	1	5.064695975398	0.096175426251	
759000	-63.865344	1	5.503278769979	0.096689131992	
760000	-63.681565	1	5.466319214319	0.096511601074	
761000	-65.964099	1	5.773705492681	0.098739844107	
762000	-63.118281	1	5.252537874122	0.095969495011	
763000	-63.148057	1	5.284572257425	0.095998074811	
764000	-63.205912	1	5.117185994320	0.096053630422	
765000	-63.259687	1	5.346217167032	0.096105297072	
766000	-63.983450	1	5.524710706518	0.096803395281	
767000	-63.125514	1	5.262553850081	0.095976436440	
768000	-63.114281	1	5.245401288193	0.095965656129	
769000	-63.171602	1	5.136953465373	0.096020680067	
770000	-63.113059	1	5.195665143787	0.095964483120	
771000	-64.929007	1	4.777626919505	0.097723067041	
772000	-63.686056	1	4.971171417828	0.096515935236	
773000	-63.145151	1	5.156291434458	0.095995284556	
774000	-63.109268	1	5.231597901307	0.095960845039	
775000	-63.803306	1	4.947101747961	0.096629166660	
776000	-63.114998	1	5.191642298502	0.095966344037	
777000	-63.661238	1	4.976568226746	0.096491985071	
778000	-63.287053	1	5.081263773471	0.096131600682	
779000	-63.432258	1	5.033539155245	0.096271290354	
780000	-63.313159	1	5.366911128007	0.096156700629	
781000	-63.110206	1	5.235119589921	0.095961745046	
782000	-64.667908	1	5.627684366857	0.097468246485	
783000	-64.229680	1	5.565217912327	0.097042047493	
784000	-63.750162	1	5.480718330454	0.096577827751	
785000	-63.434426	1	5.032918682227	0.096273377752	
786000	-63.289014	1	5.080510091400	0.096133486553	
787000	-63.135606	1	5.164932539381	0.095986123118	
788000	-64.279067	1	5.572795299196	0.097089985483	
789000	-63.148641	1	5.285045170195	0.095998635752	
790000	-63.518522	1	5.010260662237	0.096354373945	
791000	-63.275425	1	5.352640310563	0.096120423122	
792000	-63.223983	1	5.108177982195	0.096070990034	
793000	-63.178514	1	5.305850542369	0.096027317465	
794000	-63.114065	1	5.244958703178	0.095965448391	
795000	-63.402075	1	5.396057538475	0.096242237240	
796000	-63.942521	1	5.517455061701	0.096763781974	
797000	-64.268243	1	5.571148302123	0.097079477500	
798000	-63.155838	1	5.290613051760	0.096005544221	
799000	-63.393270	1	5.045070754690	0.096233762987	
800000	-63.487669	1	5.420179716362	0.096324649667	
801000	-63.108192	1	5.225457928851	0.095959812385	
802000	-63.161002	1	5.294354913615	0.096010502056	
803000	-65.435317	1	5.719091672305	0.098219103582	
804000	-63.353696	1	5.057609447850	0.096195687660	
805000	-63.682021	1	5.466417598902	0.096512040855	
806000	-63.137683	1	5.162939293793	0.095988116555	
807000	-64.519714	1	5.607656202254	0.097323910744	
808000	-63.357093	1	5.056495599366	0.096198954917	
809000	-64.552511	1	4.826284445988	0.097355835804	
810000	-63.110826	1	5.237070048957	0.095962340031	
811000	-64.181683	1	4.880763518099	0.096995481565	
812000	-63.707808	1	4.966535064520	0.096536931304	
813000	-64.226788	1	5.564769198682	0.097039241296	
814000	-63.218812	1	5.327778998799	0.096066022019	
815000	-63.917136	1	5.512866600794	0.096739222050	
816000	-66.163701	1	5.793040038720	0.098937128288	
817000	-63.277982	1	5.353655002088	0.096122880902	
818000	-63.215569	1	5.326180695222	0.096062907094	
819000	-63.373870	1	5.387357449759	0.096215096189	
820000	-63.847771	1	5.499952384879	0.096672142326	
821000	-63.297575	1	5.077268003696	0.096141716094	
822000	-63.181445	1	5.130829853400	0.096030131917	
823000	-63.184234	1	5.309288407189	0.096032810545	
824000	-63.204229	1	5.320392922563	0.096052013938	
825000	-63.145595	1	5.282541047476	0.095995711508	
826000	-63.729538	1	5.476472813921	0.096557911262	
827000	-63.296259	1	5.077761496555	0.096140451171	
828000	-63.252801	1	5.095156098061	0.096098679229	
829000	-63.713572	1	4.965320484093	0.096542495888	
830000	-64.951172	1	4.774923026788	0.097744729965	
831000	-63.123899	1	5.177930878367	0.095974885811	
832000	-63.109761	1	5.204901296776	0.095961318086	
833000	-63.213781	1	5.113169596593	0.096061189235	
834000	-63.128977	1	5.266605147854	0.095979759532	
835000	-63.138798	1	5.161898006912	0.095989186517	
836000	-63.328042	1	5.372175197444	0.096171012270	
837000	-64.368211	1	5.586085577976	0.097176573933	
838000	-64.191214	1	4.879256655271	0.097004726904	
839000	-63.360347	1	5.055435301838	0.096202085941	
840000	-63.137209	1	5.163388014492	0.095987661523	
841000	-63.880291	1	4.932380467058	0.096703584611	
842000	-63.129433	1	5.267114240911	0.095980198113	
843000	-63.130089	1	5.267834944558	0.095980827012	
844000	-63.422809	1	5.402190872924	0.096262193736	
845000	-63.388831	1	5.046431930524	0.096229492010	
846000	-63.160974	1	5.144123011085	0.096010475712	
847000	-63.284691	1	5.356281924659	0.096129330330	
848000	-66.436935	1	5.818555225147	0.099207826930	
849000	-63.145925	1	5.155641321417	0.095996028442	
850000	-63.122432	1	5.179859768289	0.095973478640	
851000	-64.331055	1	4.857854512928	0.097140473553	
852000	-63.117563	1	5.187086101079	0.095968805168	
853000	-63.120174	1	5.183031769221	0.095971310915	
854000	-63.346787	1	5.378559352825	0.096189041649	
855000	-63.164021	1	5.296459263567	0.096013401503	
856000	-64.312992	1	5.577909708408	0.097122928584	
857000	-63.131237	1	5.269072519948	0.095981928859	
858000	-63.202477	1	5.118989719899	0.096050330770	
859000	-63.153557	1	5.149561940829	0.096003354704	
860000	-63.292392	1	5.079221988119	0.096136733443	
861000	-63.774627	1	4.952790724062	0.096601458238	
862000	-63.344611	1	5.377831276521	0.096186948260	
863000	-63.349876	1	5.058871644792	0.096192012372	
864000	-63.440458	1	5.031203311580	0.096279184847	
865000	-63.852213	1	4.937661654669	0.096676436669	
866000	-64.420316	1	5.593640704300	0.097227221144	
867000	-63.124169	1	5.177584414516	0.095975145693	
868000	-64.084168	1	5.541882861089	0.096900942862	
869000	-63.251038	1	5.095913314749	0.096096985127	
870000	-65.814101	1	4.679711895267	0.098591847493	
871000	-63.147819	1	5.284378175974	0.095997845774	
872000	-63.534637	1	5.006191732522	0.096369902737	
873000	-63.503025	1	5.424209366496	0.096339442719	
874000	-64.136801	1	4.887949339874	0.096951957940	
875000	-63.875581	1	5.505198841691	0.096699029949	
876000	-63.361322	1	5.383339469051	0.096203023713	
877000	-63.726040	1	4.962712625802	0.096554533906	
878000	-63.236924	1	5.336307070339	0.096083423317	
879000	-63.257711	1	5.345387829389	0.096103398435	
880000	-63.216540	1	5.111797118126	0.096063839111	
881000	-64.164665	1	4.883470483017	0.096978976172	
882000	-63.427514	1	5.034903997862	0.096266723248	
883000	-63.167975	1	5.299130877760	0.096017197938	
884000	-63.456094	1	5.411631371420	0.096294240627	
885000	-63.653048	1	4.978375523684	0.096484082326	
886000	-63.120837	1	5.182072049642	0.095971947580	
887000	-63.122675	1	5.258924622761	0.095973711636	
888000	-64.646563	1	4.813599808740	0.097447443523	
889000	-63.140221	1	5.160595494910	0.095990552507	
890000	-63.125214	1	5.262184851640	0.095976148518	
891000	-64.177031	1	5.556957173037	0.096990969513	
892000	-63.761021	1	4.955531972454	0.096588315851	
893000	-63.994986	1	5.526725267760	0.096814562979	
894000	-63.204717	1	5.320648947749	0.096052482995	
895000	-63.187237	1	5.127416815393	0.096035694330	
896000	-66.204720	1	5.796937843490	0.098977719313	
897000	-63.683503	1	5.466737256115	0.096513470941	
898000	-63.162480	1	5.143066494203	0.096011921036	
899000	-63.679814	1	4.972517853795	0.096509910652	
900000	-63.306605	1	5.073925911258	0.096150398484	
901000	-63.120334	1	5.182797971433	0.095971464478	
902000	-63.432514	1	5.404992823778	0.096271537072	
903000	-65.567904	1	4.705155512421	0.098349415654	
904000	-63.611023	1	5.450590334456	0.096443543890	
905000	-63.182669	1	5.130097935498	0.096031307017	
906000	-63.621912	1	4.985371922442	0.096454046289	
907000	-63.122185	1	5.258264183785	0.095973241403	
908000	-64.853373	1	4.786976054877	0.097649183143	
909000	-63.142831	1	5.158278580513	0.095993058175	
910000	-63.470460	1	5.022892042736	0.096308074864	
911000	-63.197248	1	5.316659345462	0.096045308466	
912000	-63.170583	1	5.300844895306	0.096019701584	
913000	-63.107826	1	5.219350898069	0.095959461664	
914000	-63.222359	1	5.108957345356	0.096069430102	
915000	-63.133484	1	5.271410744466	0.095984086257	
916000	-63.177507	1	5.305231247209	0.096026350668	
917000	-63.122369	1	5.179945342633	0.095973417770	
918000	-63.975627	1	4.915121502365	0.096795822425	
919000	-64.084976	1	4.896441575536	0.096901725603	
920000	-63.327241	1	5.066561982989	0.096170242142	
921000	-63.343015	1	5.061163281554	0.096185413196	
922000	-63.204087	1	5.118140204132	0.096051877504	
923000	-63.366220	1	5.384919178128	0.096207735293	
924000	-63.725513	1	4.962822416032	0.096554024628	
925000	-63.377142	1	5.050069136885	0.096218243922	
926000	-63.294287	1	5.078504345585	0.096138555404	
927000	-63.262692	1	5.090990101530	0.096108185191	
928000	-63.299701	1	5.361984401429	0.096143760188	
929000	-63.957125	1	4.918394870094	0.096777914414	
930000	-63.993821	1	4.911936221221	0.096813434579	
931000	-63.108274	1	5.212331316985	0.095959891837	
932000	-63.194874	1	5.123101391251	0.096043029027	
933000	-63.736179	1	5.477847324314	0.096564323652	
934000	-65.308328	1	5.705109202021	0.098094455381	
935000	-64.333590	1	4.857477968420	0.097142936012	
936000	-63.109447	1	5.206113842761	0.095961017149	
937000	-63.231301	1	5.104731368187	0.096078020314	
938000	-63.640476	1	4.981176091338	0.096471953022	
939000	-63.705654	1	4.966990460841	0.096534851789	
940000	-63.474713	1	5.416716427177	0.096312170437	
941000	-63.113357	1	5.243455256070	0.095964769173	
942000	-63.594706	1	5.446798792546	0.096427807628	
943000	-63.133678	1	5.166851695633	0.095984271682	
944000	-63.178016	1	5.132913795098	0.096026839202	
945000	-63.373201	1	5.051313163511	0.096214451676	
946000	-63.152345	1	5.287967291489	0.096002191519	
947000	-63.167253	1	5.139809056122	0.096016504322	
948000	-63.507333	1	5.013132717776	0.096343593224	
949000	-63.358371	1	5.056078503857	0.096200184160	
950000	-64.321600	1	4.859262290302	0.097131289937	
951000	-63.566162	1	4.998447025756	0.096400287302	
952000	-64.860121	1	5.652324605221	0.097655773463	
953000	-63.123180	1	5.178864554283	0.095974196268	
954000	-63.545430	1	5.434949357092	0.096380304313	
955000	-63.287086	1	5.081250800296	0.096131633057	
956000	-63.212532	1	5.113796864524	0.096059989499	
957000	-63.233095	1	5.103901943452	0.096079744219	
958000	-63.139492	1	5.277199072692	0.095989852347	
959000	-63.267685	1	5.088937534590	0.096112984166	
960000	-64.130342	1	4.888996032208	0.096945696183	
961000	-63.123528	1	5.260048294912	0.095974529821	
962000	-63.751476	1	5.480986365219	0.096579096091	
963000	-64.206789	1	5.561650239511	0.097019836363	
964000	-63.108738	1	5.229066360918	0.095960336659	
965000	-67.237492	1	5.888082992148	0.100005229760	
966000	-63.137002	1	5.274872909567	0.095987462288	
967000	-63.271762	1	5.351173147223	0.096116902298	
968000	-63.813905	1	5.493429674507	0.096639408261	
969000	-63.383462	1	5.048093210516	0.096224324803	
970000	-63.350085	1	5.058802154240	0.096192213967	
971000	-63.217728	1	5.111210972866	0.096064981177	
972000	-64.281070	1	4.865359210855	0.097091930551	
973000	-64.009764	1	5.529287210216	0.096828871112	
974000	-64.177071	1	4.881495040024	0.096991008130	
975000	-63.117105	1	5.187850973454	0.095968365780	
976000	-63.247437	1	5.097474513453	0.096093525030	
977000	-63.107889	1	5.216637038937	0.095959522299	
978000	-63.874322	1	5.504963479790	0.096697813074	
979000	-63.839124	1	4.940157292368	0.096663783364	
980000	-63.794513	1	4.948833533794	0.096620669941	
981000	-63.521905	1	5.429058343106	0.096357632905	
982000	-63.186408	1	5.127897858693	0.096034897592	
983000	-63.183311	1	5.308742093904	0.096031923350	
984000	-63.597737	1	4.990950542361	0.096430731293	
985000	-64.178354	1	5.557167120652	0.096992252380	
986000	-63.259149	1	5.092466437515	0.096104780580	
987000	-63.119570	1	5.254530865212	0.095970731621	
988000	-63.205380	1	5.320995453469	0.096053119706	
989000	-64.658508	1	4.812016133397	0.097459085086	
990000	-63.107827	1	5.218945143792	0.095959462260	
991000	-63.159807	1	5.144952358332	0.096009355303	
992000	-63.117861	1	5.186597421400	0.095969091434	
993000	-64.108919	1	4.892491258587	0.096924929823	
994000	-64.076998	1	5.540690183801	0.096893995423	
995000	-63.199152	1	5.120767020934	0.096047137015	
996000	-63.125780	1	5.262877795774	0.095976691238	
997000	-63.155618	1	5.148009266808	0.096005332998	
998000	-63.304249	1	5.363667992130	0.096148132894	
999000	-63.247789	1	5.341137392448	0.096093862995	
1000000	-63.397266	1	5.043853985720	0.096237609223	
1001000	-66.586420	1	4.606365174639	0.099356238669	
1002000	-63.168411	1	5.299419744815	0.096017616160	
1003000	-63.160933	1	5.294306151526	0.096010435819	
1004000	-64.266066	1	5.570816050960	0.097077363656	
1005000	-63.133408	1	5.167125858816	0.095984012631	
1006000	-63.144590	1	5.156766077679	0.095994746277	
1007000	-63.422279	1	5.036421879017	0.096261683608	
1008000	-63.536784	1	5.432803007074	0.096371971457	
1009000	-63.180278	1	5.306925224713	0.096029011644	
1010000	-63.389423	1	5.046249958248	0.096230061046	
