# Supplementary material for: Reply to: ‘Reconstructed evolutionary patterns from crocodile-line archosaurs demonstrate the impact of failure to log-transform body size data’
Source: Commun Biol. 2022 Feb 25;5:170. doi: 10.1038/s42003-022-03072-x (PMC8881626; doi:10.1038/s42003-022-03072-x)
Supplement: Supplementary file 4 — Supplementary Data 2 [file 42003_2022_3072_MOESM4_ESM.zip › simulations/log_files/BM/simulated_data_logged_2.txt.Log.txt]

Options:
Model:                           Continuous: Random Walk
Tree File Name:                  tree_simlation_2.nex
Data File Name:                  simulated_data_logged_2.txt
Log File Name:                   simulated_data_logged_2.txt.Log.txt
Save Initial Trees:              False
Save Trees:                      False
Summary:                         False
Seed:                            1927334025
Precision:                       64 bits
Cores:                           1
Analysis Type:                   MCMC
Sample Period:                   1000
Iterations:                      1010000
Burn in:                         10000
MCMC ML Start:                   False
Schedule File:                   simulated_data_logged_2.txt.Schedule.txt
Rate Dev:                        AutoTune
No of Rates:                     1
Test for trait correlation:      True
Kappa:                           Not in use
Delta:                           Not in use
Lambda:                          Not in use
OU:                              Not in use
Min Trans Taxa No:               10
RJ Local Kappa:                  False
RJ Local Lambda:                 False
RJ Local Delta:                  False
RJ Local OU:                     False
Restrictions:
    alpha-1                      None
Prior Information:
    Priors
        alpha-1 - uniform -100.00 100.00 
Tree Information
     Trees:                      1
     Taxa:                       200
     Sites:                      1
Iteration	Lh	Tree No	Alpha 1	Sigma^2 1 	
11000	279.340698	1	5.299322111796	0.003305641128	
12000	279.195349	1	5.322019403345	0.003310449337	
13000	277.830014	1	5.360408158846	0.003355958030	
14000	278.904152	1	5.273537762572	0.003320103335	
15000	278.411245	1	5.259767224332	0.003336508757	
16000	277.800371	1	5.247091467423	0.003356952981	
17000	278.997948	1	5.331121327319	0.003316990681	
18000	278.134430	1	5.354414191822	0.003345757507	
19000	278.989697	1	5.331436349527	0.003317264363	
20000	275.789250	1	5.390743791210	0.003425148840	
21000	279.040673	1	5.329428010360	0.003315573781	
22000	279.134306	1	5.325252966840	0.003312470778	
23000	279.251193	1	5.289608770161	0.003308601180	
24000	278.051899	1	5.251944910326	0.003348519943	
25000	279.015563	1	5.277614266773	0.003316406416	
26000	279.339895	1	5.299148141374	0.003305667693	
27000	278.816581	1	5.337371627586	0.003323012036	
28000	279.115949	1	5.281917129711	0.003313078889	
29000	279.307971	1	5.313512397656	0.003306723145	
30000	278.809404	1	5.337595246743	0.003323250539	
31000	279.102871	1	5.281310583504	0.003313512214	
32000	278.266334	1	5.256461167763	0.003341347237	
33000	279.150301	1	5.324455055568	0.003311940993	
34000	277.690504	1	5.362957274221	0.003360643211	
35000	279.062193	1	5.328531151794	0.003314860351	
36000	278.877563	1	5.335408068188	0.003320986241	
37000	279.243032	1	5.319017793350	0.003308871202	
38000	279.346527	1	5.307192455963	0.003305448456	
39000	279.029266	1	5.329890892041	0.003315952024	
40000	279.267347	1	5.290822767555	0.003308066768	
41000	278.600176	1	5.264482252434	0.003330211014	
42000	278.621167	1	5.343009805268	0.003329512048	
43000	278.660297	1	5.341947152634	0.003328209465	
44000	279.020640	1	5.330235500048	0.003316238055	
45000	279.249390	1	5.289479502281	0.003308660852	
46000	278.990679	1	5.276651452604	0.003317231795	
47000	279.301301	1	5.314215677240	0.003306943717	
48000	279.318738	1	5.295799122860	0.003306367128	
49000	278.818317	1	5.337317319494	0.003322954354	
50000	279.268672	1	5.290927342766	0.003308022930	
51000	279.180709	1	5.285205055646	0.003310934037	
52000	279.346516	1	5.307196254977	0.003305448840	
53000	279.350688	1	5.302841241750	0.003305310917	
54000	277.603371	1	5.364496585352	0.003363572717	
55000	277.894139	1	5.359198239514	0.003353806734	
56000	279.169957	1	5.323429811622	0.003311290060	
57000	279.285380	1	5.315724880843	0.003307470275	
58000	279.280022	1	5.316190755383	0.003307647483	
59000	279.264418	1	5.290594538252	0.003308163650	
60000	279.041149	1	5.329408513869	0.003315557999	
61000	279.193967	1	5.285951491128	0.003310495103	
62000	279.209301	1	5.321195403121	0.003309987509	
63000	277.296053	1	5.238402685682	0.003373925490	
64000	279.081086	1	5.327715975289	0.003314234141	
65000	279.015418	1	5.277608545814	0.003316411234	
66000	279.108704	1	5.326471406759	0.003313318937	
67000	277.733912	1	5.362175728582	0.003359184741	
68000	279.344697	1	5.307743562715	0.003305508938	
69000	279.298110	1	5.314535516392	0.003307049245	
70000	277.871202	1	5.248416557027	0.003354576069	
71000	279.304893	1	5.313843233182	0.003306824942	
72000	277.791528	1	5.361122378849	0.003357249853	
73000	279.322917	1	5.311706436785	0.003306228962	
74000	279.286348	1	5.315638714110	0.003307438257	
75000	278.652932	1	5.342149373023	0.003328454570	
76000	278.987805	1	5.276542420337	0.003317327126	
77000	276.456943	1	5.225986544921	0.003402355544	
78000	278.652464	1	5.342162203758	0.003328470166	
79000	278.928893	1	5.274394916809	0.003319282013	
80000	279.322789	1	5.311723760059	0.003306233209	
81000	279.332514	1	5.310277861187	0.003305911696	
82000	277.729292	1	5.245791118817	0.003359339927	
83000	279.332104	1	5.310345476065	0.003305925245	
84000	279.044981	1	5.329251028936	0.003315430965	
85000	279.079334	1	5.280257773643	0.003314292201	
86000	276.790162	1	5.377373156413	0.003391037117	
87000	275.245284	1	5.210793011877	0.003443831253	
88000	279.345701	1	5.300598089568	0.003305475779	
89000	278.988192	1	5.331493410205	0.003317314274	
90000	279.319105	1	5.312205038498	0.003306355010	
91000	279.351010	1	5.303168581393	0.003305300270	
92000	279.308889	1	5.294638995800	0.003306692796	
93000	279.247231	1	5.289326272423	0.003308732276	
94000	278.835345	1	5.336779851318	0.003322388565	
95000	276.220739	1	5.222816573555	0.003410401525	
96000	279.100086	1	5.326867005113	0.003313604490	
97000	279.254339	1	5.318213447123	0.003308497099	
98000	278.243148	1	5.255952863042	0.003342122054	
99000	279.332288	1	5.310315196982	0.003305919160	
100000	279.344654	1	5.307755758288	0.003305510386	
101000	279.332829	1	5.297825105211	0.003305901283	
102000	279.247133	1	5.318731135425	0.003308735511	
103000	277.386233	1	5.368177505088	0.003370884241	
104000	279.350193	1	5.302466907859	0.003305327279	
105000	278.988051	1	5.276551718983	0.003317318981	
106000	278.649052	1	5.265795011278	0.003328583718	
107000	279.166643	1	5.323606408271	0.003311399794	
108000	279.320155	1	5.295979762490	0.003306320280	
109000	279.343928	1	5.300098120393	0.003305534384	
110000	279.306982	1	5.313620011403	0.003306755875	
111000	279.259975	1	5.290255487356	0.003308310642	
112000	279.331425	1	5.310455885267	0.003305947684	
113000	279.069000	1	5.279809893906	0.003314634731	
114000	278.942896	1	5.333159358493	0.003318817231	
115000	279.233431	1	5.319668451170	0.003309188913	
116000	278.313092	1	5.257502775898	0.003339785229	
117000	278.692682	1	5.267005584075	0.003327131779	
118000	279.343966	1	5.307942349758	0.003305533130	
119000	278.940446	1	5.274803711646	0.003318898555	
120000	279.184061	1	5.322659558343	0.003310823065	
121000	278.630741	1	5.342752449598	0.003329193282	
122000	278.616370	1	5.343138101780	0.003329671747	
123000	278.586625	1	5.343924664015	0.003330662303	
124000	276.602183	1	5.380053058134	0.003397417550	
125000	279.343987	1	5.300113868124	0.003305532417	
126000	279.228658	1	5.319982063689	0.003309346867	
127000	279.037729	1	5.278502242455	0.003315671388	
128000	279.264856	1	5.317422088655	0.003308149164	
129000	279.329639	1	5.297312683653	0.003306006745	
130000	279.208495	1	5.286806407123	0.003310014199	
131000	279.306892	1	5.294420818635	0.003306758835	
132000	279.341475	1	5.299496580105	0.003305615456	
133000	279.145568	1	5.324694314079	0.003312097722	
134000	279.211343	1	5.286979026380	0.003309919925	
135000	278.134457	1	5.253636887600	0.003345756585	
136000	279.232090	1	5.319757186570	0.003309233287	
137000	278.125804	1	5.253456942779	0.003346046137	
138000	277.597435	1	5.364600069097	0.003363772369	
139000	278.959865	1	5.332546566707	0.003318254107	
140000	278.451378	1	5.347323947801	0.003335169974	
141000	276.172562	1	5.222184184769	0.003412044972	
142000	278.881230	1	5.335286097533	0.003320864459	
143000	278.253921	1	5.351862116342	0.003341762014	
144000	279.336839	1	5.298536734470	0.003305768706	
145000	278.951153	1	5.275187704714	0.003318543215	
146000	278.626475	1	5.265183180504	0.003329335308	
147000	279.344480	1	5.300246860681	0.003305516117	
148000	279.294235	1	5.314911305169	0.003307177400	
149000	278.185661	1	5.254714693021	0.003344043882	
150000	278.610715	1	5.264761660016	0.003329860058	
151000	279.297422	1	5.314603182969	0.003307071989	
152000	277.642726	1	5.244244432750	0.003362249241	
153000	279.157846	1	5.283982850509	0.003311691092	
154000	279.257238	1	5.317999747004	0.003308401174	
155000	279.189746	1	5.285710537699	0.003310634852	
156000	278.662788	1	5.266172020687	0.003328126531	
157000	279.024783	1	5.330070542401	0.003316100665	
158000	279.313116	1	5.295118393155	0.003306553019	
159000	279.087773	1	5.280629840874	0.003314012514	
160000	279.174797	1	5.284881567279	0.003311129778	
161000	279.350008	1	5.302348280959	0.003305333396	
162000	275.207362	1	5.397695968437	0.003445137461	
163000	279.343676	1	5.300032347423	0.003305542687	
164000	276.804049	1	5.377171480633	0.003390566220	
165000	279.339029	1	5.309083091593	0.003305696311	
166000	279.340096	1	5.299191173242	0.003305661032	
167000	279.324875	1	5.296613143276	0.003306164232	
168000	279.237418	1	5.319401576891	0.003309056968	
169000	279.337643	1	5.309359801018	0.003305742145	
170000	279.302744	1	5.314067679527	0.003306895990	
171000	278.831441	1	5.336903865781	0.003322518297	
172000	277.609310	1	5.243657643697	0.003363372944	
173000	278.714254	1	5.340431717822	0.003326414139	
174000	279.209130	1	5.321205715764	0.003309993155	
175000	279.324832	1	5.311443454965	0.003306165672	
176000	278.956837	1	5.275393613735	0.003318354606	
177000	279.053476	1	5.279152181622	0.003315149328	
178000	275.988201	1	5.388245158823	0.003418341249	
179000	279.347634	1	5.301244078638	0.003305411857	
180000	279.330136	1	5.297389954576	0.003305990306	
181000	277.964976	1	5.357830966585	0.003351431818	
182000	279.328117	1	5.297081543454	0.003306057056	
183000	279.203423	1	5.286503221483	0.003310182080	
184000	279.238865	1	5.288746915062	0.003309009092	
185000	279.345213	1	5.300453575777	0.003305491900	
186000	278.281304	1	5.256792206474	0.003340847058	
187000	278.764966	1	5.338948321876	0.003324727673	
188000	279.042108	1	5.278681313043	0.003315526206	
189000	279.350148	1	5.302437335225	0.003305328762	
190000	278.853249	1	5.336205177720	0.003321793796	
191000	279.120065	1	5.325939057615	0.003312942546	
192000	279.238635	1	5.288731307417	0.003309016697	
193000	278.994201	1	5.331264844454	0.003317114972	
194000	279.074971	1	5.327982811836	0.003314436790	
195000	279.227415	1	5.287987799608	0.003309387990	
196000	279.170434	1	5.284646254370	0.003311274259	
197000	279.204132	1	5.321505235331	0.003310158622	
198000	279.034890	1	5.329663726908	0.003315765543	
199000	279.320178	1	5.295982625057	0.003306319546	
200000	278.246681	1	5.352020510750	0.003342003951	
201000	277.444143	1	5.240834493292	0.003368932723	
202000	279.003467	1	5.330908538199	0.003316807606	
203000	279.247559	1	5.289349445905	0.003308721426	
204000	277.811484	1	5.247297369700	0.003356579966	
205000	279.126863	1	5.282436284860	0.003312717312	
206000	279.298875	1	5.293590734353	0.003307023959	
207000	279.053862	1	5.279168328336	0.003315136529	
208000	279.259216	1	5.290198435750	0.003308335736	
209000	278.154617	1	5.353991976044	0.003345082159	
210000	279.333215	1	5.297889990623	0.003305888526	
211000	279.069800	1	5.279844305239	0.003314608188	
212000	279.140105	1	5.283083346850	0.003312278678	
213000	279.338853	1	5.309119106406	0.003305702138	
214000	279.313584	1	5.295172984710	0.003306537567	
215000	276.653160	1	5.379335238929	0.003395686085	
216000	279.267719	1	5.317198461470	0.003308054460	
217000	279.062743	1	5.279542718423	0.003314842107	
218000	278.215241	1	5.352702548430	0.003343054854	
219000	279.347210	1	5.306960349695	0.003305425881	
220000	279.348749	1	5.301696481902	0.003305375011	
221000	278.767948	1	5.338859153855	0.003324628533	
222000	277.509040	1	5.241928993568	0.003366747109	
223000	278.953451	1	5.275270788917	0.003318466948	
224000	279.290048	1	5.315303320698	0.003307315885	
225000	279.333056	1	5.310187228648	0.003305893762	
226000	278.484461	1	5.346517164483	0.003334066790	
227000	279.152980	1	5.324318333999	0.003311852252	
228000	279.350827	1	5.305081275197	0.003305306347	
229000	278.512547	1	5.345820233796	0.003333130520	
230000	279.341299	1	5.308593981274	0.003305621264	
231000	276.666319	1	5.228901617458	0.003395239269	
232000	279.085695	1	5.280537683928	0.003314081378	
233000	279.320511	1	5.312024723594	0.003306308511	
234000	278.711029	1	5.267526469384	0.003326521414	
235000	278.470500	1	5.261191064227	0.003334532280	
236000	278.992573	1	5.276723570216	0.003317168948	
237000	278.432413	1	5.347779851043	0.003335802545	
238000	279.097956	1	5.326963752297	0.003313675084	
239000	279.342604	1	5.299763027543	0.003305578123	
240000	279.120149	1	5.282115471289	0.003312939735	
241000	279.131846	1	5.282677484021	0.003312552246	
242000	279.071594	1	5.279921541884	0.003314548747	
243000	279.349864	1	5.305789191822	0.003305338165	
244000	279.328429	1	5.297128266603	0.003306046749	
245000	279.340724	1	5.308722745569	0.003305640282	
246000	278.249447	1	5.256090452179	0.003341911511	
247000	278.961703	1	5.332479410781	0.003318193121	
248000	279.105593	1	5.326614984826	0.003313421998	
249000	279.109050	1	5.281595134281	0.003313307467	
250000	279.272443	1	5.316820897899	0.003307898183	
251000	279.343474	1	5.299980001415	0.003305549394	
252000	279.255031	1	5.289887775388	0.003308474202	
253000	279.348585	1	5.306426217809	0.003305380453	
254000	277.959641	1	5.250115387747	0.003351610629	
255000	277.417018	1	5.240382386978	0.003369846681	
256000	278.037552	1	5.251656320662	0.003349000381	
257000	279.149969	1	5.283578595656	0.003311951974	
258000	279.307482	1	5.294484759171	0.003306739324	
259000	278.714570	1	5.267627848873	0.003326403625	
260000	279.324479	1	5.311492519513	0.003306177313	
261000	277.514669	1	5.366025700324	0.003366557601	
262000	279.096989	1	5.327007529229	0.003313707125	
263000	279.279235	1	5.316257706037	0.003307673518	
264000	277.739152	1	5.245969807682	0.003359008728	
265000	277.627810	1	5.364068681448	0.003362750781	
266000	277.133634	1	5.372219185806	0.003379409837	
267000	275.903205	1	5.218729539638	0.003421247917	
268000	279.074116	1	5.328019916992	0.003314465149	
269000	279.319609	1	5.295909614026	0.003306338349	
270000	277.843850	1	5.247901262064	0.003355493741	
271000	279.330080	1	5.310669279606	0.003305992154	
272000	277.067283	1	5.234807189943	0.003381652846	
273000	278.575237	1	5.263828709650	0.003331041627	
274000	279.123358	1	5.282268186241	0.003312833447	
275000	279.216093	1	5.320779666291	0.003309762715	
276000	279.165370	1	5.323673823416	0.003311441946	
277000	279.293864	1	5.314946563921	0.003307189655	
278000	277.540823	1	5.365578649863	0.003365677233	
279000	278.732148	1	5.268135302402	0.003325818956	
280000	278.127126	1	5.253484410192	0.003346001872	
281000	279.020424	1	5.330244077072	0.003316245222	
282000	279.201551	1	5.321657866713	0.003310244041	
283000	279.305356	1	5.294256304205	0.003306809635	
284000	279.350946	1	5.304957102506	0.003305302413	
285000	279.285521	1	5.292338183341	0.003307465593	
286000	277.664775	1	5.363415819103	0.003361507982	
287000	279.208583	1	5.286811739375	0.003310011273	
288000	279.327992	1	5.297062924085	0.003306061183	
289000	279.258274	1	5.317922632302	0.003308366917	
290000	279.350826	1	5.302969137513	0.003305306350	
291000	279.218263	1	5.287405875426	0.003309690885	
292000	279.351258	1	5.303556182092	0.003305292080	
293000	277.063227	1	5.234745055591	0.003381790006	
294000	278.112124	1	5.253173771505	0.003346503881	
295000	278.969082	1	5.275842318734	0.003317948282	
296000	278.385355	1	5.259159044941	0.003337372688	
297000	278.520890	1	5.345610992740	0.003332852444	
298000	279.225233	1	5.287847187347	0.003309460190	
299000	278.701718	1	5.340789286374	0.003326831150	
300000	279.070993	1	5.279895664786	0.003314568640	
301000	279.336165	1	5.309639712106	0.003305790993	
302000	279.173294	1	5.284800198304	0.003311179538	
303000	279.212267	1	5.321015112622	0.003309889347	
304000	279.148215	1	5.324560844186	0.003312010066	
305000	278.638099	1	5.342553523353	0.003328948335	
306000	279.350131	1	5.305624704124	0.003305329348	
307000	278.905967	1	5.273599847072	0.003320043059	
308000	279.348071	1	5.306638617417	0.003305397428	
309000	279.120669	1	5.282140157136	0.003312922504	
310000	279.254947	1	5.318168923923	0.003308476994	
311000	279.102739	1	5.326745957820	0.003313516585	
312000	279.345286	1	5.300474819928	0.003305489488	
313000	279.324493	1	5.311490622455	0.003306176861	
314000	278.808940	1	5.337609664822	0.003323265971	
315000	278.520265	1	5.345626697602	0.003332873267	
316000	279.292493	1	5.315076102099	0.003307235020	
317000	279.323419	1	5.296412158773	0.003306212364	
318000	278.033788	1	5.251580863549	0.003349126439	
319000	279.265726	1	5.290695997296	0.003308120376	
320000	279.309640	1	5.313328184112	0.003306667975	
321000	279.020570	1	5.330238291007	0.003316240387	
322000	278.366456	1	5.258720138482	0.003338003488	
323000	279.331614	1	5.310425340463	0.003305941437	
324000	279.081947	1	5.327678128603	0.003314205583	
325000	279.274829	1	5.291424573484	0.003307819264	
326000	278.573341	1	5.344271055166	0.003331104785	
327000	278.809349	1	5.270453540812	0.003323252377	
328000	277.135754	1	5.372186208245	0.003379338167	
329000	278.811437	1	5.337532067968	0.003323182993	
330000	279.106221	1	5.281464392008	0.003313401221	
331000	279.346276	1	5.307273805751	0.003305456775	
332000	279.307047	1	5.313612887419	0.003306753696	
333000	279.277832	1	5.316376163550	0.003307719933	
334000	279.089475	1	5.280705585625	0.003313956116	
335000	278.086350	1	5.355406136211	0.003347366514	
336000	278.872072	1	5.335589825133	0.003321168597	
337000	279.216554	1	5.320751057961	0.003309747449	
338000	279.326027	1	5.296776069157	0.003306126159	
339000	279.206032	1	5.321391956177	0.003310095706	
340000	279.351348	1	5.303841576676	0.003305289110	
341000	278.842219	1	5.336560405033	0.003322160202	
342000	278.933231	1	5.333502727243	0.003319138002	
343000	278.685785	1	5.341238868495	0.003327361253	
344000	279.322544	1	5.311756728067	0.003306241316	
345000	279.326840	1	5.311157091180	0.003306099262	
346000	275.815791	1	5.390414349157	0.003424239876	
347000	278.948861	1	5.275105067582	0.003318619289	
348000	279.300481	1	5.293751668929	0.003306970841	
349000	278.548159	1	5.263130750195	0.003331943727	
350000	279.318571	1	5.295777989814	0.003306372677	
351000	279.320083	1	5.295970390469	0.003306322685	
352000	278.916212	1	5.334097946250	0.003319702954	
353000	277.677490	1	5.363189635533	0.003361080584	
354000	277.441747	1	5.240794430280	0.003369013449	
355000	278.299678	1	5.257201624431	0.003340233285	
356000	279.210605	1	5.321116341267	0.003309944335	
357000	278.298187	1	5.257168281684	0.003340283070	
358000	278.866419	1	5.272274638093	0.003321356343	
359000	279.334057	1	5.310016467595	0.003305860685	
360000	278.013550	1	5.356873554027	0.003349804293	
361000	279.263928	1	5.317493804233	0.003308179873	
362000	279.301945	1	5.293900610956	0.003306922417	
363000	276.209968	1	5.222674788265	0.003410768887	
364000	278.730809	1	5.339954104172	0.003325863486	
365000	279.234251	1	5.319613897426	0.003309161756	
366000	278.459416	1	5.260921217641	0.003334901899	
367000	279.301630	1	5.293868332219	0.003306932851	
368000	278.957502	1	5.332632705423	0.003318332541	
369000	278.705603	1	5.267371662860	0.003326701911	
370000	277.253028	1	5.237712227521	0.003375377437	
371000	279.331675	1	5.297635006057	0.003305939431	
372000	279.318265	1	5.312310861716	0.003306382782	
373000	279.133329	1	5.282749780976	0.003312503131	
374000	279.284501	1	5.315802528593	0.003307499330	
375000	278.796741	1	5.337986252530	0.003323671399	
376000	279.301676	1	5.293873088071	0.003306931312	
377000	278.988200	1	5.276557395870	0.003317314010	
378000	277.856812	1	5.359905633045	0.003355058849	
379000	278.383833	1	5.348926952693	0.003337423470	
380000	279.260126	1	5.317783601124	0.003308305633	
381000	279.251887	1	5.289658825185	0.003308578217	
382000	279.155125	1	5.324208205932	0.003311781204	
383000	279.281521	1	5.291988266363	0.003307597907	
384000	279.349515	1	5.305983356033	0.003305349684	
385000	279.312746	1	5.295075397252	0.003306565257	
386000	279.346999	1	5.307033911114	0.003305432850	
387000	279.351364	1	5.304005801863	0.003305288579	
388000	276.785148	1	5.377445838543	0.003391207141	
389000	279.329263	1	5.297254966298	0.003306019149	
390000	278.487070	1	5.346452886456	0.003333979789	
391000	279.293581	1	5.314973499730	0.003307199044	
392000	279.271549	1	5.291157327517	0.003307927749	
393000	279.327443	1	5.296981565145	0.003306079345	
394000	279.037035	1	5.278473965996	0.003315694407	
395000	278.557941	1	5.344668979425	0.003331617817	
396000	277.731929	1	5.362211641362	0.003359251332	
397000	279.203676	1	5.321532291397	0.003310173709	
398000	278.063567	1	5.355869735341	0.003348129260	
399000	279.253655	1	5.289787093198	0.003308519737	
400000	279.102896	1	5.326738749944	0.003313511366	
401000	279.331337	1	5.297580489080	0.003305950584	
402000	279.320558	1	5.296031805527	0.003306306975	
403000	279.320948	1	5.311967837522	0.003306294056	
404000	279.252483	1	5.318348550119	0.003308558494	
405000	278.831666	1	5.271153766365	0.003322510828	
406000	278.940831	1	5.333233067786	0.003318885773	
407000	275.554967	1	5.214447577180	0.003433182793	
408000	278.648265	1	5.342276999772	0.003328609934	
409000	279.164614	1	5.284336779720	0.003311466964	
410000	279.300980	1	5.314248278054	0.003306954324	
411000	278.812887	1	5.337486936419	0.003323134821	
412000	279.324541	1	5.311483910057	0.003306175264	
413000	279.281655	1	5.316050658188	0.003307593466	
414000	277.617331	1	5.364252520493	0.003363103191	
415000	279.308299	1	5.294573995268	0.003306712312	
416000	279.303673	1	5.313971310133	0.003306865288	
417000	277.967916	1	5.250277016812	0.003351333286	
418000	279.276666	1	5.316473719057	0.003307758494	
419000	279.125560	1	5.325676876492	0.003312760494	
420000	279.349177	1	5.301895383662	0.003305360876	
421000	278.707536	1	5.340623777375	0.003326637620	
422000	278.921435	1	5.333916515636	0.003319529553	
423000	279.339060	1	5.298973767151	0.003305695287	
424000	279.239693	1	5.288803299796	0.003308981681	
425000	279.173580	1	5.284815636401	0.003311170081	
426000	279.307181	1	5.313598473112	0.003306749294	
427000	279.189888	1	5.322331880568	0.003310630132	
428000	279.097787	1	5.326971390224	0.003313680670	
429000	279.080020	1	5.280287805228	0.003314269463	
430000	279.327523	1	5.311057075220	0.003306076683	
431000	277.961738	1	5.357894207254	0.003351540351	
432000	277.365757	1	5.368514168584	0.003371574524	
433000	279.321226	1	5.311931469483	0.003306284870	
434000	279.322813	1	5.296330061271	0.003306232395	
435000	278.726411	1	5.267968921981	0.003326009749	
436000	279.348501	1	5.306461952290	0.003305383208	
437000	278.851184	1	5.336271965329	0.003321862378	
438000	279.244686	1	5.289147674192	0.003308816469	
439000	279.218746	1	5.320614446695	0.003309674909	
440000	278.437672	1	5.260396598905	0.003335627133	
441000	278.656122	1	5.342061925769	0.003328348418	
442000	279.311468	1	5.294928465556	0.003306607520	
443000	278.000126	1	5.357139828626	0.003350254006	
444000	278.968438	1	5.275818545090	0.003317969649	
445000	278.374655	1	5.349140455567	0.003337729792	
446000	278.751346	1	5.339352767631	0.003325180530	
447000	279.343301	1	5.299936056380	0.003305555091	
448000	279.243781	1	5.318965836612	0.003308846413	
449000	279.053596	1	5.279157206247	0.003315145344	
450000	279.346541	1	5.300862642035	0.003305447993	
451000	279.254375	1	5.289839704686	0.003308495902	
452000	278.838469	1	5.271370206706	0.003322284777	
453000	279.350827	1	5.302970177118	0.003305306315	
454000	279.295079	1	5.293219981279	0.003307149471	
455000	278.868013	1	5.335723517236	0.003321303402	
456000	279.270981	1	5.316938895496	0.003307946535	
457000	277.848425	1	5.247987129278	0.003355340235	
458000	279.350678	1	5.302831950490	0.003305311269	
459000	278.993463	1	5.276757502769	0.003317139435	
460000	279.164595	1	5.284335743969	0.003311467614	
461000	279.195930	1	5.286064647697	0.003310430113	
462000	279.203824	1	5.286526987901	0.003310168814	
463000	278.787598	1	5.338265819785	0.003323975300	
464000	279.261840	1	5.290396834325	0.003308248917	
465000	279.331906	1	5.310377821273	0.003305931779	
466000	278.643739	1	5.342400333314	0.003328760564	
467000	277.652809	1	5.363627907793	0.003361910227	
468000	278.824013	1	5.270911993936	0.003322765102	
469000	278.518843	1	5.262388089965	0.003332920654	
470000	279.229318	1	5.288111453380	0.003309325018	
471000	279.323299	1	5.296395781740	0.003306216342	
472000	278.834367	1	5.271239532830	0.003322421075	
473000	279.315002	1	5.312709758789	0.003306490675	
474000	277.991600	1	5.357308277501	0.003350539667	
475000	279.350714	1	5.305186203312	0.003305310055	
476000	279.192024	1	5.322210295570	0.003310559415	
477000	276.819996	1	5.231111255980	0.003390025585	
478000	279.351133	1	5.304718507174	0.003305296233	
479000	279.208430	1	5.286802512176	0.003310016337	
480000	279.345862	1	5.307403338792	0.003305470456	
481000	278.801332	1	5.270205488445	0.003323518817	
482000	278.623094	1	5.342958130708	0.003329447873	
483000	279.345310	1	5.307568499463	0.003305488676	
484000	279.351239	1	5.304534023895	0.003305292698	
485000	279.338075	1	5.298775338070	0.003305727867	
486000	279.333450	1	5.297929855508	0.003305880755	
487000	279.243570	1	5.289069978917	0.003308853413	
488000	279.156582	1	5.324133068968	0.003311732953	
489000	279.348832	1	5.306316932344	0.003305372279	
490000	278.472679	1	5.346806211894	0.003334459644	
491000	279.073062	1	5.279984979395	0.003314500068	
492000	279.097671	1	5.281073852236	0.003313684520	
493000	279.070209	1	5.279861880989	0.003314594645	
494000	277.472154	1	5.241304655581	0.003367989174	
495000	279.051996	1	5.279090401218	0.003315198373	
496000	278.198341	1	5.353065329619	0.003343619880	
497000	278.536712	1	5.345211323470	0.003332325172	
498000	279.231130	1	5.319820371767	0.003309265038	
499000	279.086185	1	5.280559375391	0.003314065145	
500000	278.698536	1	5.340879522660	0.003326937031	
501000	279.282083	1	5.292036868107	0.003307579296	
502000	278.692665	1	5.341045415630	0.003327132363	
503000	279.350579	1	5.305301615623	0.003305314538	
504000	279.339909	1	5.308899392312	0.003305667231	
505000	278.249669	1	5.256095299068	0.003341904105	
506000	278.833176	1	5.336848824185	0.003322460657	
507000	279.286254	1	5.292403449594	0.003307441346	
508000	279.184684	1	5.322624761915	0.003310802415	
509000	279.096229	1	5.281008659358	0.003313732285	
510000	279.279323	1	5.316250190695	0.003307670589	
511000	279.262296	1	5.317618950300	0.003308233852	
512000	279.324624	1	5.311472465810	0.003306172546	
513000	279.304301	1	5.294144876832	0.003306844532	
514000	279.125685	1	5.282379631355	0.003312756352	
515000	279.167341	1	5.323569326236	0.003311376669	
516000	279.349861	1	5.305790903678	0.003305338262	
517000	279.157153	1	5.283946964382	0.003311714040	
518000	279.101852	1	5.326786511975	0.003313545984	
519000	279.349751	1	5.305854603941	0.003305341912	
520000	278.104667	1	5.355030468012	0.003346753462	
521000	277.827755	1	5.360450339201	0.003356033871	
522000	279.162075	1	5.284203271535	0.003311551040	
523000	279.244733	1	5.289150913586	0.003308814933	
524000	275.121521	1	5.398681622372	0.003448096077	
525000	279.317053	1	5.312461259031	0.003306422865	
526000	279.024627	1	5.330076797452	0.003316105859	
527000	279.052833	1	5.328925178297	0.003315170632	
528000	279.270034	1	5.317014801446	0.003307977874	
529000	279.304846	1	5.313848176244	0.003306826490	
530000	278.252616	1	5.256159799385	0.003341805623	
531000	279.217465	1	5.320694420512	0.003309717302	
532000	279.244412	1	5.289128545056	0.003308825547	
533000	278.415297	1	5.348187352113	0.003336373565	
534000	278.952265	1	5.332822647793	0.003318506329	
535000	278.162275	1	5.254219609589	0.003344826003	
536000	279.349966	1	5.305728204005	0.003305334795	
537000	279.346651	1	5.307151749760	0.003305444373	
538000	279.251733	1	5.318402795995	0.003308583309	
539000	279.295769	1	5.293286351842	0.003307126681	
540000	279.351174	1	5.304653999793	0.003305294874	
541000	279.133388	1	5.282752649965	0.003312501185	
542000	279.148047	1	5.324569360600	0.003312015642	
543000	278.390267	1	5.348776684947	0.003337208745	
544000	279.343470	1	5.308071385554	0.003305549507	
545000	277.784601	1	5.246800478800	0.003357482444	
546000	279.336776	1	5.309525603836	0.003305770778	
547000	278.138051	1	5.253711798258	0.003345636350	
548000	278.734743	1	5.268210814426	0.003325732655	
549000	278.188777	1	5.353269466574	0.003343939664	
550000	278.785372	1	5.269716973391	0.003324049280	
551000	278.762445	1	5.339023524266	0.003324811482	
552000	278.721964	1	5.340210055773	0.003326157675	
553000	279.329354	1	5.297268798104	0.003306016167	
554000	278.890996	1	5.334958954492	0.003320540163	
555000	279.036620	1	5.329593435308	0.003315708173	
556000	278.848227	1	5.336367391291	0.003321960615	
557000	279.319586	1	5.312143858897	0.003306339117	
558000	279.107534	1	5.281524997939	0.003313357693	
559000	278.327012	1	5.257817295322	0.003339320370	
560000	279.346679	1	5.300907983111	0.003305443454	
561000	279.014402	1	5.277568565890	0.003316444926	
562000	279.184180	1	5.285397574551	0.003310819129	
563000	279.247030	1	5.289312111315	0.003308738915	
564000	277.905056	1	5.249060823322	0.003353440623	
565000	279.096636	1	5.281027052261	0.003313718795	
566000	279.343584	1	5.300008516621	0.003305545729	
567000	279.329764	1	5.310718399947	0.003306002596	
568000	279.250486	1	5.289557953537	0.003308624574	
569000	277.885697	1	5.248691525856	0.003354089849	
570000	279.281906	1	5.316029017943	0.003307585178	
571000	279.187649	1	5.322458455269	0.003310704252	
572000	279.350415	1	5.302621972639	0.003305319959	
573000	276.974468	1	5.374652124940	0.003384792996	
574000	279.266710	1	5.290772864660	0.003308087809	
575000	278.903789	1	5.334525145952	0.003320115392	
576000	279.342692	1	5.299784441323	0.003305575221	
577000	279.215241	1	5.287218115102	0.003309790919	
578000	278.429591	1	5.260203195974	0.003335896707	
579000	278.934639	1	5.333452952472	0.003319091270	
580000	279.236718	1	5.319448750321	0.003309080125	
581000	279.186467	1	5.322524950424	0.003310743395	
582000	279.269447	1	5.290988929780	0.003307997277	
583000	279.262787	1	5.290469084317	0.003308217612	
584000	278.808764	1	5.270435365543	0.003323271833	
585000	279.161002	1	5.284147089825	0.003311586590	
586000	278.412416	1	5.259794918692	0.003336469698	
587000	279.190839	1	5.285772639057	0.003310598658	
588000	279.345567	1	5.300557851710	0.003305480201	
589000	278.307784	1	5.257383375436	0.003339962528	
590000	277.801076	1	5.360945999995	0.003356929321	
591000	276.284041	1	5.223654582359	0.003408243354	
592000	278.488260	1	5.261626965063	0.003333940113	
593000	279.335122	1	5.309829169113	0.003305825473	
594000	279.226220	1	5.287910607438	0.003309427548	
595000	279.275874	1	5.316539564438	0.003307784692	
596000	279.274276	1	5.291379107415	0.003307837560	
597000	279.318960	1	5.295827054522	0.003306359816	
598000	279.324472	1	5.311493602709	0.003306177570	
599000	279.346835	1	5.300960346699	0.003305438295	
600000	278.997630	1	5.331133515586	0.003317001211	
601000	279.351310	1	5.303689035607	0.003305290374	
602000	279.331987	1	5.297685799962	0.003305929125	
603000	279.345232	1	5.307591339549	0.003305491264	
604000	278.615121	1	5.264879068852	0.003329713327	
605000	279.048111	1	5.278928859897	0.003315327191	
606000	278.110132	1	5.253132656525	0.003346570556	
607000	279.333747	1	5.310069778068	0.003305870912	
608000	278.529672	1	5.345389626436	0.003332559773	
609000	279.002904	1	5.277120201913	0.003316826265	
610000	279.238511	1	5.319327603001	0.003309020796	
611000	278.976357	1	5.276112272812	0.003317706918	
612000	278.601060	1	5.343544891824	0.003330181575	
613000	278.692278	1	5.341056312218	0.003327145224	
614000	279.198892	1	5.286236732701	0.003310332060	
615000	279.087993	1	5.327410909609	0.003314005240	
616000	278.776380	1	5.269444739968	0.003324348191	
617000	279.294324	1	5.314902816050	0.003307174455	
618000	279.347316	1	5.306922676249	0.003305422379	
619000	279.195725	1	5.321997736207	0.003310436916	
620000	279.316678	1	5.295543262215	0.003306435265	
621000	279.100245	1	5.281190737175	0.003313599222	
622000	278.754916	1	5.339247194881	0.003325061817	
623000	277.612205	1	5.243708258341	0.003363275584	
624000	279.342850	1	5.308227373937	0.003305570014	
625000	279.339663	1	5.308951487932	0.003305675368	
626000	279.300415	1	5.293744969295	0.003306973036	
627000	279.252292	1	5.318362427925	0.003308564834	
628000	278.570568	1	5.263707504610	0.003331197168	
629000	279.239813	1	5.319239058342	0.003308977729	
630000	279.345347	1	5.300492690621	0.003305487471	
631000	279.239559	1	5.319256344046	0.003308986117	
632000	279.194893	1	5.322045745095	0.003310464458	
633000	278.565648	1	5.263580181232	0.003331361065	
634000	279.289256	1	5.292674547800	0.003307342084	
635000	278.987393	1	5.331523700045	0.003317340810	
636000	278.478773	1	5.261393560613	0.003334256437	
637000	279.329216	1	5.310802879549	0.003306020734	
638000	278.378957	1	5.259010002645	0.003337586204	
639000	279.194113	1	5.285959890335	0.003310490265	
640000	279.326110	1	5.311262571208	0.003306123419	
641000	279.345860	1	5.307403966569	0.003305470524	
642000	279.351005	1	5.303162224870	0.003305300444	
643000	276.797499	1	5.377266665439	0.003390788308	
644000	279.228067	1	5.288030034633	0.003309366427	
645000	279.037096	1	5.329574041894	0.003315692373	
646000	279.336872	1	5.309507623563	0.003305767631	
647000	278.873592	1	5.335539607707	0.003321118109	
648000	279.345162	1	5.300438806720	0.003305493585	
649000	278.441653	1	5.260492193211	0.003335494329	
650000	278.999368	1	5.331066711600	0.003316943554	
651000	279.351296	1	5.303649907276	0.003305290818	
652000	279.298539	1	5.293557376433	0.003307035072	
653000	278.761273	1	5.339058424896	0.003324850438	
654000	279.285397	1	5.315723334119	0.003307469698	
655000	278.273956	1	5.351421060911	0.003341092545	
656000	278.175570	1	5.254500466918	0.003344381352	
657000	279.340583	1	5.308753673944	0.003305644928	
658000	279.107421	1	5.326530730324	0.003313361440	
659000	277.784164	1	5.246792443093	0.003357497104	
660000	279.135731	1	5.282867438915	0.003312423555	
661000	279.351349	1	5.304202716733	0.003305289075	
662000	279.285076	1	5.315751759895	0.003307480311	
663000	279.346953	1	5.307049937652	0.003305434391	
664000	279.150959	1	5.283628973559	0.003311919179	
665000	278.930471	1	5.274450439353	0.003319229619	
666000	277.395372	1	5.240023820565	0.003370576176	
667000	279.195640	1	5.286047873045	0.003310439722	
668000	279.306383	1	5.294366029194	0.003306775658	
669000	279.031356	1	5.278243803990	0.003315882719	
670000	279.345145	1	5.300433929567	0.003305494143	
671000	279.296815	1	5.293387925282	0.003307092074	
672000	278.868761	1	5.272351580839	0.003321278562	
673000	277.047203	1	5.234500092738	0.003382331954	
674000	279.198666	1	5.286223552996	0.003310339537	
675000	278.683426	1	5.266745517565	0.003327439758	
676000	279.350474	1	5.302666484520	0.003305317999	
677000	279.349947	1	5.305739638779	0.003305335418	
678000	279.336409	1	5.309594388370	0.003305782914	
679000	279.160663	1	5.284129393578	0.003311597808	
680000	279.299131	1	5.293616248592	0.003307015483	
681000	279.097547	1	5.326982276054	0.003313688635	
682000	279.349332	1	5.306078413196	0.003305355762	
683000	279.036655	1	5.278458492978	0.003315707013	
684000	279.239541	1	5.288792940190	0.003308986710	
685000	278.882577	1	5.272809324462	0.003320819731	
686000	279.201336	1	5.286379966614	0.003310251167	
687000	278.125326	1	5.354603472057	0.003346062112	
688000	279.351113	1	5.303303659102	0.003305296872	
689000	279.316867	1	5.295566488038	0.003306428994	
690000	278.726002	1	5.340093437920	0.003326023376	
691000	279.168986	1	5.284568794150	0.003311322206	
692000	279.204592	1	5.321477875893	0.003310143389	
693000	279.221699	1	5.287621942954	0.003309577161	
694000	279.200162	1	5.321739511444	0.003310290039	
695000	279.323250	1	5.311661380376	0.003306217962	
696000	278.992291	1	5.331337690192	0.003317178310	
697000	278.475731	1	5.261318999326	0.003334357853	
698000	279.329445	1	5.310767665272	0.003306013145	
699000	278.980510	1	5.276267542544	0.003317569145	
700000	279.334610	1	5.309919856804	0.003305842382	
701000	276.475128	1	5.381814861153	0.003401736859	
702000	279.347597	1	5.301230262566	0.003305413085	
703000	277.204072	1	5.236934885660	0.003377030275	
704000	278.753757	1	5.339281492380	0.003325100345	
705000	279.136077	1	5.325166074230	0.003312412100	
706000	278.154608	1	5.353992176419	0.003345082478	
707000	278.985706	1	5.331587449598	0.003317396757	
708000	279.317438	1	5.312413758547	0.003306410128	
709000	276.696099	1	5.378725546451	0.003394228334	
710000	279.330163	1	5.310656311594	0.003305989410	
711000	279.330497	1	5.310603890526	0.003305978373	
712000	279.106343	1	5.326580463110	0.003313397158	
713000	277.875009	1	5.359561855116	0.003354448356	
714000	278.804059	1	5.270289673506	0.003323428172	
715000	279.311023	1	5.294877877163	0.003306622230	
716000	279.186264	1	5.285514146565	0.003310750125	
717000	278.061204	1	5.252132927380	0.003348208364	
718000	279.343134	1	5.299893955260	0.003305560607	
719000	277.911314	1	5.358869781754	0.003353230773	
720000	278.198605	1	5.353059682515	0.003343611052	
721000	278.641323	1	5.265584484002	0.003328840989	
722000	279.350082	1	5.302394670631	0.003305330950	
723000	278.596932	1	5.343653859066	0.003330319039	
724000	278.621775	1	5.265056997240	0.003329491799	
725000	278.607518	1	5.343373815920	0.003329966524	
726000	279.184756	1	5.285429729821	0.003310800051	
727000	279.143261	1	5.283240543183	0.003312174133	
728000	279.247941	1	5.289376471305	0.003308708795	
729000	278.825983	1	5.337076442972	0.003322699646	
730000	279.225493	1	5.287863877064	0.003309451588	
731000	276.461944	1	5.381995532011	0.003402185392	
732000	279.286214	1	5.315650664833	0.003307442684	
733000	279.350664	1	5.302820165541	0.003305311719	
734000	277.758192	1	5.361734103816	0.003358369219	
735000	278.875995	1	5.272590423267	0.003321038319	
736000	279.350501	1	5.305363507936	0.003305317118	
737000	279.346774	1	5.307110477916	0.003305440286	
738000	279.305675	1	5.313760199875	0.003306799065	
739000	279.145619	1	5.283358710569	0.003312096062	
740000	278.821361	1	5.270828608127	0.003322853231	
741000	279.350189	1	5.302464003547	0.003305327423	
742000	279.329063	1	5.310826208209	0.003306025783	
743000	278.592519	1	5.343770037555	0.003330466017	
744000	279.313437	1	5.295155798391	0.003306542421	
745000	278.122326	1	5.253384816577	0.003346162486	
746000	278.487740	1	5.261614135773	0.003333957455	
747000	279.239807	1	5.288811059264	0.003308977917	
748000	279.276812	1	5.316461554793	0.003307753669	
749000	279.348488	1	5.301583086745	0.003305383634	
750000	278.963212	1	5.332424169131	0.003318143064	
751000	279.304228	1	5.313913225745	0.003306846926	
752000	278.661807	1	5.341905540730	0.003328159190	
753000	278.375355	1	5.258926302065	0.003337706423	
754000	277.862098	1	5.248244531750	0.003354881482	
755000	279.313375	1	5.312901980504	0.003306544479	
756000	278.700114	1	5.267215714695	0.003326884511	
757000	279.284605	1	5.315793373404	0.003307495894	
758000	279.233002	1	5.319696855833	0.003309203090	
759000	278.520759	1	5.262436233078	0.003332856791	
760000	277.020248	1	5.234089887731	0.003383243762	
761000	279.343477	1	5.308069520125	0.003305549267	
762000	278.987542	1	5.331518048607	0.003317335857	
763000	279.134382	1	5.325249237667	0.003312468255	
764000	279.318027	1	5.312340543127	0.003306390635	
765000	279.323725	1	5.311596619074	0.003306202265	
766000	279.197424	1	5.321899252842	0.003310380648	
767000	277.412064	1	5.367750353874	0.003370013625	
768000	279.196447	1	5.286094538634	0.003310413014	
769000	279.281570	1	5.316057964404	0.003307596267	
770000	279.166072	1	5.323636668168	0.003311418696	
771000	279.336769	1	5.309527006300	0.003305771024	
772000	278.998465	1	5.276949036097	0.003316973535	
773000	279.250402	1	5.318498559046	0.003308627345	
774000	279.141065	1	5.283131012789	0.003312246894	
775000	279.349111	1	5.301863352503	0.003305363067	
776000	279.345536	1	5.307501999572	0.003305481235	
777000	279.109696	1	5.281625103570	0.003313286053	
778000	279.297239	1	5.293429388109	0.003307078042	
779000	279.103315	1	5.281330936485	0.003313497484	
780000	278.739897	1	5.268361257018	0.003325561261	
781000	277.874287	1	5.248474955303	0.003354472603	
782000	279.340338	1	5.299243326662	0.003305653039	
783000	278.620534	1	5.265023766561	0.003329533096	
784000	277.447939	1	5.240898010038	0.003368804842	
785000	279.074086	1	5.280029296681	0.003314466137	
786000	278.456743	1	5.347194123993	0.003334991054	
787000	278.874901	1	5.335496310840	0.003321074643	
788000	279.068813	1	5.279801897857	0.003314640905	
789000	278.549663	1	5.263169215828	0.003331893606	
790000	279.334376	1	5.309960966325	0.003305850134	
791000	278.782378	1	5.269626081392	0.003324148816	
792000	279.211153	1	5.321083038980	0.003309926209	
793000	278.602643	1	5.264547491714	0.003330128846	
794000	278.566770	1	5.263609190793	0.003331323677	
795000	279.083857	1	5.327594031768	0.003314142287	
796000	279.325733	1	5.311316366883	0.003306135876	
797000	278.327921	1	5.350212595662	0.003339290012	
798000	278.498532	1	5.261881078689	0.003333597697	
799000	279.351163	1	5.304670916858	0.003305295217	
800000	279.100857	1	5.281218603572	0.003313578950	
801000	279.031919	1	5.278266541400	0.003315864041	
802000	279.168746	1	5.284555983485	0.003311330154	
803000	279.277980	1	5.316363676245	0.003307715019	
804000	278.129376	1	5.354519358765	0.003345926609	
805000	279.319764	1	5.312121073159	0.003306333228	
806000	279.315080	1	5.312700436782	0.003306488096	
807000	279.142658	1	5.283210389976	0.003312194125	
808000	279.062981	1	5.279552800586	0.003314834240	
809000	279.049816	1	5.329050894421	0.003315270670	
810000	279.219509	1	5.320566581265	0.003309649633	
811000	279.343735	1	5.300047590684	0.003305540751	
812000	279.186884	1	5.322501535786	0.003310729596	
813000	279.253194	1	5.318296952305	0.003308534978	
814000	275.842227	1	5.390085054574	0.003423334777	
815000	279.195517	1	5.286040795702	0.003310443778	
816000	279.308611	1	5.313442228239	0.003306702002	
817000	279.298117	1	5.293515671406	0.003307049016	
818000	278.728715	1	5.340014853401	0.003325933122	
819000	279.127031	1	5.325606132764	0.003312711747	
820000	278.596235	1	5.343672225317	0.003330342246	
821000	279.296749	1	5.293381444809	0.003307094272	
822000	279.110457	1	5.281660400294	0.003313260869	
823000	279.327495	1	5.311061218629	0.003306077612	
824000	279.102524	1	5.326755769525	0.003313523693	
825000	277.846415	1	5.360101121448	0.003355407684	
826000	279.060413	1	5.279443930000	0.003314919361	
827000	279.272182	1	5.316842023238	0.003307906807	
828000	279.332418	1	5.310293711193	0.003305914859	
829000	278.795198	1	5.338033582663	0.003323722673	
830000	279.349866	1	5.305787734046	0.003305338084	
831000	279.351157	1	5.303369324579	0.003305295430	
832000	279.203979	1	5.321514316904	0.003310163683	
833000	279.240738	1	5.319175816229	0.003308947122	
834000	278.701166	1	5.267245543818	0.003326849524	
835000	279.310694	1	5.313209891251	0.003306633118	
836000	279.236893	1	5.319437017955	0.003309074359	
837000	278.847228	1	5.336399555873	0.003321993793	
838000	278.804940	1	5.270316909315	0.003323398894	
839000	279.275786	1	5.291503679492	0.003307787589	
840000	279.162656	1	5.284233728354	0.003311531810	
841000	278.733859	1	5.268185075006	0.003325762052	
842000	276.791539	1	5.230697329026	0.003390990407	
843000	277.761225	1	5.361678703296	0.003358267353	
844000	276.930861	1	5.232745662568	0.003386269310	
845000	279.180332	1	5.285184270446	0.003310946514	
846000	279.219853	1	5.320545021138	0.003309638272	
847000	279.348196	1	5.301461785612	0.003305393311	
848000	279.294198	1	5.314914821202	0.003307178620	
849000	279.136899	1	5.282924861488	0.003312384879	
850000	279.324000	1	5.296491657743	0.003306193171	
851000	279.310830	1	5.313194538169	0.003306628627	
852000	279.010179	1	5.330647486352	0.003316584980	
853000	279.275572	1	5.316564584083	0.003307794683	
854000	276.638924	1	5.228514154276	0.003396169535	
855000	278.322058	1	5.350345398120	0.003339485822	
856000	278.556540	1	5.263345528774	0.003331664475	
857000	279.315097	1	5.312698323935	0.003306487512	
858000	279.056244	1	5.279268181171	0.003315057568	
859000	279.342543	1	5.299748149950	0.003305580148	
860000	278.388627	1	5.348815035702	0.003337263477	
861000	278.374674	1	5.258910492038	0.003337729156	
862000	279.244475	1	5.289132958360	0.003308823452	
863000	279.221666	1	5.320430667136	0.003309578261	
864000	279.219411	1	5.320572769605	0.003309652897	
865000	277.638440	1	5.244168859715	0.003362393348	
866000	278.186078	1	5.254723570768	0.003344029928	
867000	277.342182	1	5.368899719615	0.003372369483	
868000	278.188378	1	5.254772523568	0.003343953032	
869000	279.346888	1	5.307072130292	0.003305436538	
870000	279.175410	1	5.323135670466	0.003311109494	
871000	279.247849	1	5.289370005844	0.003308711815	
872000	279.329113	1	5.310818494178	0.003306024111	
873000	277.010857	1	5.374102996006	0.003383561497	
874000	279.308846	1	5.313416286437	0.003306694226	
875000	278.787884	1	5.338257108857	0.003323965793	
876000	278.345678	1	5.349808136822	0.003338697124	
877000	279.198885	1	5.286236294060	0.003310332309	
878000	279.251136	1	5.318445856522	0.003308603074	
879000	279.139093	1	5.325017329928	0.003312312212	
880000	279.339213	1	5.309045157804	0.003305690218	
881000	279.344994	1	5.307660029034	0.003305499148	
882000	276.357920	1	5.224643108573	0.003405726326	
883000	278.451825	1	5.347313154211	0.003335155078	
884000	279.351184	1	5.303412975875	0.003305294548	
885000	277.239040	1	5.370561267042	0.003375849602	
886000	277.840435	1	5.360213266510	0.003355608349	
887000	278.322812	1	5.257722168959	0.003339460634	
888000	279.260522	1	5.317753733628	0.003308292548	
889000	278.642801	1	5.342425864813	0.003328791807	
890000	279.238314	1	5.288709544347	0.003309027315	
891000	279.298562	1	5.293559729713	0.003307034287	
892000	279.289811	1	5.292725463006	0.003307323702	
893000	279.265544	1	5.290681799018	0.003308126412	
894000	278.877091	1	5.272626768908	0.003321001919	
895000	279.340363	1	5.308801778603	0.003305652216	
896000	277.511168	1	5.366085303739	0.003366675458	
897000	278.961774	1	5.275573689650	0.003318190768	
898000	277.678265	1	5.244874686532	0.003361054529	
899000	279.302146	1	5.293921246758	0.003306915764	
900000	279.076588	1	5.327912565674	0.003314383222	
901000	273.827376	1	5.195500054123	0.003493009426	
902000	278.756305	1	5.339206051001	0.003325015649	
903000	278.519879	1	5.262414094385	0.003332886149	
904000	279.233401	1	5.288380102774	0.003309189886	
905000	279.344567	1	5.300270807164	0.003305513242	
906000	278.958924	1	5.332580885881	0.003318285328	
907000	278.515615	1	5.262307109538	0.003333028242	
908000	279.197122	1	5.321916828592	0.003310390668	
909000	279.168596	1	5.284548007746	0.003311335105	
910000	278.636181	1	5.342605481456	0.003329012192	
911000	279.079401	1	5.280260685822	0.003314289995	
912000	279.142388	1	5.283196940215	0.003312203052	
913000	279.347380	1	5.306899894445	0.003305420283	
914000	279.226822	1	5.320101043894	0.003309407613	
915000	279.010681	1	5.277422649956	0.003316568326	
916000	279.220923	1	5.287572920713	0.003309602832	
917000	279.269499	1	5.290993055046	0.003307995563	
918000	276.518688	1	5.226835389141	0.003400255391	
919000	279.253998	1	5.318238370112	0.003308508381	
920000	277.917293	1	5.249295521218	0.003353030283	
921000	279.320179	1	5.312067732743	0.003306319508	
922000	279.190676	1	5.322287122795	0.003310604045	
923000	279.298481	1	5.293551672653	0.003307036976	
924000	275.473921	1	5.394572500738	0.003435966384	
925000	278.746155	1	5.339505714989	0.003325353144	
926000	278.004626	1	5.250999781808	0.003350103264	
927000	278.141094	1	5.253775301277	0.003345534564	
928000	277.684846	1	5.363058406773	0.003360833361	
929000	278.851888	1	5.336249218848	0.003321839004	
930000	279.347385	1	5.306898022353	0.003305420111	
931000	279.346012	1	5.307356714065	0.003305465470	
932000	279.262569	1	5.317598064993	0.003308224809	
933000	279.198092	1	5.321860451004	0.003310358564	
934000	279.309735	1	5.313317527476	0.003306664817	
935000	278.631996	1	5.342718583837	0.003329151493	
936000	278.748791	1	5.339428117412	0.003325265475	
937000	279.059075	1	5.328663120320	0.003314963720	
938000	276.108431	1	5.221349428364	0.003414233850	
939000	279.350572	1	5.305306732488	0.003305314747	
940000	278.953885	1	5.332764015666	0.003318452561	
941000	279.350304	1	5.305507780411	0.003305323604	
942000	279.237577	1	5.319390875300	0.003309051724	
943000	279.157947	1	5.283988059373	0.003311687764	
944000	278.732051	1	5.268132486317	0.003325822178	
945000	279.069684	1	5.279839301166	0.003314612045	
946000	279.180019	1	5.322883519405	0.003310956900	
947000	279.169119	1	5.323474578305	0.003311317783	
948000	279.337684	1	5.309351789957	0.003305740784	
949000	279.190604	1	5.322291220766	0.003310606431	
950000	278.106481	1	5.354993116965	0.003346692755	
951000	279.342674	1	5.308270558173	0.003305575829	
952000	278.971834	1	5.332106377801	0.003317856983	
953000	278.767893	1	5.338860795227	0.003324630355	
954000	277.982386	1	5.357489738780	0.003350848407	
955000	279.176278	1	5.284962087229	0.003311080744	
956000	278.611837	1	5.343258978321	0.003329822690	
957000	277.834017	1	5.247717128398	0.003355823711	
958000	279.002047	1	5.277087069576	0.003316854699	
959000	279.331911	1	5.297673420231	0.003305931630	
960000	279.305253	1	5.313805110659	0.003306813034	
961000	279.264914	1	5.290632956279	0.003308147226	
962000	278.515729	1	5.262309962311	0.003333024448	
963000	278.226178	1	5.352466349328	0.003342689233	
964000	279.316635	1	5.312512402950	0.003306436661	
965000	279.201082	1	5.286365017091	0.003310259579	
966000	278.950180	1	5.332897917938	0.003318575516	
967000	279.238844	1	5.319304982076	0.003309009770	
968000	279.261837	1	5.290396543477	0.003308249044	
969000	279.306912	1	5.313627513740	0.003306758170	
970000	279.349182	1	5.301898036542	0.003305360696	
971000	279.332057	1	5.297697372654	0.003305926789	
972000	277.884412	1	5.359383422099	0.003354132973	
973000	279.308042	1	5.294545885468	0.003306720794	
974000	279.164278	1	5.284319035466	0.003311478106	
975000	278.889961	1	5.334993765451	0.003320574509	
976000	278.978891	1	5.276206913170	0.003317622851	
977000	279.347550	1	5.306837710642	0.003305414646	
978000	278.598535	1	5.264438917114	0.003330265669	
979000	277.156619	1	5.371860963788	0.003378633166	
980000	279.351225	1	5.304563534313	0.003305293191	
981000	279.339229	1	5.299008572009	0.003305689702	
982000	278.839831	1	5.271413676011	0.003322239557	
983000	278.581832	1	5.264000507980	0.003330821963	
984000	279.341322	1	5.299461596307	0.003305620526	
985000	279.286184	1	5.292397188923	0.003307443666	
986000	279.122039	1	5.282205298556	0.003312877126	
987000	279.063803	1	5.328462752195	0.003314806993	
988000	278.511889	1	5.262213819703	0.003333152443	
989000	279.237173	1	5.288632418807	0.003309065064	
990000	279.331986	1	5.297685775557	0.003305929130	
991000	279.351254	1	5.304503890678	0.003305292224	
992000	279.166523	1	5.284437748986	0.003311403757	
993000	279.287339	1	5.292500734644	0.003307405456	
994000	279.331397	1	5.310460479439	0.003305948626	
995000	279.312381	1	5.295033178604	0.003306577330	
996000	279.336560	1	5.309566291896	0.003305777939	
997000	275.828450	1	5.217793687930	0.003423806453	
998000	276.747450	1	5.230060354337	0.003392485799	
999000	279.275452	1	5.291475971003	0.003307798661	
1000000	278.819700	1	5.337274001916	0.003322908413	
1001000	279.345739	1	5.300609705290	0.003305474512	
1002000	278.016770	1	5.356809496526	0.003349696444	
1003000	275.182934	1	5.210073081912	0.003445979139	
1004000	279.261295	1	5.290355364675	0.003308266961	
1005000	279.161293	1	5.323888209434	0.003311576958	
1006000	279.345248	1	5.300463790962	0.003305490739	
1007000	279.310194	1	5.313266218184	0.003306649660	
1008000	279.335332	1	5.309791528180	0.003305818532	
1009000	277.267562	1	5.370105810069	0.003374886890	
1010000	279.277504	1	5.291646844606	0.003307730771	
