# Supplementary material for: Reply to: ‘Reconstructed evolutionary patterns from crocodile-line archosaurs demonstrate the impact of failure to log-transform body size data’
Source: Commun Biol. 2022 Feb 25;5:170. doi: 10.1038/s42003-022-03072-x (PMC8881626; doi:10.1038/s42003-022-03072-x)
Supplement: Supplementary file 4 — Supplementary Data 2 [file 42003_2022_3072_MOESM4_ESM.zip › simulations/log_files/BM/simulated_data_logged_3.txt.Log.txt]

Options:
Model:                           Continuous: Random Walk
Tree File Name:                  tree_simlation_3.nex
Data File Name:                  simulated_data_logged_3.txt
Log File Name:                   simulated_data_logged_3.txt.Log.txt
Save Initial Trees:              False
Save Trees:                      False
Summary:                         False
Seed:                            1235536155
Precision:                       64 bits
Cores:                           1
Analysis Type:                   MCMC
Sample Period:                   1000
Iterations:                      1010000
Burn in:                         10000
MCMC ML Start:                   False
Schedule File:                   simulated_data_logged_3.txt.Schedule.txt
Rate Dev:                        AutoTune
No of Rates:                     1
Test for trait correlation:      True
Kappa:                           Not in use
Delta:                           Not in use
Lambda:                          Not in use
OU:                              Not in use
Min Trans Taxa No:               10
RJ Local Kappa:                  False
RJ Local Lambda:                 False
RJ Local Delta:                  False
RJ Local OU:                     False
Restrictions:
    alpha-1                      None
Prior Information:
    Priors
        alpha-1 - uniform -100.00 100.00 
Tree Information
     Trees:                      1
     Taxa:                       200
     Sites:                      1
Iteration	Lh	Tree No	Alpha 1	Sigma^2 1 	
11000	160.817153	1	5.290110544146	0.010594231382	
12000	160.925520	1	5.257528776288	0.010582757006	
13000	159.260239	1	5.359575375894	0.010760465253	
14000	159.880687	1	5.339940092815	0.010693908763	
15000	160.407793	1	5.212074770516	0.010637688824	
16000	160.855112	1	5.244309113616	0.010590210776	
17000	159.032526	1	5.365852664197	0.010784996136	
18000	160.377034	1	5.319479145099	0.010640961399	
19000	160.467378	1	5.314873552180	0.010631352260	
20000	160.284370	1	5.323833373500	0.010650826337	
21000	160.584740	1	5.308170151302	0.010618882386	
22000	160.588812	1	5.307918960593	0.010618450051	
23000	160.935120	1	5.262724196445	0.010581741068	
24000	160.845025	1	5.286973267850	0.010591279047	
25000	160.391990	1	5.318743729744	0.010639370101	
26000	160.911823	1	5.276352243446	0.010584206617	
27000	160.915634	1	5.254605639321	0.010583803234	
28000	160.494906	1	5.313384042362	0.010628426107	
29000	159.492364	1	5.177298839610	0.010735516399	
30000	159.540302	1	5.178777745991	0.010730371267	
31000	160.142478	1	5.329944085047	0.010665949703	
32000	160.363454	1	5.320138538902	0.010642406595	
33000	160.294990	1	5.206679758494	0.010649695292	
34000	160.236175	1	5.325976663813	0.010655960690	
35000	160.006990	1	5.335291910905	0.010680410549	
36000	160.735158	1	5.232391579598	0.010602921709	
37000	160.919915	1	5.255757347512	0.010583350221	
38000	160.824965	1	5.240758278241	0.010593403841	
39000	160.843727	1	5.242901236443	0.010591416461	
40000	160.758703	1	5.234364101447	0.010600425540	
41000	160.928629	1	5.258722609114	0.010582428015	
42000	158.220214	1	5.385706986963	0.010872960741	
43000	160.810710	1	5.239248756313	0.010594914040	
44000	160.807315	1	5.238902057403	0.010595273765	
45000	160.933026	1	5.269056420854	0.010581962718	
46000	160.285141	1	5.323798432696	0.010650744156	
47000	160.847244	1	5.243326454965	0.010591043953	
48000	159.027827	1	5.365978232776	0.010785502923	
49000	159.728427	1	5.345193156256	0.010710203758	
50000	160.880816	1	5.282122235248	0.010587488997	
51000	160.540163	1	5.219199397943	0.010623617062	
52000	160.868843	1	5.283884060958	0.010588756638	
53000	156.767056	1	5.114933895585	0.011032115572	
54000	160.685509	1	5.228579176521	0.010608187274	
55000	160.723065	1	5.231423284310	0.010604204009	
56000	160.190605	1	5.202093386171	0.010660817701	
57000	160.874490	1	5.283074477956	0.010588158721	
58000	160.890471	1	5.249473723961	0.010586466755	
59000	160.864554	1	5.245553887058	0.010589210808	
60000	159.387727	1	5.355878476972	0.010746755676	
61000	160.037774	1	5.195917838127	0.010677123209	
62000	160.463850	1	5.214969111182	0.010631727375	
63000	160.437745	1	5.316429243875	0.010634503172	
64000	160.762948	1	5.234733308964	0.010599975611	
65000	160.005660	1	5.194687947386	0.010680552685	
66000	159.605152	1	5.180818552476	0.010723414938	
67000	160.923374	1	5.273224971642	0.010582984076	
68000	160.893424	1	5.280045518727	0.010586154219	
69000	159.874546	1	5.189871481654	0.010694565540	
70000	160.400047	1	5.211687014051	0.010638512936	
71000	160.410125	1	5.212192018870	0.010637440817	
72000	159.131295	1	5.166852912053	0.010774349165	
73000	159.741949	1	5.185290074313	0.010708755618	
74000	160.749330	1	5.233564054803	0.010601419216	
75000	160.842753	1	5.242784892175	0.010591519643	
76000	160.704962	1	5.300006831419	0.010606123916	
77000	158.027567	1	5.140055789908	0.010893927301	
78000	160.891083	1	5.280452112732	0.010586401970	
79000	160.891062	1	5.249574569254	0.010586404268	
80000	160.818132	1	5.240023357990	0.010594127705	
81000	159.611683	1	5.181026786515	0.010722714514	
82000	160.504278	1	5.312866437402	0.010627430046	
83000	160.439695	1	5.213702100396	0.010634295791	
84000	160.922728	1	5.273430560782	0.010583052434	
85000	160.902825	1	5.251743118999	0.010585158993	
86000	160.778926	1	5.236165359337	0.010598282050	
87000	160.928958	1	5.258862588874	0.010582393174	
88000	160.874763	1	5.246995920295	0.010588129863	
89000	160.345921	1	5.320978473614	0.010644272670	
90000	160.913200	1	5.276026081849	0.010584060839	
91000	159.559146	1	5.179365869679	0.010728349492	
92000	160.736592	1	5.297522135252	0.010602769711	
93000	160.887470	1	5.248970658387	0.010586784546	
94000	160.901405	1	5.278567559950	0.010585309354	
95000	160.564960	1	5.309370426867	0.010620983073	
96000	159.692527	1	5.346383444527	0.010714049416	
97000	159.134421	1	5.166938743051	0.010774012304	
98000	160.884314	1	5.248458226484	0.010587118661	
99000	160.515110	1	5.312261174640	0.010626278892	
100000	160.714905	1	5.299245083167	0.010605069349	
101000	160.352350	1	5.209358469439	0.010643588365	
102000	160.918931	1	5.274549977758	0.010583454300	
103000	160.874247	1	5.283110101483	0.010588184480	
104000	160.239618	1	5.325826044265	0.010655593871	
105000	160.263098	1	5.205241678013	0.010653092232	
106000	160.769658	1	5.235326338093	0.010599264336	
107000	160.913818	1	5.254153759700	0.010583995470	
108000	160.882287	1	5.248137416571	0.010587333181	
109000	160.531488	1	5.311331212662	0.010624538743	
110000	160.803804	1	5.291482106730	0.010595645772	
111000	160.827203	1	5.241003906976	0.010593166724	
112000	160.922167	1	5.273605257637	0.010583111849	
113000	159.426210	1	5.175296830920	0.010742620782	
114000	159.771968	1	5.343725973682	0.010705541470	
115000	160.893191	1	5.249943953966	0.010586178860	
116000	160.935633	1	5.266607700128	0.010581686815	
117000	160.475292	1	5.314449904311	0.010630510970	
118000	160.873751	1	5.283182481413	0.010588236972	
119000	160.759321	1	5.295612815144	0.010600360021	
120000	160.521622	1	5.218136791825	0.010625586974	
121000	160.721517	1	5.231301337938	0.010604368159	
122000	160.836413	1	5.287988362990	0.010592191219	
123000	160.848647	1	5.243498413893	0.010590895364	
124000	159.010692	1	5.366434846635	0.010787351103	
125000	160.177234	1	5.201529484542	0.010662243302	
126000	160.885831	1	5.248702522867	0.010586958065	
127000	160.855058	1	5.285728161124	0.010590216467	
128000	159.943708	1	5.192373148559	0.010687171464	
129000	160.922002	1	5.256374437400	0.010583129324	
130000	160.496304	1	5.313307193335	0.010628277544	
131000	160.612767	1	5.306410394476	0.010615906688	
132000	160.023009	1	5.334680668848	0.010678699810	
133000	160.931968	1	5.269697675735	0.010582074598	
134000	160.409163	1	5.317886793285	0.010637543144	
135000	159.484880	1	5.177070134318	0.010736319878	
136000	160.918455	1	5.274681113654	0.010583504657	
137000	160.802861	1	5.291576262123	0.010595745628	
138000	160.857471	1	5.244613098325	0.010589960855	
139000	160.906673	1	5.277496463056	0.010584751674	
140000	160.912334	1	5.276232349672	0.010584152536	
141000	160.341237	1	5.208829628872	0.010644771278	
142000	158.824833	1	5.371266595451	0.010807419010	
143000	160.266865	1	5.205409787507	0.010652690864	
144000	160.900851	1	5.278675351945	0.010585368019	
145000	160.847143	1	5.286716364551	0.010591054727	
146000	160.593217	1	5.222384843183	0.010617982360	
147000	160.853959	1	5.244162317053	0.010590332788	
148000	160.821110	1	5.289689401764	0.010593812188	
149000	160.823690	1	5.240619519174	0.010593538858	
150000	159.356752	1	5.356789929090	0.010750084930	
151000	160.814961	1	5.239689490617	0.010594463687	
152000	160.720660	1	5.298796432538	0.010604459096	
153000	160.816111	1	5.239810059818	0.010594341840	
154000	160.933379	1	5.261212269874	0.010581925336	
155000	160.283785	1	5.206170567569	0.010650888610	
156000	160.930993	1	5.259810842345	0.010582177792	
157000	160.767115	1	5.235100246299	0.010599533850	
158000	160.936105	1	5.265208196600	0.010581636840	
159000	160.460728	1	5.315226832196	0.010632059301	
160000	160.790466	1	5.237245375924	0.010597059069	
161000	160.862105	1	5.245223453103	0.010589470214	
162000	159.445906	1	5.354142064438	0.010740505052	
163000	158.822857	1	5.158713569935	0.010807632574	
164000	160.086844	1	5.332190663470	0.010671885246	
165000	160.844175	1	5.287075439761	0.010591368994	
166000	159.905369	1	5.339054260123	0.010691269671	
167000	160.154752	1	5.200592340035	0.010664640633	
168000	160.029288	1	5.195590771401	0.010678029309	
169000	160.657182	1	5.303458104603	0.010611192673	
170000	160.135270	1	5.199790937066	0.010666718586	
171000	158.367248	1	5.382351168821	0.010856985485	
172000	159.803165	1	5.187372331702	0.010702202128	
173000	160.773716	1	5.235690760820	0.010598834228	
174000	160.752611	1	5.296188644484	0.010601071399	
175000	160.935355	1	5.263013616753	0.010581716221	
176000	160.931647	1	5.269876135642	0.010582108660	
177000	160.054943	1	5.196584245212	0.010675290247	
178000	160.732799	1	5.297829932133	0.010603171820	
179000	160.898635	1	5.250932328464	0.010585602567	
180000	160.915025	1	5.254451837426	0.010583867747	
181000	160.924017	1	5.257015242909	0.010582916058	
182000	160.931097	1	5.259863958684	0.010582166792	
183000	160.683450	1	5.228429628353	0.010608405675	
184000	157.747096	1	5.134077262575	0.010924524510	
185000	158.142937	1	5.142594658680	0.010881366233	
186000	160.935950	1	5.265942759855	0.010581653302	
187000	160.680703	1	5.301799368310	0.010608697083	
188000	160.710087	1	5.230414097717	0.010605580372	
189000	159.278844	1	5.170985769479	0.010758463445	
190000	160.525583	1	5.311668598271	0.010625166062	
191000	160.915274	1	5.275515924037	0.010583841357	
192000	160.809378	1	5.290918242104	0.010595055192	
193000	160.394354	1	5.318626550313	0.010639118545	
194000	160.933420	1	5.268789387593	0.010581920980	
195000	159.609051	1	5.180942814372	0.010722996757	
196000	160.882695	1	5.248201383900	0.010587290078	
197000	160.647228	1	5.225891397353	0.010612248960	
198000	160.902962	1	5.278259905346	0.010585144473	
199000	160.584241	1	5.308200836556	0.010618935373	
200000	160.661525	1	5.303157250906	0.010610731865	
201000	160.933593	1	5.261363870510	0.010581902735	
202000	160.490430	1	5.216401108527	0.010628901806	
203000	160.544334	1	5.310588579992	0.010623173968	
204000	160.367031	1	5.319965608136	0.010642025899	
205000	160.755341	1	5.295955608723	0.010600781910	
206000	160.786295	1	5.293180193121	0.010597501131	
207000	160.549868	1	5.310264935478	0.010622586091	
208000	160.935578	1	5.263334010387	0.010581692622	
209000	160.783764	1	5.293417271797	0.010597769343	
210000	160.890741	1	5.280510717561	0.010586438225	
211000	160.433223	1	5.316662541650	0.010634984043	
212000	160.704579	1	5.229994604423	0.010606164478	
213000	160.650624	1	5.226122331918	0.010611888632	
214000	160.806547	1	5.291206110651	0.010595355111	
215000	159.417431	1	5.175034399783	0.010743563938	
216000	160.305965	1	5.322847592436	0.010648526542	
217000	160.860875	1	5.245059623524	0.010589600448	
218000	160.930893	1	5.259760026547	0.010582188422	
219000	160.666495	1	5.227220371338	0.010610204541	
220000	160.719829	1	5.231168844545	0.010604547182	
221000	160.815413	1	5.290293516145	0.010594415718	
222000	159.022117	1	5.366130607990	0.010786118746	
223000	160.881934	1	5.248082012330	0.010587370646	
224000	160.866026	1	5.284275297354	0.010589054981	
225000	160.102923	1	5.198481353185	0.010670169487	
226000	160.822291	1	5.289562307221	0.010593687076	
227000	160.386432	1	5.319018187222	0.010639961444	
228000	160.796393	1	5.292213732975	0.010596431018	
229000	160.797001	1	5.292154423274	0.010596366564	
230000	160.251969	1	5.204747839096	0.010654277826	
231000	160.728341	1	5.231842293965	0.010603644517	
232000	160.866991	1	5.284142220128	0.010588952814	
233000	160.759381	1	5.295607643650	0.010600353692	
234000	160.823259	1	5.240572719192	0.010593584569	
235000	160.490049	1	5.216380290179	0.010628942296	
236000	160.818073	1	5.290013316762	0.010594133975	
237000	160.896321	1	5.250503983620	0.010585847525	
238000	160.648051	1	5.304083170098	0.010612161642	
239000	159.687338	1	5.346554087912	0.010714605386	
240000	160.856104	1	5.244436460531	0.010590105628	
241000	159.205381	1	5.168906617566	0.010766369812	
242000	160.922502	1	5.256528971789	0.010583076390	
243000	160.767948	1	5.235174079620	0.010599445611	
244000	160.742421	1	5.297043262291	0.010602151641	
245000	160.859927	1	5.244934229403	0.010589700853	
246000	160.578733	1	5.221492238639	0.010619520348	
247000	160.927995	1	5.258461538862	0.010582495089	
248000	160.909965	1	5.276777986127	0.010584403305	
249000	160.807426	1	5.291117083234	0.010595262003	
250000	160.466145	1	5.215091141461	0.010631483392	
251000	160.927919	1	5.258431140118	0.010582503077	
252000	160.892349	1	5.280233523460	0.010586267954	
253000	160.379341	1	5.319366330663	0.010640715885	
254000	160.336781	1	5.321411428659	0.010645245583	
255000	159.344416	1	5.172879906305	0.010751411149	
256000	160.900400	1	5.251267937692	0.010585415770	
257000	160.262702	1	5.324806351562	0.010653134378	
258000	160.279310	1	5.324062017557	0.010651365309	
259000	160.214781	1	5.326904643941	0.010658240711	
260000	160.935735	1	5.263601621095	0.010581676059	
261000	160.783546	1	5.236592833580	0.010597792411	
262000	160.498547	1	5.216846810942	0.010628039099	
263000	160.330070	1	5.208303173274	0.010645959967	
264000	159.948962	1	5.337463786187	0.010686610063	
265000	158.738627	1	5.373437533293	0.010816739701	
266000	158.854757	1	5.159527385556	0.010804185488	
267000	160.385396	1	5.210961240198	0.010640071609	
268000	160.579799	1	5.308473091211	0.010619407146	
269000	160.433515	1	5.316647522013	0.010634953019	
270000	160.649471	1	5.226043785987	0.010612010948	
271000	160.936112	1	5.265044980690	0.010581636113	
272000	160.494377	1	5.313413095075	0.010628482333	
273000	160.909632	1	5.276852692395	0.010584438566	
274000	160.889778	1	5.249356168121	0.010586540110	
275000	160.926728	1	5.257968778490	0.010582629118	
276000	160.513191	1	5.312368954519	0.010626482807	
277000	160.935194	1	5.262811445656	0.010581733224	
278000	160.594969	1	5.222494091436	0.010617796311	
279000	160.029882	1	5.195613594531	0.010677965942	
280000	160.462384	1	5.315139089054	0.010631883229	
281000	160.304131	1	5.207098467830	0.010648721793	
282000	159.346464	1	5.172939655737	0.010751191023	
283000	160.038653	1	5.334078626348	0.010677029428	
284000	160.883741	1	5.248366987515	0.010587179252	
285000	160.924275	1	5.272929248528	0.010582888714	
286000	160.674425	1	5.227781119154	0.010609363111	
287000	160.934301	1	5.261919442272	0.010581827766	
288000	160.321999	1	5.207925600580	0.010646819318	
289000	160.527264	1	5.311572806429	0.010624987488	
290000	160.682996	1	5.228396698714	0.010608453885	
291000	160.801140	1	5.238282985144	0.010595928054	
292000	160.438134	1	5.316409093396	0.010634461741	
293000	160.618573	1	5.306036501059	0.010615290400	
294000	160.908518	1	5.277098999423	0.010584556404	
295000	160.907657	1	5.277286241565	0.010584647607	
296000	160.705118	1	5.230035416512	0.010606107342	
297000	160.824658	1	5.240724754738	0.010593436390	
298000	160.913595	1	5.275930781332	0.010584019048	
299000	159.791480	1	5.343059725552	0.010703452751	
300000	160.439850	1	5.316320250080	0.010634279262	
301000	160.795695	1	5.292281591301	0.010596504935	
302000	160.710981	1	5.299547707382	0.010605485524	
303000	160.782251	1	5.236472332782	0.010597929696	
304000	160.877250	1	5.282665404390	0.010587866571	
305000	160.633725	1	5.305044322336	0.010613682101	
306000	160.873954	1	5.246877536328	0.010588215470	
307000	160.862623	1	5.284737531687	0.010589415354	
308000	160.929519	1	5.270921510831	0.010582333772	
309000	160.907798	1	5.277255682694	0.010584632626	
310000	159.814823	1	5.342255302839	0.010700954509	
311000	160.933980	1	5.268374469714	0.010581861785	
312000	155.322609	1	5.439800854550	0.011192625061	
313000	160.795726	1	5.292278630578	0.010596501706	
314000	160.695424	1	5.300722298376	0.010607135549	
315000	160.291375	1	5.206515001508	0.010650080274	
316000	160.863280	1	5.284649044195	0.010589345705	
317000	160.556828	1	5.220175807206	0.010621846764	
318000	160.815373	1	5.290297736648	0.010594419985	
319000	156.979639	1	5.118888538571	0.011008688079	
320000	160.917923	1	5.255204782595	0.010583560946	
321000	160.245212	1	5.325580496440	0.010654997810	
322000	159.471581	1	5.353365275964	0.010737747863	
323000	159.925044	1	5.191689787805	0.010689166395	
324000	160.385561	1	5.210969365379	0.010640054043	
325000	159.785459	1	5.343265920543	0.010704097285	
326000	158.907284	1	5.160880696256	0.010798511912	
327000	160.866375	1	5.284227287624	0.010589018041	
328000	159.757800	1	5.185824121813	0.010707058274	
329000	160.646882	1	5.225867916908	0.010612285716	
330000	160.933073	1	5.261005194510	0.010581957693	
331000	160.869261	1	5.283825358932	0.010588712402	
332000	160.741956	1	5.297081724068	0.010602200944	
333000	160.916634	1	5.275167383341	0.010583697392	
334000	160.877444	1	5.282636289269	0.010587846033	
335000	160.922797	1	5.256621331127	0.010583045210	
336000	160.935023	1	5.262614264948	0.010581751383	
337000	158.896242	1	5.369435603038	0.010799704386	
338000	160.788264	1	5.292994291668	0.010597292389	
339000	160.927408	1	5.271801720964	0.010582557215	
340000	160.737423	1	5.297454312625	0.010602681616	
341000	160.689398	1	5.228863325794	0.010607774766	
342000	160.910747	1	5.276600668217	0.010584320505	
343000	160.467660	1	5.215171864809	0.010631322324	
344000	160.391543	1	5.211264554693	0.010639417648	
345000	160.844839	1	5.243034699068	0.010591298763	
346000	160.791430	1	5.237337452270	0.010596956963	
347000	159.815001	1	5.342249158987	0.010700935528	
348000	160.460743	1	5.315226040160	0.010632057710	
349000	160.867931	1	5.246018738799	0.010588853272	
350000	160.836158	1	5.242012732403	0.010592218168	
351000	160.842919	1	5.242804719924	0.010591502020	
352000	160.645122	1	5.225748796929	0.010612472525	
353000	158.842089	1	5.370826919236	0.010805554263	
354000	160.850268	1	5.243698828413	0.010590723680	
355000	160.079646	1	5.332475939887	0.010672653402	
356000	158.831057	1	5.371108210325	0.010806746379	
357000	160.873724	1	5.246843986897	0.010588239832	
358000	160.554690	1	5.220049353953	0.010622073883	
359000	160.661092	1	5.226843042679	0.010610777821	
360000	160.088321	1	5.332131976558	0.010671727625	
361000	160.660596	1	5.226808593722	0.010610830443	
362000	160.701809	1	5.300244936656	0.010606458311	
363000	160.915973	1	5.254692082815	0.010583767391	
364000	160.923465	1	5.273195654961	0.010582974466	
365000	160.866445	1	5.245812859502	0.010589010556	
366000	160.469666	1	5.314751421447	0.010631108993	
367000	159.920338	1	5.338511925622	0.010689669426	
368000	160.933917	1	5.268423524635	0.010581868424	
369000	160.373437	1	5.210375838670	0.010641344170	
370000	160.276881	1	5.324171430236	0.010651623962	
371000	160.852414	1	5.286063411140	0.010590496470	
372000	160.718011	1	5.299003643926	0.010604739943	
373000	160.669893	1	5.227459629125	0.010609843985	
374000	160.783713	1	5.236608351447	0.010597774774	
375000	160.873979	1	5.246881064206	0.010588212911	
376000	160.760230	1	5.234496408395	0.010600263680	
377000	160.125807	1	5.330625218875	0.010667727958	
378000	160.147460	1	5.329739179672	0.010665418381	
379000	160.553576	1	5.310046808997	0.010622192243	
380000	160.818763	1	5.289940133981	0.010594060906	
381000	160.889254	1	5.249267752549	0.010586595645	
382000	159.806611	1	5.187491159178	0.010701833373	
383000	155.641711	1	5.434623704388	0.011156966128	
384000	160.731755	1	5.232116205656	0.010603282567	
385000	160.916673	1	5.254873214069	0.010583693255	
386000	160.484545	1	5.216080478546	0.010629527336	
387000	160.911775	1	5.253666997515	0.010584211682	
388000	160.548070	1	5.219660073219	0.010622777074	
389000	160.450427	1	5.315769209302	0.010633154509	
390000	160.883026	1	5.281776789474	0.010587255006	
391000	160.483093	1	5.314028710595	0.010629681670	
392000	160.735103	1	5.232387090697	0.010602927567	
393000	160.919577	1	5.274369111254	0.010583385975	
394000	160.930708	1	5.270362478030	0.010582207952	
395000	160.774271	1	5.294289452383	0.010598775407	
396000	160.934565	1	5.262153997090	0.010581799822	
397000	159.910286	1	5.191153862297	0.010690743988	
398000	160.609557	1	5.306615722253	0.010616247508	
399000	160.774245	1	5.235738618110	0.010598778140	
400000	160.403781	1	5.318156819711	0.010638115661	
401000	160.874324	1	5.246931504506	0.010588176374	
402000	160.119484	1	5.330881780422	0.010668402582	
403000	160.465822	1	5.215073964343	0.010631517699	
404000	159.804621	1	5.342607897917	0.010702046354	
405000	158.904677	1	5.160813120139	0.010798793478	
406000	159.953756	1	5.337286757913	0.010686097681	
407000	160.824535	1	5.289318982675	0.010593449348	
408000	160.400567	1	5.211712978486	0.010638457565	
409000	160.853335	1	5.285947223091	0.010590398920	
410000	159.367020	1	5.173541623320	0.010748981252	
411000	160.878240	1	5.247514236120	0.010587761656	
412000	160.659699	1	5.303284063501	0.010610925658	
413000	157.573663	1	5.399525123347	0.010943487651	
414000	160.049824	1	5.196384891779	0.010675836709	
415000	160.820001	1	5.289808225983	0.010593929744	
416000	160.691848	1	5.300986861067	0.010607514812	
417000	160.930123	1	5.259385816132	0.010582269883	
418000	160.936031	1	5.264359700756	0.010581644689	
419000	159.890138	1	5.339602131322	0.010692898198	
420000	160.897384	1	5.250699187950	0.010585734983	
421000	160.747465	1	5.296623110249	0.010601616916	
422000	160.728792	1	5.298152105275	0.010603596768	
423000	158.720675	1	5.156145987206	0.010818681745	
424000	160.818708	1	5.289945953279	0.010594066708	
425000	160.701524	1	5.229764059688	0.010606488488	
426000	159.721594	1	5.345421023260	0.010710935579	
427000	160.363990	1	5.209917777935	0.010642349474	
428000	160.234758	1	5.326038577632	0.010656111738	
429000	160.620094	1	5.305937966990	0.010615128918	
430000	160.426367	1	5.317014299872	0.010635713199	
431000	160.917733	1	5.274876877582	0.010583581112	
432000	159.930452	1	5.191887153395	0.010688588309	
433000	160.721717	1	5.231317080427	0.010604346935	
434000	160.028359	1	5.195555043773	0.010678128548	
435000	160.935933	1	5.264040528987	0.010581655095	
436000	160.934394	1	5.268030807096	0.010581817969	
437000	160.757902	1	5.234294915721	0.010600510459	
438000	160.881854	1	5.281960750770	0.010587379020	
439000	160.638812	1	5.225324745420	0.010613142148	
440000	160.936023	1	5.264327738915	0.010581645547	
441000	160.855059	1	5.285728016632	0.010590216347	
442000	160.441968	1	5.316210385683	0.010634054044	
443000	160.846229	1	5.243202795011	0.010591151538	
444000	160.694228	1	5.300811000327	0.010607262396	
445000	159.158102	1	5.167591214647	0.010771461183	
446000	160.858763	1	5.244781327555	0.010589824135	
447000	160.744261	1	5.296890661415	0.010601956610	
448000	159.469016	1	5.176587240851	0.010738023233	
449000	160.810236	1	5.239200059039	0.010594964276	
450000	160.746131	1	5.296734809528	0.010601758386	
451000	160.867132	1	5.245907774229	0.010588937834	
452000	160.697839	1	5.229487928758	0.010606879362	
453000	160.843483	1	5.242871957025	0.010591442377	
454000	160.839412	1	5.242390455973	0.010591873485	
455000	160.068943	1	5.197132424939	0.010673795786	
456000	159.881136	1	5.190106306565	0.010693860832	
457000	160.864749	1	5.245580411873	0.010589190174	
458000	160.617459	1	5.306108458065	0.010615408572	
459000	160.802968	1	5.238464753910	0.010595734356	
460000	160.898118	1	5.279194910481	0.010585657302	
461000	160.367797	1	5.210101884896	0.010641944406	
462000	160.935437	1	5.266904815006	0.010581707507	
463000	160.644410	1	5.304329653279	0.010612548034	
464000	160.930816	1	5.270308658253	0.010582196498	
465000	160.646319	1	5.304200624182	0.010612345462	
466000	160.933206	1	5.261094068574	0.010581943595	
467000	159.906862	1	5.339000352530	0.010691110081	
468000	160.810220	1	5.290831955089	0.010594965939	
469000	160.936062	1	5.265529377580	0.010581641383	
470000	160.909913	1	5.276789621466	0.010584408782	
471000	160.856469	1	5.244483358622	0.010590067068	
472000	160.827401	1	5.241025727389	0.010593145776	
473000	160.331058	1	5.208349536782	0.010645854837	
474000	160.923363	1	5.256801949036	0.010582985220	
475000	160.935998	1	5.265792398803	0.010581648176	
476000	160.933176	1	5.268956979964	0.010581946842	
477000	160.639820	1	5.225392170009	0.010613035197	
478000	160.935757	1	5.263644729164	0.010581673659	
479000	160.929118	1	5.271098788221	0.010582376282	
480000	160.459902	1	5.315270560708	0.010632147164	
481000	160.897648	1	5.250748123395	0.010585707009	
482000	160.932628	1	5.269308787045	0.010582004786	
483000	160.385244	1	5.319076663845	0.010640087826	
484000	160.825901	1	5.240860730277	0.010593304646	
485000	160.898148	1	5.279189232288	0.010585654082	
486000	160.919066	1	5.255517810382	0.010583440070	
487000	160.368890	1	5.210154869641	0.010641828082	
488000	160.623399	1	5.224307316385	0.010614778110	
489000	160.681137	1	5.228262327833	0.010608651061	
490000	160.910144	1	5.253292743714	0.010584384364	
491000	160.435388	1	5.213479414528	0.010634753842	
492000	160.533232	1	5.218799335794	0.010624353416	
493000	160.589115	1	5.307900227154	0.010618417909	
494000	160.120965	1	5.330821755426	0.010668244512	
495000	160.533282	1	5.311228199335	0.010624348112	
496000	160.886142	1	5.281277223895	0.010586925063	
497000	159.570634	1	5.179726385774	0.010727116996	
498000	160.857051	1	5.285471818726	0.010590005401	
499000	160.644689	1	5.225719579399	0.010612518432	
500000	160.928407	1	5.258630205869	0.010582451444	
501000	160.260544	1	5.205127993366	0.010653364298	
502000	160.550451	1	5.219799694419	0.010622524167	
503000	160.930618	1	5.270406711940	0.010582217452	
504000	160.903280	1	5.278196365762	0.010585110891	
505000	160.328214	1	5.208216137609	0.010646157553	
506000	160.608528	1	5.223349102200	0.010616356718	
507000	159.348784	1	5.357022988955	0.010750941560	
508000	160.877900	1	5.247462886521	0.010587797655	
509000	160.881669	1	5.281989696123	0.010587398656	
510000	159.938095	1	5.337863444696	0.010687771423	
511000	160.921635	1	5.273767420017	0.010583168093	
512000	160.780992	1	5.293674637107	0.010598063050	
513000	160.872916	1	5.246726607991	0.010588325423	
514000	159.587931	1	5.349758432452	0.010725261689	
515000	159.651680	1	5.182312992489	0.010718426625	
516000	160.092121	1	5.331980758195	0.010671322118	
517000	160.918246	1	5.274738283072	0.010583526826	
518000	160.860084	1	5.285075489402	0.010589684246	
519000	159.247379	1	5.170089868713	0.010761849076	
520000	160.846291	1	5.286820064510	0.010591144957	
521000	159.623736	1	5.181412329994	0.010721422264	
522000	160.249297	1	5.204629868671	0.010654562490	
523000	159.383901	1	5.355991518896	0.010747166779	
524000	160.883095	1	5.281765796207	0.010587247638	
525000	159.388572	1	5.174176938254	0.010746664787	
526000	160.741889	1	5.232943106750	0.010602208093	
527000	160.799729	1	5.291886838233	0.010596077520	
528000	160.170704	1	5.328774513758	0.010662939559	
529000	159.967809	1	5.193264948820	0.010684596131	
530000	160.126230	1	5.330608013484	0.010667682811	
531000	160.864795	1	5.245586682758	0.010589185300	
532000	160.871178	1	5.283553687978	0.010588509475	
533000	160.857991	1	5.285349813072	0.010589905868	
534000	160.559481	1	5.309697230797	0.010621565016	
535000	160.936099	1	5.265282408546	0.010581637523	
536000	160.916202	1	5.254750967769	0.010583743146	
537000	160.667488	1	5.302740252547	0.010610099147	
538000	159.969478	1	5.336703285859	0.010684417785	
539000	160.789721	1	5.292856053372	0.010597138063	
540000	160.153820	1	5.329476615769	0.010664740006	
541000	158.686490	1	5.155299845451	0.010822380745	
542000	160.453501	1	5.214422413771	0.010632827735	
543000	160.932928	1	5.269119687089	0.010581973025	
544000	160.924482	1	5.257170413506	0.010582866886	
545000	160.829839	1	5.288733983094	0.010592887495	
546000	160.811825	1	5.290666767882	0.010594795904	
547000	160.780061	1	5.236269766123	0.010598161786	
548000	160.673388	1	5.227707282575	0.010609473188	
549000	160.443112	1	5.316150972922	0.010633932451	
550000	160.776874	1	5.294052922229	0.010598499561	
551000	158.571810	1	5.152505739536	0.010834798905	
552000	159.928771	1	5.191825740674	0.010688768020	
553000	160.866777	1	5.245858589929	0.010588975473	
554000	160.847257	1	5.286702394275	0.010591042604	
555000	156.465888	1	5.109489651838	0.011065390909	
556000	160.770344	1	5.235387583391	0.010599191680	
557000	157.870716	1	5.393350323953	0.010911027955	
558000	160.632864	1	5.224929096213	0.010613773407	
559000	160.870615	1	5.283633871662	0.010588569062	
560000	160.688061	1	5.301265034954	0.010607916608	
561000	160.894221	1	5.250125955171	0.010586069805	
562000	160.674537	1	5.302241319659	0.010609351249	
563000	160.698890	1	5.300463948330	0.010606767894	
564000	160.928070	1	5.258491819433	0.010582487170	
565000	160.796059	1	5.237784156489	0.010596466413	
566000	160.174703	1	5.201423291342	0.010662513193	
567000	160.906752	1	5.277479776743	0.010584743349	
568000	160.888117	1	5.249077837104	0.010586715992	
569000	160.786037	1	5.236825934225	0.010597528492	
570000	160.743559	1	5.296948943774	0.010602030988	
571000	159.893315	1	5.339488150524	0.010692558405	
572000	158.455787	1	5.149744658632	0.010847377048	
573000	159.462099	1	5.176377498178	0.010738765984	
574000	160.145021	1	5.329839570511	0.010665678486	
575000	160.894985	1	5.279768003589	0.010585988916	
576000	159.737824	1	5.185151678236	0.010709197339	
577000	160.918688	1	5.255413058457	0.010583480084	
578000	159.506024	1	5.352312646717	0.010734050098	
579000	160.913933	1	5.275848630521	0.010583983315	
580000	159.072537	1	5.165253126641	0.010780681776	
581000	159.992489	1	5.194189632336	0.010681959430	
582000	160.645650	1	5.304245862892	0.010612416410	
583000	159.579237	1	5.350033085887	0.010726194181	
584000	160.808811	1	5.239054227409	0.010595115285	
585000	159.898301	1	5.339308983661	0.010692025334	
586000	160.793321	1	5.237519090094	0.010596756534	
587000	160.920880	1	5.256037572042	0.010583248022	
588000	160.618294	1	5.223975865251	0.010615320004	
589000	160.215959	1	5.203176495334	0.010658115166	
590000	160.826277	1	5.240901976754	0.010593264829	
591000	156.733466	1	5.114317761378	0.011035821904	
592000	159.557891	1	5.350703819791	0.010728484111	
593000	159.485464	1	5.177087937221	0.010736257258	
594000	160.926551	1	5.257902631531	0.010582647850	
595000	159.375386	1	5.356242662179	0.010748081947	
596000	159.617430	1	5.348819992727	0.010722098306	
597000	160.806165	1	5.238785680954	0.010595395592	
598000	160.682759	1	5.228379553517	0.010608479004	
599000	160.892902	1	5.249893223899	0.010586209494	
600000	159.817893	1	5.342148902086	0.010700626005	
601000	160.819813	1	5.289828233534	0.010593949594	
602000	160.649220	1	5.304003688811	0.010612037564	
603000	160.404755	1	5.318108057162	0.010638012058	
604000	160.064555	1	5.196960130903	0.010674264203	
605000	160.776562	1	5.294081395540	0.010598532649	
606000	160.725002	1	5.298453939278	0.010603998657	
607000	160.031288	1	5.195667695476	0.010677815815	
608000	160.928863	1	5.258821823299	0.010582403240	
609000	160.465720	1	5.314961846061	0.010631528500	
610000	159.725753	1	5.184747985801	0.010710490186	
611000	160.934926	1	5.267520586745	0.010581761632	
612000	160.454447	1	5.315558256490	0.010632727139	
613000	160.894516	1	5.279851922573	0.010586038578	
614000	160.488706	1	5.313723447215	0.010629085064	
615000	160.825977	1	5.240869004770	0.010593296652	
616000	160.883687	1	5.281672027646	0.010587184988	
617000	160.578679	1	5.221488968085	0.010619526042	
618000	160.852862	1	5.244023433820	0.010590449016	
619000	159.885857	1	5.339755400459	0.010693355934	
620000	160.645043	1	5.225743469218	0.010612480894	
621000	160.928266	1	5.258572117772	0.010582466346	
622000	160.670468	1	5.302530154311	0.010609782998	
623000	159.866685	1	5.340438121356	0.010695406285	
624000	160.894256	1	5.279898206214	0.010586066088	
625000	160.642430	1	5.225567377863	0.010612758125	
626000	160.936103	1	5.265237231984	0.010581637081	
627000	160.878074	1	5.247489077793	0.010587779280	
628000	160.138823	1	5.330094031384	0.010666339579	
629000	160.582238	1	5.221706601025	0.010619148087	
630000	160.721428	1	5.298736079470	0.010604377618	
631000	160.905143	1	5.252213660269	0.010584913623	
632000	160.465285	1	5.314985017587	0.010631574803	
633000	160.837359	1	5.287879058582	0.010592091017	
634000	157.564638	1	5.399708574425	0.010944475345	
635000	160.720969	1	5.298772106246	0.010604426237	
636000	160.347743	1	5.209138623384	0.010644078759	
637000	160.779763	1	5.293788075114	0.010598193348	
638000	160.827136	1	5.289033942085	0.010593173875	
639000	159.098269	1	5.165950673433	0.010777908011	
640000	160.882289	1	5.248137669466	0.010587333010	
641000	160.061889	1	5.333174715449	0.010674548729	
642000	160.187268	1	5.201952152365	0.010661173560	
643000	160.887674	1	5.281026061198	0.010586762951	
644000	160.923461	1	5.256833477139	0.010582974883	
645000	160.919877	1	5.274283777836	0.010583354193	
646000	159.797296	1	5.342860051213	0.010702830221	
647000	160.630804	1	5.305237449313	0.010613992069	
648000	160.833913	1	5.241755647740	0.010592456029	
649000	160.773682	1	5.294342696276	0.010598837809	
650000	160.934845	1	5.267604993798	0.010581770233	
651000	160.504016	1	5.312880989687	0.010627457904	
652000	160.119026	1	5.330900301748	0.010668451386	
653000	160.297350	1	5.323242828492	0.010649443946	
654000	160.935803	1	5.266294439121	0.010581668824	
655000	159.650962	1	5.182289706438	0.010718503667	
656000	160.893930	1	5.250074247013	0.010586100654	
657000	160.494325	1	5.216614445005	0.010628487878	
658000	159.751209	1	5.185601629556	0.010707764027	
659000	160.929224	1	5.258978168857	0.010582364997	
660000	160.548622	1	5.219692418896	0.010622718414	
661000	160.336034	1	5.321446667699	0.010645325101	
662000	160.351590	1	5.320708235987	0.010643669206	
663000	160.922304	1	5.273562779914	0.010583097290	
664000	160.600881	1	5.307165646310	0.010617168624	
665000	160.098521	1	5.198305108869	0.010670639148	
666000	160.703424	1	5.229907242251	0.010606287007	
667000	160.929692	1	5.270843690098	0.010582315508	
668000	160.929820	1	5.259245254235	0.010582301929	
669000	160.890636	1	5.249501769137	0.010586449337	
670000	159.834524	1	5.341569987987	0.010698846590	
671000	160.744480	1	5.296872403406	0.010601933338	
672000	160.935552	1	5.263293620180	0.010581695371	
673000	160.108854	1	5.331310847467	0.010669536690	
674000	160.902469	1	5.278358167498	0.010585196723	
675000	160.894319	1	5.250143461403	0.010586059385	
676000	160.930685	1	5.270373721455	0.010582210359	
677000	158.709237	1	5.374168208286	0.010819919178	
678000	159.242105	1	5.360089900915	0.010762416654	
679000	160.657422	1	5.303441548710	0.010611167221	
680000	160.920200	1	5.274191085606	0.010583320000	
681000	160.169254	1	5.328835134573	0.010663094235	
682000	160.613597	1	5.223673276736	0.010615818547	
683000	160.910074	1	5.276753438211	0.010584391767	
684000	160.773999	1	5.294314043556	0.010598804214	
685000	160.467489	1	5.314867632688	0.010631340455	
686000	160.924173	1	5.272963367199	0.010582899538	
687000	160.707054	1	5.230182519256	0.010605901954	
688000	160.690520	1	5.228945712822	0.010607655766	
689000	160.549452	1	5.219741083987	0.010622630238	
690000	160.489963	1	5.313654799197	0.010628951411	
691000	160.914209	1	5.254249414216	0.010583954095	
692000	160.367290	1	5.210077354959	0.010641998298	
693000	160.809067	1	5.239080376206	0.010595088146	
694000	158.460187	1	5.149848206412	0.010846899831	
695000	160.524252	1	5.311744357157	0.010625307551	
696000	160.137926	1	5.330130756387	0.010666435205	
697000	160.911171	1	5.276503490083	0.010584275661	
698000	160.914186	1	5.254243728727	0.010583956544	
699000	160.844891	1	5.286989363817	0.010591293189	
700000	160.905703	1	5.277700455615	0.010584854348	
701000	160.469190	1	5.314776876967	0.010631159647	
702000	159.034340	1	5.365804135519	0.010784800447	
703000	160.876769	1	5.282737304200	0.010587917435	
704000	160.818552	1	5.289962463049	0.010594083177	
705000	160.136330	1	5.330196094893	0.010666605469	
706000	160.933526	1	5.261315928531	0.010581909783	
707000	160.708353	1	5.299748887229	0.010605764218	
708000	160.296588	1	5.206752727077	0.010649525135	
709000	160.684313	1	5.301538173891	0.010608314142	
710000	160.828521	1	5.288880762457	0.010593027180	
711000	160.533567	1	5.218818607203	0.010624317798	
712000	160.497293	1	5.313252747251	0.010628172433	
713000	160.933235	1	5.261113224415	0.010581940598	
714000	160.932428	1	5.260599760741	0.010582026011	
715000	160.740654	1	5.232841210924	0.010602339019	
716000	160.933524	1	5.268715682869	0.010581909961	
717000	160.232946	1	5.326117610459	0.010656304774	
718000	160.577060	1	5.221390334084	0.010619697960	
719000	160.935111	1	5.267317214630	0.010581742079	
720000	160.643840	1	5.225662319950	0.010612608498	
721000	159.103007	1	5.363950777165	0.010777397365	
722000	160.863178	1	5.245367596037	0.010589356518	
723000	160.681014	1	5.228253442016	0.010608664126	
724000	160.906362	1	5.252467995671	0.010584784684	
725000	160.872327	1	5.246641591961	0.010588387759	
726000	160.932579	1	5.260691506801	0.010582009975	
727000	160.935360	1	5.263020041511	0.010581715707	
728000	160.820901	1	5.289711875846	0.010593834379	
729000	160.936102	1	5.265252308818	0.010581637220	
730000	160.339287	1	5.208737354354	0.010644978824	
731000	160.769459	1	5.235308543398	0.010599285474	
732000	160.832428	1	5.288443118124	0.010592613233	
733000	159.464710	1	5.353573805762	0.010738485664	
734000	160.821705	1	5.240404933079	0.010593749174	
735000	159.662003	1	5.347382279665	0.010717320246	
736000	160.688078	1	5.228766616706	0.010607914799	
737000	160.829156	1	5.288810150831	0.010592959874	
738000	160.743816	1	5.296927645957	0.010602003793	
739000	159.748187	1	5.344530588444	0.010708087644	
740000	159.731535	1	5.345089287831	0.010709870862	
741000	160.632535	1	5.305123100836	0.010613808360	
742000	160.907625	1	5.252737326476	0.010584650963	
743000	160.876601	1	5.282762387740	0.010587935229	
744000	160.782123	1	5.236460513864	0.010597943192	
745000	160.936025	1	5.264333817752	0.010581645381	
746000	160.824103	1	5.240664385774	0.010593495117	
747000	160.827842	1	5.241074404859	0.010593099115	
748000	160.931233	1	5.270096394327	0.010582152456	
749000	160.934192	1	5.261828087475	0.010581839246	
750000	160.927798	1	5.271647884412	0.010582515928	
751000	160.200122	1	5.202497751426	0.010659803254	
752000	160.499525	1	5.216900770130	0.010627935194	
753000	160.856844	1	5.244531849646	0.010590027292	
754000	160.933068	1	5.269028681210	0.010581958250	
755000	160.668648	1	5.302658601922	0.010609976072	
756000	160.732961	1	5.232213503918	0.010603154718	
757000	160.909713	1	5.253195991499	0.010584429918	
758000	159.627268	1	5.181525639665	0.010721043607	
759000	160.514990	1	5.217762473921	0.010626291660	
760000	160.549180	1	5.310305280474	0.010622659146	
761000	160.558636	1	5.309747397487	0.010621654727	
762000	160.863579	1	5.284608783236	0.010589314119	
763000	160.736297	1	5.297546189758	0.010602801000	
764000	160.632459	1	5.224902313162	0.010613816366	
765000	160.596195	1	5.222570698774	0.010617666133	
766000	160.620951	1	5.224148066390	0.010615037921	
767000	160.238165	1	5.204140756175	0.010655748661	
768000	160.071157	1	5.332810907563	0.010673559516	
769000	159.888766	1	5.190379134238	0.010693044847	
770000	160.435135	1	5.213466410487	0.010634780652	
771000	160.240455	1	5.325789364994	0.010655504680	
772000	160.285256	1	5.206237142533	0.010650731998	
773000	160.875509	1	5.282924553899	0.010588050872	
774000	160.925174	1	5.257407476027	0.010582793623	
775000	160.932004	1	5.269677672614	0.010582070860	
776000	160.933538	1	5.261324896040	0.010581908457	
777000	160.063975	1	5.196937396110	0.010674326101	
778000	160.881794	1	5.281970188628	0.010587385418	
779000	160.707515	1	5.230217589309	0.010605853116	
780000	160.401787	1	5.211773889068	0.010638327775	
781000	160.842668	1	5.242774777197	0.010591528639	
782000	160.888840	1	5.249198283180	0.010586639500	
783000	160.282651	1	5.323911120881	0.010651009372	
784000	160.636605	1	5.304852934087	0.010613376395	
785000	160.788346	1	5.292986606739	0.010597283790	
786000	159.390623	1	5.355792796851	0.010746444422	
787000	160.808873	1	5.239060580247	0.010595108689	
788000	160.658834	1	5.226686448787	0.010611017408	
789000	160.739545	1	5.232750015212	0.010602456548	
790000	160.782415	1	5.293542800900	0.010597912266	
791000	159.077509	1	5.364642854750	0.010780145736	
792000	160.418359	1	5.317422211116	0.010636564952	
793000	160.772736	1	5.235602370263	0.010598938063	
794000	160.799781	1	5.238148721493	0.010596071979	
795000	160.655084	1	5.226427796337	0.010611415292	
796000	160.807814	1	5.238952724280	0.010595220894	
797000	160.935980	1	5.264177988015	0.010581650114	
798000	159.771011	1	5.186271921645	0.010705643841	
799000	160.738831	1	5.297339028923	0.010602532297	
800000	160.013251	1	5.335053658180	0.010679741952	
801000	160.808831	1	5.239056275316	0.010595113159	
802000	159.984814	1	5.193900812147	0.010682779317	
803000	160.875662	1	5.247128506716	0.010588034652	
804000	159.643196	1	5.347991885533	0.010719336099	
805000	159.942800	1	5.337690655426	0.010687268534	
806000	157.300165	1	5.404984879750	0.010973458921	
807000	160.483884	1	5.313985843174	0.010629597665	
808000	160.646655	1	5.304177868412	0.010612309806	
809000	160.674406	1	5.302250647162	0.010609365140	
810000	160.877851	1	5.282574933224	0.010587802862	
811000	160.581040	1	5.308397186270	0.010619275317	
812000	160.468821	1	5.314796596054	0.010631198905	
813000	160.591323	1	5.307763287465	0.010618183382	
814000	160.935202	1	5.262820563520	0.010581732422	
815000	159.865777	1	5.340470296352	0.010695503373	
816000	160.522191	1	5.218169054767	0.010625526498	
817000	160.902555	1	5.278340976309	0.010585187554	
818000	160.865037	1	5.284410805671	0.010589159742	
819000	160.926596	1	5.257919425986	0.010582643077	
820000	158.954235	1	5.162104814083	0.010793443061	
821000	160.702762	1	5.229857249759	0.010606357261	
822000	160.735249	1	5.297631429497	0.010602912060	
823000	160.832260	1	5.288462113447	0.010592631041	
824000	160.086468	1	5.332205605584	0.010671925399	
825000	160.858201	1	5.285322407493	0.010589883592	
826000	159.959343	1	5.337079970101	0.010685500753	
827000	160.814172	1	5.239607105675	0.010594547279	
828000	160.920281	1	5.255862651478	0.010583311447	
829000	160.934759	1	5.267690687339	0.010581779257	
830000	160.935912	1	5.266044279532	0.010581657275	
831000	160.933384	1	5.268814301105	0.010581924753	
832000	158.979933	1	5.162780768079	0.010790669744	
833000	160.860238	1	5.285055154301	0.010589667938	
834000	160.855345	1	5.244338990807	0.010590186048	
835000	160.283284	1	5.206147876424	0.010650942029	
836000	160.821213	1	5.289678389866	0.010593801323	
837000	159.710805	1	5.184250849620	0.010712091248	
838000	160.902277	1	5.278396084530	0.010585216988	
839000	160.013321	1	5.335050979797	0.010679734449	
840000	159.284547	1	5.171149061869	0.010757849818	
841000	160.150705	1	5.329605337511	0.010665072234	
842000	160.793437	1	5.237530261208	0.010596744250	
843000	160.354479	1	5.320570057885	0.010643361772	
844000	160.609556	1	5.223414653862	0.010616247555	
845000	158.699216	1	5.155614124549	0.010821003497	
846000	159.599399	1	5.349394815051	0.010724031792	
847000	160.159468	1	5.329242600744	0.010664137715	
848000	159.033782	1	5.365819072161	0.010784860668	
849000	160.887734	1	5.249014356541	0.010586756540	
850000	160.930958	1	5.270237518689	0.010582181537	
851000	160.854708	1	5.285772835807	0.010590253520	
852000	160.934013	1	5.268347671940	0.010581858198	
853000	160.362567	1	5.320181334143	0.010642500990	
854000	160.935798	1	5.266304649863	0.010581669348	
855000	160.427228	1	5.213060154064	0.010635621618	
856000	160.829780	1	5.288740627652	0.010592893800	
857000	160.776610	1	5.235953379185	0.010598527568	
858000	160.902807	1	5.278290930398	0.010585160928	
859000	160.640964	1	5.304561555381	0.010612913787	
860000	158.556149	1	5.377901119131	0.010836495895	
861000	158.735199	1	5.156507407777	0.010817110484	
862000	160.881968	1	5.281943014054	0.010587367004	
863000	159.975627	1	5.336473816021	0.010683760840	
864000	160.935849	1	5.266194693221	0.010581663919	
865000	160.935582	1	5.263340106552	0.010581692213	
866000	160.796419	1	5.292211165730	0.010596428225	
867000	160.935454	1	5.266882066533	0.010581705798	
868000	160.927305	1	5.271841676392	0.010582568093	
869000	160.722315	1	5.231364165745	0.010604283513	
870000	160.928100	1	5.271526203572	0.010582483942	
871000	160.137196	1	5.199869748400	0.010666513098	
872000	160.051803	1	5.333568501761	0.010675625421	
873000	158.498682	1	5.150758042927	0.010842725141	
874000	160.829475	1	5.241255743927	0.010592926120	
875000	160.920403	1	5.255897873449	0.010583298578	
876000	160.666010	1	5.227186391818	0.010610255933	
877000	160.448923	1	5.214182436781	0.010633314521	
878000	160.917549	1	5.274926127939	0.010583600587	
879000	160.831860	1	5.288507334177	0.010592673493	
880000	160.595007	1	5.307533932282	0.010617792262	
881000	160.840374	1	5.287527163555	0.010591771673	
882000	160.849661	1	5.243623548345	0.010590787980	
883000	160.839239	1	5.242370203086	0.010591891822	
884000	160.114121	1	5.331098559568	0.010668974651	
885000	159.251331	1	5.170201938929	0.010761423803	
886000	160.783001	1	5.293488365890	0.010597850211	
887000	160.841131	1	5.287437912038	0.010591691464	
888000	160.103433	1	5.198501805808	0.010670115065	
889000	160.865993	1	5.245750604062	0.010589058450	
890000	160.935855	1	5.263848287725	0.010581663329	
891000	160.611516	1	5.223539864794	0.010616039519	
892000	160.847051	1	5.286727560811	0.010591064448	
893000	160.900123	1	5.251214740834	0.010585445078	
894000	160.571355	1	5.221044458090	0.010620303893	
895000	160.908439	1	5.252914159184	0.010584564745	
896000	160.851574	1	5.286168764096	0.010590585390	
897000	160.714870	1	5.299247780964	0.010605073043	
898000	160.892301	1	5.280241840819	0.010586273019	
899000	160.761648	1	5.295410634666	0.010600113393	
900000	160.935101	1	5.262701486277	0.010581743159	
901000	160.210375	1	5.327094052035	0.010658710314	
902000	160.796192	1	5.292233298059	0.010596452311	
903000	160.911334	1	5.276465776565	0.010584258359	
904000	160.934072	1	5.261729942976	0.010581851950	
905000	160.931296	1	5.259966890320	0.010582145795	
906000	160.321062	1	5.207881971219	0.010646918986	
907000	160.424344	1	5.212912740706	0.010635928401	
908000	160.935424	1	5.263106224555	0.010581708978	
909000	160.331052	1	5.321681167013	0.010645855516	
910000	160.903897	1	5.278071814621	0.010585045534	
911000	159.619882	1	5.348741526924	0.010721835401	
912000	160.646717	1	5.225856765208	0.010612303181	
913000	159.401974	1	5.174574169449	0.010745224618	
914000	160.930435	1	5.259534184650	0.010582236915	
915000	159.791306	1	5.186964691072	0.010703471443	
916000	160.857969	1	5.285352619270	0.010589908150	
917000	159.800280	1	5.342757417162	0.010702510856	
918000	160.776544	1	5.294082966323	0.010598534475	
919000	160.775108	1	5.235816794798	0.010598686714	
920000	160.766507	1	5.235046394470	0.010599598345	
921000	160.829643	1	5.288755896013	0.010592908294	
922000	160.372345	1	5.319707692219	0.010641460337	
923000	160.808923	1	5.239065691025	0.010595103384	
924000	160.917273	1	5.255030873868	0.010583629794	
925000	160.750605	1	5.296358711333	0.010601284036	
926000	160.640687	1	5.225450310613	0.010612943118	
927000	160.401703	1	5.211769705959	0.010638336683	
928000	160.102413	1	5.198460926099	0.010670223858	
929000	160.924508	1	5.272850977119	0.010582864060	
930000	160.227254	1	5.203665098916	0.010656911379	
931000	160.508238	1	5.217384327819	0.010627009243	
932000	160.715519	1	5.299197502745	0.010605004248	
933000	160.866305	1	5.284236936943	0.010589025458	
934000	160.935657	1	5.263462609786	0.010581684305	
935000	160.934868	1	5.262449288552	0.010581767771	
936000	160.836815	1	5.287941955313	0.010592148617	
937000	160.932055	1	5.260381994645	0.010582065420	
938000	159.293834	1	5.171415509214	0.010756850842	
939000	160.629016	1	5.224675148165	0.010614181881	
940000	160.930841	1	5.259734057812	0.010582193895	
941000	160.821692	1	5.240403552260	0.010593750533	
942000	160.923807	1	5.256946103436	0.010582938278	
943000	160.924050	1	5.257026085169	0.010582912591	
944000	160.780697	1	5.293701929985	0.010598094352	
945000	160.547639	1	5.310395574967	0.010622822884	
946000	160.903604	1	5.278131056571	0.010585076543	
947000	160.935578	1	5.263333908369	0.010581692629	
948000	159.893635	1	5.190553708880	0.010692524284	
949000	160.902498	1	5.251678038208	0.010585193627	
950000	160.514022	1	5.312322322481	0.010626394524	
951000	160.352483	1	5.320665556965	0.010643574168	
952000	160.688446	1	5.301236836687	0.010607875737	
953000	159.037292	1	5.365725133310	0.010784482076	
954000	158.511888	1	5.151071770113	0.010841293313	
955000	160.933262	1	5.261131723201	0.010581937718	
956000	160.855351	1	5.285690670404	0.010590185434	
957000	160.628176	1	5.224619962681	0.010614270987	
958000	159.224644	1	5.169447585319	0.010764296039	
959000	160.881352	1	5.247991418170	0.010587432170	
960000	160.193567	1	5.327811442862	0.010660501965	
961000	160.936093	1	5.265337078209	0.010581638167	
962000	160.830332	1	5.241351516356	0.010592835285	
963000	160.774470	1	5.294271480883	0.010598754370	
964000	160.930896	1	5.259761477202	0.010582188118	
965000	160.567641	1	5.309209610779	0.010620698274	
966000	160.195030	1	5.327749347027	0.010660346070	
967000	160.221244	1	5.326625764792	0.010657551893	
968000	160.292438	1	5.206563416832	0.010649967031	
969000	160.703589	1	5.300110669356	0.010606269467	
970000	160.931745	1	5.269822407198	0.010582098271	
971000	160.305716	1	5.207171363059	0.010648553028	
972000	159.153510	1	5.167464345898	0.010771955898	
973000	159.960078	1	5.337052693509	0.010685422142	
974000	160.219215	1	5.203316958732	0.010657768124	
975000	160.897629	1	5.279285829196	0.010585709035	
976000	160.898120	1	5.250835873834	0.010585657087	
977000	160.924121	1	5.257049555843	0.010582905102	
978000	159.667060	1	5.182812783471	0.010716778300	
979000	160.922925	1	5.273368363321	0.010583031575	
980000	160.580895	1	5.221624305982	0.010619290783	
981000	160.922162	1	5.256423502224	0.010583112414	
982000	160.834746	1	5.288179685313	0.010592367759	
983000	160.932247	1	5.260493150873	0.010582045067	
984000	160.180334	1	5.201659786969	0.010661912754	
985000	160.513998	1	5.217706705908	0.010626397128	
986000	160.374802	1	5.319588058244	0.010641198905	
987000	160.587406	1	5.308005835610	0.010618599290	
988000	160.575618	1	5.221302669507	0.010619851085	
989000	160.350157	1	5.209253733800	0.010643821750	
990000	159.604893	1	5.180810312119	0.010723442691	
991000	160.441628	1	5.213802343095	0.010634090245	
992000	160.771814	1	5.235519366831	0.010599035853	
993000	160.928158	1	5.258527877609	0.010582477787	
994000	160.910175	1	5.276730644006	0.010584381075	
995000	160.901761	1	5.251532555496	0.010585271662	
996000	160.538028	1	5.310954633435	0.010623843927	
997000	160.701075	1	5.229730261924	0.010606536166	
998000	160.906579	1	5.252514003096	0.010584761636	
999000	160.881202	1	5.247968098242	0.010587448061	
1000000	160.240179	1	5.325801453093	0.010655534068	
1001000	160.222016	1	5.203438045577	0.010657469590	
1002000	158.970655	1	5.367494170603	0.010791670915	
1003000	160.887808	1	5.249026633301	0.010586748686	
1004000	160.463793	1	5.214966084793	0.010631733434	
1005000	160.930408	1	5.270509001634	0.010582239721	
1006000	157.973324	1	5.138878759615	0.010899838138	
1007000	160.930822	1	5.270305644241	0.010582195860	
1008000	160.245266	1	5.204452283796	0.010654992054	
1009000	160.935925	1	5.264019532792	0.010581655922	
1010000	160.331877	1	5.208388025138	0.010645767629	
