# Supplementary material for: Reply to: ‘Reconstructed evolutionary patterns from crocodile-line archosaurs demonstrate the impact of failure to log-transform body size data’
Source: Commun Biol. 2022 Feb 25;5:170. doi: 10.1038/s42003-022-03072-x (PMC8881626; doi:10.1038/s42003-022-03072-x)
Supplement: Supplementary file 4 — Supplementary Data 2 [file 42003_2022_3072_MOESM4_ESM.zip › simulations/log_files/BM/simulated_data_logged_4.txt.Log.txt]

Options:
Model:                           Continuous: Random Walk
Tree File Name:                  tree_simlation_4.nex
Data File Name:                  simulated_data_logged_4.txt
Log File Name:                   simulated_data_logged_4.txt.Log.txt
Save Initial Trees:              False
Save Trees:                      False
Summary:                         False
Seed:                            2073610675
Precision:                       64 bits
Cores:                           1
Analysis Type:                   MCMC
Sample Period:                   1000
Iterations:                      1010000
Burn in:                         10000
MCMC ML Start:                   False
Schedule File:                   simulated_data_logged_4.txt.Schedule.txt
Rate Dev:                        AutoTune
No of Rates:                     1
Test for trait correlation:      True
Kappa:                           Not in use
Delta:                           Not in use
Lambda:                          Not in use
OU:                              Not in use
Min Trans Taxa No:               10
RJ Local Kappa:                  False
RJ Local Lambda:                 False
RJ Local Delta:                  False
RJ Local OU:                     False
Restrictions:
    alpha-1                      None
Prior Information:
    Priors
        alpha-1 - uniform -100.00 100.00 
Tree Information
     Trees:                      1
     Taxa:                       200
     Sites:                      1
Iteration	Lh	Tree No	Alpha 1	Sigma^2 1 	
11000	120.256738	1	5.329968719363	0.015518514600	
12000	120.248539	1	5.338363870512	0.015519786886	
13000	120.185655	1	5.360541400063	0.015529549533	
14000	119.924102	1	5.400242395251	0.015570220637	
15000	120.003487	1	5.261468751138	0.015557865177	
16000	119.633058	1	5.427618208419	0.015615602792	
17000	120.236027	1	5.307296593127	0.015521728920	
18000	120.084291	1	5.272741220817	0.015545298863	
19000	120.089374	1	5.273530631991	0.015544508744	
20000	120.205255	1	5.355484299315	0.015526505925	
21000	120.237885	1	5.308125418504	0.015521440481	
22000	119.820107	1	5.241246756303	0.015586421397	
23000	120.045974	1	5.267127980475	0.015551256459	
24000	118.821493	1	5.480331907020	0.015742849326	
25000	120.249701	1	5.337556088300	0.015519606599	
26000	120.250372	1	5.315218853096	0.015519502479	
27000	119.058402	1	5.185323689434	0.015705597155	
28000	120.225207	1	5.303054334130	0.015523408381	
29000	119.516608	1	5.215574724233	0.015633797815	
30000	120.219723	1	5.301177533399	0.015524259814	
31000	119.902148	1	5.249634681838	0.015573639298	
32000	119.893515	1	5.248709536581	0.015574983912	
33000	118.860358	1	5.174064870104	0.015736731949	
34000	120.246764	1	5.339504659865	0.015520062483	
35000	119.727186	1	5.232643913646	0.015600911067	
36000	117.373185	1	5.106824178035	0.015972513358	
37000	119.520538	1	5.436411863991	0.015633183448	
38000	119.950110	1	5.254991293878	0.015566171651	
39000	120.254517	1	5.333292901914	0.015518859225	
40000	120.129063	1	5.372124371622	0.015538340509	
41000	119.897954	1	5.249183910652	0.015574292433	
42000	120.233439	1	5.346081735502	0.015522130665	
43000	120.211854	1	5.298708042365	0.015525481465	
44000	119.962038	1	5.256386818367	0.015564315118	
45000	119.596473	1	5.221723667705	0.015621316828	
46000	119.743521	1	5.234098474432	0.015598362997	
47000	119.300630	1	5.200422908077	0.015667599854	
48000	119.717208	1	5.231766238309	0.015602467887	
49000	120.094555	1	5.274347648759	0.015543703387	
50000	118.936360	1	5.473994442553	0.015724776255	
51000	119.827927	1	5.242010535699	0.015585202517	
52000	120.238262	1	5.308298055963	0.015521382034	
53000	120.250743	1	5.336779185730	0.015519444829	
54000	118.255788	1	5.508443177695	0.015832159763	
55000	119.902301	1	5.402630078892	0.015573615491	
56000	120.005693	1	5.390530773388	0.015557521891	
57000	118.741135	1	5.484618928124	0.015755505018	
58000	120.217838	1	5.351717065770	0.015524552492	
59000	120.134793	1	5.371087225836	0.015537450092	
60000	120.252790	1	5.335059436793	0.015519127273	
61000	120.246391	1	5.339731941433	0.015520120326	
62000	120.255881	1	5.320780684598	0.015518647486	
63000	120.104820	1	5.376275706977	0.015542107902	
64000	118.732951	1	5.167232031115	0.015756794415	
65000	120.225444	1	5.303138659373	0.015523371687	
66000	119.740023	1	5.233785090231	0.015598908600	
67000	120.122196	1	5.278943968458	0.015539407583	
68000	120.180926	1	5.361653958012	0.015530283932	
69000	120.245294	1	5.311901222016	0.015520290619	
70000	120.255478	1	5.320194781533	0.015518710028	
71000	119.254903	1	5.197439712231	0.015674765829	
72000	120.257560	1	5.325074823689	0.015518386965	
73000	119.352823	1	5.448366105312	0.015659424636	
74000	120.185414	1	5.360598971454	0.015529586962	
75000	116.611566	1	5.573189924666	0.016094627494	
76000	120.154433	1	5.367335722958	0.015534398943	
77000	120.256783	1	5.322412090408	0.015518507496	
78000	119.942113	1	5.398210573868	0.015567416537	
79000	120.242237	1	5.342046770102	0.015520765012	
80000	120.257478	1	5.324562277199	0.015518399760	
81000	120.253263	1	5.317669014003	0.015519053844	
82000	119.794972	1	5.413444417167	0.015590339508	
83000	119.417151	1	5.443922174606	0.015649354487	
84000	119.546242	1	5.434465155804	0.015629165658	
85000	119.944001	1	5.254286951220	0.015567122636	
86000	120.175768	1	5.289452141963	0.015531085025	
87000	120.207979	1	5.297570182825	0.015526083116	
88000	120.197143	1	5.357675785887	0.015527765575	
89000	119.624583	1	5.223974677565	0.015616926304	
90000	119.979081	1	5.393850731514	0.015561662660	
91000	116.165937	1	5.588145853426	0.016166509852	
92000	119.327828	1	5.450050588600	0.015663339218	
93000	120.238206	1	5.344008832684	0.015521390681	
94000	119.852800	1	5.244486817624	0.015581326488	
95000	120.209880	1	5.354158573532	0.015525787933	
96000	120.202723	1	5.296095767829	0.015526899088	
97000	119.606868	1	5.222550448733	0.015619693100	
98000	120.105941	1	5.376091368536	0.015541933708	
99000	119.757096	1	5.235324940406	0.015596245544	
100000	119.942816	1	5.398130109704	0.015567307094	
101000	120.187302	1	5.360145312889	0.015529293718	
102000	120.252853	1	5.317280697041	0.015519117387	
103000	119.027086	1	5.468795537622	0.015710516381	
104000	118.956818	1	5.472837809567	0.015721559628	
105000	119.728891	1	5.232794652828	0.015600645149	
106000	120.221924	1	5.350367839389	0.015523918051	
107000	119.969367	1	5.257258284785	0.015563174417	
108000	119.669672	1	5.424589874194	0.015609886433	
109000	119.305865	1	5.451512377248	0.015666779703	
110000	119.491420	1	5.213704208575	0.015637736174	
111000	119.820448	1	5.241279987439	0.015586368135	
112000	120.075129	1	5.380934313137	0.015546723152	
113000	119.174310	1	5.459940660337	0.015687403635	
114000	119.641335	1	5.426941501984	0.015614310399	
115000	119.648645	1	5.225941183760	0.015613169001	
116000	120.245861	1	5.340048864677	0.015520202612	
117000	119.678585	1	5.228442602885	0.015608495189	
118000	119.955428	1	5.396671175276	0.015565343931	
119000	120.255753	1	5.331693181403	0.015518667333	
120000	120.244865	1	5.340625463214	0.015520357184	
121000	117.872579	1	5.126961289540	0.015892946379	
122000	120.030569	1	5.387265511359	0.015553652360	
123000	119.916001	1	5.401138412964	0.015571481993	
124000	120.248394	1	5.313820237777	0.015519809394	
125000	120.215897	1	5.352333443542	0.015524853767	
126000	120.205489	1	5.296862423925	0.015526469682	
127000	117.255126	1	5.102314554182	0.015991381465	
128000	120.206344	1	5.355177765860	0.015526336962	
129000	119.665644	1	5.227353724256	0.015610515198	
130000	119.264766	1	5.454203830047	0.015673219882	
131000	118.702394	1	5.165635210066	0.015761610064	
132000	120.177646	1	5.289875748742	0.015530793246	
133000	118.994536	1	5.181599545142	0.015715630857	
134000	120.101026	1	5.376894747038	0.015542697570	
135000	120.248249	1	5.313723312881	0.015519832032	
136000	119.668318	1	5.227577730370	0.015610097809	
137000	120.126886	1	5.372512265383	0.015538678744	
138000	118.203809	1	5.141462351953	0.015840391314	
139000	117.977945	1	5.131462096981	0.015876209497	
140000	119.952776	1	5.255300880790	0.015565756619	
141000	119.871991	1	5.405831680040	0.015578336542	
142000	119.969994	1	5.394947930291	0.015563076883	
143000	120.236970	1	5.307712640733	0.015521582510	
144000	120.157321	1	5.285526433308	0.015533950239	
145000	120.183379	1	5.361081304857	0.015529903005	
146000	120.227671	1	5.348332207790	0.015523025902	
147000	120.021404	1	5.263792975381	0.015555077817	
148000	119.961360	1	5.256306792016	0.015564420587	
149000	119.934221	1	5.253173474367	0.015568645135	
150000	120.234091	1	5.306470256096	0.015522029406	
151000	120.247454	1	5.339073210094	0.015519955362	
152000	119.598897	1	5.221915874430	0.015620938199	
153000	119.944666	1	5.397917949010	0.015567019110	
154000	120.133605	1	5.280977013360	0.015537634713	
155000	120.049889	1	5.384604324196	0.015550647599	
156000	118.795429	1	5.481734966515	0.015746953086	
157000	118.864151	1	5.478008405254	0.015736135148	
158000	119.607776	1	5.222622938391	0.015619551352	
159000	120.096396	1	5.274641051453	0.015543417248	
160000	119.008088	1	5.182381913640	0.015713501246	
161000	120.246089	1	5.312367632821	0.015520167262	
162000	119.788928	1	5.238267101184	0.015591281801	
163000	120.253535	1	5.334343744415	0.015519011575	
164000	119.936160	1	5.253392828920	0.015568343351	
165000	120.033431	1	5.265402570870	0.015553207268	
166000	115.160914	1	5.619299607187	0.016329806197	
167000	120.174223	1	5.363173862649	0.015531324997	
168000	120.203270	1	5.296245735919	0.015526814218	
169000	120.248092	1	5.313619874451	0.015519856388	
170000	120.231830	1	5.346734291644	0.015522380407	
171000	120.255786	1	5.331645206508	0.015518662324	
172000	119.674729	1	5.424164365820	0.015609097108	
173000	119.785801	1	5.237973819044	0.015591769265	
174000	120.210856	1	5.298410544230	0.015525636409	
175000	120.231822	1	5.346737345663	0.015522381594	
176000	120.035105	1	5.386651208285	0.015552946875	
177000	120.166270	1	5.287381380442	0.015532560122	
178000	120.225139	1	5.303029994436	0.015523418997	
179000	120.125468	1	5.372763223461	0.015538899089	
180000	120.145457	1	5.369090886480	0.015535793359	
181000	119.194977	1	5.193629824999	0.015684161966	
182000	120.193146	1	5.358701428803	0.015528386260	
183000	120.224947	1	5.349319475398	0.015523448816	
184000	119.351280	1	5.203810486236	0.015659666271	
185000	120.255347	1	5.332265897785	0.015518730479	
186000	120.256201	1	5.330985461564	0.015518597857	
187000	120.086156	1	5.379251749148	0.015545008969	
188000	119.846209	1	5.408457756109	0.015582353423	
189000	120.251718	1	5.335997963472	0.015519293652	
190000	119.669149	1	5.424633773037	0.015609968060	
191000	119.864509	1	5.406602597093	0.015579502244	
192000	120.152117	1	5.367795521595	0.015534758614	
193000	120.206440	1	5.355150558739	0.015526322051	
194000	120.067670	1	5.270237318405	0.015547882865	
195000	119.991021	1	5.259899629540	0.015559804649	
196000	120.217025	1	5.300304419699	0.015524678581	
197000	120.164392	1	5.365296411531	0.015532851841	
198000	119.904204	1	5.402424607926	0.015573319115	
199000	120.051749	1	5.267939505462	0.015550358358	
200000	120.093195	1	5.378149317961	0.015543914809	
201000	120.224941	1	5.349321776590	0.015523449823	
202000	120.015412	1	5.389275042456	0.015556009950	
203000	118.393201	1	5.150266843557	0.015810419236	
204000	120.033343	1	5.386890525800	0.015553220867	
205000	120.215835	1	5.352352948737	0.015524863418	
206000	119.866359	1	5.245868642024	0.015579213907	
207000	120.171704	1	5.288552226921	0.015531716127	
208000	119.894112	1	5.403508072614	0.015574890911	
209000	118.800667	1	5.170827260035	0.015746128265	
210000	120.255444	1	5.332133259872	0.015518715303	
211000	120.256098	1	5.331157602198	0.015518613885	
212000	120.245659	1	5.312113368378	0.015520234001	
213000	119.751297	1	5.234799008280	0.015597150070	
214000	120.219403	1	5.351208746516	0.015524309431	
215000	119.414777	1	5.444089062317	0.015649725923	
216000	120.100270	1	5.377017260156	0.015542815128	
217000	119.619106	1	5.223532204889	0.015617781777	
218000	120.130766	1	5.280462628221	0.015538075895	
219000	120.252095	1	5.335678008692	0.015519235063	
220000	120.255068	1	5.319652198431	0.015518773727	
221000	120.000167	1	5.391234044556	0.015558381661	
222000	120.105184	1	5.276065311477	0.015542051344	
223000	119.667812	1	5.227535296995	0.015610176802	
224000	120.176266	1	5.289563919088	0.015531007704	
225000	120.175001	1	5.363000607811	0.015531204122	
226000	120.056270	1	5.383698553746	0.015549655394	
227000	120.174195	1	5.363180090958	0.015531329353	
228000	120.168043	1	5.364521916937	0.015532284855	
229000	119.615903	1	5.223274382857	0.015618281953	
230000	120.178058	1	5.289969330460	0.015530729245	
231000	120.257628	1	5.326012751817	0.015518376394	
232000	119.262085	1	5.454377512583	0.015673640172	
233000	120.255225	1	5.332426740687	0.015518749327	
234000	119.628581	1	5.427982464449	0.015616302038	
235000	119.968846	1	5.257196007878	0.015563255458	
236000	120.125504	1	5.279524373559	0.015538893494	
237000	118.817261	1	5.171720689363	0.015743515546	
238000	120.208803	1	5.297808370397	0.015525955150	
239000	120.157779	1	5.285619329923	0.015533879076	
240000	119.981168	1	5.258684986225	0.015561337902	
241000	119.714497	1	5.231529237161	0.015602890774	
242000	120.168626	1	5.364396779747	0.015532194309	
243000	120.156890	1	5.366841976891	0.015534017163	
244000	119.953458	1	5.396900994366	0.015565650512	
245000	120.214656	1	5.299561181021	0.015525046400	
246000	119.989737	1	5.259739995825	0.015560004566	
247000	120.103257	1	5.376531568963	0.015542350747	
248000	119.813245	1	5.411699033641	0.015587490881	
249000	120.154289	1	5.367364471420	0.015534421314	
250000	120.242508	1	5.310374933671	0.015520723009	
251000	118.694216	1	5.487070760761	0.015762899059	
252000	119.751998	1	5.234862445196	0.015597040691	
253000	120.191527	1	5.359107710743	0.015528637622	
254000	120.162523	1	5.365687176372	0.015533142209	
255000	120.250486	1	5.336976388534	0.015519484812	
256000	118.639847	1	5.489867382450	0.015771471469	
257000	119.800762	1	5.412895141527	0.015589436836	
258000	120.237996	1	5.308176087725	0.015521423268	
259000	120.182115	1	5.361377386421	0.015530099184	
260000	119.893164	1	5.403609086769	0.015575038583	
261000	120.251386	1	5.316010426924	0.015519345142	
262000	119.885909	1	5.404377662446	0.015576168471	
263000	119.994864	1	5.391901824703	0.015559206686	
264000	120.141172	1	5.369903872439	0.015536458961	
265000	117.986526	1	5.131833032623	0.015874847183	
266000	119.864507	1	5.406602714837	0.015579502423	
267000	119.649718	1	5.226029708419	0.015613001579	
268000	120.036097	1	5.265765231325	0.015552792565	
269000	118.551358	1	5.157958409370	0.015785433710	
270000	120.169899	1	5.288159144870	0.015531996590	
271000	120.157593	1	5.366699621366	0.015533907944	
272000	118.362592	1	5.148815436829	0.015815259323	
273000	120.253356	1	5.317760318977	0.015519039317	
274000	116.159625	1	5.588352035347	0.016167530336	
275000	118.921865	1	5.474808695305	0.015727055865	
276000	119.590409	1	5.431036957347	0.015622264209	
277000	120.114779	1	5.374613226502	0.015540560112	
278000	120.183255	1	5.361110328428	0.015529922162	
279000	119.938046	1	5.253606936171	0.015568049663	
280000	120.155298	1	5.367162532752	0.015534264503	
281000	118.978945	1	5.471576767261	0.015718081421	
282000	119.693598	1	5.229721054893	0.015606152072	
283000	120.085243	1	5.379393106244	0.015545150926	
284000	120.255865	1	5.320755035678	0.015518650088	
285000	120.248268	1	5.313736430997	0.015519828958	
286000	120.250334	1	5.337091005267	0.015519508388	
287000	119.460702	1	5.440817533761	0.015642540499	
288000	119.651665	1	5.226190631690	0.015612697613	
289000	120.242841	1	5.310549746992	0.015520671255	
290000	120.013897	1	5.389472502946	0.015556245726	
291000	120.072760	1	5.270992152967	0.015547091418	
292000	119.688202	1	5.229259667987	0.015606994132	
293000	119.893199	1	5.403605351301	0.015575033119	
294000	118.592175	1	5.492282063016	0.015778991935	
295000	119.016543	1	5.469409117376	0.015712172781	
296000	119.900812	1	5.249490775699	0.015573847391	
297000	119.790233	1	5.413891461596	0.015591078379	
298000	120.005381	1	5.390570715047	0.015557570471	
299000	120.256007	1	5.320976332573	0.015518628046	
300000	120.198986	1	5.295089841428	0.015527479346	
301000	120.128801	1	5.280110029334	0.015538381201	
302000	120.165059	1	5.365156157962	0.015532748326	
303000	119.681107	1	5.228656199540	0.015608101566	
304000	120.178506	1	5.290071208159	0.015530659757	
305000	120.148764	1	5.368452596381	0.015535279529	
306000	120.256313	1	5.330791383873	0.015518580457	
307000	120.117126	1	5.278068186286	0.015540195340	
308000	120.082969	1	5.379743405624	0.015545504337	
309000	120.138221	1	5.370455384076	0.015536917596	
310000	119.795166	1	5.238855189665	0.015590309233	
311000	119.229673	1	5.195822407229	0.015678721028	
312000	120.233168	1	5.346193089426	0.015522172713	
313000	120.169763	1	5.288129716363	0.015532017705	
314000	120.023230	1	5.388246591405	0.015554793840	
315000	120.217047	1	5.351969824843	0.015524675168	
316000	119.741420	1	5.233910146771	0.015598690654	
317000	120.247287	1	5.313102684831	0.015519981193	
318000	120.073347	1	5.271079800031	0.015547000217	
319000	120.257492	1	5.327642892800	0.015518397548	
320000	120.033586	1	5.386857541110	0.015553183039	
321000	119.118834	1	5.463342861701	0.015696108812	
322000	120.243207	1	5.341537268358	0.015520614430	
323000	119.823304	1	5.410723072757	0.015585923099	
324000	118.354307	1	5.503856697285	0.015816569655	
325000	119.256976	1	5.454707746153	0.015674440868	
326000	119.903019	1	5.402552625470	0.015573503677	
327000	119.648088	1	5.426385999159	0.015613255947	
328000	119.559181	1	5.218809248530	0.015627143447	
329000	120.203309	1	5.356024727351	0.015526808135	
330000	119.320493	1	5.450540663552	0.015664488169	
331000	118.943916	1	5.178712928829	0.015723588236	
332000	120.256650	1	5.322129360479	0.015518528157	
333000	120.166495	1	5.364852235091	0.015532525287	
334000	120.140932	1	5.282332087280	0.015536496400	
335000	120.109092	1	5.276711794147	0.015541443989	
336000	120.207691	1	5.354793800340	0.015526127820	
337000	120.149818	1	5.284034121900	0.015535115755	
338000	120.002839	1	5.390894909989	0.015557965893	
339000	120.250662	1	5.315439552845	0.015519457422	
340000	119.560561	1	5.433365535562	0.015626927791	
341000	118.964129	1	5.472422297567	0.015720410246	
342000	118.645421	1	5.162698411242	0.015770592489	
343000	120.257027	1	5.322994635120	0.015518469685	
344000	117.584115	1	5.115107168199	0.015938858058	
345000	120.086817	1	5.379149208546	0.015544906230	
346000	119.340928	1	5.203110698471	0.015661287389	
347000	120.138433	1	5.281865236132	0.015536884658	
348000	120.231211	1	5.305301258945	0.015522476519	
349000	120.181491	1	5.290758446854	0.015530196135	
350000	120.236455	1	5.307484030267	0.015521662555	
351000	119.877244	1	5.246995220132	0.015577518236	
352000	119.702619	1	5.230497423824	0.015604744224	
353000	119.285121	1	5.199403394836	0.015670029938	
354000	117.757698	1	5.122161954904	0.015911214797	
355000	119.804946	1	5.239785184876	0.015588784559	
356000	118.853817	1	5.173706828051	0.015737761338	
357000	120.241701	1	5.342321328818	0.015520848190	
358000	119.794777	1	5.238818388014	0.015590369904	
359000	120.048332	1	5.384823271566	0.015550889765	
360000	120.256833	1	5.329758448182	0.015518499818	
361000	120.254914	1	5.319460733854	0.015518797532	
362000	120.239845	1	5.343238229238	0.015521136280	
363000	120.251579	1	5.316168531663	0.015519315135	
364000	120.202148	1	5.295938793313	0.015526988379	
365000	120.245412	1	5.311969556096	0.015520272289	
366000	120.074474	1	5.381032646174	0.015546824986	
367000	119.062268	1	5.185552206885	0.015704990005	
368000	118.690524	1	5.487262162392	0.015763481049	
369000	120.068705	1	5.381891189779	0.015547721856	
370000	120.161467	1	5.365906305274	0.015533306300	
371000	119.477456	1	5.439600950914	0.015639920009	
372000	120.081240	1	5.380008263027	0.015545773085	
373000	119.911082	1	5.250603838905	0.015572248050	
374000	120.111541	1	5.277121315291	0.015541063336	
375000	117.514392	1	5.539945562198	0.015949974904	
376000	120.249349	1	5.337806670386	0.015519661208	
377000	120.178777	1	5.290133135770	0.015530617614	
378000	120.101820	1	5.275515421830	0.015542574163	
379000	119.721960	1	5.232183177559	0.015601726506	
380000	119.027990	1	5.468742765884	0.015710374252	
381000	120.126560	1	5.279711182641	0.015538729382	
382000	118.941416	1	5.178571785582	0.015723981353	
383000	120.210862	1	5.353868763553	0.015525635397	
384000	120.257574	1	5.327096743961	0.015518384871	
385000	119.923095	1	5.251926848725	0.015570377471	
386000	120.054565	1	5.268339191533	0.015549920603	
387000	120.101064	1	5.376888514233	0.015542691597	
388000	119.869685	1	5.246211175127	0.015578695807	
389000	119.838710	1	5.243075024053	0.015583522125	
390000	119.999449	1	5.391324863382	0.015558493371	
391000	120.255534	1	5.320272020825	0.015518701412	
392000	119.945540	1	5.254463784722	0.015566883000	
393000	120.246657	1	5.312711001367	0.015520079073	
394000	120.041885	1	5.266560049134	0.015551892376	
395000	119.864468	1	5.245674510661	0.015579508524	
396000	120.252406	1	5.316875089806	0.015519186800	
397000	119.790838	1	5.238446727928	0.015590984045	
398000	120.255930	1	5.331425242162	0.015518639917	
399000	120.239524	1	5.308889137764	0.015521186183	
400000	119.476366	1	5.212600794977	0.015640090387	
401000	120.195293	1	5.294126769355	0.015528052788	
402000	119.891392	1	5.248483809561	0.015575314438	
403000	120.249646	1	5.337595637387	0.015519615139	
404000	119.170571	1	5.192108604391	0.015687990247	
405000	119.688039	1	5.423035486239	0.015607019587	
406000	119.312227	1	5.201190605879	0.015665782944	
407000	119.883700	1	5.247671020309	0.015576512554	
408000	120.212069	1	5.353508657480	0.015525448071	
409000	120.244624	1	5.340761705363	0.015520394624	
410000	119.854526	1	5.244661383656	0.015581057616	
411000	119.993529	1	5.260212301662	0.015559414470	
412000	120.158464	1	5.285758555838	0.015533772727	
413000	120.156124	1	5.366996502965	0.015534136152	
414000	120.196596	1	5.294463217183	0.015527850466	
415000	119.988442	1	5.392701720647	0.015560206021	
416000	120.246361	1	5.312531116656	0.015520124996	
417000	120.247524	1	5.313252362918	0.015519944554	
418000	119.213173	1	5.457506017372	0.015681308311	
419000	120.154420	1	5.367338302912	0.015534400950	
420000	120.252738	1	5.317174066898	0.015519135334	
421000	119.847394	1	5.408338970591	0.015582168915	
422000	119.734674	1	5.418973325520	0.015599742925	
423000	120.031607	1	5.387125501988	0.015553490941	
424000	120.108621	1	5.276633572162	0.015541517057	
425000	120.241352	1	5.342497589341	0.015520902338	
426000	120.222166	1	5.350285829388	0.015523880596	
427000	120.243151	1	5.310713679038	0.015520623246	
428000	117.954364	1	5.521835012691	0.015879953721	
429000	120.257465	1	5.324498982193	0.015518401685	
430000	120.132831	1	5.280836157586	0.015537755027	
431000	119.951844	1	5.255192471571	0.015565901746	
432000	120.234917	1	5.345462720451	0.015521901192	
433000	119.490604	1	5.213644128325	0.015637863768	
434000	119.976990	1	5.258176437667	0.015561988120	
435000	120.158460	1	5.285757860338	0.015533773258	
436000	119.769872	1	5.415786948659	0.015594253148	
437000	120.154938	1	5.367234718919	0.015534320469	
438000	119.077936	1	5.186482061872	0.015702529633	
439000	118.991759	1	5.181439728208	0.015716067301	
440000	117.854176	1	5.126185111133	0.015895871379	
441000	120.171286	1	5.288460833148	0.015531781076	
442000	120.057245	1	5.383558894513	0.015549503786	
443000	120.250626	1	5.336869292757	0.015519463007	
444000	119.434318	1	5.442708069144	0.015646668128	
445000	120.078904	1	5.271917088028	0.015546136289	
446000	120.182525	1	5.361281653289	0.015530035572	
447000	120.129129	1	5.280168689921	0.015538330246	
448000	117.802020	1	5.124000724845	0.015904164217	
449000	120.243316	1	5.310801851029	0.015520597634	
450000	120.253526	1	5.317927868748	0.015519013068	
451000	120.038073	1	5.386245830916	0.015552485230	
452000	120.189178	1	5.359688650887	0.015529002457	
453000	118.628742	1	5.161848306373	0.015773222995	
454000	120.086716	1	5.379164791963	0.015544921831	
455000	120.017298	1	5.389028512535	0.015555716616	
456000	119.994105	1	5.391996862335	0.015559324787	
457000	120.174902	1	5.289258614210	0.015531219453	
458000	120.085356	1	5.272905608099	0.015545133358	
459000	120.251980	1	5.316504716747	0.015519252897	
460000	120.161673	1	5.365863551266	0.015533274213	
461000	120.257549	1	5.327291234455	0.015518388740	
462000	120.032291	1	5.265248248528	0.015553384490	
463000	120.224664	1	5.302861701674	0.015523492708	
464000	120.255833	1	5.331574388579	0.015518655010	
465000	120.252054	1	5.316568209303	0.015519241382	
466000	120.192073	1	5.293309929904	0.015528552886	
467000	120.183255	1	5.291170878421	0.015529922185	
468000	118.650801	1	5.162973545186	0.015769744056	
469000	119.863473	1	5.406708706525	0.015579663571	
470000	119.972631	1	5.257649932279	0.015562666443	
471000	118.281340	1	5.145016904655	0.015828114784	
472000	117.596388	1	5.536682631710	0.015936901956	
473000	119.911649	1	5.401615493725	0.015572159782	
474000	119.868321	1	5.246070461544	0.015578908375	
475000	120.246343	1	5.339760993949	0.015520127790	
476000	120.187218	1	5.292115497400	0.015529306841	
477000	119.440693	1	5.210027171138	0.015645670748	
478000	120.198727	1	5.357260066782	0.015527519653	
479000	120.249137	1	5.314326233639	0.015519694093	
480000	119.970098	1	5.257345804833	0.015563060651	
481000	120.189218	1	5.359678779282	0.015528996204	
482000	120.195626	1	5.294212303504	0.015528001150	
483000	120.174700	1	5.289213631229	0.015531250801	
484000	116.917078	1	5.562431500104	0.016045531485	
485000	118.826912	1	5.480038632186	0.015741996234	
486000	118.579425	1	5.492922123761	0.015781003850	
487000	119.823781	1	5.410676477621	0.015585848698	
488000	119.973807	1	5.394489627190	0.015562483393	
489000	120.217756	1	5.351743133114	0.015524565088	
490000	119.942805	1	5.254149830914	0.015567308862	
491000	120.254335	1	5.333499221250	0.015518887492	
492000	119.802218	1	5.239524809867	0.015589209783	
493000	120.237386	1	5.344382398018	0.015521518043	
494000	119.013558	1	5.469582367156	0.015712641768	
495000	114.102003	1	5.649179376158	0.016503643091	
496000	120.253561	1	5.334317906094	0.015519007579	
497000	120.030825	1	5.265050248779	0.015553612528	
498000	119.514578	1	5.215422841059	0.015634115139	
499000	120.181672	1	5.361480805461	0.015530168098	
500000	120.151543	1	5.284372522749	0.015534847772	
501000	119.898163	1	5.249206281308	0.015574259929	
502000	119.210514	1	5.194607233085	0.015681725294	
503000	119.254779	1	5.197431713277	0.015674785269	
504000	120.056212	1	5.268574363866	0.015549664441	
505000	120.256003	1	5.331311238875	0.015518628663	
506000	119.434504	1	5.442694843120	0.015646639017	
507000	120.230995	1	5.305216327000	0.015522510009	
508000	120.233323	1	5.346129379649	0.015522148627	
509000	119.877688	1	5.405239769821	0.015577449133	
510000	120.253762	1	5.334113163787	0.015518976360	
511000	120.257606	1	5.325519895989	0.015518379878	
512000	119.891214	1	5.248464848120	0.015575342246	
513000	119.970798	1	5.394851541001	0.015562951732	
514000	120.169831	1	5.288144488505	0.015532007104	
515000	115.522654	1	5.608447135554	0.016270841433	
516000	119.486727	1	5.213359085683	0.015638470048	
517000	120.246967	1	5.339379239416	0.015520030981	
518000	120.153251	1	5.284710254231	0.015534582476	
519000	120.042762	1	5.266681417135	0.015551755967	
520000	120.054630	1	5.383932758561	0.015549910463	
521000	119.471307	1	5.440048907221	0.015640881646	
522000	120.152526	1	5.367714664298	0.015534695075	
523000	120.023777	1	5.264107189405	0.015554708818	
524000	119.534052	1	5.216888600100	0.015631070960	
525000	120.257061	1	5.329196431261	0.015518464405	
526000	115.872941	1	5.054716644454	0.016213946541	
527000	120.230536	1	5.347244557737	0.015522581294	
528000	119.870897	1	5.405944920103	0.015578507069	
529000	119.504098	1	5.214641864405	0.015635753687	
530000	120.228977	1	5.347843252945	0.015522823264	
531000	119.910981	1	5.401688363871	0.015572263687	
532000	118.538564	1	5.157323617846	0.015787453492	
533000	119.202088	1	5.194076313309	0.015683046636	
534000	119.724885	1	5.419840492202	0.015601270146	
535000	120.025063	1	5.264278243373	0.015554508724	
536000	119.789443	1	5.238315498719	0.015591201515	
537000	119.923451	1	5.400314843039	0.015570322061	
538000	120.155672	1	5.285193867354	0.015534206336	
539000	120.185549	1	5.291714610012	0.015529565929	
540000	119.503884	1	5.437655283588	0.015635787180	
541000	120.257540	1	5.327351908761	0.015518390093	
542000	120.087364	1	5.273217162925	0.015544821085	
543000	120.183240	1	5.291167276714	0.015529924563	
544000	120.253062	1	5.317476607761	0.015519084973	
545000	118.539747	1	5.157382235439	0.015787266664	
546000	119.479314	1	5.212815988051	0.015639629452	
547000	117.582311	1	5.115035023340	0.015939145603	
548000	120.254045	1	5.333815691224	0.015518932412	
549000	120.248331	1	5.313777855264	0.015519819272	
550000	119.117813	1	5.188876535842	0.015696269073	
551000	120.234421	1	5.345672504079	0.015521978150	
552000	120.207153	1	5.297333674850	0.015526211241	
553000	120.250841	1	5.336703655261	0.015519429710	
554000	119.061865	1	5.185528334230	0.015705053386	
555000	119.000169	1	5.181924216678	0.015714745696	
556000	119.637310	1	5.225010049333	0.015614938970	
557000	120.143443	1	5.282806338550	0.015536106203	
558000	119.845597	1	5.408519115236	0.015582448835	
559000	119.912315	1	5.250738542524	0.015572056084	
560000	119.858855	1	5.245100972886	0.015580383095	
561000	120.132784	1	5.280827705363	0.015537762258	
562000	118.865800	1	5.477917911276	0.015735875712	
563000	120.238078	1	5.344067651480	0.015521410560	
564000	119.503004	1	5.214560592898	0.015635924862	
565000	120.068276	1	5.270326705484	0.015547788581	
566000	118.735626	1	5.484908687522	0.015756372936	
567000	115.948927	1	5.595150972711	0.016201630896	
568000	119.739123	1	5.418576631365	0.015599049016	
569000	120.113116	1	5.277386503724	0.015540818532	
570000	120.168625	1	5.287884376802	0.015532194370	
571000	120.066482	1	5.270062637440	0.015548067552	
572000	120.249664	1	5.337582465598	0.015519612292	
573000	119.953063	1	5.255334250745	0.015565711991	
574000	120.253302	1	5.317706958522	0.015519047788	
575000	117.636100	1	5.117196228539	0.015930574404	
576000	120.139964	1	5.370130570911	0.015536646787	
577000	120.230838	1	5.305154616891	0.015522534428	
578000	119.982922	1	5.393381610927	0.015561064929	
579000	120.063191	1	5.382699710767	0.015548579195	
580000	119.917731	1	5.251333198492	0.015571212734	
581000	120.252293	1	5.335506170144	0.015519204394	
582000	119.887475	1	5.404212452366	0.015575924653	
583000	118.991103	1	5.470879252587	0.015716170435	
584000	119.767009	1	5.236230952807	0.015594699586	
585000	119.926492	1	5.252305197695	0.015569848608	
586000	119.469952	1	5.212133824118	0.015641093627	
587000	120.195795	1	5.358025253196	0.015527974830	
588000	120.214571	1	5.299534772530	0.015525059661	
589000	120.168908	1	5.287945204258	0.015532150463	
590000	119.296708	1	5.200164289663	0.015668214432	
591000	119.887403	1	5.404220022217	0.015575935813	
592000	120.210831	1	5.353878003167	0.015525640235	
593000	119.007212	1	5.469950020318	0.015713638882	
594000	120.186850	1	5.360254565700	0.015529363983	
595000	120.257332	1	5.323929406661	0.015518422404	
596000	120.112657	1	5.374972184086	0.015540889888	
597000	120.256948	1	5.322794097006	0.015518481978	
598000	119.941776	1	5.254032128971	0.015567468998	
599000	120.245450	1	5.340289752757	0.015520266425	
600000	119.501231	1	5.214429119772	0.015636202037	
601000	120.088472	1	5.378891542755	0.015544648941	
602000	120.151864	1	5.367845471149	0.015534797926	
603000	119.953205	1	5.255350802804	0.015565689863	
604000	119.143394	1	5.461846981464	0.015692254395	
605000	119.811200	1	5.240385066509	0.015587809751	
606000	119.133496	1	5.189829501947	0.015693807579	
607000	119.302589	1	5.200552266883	0.015667292921	
608000	120.249701	1	5.314725041553	0.015519606623	
609000	120.254013	1	5.333850621628	0.015518937486	
610000	120.177742	1	5.289897406475	0.015530778420	
611000	120.198059	1	5.357436038708	0.015527623352	
612000	120.246913	1	5.312868528349	0.015520039359	
613000	119.881704	1	5.404819824043	0.015576823549	
614000	119.467021	1	5.211921072179	0.015641552068	
615000	119.802193	1	5.239522392336	0.015589213737	
616000	117.706562	1	5.120059870024	0.015919353246	
617000	118.761310	1	5.483553232551	0.015752326571	
618000	119.426367	1	5.443271962088	0.015647912349	
619000	120.169480	1	5.288068651734	0.015532061570	
620000	120.257621	1	5.325764514198	0.015518377575	
621000	119.393837	1	5.206729694387	0.015653003420	
622000	119.780693	1	5.414784538538	0.015592565750	
623000	120.193749	1	5.293732497226	0.015528292602	
624000	120.245713	1	5.312145523526	0.015520225493	
625000	120.157653	1	5.285593646158	0.015533898735	
626000	120.252150	1	5.316650538251	0.015519226564	
627000	120.038102	1	5.266039349416	0.015552480759	
628000	119.886958	1	5.248014260996	0.015576005068	
629000	120.257182	1	5.328852391944	0.015518445670	
630000	120.139362	1	5.282038339225	0.015536740216	
631000	120.242891	1	5.310575859298	0.015520663574	
632000	120.138947	1	5.370320220444	0.015536804663	
633000	120.207128	1	5.354954720520	0.015526215133	
634000	120.204581	1	5.296608619214	0.015526610610	
635000	118.951470	1	5.179140218526	0.015722400428	
636000	120.011188	1	5.262457423516	0.015556667030	
637000	119.637729	1	5.225044390178	0.015614873401	
638000	116.807102	1	5.566355937469	0.016063187413	
639000	120.229591	1	5.304671863097	0.015522727935	
640000	119.119628	1	5.188986505229	0.015695984149	
641000	119.477153	1	5.439623026509	0.015639967311	
642000	120.109722	1	5.375464369986	0.015541346017	
643000	120.191232	1	5.293100084734	0.015528683394	
644000	119.034808	1	5.468344440464	0.015709303148	
645000	119.853462	1	5.244553744124	0.015581223338	
646000	119.282345	1	5.453059462873	0.015670464895	
647000	120.256217	1	5.321322399940	0.015518595429	
648000	120.244028	1	5.341092827768	0.015520487079	
649000	120.256737	1	5.329969369340	0.015518514647	
650000	119.431676	1	5.442895737274	0.015647081548	
651000	119.882314	1	5.404755791385	0.015576728454	
652000	120.202783	1	5.296112075972	0.015526889839	
653000	120.074953	1	5.380960760126	0.015546750522	
654000	120.251577	1	5.316166524407	0.015519315513	
655000	120.239576	1	5.343367314620	0.015521178113	
656000	117.337082	1	5.105435892930	0.015978280980	
657000	120.140519	1	5.370026527186	0.015536560464	
658000	120.216526	1	5.300146121344	0.015524756047	
659000	119.715664	1	5.231631163757	0.015602708774	
660000	119.013624	1	5.469578569585	0.015712631482	
661000	120.225023	1	5.349292429014	0.015523436985	
662000	116.915517	1	5.089793618525	0.016045781928	
663000	120.158180	1	5.285700714958	0.015533816865	
664000	120.207944	1	5.354720994827	0.015526088478	
665000	120.256804	1	5.329824604153	0.015518504379	
666000	120.157972	1	5.366622844335	0.015533849198	
667000	120.246409	1	5.339721097252	0.015520117544	
668000	120.181971	1	5.290870076730	0.015530121670	
669000	120.080624	1	5.272178885230	0.015545868879	
670000	119.862453	1	5.406813094207	0.015579822487	
671000	120.248782	1	5.338199885074	0.015519749290	
672000	119.725513	1	5.419785049181	0.015601172077	
673000	120.242808	1	5.341749172770	0.015520676462	
674000	119.977244	1	5.394073984240	0.015561948577	
675000	119.596274	1	5.430573372661	0.015621347982	
676000	118.714041	1	5.486039236303	0.015759774437	
677000	120.244314	1	5.340934909901	0.015520442728	
678000	120.006707	1	5.390400911575	0.015557364153	
679000	120.236513	1	5.307509995605	0.015521653414	
680000	118.495879	1	5.497058958431	0.015794193815	
681000	120.139758	1	5.282112281144	0.015536678690	
682000	120.252079	1	5.316589411238	0.015519237554	
683000	119.753424	1	5.417289700999	0.015596818337	
684000	120.073228	1	5.271061986236	0.015547018741	
685000	119.324429	1	5.202003352698	0.015663871545	
686000	119.165733	1	5.191809017225	0.015688749334	
687000	120.222044	1	5.301954030471	0.015523899480	
688000	120.143602	1	5.369444645658	0.015536081452	
689000	120.202311	1	5.356297972344	0.015526963033	
690000	119.692285	1	5.229608569061	0.015606356995	
691000	119.724583	1	5.232414176330	0.015601317169	
692000	119.704317	1	5.230644186432	0.015604479367	
693000	120.019262	1	5.263510486840	0.015555411150	
694000	119.709062	1	5.231055698252	0.015603738897	
695000	119.968124	1	5.257109747318	0.015563367831	
696000	120.237839	1	5.308104258721	0.015521447683	
697000	120.243149	1	5.310712772499	0.015520623510	
698000	120.177300	1	5.362484068448	0.015530847113	
699000	120.190350	1	5.359400047566	0.015528820415	
700000	120.165207	1	5.287156334309	0.015532725311	
701000	120.080387	1	5.272142654592	0.015545905809	
702000	119.736215	1	5.418836114448	0.015599502575	
703000	120.254369	1	5.318820819235	0.015518882115	
704000	120.230869	1	5.347114459031	0.015522529608	
705000	119.779789	1	5.237412486945	0.015592706783	
706000	120.032208	1	5.265236957821	0.015553397473	
707000	118.063146	1	5.517105708313	0.015862688564	
708000	119.859438	1	5.245160384051	0.015580292212	
709000	120.207728	1	5.297498066629	0.015526122072	
710000	120.252215	1	5.335573795517	0.015519216397	
711000	120.094129	1	5.274280018609	0.015543769574	
712000	118.174371	1	5.512151441823	0.015845055102	
713000	119.838747	1	5.409202483017	0.015583516268	
714000	119.074406	1	5.186272060742	0.015703083863	
715000	120.080639	1	5.272181224078	0.015545866496	
716000	119.265459	1	5.454158945701	0.015673111360	
717000	120.257589	1	5.325328730969	0.015518382463	
718000	120.222049	1	5.301955792686	0.015523898675	
719000	120.255741	1	5.320569218842	0.015518669311	
720000	120.226584	1	5.348731334931	0.015523194659	
721000	120.136466	1	5.281501279377	0.015537190198	
722000	119.953133	1	5.396938812431	0.015565701057	
723000	119.921921	1	5.251796575793	0.015570560194	
724000	118.435737	1	5.152303195386	0.015803695557	
725000	119.900208	1	5.402855386083	0.015573941396	
726000	120.233514	1	5.346050619249	0.015522118958	
727000	120.256127	1	5.331110014253	0.015518609398	
728000	120.235496	1	5.345214656496	0.015521811264	
729000	118.071018	1	5.516759130069	0.015861439928	
730000	120.010914	1	5.262421905239	0.015556709754	
731000	120.234290	1	5.345727692505	0.015521998534	
732000	119.896657	1	5.249044944391	0.015574494559	
733000	120.160557	1	5.286187260422	0.015533447558	
734000	120.118221	1	5.374025218953	0.015540025164	
735000	119.119629	1	5.463294676049	0.015695983994	
736000	119.272425	1	5.198574752116	0.015672019528	
737000	120.123478	1	5.373113119311	0.015539208287	
738000	118.513147	1	5.156069349571	0.015791466700	
739000	118.907375	1	5.475618275702	0.015729334807	
740000	120.151250	1	5.284314780784	0.015534893346	
741000	120.202141	1	5.295936932183	0.015526989441	
742000	120.185522	1	5.291708011050	0.015529570219	
743000	120.252068	1	5.316579714421	0.015519239303	
744000	120.095848	1	5.377727665609	0.015543502388	
745000	118.686857	1	5.164829176017	0.015764059165	
746000	120.175564	1	5.289406414025	0.015531116724	
747000	118.278524	1	5.507394617278	0.015828560529	
748000	118.110734	1	5.137280015278	0.015855141565	
749000	120.028454	1	5.264731409327	0.015553981294	
750000	119.922700	1	5.400398202451	0.015570438884	
751000	119.800566	1	5.412913806502	0.015589467416	
752000	118.695804	1	5.486988359875	0.015762648717	
753000	119.500257	1	5.214356935010	0.015636354358	
754000	119.493092	1	5.438453840800	0.015637474762	
755000	120.205065	1	5.296743593727	0.015526535512	
756000	119.752356	1	5.234894848699	0.015596984849	
757000	120.256952	1	5.329477041149	0.015518481341	
758000	120.213845	1	5.299311308012	0.015525172402	
759000	120.238113	1	5.344051702648	0.015521405163	
760000	119.411442	1	5.444323210028	0.015650247944	
761000	120.223057	1	5.302300905034	0.015523742192	
762000	119.858206	1	5.407246293556	0.015580484173	
763000	118.949083	1	5.179005047446	0.015722775813	
764000	119.538958	1	5.435020277639	0.015630304075	
765000	120.245539	1	5.312043355644	0.015520252592	
766000	120.044177	1	5.385403561143	0.015551535972	
767000	117.408524	1	5.108191147537	0.015966869851	
768000	119.920105	1	5.400685905048	0.015570843087	
769000	119.886105	1	5.404357040429	0.015576138008	
770000	120.257616	1	5.325670406745	0.015518378327	
771000	120.247258	1	5.339197107248	0.015519985763	
772000	120.201697	1	5.295816077797	0.015527058507	
773000	120.136131	1	5.281439629283	0.015537242200	
774000	120.251387	1	5.316010982843	0.015519345036	
775000	120.079474	1	5.272003742931	0.015546047633	
776000	120.054295	1	5.268300781566	0.015549962541	
777000	119.886864	1	5.404276947069	0.015576019773	
778000	119.918354	1	5.400879305723	0.015571115681	
779000	120.037004	1	5.386392174596	0.015552651528	
780000	119.714037	1	5.420792237134	0.015602962668	
781000	120.066607	1	5.382200290120	0.015548048162	
782000	118.899241	1	5.476070869011	0.015730614235	
783000	119.725161	1	5.419816103618	0.015601227000	
784000	120.248515	1	5.338380644521	0.015519790760	
785000	118.262676	1	5.508126117946	0.015831069251	
786000	119.486002	1	5.438975405057	0.015638583479	
787000	120.116363	1	5.374343518276	0.015540313931	
788000	120.257626	1	5.325919217106	0.015518376703	
789000	119.097490	1	5.187651165373	0.015699459384	
790000	120.175235	1	5.289332978819	0.015531167714	
791000	115.628941	1	5.605185908758	0.016253556777	
792000	120.256103	1	5.331148964395	0.015518613068	
793000	120.224599	1	5.302838507139	0.015523502908	
794000	120.127570	1	5.279890535539	0.015538572441	
795000	120.247386	1	5.339116368170	0.015519965919	
796000	120.257349	1	5.323995205304	0.015518419698	
797000	120.254429	1	5.333392683270	0.015518872795	
798000	120.096964	1	5.377549310225	0.015543328948	
799000	119.824148	1	5.410640608439	0.015585791452	
800000	118.378543	1	5.502710875730	0.015812736856	
801000	119.683304	1	5.423438574217	0.015607758643	
802000	119.666042	1	5.424894184010	0.015610453029	
803000	120.202592	1	5.356221291273	0.015526919422	
804000	120.187097	1	5.360194960005	0.015529325620	
805000	120.242559	1	5.341879831364	0.015520715134	
806000	120.236021	1	5.344987406157	0.015521729901	
807000	119.583087	1	5.220668406666	0.015623408023	
808000	120.129792	1	5.280287610981	0.015538227145	
809000	120.095800	1	5.377735258602	0.015543509785	
810000	120.246094	1	5.339910658227	0.015520166495	
811000	120.253144	1	5.317554012528	0.015519072366	
812000	118.983320	1	5.471326118239	0.015717393659	
813000	120.166010	1	5.287326074388	0.015532600630	
814000	119.710709	1	5.421082318437	0.015603481931	
815000	119.606846	1	5.222548673795	0.015619696572	
816000	120.105941	1	5.276189869313	0.015541933711	
817000	120.173815	1	5.289016887012	0.015531388355	
818000	119.836056	1	5.409469402569	0.015583935596	
819000	119.215684	1	5.194934042737	0.015680914584	
820000	120.194706	1	5.358304841395	0.015528143903	
821000	120.257590	1	5.326938865217	0.015518382256	
822000	120.226422	1	5.303491101645	0.015523219776	
823000	118.696343	1	5.486960367938	0.015762563704	
824000	120.242742	1	5.310497433102	0.015520686682	
825000	120.234018	1	5.306439599075	0.015522040802	
826000	119.649540	1	5.426266218181	0.015613029343	
827000	119.967709	1	5.257060253981	0.015563432369	
828000	119.853904	1	5.244598476087	0.015581154442	
829000	120.220814	1	5.350741789986	0.015524090449	
830000	120.218150	1	5.351616582071	0.015524504057	
831000	119.985077	1	5.259164198905	0.015560729661	
832000	119.800882	1	5.239397493792	0.015589418171	
833000	119.902630	1	5.249686674774	0.015573564210	
834000	119.901325	1	5.249546010548	0.015573767473	
835000	114.827632	1	5.628987321132	0.016384321236	
836000	119.523644	1	5.436178432402	0.015632697896	
837000	119.690085	1	5.229420420369	0.015606700292	
838000	120.182956	1	5.291100606340	0.015529968635	
839000	119.316384	1	5.201466854714	0.015665131869	
840000	119.830077	1	5.410059529012	0.015584867455	
841000	120.060859	1	5.383038219464	0.015548941809	
842000	118.772361	1	5.169314670673	0.015750585999	
843000	119.640566	1	5.225276662219	0.015614430500	
844000	120.128696	1	5.280091248802	0.015538397529	
845000	119.604848	1	5.222389286982	0.015620008595	
846000	120.213929	1	5.299337217155	0.015525159282	
847000	119.811862	1	5.240448844536	0.015587706512	
848000	119.479555	1	5.439447592879	0.015639591664	
849000	120.113650	1	5.374804533953	0.015540735564	
850000	120.133965	1	5.371238531447	0.015537578726	
851000	120.226784	1	5.303622548041	0.015523163721	
852000	119.442736	1	5.442108208951	0.015645351136	
853000	120.253767	1	5.334107701594	0.015518975538	
854000	116.572080	1	5.574548727371	0.016100983838	
855000	119.428117	1	5.443148039486	0.015647638401	
856000	119.185716	1	5.459230668591	0.015685614553	
857000	120.054330	1	5.383975402384	0.015549957017	
858000	119.682407	1	5.228766538986	0.015607898567	
859000	119.029910	1	5.468630709583	0.015710072628	
860000	119.634270	1	5.224761849808	0.015615413529	
861000	119.790333	1	5.413882015939	0.015591062728	
862000	120.249975	1	5.337357421902	0.015519564148	
863000	120.210436	1	5.353995033315	0.015525701662	
864000	119.826825	1	5.241902495456	0.015585374265	
865000	119.484934	1	5.213227505789	0.015638750433	
866000	120.252622	1	5.335212679330	0.015519153303	
867000	120.245105	1	5.311792723706	0.015520319904	
868000	120.251310	1	5.315949093726	0.015519356910	
869000	120.252869	1	5.334985877528	0.015519114936	
870000	119.941678	1	5.254020946641	0.015567484226	
871000	120.227012	1	5.303706243260	0.015523128199	
872000	119.543109	1	5.434704251798	0.015629655271	
873000	119.293715	1	5.199967332652	0.015668683326	
874000	118.468922	1	5.153907993453	0.015798451963	
875000	120.253987	1	5.318403049123	0.015518941507	
876000	119.804185	1	5.239712464711	0.015588903191	
877000	120.204375	1	5.355729857158	0.015526642558	
878000	120.007539	1	5.390294154484	0.015557234718	
879000	120.236065	1	5.344967950702	0.015521722981	
880000	119.456254	1	5.441138403627	0.015643236303	
881000	120.167797	1	5.287706733913	0.015532322997	
882000	120.181763	1	5.290821643283	0.015530153950	
883000	119.944547	1	5.397931632869	0.015567037659	
884000	120.020937	1	5.388550029147	0.015555150568	
885000	120.144945	1	5.283092388827	0.015535872904	
886000	119.458794	1	5.211325996756	0.015642838886	
887000	119.483953	1	5.439125701414	0.015638903925	
888000	119.312460	1	5.201206042001	0.015665746526	
889000	120.172436	1	5.288712602876	0.015531602537	
890000	120.196082	1	5.357951278671	0.015527930343	
891000	119.607965	1	5.429643168683	0.015619521771	
892000	120.080576	1	5.380109627184	0.015545876289	
893000	120.247320	1	5.313123509997	0.015519976070	
894000	120.073754	1	5.271140643479	0.015546936991	
895000	117.769827	1	5.122663541129	0.015909285182	
896000	120.257419	1	5.324282191561	0.015518408849	
897000	120.117157	1	5.278073447621	0.015540190565	
898000	119.663043	1	5.425144927501	0.015610921204	
899000	120.251523	1	5.336159148460	0.015519323900	
900000	118.944371	1	5.473542613476	0.015723516700	
901000	120.195895	1	5.294281821609	0.015527959282	
902000	120.221546	1	5.301785371822	0.015523976778	
903000	120.257618	1	5.326577635403	0.015518378043	
904000	118.100998	1	5.515433609800	0.015856685335	
905000	119.939851	1	5.398468882618	0.015567768702	
906000	120.207861	1	5.354744896781	0.015526101383	
907000	120.248723	1	5.338239810552	0.015519758396	
908000	119.945095	1	5.397868632786	0.015566952291	
909000	120.052737	1	5.268079346083	0.015550204855	
910000	119.985882	1	5.259263376861	0.015560604321	
911000	119.463957	1	5.211699106376	0.015642031275	
912000	119.863978	1	5.245624285061	0.015579584864	
913000	119.613496	1	5.429200220222	0.015618657900	
914000	119.903105	1	5.402543350036	0.015573490294	
915000	118.368838	1	5.149110644601	0.015814271654	
916000	119.963807	1	5.256596159883	0.015564039793	
917000	117.187334	1	5.552517945854	0.016002225925	
918000	120.254315	1	5.318759456168	0.015518890632	
919000	118.921465	1	5.177450140637	0.015727118769	
920000	119.284134	1	5.199338756259	0.015670184671	
921000	120.253361	1	5.317764472155	0.015519038660	
922000	119.572155	1	5.219814265739	0.015625116060	
923000	118.445704	1	5.499497529316	0.015802120394	
924000	120.116027	1	5.277880336018	0.015540366196	
925000	119.893487	1	5.248706605009	0.015574988198	
926000	119.671020	1	5.227804610985	0.015609676029	
927000	120.005271	1	5.390584800253	0.015557587610	
928000	120.152152	1	5.367788585651	0.015534753158	
929000	120.130848	1	5.371803803669	0.015538063124	
930000	119.590090	1	5.431062107734	0.015622314033	
931000	119.855998	1	5.407470624845	0.015580828219	
932000	119.888155	1	5.248140739628	0.015575818629	
933000	120.251053	1	5.336537017028	0.015519396733	
934000	119.768246	1	5.236344591258	0.015594506775	
935000	119.469818	1	5.440157175968	0.015641114637	
936000	120.227127	1	5.303748110042	0.015523110479	
937000	120.017012	1	5.263215295535	0.015555761082	
938000	120.250897	1	5.336659936897	0.015519421007	
939000	119.137174	1	5.462227345174	0.015693230467	
940000	120.006051	1	5.390484959150	0.015557466206	
941000	120.007317	1	5.261958551149	0.015557269294	
942000	120.132753	1	5.280822076209	0.015537767075	
943000	117.313692	1	5.104540861481	0.015982018679	
944000	119.348331	1	5.203610770028	0.015660127987	
945000	120.005359	1	5.261707684307	0.015557573929	
946000	118.136924	1	5.513833412672	0.015850989688	
947000	120.217429	1	5.300433160478	0.015524615929	
948000	119.687243	1	5.229177881351	0.015607143817	
949000	119.832639	1	5.242474077635	0.015584468144	
950000	119.642985	1	5.426806040611	0.015614052730	
951000	119.906232	1	5.250076222567	0.015573003256	
952000	118.970977	1	5.472032058442	0.015719333742	
953000	120.065847	1	5.382311765667	0.015548166286	
954000	120.232964	1	5.306004913544	0.015522204297	
955000	119.916886	1	5.251240151245	0.015571344254	
956000	119.497729	1	5.438111417744	0.015636749649	
957000	119.490227	1	5.438664876663	0.015637922754	
958000	120.024677	1	5.388054325466	0.015554568708	
959000	119.871112	1	5.246358633880	0.015578473449	
960000	120.047378	1	5.384956963896	0.015551038081	
961000	116.286151	1	5.068091017856	0.016147087160	
962000	120.257534	1	5.327388617577	0.015518390945	
963000	119.877769	1	5.247049893397	0.015577436554	
964000	119.922176	1	5.400456365920	0.015570520474	
965000	119.583318	1	5.220686532876	0.015623371925	
966000	119.874533	1	5.405568161448	0.015577940650	
967000	119.744407	1	5.418103179195	0.015598224730	
968000	120.197073	1	5.357694066744	0.015527776464	
969000	119.887745	1	5.248097320496	0.015575882598	
970000	118.683900	1	5.164676218714	0.015764525305	
971000	120.206229	1	5.355210281777	0.015526354801	
972000	120.221976	1	5.301930902795	0.015523910048	
973000	120.256521	1	5.330409283581	0.015518548279	
974000	120.228493	1	5.348025695848	0.015522898346	
975000	120.141239	1	5.282389834618	0.015536448661	
976000	116.027579	1	5.592631600741	0.016188893007	
977000	120.218531	1	5.300788043866	0.015524444844	
978000	120.256215	1	5.330961414327	0.015518595663	
979000	120.240253	1	5.309240171445	0.015521072993	
980000	120.183538	1	5.291237521222	0.015529878220	
981000	120.009629	1	5.390025224986	0.015556909614	
982000	120.255010	1	5.319578787082	0.015518782772	
983000	120.092933	1	5.274090583047	0.015543955425	
984000	120.254247	1	5.318684259052	0.015518901166	
985000	120.124915	1	5.279420599416	0.015538984944	
986000	120.016830	1	5.389089769252	0.015555789395	
987000	120.201102	1	5.356626043458	0.015527150875	
988000	117.943475	1	5.129978859893	0.015881682864	
989000	119.055243	1	5.185137213228	0.015706093337	
990000	120.185936	1	5.360473989028	0.015529505786	
991000	120.075466	1	5.380883738573	0.015546670847	
992000	120.209034	1	5.354405830520	0.015525919326	
993000	119.476635	1	5.439660853922	0.015640048385	
994000	120.170617	1	5.288314985761	0.015531885049	
995000	119.710696	1	5.421083413582	0.015603483894	
996000	120.192326	1	5.293373517917	0.015528513503	
997000	119.563910	1	5.219174489313	0.015626404453	
998000	120.175906	1	5.289483137612	0.015531063560	
999000	120.162798	1	5.286651308820	0.015533099492	
1000000	119.984081	1	5.393239434054	0.015560884595	
1001000	120.051307	1	5.384404279141	0.015550427132	
1002000	120.209240	1	5.297935628809	0.015525887219	
1003000	119.711225	1	5.421037417480	0.015603401452	
1004000	119.804448	1	5.412543677061	0.015588862233	
1005000	119.885251	1	5.247834241068	0.015576270953	
1006000	120.254385	1	5.318838704035	0.015518879646	
1007000	120.159831	1	5.366243175016	0.015533560327	
1008000	120.220758	1	5.301520801720	0.015524099116	
1009000	120.253958	1	5.318373009052	0.015518945905	
1010000	120.190982	1	5.359243458409	0.015528722302	
