# Supplementary material for: Reply to: ‘Reconstructed evolutionary patterns from crocodile-line archosaurs demonstrate the impact of failure to log-transform body size data’
Source: Commun Biol. 2022 Feb 25;5:170. doi: 10.1038/s42003-022-03072-x (PMC8881626; doi:10.1038/s42003-022-03072-x)
Supplement: Supplementary file 4 — Supplementary Data 2 [file 42003_2022_3072_MOESM4_ESM.zip › simulations/log_files/BM/simulated_data_logged_5.txt.Log.txt]

Options:
Model:                           Continuous: Random Walk
Tree File Name:                  tree_simlation_5.nex
Data File Name:                  simulated_data_logged_5.txt
Log File Name:                   simulated_data_logged_5.txt.Log.txt
Save Initial Trees:              False
Save Trees:                      False
Summary:                         False
Seed:                            1209584218
Precision:                       64 bits
Cores:                           1
Analysis Type:                   MCMC
Sample Period:                   1000
Iterations:                      1010000
Burn in:                         10000
MCMC ML Start:                   False
Schedule File:                   simulated_data_logged_5.txt.Schedule.txt
Rate Dev:                        AutoTune
No of Rates:                     1
Test for trait correlation:      True
Kappa:                           Not in use
Delta:                           Not in use
Lambda:                          Not in use
OU:                              Not in use
Min Trans Taxa No:               10
RJ Local Kappa:                  False
RJ Local Lambda:                 False
RJ Local Delta:                  False
RJ Local OU:                     False
Restrictions:
    alpha-1                      None
Prior Information:
    Priors
        alpha-1 - uniform -100.00 100.00 
Tree Information
     Trees:                      1
     Taxa:                       200
     Sites:                      1
Iteration	Lh	Tree No	Alpha 1	Sigma^2 1 	
11000	68.490759	1	5.173935396765	0.024525741979	
12000	68.744240	1	5.369970354660	0.024463652660	
13000	66.241984	1	5.538497175485	0.025083518710	
14000	68.958331	1	5.333402265128	0.024411334207	
15000	68.679524	1	5.194598037742	0.024479489548	
16000	69.019786	1	5.257419231083	0.024396336879	
17000	68.431528	1	5.168187054584	0.024540273032	
18000	68.823214	1	5.214149331576	0.024444340384	
19000	68.511852	1	5.396755435600	0.024520569291	
20000	68.858429	1	5.219805700717	0.024435733842	
21000	68.608596	1	5.386472203049	0.024496858571	
22000	69.057178	1	5.283608608738	0.024387216116	
23000	67.869320	1	5.123305243492	0.024678629031	
24000	69.005216	1	5.320530300060	0.024399891688	
25000	68.936230	1	5.338377510681	0.024416729954	
26000	69.046332	1	5.302191494936	0.024389861443	
27000	68.901392	1	5.227433681769	0.024425237767	
28000	68.903105	1	5.345051007131	0.024424819337	
29000	67.427652	1	5.477638229594	0.024787867768	
30000	69.001024	1	5.250937851328	0.024400914473	
31000	67.206809	1	5.490295395518	0.024842670445	
32000	69.039676	1	5.266470747705	0.024391484735	
33000	68.062759	1	5.137243087036	0.024630937099	
34000	69.043447	1	5.268700928986	0.024390564933	
35000	68.788137	1	5.208922835892	0.024452916128	
36000	69.020963	1	5.257875168619	0.024396049525	
37000	68.858434	1	5.219806635969	0.024435732477	
38000	68.849632	1	5.354460480220	0.024437883478	
39000	68.103367	1	5.140334164655	0.024620936982	
40000	68.136410	1	5.142897541910	0.024612802890	
41000	68.880776	1	5.223658015719	0.024430273685	
42000	66.918707	1	5.505749918975	0.024914345786	
43000	69.057434	1	5.287864397609	0.024387153796	
44000	68.944440	1	5.336586824258	0.024414725432	
45000	68.730650	1	5.371766404282	0.024466977341	
46000	68.918321	1	5.230724750639	0.024421103047	
47000	68.798240	1	5.210391463176	0.024450445897	
48000	68.710314	1	5.198423187978	0.024471953546	
49000	68.936260	1	5.338371041159	0.024416722585	
50000	68.895387	1	5.226309571957	0.024426704423	
51000	69.050698	1	5.298735520221	0.024388796610	
52000	69.002699	1	5.321341749675	0.024400505785	
53000	69.048999	1	5.300183263288	0.024389210820	
54000	69.056267	1	5.291704679977	0.024387438258	
55000	69.055891	1	5.292443047596	0.024387529998	
56000	68.863722	1	5.220697905975	0.024434440316	
57000	68.892405	1	5.225758934196	0.024427432960	
58000	69.002249	1	5.321484653377	0.024400615427	
59000	69.057474	1	5.287521475140	0.024387144114	
60000	68.926281	1	5.232341190624	0.024419159167	
61000	69.013099	1	5.254955811161	0.024397968253	
62000	68.714408	1	5.198944305436	0.024470951701	
63000	69.022373	1	5.258430483306	0.024395705692	
64000	68.854900	1	5.219217537473	0.024436596106	
65000	68.927818	1	5.340150442553	0.024418783834	
66000	68.971283	1	5.330225467501	0.024408172694	
67000	69.019946	1	5.257480799291	0.024396297810	
68000	68.878656	1	5.223282526164	0.024430791587	
69000	67.479864	1	5.098283669291	0.024774928962	
70000	68.199267	1	5.147902349540	0.024597336725	
71000	69.031754	1	5.262452338645	0.024393417212	
72000	68.163650	1	5.145045044328	0.024606099306	
73000	68.814578	1	5.359980967515	0.024446451305	
74000	69.024489	1	5.313523645432	0.024395189390	
75000	68.914673	1	5.342809950926	0.024421993956	
76000	68.555936	1	5.180616967685	0.024509761923	
77000	69.044938	1	5.303145479257	0.024390201480	
78000	68.318207	1	5.414914069140	0.024568098268	
79000	66.828765	1	5.062444400573	0.024936764388	
80000	69.052738	1	5.296731029252	0.024388298940	
81000	68.709575	1	5.374479856946	0.024472134320	
82000	69.035658	1	5.264340946461	0.024392464892	
83000	68.836082	1	5.216163766194	0.024441194895	
84000	68.840424	1	5.355952872406	0.024440133805	
85000	67.940081	1	5.128264300844	0.024661172416	
86000	68.909362	1	5.343849674049	0.024423291086	
87000	68.332951	1	5.413621454261	0.024564476039	
88000	68.668797	1	5.193302036315	0.024482115555	
89000	68.744149	1	5.369982426352	0.024463674770	
90000	69.048577	1	5.300520346111	0.024389313855	
91000	67.747879	1	5.115121093592	0.024708617159	
92000	68.769709	1	5.206312847027	0.024457422778	
93000	68.439230	1	5.403890531210	0.024538383023	
94000	68.002373	1	5.440050101697	0.024645815226	
95000	69.010804	1	5.318655645985	0.024398528148	
96000	67.909428	1	5.126097660572	0.024668733012	
97000	69.048735	1	5.272414488815	0.024389275205	
98000	68.303778	1	5.416166669925	0.024571643303	
99000	68.354993	1	5.411664671392	0.024559062320	
100000	68.930620	1	5.339566508194	0.024418099758	
101000	68.271539	1	5.418923379742	0.024579566291	
102000	68.188134	1	5.425806324502	0.024600075437	
103000	68.177184	1	5.146124050873	0.024602769259	
104000	68.889418	1	5.347596862067	0.024428162532	
105000	68.859315	1	5.352854999477	0.024435517129	
106000	69.049341	1	5.299904326585	0.024389127442	
107000	68.962342	1	5.240367448791	0.024410355130	
108000	68.729689	1	5.371892025606	0.024467212525	
109000	67.757967	1	5.457023005509	0.024706124784	
110000	69.041632	1	5.267594303968	0.024391007718	
111000	68.105211	1	5.432333328743	0.024620483105	
112000	68.995106	1	5.249126255209	0.024402358573	
113000	67.267473	1	5.486895408102	0.024827604370	
114000	68.562372	1	5.181299480873	0.024508184658	
115000	68.563842	1	5.181456051200	0.024507824269	
116000	68.959748	1	5.239744064517	0.024410988354	
117000	69.019180	1	5.315621893806	0.024396484707	
118000	68.499836	1	5.397967192314	0.024523515953	
119000	69.024651	1	5.313456950298	0.024395149799	
120000	68.450183	1	5.169967268901	0.024535695476	
121000	69.027165	1	5.260407048840	0.024394536705	
122000	68.922894	1	5.341161833853	0.024419986353	
123000	68.675619	1	5.194124129627	0.024480445529	
124000	68.921777	1	5.341388571148	0.024420259015	
125000	68.971491	1	5.242636996852	0.024408121707	
126000	66.861153	1	5.064095709666	0.024928689121	
127000	68.624675	1	5.188149388277	0.024492920150	
128000	68.209854	1	5.424046531464	0.024594732979	
129000	68.582774	1	5.389316452817	0.024503184890	
130000	68.656488	1	5.380972781277	0.024485129301	
131000	68.910250	1	5.229132233292	0.024423074158	
132000	67.886408	1	5.124489235610	0.024674412226	
133000	69.034639	1	5.308976784274	0.024392713555	
134000	67.608811	1	5.106193599444	0.024743003017	
135000	68.979830	1	5.327996546474	0.024406086529	
136000	69.057480	1	5.287452301814	0.024387142474	
137000	68.972650	1	5.329876455503	0.024407838846	
138000	68.659986	1	5.380558620734	0.024484272810	
139000	68.451043	1	5.170049958239	0.024535484540	
140000	69.016257	1	5.256094398268	0.024397197707	
141000	68.957487	1	5.333601805214	0.024411540169	
142000	69.033003	1	5.263040096330	0.024393112460	
143000	68.483590	1	5.399585046435	0.024527500298	
144000	67.496443	1	5.473526833776	0.024770821820	
145000	68.631807	1	5.383845310581	0.024491173199	
146000	68.917358	1	5.342277064456	0.024421338325	
147000	67.630466	1	5.465254054408	0.024737645337	
148000	68.412815	1	5.406381835204	0.024544865699	
149000	68.783700	1	5.208286420778	0.024454001258	
150000	68.978457	1	5.328362601767	0.024406421667	
151000	68.650611	1	5.191144768719	0.024486568323	
152000	68.904804	1	5.344727116576	0.024424404192	
153000	68.818374	1	5.359403314262	0.024445523496	
154000	68.946802	1	5.236749788522	0.024414148590	
155000	69.057060	1	5.283172103343	0.024387244953	
156000	67.869719	1	5.123332778600	0.024678530616	
157000	69.007777	1	5.253125134735	0.024399266742	
158000	67.912481	1	5.126312169767	0.024667979883	
159000	68.403369	1	5.407260418994	0.024547184324	
160000	68.499703	1	5.397980458293	0.024523548390	
161000	68.849261	1	5.354521146705	0.024437974003	
162000	68.474899	1	5.172368153182	0.024529631959	
163000	68.702317	1	5.375395293595	0.024473910531	
164000	68.532039	1	5.394689518593	0.024515619745	
165000	69.032108	1	5.310191744983	0.024393330760	
166000	68.817440	1	5.359545789517	0.024445751656	
167000	68.977508	1	5.244195731758	0.024406653173	
168000	67.415761	1	5.094469099279	0.024790815360	
169000	68.209715	1	5.148751555449	0.024594766932	
170000	69.056548	1	5.291077821311	0.024387369752	
171000	68.500613	1	5.174920132957	0.024523325350	
172000	68.671992	1	5.379123248087	0.024481333525	
173000	68.923667	1	5.341004185303	0.024419797438	
174000	69.054041	1	5.277592736587	0.024387981338	
175000	68.628496	1	5.188584997293	0.024491984204	
176000	66.983898	1	5.070463376410	0.024898109360	
177000	68.511336	1	5.396807714716	0.024520695755	
178000	68.728481	1	5.200759654671	0.024467508183	
179000	67.853035	1	5.122184663699	0.024682648292	
180000	69.053235	1	5.296181088690	0.024388177795	
181000	69.004079	1	5.251910361630	0.024400168913	
182000	69.032984	1	5.263030870158	0.024393117185	
183000	68.593932	1	5.388097150217	0.024500451147	
184000	69.024205	1	5.259169281035	0.024395258729	
185000	68.748112	1	5.369451533766	0.024462705427	
186000	68.994242	1	5.323940130018	0.024402569300	
187000	68.984568	1	5.246101275319	0.024404930236	
188000	68.997427	1	5.249826123237	0.024401792153	
189000	68.290234	1	5.155477603339	0.024574971476	
190000	68.894038	1	5.226059929335	0.024427033897	
191000	68.989742	1	5.247557096132	0.024403667549	
192000	68.810112	1	5.212154349380	0.024447543148	
193000	69.007226	1	5.252941433325	0.024399401095	
194000	67.287841	1	5.485741349610	0.024822548080	
195000	69.057280	1	5.284048056126	0.024387191304	
196000	69.055266	1	5.279307050591	0.024387682470	
197000	69.057128	1	5.289395828538	0.024387228489	
198000	68.147130	1	5.429070474792	0.024610164590	
199000	68.930363	1	5.233189096822	0.024418162398	
200000	69.030841	1	5.262031866781	0.024393639871	
201000	69.001566	1	5.321700891228	0.024400782186	
202000	68.892725	1	5.346991432883	0.024427354614	
203000	68.916276	1	5.230317025687	0.024421602408	
204000	68.957008	1	5.239094689413	0.024411657035	
205000	68.951729	1	5.237867711153	0.024412945720	
206000	68.038708	1	5.437367741125	0.024636861769	
207000	69.057529	1	5.286511908799	0.024387130573	
208000	66.696893	1	5.516971676848	0.024969670642	
209000	65.760509	1	5.013277485567	0.025204580894	
210000	69.031666	1	5.310397983176	0.024393438742	
211000	69.057524	1	5.286767139834	0.024387131887	
212000	69.003137	1	5.251607655738	0.024400398756	
213000	68.714422	1	5.373863224291	0.024470948227	
214000	68.744679	1	5.369911677405	0.024463545234	
215000	67.303082	1	5.484873531662	0.024818765126	
216000	68.995381	1	5.249208606151	0.024402291367	
217000	69.021723	1	5.314636403773	0.024395864315	
218000	68.839386	1	5.356119143716	0.024440387542	
219000	69.049131	1	5.300076150392	0.024389178601	
220000	69.006340	1	5.320161328322	0.024399617227	
221000	68.793716	1	5.363078968369	0.024451552000	
222000	69.046820	1	5.270965535245	0.024389742473	
223000	68.631999	1	5.188986054750	0.024491126173	
224000	68.683684	1	5.195105510005	0.024478471318	
225000	69.020314	1	5.315186523078	0.024396208005	
226000	68.550765	1	5.180071628890	0.024511029519	
227000	69.057194	1	5.283673332433	0.024387212196	
228000	69.010082	1	5.253905511698	0.024398704243	
229000	69.037353	1	5.265213112644	0.024392051492	
230000	67.748776	1	5.457629199484	0.024708395536	
231000	68.818187	1	5.359431862216	0.024445569177	
232000	65.550497	1	5.568245088441	0.025257569011	
233000	69.057497	1	5.287259073409	0.024387138446	
234000	68.637390	1	5.383202979735	0.024489806015	
235000	68.742263	1	5.202575381173	0.024464136196	
236000	68.187432	1	5.425862868438	0.024600248221	
237000	68.238444	1	5.151113578051	0.024587702300	
238000	68.686014	1	5.377418279274	0.024477900846	
239000	68.796200	1	5.362716653068	0.024450944605	
240000	69.047032	1	5.301690214846	0.024389690762	
241000	68.459365	1	5.170853456233	0.024533442670	
242000	68.430035	1	5.168045724215	0.024540639418	
243000	68.768805	1	5.366622269558	0.024457643723	
244000	68.722380	1	5.199968063530	0.024469000864	
245000	69.057351	1	5.284412174854	0.024387173951	
246000	67.204816	1	5.490406179779	0.024843165616	
247000	68.979209	1	5.244646857506	0.024406238088	
248000	68.471914	1	5.172075496754	0.024530364312	
249000	68.976333	1	5.328922568306	0.024406940021	
250000	69.003101	1	5.251596051473	0.024400407607	
251000	68.996107	1	5.249426467520	0.024402114289	
252000	69.057398	1	5.284690738479	0.024387162637	
253000	69.010542	1	5.254063367521	0.024398592083	
254000	69.040248	1	5.266792365564	0.024391345363	
255000	68.199336	1	5.147907901201	0.024597319874	
256000	68.980876	1	5.327715427742	0.024405831148	
257000	66.828836	1	5.510361323879	0.024936746632	
258000	68.134043	1	5.430096889147	0.024613385390	
259000	68.290026	1	5.155459754155	0.024575022696	
260000	68.862200	1	5.220440106260	0.024434812284	
261000	68.834098	1	5.356959997255	0.024441679999	
262000	68.114051	1	5.141158147780	0.024618306619	
263000	69.048925	1	5.272566551079	0.024389228835	
264000	69.041810	1	5.305109379150	0.024390964282	
265000	69.016182	1	5.316742475936	0.024397216004	
266000	68.757519	1	5.204631927434	0.024460404247	
267000	68.694684	1	5.376348106603	0.024475778770	
268000	69.025475	1	5.313115948567	0.024394948901	
269000	68.853186	1	5.353875696425	0.024437015013	
270000	69.013897	1	5.317569795202	0.024397773575	
271000	68.681692	1	5.194862113453	0.024478958983	
272000	68.854797	1	5.353608962744	0.024436621375	
273000	68.835313	1	5.356767703848	0.024441383062	
274000	67.869345	1	5.123306943351	0.024678622955	
275000	68.916683	1	5.342411541039	0.024421503189	
276000	69.057126	1	5.289400696429	0.024387228808	
277000	69.056176	1	5.280916918900	0.024387460452	
278000	68.169522	1	5.145512180591	0.024604654491	
279000	69.031183	1	5.262188469383	0.024393556490	
280000	68.713741	1	5.373950115068	0.024471114857	
281000	68.250476	1	5.420694366533	0.024584744104	
282000	68.240540	1	5.421521848944	0.024587186967	
283000	68.989192	1	5.247399783455	0.024403801754	
284000	68.928450	1	5.340019281788	0.024418629529	
285000	68.944137	1	5.236155270172	0.024414799440	
286000	68.996390	1	5.249511777021	0.024402045233	
287000	69.012027	1	5.318230632101	0.024398229723	
288000	68.851705	1	5.354119997211	0.024437376914	
289000	68.176810	1	5.426715206971	0.024602861242	
290000	68.976747	1	5.328814081292	0.024406839059	
291000	68.928759	1	5.339955044039	0.024418554093	
292000	68.275547	1	5.418583720494	0.024578581089	
293000	68.505266	1	5.175388168353	0.024522184201	
294000	68.296945	1	5.416755731346	0.024573322317	
295000	68.930640	1	5.339562352394	0.024418094916	
296000	68.630851	1	5.188854435862	0.024491407372	
297000	68.253131	1	5.152336998375	0.024584091210	
298000	69.052813	1	5.296650739656	0.024388280840	
299000	68.774358	1	5.206963239584	0.024456285783	
300000	69.014747	1	5.317264597494	0.024397566141	
301000	68.961041	1	5.240053951336	0.024410672511	
302000	68.207148	1	5.148542374331	0.024595398470	
303000	69.052152	1	5.297345020137	0.024388442024	
304000	69.057474	1	5.287515050324	0.024387143958	
305000	68.701081	1	5.197259035843	0.024474213119	
306000	69.028841	1	5.261134819047	0.024394127851	
307000	68.390338	1	5.164347075912	0.024550383456	
308000	64.580978	1	4.967203236151	0.025503636924	
309000	68.889667	1	5.225257909988	0.024428101629	
310000	68.714843	1	5.373809455595	0.024470845198	
311000	68.944800	1	5.236302567677	0.024414637464	
312000	68.944255	1	5.336627777089	0.024414770490	
313000	68.898374	1	5.226866054805	0.024425974904	
314000	69.055905	1	5.280391103747	0.024387526721	
315000	68.917551	1	5.342238489480	0.024421291106	
316000	68.386951	1	5.164036704699	0.024551214759	
317000	68.922331	1	5.231533030326	0.024420123877	
318000	68.563740	1	5.391364157950	0.024507849265	
319000	69.056451	1	5.291303947126	0.024387393471	
320000	69.042053	1	5.304964138489	0.024390904975	
321000	68.762554	1	5.367487327899	0.024459172739	
322000	68.664912	1	5.379972371115	0.024483066862	
323000	68.432498	1	5.168278894791	0.024540035180	
324000	68.962737	1	5.332346243699	0.024410258725	
325000	68.547536	1	5.393076827386	0.024511821050	
326000	68.996290	1	5.249481577943	0.024402069660	
327000	69.047176	1	5.271224950321	0.024389655434	
328000	69.053685	1	5.277155061901	0.024388067962	
329000	68.996912	1	5.249669622253	0.024401917881	
330000	68.498591	1	5.398091987330	0.024523821248	
331000	68.998460	1	5.322667412246	0.024401540077	
332000	69.033315	1	5.263189308464	0.024393036298	
333000	67.065132	1	5.498030836255	0.024877891740	
334000	68.532931	1	5.178211983196	0.024515401127	
335000	68.905318	1	5.228180508845	0.024424278672	
336000	69.057493	1	5.285500628906	0.024387139403	
337000	67.789083	1	5.454954905667	0.024698438461	
338000	68.605424	1	5.185983388484	0.024497635746	
339000	69.057248	1	5.288907733801	0.024387199102	
340000	69.028446	1	5.260961628549	0.024394224095	
341000	69.033452	1	5.309554435087	0.024393002970	
342000	69.050290	1	5.299098192794	0.024388896061	
343000	69.057279	1	5.284044564004	0.024387191484	
344000	69.035609	1	5.264316442137	0.024392476747	
345000	69.009691	1	5.253771626423	0.024398799800	
346000	68.831434	1	5.357379842929	0.024442331134	
347000	67.742859	1	5.114790967392	0.024709857598	
348000	66.507123	1	5.046635001351	0.025017100735	
349000	69.011951	1	5.318257337544	0.024398248357	
350000	68.842214	1	5.217144009696	0.024439696437	
351000	69.044766	1	5.269550044168	0.024390243381	
352000	68.227971	1	5.150247824008	0.024590277510	
353000	69.043980	1	5.303770539007	0.024390435090	
354000	68.608765	1	5.386453307535	0.024496817136	
355000	68.994862	1	5.249053646099	0.024402417952	
356000	68.979959	1	5.327961949779	0.024406055007	
357000	68.714281	1	5.198928053879	0.024470982854	
358000	67.998756	1	5.132494750002	0.024646706609	
359000	68.936136	1	5.234411796986	0.024416752778	
360000	68.888528	1	5.347758756184	0.024428379934	
361000	68.969350	1	5.242095325563	0.024408644501	
362000	69.057222	1	5.283787398168	0.024387205511	
363000	69.008943	1	5.319291691062	0.024398982146	
364000	68.782893	1	5.364638026792	0.024454198469	
365000	69.057438	1	5.287831806152	0.024387152765	
366000	68.014150	1	5.133623574388	0.024642912944	
367000	68.016838	1	5.133821573100	0.024642250404	
368000	65.354873	1	5.576141550735	0.025307027303	
369000	68.878248	1	5.223210433058	0.024430891377	
370000	68.909064	1	5.343907425312	0.024423363829	
371000	68.938946	1	5.235017319972	0.024416066816	
372000	67.645553	1	5.464299443268	0.024733913566	
373000	68.632035	1	5.383819230488	0.024491117512	
374000	69.032165	1	5.310165062992	0.024393316858	
375000	68.795821	1	5.210037244340	0.024451037367	
376000	68.641766	1	5.190112904747	0.024488734231	
377000	68.001803	1	5.440091812498	0.024645955698	
378000	68.376220	1	5.163058136124	0.024553849596	
379000	68.503421	1	5.175202330417	0.024522636730	
380000	67.445368	1	5.476587651982	0.024783476811	
381000	68.865950	1	5.221077009427	0.024433895971	
382000	68.980255	1	5.327882639850	0.024405982842	
383000	67.804654	1	5.453910641370	0.024694592951	
384000	68.647625	1	5.382014189391	0.024487299562	
385000	68.654485	1	5.191600159955	0.024485619868	
386000	68.097106	1	5.432955947217	0.024622478596	
387000	68.940068	1	5.337548098408	0.024415792760	
388000	65.315815	1	5.577694333476	0.025316913705	
389000	68.547064	1	5.393126248895	0.024511936616	
390000	68.155036	1	5.428446845926	0.024608218973	
391000	68.556990	1	5.392080895532	0.024509503601	
392000	69.008097	1	5.253232405848	0.024399188629	
393000	68.580077	1	5.389609064361	0.024503845789	
394000	68.817575	1	5.359525337064	0.024445718876	
395000	66.977596	1	5.502677253669	0.024899678408	
396000	67.150916	1	5.493380322298	0.024856559639	
397000	68.695114	1	5.376294765314	0.024475673654	
398000	67.139114	1	5.078783259208	0.024859493430	
399000	68.183455	1	5.426182559120	0.024601226434	
400000	68.324511	1	5.158446368359	0.024566549483	
401000	67.260169	1	5.487307723108	0.024829417927	
402000	68.780872	1	5.364925763637	0.024454692719	
403000	67.753483	1	5.115490340184	0.024707232555	
404000	67.124027	1	5.494848788281	0.024863244350	
405000	68.779392	1	5.365135740310	0.024455054545	
406000	69.032189	1	5.310153865456	0.024393311029	
407000	68.748926	1	5.369341964998	0.024462506137	
408000	67.325122	1	5.483612069422	0.024813295649	
409000	68.971177	1	5.330252382994	0.024408198551	
410000	68.699835	1	5.375706303774	0.024474518161	
411000	69.040332	1	5.305969322234	0.024391324905	
412000	69.052093	1	5.275404960517	0.024388456296	
413000	69.053331	1	5.296070817160	0.024388154302	
414000	67.390101	1	5.092962512960	0.024797177631	
415000	68.973810	1	5.329578227415	0.024407555690	
416000	68.737065	1	5.370923316117	0.024465407890	
417000	68.816748	1	5.213158036826	0.024445920916	
418000	69.046349	1	5.270629998008	0.024389857241	
419000	65.670504	1	5.563297410246	0.025227276347	
420000	68.723527	1	5.372693039602	0.024468720289	
421000	69.029081	1	5.261240996556	0.024394069172	
422000	68.814821	1	5.359944111323	0.024446391889	
423000	68.223562	1	5.422924313339	0.024591361540	
424000	67.849884	1	5.450840662553	0.024683426141	
425000	69.008407	1	5.319472673211	0.024399112949	
426000	69.028147	1	5.311978125959	0.024394297001	
427000	68.707102	1	5.374792831543	0.024472739515	
428000	69.050284	1	5.273706177618	0.024388897445	
429000	68.645942	1	5.382210725844	0.024487711804	
430000	69.025479	1	5.313114358465	0.024394947970	
431000	69.054915	1	5.278776448742	0.024387768091	
432000	68.663035	1	5.380196244160	0.024483526492	
433000	68.838730	1	5.356223950247	0.024440547792	
434000	69.052417	1	5.275737815560	0.024388377269	
435000	69.045303	1	5.269908833810	0.024390112259	
436000	68.978141	1	5.244362923946	0.024406498818	
437000	66.956044	1	5.503806635827	0.024905045468	
438000	68.732448	1	5.371531017488	0.024466537589	
439000	69.052116	1	5.297381378654	0.024388450757	
440000	67.858499	1	5.450249537731	0.024681299685	
441000	68.924418	1	5.340850752566	0.024419614098	
442000	69.047749	1	5.301158863586	0.024389515854	
443000	68.849419	1	5.354495332890	0.024437935474	
444000	69.057311	1	5.284200362478	0.024387183692	
445000	69.057163	1	5.283549046774	0.024387219805	
446000	69.054151	1	5.277733828761	0.024387954308	
447000	68.987524	1	5.325882831937	0.024404208777	
448000	66.699756	1	5.516830198622	0.024968955956	
449000	68.759809	1	5.204945048419	0.024459844167	
450000	68.863315	1	5.352180521641	0.024434539854	
451000	69.056972	1	5.289926641695	0.024387266373	
452000	68.329689	1	5.158900815519	0.024565277323	
453000	69.056402	1	5.281395035281	0.024387405454	
454000	68.623493	1	5.384794304924	0.024493209655	
455000	68.764432	1	5.367228390913	0.024458713340	
456000	68.811360	1	5.360467262437	0.024447238047	
457000	68.396229	1	5.164888929511	0.024548937206	
458000	69.015108	1	5.317134019510	0.024397478015	
459000	68.420831	1	5.167178058570	0.024542898355	
460000	69.051454	1	5.274776294058	0.024388612179	
461000	68.799830	1	5.210625222747	0.024450057074	
462000	68.835091	1	5.356802775355	0.024441437159	
463000	69.036371	1	5.264703842267	0.024392290857	
464000	69.049841	1	5.299485474410	0.024389005443	
465000	69.056803	1	5.282382052880	0.024387307764	
466000	69.056990	1	5.282940703160	0.024387261933	
467000	68.976840	1	5.328789655097	0.024406816363	
468000	68.827537	1	5.357989595092	0.024443283673	
469000	69.052703	1	5.296769473322	0.024388307656	
470000	68.704942	1	5.197744048970	0.024473268118	
471000	68.997341	1	5.323009520694	0.024401813245	
472000	66.889753	1	5.507245689265	0.024921560730	
473000	69.031472	1	5.262321516993	0.024393486073	
474000	68.597317	1	5.185085020457	0.024499621749	
475000	68.643070	1	5.190264319471	0.024488414947	
476000	68.644453	1	5.382384146561	0.024488076263	
477000	68.952800	1	5.238114003476	0.024412684394	
478000	69.040315	1	5.305978755175	0.024391328950	
479000	68.797794	1	5.362483310016	0.024450554946	
480000	68.635494	1	5.189387742599	0.024490270326	
481000	68.941010	1	5.337342468670	0.024415562741	
482000	68.005622	1	5.132997195246	0.024645014582	
483000	68.897822	1	5.226762852244	0.024426109684	
484000	69.056354	1	5.281290651113	0.024387417034	
485000	68.931273	1	5.339429437924	0.024417940264	
486000	68.868593	1	5.221529654673	0.024433250154	
487000	69.028829	1	5.261129469789	0.024394130814	
488000	68.976189	1	5.243849020436	0.024406975216	
489000	68.004056	1	5.439926865516	0.024645400420	
490000	68.566964	1	5.181789195971	0.024507059234	
491000	68.991376	1	5.324780914467	0.024403268699	
492000	68.743903	1	5.202793976067	0.024463735116	
493000	68.661847	1	5.380337555962	0.024483817183	
494000	68.927812	1	5.340151773392	0.024418785401	
495000	67.393731	1	5.479634394029	0.024796277512	
496000	68.628945	1	5.384172984302	0.024491874126	
497000	68.293874	1	5.417019620444	0.024574076952	
498000	68.892748	1	5.225822147563	0.024427348986	
499000	68.026079	1	5.438305310739	0.024639973359	
500000	67.965602	1	5.130090598271	0.024654879371	
501000	69.018994	1	5.315692515161	0.024396529982	
502000	68.848745	1	5.218203786186	0.024438100090	
503000	68.946082	1	5.236588452429	0.024414324447	
504000	68.995705	1	5.323503743098	0.024402212403	
505000	68.919144	1	5.230889758430	0.024420901989	
506000	68.603690	1	5.185790583198	0.024498060486	
507000	68.918724	1	5.342004002643	0.024421004777	
508000	68.932252	1	5.233586060762	0.024417701156	
509000	66.830563	1	5.510273611575	0.024936316204	
510000	68.882458	1	5.223957506640	0.024429862821	
511000	69.027030	1	5.312460080673	0.024394569667	
512000	69.028317	1	5.311904281280	0.024394255673	
513000	69.034588	1	5.263807416101	0.024392725999	
514000	68.327027	1	5.414142395220	0.024565931440	
515000	68.635204	1	5.189354324485	0.024490341393	
516000	68.502837	1	5.397665772674	0.024522779976	
517000	68.983795	1	5.326920930491	0.024405118753	
518000	68.906843	1	5.344336265930	0.024423906283	
519000	68.530597	1	5.394838448562	0.024515973425	
520000	68.695277	1	5.196534842987	0.024475633733	
521000	68.819704	1	5.213609580651	0.024445198298	
522000	68.889769	1	5.225276418312	0.024428076830	
523000	67.648137	1	5.464135431285	0.024733274420	
524000	66.595292	1	5.050868078489	0.024995053136	
525000	69.057486	1	5.285419994900	0.024387141072	
526000	68.963792	1	5.240719608216	0.024410001177	
527000	68.816462	1	5.213114478723	0.024445990859	
528000	68.738503	1	5.202076114621	0.024465056182	
529000	68.889104	1	5.225155285876	0.024428239270	
530000	68.458197	1	5.170740305575	0.024533729355	
531000	64.383720	1	4.960084187471	0.025553994467	
532000	68.631707	1	5.383856781959	0.024491197697	
533000	69.025672	1	5.259775411467	0.024394900961	
534000	69.057529	1	5.286270029980	0.024387130646	
535000	68.955231	1	5.238678011839	0.024412090968	
536000	68.409014	1	5.406736202264	0.024545798855	
537000	68.979769	1	5.328012912724	0.024406101451	
538000	68.468714	1	5.171762671045	0.024531149213	
539000	68.756008	1	5.368383459042	0.024460773971	
540000	67.639142	1	5.464705704993	0.024735499286	
541000	67.497005	1	5.473492866969	0.024770682535	
542000	68.165610	1	5.145200793690	0.024605617054	
543000	68.829224	1	5.357726280156	0.024442871330	
544000	67.600399	1	5.105667373023	0.024745084387	
545000	68.283449	1	5.417911577632	0.024576638950	
546000	68.857867	1	5.219711733901	0.024435871091	
547000	69.038241	1	5.265684585192	0.024391834960	
548000	68.842084	1	5.355686239588	0.024439728177	
549000	68.944819	1	5.236306855354	0.024414632756	
550000	67.949998	1	5.443837811092	0.024658726774	
551000	68.878383	1	5.223234243991	0.024430858405	
552000	67.867274	1	5.449645271243	0.024679133871	
553000	67.744733	1	5.114914100945	0.024709394648	
554000	68.852390	1	5.218802245246	0.024437209503	
555000	67.350037	1	5.482176637770	0.024807114292	
556000	68.992737	1	5.324383924555	0.024402936536	
557000	65.600376	1	5.566198587106	0.025244974038	
558000	66.721644	1	5.057063832918	0.024963491157	
559000	67.586717	1	5.104814581615	0.024748470298	
560000	69.049608	1	5.273126813146	0.024389062360	
561000	67.539410	1	5.470913848148	0.024760180857	
562000	68.770848	1	5.366337628697	0.024457144198	
563000	67.747385	1	5.115088544916	0.024708739353	
564000	68.360317	1	5.411187470845	0.024557754805	
565000	64.852256	1	5.595571922351	0.025434544863	
566000	68.965907	1	5.241238352887	0.024409484741	
567000	69.040825	1	5.267122752495	0.024391204551	
568000	68.554565	1	5.392337235806	0.024510098006	
569000	68.065933	1	5.435326938034	0.024630155393	
570000	69.023650	1	5.258943594226	0.024395393998	
571000	68.865337	1	5.351836966821	0.024434045898	
572000	69.017473	1	5.316264868913	0.024396900950	
573000	68.985434	1	5.326468007872	0.024404718826	
574000	68.416927	1	5.405997377999	0.024543856418	
575000	68.934416	1	5.234044565885	0.024417172707	
576000	68.570709	1	5.182190209804	0.024506141570	
577000	68.606252	1	5.386733677866	0.024497432756	
578000	68.582812	1	5.183496967257	0.024503175693	
579000	68.991729	1	5.324678529652	0.024403182703	
580000	68.547134	1	5.179690417197	0.024511919486	
581000	67.138404	1	5.494064861199	0.024859669898	
582000	68.732974	1	5.201347388234	0.024466408794	
583000	68.019269	1	5.134000775524	0.024641651501	
584000	69.046158	1	5.270496068606	0.024389903739	
585000	68.921043	1	5.341537114057	0.024420438255	
586000	68.324292	1	5.158427163326	0.024566603344	
587000	68.973844	1	5.243239834366	0.024407547440	
588000	68.954186	1	5.334374552411	0.024412346022	
589000	67.411603	1	5.478585173335	0.024791846309	
590000	68.374239	1	5.409931047710	0.024554336110	
591000	67.847491	1	5.121804911743	0.024684016618	
592000	69.030156	1	5.261720842481	0.024393807066	
593000	67.677148	1	5.462283895969	0.024726099979	
594000	69.026853	1	5.312535533357	0.024394612815	
595000	68.835524	1	5.216075212290	0.024441331301	
596000	69.050878	1	5.274237737664	0.024388752608	
597000	69.035630	1	5.264326788643	0.024392471740	
598000	68.374133	1	5.409940626902	0.024554362044	
599000	68.863392	1	5.352167528243	0.024434521125	
600000	68.976482	1	5.328883642076	0.024406903765	
601000	69.057489	1	5.287351030776	0.024387140261	
602000	68.993274	1	5.248583001130	0.024402805643	
603000	67.540453	1	5.101959413823	0.024759922428	
604000	65.421749	1	4.999344545570	0.025290108755	
605000	69.040530	1	5.305855915889	0.024391276419	
606000	68.527623	1	5.177664589961	0.024516702363	
607000	67.544522	1	5.102208811207	0.024758914969	
608000	68.187437	1	5.425862391104	0.024600246762	
609000	67.544700	1	5.470589664784	0.024758871106	
610000	67.791785	1	5.454774111879	0.024697770976	
611000	68.492211	1	5.398729337067	0.024525385766	
612000	68.832077	1	5.357278737811	0.024442173978	
613000	67.419071	1	5.478145112739	0.024789994970	
614000	68.837486	1	5.356422387459	0.024440851864	
615000	67.730497	1	5.458828680276	0.024712912425	
616000	68.523285	1	5.395590176710	0.024517766051	
617000	68.952736	1	5.334710101247	0.024412700021	
618000	68.203189	1	5.148220453824	0.024596372254	
619000	69.050535	1	5.273927808230	0.024388836303	
620000	68.862650	1	5.220516275826	0.024434702231	
621000	68.343578	1	5.412681719376	0.024561865655	
622000	68.885172	1	5.348365432032	0.024429199726	
623000	68.965357	1	5.241102823045	0.024409619098	
624000	68.988040	1	5.247072223709	0.024404082938	
625000	68.543332	1	5.393516701889	0.024512851522	
626000	69.050248	1	5.273674848625	0.024388906174	
627000	68.963170	1	5.240568253757	0.024410152969	
628000	68.749875	1	5.369214211425	0.024462274104	
629000	68.820672	1	5.213758052451	0.024444961671	
630000	69.057441	1	5.284998314784	0.024387152120	
631000	66.866321	1	5.064360277318	0.024927400881	
632000	68.437480	1	5.404057252368	0.024538812605	
633000	69.052375	1	5.275693533514	0.024388387642	
634000	66.214045	1	5.539762657376	0.025090527873	
635000	69.009563	1	5.253727981579	0.024398831035	
636000	68.929472	1	5.339806444142	0.024418379937	
637000	66.707924	1	5.056383371144	0.024966916393	
638000	69.054070	1	5.277629559829	0.024387974242	
639000	69.025623	1	5.259754942119	0.024394912912	
640000	68.802196	1	5.210974345698	0.024449478592	
641000	69.042471	1	5.304711818354	0.024390803041	
642000	69.057231	1	5.288981530066	0.024387203210	
643000	68.774879	1	5.207036430924	0.024456158413	
644000	69.056838	1	5.290329296314	0.024387299230	
645000	69.040692	1	5.267045931103	0.024391237079	
646000	69.051179	1	5.298293058805	0.024388679183	
647000	66.335623	1	5.038597890174	0.025060041944	
648000	68.942364	1	5.337045426476	0.024415232104	
649000	68.443559	1	5.169332068550	0.024537320829	
650000	64.714062	1	5.600720166972	0.025469718331	
651000	69.027137	1	5.312414031512	0.024394543395	
652000	67.394396	1	5.479595425688	0.024796112504	
653000	68.467283	1	5.401186362336	0.024531500401	
654000	69.056065	1	5.280696325158	0.024387487516	
655000	69.033632	1	5.309467876905	0.024392959137	
656000	68.741788	1	5.370297224938	0.024464252469	
657000	68.608879	1	5.186368735552	0.024496789288	
658000	68.908746	1	5.343969036594	0.024423441515	
659000	68.788728	1	5.363801393100	0.024452771677	
660000	68.971531	1	5.330162411615	0.024408112180	
661000	68.624955	1	5.384628002094	0.024492851357	
662000	68.847007	1	5.354889146128	0.024438524852	
663000	69.054664	1	5.278418518452	0.024387829334	
664000	68.097638	1	5.432915123000	0.024622347494	
665000	68.819858	1	5.359176241346	0.024445160781	
666000	66.110018	1	5.544422926025	0.025116642455	
667000	69.033889	1	5.309343530225	0.024392896455	
668000	67.625351	1	5.465576595221	0.024738910729	
669000	68.681718	1	5.377944058873	0.024478952624	
670000	67.652040	1	5.108921886881	0.024732309190	
671000	68.637013	1	5.383246431175	0.024489898215	
672000	66.371507	1	5.532550348434	0.025051050833	
673000	68.957542	1	5.333588785844	0.024411526704	
674000	68.679618	1	5.378199955855	0.024479466717	
675000	68.637463	1	5.383194545084	0.024489788123	
676000	69.057066	1	5.283192955717	0.024387243480	
677000	67.734118	1	5.458591704398	0.024712017545	
678000	69.006082	1	5.320246452991	0.024399680282	
679000	69.044372	1	5.269292075464	0.024390339400	
680000	68.965305	1	5.241090130218	0.024409631702	
681000	69.014576	1	5.317326089506	0.024397607772	
682000	69.008288	1	5.253296481965	0.024399142090	
683000	68.949242	1	5.237300244204	0.024413552884	
684000	69.050467	1	5.273867426718	0.024388852854	
685000	68.951150	1	5.335074395728	0.024413087140	
686000	68.673970	1	5.378884607217	0.024480849226	
687000	68.960511	1	5.332882635577	0.024410801947	
688000	69.042064	1	5.267851581509	0.024390902381	
689000	68.032223	1	5.134959451687	0.024638459511	
690000	67.861176	1	5.450065427827	0.024680638950	
691000	68.233844	1	5.422076692410	0.024588833359	
692000	68.334617	1	5.413474611899	0.024564066866	
693000	69.057451	1	5.287728866339	0.024387149662	
694000	68.591687	1	5.184465692380	0.024501001184	
695000	68.903207	1	5.345031474853	0.024424794237	
696000	68.972128	1	5.330010174607	0.024407966439	
697000	69.027654	1	5.312191770507	0.024394417242	
698000	69.002870	1	5.321287010832	0.024400463905	
699000	68.685790	1	5.195363552590	0.024477955727	
700000	68.152545	1	5.428643607555	0.024608831916	
701000	69.054556	1	5.294540044951	0.024387855695	
702000	67.548355	1	5.102444023246	0.024757966062	
703000	69.046449	1	5.270700526318	0.024389832912	
704000	69.046729	1	5.270900585152	0.024389764496	
705000	68.749101	1	5.203490890076	0.024462463404	
706000	67.782954	1	5.117445120170	0.024699952289	
707000	69.054160	1	5.277744414312	0.024387952298	
708000	68.553834	1	5.392414381976	0.024510277175	
709000	69.057277	1	5.288776639652	0.024387192099	
710000	68.699186	1	5.375787425956	0.024474677000	
711000	69.040168	1	5.306062280413	0.024391364858	
712000	68.859121	1	5.352887603628	0.024435564623	
713000	68.655175	1	5.191681595820	0.024485450738	
714000	67.856354	1	5.122412427274	0.024681829128	
715000	68.620566	1	5.187683160090	0.024493926491	
716000	69.023346	1	5.313988958679	0.024395468317	
717000	68.964553	1	5.331903760127	0.024409815353	
718000	68.912073	1	5.229488060845	0.024422628917	
719000	68.471176	1	5.172003325642	0.024530545204	
720000	69.035142	1	5.308727047235	0.024392590696	
721000	68.857162	1	5.219593999029	0.024436043329	
722000	68.648858	1	5.190939326081	0.024486997692	
723000	68.485373	1	5.173400782451	0.024527062870	
724000	66.573120	1	5.523012532248	0.025000595626	
725000	68.032674	1	5.134992950239	0.024638348339	
726000	69.051120	1	5.274461255167	0.024388693554	
727000	68.271230	1	5.153859792085	0.024579642304	
728000	67.591858	1	5.467674742342	0.024747197835	
729000	68.880131	1	5.349265786300	0.024430431229	
730000	69.056987	1	5.282929428212	0.024387262790	
731000	65.690171	1	5.562478702898	0.025222315461	
732000	66.849320	1	5.509318310786	0.024931639198	
733000	68.345250	1	5.160276060827	0.024561455095	
734000	68.251701	1	5.152217396785	0.024584442783	
735000	68.776250	1	5.207229540311	0.024455822920	
736000	68.880378	1	5.223587279914	0.024430371013	
737000	68.175044	1	5.426856425981	0.024603295716	
738000	69.003741	1	5.251801168576	0.024400251591	
739000	68.332229	1	5.159124262418	0.024564653476	
740000	69.056882	1	5.282607841309	0.024387288417	
741000	68.696647	1	5.376104085207	0.024475298407	
742000	68.928784	1	5.339949784800	0.024418547921	
743000	68.736458	1	5.201805894113	0.024465556389	
744000	68.941300	1	5.235530224435	0.024415492063	
745000	68.537303	1	5.178664900520	0.024514329439	
746000	68.865112	1	5.220934111052	0.024434100785	
747000	69.051000	1	5.298459316498	0.024388722804	
748000	68.161251	1	5.427954698017	0.024606689572	
749000	68.967947	1	5.241744282436	0.024408986743	
750000	68.948650	1	5.335643228107	0.024413697429	
751000	69.039981	1	5.306167761464	0.024391410423	
752000	69.040689	1	5.305765033215	0.024391237767	
753000	68.518778	1	5.396050966879	0.024518871007	
754000	68.435259	1	5.168540912884	0.024539357607	
755000	68.460362	1	5.401859277556	0.024533198119	
756000	68.992926	1	5.324328624258	0.024402890540	
757000	69.038917	1	5.306758244042	0.024391669998	
758000	67.868812	1	5.449539197371	0.024678754506	
759000	68.183253	1	5.146610537857	0.024601276201	
760000	67.165875	1	5.080250310085	0.024852841590	
761000	68.519992	1	5.395927023398	0.024518573338	
762000	68.816414	1	5.213107128599	0.024446002666	
763000	66.321047	1	5.037926181778	0.025063694895	
764000	69.023443	1	5.313949776761	0.024395444647	
765000	69.039601	1	5.266428960694	0.024391503010	
766000	68.980900	1	5.327709119530	0.024405825437	
767000	69.036939	1	5.264997142200	0.024392152308	
768000	69.048175	1	5.271975969655	0.024389411766	
769000	66.929616	1	5.505183884270	0.024911628270	
770000	68.591840	1	5.388326884650	0.024500963733	
771000	68.953742	1	5.334477557785	0.024412454428	
772000	68.738232	1	5.370769014195	0.024465122336	
773000	68.578093	1	5.389823836303	0.024504332072	
774000	68.614334	1	5.385829201588	0.024495452947	
775000	69.022253	1	5.314426487366	0.024395734917	
776000	68.280857	1	5.154676867220	0.024577276134	
777000	69.056931	1	5.282755081575	0.024387276402	
778000	69.049518	1	5.299757849347	0.024389084340	
779000	69.008920	1	5.253509692047	0.024398987883	
780000	68.929445	1	5.232997138279	0.024418386678	
781000	67.175731	1	5.080793123393	0.024850392344	
782000	69.020276	1	5.257608169045	0.024396217249	
783000	68.809335	1	5.212037687940	0.024447733137	
784000	69.037605	1	5.265346250273	0.024391989853	
785000	68.317727	1	5.414955885944	0.024568216060	
786000	68.824457	1	5.358467883696	0.024444036546	
787000	68.773089	1	5.206785139590	0.024456596210	
788000	68.334117	1	5.159290615427	0.024564189741	
789000	68.965751	1	5.241199859862	0.024409522860	
790000	68.787126	1	5.364031910229	0.024453163269	
791000	69.056738	1	5.290602389142	0.024387323536	
792000	68.424509	1	5.405285340874	0.024541995728	
793000	68.127055	1	5.142167311571	0.024615105383	
794000	68.899991	1	5.227169565835	0.024425579877	
795000	68.811681	1	5.360419005893	0.024447159744	
796000	68.773906	1	5.365909594729	0.024456396370	
797000	68.998446	1	5.322671772797	0.024401543543	
798000	68.900265	1	5.345588268249	0.024425513039	
799000	69.050189	1	5.273623146104	0.024388920628	
800000	67.522318	1	5.100851827108	0.024764413074	
801000	68.631463	1	5.383884753734	0.024491257447	
802000	68.771041	1	5.206498641592	0.024457097032	
803000	67.152627	1	5.079522778418	0.024856134438	
804000	68.999742	1	5.250537748336	0.024401227223	
805000	66.627060	1	5.520398190771	0.024987113851	
806000	68.942602	1	5.235816121795	0.024415174193	
807000	68.974537	1	5.243418886505	0.024407378408	
808000	68.780764	1	5.207868304901	0.024454719005	
809000	69.020373	1	5.315163584609	0.024396193542	
810000	68.571901	1	5.182318268992	0.024505849267	
811000	69.013288	1	5.255022750732	0.024397922165	
812000	68.730077	1	5.371841411394	0.024467117725	
813000	69.038059	1	5.307222090859	0.024391879263	
814000	68.928803	1	5.339945887210	0.024418543348	
815000	69.043148	1	5.304295759826	0.024390638007	
816000	69.056471	1	5.281550703390	0.024387388629	
817000	66.326863	1	5.038194009568	0.025062237182	
818000	69.056223	1	5.281012988696	0.024387448999	
819000	67.539228	1	5.470924952133	0.024760225759	
820000	68.854829	1	5.353603655848	0.024436613559	
821000	67.171271	1	5.492261999999	0.024851500542	
822000	68.394396	1	5.408089212117	0.024549387056	
823000	67.799653	1	5.454246695025	0.024695827862	
824000	68.997697	1	5.249908264637	0.024401726377	
825000	68.829308	1	5.215096200171	0.024442850795	
826000	68.828736	1	5.215006920711	0.024442990408	
827000	69.023933	1	5.259058183944	0.024395325177	
828000	68.996638	1	5.323222570656	0.024401984658	
829000	68.400347	1	5.165269159304	0.024547926185	
830000	69.029640	1	5.261489526519	0.024393932788	
831000	69.010300	1	5.253980102510	0.024398651177	
832000	68.367527	1	5.410538275278	0.024555984041	
833000	68.960979	1	5.240038894286	0.024410687809	
834000	63.052473	1	5.657534321677	0.025896455854	
835000	68.961133	1	5.332733415122	0.024410650193	
836000	68.773001	1	5.366036430451	0.024456617549	
837000	68.869024	1	5.221603784542	0.024433144816	
838000	68.507042	1	5.397242036470	0.024521748705	
839000	68.682365	1	5.194944241237	0.024478794288	
840000	68.974181	1	5.329482619066	0.024407465326	
841000	68.901961	1	5.345267921706	0.024425098652	
842000	69.001180	1	5.321822428880	0.024400876364	
843000	68.675723	1	5.378672590595	0.024480420005	
844000	69.045954	1	5.270353894426	0.024389953530	
845000	69.054453	1	5.294679182909	0.024387880715	
846000	68.751115	1	5.369046881307	0.024461970731	
847000	68.357264	1	5.161348041968	0.024558504478	
848000	68.943075	1	5.336888913893	0.024415058668	
849000	67.991776	1	5.440823814908	0.024648427107	
850000	69.029575	1	5.261460196879	0.024393948813	
851000	68.870372	1	5.350973307699	0.024432815571	
852000	68.577939	1	5.389840474630	0.024504369787	
853000	68.917661	1	5.230592777006	0.024421264283	
854000	69.008470	1	5.253357696352	0.024399097714	
855000	69.049722	1	5.299586659462	0.024389034563	
856000	68.411439	1	5.166299095536	0.024545203526	
857000	69.030628	1	5.310874453476	0.024393691776	
858000	69.002411	1	5.251376166544	0.024400575879	
859000	68.768569	1	5.366655226225	0.024457701674	
860000	69.045985	1	5.302434006605	0.024389945993	
861000	68.127462	1	5.142198987028	0.024615005265	
862000	68.681702	1	5.377946009055	0.024478956536	
863000	67.157310	1	5.493029662199	0.024854970363	
864000	69.039149	1	5.266178381703	0.024391613398	
865000	68.530032	1	5.394896681193	0.024516111848	
866000	68.541922	1	5.393663852387	0.024513197190	
867000	68.809270	1	5.212027855079	0.024447749164	
868000	68.939241	1	5.337727931478	0.024415994682	
869000	68.668429	1	5.379551543290	0.024482205840	
870000	68.856785	1	5.219531061906	0.024436135527	
871000	69.055148	1	5.293684722896	0.024387711212	
872000	68.956147	1	5.333917083654	0.024411867374	
873000	67.660033	1	5.109430862234	0.024730332259	
874000	67.906033	1	5.125859471315	0.024669570462	
875000	68.371180	1	5.162601201183	0.024555087100	
876000	68.986272	1	5.246574846317	0.024404514393	
877000	69.025092	1	5.313274881101	0.024395042218	
878000	68.572820	1	5.390392354999	0.024505624182	
879000	68.782581	1	5.208126857853	0.024454274715	
880000	67.872344	1	5.449295161854	0.024677882668	
881000	68.759519	1	5.204905379333	0.024459915004	
882000	68.884251	1	5.348530873998	0.024429424685	
883000	69.037126	1	5.265094362840	0.024392106798	
884000	68.916631	1	5.230387550719	0.024421515772	
885000	68.774713	1	5.365796130388	0.024456198808	
886000	68.911449	1	5.343443307931	0.024422781294	
887000	69.029850	1	5.261583438356	0.024393881605	
888000	69.027619	1	5.260602240287	0.024394425909	
889000	69.057523	1	5.286028345575	0.024387131999	
890000	68.937503	1	5.338103946467	0.024416419174	
891000	68.253024	1	5.420481309259	0.024584117554	
892000	68.694930	1	5.196491789199	0.024475718552	
893000	68.228450	1	5.150287362981	0.024590159542	
894000	69.047399	1	5.301420380139	0.024389601166	
895000	69.024911	1	5.313350147945	0.024395086604	
896000	68.787254	1	5.208795741334	0.024453132123	
897000	68.989137	1	5.247384210744	0.024403815068	
898000	68.479163	1	5.172787393175	0.024528586109	
899000	69.056340	1	5.291549179633	0.024387420461	
900000	67.772225	1	5.116730949546	0.024702602395	
901000	68.524282	1	5.177321388917	0.024517521553	
902000	68.848739	1	5.354606634229	0.024438101702	
903000	68.959541	1	5.333114488381	0.024411038704	
904000	68.927384	1	5.340240423216	0.024418889910	
905000	68.428541	1	5.167904394004	0.024541006241	
906000	68.188985	1	5.147071530004	0.024599866174	
907000	68.721250	1	5.199822210128	0.024469277394	
908000	69.056885	1	5.282616277221	0.024387287716	
909000	69.052807	1	5.276152403004	0.024388282232	
910000	68.435933	1	5.168604955968	0.024539192222	
911000	69.055490	1	5.279666799942	0.024387627929	
912000	68.668629	1	5.379527568456	0.024482156904	
913000	68.932600	1	5.233659404405	0.024417616315	
914000	69.005080	1	5.252235018041	0.024399924635	
915000	67.135936	1	5.494199623980	0.024860283413	
916000	69.057526	1	5.286693251784	0.024387131360	
917000	68.818783	1	5.213468661204	0.024445423336	
918000	67.297710	1	5.485179830288	0.024820098445	
919000	68.305550	1	5.156795864194	0.024571207902	
920000	68.961600	1	5.332621026735	0.024410536219	
921000	69.057043	1	5.283115079048	0.024387249028	
922000	68.834652	1	5.356872361859	0.024441544573	
923000	67.647873	1	5.108657150536	0.024733339707	
924000	68.397223	1	5.407828753615	0.024548693198	
925000	69.047506	1	5.301340571695	0.024389574972	
926000	69.049790	1	5.273280552506	0.024389017881	
927000	69.056486	1	5.291224846739	0.024387385046	
928000	68.702665	1	5.375351733223	0.024473825595	
929000	67.409613	1	5.094107053534	0.024792339728	
930000	68.964189	1	5.331992821471	0.024409904248	
931000	68.948849	1	5.237211038122	0.024413648972	
932000	68.587986	1	5.184060586795	0.024501908027	
933000	69.055943	1	5.292346055985	0.024387517265	
934000	68.805507	1	5.211465716459	0.024448668937	
935000	68.572758	1	5.182410295198	0.024505639433	
936000	65.666577	1	5.563460645082	0.025228267211	
937000	68.796593	1	5.362659173630	0.024450848510	
938000	67.317494	1	5.484049542382	0.024815188504	
939000	69.013071	1	5.317863319806	0.024397975001	
940000	68.692731	1	5.376590312974	0.024476256850	
941000	68.563831	1	5.181454823195	0.024507827093	
942000	69.033762	1	5.263404424348	0.024392927357	
943000	68.588873	1	5.388651756403	0.024501690565	
944000	67.978784	1	5.131042122000	0.024651629580	
945000	68.499392	1	5.174797676697	0.024523624711	
946000	68.491738	1	5.398776513874	0.024525501926	
947000	66.486048	1	5.527175664567	0.025022373475	
948000	68.560508	1	5.181101403489	0.024508641356	
949000	67.609328	1	5.466583350157	0.024742875095	
950000	69.055680	1	5.279988851319	0.024387581509	
951000	69.056194	1	5.291857397425	0.024387456253	
952000	68.503364	1	5.397612759441	0.024522650739	
953000	69.004813	1	5.320661475658	0.024399989982	
954000	68.801890	1	5.361880277080	0.024449553470	
955000	68.568665	1	5.181971178427	0.024506642355	
956000	68.883406	1	5.224127029262	0.024429631129	
957000	68.572275	1	5.390450901061	0.024505757646	
958000	68.486266	1	5.173489197012	0.024526843988	
959000	68.971060	1	5.242527320160	0.024408227042	
960000	68.704572	1	5.375111988158	0.024473358875	
961000	68.441604	1	5.169145283008	0.024537800459	
962000	68.227578	1	5.422593842692	0.024590373979	
963000	69.054858	1	5.294115897731	0.024387782043	
964000	68.250746	1	5.152137593889	0.024584677541	
965000	68.699213	1	5.375784056382	0.024474670399	
966000	69.044402	1	5.303497882915	0.024390332134	
967000	68.992120	1	5.324564513591	0.024403087208	
968000	69.036437	1	5.308072064664	0.024392274968	
969000	68.878233	1	5.349601556530	0.024430895044	
970000	66.503432	1	5.526349977766	0.025018024010	
971000	67.040782	1	5.499333112374	0.024883950283	
972000	68.171745	1	5.145689423756	0.024604107543	
973000	68.884028	1	5.224238500050	0.024429479121	
974000	67.518613	1	5.472183013784	0.024765330640	
975000	68.358042	1	5.411391570495	0.024558313421	
976000	69.057494	1	5.285515050016	0.024387139119	
977000	67.362972	1	5.091381980847	0.024803905641	
978000	68.022866	1	5.134266375760	0.024640765146	
979000	69.005514	1	5.252376614276	0.024399818818	
980000	68.998371	1	5.322694639149	0.024401561724	
981000	68.701613	1	5.197325709682	0.024474082905	
982000	66.767087	1	5.513477849616	0.024952149712	
983000	67.838682	1	5.451606193270	0.024686191368	
984000	67.983836	1	5.131408298581	0.024650384244	
985000	68.850177	1	5.218438164847	0.024437750369	
986000	67.225439	1	5.489257097101	0.024838042651	
987000	68.829483	1	5.357685734825	0.024442807972	
988000	68.590049	1	5.388523123053	0.024501402498	
989000	69.043838	1	5.268948406921	0.024390469584	
990000	66.789759	1	5.512338327218	0.024946493063	
991000	68.466528	1	5.171549441548	0.024531685449	
992000	68.801364	1	5.210851472623	0.024449681883	
993000	65.755430	1	5.559745614392	0.025205860920	
994000	68.379307	1	5.163338885195	0.024553091520	
995000	68.806111	1	5.361253738826	0.024448521399	
996000	68.804884	1	5.361436366804	0.024448821346	
997000	68.944491	1	5.336575376093	0.024414712843	
998000	67.451593	1	5.096592209185	0.024781933971	
999000	69.057274	1	5.288788047234	0.024387192694	
1000000	68.782372	1	5.208097073069	0.024454325822	
1001000	69.055726	1	5.280069150712	0.024387570288	
1002000	68.288625	1	5.155339815935	0.024575367051	
1003000	67.101260	1	5.496084344921	0.024868905427	
1004000	67.798582	1	5.454318579183	0.024696092340	
1005000	69.046790	1	5.270944490475	0.024389749599	
1006000	69.029267	1	5.261323155607	0.024394023937	
1007000	69.056518	1	5.281658698446	0.024387377268	
1008000	68.185341	1	5.426030993606	0.024600762383	
1009000	67.963583	1	5.129945337942	0.024655377232	
1010000	67.843251	1	5.121514989958	0.024685063394	
