# Supplementary material for: Reply to: ‘Reconstructed evolutionary patterns from crocodile-line archosaurs demonstrate the impact of failure to log-transform body size data’
Source: Commun Biol. 2022 Feb 25;5:170. doi: 10.1038/s42003-022-03072-x (PMC8881626; doi:10.1038/s42003-022-03072-x)
Supplement: Supplementary file 4 — Supplementary Data 2 [file 42003_2022_3072_MOESM4_ESM.zip › simulations/log_files/BM/simulated_data_logged_6.txt.Log.txt]

Options:
Model:                           Continuous: Random Walk
Tree File Name:                  tree_simlation_6.nex
Data File Name:                  simulated_data_logged_6.txt
Log File Name:                   simulated_data_logged_6.txt.Log.txt
Save Initial Trees:              False
Save Trees:                      False
Summary:                         False
Seed:                            1161977110
Precision:                       64 bits
Cores:                           1
Analysis Type:                   MCMC
Sample Period:                   1000
Iterations:                      1010000
Burn in:                         10000
MCMC ML Start:                   False
Schedule File:                   simulated_data_logged_6.txt.Schedule.txt
Rate Dev:                        AutoTune
No of Rates:                     1
Test for trait correlation:      True
Kappa:                           Not in use
Delta:                           Not in use
Lambda:                          Not in use
OU:                              Not in use
Min Trans Taxa No:               10
RJ Local Kappa:                  False
RJ Local Lambda:                 False
RJ Local Delta:                  False
RJ Local OU:                     False
Restrictions:
    alpha-1                      None
Prior Information:
    Priors
        alpha-1 - uniform -100.00 100.00 
Tree Information
     Trees:                      1
     Taxa:                       200
     Sites:                      1
Iteration	Lh	Tree No	Alpha 1	Sigma^2 1 	
11000	34.011063	1	5.329538015586	0.035014822757	
12000	33.858761	1	5.228614579765	0.035068191717	
13000	33.971517	1	5.260977931469	0.035028672297	
14000	34.013440	1	5.327776786833	0.035013990542	
15000	33.615760	1	5.424942666081	0.035153511236	
16000	33.093078	1	5.485725174168	0.035337733450	
17000	33.418157	1	5.159624573870	0.035223044496	
18000	33.997322	1	5.272612045376	0.035019634495	
19000	33.963183	1	5.257825512500	0.035031591905	
20000	33.518749	1	5.172208778443	0.035187630706	
21000	34.025579	1	5.314538044946	0.035009740218	
22000	32.436820	1	5.069444790228	0.035570402797	
23000	32.546087	1	5.532773230557	0.035531557344	
24000	33.681465	1	5.414974717835	0.035130421336	
25000	33.996081	1	5.338561397123	0.035020069140	
26000	33.233028	1	5.471613524266	0.035288312782	
27000	32.821284	1	5.510423638235	0.035433909697	
28000	33.680224	1	5.195349506983	0.035130857225	
29000	32.086026	1	5.044515961497	0.035695400748	
30000	33.613466	1	5.425275817053	0.035154317606	
31000	33.718659	1	5.201609525201	0.035117357395	
32000	33.666670	1	5.193224700543	0.035135619309	
33000	33.926841	1	5.246006028458	0.035044325422	
34000	33.963435	1	5.257917777818	0.035031503603	
35000	33.858869	1	5.228639115841	0.035068153744	
36000	33.303653	1	5.146495901991	0.035263399290	
37000	30.956126	1	4.976390314219	0.036101010199	
38000	33.924194	1	5.365284672851	0.035045252772	
39000	33.860426	1	5.381528072015	0.035067607864	
40000	31.363777	1	4.999300907012	0.035954143704	
41000	32.129728	1	5.047494744579	0.035679804313	
42000	34.023835	1	5.293155072291	0.035010350772	
43000	33.426112	1	5.160580386610	0.035220242466	
44000	34.011178	1	5.329455734346	0.035014782482	
45000	33.857161	1	5.228252937461	0.035068752830	
46000	33.701404	1	5.198753884910	0.035123417461	
47000	32.098036	1	5.565189484390	0.035691114025	
48000	34.025810	1	5.296423745752	0.035009659549	
49000	32.417323	1	5.542527836768	0.035577338496	
50000	31.210924	1	4.990525927074	0.036009142465	
51000	34.028049	1	5.304595633349	0.035008875508	
52000	34.028058	1	5.304896833856	0.035008872380	
53000	33.959074	1	5.354174669353	0.035033031254	
54000	34.024512	1	5.294166472555	0.035010113839	
55000	33.974039	1	5.348543899447	0.035027789005	
56000	34.022820	1	5.291779451293	0.035010706186	
57000	33.640859	1	5.189285410274	0.035144689208	
58000	33.709559	1	5.410426732604	0.035120552960	
59000	34.000454	1	5.336200699565	0.035018537756	
60000	33.494295	1	5.441476942462	0.035196236306	
61000	33.947884	1	5.357994316753	0.035036951852	
62000	33.933435	1	5.362551235961	0.035042014656	
63000	33.851121	1	5.383618015759	0.035070871070	
64000	32.986562	1	5.114742433949	0.035375393916	
65000	31.946651	1	5.575293557058	0.035745185807	
66000	32.361335	1	5.063870677510	0.035597263061	
67000	33.645319	1	5.189956600205	0.035143121697	
68000	33.726757	1	5.407543646087	0.035114513480	
69000	33.949161	1	5.357572416200	0.035036504325	
70000	34.005108	1	5.333471767746	0.035016907750	
71000	31.943367	1	5.575508729590	0.035746359721	
72000	33.967574	1	5.351061390067	0.035030053646	
73000	33.309464	1	5.147136225687	0.035261350320	
74000	33.718398	1	5.201565811354	0.035117448920	
75000	34.007660	1	5.331857711330	0.035016014450	
76000	32.513188	1	5.075217144833	0.035543248622	
77000	34.020950	1	5.320962699313	0.035011360800	
78000	33.998648	1	5.337196501475	0.035019170008	
79000	32.113691	1	5.564122975244	0.035685526919	
80000	34.008486	1	5.279207360968	0.035015725069	
81000	33.434593	1	5.448914480053	0.035217255487	
82000	33.953764	1	5.254497719545	0.035034891694	
83000	34.027671	1	5.308942279664	0.035009007936	
84000	33.720106	1	5.201852562668	0.035116849240	
85000	31.103248	1	5.626040053856	0.036047936583	
86000	34.007098	1	5.332221437189	0.035016211162	
87000	32.918623	1	5.501927514498	0.035399435602	
88000	33.984355	1	5.266329299521	0.035024175657	
89000	33.122910	1	5.127711199089	0.035327193039	
90000	33.881522	1	5.376564098929	0.035060210774	
91000	33.976131	1	5.347697189440	0.035027056100	
92000	33.379751	1	5.155094848663	0.035236574604	
93000	34.015712	1	5.284567167289	0.035013195042	
94000	33.557563	1	5.177391520544	0.035173975539	
95000	33.983732	1	5.344467997372	0.035024393845	
96000	33.760446	1	5.401647919775	0.035102685772	
97000	34.004676	1	5.333736569321	0.035017059329	
98000	33.804142	1	5.217101897187	0.035087350783	
99000	31.996003	1	5.572039989571	0.035727549326	
100000	34.025344	1	5.314968547755	0.035009822753	
101000	34.025355	1	5.295572667607	0.035009818749	
102000	33.709534	1	5.200089905061	0.035120561739	
103000	33.419164	1	5.450775480912	0.035222689590	
104000	32.804760	1	5.098688730604	0.035439765326	
105000	33.154579	1	5.130858705932	0.035316006957	
106000	33.745042	1	5.206133811357	0.035108093386	
107000	33.520518	1	5.438080119604	0.035187008190	
108000	33.678000	1	5.415522671744	0.035131638502	
109000	34.026945	1	5.311483763205	0.035009262140	
110000	32.956100	1	5.498559108054	0.035386171424	
111000	33.859640	1	5.381706734903	0.035067883377	
112000	33.646077	1	5.190070968427	0.035142855506	
113000	32.676102	1	5.522493433453	0.035485390970	
114000	33.792926	1	5.214918478198	0.035091286334	
115000	33.795878	1	5.395032706783	0.035090250389	
116000	33.853372	1	5.227403392222	0.035070081348	
117000	34.001770	1	5.275067072661	0.035018076618	
118000	33.900697	1	5.371732210934	0.035053488469	
119000	33.738049	1	5.204914867222	0.035110548633	
120000	34.025935	1	5.313848474631	0.035009615816	
121000	33.879803	1	5.233539381250	0.035060813444	
122000	34.027558	1	5.301078574207	0.035009047632	
123000	34.027824	1	5.308133565150	0.035008954405	
124000	33.492971	1	5.168874441233	0.035196702578	
125000	33.661053	1	5.418164857883	0.035137592686	
126000	32.632992	1	5.525953555019	0.035500692032	
127000	33.987924	1	5.342568004081	0.035022925835	
128000	33.921997	1	5.365916754732	0.035046023037	
129000	33.681279	1	5.415004208562	0.035130486690	
130000	34.011100	1	5.329511582968	0.035014809804	
131000	33.357989	1	5.457933808136	0.035244243782	
132000	31.149624	1	4.987071056357	0.036031223147	
133000	34.022390	1	5.291236867730	0.035010856881	
134000	33.797592	1	5.394700456384	0.035089649129	
135000	33.390053	1	5.156296573616	0.035232944715	
136000	33.650157	1	5.190689033067	0.035141421540	
137000	33.983134	1	5.344731581172	0.035024603259	
138000	33.878291	1	5.377346361145	0.035061343434	
139000	31.442580	1	5.003919304552	0.035925821681	
140000	34.015464	1	5.284361044154	0.035013281613	
141000	33.471360	1	5.444380724538	0.035204309729	
142000	33.940795	1	5.360276946537	0.035039435465	
143000	33.539262	1	5.174922380050	0.035180413419	
144000	32.779886	1	5.096586079784	0.035448581941	
145000	34.027345	1	5.300273762298	0.035009122143	
146000	33.805990	1	5.393053902117	0.035086702324	
147000	32.841344	1	5.101819618901	0.035426802674	
148000	33.589992	1	5.181886822584	0.035162570911	
149000	32.012126	1	5.039551991257	0.035721789442	
150000	34.025894	1	5.313929813544	0.035009629990	
151000	33.132410	1	5.128649646236	0.035323836911	
152000	33.200236	1	5.135497268896	0.035299886432	
153000	34.027095	1	5.299468995661	0.035009209730	
154000	33.828043	1	5.388576248405	0.035078965663	
155000	33.741831	1	5.404948609961	0.035109220957	
156000	33.973518	1	5.348752000506	0.035027971352	
157000	33.961333	1	5.257153982251	0.035032239772	
158000	33.996832	1	5.338167641231	0.035019805890	
159000	33.778042	1	5.398421173065	0.035096509675	
160000	33.793930	1	5.395409016704	0.035090934075	
161000	33.623300	1	5.186679660218	0.035150860953	
162000	33.955066	1	5.254944846468	0.035034435324	
163000	33.641742	1	5.189417991751	0.035144378853	
164000	33.822455	1	5.389733149747	0.035080925807	
165000	33.472927	1	5.444184199013	0.035203757954	
166000	33.084676	1	5.123982717502	0.035340702754	
167000	33.793861	1	5.215098398173	0.035090958393	
168000	33.432089	1	5.449218179733	0.035218137512	
169000	33.865823	1	5.230231513120	0.035065715239	
170000	32.725205	1	5.092035001403	0.035467970824	
171000	33.592487	1	5.428281283895	0.035161693462	
172000	32.719497	1	5.091565365434	0.035469995416	
173000	33.953849	1	5.355993746174	0.035034861659	
174000	33.957596	1	5.255824573202	0.035033549197	
175000	30.743027	1	5.645528211285	0.036178023228	
176000	33.483277	1	5.167641281472	0.035200114564	
177000	33.382411	1	5.155404141430	0.035235637578	
178000	33.733393	1	5.204111406965	0.035112183404	
179000	33.983683	1	5.344489636610	0.035024410985	
180000	33.626153	1	5.423421549269	0.035149857956	
181000	32.972439	1	5.113448328301	0.035380390088	
182000	34.024239	1	5.293747284949	0.035010209532	
183000	33.959749	1	5.353934730475	0.035032794809	
184000	33.626606	1	5.187165994824	0.035149698656	
185000	34.018640	1	5.323334493665	0.035012169747	
186000	33.818305	1	5.390582216271	0.035082381584	
187000	32.770313	1	5.095782397384	0.035451975443	
188000	33.203883	1	5.474647569448	0.035298598979	
189000	33.947349	1	5.358170020278	0.035037139288	
190000	34.027936	1	5.307351326942	0.035008915194	
191000	31.666686	1	5.593083642462	0.035845400119	
192000	33.454455	1	5.164037641721	0.035210261352	
193000	33.740995	1	5.205426523340	0.035109514380	
194000	33.730000	1	5.203529809857	0.035113374892	
195000	31.821107	1	5.583405716847	0.035790090090	
196000	34.006750	1	5.332443871772	0.035016332777	
197000	33.897899	1	5.372458850703	0.035054469275	
198000	34.006607	1	5.332535297239	0.035016383053	
199000	33.960085	1	5.353814924535	0.035032677183	
200000	34.012938	1	5.282361046500	0.035014166158	
201000	33.616220	1	5.424875700493	0.035153349421	
202000	33.959203	1	5.256391741434	0.035032986189	
203000	32.236847	1	5.555580656078	0.035641605249	
204000	33.699619	1	5.412057959337	0.035124044408	
205000	33.887404	1	5.375117254060	0.035058148413	
206000	32.441949	1	5.069828168437	0.035568578456	
207000	33.946280	1	5.252001650066	0.035037513549	
208000	34.027185	1	5.299746412745	0.035009178060	
209000	34.012361	1	5.328592899650	0.035014368382	
210000	33.966149	1	5.351597825399	0.035030552746	
211000	33.953147	1	5.254287408367	0.035035107749	
212000	33.937763	1	5.361225193550	0.035040498141	
213000	32.314269	1	5.550063505221	0.035614021228	
214000	31.014277	1	5.630955270739	0.036080023160	
215000	34.003974	1	5.334160496709	0.035017304943	
216000	33.955628	1	5.255139030101	0.035034238383	
217000	33.788537	1	5.214078141063	0.035092826676	
218000	31.339904	1	4.997914795469	0.035962727986	
219000	34.028028	1	5.306339758695	0.035008882810	
220000	32.126744	1	5.047290289685	0.035680869079	
221000	33.914705	1	5.242552701518	0.035048578386	
222000	33.286854	1	5.465861926774	0.035269323642	
223000	33.878573	1	5.233242296728	0.035061244649	
224000	33.976628	1	5.263027238747	0.035026881976	
225000	34.021861	1	5.290597919601	0.035011041963	
226000	33.841375	1	5.224771732084	0.035074289246	
227000	33.883385	1	5.234411866306	0.035059557373	
228000	33.993508	1	5.270645803747	0.035020969989	
229000	34.019111	1	5.287644094142	0.035012004752	
230000	33.989706	1	5.341730307087	0.035022301754	
231000	34.008914	1	5.279493651957	0.035015575262	
232000	33.938368	1	5.361037033458	0.035040285831	
233000	33.033939	1	5.119148275612	0.035358637808	
234000	33.128435	1	5.128256345037	0.035325241292	
235000	33.982677	1	5.344932038880	0.035024763460	
236000	33.945715	1	5.251817860303	0.035037711574	
237000	33.131352	1	5.128544847740	0.035324210815	
238000	33.365325	1	5.153427825502	0.035241658248	
239000	34.028042	1	5.306100866188	0.035008878179	
240000	33.718487	1	5.408940039562	0.035117417677	
241000	33.900743	1	5.238800486703	0.035053472459	
242000	33.450351	1	5.446988929925	0.035211706527	
243000	33.917670	1	5.367142079286	0.035047539219	
244000	34.000277	1	5.274220978235	0.035018599775	
245000	33.210710	1	5.473941720873	0.035296189376	
246000	33.856502	1	5.382416229512	0.035068983841	
247000	33.040007	1	5.490800809908	0.035356492333	
248000	33.996164	1	5.272003003959	0.035020039816	
249000	32.670607	1	5.522937412761	0.035487340776	
250000	33.591711	1	5.428391108788	0.035161966443	
251000	33.222667	1	5.472698341425	0.035291969240	
252000	33.908705	1	5.369607282727	0.035050681462	
253000	34.018477	1	5.287030347436	0.035012226910	
254000	34.013728	1	5.282966937664	0.035013889659	
255000	32.263097	1	5.553723275171	0.035632250287	
256000	33.214383	1	5.136960081742	0.035294892804	
257000	31.167520	1	5.622444755436	0.036024775417	
258000	34.027341	1	5.310259622484	0.035009123415	
259000	33.585281	1	5.181223849731	0.035164227224	
260000	33.807787	1	5.392697674474	0.035086071995	
261000	32.923179	1	5.108999747577	0.035397822755	
262000	33.733633	1	5.406368159199	0.035112099249	
263000	33.749013	1	5.206832580613	0.035106699428	
264000	33.624322	1	5.423691006454	0.035150501708	
265000	33.361036	1	5.152935612380	0.035243170001	
266000	33.916819	1	5.367380493363	0.035047837750	
267000	33.928024	1	5.246353551252	0.035043910767	
268000	32.421134	1	5.068276031073	0.035575982765	
269000	33.943900	1	5.359288897342	0.035038347503	
270000	33.991404	1	5.269607340963	0.035021706833	
271000	34.011243	1	5.329408808305	0.035014759575	
272000	33.848898	1	5.384109138577	0.035071650702	
273000	33.425372	1	5.160491189168	0.035220503174	
274000	33.932271	1	5.362902569934	0.035042422406	
275000	33.556499	1	5.433274030212	0.035174349630	
276000	33.663887	1	5.417727425226	0.035136597190	
277000	33.685213	1	5.414378874403	0.035129104676	
278000	34.023262	1	5.292360032252	0.035010551522	
279000	32.417814	1	5.068029402728	0.035577163760	
280000	33.756385	1	5.208143195829	0.035104111506	
281000	33.145170	1	5.480602990503	0.035319329994	
282000	33.312124	1	5.147430259223	0.035260412218	
283000	33.895436	1	5.237428562960	0.035055332868	
284000	34.016326	1	5.285088565968	0.035012979887	
285000	30.657680	1	4.960526812690	0.036208913009	
286000	34.025380	1	5.295618012797	0.035009809898	
287000	33.941377	1	5.250427633434	0.035039231576	
288000	32.426836	1	5.068700286370	0.035573954068	
289000	32.972749	1	5.113476581780	0.035380280648	
290000	33.978384	1	5.346766538771	0.035026267240	
291000	33.828973	1	5.388382100837	0.035078639366	
292000	32.319671	1	5.060846707717	0.035612097368	
293000	34.023858	1	5.293188235837	0.035010342675	
294000	33.596476	1	5.182805268029	0.035160291014	
295000	32.463749	1	5.071464502251	0.035560825181	
296000	33.965508	1	5.351837229332	0.035030777364	
297000	33.793352	1	5.395520394673	0.035091136977	
298000	33.961936	1	5.353148976744	0.035032028638	
299000	33.758409	1	5.402014520616	0.035103400759	
300000	33.272880	1	5.467374476809	0.035274252644	
301000	34.008608	1	5.279288843487	0.035015682263	
302000	33.972235	1	5.349260750744	0.035028420824	
303000	33.297974	1	5.464648221901	0.035265401909	
304000	33.991366	1	5.269588808022	0.035021720181	
305000	33.770694	1	5.399781966684	0.035099088637	
306000	32.554535	1	5.532119033082	0.035528555768	
307000	34.004469	1	5.276658917286	0.035017131538	
308000	31.951281	1	5.574989918473	0.035743530841	
309000	34.002635	1	5.275567844813	0.035017773792	
310000	33.030542	1	5.491691871643	0.035359839268	
311000	34.012882	1	5.282318386782	0.035014185905	
312000	33.893764	1	5.237002214770	0.035055918763	
313000	32.202913	1	5.557962097762	0.035653701651	
314000	34.020287	1	5.288841505911	0.035011593222	
315000	33.783081	1	5.397476417020	0.035094741178	
316000	34.020369	1	5.321591571941	0.035011564222	
317000	32.609176	1	5.527842608245	0.035509147684	
318000	33.909841	1	5.241220559622	0.035050283365	
319000	32.104293	1	5.564763727036	0.035688880861	
320000	33.996799	1	5.272335417896	0.035019817664	
321000	32.342284	1	5.062483417138	0.035604045442	
322000	33.987774	1	5.342637510763	0.035022978253	
323000	32.688361	1	5.089021164972	0.035481040846	
324000	33.437054	1	5.161905363642	0.035216388721	
325000	30.370007	1	4.945856039470	0.036313226387	
326000	33.804842	1	5.217239961714	0.035087105162	
327000	33.556670	1	5.433250792386	0.035174289559	
328000	32.450925	1	5.070500621653	0.035565385694	
329000	33.872524	1	5.378722079336	0.035063365354	
330000	34.013095	1	5.282480171818	0.035014111209	
331000	33.117809	1	5.127209321918	0.035328995180	
332000	33.918751	1	5.366838334338	0.035047160547	
333000	34.027831	1	5.302430122266	0.035008951933	
334000	33.855852	1	5.382562321880	0.035069211700	
335000	33.859263	1	5.228728356358	0.035068015731	
336000	33.741656	1	5.404979013499	0.035109282177	
337000	34.020694	1	5.289277151072	0.035011450683	
338000	33.058101	1	5.121434938596	0.035350095802	
339000	33.870476	1	5.379204734594	0.035064083780	
340000	32.432515	1	5.069123451291	0.035571934205	
341000	33.990169	1	5.341509058186	0.035022139291	
342000	33.178845	1	5.133308674156	0.035307438371	
343000	32.550643	1	5.078100174898	0.035529938319	
344000	33.871459	1	5.378973525747	0.035063739042	
345000	33.774357	1	5.211414646471	0.035097803113	
346000	33.782210	1	5.397640423861	0.035095046890	
347000	32.177326	1	5.050777181690	0.035662825526	
348000	33.901077	1	5.371632878130	0.035053355219	
349000	33.951956	1	5.253883570191	0.035035525122	
350000	31.142101	1	4.986649531221	0.036033933688	
351000	33.155219	1	5.479597870131	0.035315780894	
352000	34.014716	1	5.283749572582	0.035013543477	
353000	32.572330	1	5.530734939483	0.035522233787	
354000	33.983584	1	5.344533520987	0.035024445772	
355000	34.028006	1	5.303868217107	0.035008890617	
356000	34.003685	1	5.276187469651	0.035017406103	
357000	33.710781	1	5.410224494191	0.035120123837	
358000	33.080129	1	5.123544322230	0.035342309674	
359000	32.477977	1	5.537982290115	0.035555765850	
360000	34.028040	1	5.306128203475	0.035008878650	
361000	33.826390	1	5.221600658199	0.035079545451	
362000	33.920664	1	5.366296890465	0.035046490162	
363000	33.948522	1	5.252737018982	0.035036728048	
364000	33.630412	1	5.422792494327	0.035148360807	
365000	32.256340	1	5.554202671194	0.035634658163	
366000	33.849093	1	5.226454609074	0.035071582284	
367000	33.951919	1	5.253871171287	0.035035537988	
368000	34.028059	1	5.305603321655	0.035008872233	
369000	33.947259	1	5.252321298698	0.035037170767	
370000	33.196110	1	5.475447801548	0.035301342956	
371000	33.745193	1	5.206160314241	0.035108040336	
372000	33.984003	1	5.344348150524	0.035024299093	
373000	33.415838	1	5.451173616224	0.035223861224	
374000	34.009204	1	5.279689936156	0.035015473509	
375000	33.483493	1	5.442852080521	0.035200038393	
376000	32.982430	1	5.114362911390	0.035376855639	
377000	33.254289	1	5.141155360650	0.035280811006	
378000	33.859006	1	5.381850497338	0.035068105539	
379000	32.847396	1	5.102342169956	0.035424658462	
380000	33.871987	1	5.378848986916	0.035063553799	
381000	33.737702	1	5.204854695495	0.035110670611	
382000	34.011536	1	5.329197899560	0.035014657165	
383000	32.285977	1	5.552093447549	0.035624098821	
384000	33.684568	1	5.414481684364	0.035129331347	
385000	34.024827	1	5.294670701542	0.035010003434	
386000	33.976996	1	5.263178397796	0.035026753279	
387000	33.521193	1	5.172529226607	0.035186770675	
388000	33.298502	1	5.464590344874	0.035265215640	
389000	33.950613	1	5.357088593528	0.035035995541	
390000	33.126473	1	5.482458217131	0.035325934421	
391000	33.803866	1	5.217047542556	0.035087447587	
392000	34.023859	1	5.293189472005	0.035010342374	
393000	33.976431	1	5.262946166865	0.035026951191	
394000	34.013591	1	5.327660105515	0.035013937620	
395000	33.251795	1	5.469630656068	0.035281690800	
396000	33.923992	1	5.365343157425	0.035045323703	
397000	34.028010	1	5.306596890639	0.035008889083	
398000	33.568941	1	5.178950682166	0.035169973702	
399000	33.956617	1	5.255482398059	0.035033892004	
400000	33.521497	1	5.172569096313	0.035186663817	
401000	34.023046	1	5.318448260828	0.035010627266	
402000	33.930669	1	5.247137952180	0.035042983805	
403000	33.919529	1	5.243901979047	0.035046888008	
404000	33.691283	1	5.413406939909	0.035126972337	
405000	33.998298	1	5.337386312693	0.035019292795	
406000	33.248679	1	5.140559285173	0.035282790119	
407000	33.756634	1	5.208187884752	0.035104023875	
408000	33.977258	1	5.263286393757	0.035026661614	
409000	33.654366	1	5.419190793619	0.035139942639	
410000	34.027321	1	5.310329995865	0.035009130570	
411000	33.872288	1	5.378777867306	0.035063448154	
412000	33.973107	1	5.348915578409	0.035028115300	
413000	33.982290	1	5.265420152016	0.035024898813	
414000	33.223440	1	5.472617634793	0.035291696394	
415000	34.027225	1	5.299872166644	0.035009164216	
416000	33.881129	1	5.233861245165	0.035060348284	
417000	34.003406	1	5.334499254548	0.035017503820	
418000	34.027689	1	5.308854894226	0.035009001515	
419000	33.981115	1	5.264911869849	0.035025310386	
420000	32.441178	1	5.540750250950	0.035568852592	
421000	32.139635	1	5.562346182853	0.035676269878	
422000	31.262625	1	4.993467804270	0.035990530440	
423000	33.606797	1	5.426239309830	0.035156662292	
424000	33.771033	1	5.399719566247	0.035098969558	
425000	32.840814	1	5.508746791769	0.035426990213	
426000	33.778402	1	5.212166719013	0.035096383435	
427000	33.789755	1	5.214310592601	0.035092399164	
428000	33.946312	1	5.252012062736	0.035037502350	
429000	33.835171	1	5.387076788639	0.035076465340	
430000	30.962484	1	5.633784685127	0.036098714873	
431000	33.651141	1	5.419682275093	0.035141075931	
432000	33.709526	1	5.200088464650	0.035120564799	
433000	33.952578	1	5.254094165097	0.035035307058	
434000	33.602060	1	5.426919051915	0.035158327741	
435000	33.947079	1	5.252262548834	0.035037233614	
436000	33.356986	1	5.152472327219	0.035244597376	
437000	33.508118	1	5.439697021967	0.035191371752	
438000	32.924328	1	5.109102346905	0.035397416196	
439000	33.794893	1	5.395223250299	0.035090596214	
440000	33.323243	1	5.461855782850	0.035256491924	
441000	33.917838	1	5.367095082617	0.035047480508	
442000	33.836444	1	5.223714833810	0.035076018542	
443000	34.011435	1	5.329270504721	0.035014692318	
444000	32.517860	1	5.075574861116	0.035541588004	
445000	34.018446	1	5.287001465513	0.035012237552	
446000	31.311289	1	4.996261105415	0.035973020162	
447000	34.024940	1	5.315663483185	0.035009963881	
448000	32.551136	1	5.532382454448	0.035529763353	
449000	32.128533	1	5.563107949077	0.035680230852	
450000	33.920032	1	5.366476233166	0.035046711558	
451000	34.004495	1	5.276674409681	0.035017122591	
452000	32.758500	1	5.515726013848	0.035456163563	
453000	33.422735	1	5.160173857105	0.035221431980	
454000	33.760743	1	5.208926343707	0.035102581671	
455000	33.390778	1	5.156381454909	0.035232689428	
456000	33.668978	1	5.416937003442	0.035134808172	
457000	33.701024	1	5.411828785450	0.035123550644	
458000	32.133879	1	5.562741377056	0.035678323316	
459000	32.839759	1	5.508837780625	0.035427364220	
460000	33.396389	1	5.157040419996	0.035230712492	
461000	34.027853	1	5.302568789948	0.035008944201	
462000	34.023762	1	5.317470460862	0.035010376494	
463000	30.577098	1	4.956359349883	0.036238102852	
464000	32.131814	1	5.562883078377	0.035679060367	
465000	31.590720	1	5.012788330306	0.035872640866	
466000	33.743212	1	5.404707354460	0.035108735831	
467000	33.787436	1	5.213868601619	0.035093212985	
468000	33.859404	1	5.228760418864	0.035067966185	
469000	34.027470	1	5.309790022964	0.035009078230	
470000	33.258691	1	5.141624598758	0.035279258072	
471000	33.396059	1	5.157001608054	0.035230828687	
472000	34.006291	1	5.277785157650	0.035016493799	
473000	33.351084	1	5.151799660685	0.035246677568	
474000	34.020910	1	5.321007731543	0.035011375102	
475000	32.858196	1	5.507242975486	0.035420833035	
476000	33.754439	1	5.207795594894	0.035104794493	
477000	33.964377	1	5.352256412576	0.035031173444	
478000	33.607697	1	5.184411087809	0.035156345750	
479000	33.804261	1	5.393395447666	0.035087309080	
480000	33.727859	1	5.407356280523	0.035114126797	
481000	33.877804	1	5.377463497927	0.035061514104	
482000	33.646790	1	5.420341999453	0.035142604838	
483000	33.377490	1	5.154832369600	0.035237371320	
484000	33.863687	1	5.380781878863	0.035066464140	
485000	33.007982	1	5.116721925165	0.035367817100	
486000	33.964579	1	5.352181718743	0.035031102607	
487000	33.590732	1	5.428529464933	0.035162310688	
488000	33.264001	1	5.142192466411	0.035277384672	
489000	33.338195	1	5.150340713648	0.035251220702	
490000	33.734325	1	5.204271632019	0.035111856359	
491000	31.171782	1	5.622204978197	0.036023240041	
492000	34.013337	1	5.327855480045	0.035014026389	
493000	33.828537	1	5.222047565465	0.035078792387	
494000	34.024001	1	5.317126677395	0.035010292914	
495000	33.369987	1	5.456556213057	0.035240015339	
496000	33.723136	1	5.202363305378	0.035115785242	
497000	33.294912	1	5.464983387867	0.035266481927	
498000	33.938919	1	5.249655215134	0.035040092967	
499000	33.395452	1	5.453590593733	0.035231042616	
500000	33.983365	1	5.344629932949	0.035024522335	
501000	33.946461	1	5.358460412914	0.035037450438	
502000	33.731995	1	5.203871345430	0.035112674378	
503000	34.011200	1	5.281081041234	0.035014774664	
504000	33.988603	1	5.342250833157	0.035022687877	
505000	33.899361	1	5.238440691358	0.035053956686	
506000	30.665084	1	5.649608704895	0.036206232320	
507000	34.027647	1	5.301467315931	0.035009016327	
508000	33.868017	1	5.379779714631	0.035064945770	
509000	33.858142	1	5.228474448351	0.035068408827	
510000	33.971694	1	5.349473507219	0.035028610340	
511000	33.653088	1	5.191134938583	0.035140391789	
512000	33.676432	1	5.194750908945	0.035132189569	
513000	32.686641	1	5.088881429934	0.035481651281	
514000	33.476758	1	5.443702736185	0.035202409471	
515000	34.019692	1	5.322295255494	0.035011801311	
516000	33.951146	1	5.253610839576	0.035035808856	
517000	33.533053	1	5.436425542934	0.035182597615	
518000	33.998854	1	5.273436485995	0.035019097758	
519000	33.281710	1	5.144100400946	0.035271138080	
520000	33.778952	1	5.212269532043	0.035096190244	
521000	33.316384	1	5.147902208692	0.035258910131	
522000	34.004800	1	5.276860171483	0.035017015697	
523000	33.759477	1	5.401822498552	0.035103025917	
524000	33.982686	1	5.265592581456	0.035024760376	
525000	34.007214	1	5.278374476401	0.035016170304	
526000	34.016264	1	5.325485461605	0.035013001612	
527000	34.026905	1	5.298926918357	0.035009276099	
528000	33.382145	1	5.455147553000	0.035235731176	
529000	33.073399	1	5.487623437010	0.035344688275	
530000	33.840194	1	5.224517314954	0.035074703462	
531000	32.813415	1	5.511095536365	0.035436698211	
532000	33.590409	1	5.428575115321	0.035162424356	
533000	33.274844	1	5.143358110713	0.035273559607	
534000	33.601665	1	5.426975497104	0.035158466458	
535000	34.026112	1	5.313483672841	0.035009553888	
536000	34.014579	1	5.283639205187	0.035013591546	
537000	34.012721	1	5.328323317007	0.035014242084	
538000	33.995788	1	5.338713388675	0.035020171593	
539000	33.989650	1	5.268764017905	0.035022321240	
540000	33.894470	1	5.237181914280	0.035055671370	
541000	33.441965	1	5.448016917118	0.035214659615	
542000	33.819549	1	5.220192090222	0.035081945357	
543000	33.895368	1	5.373109585791	0.035055356678	
544000	33.974108	1	5.262004664300	0.035027764718	
545000	34.028056	1	5.305724056448	0.035008873217	
546000	34.006004	1	5.332916117814	0.035016594287	
547000	33.464263	1	5.445267162341	0.035206808230	
548000	33.511377	1	5.171246942370	0.035190224571	
549000	33.199472	1	5.475102132367	0.035300156078	
550000	34.023296	1	5.318115246456	0.035010539691	
551000	33.305648	1	5.463805258721	0.035262695627	
552000	32.675728	1	5.087997119937	0.035485523549	
553000	33.841654	1	5.224832147822	0.035074191076	
554000	33.903798	1	5.239603305089	0.035052401420	
555000	33.941955	1	5.250610902564	0.035039028966	
556000	33.641913	1	5.189443660095	0.035144318808	
557000	34.015955	1	5.284771882683	0.035013109912	
558000	34.026565	1	5.298056187801	0.035009395129	
559000	34.020766	1	5.321165149321	0.035011425415	
560000	33.847379	1	5.384442812853	0.035072183171	
561000	34.022272	1	5.291091912162	0.035010898147	
562000	32.773887	1	5.096082056683	0.035450708624	
563000	33.991610	1	5.269707361295	0.035021634915	
564000	33.364722	1	5.153358501445	0.035241870870	
565000	33.314816	1	5.147728374270	0.035259462875	
566000	33.923973	1	5.365348743972	0.035045330482	
567000	34.025952	1	5.296707390621	0.035009609742	
568000	33.096019	1	5.485439798072	0.035336694186	
569000	33.758209	1	5.208470332452	0.035103470957	
570000	33.654068	1	5.191284533046	0.035140047223	
571000	33.487637	1	5.168194621264	0.035198579749	
572000	33.430316	1	5.449432729843	0.035218761745	
573000	33.884985	1	5.375715777704	0.035058996434	
574000	33.548439	1	5.176154724907	0.035177184890	
575000	33.801152	1	5.394006174928	0.035088399911	
576000	32.689836	1	5.089141036902	0.035480517498	
577000	33.790771	1	5.214504918574	0.035092042609	
578000	33.354908	1	5.152235180005	0.035245329700	
579000	33.366557	1	5.456951342420	0.035241224244	
580000	33.435149	1	5.448846964981	0.035217059659	
581000	34.028018	1	5.304023256161	0.035008886500	
582000	32.043813	1	5.041669494779	0.035710471833	
583000	33.142379	1	5.480881130028	0.035320315714	
584000	33.980265	1	5.264547911355	0.035025608302	
585000	33.105466	1	5.126000671448	0.035333356079	
586000	33.800038	1	5.216296795577	0.035088790750	
587000	33.025508	1	5.118356729306	0.035361619294	
588000	33.953807	1	5.254512472051	0.035034876572	
589000	32.837573	1	5.101494778513	0.035428138389	
590000	29.895353	1	5.687727693935	0.036485998301	
591000	33.990030	1	5.341575561921	0.035022188021	
592000	33.525695	1	5.173121454690	0.035185186690	
593000	32.891780	1	5.504305878975	0.035408939189	
594000	33.716056	1	5.409347016886	0.035118271514	
595000	33.264121	1	5.468315415770	0.035277342228	
596000	33.889652	1	5.235964346667	0.035057360365	
597000	33.496623	1	5.169342008480	0.035195416913	
598000	33.200040	1	5.135477063942	0.035299955709	
599000	31.014418	1	4.979573236508	0.036079972273	
600000	33.497895	1	5.441015640820	0.035194969418	
601000	33.036360	1	5.119376099382	0.035357782019	
602000	33.877574	1	5.377518890338	0.035061594908	
603000	34.017108	1	5.285772038813	0.035012706168	
604000	33.839057	1	5.386247556064	0.035075102109	
605000	33.735241	1	5.204429439216	0.035111534756	
606000	34.008216	1	5.331492411948	0.035015819576	
607000	33.986763	1	5.343103568287	0.035023332254	
608000	33.079691	1	5.123502144394	0.035342464480	
609000	34.011959	1	5.328889485792	0.035014509027	
610000	30.179833	1	5.674065091992	0.036382350546	
611000	33.793258	1	5.214982338723	0.035091169860	
612000	34.028001	1	5.306713207529	0.035008892359	
613000	31.408113	1	5.608629681158	0.035938206528	
614000	34.028023	1	5.304104149254	0.035008884545	
615000	34.023123	1	5.318345486164	0.035010600000	
616000	33.812696	1	5.218804079403	0.035084349435	
617000	33.734196	1	5.406271265738	0.035111901493	
618000	34.027967	1	5.307075899161	0.035008904329	
619000	33.996249	1	5.272047375208	0.035020010034	
620000	33.617730	1	5.424655866548	0.035152818852	
621000	33.883953	1	5.375969763594	0.035059358481	
622000	33.614841	1	5.425076325479	0.035153834481	
623000	33.611638	1	5.184980127560	0.035154960199	
624000	33.897585	1	5.372539915679	0.035054579357	
625000	33.454706	1	5.446452222013	0.035210173211	
626000	33.931711	1	5.247449821619	0.035042618707	
627000	33.582116	1	5.180780350179	0.035165340179	
628000	33.802342	1	5.216747840671	0.035087982419	
629000	34.024431	1	5.294039834934	0.035010142374	
630000	33.736607	1	5.405855503251	0.035111055088	
631000	33.993691	1	5.339783138195	0.035020905880	
632000	33.972299	1	5.261285125021	0.035028398522	
633000	33.394384	1	5.453716159637	0.035231418925	
634000	34.020901	1	5.321017613605	0.035011378245	
635000	32.901336	1	5.107058340567	0.035405555822	
636000	33.894554	1	5.237203333917	0.035055641925	
637000	34.025228	1	5.295347565372	0.035009863302	
638000	33.205329	1	5.474498370928	0.035298088811	
639000	34.025412	1	5.295675296677	0.035009798776	
640000	33.843705	1	5.385244573091	0.035073471794	
641000	33.844900	1	5.384984656505	0.035073052623	
642000	33.778004	1	5.398428253988	0.035096522998	
643000	33.960682	1	5.256919582079	0.035032468057	
644000	34.027770	1	5.308440747737	0.035008973182	
645000	33.961839	1	5.353184041813	0.035032062563	
646000	33.944544	1	5.359081854023	0.035038122022	
647000	34.027035	1	5.311228835642	0.035009230756	
648000	33.379664	1	5.155084651251	0.035236605531	
649000	32.598403	1	5.081828737530	0.035512973312	
650000	34.016446	1	5.325328882903	0.035012937903	
651000	33.975210	1	5.348072254584	0.035027378967	
652000	32.645039	1	5.085528849094	0.035496415316	
653000	33.959772	1	5.353926497022	0.035032786716	
654000	33.801183	1	5.216520610431	0.035088389132	
655000	33.923499	1	5.245035372079	0.035045496505	
656000	33.720795	1	5.408552281172	0.035116607274	
657000	33.516016	1	5.171851460397	0.035188592135	
658000	32.717372	1	5.519129978951	0.035470749135	
659000	32.979482	1	5.496428154361	0.035377898448	
660000	33.226270	1	5.138198923199	0.035290697547	
661000	34.013102	1	5.328035067140	0.035014108665	
662000	33.863675	1	5.229736157781	0.035066468310	
663000	33.853933	1	5.227528433885	0.035069884893	
664000	33.974917	1	5.348190637126	0.035027481464	
665000	29.686060	1	4.913021385267	0.036562441019	
666000	33.954680	1	5.254811815210	0.035034570683	
667000	32.206352	1	5.557721751931	0.035652475631	
668000	34.012662	1	5.328367892749	0.035014262867	
669000	33.997116	1	5.272502851633	0.035019706613	
670000	34.010427	1	5.280532518741	0.035015045557	
671000	33.726673	1	5.407557937568	0.035114543004	
672000	34.027785	1	5.308361725010	0.035008968170	
673000	32.410183	1	5.067463354797	0.035579878959	
674000	33.606784	1	5.426241151806	0.035156666792	
675000	33.887372	1	5.375125220482	0.035058159653	
676000	33.799961	1	5.394239060391	0.035088817856	
677000	34.020694	1	5.321243827516	0.035011450750	
678000	33.793051	1	5.395578287813	0.035091242542	
679000	33.412132	1	5.451615871935	0.035225166448	
680000	33.509608	1	5.439503681246	0.035190847201	
681000	33.849132	1	5.384057522581	0.035071568535	
682000	33.790505	1	5.396066823506	0.035092136058	
683000	33.865889	1	5.380273918208	0.035065691998	
684000	33.766267	1	5.400592612221	0.035100642739	
685000	33.698097	1	5.412305387625	0.035124578693	
686000	34.021132	1	5.289760197285	0.035011297115	
687000	33.804414	1	5.217155638654	0.035087255130	
688000	34.015864	1	5.284695226019	0.035013141690	
689000	33.855987	1	5.227988684254	0.035069164507	
690000	34.025180	1	5.315256664315	0.035009880080	
691000	34.027396	1	5.310066812755	0.035009104324	
692000	33.722499	1	5.202255861511	0.035116008635	
693000	33.954534	1	5.254761484875	0.035034621987	
694000	33.909830	1	5.369303301058	0.035050287361	
695000	33.996803	1	5.272337609775	0.035019816207	
696000	34.028053	1	5.304700918397	0.035008874206	
697000	34.011251	1	5.329403042202	0.035014756763	
698000	33.665348	1	5.193019631839	0.035136083731	
699000	33.849207	1	5.226479741822	0.035071542290	
700000	34.028059	1	5.305588450797	0.035008872132	
701000	33.890296	1	5.374395004955	0.035057134725	
702000	33.657491	1	5.418712486054	0.035138844408	
703000	33.864684	1	5.229968411348	0.035066114606	
704000	34.027542	1	5.301015545710	0.035009052996	
705000	33.460545	1	5.445729276939	0.035208117033	
706000	34.027002	1	5.311322226625	0.035009242101	
707000	33.936772	1	5.248989217466	0.035040845352	
708000	33.995149	1	5.271477873141	0.035020395309	
709000	33.948547	1	5.252745099352	0.035036719477	
710000	34.025371	1	5.314920109481	0.035009813279	
711000	33.712552	1	5.200590095215	0.035119501865	
712000	31.925623	1	5.033852288724	0.035752703068	
713000	33.820926	1	5.390046949022	0.035081462139	
714000	31.608311	1	5.013858585496	0.035866330775	
715000	34.002136	1	5.335243118576	0.035017948660	
716000	34.024372	1	5.293949195596	0.035010162996	
717000	33.914545	1	5.242508423116	0.035048634481	
718000	32.400101	1	5.543803182083	0.035583466102	
719000	32.311929	1	5.060288745911	0.035614854672	
720000	33.009701	1	5.116881644549	0.035367209199	
721000	34.012287	1	5.328647678965	0.035014394226	
722000	33.852964	1	5.227312248211	0.035070224745	
723000	33.972886	1	5.261517490618	0.035028192700	
724000	31.822331	1	5.027193084364	0.035789651828	
725000	32.927751	1	5.109408432594	0.035396204568	
726000	33.249600	1	5.469863810864	0.035282465323	
727000	32.652552	1	5.086130558308	0.035493748805	
728000	34.027239	1	5.310600635122	0.035009159019	
729000	33.814465	1	5.391360633175	0.035083729021	
730000	33.464587	1	5.445226798474	0.035206694116	
731000	33.963077	1	5.352733907156	0.035031628945	
732000	32.702119	1	5.090141763542	0.035476159754	
733000	34.012052	1	5.281699956292	0.035014476304	
734000	33.982219	1	5.345131882724	0.035024923977	
735000	34.019169	1	5.287701043850	0.035011984523	
736000	33.822642	1	5.389694659316	0.035080860158	
737000	33.685540	1	5.196194137608	0.035128989578	
738000	33.815246	1	5.219317925864	0.035083454901	
739000	33.752209	1	5.207398754385	0.035105577213	
740000	34.025363	1	5.295586726829	0.035009816000	
741000	33.993012	1	5.340122710171	0.035021143798	
742000	33.811428	1	5.391971123332	0.035084794339	
743000	34.026475	1	5.297843564841	0.035009426521	
744000	34.010744	1	5.329764711368	0.035014934426	
745000	33.693499	1	5.413049952992	0.035126193930	
746000	33.145912	1	5.129991759587	0.035319068076	
747000	33.606511	1	5.184240272832	0.035156762942	
748000	33.754276	1	5.402754258710	0.035104851748	
749000	30.646032	1	4.959921498558	0.036213130992	
750000	33.919742	1	5.366558515127	0.035046813351	
751000	34.017376	1	5.286012400757	0.035012612150	
752000	33.679498	1	5.195234700236	0.035131112198	
753000	33.367607	1	5.153690266604	0.035240854203	
754000	33.879323	1	5.233423284201	0.035060981741	
755000	33.889143	1	5.235837034704	0.035057538700	
756000	33.369218	1	5.456644887261	0.035240286365	
757000	34.013874	1	5.283081168950	0.035013838360	
758000	33.946903	1	5.252204675644	0.035037295591	
759000	34.016557	1	5.325233091327	0.035012899172	
760000	33.399699	1	5.453090339758	0.035229546565	
761000	33.650916	1	5.190804331709	0.035141154890	
762000	33.508018	1	5.439709959536	0.035191406879	
763000	34.027701	1	5.301721611439	0.035008997500	
764000	33.993201	1	5.270492208041	0.035021077601	
765000	33.882118	1	5.376418756847	0.035060001691	
766000	34.011187	1	5.281071571613	0.035014779290	
767000	33.583497	1	5.429547174507	0.035164854742	
768000	33.654289	1	5.191318210014	0.035139969716	
769000	33.281907	1	5.466398939699	0.035271068335	
770000	33.710576	1	5.410258508018	0.035120195952	
771000	33.390928	1	5.454121769195	0.035232636673	
772000	34.027457	1	5.300681318573	0.035009082776	
773000	33.944187	1	5.251324017755	0.035038247046	
774000	33.928583	1	5.246518433233	0.035043714887	
775000	34.015846	1	5.325840820247	0.035013148037	
776000	33.000612	1	5.116038583918	0.035370423753	
777000	33.870264	1	5.231266439664	0.035064157870	
778000	33.953067	1	5.254260127863	0.035035135840	
779000	34.027303	1	5.310390743473	0.035009136827	
780000	33.950988	1	5.356963039902	0.035035864282	
781000	33.782562	1	5.397574184471	0.035094923353	
782000	33.236997	1	5.471196178739	0.035286912419	
783000	34.014722	1	5.326767125838	0.035013541708	
784000	33.936346	1	5.248858005164	0.035040994640	
785000	32.051743	1	5.568318811671	0.035707640171	
786000	33.914650	1	5.367983461766	0.035048597881	
787000	33.978197	1	5.263676329446	0.035026332603	
788000	32.140330	1	5.048222353705	0.035676021900	
789000	33.872127	1	5.378815890432	0.035063504623	
790000	34.015897	1	5.284723101205	0.035013130121	
791000	33.254484	1	5.469344600382	0.035280742042	
792000	34.021480	1	5.290154018350	0.035011175400	
793000	33.896269	1	5.372878631698	0.035055040748	
794000	34.027418	1	5.309983949541	0.035009096350	
795000	34.017459	1	5.286087335149	0.035012583077	
796000	34.011193	1	5.329444685592	0.035014777085	
797000	33.692929	1	5.413141906382	0.035126394188	
798000	32.944694	1	5.499590341795	0.035390207899	
799000	32.760623	1	5.094971929868	0.035455410806	
800000	33.611980	1	5.185029506788	0.035154840275	
801000	34.024887	1	5.294768558771	0.035009982602	
802000	33.906615	1	5.240352235414	0.035051414009	
803000	31.222264	1	4.991168923855	0.036005059567	
804000	33.984865	1	5.343963776444	0.035023997157	
805000	33.635758	1	5.188522538202	0.035146481881	
806000	33.843107	1	5.225146433201	0.035073681578	
807000	33.660820	1	5.418200791953	0.035137674635	
808000	33.907725	1	5.240649530952	0.035051025186	
809000	32.682891	1	5.521943602452	0.035482981817	
810000	33.459699	1	5.164686502222	0.035208414992	
811000	33.503213	1	5.440331252934	0.035193097779	
812000	32.069969	1	5.043429733226	0.035701132655	
813000	33.972950	1	5.348978245110	0.035028170590	
814000	33.976618	1	5.263022955510	0.035026885630	
815000	33.887824	1	5.375012886035	0.035058001280	
816000	34.028012	1	5.303941198259	0.035008888618	
817000	33.751931	1	5.207349258522	0.035105675061	
818000	31.943359	1	5.035011551141	0.035746362396	
819000	34.028061	1	5.305401897111	0.035008871248	
820000	32.842997	1	5.508558560699	0.035426217025	
821000	33.976150	1	5.347689498035	0.035027049509	
822000	33.182694	1	5.476820311914	0.035306079374	
823000	33.948077	1	5.357930549204	0.035036883980	
824000	32.615175	1	5.083152549289	0.035507017490	
825000	34.017131	1	5.324727880783	0.035012697966	
826000	33.957395	1	5.354766675561	0.035033619611	
827000	33.763905	1	5.401022133321	0.035101471560	
828000	33.951054	1	5.253580030120	0.035035841003	
829000	33.757823	1	5.402119890390	0.035103606766	
830000	33.182346	1	5.133665048360	0.035306202077	
831000	34.000440	1	5.274312180409	0.035018542687	
832000	33.582271	1	5.429718800552	0.035165285832	
833000	33.912200	1	5.368657671017	0.035049456517	
834000	32.876443	1	5.104868402615	0.035414370204	
835000	33.759089	1	5.401892415372	0.035103162314	
836000	33.238938	1	5.139529102648	0.035286227487	
837000	34.024088	1	5.316998075550	0.035010262262	
838000	33.883409	1	5.376103114445	0.035059549089	
839000	32.027034	1	5.569974570063	0.035716464325	
840000	34.027005	1	5.311314983412	0.035009241214	
841000	33.689808	1	5.196876813196	0.035127490574	
842000	32.436209	1	5.069399164518	0.035570620109	
843000	33.887286	1	5.375146708027	0.035058189976	
844000	33.708828	1	5.410547637629	0.035120809899	
845000	32.715330	1	5.519297632912	0.035471473558	
846000	33.802551	1	5.216789027499	0.035087908812	
847000	33.916366	1	5.367506906782	0.035047996504	
848000	33.906821	1	5.240407186227	0.035051342006	
849000	30.633631	1	5.651242588240	0.036217621892	
850000	34.025950	1	5.296703763451	0.035009610368	
851000	33.871026	1	5.379075400333	0.035063890806	
852000	34.000988	1	5.274621229527	0.035018350490	
853000	32.245788	1	5.055571274676	0.035638418508	
854000	34.027802	1	5.308265098963	0.035008962212	
855000	33.117102	1	5.483380827261	0.035329244703	
856000	31.249800	1	5.617785193838	0.035995146597	
857000	33.646270	1	5.420420672277	0.035142787749	
858000	33.934519	1	5.248298738130	0.035041634852	
859000	33.941794	1	5.359961161028	0.035039085603	
860000	34.007873	1	5.278802381504	0.035015939809	
861000	33.140453	1	5.481072858205	0.035320996104	
862000	33.531210	1	5.173850669618	0.035183246047	
863000	34.025449	1	5.314778386291	0.035009785834	
864000	33.157418	1	5.479377218213	0.035315004498	
865000	33.932155	1	5.247583128732	0.035042463247	
866000	33.913827	1	5.368210698912	0.035048886253	
867000	33.251650	1	5.140874716559	0.035281741917	
868000	33.281943	1	5.466395101130	0.035271055844	
869000	33.712015	1	5.200500845513	0.035119690610	
870000	33.956677	1	5.255503250255	0.035033871046	
871000	33.868915	1	5.230950428176	0.035064631114	
872000	33.299062	1	5.464529029058	0.035265018377	
873000	33.948200	1	5.252630494760	0.035036841158	
874000	32.766857	1	5.095492942042	0.035453200847	
875000	33.519094	1	5.438266765787	0.035187509199	
876000	33.859712	1	5.228830510635	0.035067857945	
877000	33.935014	1	5.362071014651	0.035041461354	
878000	33.891274	1	5.374148800175	0.035056791580	
879000	33.708650	1	5.410577010259	0.035120872365	
880000	33.499353	1	5.169692474625	0.035194456134	
881000	34.028042	1	5.304431921227	0.035008877976	
882000	33.520510	1	5.438081174333	0.035187011019	
883000	33.715849	1	5.201139278764	0.035118343996	
884000	34.019549	1	5.288079951086	0.035011851603	
885000	33.834457	1	5.223292558608	0.035076715775	
886000	34.027514	1	5.309618654741	0.035009062849	
887000	33.800935	1	5.216472112097	0.035088476072	
888000	33.963095	1	5.352727508006	0.035031622810	
889000	33.989302	1	5.341921676153	0.035022443074	
890000	33.970952	1	5.260757105972	0.035028870277	
891000	32.737407	1	5.517478447013	0.035463643298	
892000	33.709243	1	5.200041768007	0.035120664005	
893000	33.426963	1	5.449837814931	0.035219942873	
894000	33.582351	1	5.429707542285	0.035165257535	
895000	33.244492	1	5.140115709271	0.035284267553	
896000	33.245312	1	5.140202493158	0.035283978186	
897000	33.332924	1	5.149747919275	0.035253078935	
898000	34.027513	1	5.309621431325	0.035009063094	
899000	34.026764	1	5.298552062239	0.035009325465	
900000	33.529445	1	5.173616790079	0.035183867296	
901000	33.976548	1	5.262994352128	0.035026910037	
902000	33.672780	1	5.416343246837	0.035133472580	
903000	33.493761	1	5.441545292363	0.035196424383	
904000	34.016708	1	5.285419792078	0.035012846059	
905000	33.551972	1	5.176632181120	0.035175942282	
906000	32.816080	1	5.510868284256	0.035435754048	
907000	33.979860	1	5.346144799170	0.035025749972	
908000	33.844270	1	5.225398914357	0.035073273717	
909000	33.878433	1	5.377312193853	0.035061293704	
910000	33.194653	1	5.134923403022	0.035301857250	
911000	33.877070	1	5.232880850856	0.035061771676	
912000	32.336653	1	5.548445936849	0.035606050433	
913000	32.421752	1	5.542198774575	0.035575762794	
914000	33.183023	1	5.133734014074	0.035305963125	
915000	34.027793	1	5.302204148529	0.035008965366	
916000	32.967005	1	5.497568149885	0.035382312831	
917000	33.958176	1	5.256028740567	0.035033345779	
918000	32.635221	1	5.525775934206	0.035499900684	
919000	32.002635	1	5.038920936269	0.035725179813	
920000	33.923779	1	5.365404768663	0.035045398501	
921000	33.413914	1	5.159117364748	0.035224538907	
922000	33.684829	1	5.414439965008	0.035129239340	
923000	33.922063	1	5.365897729549	0.035045999735	
924000	33.960232	1	5.353762281851	0.035032625590	
925000	33.556774	1	5.433236692311	0.035174253114	
926000	34.022014	1	5.290779669416	0.035010988477	
927000	33.875522	1	5.232510681974	0.035062314156	
928000	33.529306	1	5.173598470072	0.035183916005	
929000	33.711190	1	5.200364033235	0.035119980252	
930000	33.911550	1	5.368835374701	0.035049684360	
931000	32.545904	1	5.532787343483	0.035531622191	
932000	32.829357	1	5.509732124231	0.035431049293	
933000	33.841714	1	5.385675745868	0.035074170161	
934000	34.016617	1	5.285340102158	0.035012878054	
935000	33.280197	1	5.143936560616	0.035271671609	
936000	34.005576	1	5.333182679478	0.035016743886	
937000	33.912295	1	5.368631602127	0.035049423147	
938000	33.924885	1	5.245436040414	0.035045010798	
939000	34.023596	1	5.292817073646	0.035010434558	
940000	33.850417	1	5.226747062760	0.035071117696	
941000	33.721436	1	5.202076524565	0.035116382026	
942000	32.611875	1	5.082891417637	0.035508189517	
943000	33.489881	1	5.168480238038	0.035197789945	
944000	33.384355	1	5.454890043912	0.035234952346	
945000	33.522261	1	5.172669568986	0.035186394672	
946000	34.018230	1	5.323723181676	0.035012313152	
947000	34.022770	1	5.291714530739	0.035010723903	
948000	34.023092	1	5.292133242459	0.035010611128	
949000	33.816957	1	5.390856312350	0.035082854647	
950000	33.889961	1	5.236041696613	0.035057252176	
951000	33.967882	1	5.350944473715	0.035029945639	
952000	34.023706	1	5.292971820347	0.035010395911	
953000	33.877228	1	5.377601893973	0.035061716105	
954000	33.430423	1	5.449419831023	0.035218724189	
955000	33.537984	1	5.435769002993	0.035180862810	
956000	33.511744	1	5.171294574388	0.035190095678	
957000	32.985883	1	5.495840729764	0.035375634021	
958000	33.407317	1	5.158332093284	0.035226862834	
959000	33.918179	1	5.243521458115	0.035047361003	
960000	34.020390	1	5.288951429405	0.035011556895	
961000	33.932965	1	5.362693277571	0.035042179206	
962000	33.945540	1	5.251761105497	0.035037772863	
963000	33.560701	1	5.432701078613	0.035172871678	
964000	33.608770	1	5.425954998285	0.035155968462	
965000	34.026942	1	5.299028480639	0.035009263212	
966000	32.790107	1	5.097447597774	0.035444958717	
967000	33.947034	1	5.358273155970	0.035037249600	
968000	33.127052	1	5.128119729964	0.035325729841	
969000	33.948588	1	5.357761955263	0.035036704932	
970000	33.603527	1	5.426708913954	0.035157811881	
971000	33.613265	1	5.185215734743	0.035154388436	
972000	33.695286	1	5.197759634189	0.035125566052	
973000	34.005634	1	5.333147047352	0.035016723806	
974000	32.330110	1	5.061600922261	0.035608380227	
975000	33.911091	1	5.241560125075	0.035049845359	
976000	33.977000	1	5.263180136182	0.035026751802	
977000	32.612420	1	5.527586254757	0.035507995985	
978000	33.637732	1	5.188817181464	0.035145788106	
979000	33.912638	1	5.241983111975	0.035049303005	
980000	34.023057	1	5.318433240340	0.035010623267	
981000	33.885252	1	5.375650102301	0.035058903028	
982000	34.027234	1	5.299901008281	0.035009161086	
983000	34.019801	1	5.288336149190	0.035011763373	
984000	33.486205	1	5.442508122102	0.035199083809	
985000	33.949477	1	5.357467373388	0.035036393461	
986000	34.013408	1	5.327801320733	0.035014001704	
987000	31.548941	1	5.010261423930	0.035887630978	
988000	34.025259	1	5.315118460101	0.035009852372	
989000	34.012402	1	5.328562364899	0.035014354003	
990000	33.966823	1	5.351344947533	0.035030316744	
991000	34.015117	1	5.326446041148	0.035013403288	
992000	33.586280	1	5.429156725474	0.035163876231	
993000	34.027939	1	5.307323034712	0.035008914007	
994000	33.764431	1	5.400926684742	0.035101287057	
995000	33.124557	1	5.482647200952	0.035326611086	
996000	33.863317	1	5.380866879475	0.035066593857	
997000	34.004914	1	5.276929793647	0.035016975813	
998000	33.773759	1	5.399216692223	0.035098012794	
999000	34.025913	1	5.296627971952	0.035009623523	
1000000	31.485566	1	5.604053710587	0.035910382097	
1001000	33.079928	1	5.486995814290	0.035342380748	
1002000	33.754497	1	5.402714920380	0.035104774308	
1003000	33.672596	1	5.416372084638	0.035133537283	
1004000	33.868725	1	5.379614604369	0.035064697559	
1005000	33.293649	1	5.145399359650	0.035266927344	
1006000	34.013969	1	5.283155146481	0.035013805279	
1007000	33.526597	1	5.437280262379	0.035184869121	
1008000	33.132710	1	5.128679292420	0.035323731178	
1009000	33.626587	1	5.187163174502	0.035149705383	
1010000	33.368598	1	5.153804469115	0.035240504753	
