# Supplementary material for: Reply to: ‘Reconstructed evolutionary patterns from crocodile-line archosaurs demonstrate the impact of failure to log-transform body size data’
Source: Commun Biol. 2022 Feb 25;5:170. doi: 10.1038/s42003-022-03072-x (PMC8881626; doi:10.1038/s42003-022-03072-x)
Supplement: Supplementary file 4 — Supplementary Data 2 [file 42003_2022_3072_MOESM4_ESM.zip › simulations/log_files/BM/simulated_data_logged_7.txt.Log.txt]

Options:
Model:                           Continuous: Random Walk
Tree File Name:                  tree_simlation_7.nex
Data File Name:                  simulated_data_logged_7.txt
Log File Name:                   simulated_data_logged_7.txt.Log.txt
Save Initial Trees:              False
Save Trees:                      False
Summary:                         False
Seed:                            1428474715
Precision:                       64 bits
Cores:                           1
Analysis Type:                   MCMC
Sample Period:                   1000
Iterations:                      1010000
Burn in:                         10000
MCMC ML Start:                   False
Schedule File:                   simulated_data_logged_7.txt.Schedule.txt
Rate Dev:                        AutoTune
No of Rates:                     1
Test for trait correlation:      True
Kappa:                           Not in use
Delta:                           Not in use
Lambda:                          Not in use
OU:                              Not in use
Min Trans Taxa No:               10
RJ Local Kappa:                  False
RJ Local Lambda:                 False
RJ Local Delta:                  False
RJ Local OU:                     False
Restrictions:
    alpha-1                      None
Prior Information:
    Priors
        alpha-1 - uniform -100.00 100.00 
Tree Information
     Trees:                      1
     Taxa:                       200
     Sites:                      1
Iteration	Lh	Tree No	Alpha 1	Sigma^2 1 	
11000	4.909071	1	5.399061899789	0.048146016720	
12000	3.359813	1	5.530316557719	0.048897730819	
13000	5.039847	1	5.380024204456	0.048083094656	
14000	5.122425	1	5.208312782121	0.048043404589	
15000	4.539429	1	5.440692649583	0.048324313844	
16000	5.210454	1	5.227264044607	0.048001131193	
17000	5.185095	1	5.352749992456	0.048013305448	
18000	5.227590	1	5.342293036700	0.047992906564	
19000	5.329560	1	5.282257667849	0.047943993330	
20000	5.258543	1	5.240780200344	0.047978053519	
21000	3.879998	1	5.495471794583	0.048644032363	
22000	5.324162	1	5.300526621015	0.047946581318	
23000	5.319004	1	5.305341309570	0.047949054436	
24000	5.326822	1	5.276803501894	0.047945305852	
25000	5.210077	1	5.227170189441	0.048001312028	
26000	5.330297	1	5.287711948436	0.047943639607	
27000	4.925677	1	5.177167569121	0.048138022470	
28000	5.320309	1	5.269743859729	0.047948428401	
29000	4.379723	1	5.455565177457	0.048401552713	
30000	4.871247	1	5.169997813489	0.048164230922	
31000	4.973691	1	5.183901878938	0.048114914703	
32000	4.660771	1	5.428368666073	0.048265711932	
33000	4.957750	1	5.392375235267	0.048122585502	
34000	5.249879	1	5.335924747341	0.047982210364	
35000	5.303774	1	5.258895573177	0.047956357437	
36000	5.211907	1	5.346366436848	0.048000433697	
37000	4.254425	1	5.107606723577	0.048462236606	
38000	4.820443	1	5.410315974355	0.048188706716	
39000	5.324170	1	5.273476053924	0.047946577483	
40000	4.787944	1	5.414195721187	0.048204369949	
41000	5.155148	1	5.214776303783	0.048027686070	
42000	5.264056	1	5.242591421787	0.047975408396	
43000	5.215624	1	5.228567281164	0.047998649532	
44000	3.469950	1	5.523353566573	0.048843905892	
45000	4.905991	1	5.174522222580	0.048147499438	
46000	2.375318	1	4.988293326635	0.049381503757	
47000	4.520370	1	5.131452887033	0.048333525064	
48000	4.814216	1	5.411068671941	0.048191707560	
49000	4.744662	1	5.154805901303	0.048225238352	
50000	3.937190	1	5.082703193462	0.048616220023	
51000	4.967876	1	5.183063206644	0.048117712798	
52000	4.754228	1	5.418100726675	0.048220625053	
53000	4.961340	1	5.391865350600	0.048120857913	
54000	5.266167	1	5.243304566702	0.047974395925	
55000	5.123803	1	5.208574191832	0.048042742744	
56000	5.234991	1	5.340262879582	0.047989354776	
57000	4.361764	1	5.116836231565	0.048410245579	
58000	5.258617	1	5.333189931956	0.047978018155	
59000	5.217375	1	5.344978667225	0.047997809210	
60000	5.296986	1	5.318488065734	0.047959612804	
61000	4.777451	1	5.415423646524	0.048209428376	
62000	4.228796	1	5.105470994746	0.048474658615	
63000	4.664130	1	5.145981514910	0.048264090486	
64000	5.294397	1	5.254305205664	0.047960854626	
65000	5.257507	1	5.240447529611	0.047978550847	
66000	5.310604	1	5.311213930172	0.047953082412	
67000	5.310514	1	5.262724748686	0.047953125546	
68000	3.892185	1	5.494587700853	0.048638104481	
69000	4.723459	1	5.152427096484	0.048235464694	
70000	5.166801	1	5.217221896260	0.048022089800	
71000	5.328132	1	5.295055458062	0.047944677894	
72000	5.312668	1	5.309910368761	0.047952092327	
73000	5.325202	1	5.274663412776	0.047946082767	
74000	4.748514	1	5.418751261196	0.048223380748	
75000	5.104149	1	5.204923086305	0.048052186171	
76000	3.961526	1	5.489486099513	0.048604390160	
77000	5.320460	1	5.269874535052	0.047948356011	
78000	5.012938	1	5.189749554471	0.048096034980	
79000	5.274493	1	5.246239308683	0.047970401916	
80000	5.170125	1	5.356058649731	0.048020493788	
81000	5.222519	1	5.343642239486	0.047995340490	
82000	5.292427	1	5.253420551987	0.047961799377	
83000	2.173393	1	4.978099547086	0.049481318137	
84000	4.981741	1	5.185074041097	0.048111041957	
85000	4.975770	1	5.389790628093	0.048113914761	
86000	5.322591	1	5.271838170302	0.047947334484	
87000	5.023122	1	5.382668872921	0.048091136964	
88000	5.320970	1	5.270322774177	0.047948111880	
89000	5.329775	1	5.282989952406	0.047943890116	
90000	5.058213	1	5.196962937842	0.048074264248	
91000	5.330029	1	5.289911900666	0.047943768301	
92000	5.328438	1	5.294469058345	0.047944531129	
93000	5.246940	1	5.237182768974	0.047983620797	
94000	5.170163	1	5.356050299088	0.048020475201	
95000	4.966245	1	5.182829152381	0.048118497729	
96000	4.583462	1	5.137657527880	0.048303039803	
97000	4.839628	1	5.407967801514	0.048179462396	
98000	5.293051	1	5.253698228159	0.047961500122	
99000	3.755151	1	5.504327638691	0.048704801166	
100000	5.326944	1	5.297010762876	0.047945247361	
101000	5.330253	1	5.285640117374	0.047943661036	
102000	4.734153	1	5.420372191341	0.048230306419	
103000	5.069191	1	5.375193693200	0.048068987215	
104000	5.139473	1	5.211611164491	0.048035215072	
105000	5.328404	1	5.279457373940	0.047944547446	
106000	4.773091	1	5.415930464108	0.048211530375	
107000	1.665406	1	5.620245769871	0.049733316625	
108000	4.689083	1	5.148656274833	0.048252048937	
109000	5.102580	1	5.204638627421	0.048052939952	
110000	2.346640	1	5.587168117432	0.049395667328	
111000	4.009758	1	5.088131371781	0.048580952886	
112000	5.326712	1	5.297349764399	0.047945358626	
113000	5.327493	1	5.296158427236	0.047944983975	
114000	5.191634	1	5.351251562631	0.048010166061	
115000	5.019460	1	5.190755573418	0.048092898075	
116000	4.481108	1	5.127711894547	0.048352505277	
117000	3.976892	1	5.488338543578	0.048596922017	
118000	4.982028	1	5.388877776132	0.048110903811	
119000	3.956548	1	5.489856526887	0.048606809915	
120000	5.261445	1	5.241724611052	0.047976661101	
121000	4.768112	1	5.157487127631	0.048213930555	
122000	5.293531	1	5.253913409736	0.047961269926	
123000	4.428241	1	5.451187013811	0.048378074756	
124000	5.099948	1	5.369830331259	0.048054204671	
125000	5.260118	1	5.332703652523	0.047977297978	
126000	5.327441	1	5.277750661436	0.047945009128	
127000	4.111497	1	5.095994109158	0.048531552403	
128000	5.194673	1	5.223450891530	0.048008706715	
129000	5.304420	1	5.314754254646	0.047956047729	
130000	4.778158	1	5.415341204422	0.048209087235	
131000	4.811742	1	5.162627532066	0.048192899365	
132000	5.188633	1	5.351943529610	0.048011606820	
133000	5.105196	1	5.205113519504	0.048051683003	
134000	5.321262	1	5.270586140314	0.047947971460	
135000	2.810736	1	5.011478271174	0.049166955251	
136000	5.251602	1	5.335397836561	0.047981383912	
137000	4.928911	1	5.396385638144	0.048136465677	
138000	5.326037	1	5.298278122422	0.047945682288	
139000	5.156272	1	5.215008523431	0.048027146396	
140000	5.278047	1	5.326435206799	0.047968696792	
141000	4.635135	1	5.431058923357	0.048278086740	
142000	4.398253	1	5.120087518317	0.048392584593	
143000	5.274788	1	5.246347234282	0.047970260328	
144000	5.044927	1	5.194788032801	0.048080651739	
145000	5.059303	1	5.197143693567	0.048073740247	
146000	4.969540	1	5.183302449419	0.048116912292	
147000	4.949390	1	5.393553240618	0.048126608859	
148000	5.115869	1	5.207080362684	0.048046554535	
149000	5.242358	1	5.235831623991	0.047985819541	
150000	5.323295	1	5.301447735884	0.047946996662	
151000	5.108408	1	5.205700475949	0.048050139484	
152000	4.956101	1	5.181385229538	0.048123379151	
153000	5.227214	1	5.231599763254	0.047993086875	
154000	5.233814	1	5.233402924739	0.047989919748	
155000	4.119148	1	5.096598184849	0.048527839503	
156000	5.304153	1	5.314897075280	0.047956175830	
157000	5.325685	1	5.298732700113	0.047945850903	
158000	5.329369	1	5.281693901915	0.047944084568	
159000	4.868383	1	5.404361291771	0.048165610325	
160000	4.607464	1	5.140085615778	0.048291447673	
161000	5.114600	1	5.367149942500	0.048047164414	
162000	5.324562	1	5.273915312777	0.047946389170	
163000	5.227333	1	5.231631811879	0.047993029669	
164000	5.197572	1	5.224134011155	0.048007315116	
165000	3.987181	1	5.487566630818	0.048591922387	
166000	4.842559	1	5.407605082948	0.048178050287	
167000	5.231242	1	5.232693051312	0.047991154084	
168000	5.029680	1	5.192353229093	0.048087983403	
169000	5.084857	1	5.372503677906	0.048061457081	
170000	5.060629	1	5.197364074069	0.048073102801	
171000	5.234154	1	5.233497482981	0.047989756555	
172000	1.148245	1	5.643446280609	0.049991183771	
173000	5.310977	1	5.310983260475	0.047952903225	
174000	5.312354	1	5.263880330374	0.047952243044	
175000	4.576739	1	5.437009596743	0.048306287647	
176000	4.282205	1	5.109950116448	0.048448775916	
177000	3.183213	1	5.541098521582	0.048984160230	
178000	4.850182	1	5.167337273291	0.048174377786	
179000	4.586806	1	5.436000450173	0.048301424826	
180000	4.637766	1	5.143208714872	0.048276816825	
181000	4.095575	1	5.479250949656	0.048539280081	
182000	4.856131	1	5.405911158675	0.048171511767	
183000	5.329717	1	5.282781211506	0.047943917776	
184000	1.561840	1	4.948984263666	0.049784850026	
185000	5.059885	1	5.376753633407	0.048073460780	
186000	4.715920	1	5.422402618984	0.048239101207	
187000	4.843430	1	5.166496766595	0.048177630763	
188000	5.162117	1	5.357765065959	0.048024339035	
189000	5.061879	1	5.376421515233	0.048072501767	
190000	4.603321	1	5.139663674436	0.048293448456	
191000	3.684067	1	5.064776896271	0.048739434875	
192000	5.148116	1	5.360654313527	0.048031063659	
193000	5.272141	1	5.328604582768	0.047971530175	
194000	2.775273	1	5.009521346297	0.049184394757	
195000	4.900146	1	5.173748451543	0.048150314112	
196000	5.329252	1	5.292619715167	0.047944140865	
197000	5.206629	1	5.347676177116	0.048002967554	
198000	5.238732	1	5.234787281256	0.047987559335	
199000	5.253121	1	5.239065645064	0.047980654889	
200000	5.164373	1	5.357288645261	0.048023256023	
201000	5.181436	1	5.353573720635	0.048015062081	
202000	5.261095	1	5.241609609381	0.047976829120	
203000	5.177418	1	5.219526992458	0.048016991505	
204000	5.208148	1	5.347302057711	0.048002238132	
205000	5.327561	1	5.296048517943	0.047944951716	
206000	5.091369	1	5.202633362755	0.048058327656	
207000	5.252506	1	5.335119069579	0.047980950290	
208000	5.236218	1	5.339918777374	0.047988765930	
209000	5.275877	1	5.246748198720	0.047969737588	
210000	4.798074	1	5.160994858040	0.048199486913	
211000	5.292734	1	5.253556628075	0.047961652416	
212000	3.613981	1	5.060056020549	0.048773606369	
213000	5.032277	1	5.192763515833	0.048086734565	
214000	3.891626	1	5.079365538040	0.048638376423	
215000	5.306664	1	5.260469610694	0.047954971718	
216000	4.549866	1	5.439671161056	0.048319270495	
217000	3.648057	1	5.511654504625	0.048756988892	
218000	5.006598	1	5.385212343008	0.048099084188	
219000	5.087343	1	5.201924868227	0.048060262210	
220000	4.292927	1	5.463131131760	0.048443581558	
221000	5.139857	1	5.211687120594	0.048035030612	
222000	5.177865	1	5.219625729604	0.048016776948	
223000	4.419801	1	5.122037090086	0.048382157922	
224000	5.300637	1	5.257280983404	0.047957861824	
225000	5.325310	1	5.299198761113	0.047946030692	
226000	-0.512662	1	5.710091718758	0.050828424834	
227000	5.328086	1	5.295139136401	0.047944699741	
228000	4.398210	1	5.453910169604	0.048392605084	
229000	5.315787	1	5.266207127388	0.047950596680	
230000	4.970013	1	5.390623269280	0.048116684565	
231000	5.072038	1	5.199282996831	0.048067618513	
232000	5.323043	1	5.301705115661	0.047947117607	
233000	4.953535	1	5.181023128003	0.048124613835	
234000	2.976446	1	5.020803347218	0.049085548496	
235000	5.304382	1	5.259219253869	0.047956065960	
236000	5.152899	1	5.214313775853	0.048028766153	
237000	2.535694	1	5.577364729828	0.049302371091	
238000	4.317033	1	5.112931726006	0.048431905108	
239000	5.043826	1	5.194609967047	0.048081181454	
240000	5.134217	1	5.363414736470	0.048037739775	
241000	5.062062	1	5.376391036109	0.048072413934	
242000	4.766451	1	5.157295420454	0.048214731369	
243000	5.277276	1	5.326725278460	0.047969066864	
244000	5.143014	1	5.212314554061	0.048033513995	
245000	4.363488	1	5.457005399277	0.048409410963	
246000	5.224366	1	5.343154384167	0.047994453640	
247000	4.773983	1	5.158166972117	0.048211100204	
248000	5.249391	1	5.237920787303	0.047982444654	
249000	3.853847	1	5.076637173807	0.048656754871	
250000	5.267147	1	5.243639739116	0.047973925734	
251000	3.149697	1	5.030898252651	0.049000580524	
252000	5.313875	1	5.264880910800	0.047951513682	
253000	5.313371	1	5.264544533503	0.047951755280	
254000	5.143138	1	5.212339185692	0.048033454715	
255000	5.148337	1	5.213384265805	0.048030957572	
256000	3.341174	1	5.531476039402	0.048906845551	
257000	4.786211	1	5.414399308408	0.048205205264	
258000	4.855573	1	5.405981279490	0.048171780597	
259000	4.804857	1	5.412191403497	0.048196217582	
260000	5.012382	1	5.189664358079	0.048096302132	
261000	5.306697	1	5.313505785188	0.047954955921	
262000	5.232193	1	5.341039233087	0.047990697330	
263000	4.767882	1	5.157460478094	0.048214041806	
264000	4.909603	1	5.398991016475	0.048145760776	
265000	4.862359	1	5.168868043415	0.048168511810	
266000	5.286134	1	5.323255489466	0.047964817919	
267000	5.287763	1	5.251413191327	0.047964036659	
268000	5.222002	1	5.230215942135	0.047995588531	
269000	5.330296	1	5.287746079813	0.047943640413	
270000	5.122406	1	5.208309028724	0.048043414108	
271000	4.062211	1	5.092146461384	0.048555477678	
272000	4.591244	1	5.435553387231	0.048299281034	
273000	5.271239	1	5.245068122432	0.047971962545	
274000	5.247389	1	5.237317072477	0.047983405458	
275000	5.091894	1	5.371267664445	0.048058075322	
276000	5.328911	1	5.280534644766	0.047944304365	
277000	5.244487	1	5.337538904072	0.047984797839	
278000	5.319023	1	5.305325881274	0.047949045318	
279000	2.431688	1	4.991197993087	0.049353675283	
280000	4.327705	1	5.460138441516	0.048426736616	
281000	4.362098	1	5.116865720461	0.048410083864	
282000	5.313051	1	5.309660608537	0.047951908881	
283000	5.052050	1	5.195947620844	0.048077227165	
284000	4.632567	1	5.142668179784	0.048279326585	
285000	4.922882	1	5.397205693287	0.048139367759	
286000	5.162741	1	5.357633589991	0.048024039429	
287000	4.509290	1	5.130388279703	0.048338880514	
288000	5.318976	1	5.268629878772	0.047949067860	
289000	5.248820	1	5.237747906973	0.047982718590	
290000	3.635219	1	5.061476502232	0.048763248831	
291000	5.312951	1	5.264267757551	0.047951956805	
292000	4.744092	1	5.154741384733	0.048225513298	
293000	5.314697	1	5.265440782248	0.047951119649	
294000	5.043089	1	5.379502855553	0.048081535859	
295000	5.132728	1	5.210289192152	0.048038455277	
296000	4.238695	1	5.106292936131	0.048469860566	
297000	5.329608	1	5.282413266231	0.047943969953	
298000	5.156830	1	5.215124191122	0.048026878236	
299000	5.117044	1	5.366694026378	0.048045989957	
300000	4.933044	1	5.395819842879	0.048134476028	
301000	5.222399	1	5.230320185219	0.047995397932	
302000	4.692239	1	5.148998239627	0.048250526065	
303000	5.319194	1	5.305186513186	0.047948963299	
304000	5.329908	1	5.290473296584	0.047943826123	
305000	5.128589	1	5.364504658068	0.048040443393	
306000	5.248562	1	5.237669809387	0.047982842655	
307000	4.045522	1	5.090860326087	0.048563581473	
308000	4.938507	1	5.395067525743	0.048131846445	
309000	4.819760	1	5.163595217931	0.048189035478	
310000	5.271058	1	5.245003679596	0.047972049700	
311000	5.252373	1	5.335160102576	0.047981013959	
312000	5.322927	1	5.272171675054	0.047947173334	
313000	5.177684	1	5.219585682932	0.048016863932	
314000	5.329400	1	5.281780379239	0.047944069907	
315000	5.278245	1	5.247633322161	0.047968601993	
316000	4.851498	1	5.167501785894	0.048173743745	
317000	5.200189	1	5.224757135373	0.048006058852	
318000	5.317080	1	5.306840123424	0.047949976814	
319000	5.302149	1	5.315946149054	0.047957136935	
320000	3.608714	1	5.514288791402	0.048776175238	
321000	5.310711	1	5.311147996899	0.047953031019	
322000	5.110888	1	5.367837445918	0.048048948117	
323000	4.659472	1	5.145487657523	0.048266339009	
324000	5.316283	1	5.266564661021	0.047950359167	
325000	5.143367	1	5.212384910178	0.048033344724	
326000	3.609114	1	5.059731735691	0.048775980032	
327000	4.482551	1	5.446146068344	0.048351807800	
328000	4.929587	1	5.177700674173	0.048136139925	
329000	4.785875	1	5.414438742483	0.048205367215	
330000	3.955241	1	5.489953668368	0.048607445207	
331000	5.110102	1	5.206011681570	0.048049325612	
332000	4.760638	1	5.417367308540	0.048217534617	
333000	4.209485	1	5.103877876101	0.048484020381	
334000	5.325065	1	5.299493667315	0.047946148072	
335000	4.679626	1	5.147636638908	0.048256612057	
336000	5.328969	1	5.280671053273	0.047944276253	
337000	5.015901	1	5.190205382349	0.048094609605	
338000	5.172547	1	5.218459734083	0.048019330723	
339000	5.001817	1	5.385936241713	0.048101384170	
340000	5.104342	1	5.369035680103	0.048052093307	
341000	5.307060	1	5.313301349365	0.047954781925	
342000	3.782753	1	5.071593777939	0.048691359189	
343000	4.482731	1	5.127864808641	0.048351720614	
344000	5.254757	1	5.334417546202	0.047979870152	
345000	5.312127	1	5.310259179311	0.047952351890	
346000	5.304483	1	5.314720330073	0.047956017397	
347000	4.602288	1	5.434435241059	0.048293947415	
348000	5.317320	1	5.306659569514	0.047949861864	
349000	3.375895	1	5.529311819907	0.048889867576	
350000	5.313497	1	5.264628383200	0.047951694715	
351000	2.150708	1	4.976974035495	0.049492544112	
352000	5.219081	1	5.344538922770	0.047996990536	
353000	4.344038	1	5.115278579035	0.048418827460	
354000	5.267508	1	5.330230049840	0.047973752575	
355000	5.152865	1	5.359687103329	0.048028782552	
356000	5.318078	1	5.306077184354	0.047949498250	
357000	5.305594	1	5.314117626631	0.047955484709	
358000	4.536479	1	5.133013728394	0.048325739374	
359000	5.218610	1	5.344660505847	0.047997216264	
360000	3.336836	1	5.531745126539	0.048908967051	
361000	4.850817	1	5.167416668492	0.048174071683	
362000	5.146015	1	5.361078124783	0.048032072693	
363000	5.327209	1	5.277384325613	0.047945120464	
364000	5.316529	1	5.307248849136	0.047950240910	
365000	4.481346	1	5.446259621825	0.048352390478	
366000	4.507667	1	5.443760957193	0.048339665087	
367000	4.668015	1	5.146394596359	0.048262215771	
368000	5.310000	1	5.311581906439	0.047953371810	
369000	4.867115	1	5.169471280079	0.048166220926	
370000	4.546006	1	5.133944093432	0.048321135938	
371000	5.132755	1	5.363699309305	0.048038441982	
372000	5.300589	1	5.316736955435	0.047957884877	
373000	2.214783	1	4.980163068674	0.049460842396	
374000	4.936938	1	5.178709681779	0.048132601909	
375000	4.878394	1	5.403079713156	0.048160788925	
376000	5.077221	1	5.200168604591	0.048065127469	
377000	5.002156	1	5.188108792191	0.048101221085	
378000	5.316457	1	5.307302012264	0.047950275657	
379000	4.592282	1	5.435448666252	0.048298779799	
380000	5.146969	1	5.213107945297	0.048031614396	
381000	5.278924	1	5.247890823823	0.047968276365	
382000	2.637262	1	5.002027223059	0.049252321458	
383000	4.818629	1	5.410535716502	0.048189580894	
384000	4.850078	1	5.406669646919	0.048174428085	
385000	5.089495	1	5.202302921446	0.048059227917	
386000	5.295012	1	5.319407551824	0.047960559689	
387000	4.897334	1	5.173378106500	0.048151668110	
388000	5.100596	1	5.204280202537	0.048053893449	
389000	2.232432	1	4.981046984632	0.049452113534	
390000	5.197406	1	5.224094633869	0.048007394924	
391000	4.856483	1	5.405866918292	0.048171342239	
392000	5.330034	1	5.289887980175	0.047943766063	
393000	5.231882	1	5.232868893567	0.047990846814	
394000	4.983685	1	5.185359141624	0.048110106700	
395000	4.678186	1	5.147481950655	0.048257307252	
396000	4.890808	1	5.401470641755	0.048154810428	
397000	4.418798	1	5.452048029827	0.048382643163	
398000	5.318545	1	5.268284009864	0.047949274536	
399000	4.171789	1	5.473187512811	0.048502300623	
400000	4.884814	1	5.171743589070	0.048157696786	
401000	5.272122	1	5.328611376976	0.047971539287	
402000	5.324184	1	5.300501649104	0.047946570438	
403000	4.544292	1	5.440217552426	0.048321963985	
404000	4.730267	1	5.153186403117	0.048232180663	
405000	5.305639	1	5.314093118751	0.047955463296	
406000	4.763277	1	5.156929828792	0.048216261830	
407000	4.553442	1	5.134674275591	0.048317542544	
408000	5.184299	1	5.352930147346	0.048013687767	
409000	5.302981	1	5.258478811517	0.047956737708	
410000	4.682225	1	5.147916089521	0.048255358114	
411000	5.318416	1	5.268181927997	0.047949336273	
412000	4.268411	1	5.108782738326	0.048455459332	
413000	4.900314	1	5.400223231977	0.048150233105	
414000	4.420882	1	5.122135495490	0.048381634880	
415000	5.316552	1	5.266761544341	0.047950230135	
416000	5.244849	1	5.236561639937	0.047984624265	
417000	5.330300	1	5.286338027073	0.047943638365	
418000	4.636748	1	5.430891134417	0.048277308113	
419000	4.309539	1	5.461707875174	0.048435534483	
420000	5.310761	1	5.311117334385	0.047953007166	
421000	4.976750	1	5.184345673933	0.048113443225	
422000	4.809552	1	5.162364406446	0.048193955223	
423000	1.960924	1	4.967703488952	0.049586562706	
424000	5.063124	1	5.197780155927	0.048071903561	
425000	5.170057	1	5.356073152409	0.048020526073	
426000	4.995770	1	5.187149699204	0.048104292760	
427000	4.104101	1	5.095411947581	0.048535141739	
428000	4.866751	1	5.404568893089	0.048166396320	
429000	5.040981	1	5.194151807222	0.048082549097	
430000	5.212166	1	5.227692397570	0.048000309471	
431000	5.328336	1	5.294669880698	0.047944580143	
432000	4.785958	1	5.159564839923	0.048205327360	
433000	5.150996	1	5.360069355858	0.048029680468	
434000	5.305514	1	5.259832292835	0.047955523166	
435000	5.305807	1	5.314000744190	0.047955382761	
436000	5.054673	1	5.196378292299	0.048075966314	
437000	4.772603	1	5.415987054686	0.048211765595	
438000	5.330204	1	5.285187861411	0.047943684110	
439000	5.241046	1	5.338542639600	0.047986449162	
440000	2.907246	1	5.016871983959	0.049119527089	
441000	2.624510	1	5.001344205486	0.049258602332	
442000	5.300514	1	5.257219194038	0.047957921066	
443000	5.250599	1	5.335705421218	0.047981865267	
444000	5.088106	1	5.371935234361	0.048059895692	
445000	5.055359	1	5.377502594882	0.048075636504	
446000	3.848741	1	5.497722828079	0.048659239358	
447000	3.919165	1	5.492617364148	0.048624983935	
448000	4.426331	1	5.451361549387	0.048378998882	
449000	2.688024	1	5.004761722649	0.049227326221	
450000	4.360340	1	5.457283300474	0.048410934964	
451000	5.330297	1	5.287715680301	0.047943639694	
452000	5.293720	1	5.319995275614	0.047961179201	
453000	5.326252	1	5.297991337522	0.047945579339	
454000	5.239049	1	5.234877802316	0.047987407142	
455000	5.327663	1	5.295878221237	0.047944902501	
456000	3.977794	1	5.488271035106	0.048596484002	
457000	4.247162	1	5.466994924712	0.048465756600	
458000	5.288936	1	5.251907444446	0.047963473743	
459000	5.248061	1	5.237518804238	0.047983083098	
460000	5.301153	1	5.316453504457	0.047957614473	
461000	5.297591	1	5.255792774420	0.047959322871	
462000	4.360995	1	5.457225566607	0.048410618148	
463000	5.226263	1	5.342649165126	0.047993543311	
464000	3.720973	1	5.067302291339	0.048721450011	
465000	4.574120	1	5.437271012124	0.048307552694	
466000	4.977893	1	5.184512047089	0.048112893222	
467000	3.306468	1	5.040372775831	0.048923822218	
468000	5.274770	1	5.246340922111	0.047970268599	
469000	4.917408	1	5.397945087751	0.048142002975	
470000	5.108229	1	5.205667722370	0.048050225324	
471000	1.965432	1	4.967920815641	0.049584326948	
472000	4.335578	1	5.459453872389	0.048422923952	
473000	4.036573	1	5.483819898486	0.048567927877	
474000	3.948393	1	5.083532032387	0.048610773583	
475000	5.322775	1	5.272019831184	0.047947246261	
476000	4.982196	1	5.388853102553	0.048110822800	
477000	5.260616	1	5.332541070185	0.047977058894	
478000	3.610988	1	5.059856576631	0.048775065834	
479000	4.752029	1	5.418351491540	0.048221685689	
480000	5.330149	1	5.289215254447	0.047943710671	
481000	4.960239	1	5.181971932831	0.048121387598	
482000	3.306894	1	5.040399025568	0.048923613574	
483000	5.038302	1	5.193722224394	0.048083837580	
484000	5.124065	1	5.208624058180	0.048042616741	
485000	3.744567	1	5.505062342418	0.048709956255	
486000	5.046830	1	5.378897571799	0.048079737093	
487000	5.220171	1	5.229737887459	0.047996467097	
488000	5.321499	1	5.303192009706	0.047947858104	
489000	5.228741	1	5.232011683057	0.047992354131	
490000	4.834011	1	5.165333947441	0.048182168712	
491000	5.320528	1	5.304060369492	0.047948323521	
492000	3.945729	1	5.083334592324	0.048612068986	
493000	5.206144	1	5.226198788290	0.048003200345	
494000	5.057465	1	5.196839080752	0.048074623911	
495000	5.052937	1	5.196093009926	0.048076800850	
496000	3.263578	1	5.536247454036	0.048944809880	
497000	5.027354	1	5.191987310292	0.048089101771	
498000	5.273223	1	5.328215539725	0.047971010891	
499000	5.273097	1	5.245732748003	0.047971071493	
500000	2.894343	1	5.557848922883	0.049125865336	
501000	5.321025	1	5.303621600819	0.047948085315	
502000	5.302285	1	5.315875818863	0.047957071393	
503000	5.207884	1	5.347367304908	0.048002365020	
504000	5.326229	1	5.298021837798	0.047945590162	
505000	5.330057	1	5.284229866674	0.047943754759	
506000	5.029993	1	5.192402539169	0.048087833025	
507000	5.127708	1	5.209319989070	0.048040866617	
508000	5.271937	1	5.328677436851	0.047971627961	
509000	5.298392	1	5.256177239752	0.047958938584	
510000	5.328159	1	5.295004471770	0.047944664693	
511000	4.288313	1	5.463524385010	0.048445816519	
512000	4.809026	1	5.162301366289	0.048194208518	
513000	4.038729	1	5.483654723008	0.048566880487	
514000	4.638723	1	5.430685407369	0.048276354673	
515000	5.104889	1	5.368936155294	0.048051830307	
516000	4.588812	1	5.435798596732	0.048300456085	
517000	5.329748	1	5.282890698681	0.047943903093	
518000	4.945831	1	5.394050798318	0.048128321651	
519000	5.324599	1	5.300037057539	0.047946371696	
520000	5.211149	1	5.227437566827	0.048000797608	
521000	4.677935	1	5.426538845053	0.048257428299	
522000	4.956995	1	5.392482147519	0.048122948805	
523000	5.177013	1	5.219437598341	0.048017186031	
524000	4.930468	1	5.396172857491	0.048135716212	
525000	5.304964	1	5.259532559755	0.047955787041	
526000	4.656008	1	5.428872296787	0.048268010816	
527000	5.327242	1	5.277436523864	0.047945104335	
528000	4.804115	1	5.161713778811	0.048196575610	
529000	-0.401477	1	4.868064610486	0.050771942255	
530000	5.242089	1	5.338240457175	0.047985948602	
531000	5.165397	1	5.357071219751	0.048022764196	
532000	3.871515	1	5.077908835412	0.048648159019	
533000	4.005771	1	5.087829413023	0.048582889782	
534000	4.587250	1	5.435955733795	0.048301210108	
535000	5.073880	1	5.199596760647	0.048066733064	
536000	5.140750	1	5.362129914936	0.048034601866	
537000	5.114264	1	5.367212442854	0.048047325940	
538000	4.529983	1	5.441611403296	0.048328878692	
539000	5.233642	1	5.233355383033	0.047990001907	
540000	4.943637	1	5.179637564864	0.048129377313	
541000	4.666811	1	5.427727398393	0.048262796619	
542000	5.322357	1	5.271609889621	0.047947446857	
543000	4.285837	1	5.110258823994	0.048447015862	
544000	4.495997	1	5.129120303876	0.048345306661	
545000	3.598941	1	5.514938574969	0.048780942207	
546000	5.329872	1	5.283366816920	0.047943843733	
547000	5.087881	1	5.371974792988	0.048060004014	
548000	5.101827	1	5.204502428183	0.048053301787	
549000	5.329375	1	5.281708832661	0.047944082019	
550000	5.032517	1	5.381192342383	0.048086619111	
551000	4.890343	1	5.172462501945	0.048155034574	
552000	4.390630	1	5.454590692590	0.048396273574	
553000	5.329564	1	5.291722393160	0.047943991223	
554000	4.734638	1	5.153676126391	0.048230072447	
555000	5.216867	1	5.345109132036	0.047998053296	
556000	5.329968	1	5.290209027952	0.047943797639	
557000	5.309658	1	5.311788313445	0.047953536052	
558000	5.322255	1	5.271512417782	0.047947495350	
559000	5.234200	1	5.340483558453	0.047989734421	
560000	5.294517	1	5.254360096732	0.047960796838	
561000	4.579948	1	5.137305207242	0.048304737632	
562000	3.751047	1	5.504612764181	0.048706799698	
563000	5.329459	1	5.281951276092	0.047944041645	
564000	5.135891	1	5.210906229231	0.048036935886	
565000	5.125740	1	5.365050737920	0.048041812375	
566000	5.002929	1	5.385768256330	0.048100848939	
567000	5.159053	1	5.215586476871	0.048025810791	
568000	5.083749	1	5.372696781709	0.048061989865	
569000	5.174639	1	5.355077707608	0.048018325811	
570000	5.328995	1	5.280731986469	0.047944263890	
571000	5.231719	1	5.341169689024	0.047990924835	
572000	4.929457	1	5.177682868580	0.048136202654	
573000	5.162136	1	5.357761098108	0.048024329985	
574000	4.828487	1	5.164657024631	0.048184830501	
575000	5.313591	1	5.264690571538	0.047951649942	
576000	5.091840	1	5.202716769292	0.048058100978	
577000	5.304975	1	5.314455365447	0.047955781771	
578000	5.158048	1	5.215377116967	0.048026293362	
579000	5.264344	1	5.331305941342	0.047975270411	
580000	3.773808	1	5.070967262878	0.048695715151	
581000	3.494273	1	5.521789046259	0.048832026926	
582000	4.833139	1	5.165226797698	0.048182589062	
583000	5.201070	1	5.224968425299	0.048005635717	
584000	4.287975	1	5.463553175502	0.048445980338	
585000	3.663590	1	5.510606215798	0.048749416083	
586000	4.876550	1	5.403316857780	0.048161677090	
587000	5.242394	1	5.338151805811	0.047985802311	
588000	4.249447	1	5.466803894267	0.048464648933	
589000	5.206532	1	5.226294054275	0.048003013812	
590000	3.815974	1	5.500057818004	0.048675186093	
591000	4.886062	1	5.402088438977	0.048157095981	
592000	4.401053	1	5.453654322327	0.048391229750	
593000	5.183757	1	5.353052443256	0.048013947895	
594000	4.977440	1	5.389547706938	0.048113110887	
595000	5.305192	1	5.259656314206	0.047955677741	
596000	5.329784	1	5.283025359451	0.047943885563	
597000	5.303779	1	5.258898322203	0.047956354948	
598000	3.132751	1	5.544099744463	0.049008884998	
599000	4.643299	1	5.430207562240	0.048274145368	
600000	5.081030	1	5.200825332067	0.048063296544	
601000	5.296996	1	5.255510331084	0.047959608219	
602000	5.317122	1	5.306808857127	0.047949956833	
603000	4.939505	1	5.394929514630	0.048131366033	
604000	5.324280	1	5.273597941254	0.047946524606	
605000	5.002888	1	5.385774559304	0.048100869005	
606000	5.328996	1	5.293260067124	0.047944263521	
607000	5.310272	1	5.262576814317	0.047953241629	
608000	4.165023	1	5.473733567272	0.048505582327	
609000	4.753436	1	5.155802789713	0.048221007018	
610000	3.892812	1	5.079451746174	0.048637799629	
611000	5.286176	1	5.250755664954	0.047964797736	
612000	5.045765	1	5.379070304859	0.048080249213	
613000	4.593282	1	5.138646160125	0.048298296961	
614000	4.625183	1	5.141903800347	0.048282891751	
615000	5.020508	1	5.190918168654	0.048092394143	
616000	3.798505	1	5.501292622904	0.048683690189	
617000	5.315204	1	5.308200347657	0.047950876575	
618000	5.118889	1	5.366348216538	0.048045103605	
619000	5.300271	1	5.257098015087	0.047958037605	
620000	5.008291	1	5.189039036953	0.048098270125	
621000	4.506613	1	5.443861810111	0.048340174822	
622000	5.288499	1	5.251722428046	0.047963683540	
623000	5.288217	1	5.322389945197	0.047963818485	
624000	5.292129	1	5.253288830493	0.047961942205	
625000	5.311908	1	5.263594748507	0.047952457135	
626000	5.018168	1	5.190555384192	0.048093519693	
627000	5.326822	1	5.276803015983	0.047945306011	
628000	4.809484	1	5.411637616388	0.048193987937	
629000	5.231939	1	5.341109301077	0.047990819455	
630000	4.859314	1	5.405510484112	0.048169978695	
631000	5.020404	1	5.190901982238	0.048092444272	
632000	3.370569	1	5.044348846489	0.048892471747	
633000	5.229632	1	5.232253563598	0.047991926410	
634000	5.098134	1	5.370156247556	0.048055076507	
635000	4.703785	1	5.150256495854	0.048244955118	
636000	4.803324	1	5.161619391639	0.048196956885	
637000	5.326798	1	5.276768276129	0.047945317445	
638000	3.151448	1	5.031002200392	0.048999722689	
639000	5.330261	1	5.288256854248	0.047943656950	
640000	4.820562	1	5.410301451808	0.048188648997	
641000	4.942149	1	5.394563129386	0.048130093637	
642000	5.330231	1	5.285421653555	0.047943671359	
643000	4.197844	1	5.471069868285	0.048489664805	
644000	4.763457	1	5.156950513246	0.048216175125	
645000	5.325429	1	5.274940927595	0.047945973691	
646000	5.218392	1	5.344716852001	0.047997321037	
647000	4.965536	1	5.182727566632	0.048118838959	
648000	3.512495	1	5.520610367007	0.048823129651	
649000	4.493794	1	5.445082736015	0.048346371675	
650000	5.322324	1	5.271578448256	0.047947462466	
651000	3.782531	1	5.502415689951	0.048691467420	
652000	5.294438	1	5.254324005515	0.047960834823	
653000	3.501430	1	5.052667075300	0.048828532346	
654000	5.146967	1	5.360886444048	0.048031615612	
655000	3.388571	1	5.045476819174	0.048883670702	
656000	5.256820	1	5.333765294847	0.047978880108	
657000	5.015412	1	5.190129985884	0.048094844907	
658000	5.263948	1	5.242554940809	0.047975460630	
659000	3.798760	1	5.072719238468	0.048683565992	
660000	4.352652	1	5.116033756857	0.048414657044	
661000	5.082971	1	5.201161913832	0.048062363558	
662000	5.322596	1	5.271843230865	0.047947332012	
663000	4.975362	1	5.389849833768	0.048114110972	
664000	4.199301	1	5.103043104197	0.048488958477	
665000	4.149839	1	5.099040467344	0.048512948120	
666000	4.766169	1	5.157262809775	0.048214867711	
667000	4.241304	1	5.467483620566	0.048468595596	
668000	5.079088	1	5.373503958928	0.048064229920	
669000	5.308672	1	5.312373074983	0.047954008812	
670000	5.306034	1	5.260118974681	0.047955273491	
671000	5.196588	1	5.223901242281	0.048007787605	
672000	3.218572	1	5.035018698334	0.048966843012	
673000	5.085650	1	5.201628647906	0.048061075839	
674000	5.323380	1	5.272633578594	0.047946956062	
675000	5.295250	1	5.319298070605	0.047960445516	
676000	1.097884	1	4.928362328874	0.050016366421	
677000	5.176348	1	5.219291042586	0.048017505500	
678000	5.250016	1	5.238110580513	0.047982145027	
679000	5.283489	1	5.324325258140	0.047966086534	
680000	4.353707	1	5.457867369491	0.048414146091	
681000	5.285243	1	5.323619043958	0.047965244913	
682000	3.471303	1	5.050727058514	0.048843245188	
683000	1.872530	1	4.963470483264	0.049630413510	
684000	5.037925	1	5.380331926930	0.048084018836	
685000	5.060621	1	5.376631144282	0.048073106671	
686000	5.317923	1	5.306197977086	0.047949572769	
687000	3.362175	1	5.043824633533	0.048896575894	
688000	4.753870	1	5.155852273479	0.048220797816	
689000	5.297488	1	5.255743991994	0.047959371971	
690000	5.146614	1	5.213036320673	0.048031785052	
691000	4.306578	1	5.112031458379	0.048436968886	
692000	2.123918	1	5.598344169071	0.049505805364	
693000	3.253003	1	5.037102898507	0.048949986332	
694000	5.277108	1	5.247205758893	0.047969147395	
695000	5.300532	1	5.257228154298	0.047957912467	
696000	4.652610	1	5.429230562898	0.048269651141	
697000	4.960199	1	5.181966264912	0.048121406784	
698000	3.690552	1	5.508775248040	0.048736274182	
699000	5.127687	1	5.364677939316	0.048040876755	
700000	4.974766	1	5.389936225555	0.048114397483	
701000	4.128624	1	5.097349050225	0.048523240768	
702000	5.188643	1	5.222052755721	0.048011601783	
703000	5.317429	1	5.267417205107	0.047949809441	
704000	4.733665	1	5.420427006482	0.048230542106	
705000	5.280170	1	5.325625736163	0.047967678416	
706000	5.008386	1	5.189053486323	0.048098224508	
707000	3.601048	1	5.514798629291	0.048779914382	
708000	5.293548	1	5.320072879803	0.047961261835	
709000	4.882684	1	5.402526174081	0.048158722837	
710000	5.247195	1	5.237259098594	0.047983498341	
711000	4.423099	1	5.451656460219	0.048380562598	
712000	5.329930	1	5.283616578717	0.047943815516	
713000	5.328340	1	5.279333590252	0.047944577773	
714000	4.991210	1	5.387523427508	0.048106486112	
715000	5.329956	1	5.283730874966	0.047943803274	
716000	5.319393	1	5.268971092482	0.047948867744	
717000	5.236399	1	5.339867783464	0.047988678992	
718000	4.401582	1	5.120387223318	0.048390973747	
719000	3.558016	1	5.056353421141	0.048800909809	
720000	5.303136	1	5.315434401189	0.047956663668	
721000	4.851004	1	5.167440035893	0.048173981631	
722000	5.270298	1	5.329258528381	0.047972414036	
723000	4.817443	1	5.410679095913	0.048190152124	
724000	5.113610	1	5.367333776292	0.048047639872	
725000	5.149015	1	5.360472217735	0.048030631893	
726000	5.284340	1	5.250009337273	0.047965678483	
727000	5.263587	1	5.331559542869	0.047975633618	
728000	4.726502	1	5.152766027783	0.048233996507	
729000	5.330088	1	5.284401430388	0.047943739932	
730000	4.095501	1	5.479256755664	0.048539316059	
731000	5.305305	1	5.259718122741	0.047955623336	
732000	5.161173	1	5.357963567560	0.048024792433	
733000	5.330279	1	5.288019363497	0.047943648215	
734000	5.212992	1	5.346093748830	0.047999913101	
735000	5.163192	1	5.357538422098	0.048023822910	
736000	5.308145	1	5.261313744128	0.047954261472	
737000	4.906881	1	5.399353469511	0.048147071220	
738000	5.325562	1	5.298887878938	0.047945909988	
739000	5.200992	1	5.224949708552	0.048005673142	
740000	4.563478	1	5.438328768212	0.048312693897	
741000	5.112036	1	5.206368530300	0.048048396214	
742000	4.052260	1	5.482615271789	0.048560309428	
743000	5.120590	1	5.207965920005	0.048044286185	
744000	3.141165	1	5.543601658563	0.049004761559	
745000	5.330254	1	5.285653758902	0.047943660443	
746000	4.272791	1	5.109152600068	0.048453337064	
747000	3.980931	1	5.488035909507	0.048594959587	
748000	4.848624	1	5.406851056390	0.048175128336	
749000	5.322051	1	5.271317690334	0.047947593145	
750000	3.544502	1	5.055467906587	0.048807505180	
751000	5.320718	1	5.270099494952	0.047948232678	
752000	5.282707	1	5.324635755347	0.047966461652	
753000	5.155931	1	5.214938115762	0.048027309839	
754000	5.068107	1	5.375376814383	0.048069508303	
755000	5.328427	1	5.294490342983	0.047944536263	
756000	4.517196	1	5.442846708009	0.048335059213	
757000	4.849517	1	5.406739676689	0.048174698278	
758000	5.195439	1	5.350363193465	0.048008338994	
759000	5.313424	1	5.264579322804	0.047951730124	
760000	5.274148	1	5.327880035361	0.047970566987	
761000	5.196633	1	5.350081887134	0.048007765747	
762000	4.696064	1	5.149413851782	0.048248680292	
763000	5.071022	1	5.199110486340	0.048068106694	
764000	4.516409	1	5.442922372554	0.048335439379	
765000	5.261544	1	5.241757123433	0.047976613678	
766000	5.325203	1	5.299328488094	0.047946081981	
767000	5.320847	1	5.303780366146	0.047948170792	
768000	4.469941	1	5.126663531217	0.048357905144	
769000	3.709785	1	5.507460126603	0.048726901482	
770000	5.330177	1	5.284972036296	0.047943697445	
771000	5.269729	1	5.329458348295	0.047972686858	
772000	5.193517	1	5.223180395910	0.048009261904	
773000	4.917219	1	5.176023334905	0.048142094015	
774000	4.999433	1	5.386295092897	0.048102530578	
775000	3.416316	1	5.047225205474	0.048870109902	
776000	5.079220	1	5.373481235937	0.048064166572	
777000	5.326613	1	5.276502787903	0.047945406106	
778000	4.610852	1	5.140431564031	0.048289811519	
779000	5.200855	1	5.349077262637	0.048005739338	
780000	5.216436	1	5.228774398535	0.047998260174	
781000	5.243275	1	5.236099244603	0.047985379364	
782000	5.310609	1	5.311210914642	0.047953080058	
783000	5.251757	1	5.238643665796	0.047981309656	
784000	4.905538	1	5.174461997128	0.048147717822	
785000	5.329316	1	5.292447315268	0.047944110100	
786000	5.199109	1	5.224499095946	0.048006577560	
787000	2.694739	1	5.568868514568	0.049224020436	
788000	5.320237	1	5.304312177844	0.047948463028	
789000	5.196980	1	5.350000082923	0.048007599524	
790000	5.158539	1	5.358514614792	0.048026057738	
791000	3.468369	1	5.523454913912	0.048844678115	
792000	4.968328	1	5.390865691734	0.048117495190	
793000	5.329178	1	5.281181174212	0.047944176440	
794000	5.256825	1	5.240230131808	0.047978877775	
795000	4.879649	1	5.402917998940	0.048160184305	
796000	3.968732	1	5.488948724205	0.048600887708	
797000	5.109538	1	5.205907926537	0.048049596607	
798000	4.527880	1	5.132178613303	0.048329895275	
799000	4.696734	1	5.424507101590	0.048248356997	
800000	5.317502	1	5.267472396615	0.047949774660	
801000	5.322476	1	5.271725715240	0.047947389631	
802000	5.330264	1	5.288220450849	0.047943655493	
803000	3.880768	1	5.495416044908	0.048643657815	
804000	5.135652	1	5.210859415315	0.048037050730	
805000	5.181539	1	5.353550776656	0.048015012856	
806000	4.825378	1	5.409716116690	0.048186328287	
807000	5.260884	1	5.241540414159	0.047976930420	
808000	5.329188	1	5.281208138386	0.047944171397	
809000	4.947888	1	5.393763483822	0.048127331626	
810000	3.748379	1	5.069195876419	0.048708099496	
811000	3.071888	1	5.547675572577	0.049038722503	
812000	4.856729	1	5.405836055319	0.048171224010	
813000	4.545257	1	5.440123118213	0.048321497774	
814000	4.690288	1	5.425207140291	0.048251467497	
815000	4.979564	1	5.184755728556	0.048112089261	
816000	4.745364	1	5.154885447576	0.048224899538	
817000	5.104307	1	5.204951826541	0.048052110157	
818000	5.316139	1	5.266460101211	0.047950428201	
819000	3.320645	1	5.532747050450	0.048916886804	
820000	3.614103	1	5.060064217664	0.048773546412	
821000	4.896950	1	5.400666243436	0.048151852976	
822000	4.862245	1	5.168853549944	0.048168566995	
823000	3.164066	1	5.031752596059	0.048993540337	
824000	5.200287	1	5.224780600331	0.048006011789	
825000	4.786535	1	5.414361302938	0.048205049226	
826000	4.999345	1	5.187685525700	0.048102573020	
827000	4.706630	1	5.423425595091	0.048243582560	
828000	4.941046	1	5.394716208619	0.048130624730	
829000	4.915811	1	5.398159933823	0.048142771994	
830000	5.202464	1	5.348689909890	0.048004966706	
831000	4.754971	1	5.418015986641	0.048220267095	
832000	5.266385	1	5.330614906201	0.047974291233	
833000	5.329876	1	5.283385456957	0.047943841558	
834000	5.327296	1	5.296472895885	0.047945078425	
835000	4.773978	1	5.158166394794	0.048211102601	
836000	5.302773	1	5.258370537063	0.047956837419	
837000	3.011181	1	5.551196097995	0.049068501157	
838000	5.003447	1	5.188303839571	0.048100600037	
839000	5.084128	1	5.372630734130	0.048061807501	
840000	4.730208	1	5.153179830726	0.048232209009	
841000	5.264317	1	5.242678958262	0.047975283236	
842000	5.327744	1	5.278251926594	0.047944863793	
843000	4.915898	1	5.398148134525	0.048142729721	
844000	5.161784	1	5.216158580877	0.048024499307	
845000	3.791749	1	5.501768283295	0.048686979171	
846000	5.315206	1	5.265795018058	0.047950875559	
847000	5.243646	1	5.236207896188	0.047985201314	
848000	5.080224	1	5.200685961038	0.048063683942	
849000	4.765209	1	5.157152195828	0.048215330431	
850000	4.696192	1	5.424566153944	0.048248618776	
851000	5.321838	1	5.302877805874	0.047947695688	
852000	3.836387	1	5.075387753556	0.048665251144	
853000	5.321193	1	5.303470235646	0.047948004579	
854000	4.404196	1	5.120623012303	0.048389708469	
855000	5.328626	1	5.294083706591	0.047944440717	
856000	4.913828	1	5.175567820937	0.048143726621	
857000	5.257316	1	5.240386695023	0.047978642178	
858000	5.242495	1	5.235871518623	0.047985753776	
859000	5.326856	1	5.276853798992	0.047945289368	
860000	4.995351	1	5.386906827429	0.048104494433	
861000	4.834839	1	5.165435787420	0.048181769536	
862000	4.666815	1	5.146266926805	0.048262794595	
863000	0.717370	1	4.912228865462	0.050207048333	
864000	5.107121	1	5.205464767807	0.048050757991	
865000	5.009363	1	5.189202601809	0.048097754141	
866000	4.735302	1	5.153750597536	0.048229752533	
867000	4.101368	1	5.095197206549	0.048536468489	
868000	5.327052	1	5.296848682935	0.047945195473	
869000	5.272744	1	5.245605859171	0.047971240511	
870000	3.652530	1	5.511353143253	0.048754808238	
871000	4.098881	1	5.478991787028	0.048537675269	
872000	3.903893	1	5.493734904666	0.048632410321	
873000	5.329304	1	5.292480704562	0.047944115984	
874000	5.166575	1	5.217173615090	0.048022198417	
875000	5.098343	1	5.370118690046	0.048054975865	
876000	5.299223	1	5.317413039790	0.047958540298	
877000	5.288828	1	5.322132135095	0.047963525462	
878000	5.295943	1	5.318977313895	0.047960113239	
879000	4.757169	1	5.417764750266	0.048219207183	
880000	4.272750	1	5.464844692194	0.048453356629	
881000	5.280642	1	5.248550451276	0.047967451971	
882000	5.137616	1	5.211244885082	0.048036107196	
883000	5.320915	1	5.270273818054	0.047948138229	
884000	5.330094	1	5.284436534277	0.047943737016	
885000	5.310993	1	5.263020222151	0.047952895802	
886000	5.318085	1	5.306071977759	0.047949495048	
887000	5.019511	1	5.383230406192	0.048092873573	
888000	5.279018	1	5.326067104124	0.047968231072	
889000	5.125489	1	5.208895289963	0.048041932792	
890000	4.821889	1	5.410140544240	0.048188009938	
891000	4.417423	1	5.452173085659	0.048383308676	
892000	5.317565	1	5.267520922988	0.047949744161	
893000	5.251135	1	5.335541102101	0.047981607736	
894000	3.018509	1	5.550773519480	0.049064905645	
895000	3.707506	1	5.066377560542	0.048728011724	
896000	4.955222	1	5.181261080823	0.048123801994	
897000	5.324411	1	5.300249872291	0.047946461870	
898000	3.027820	1	5.550235640282	0.049060337421	
899000	5.152240	1	5.359815102704	0.048029082700	
900000	3.379388	1	5.529093064077	0.048888159870	
901000	4.174500	1	5.101025638778	0.048500985533	
902000	5.318719	1	5.305571007384	0.047949191095	
903000	2.779096	1	5.564262195497	0.049182514376	
904000	3.744498	1	5.505067092500	0.048709989640	
905000	4.859227	1	5.405521438275	0.048170020539	
906000	5.290159	1	5.321564124466	0.047962887428	
907000	4.785479	1	5.414485248493	0.048205558275	
908000	4.943579	1	5.179629445463	0.048129405409	
909000	5.326372	1	5.297827042461	0.047945521555	
910000	4.135792	1	5.476074982050	0.048519762825	
911000	5.319264	1	5.268864778788	0.047948929693	
912000	5.170083	1	5.217926182132	0.048020513928	
913000	5.233552	1	5.340663646228	0.047990045399	
914000	5.246706	1	5.336880939361	0.047983732990	
915000	5.291944	1	5.320786571115	0.047962030881	
916000	4.331834	1	5.114214115314	0.048424737099	
917000	4.260117	1	5.465909436825	0.048459478178	
918000	5.297752	1	5.318124178053	0.047959245599	
919000	5.184851	1	5.221188696454	0.048013422459	
920000	5.249004	1	5.336190353249	0.047982630355	
921000	1.177127	1	5.642187481578	0.049976747465	
922000	5.254727	1	5.239566965581	0.047979884470	
923000	4.322289	1	5.460607785034	0.048429359322	
924000	5.180889	1	5.353696045195	0.048015324808	
925000	5.195759	1	5.223705854921	0.048008185564	
926000	3.501498	1	5.052671493957	0.048828498974	
927000	5.317804	1	5.267703958049	0.047949629805	
928000	4.866263	1	5.404630954737	0.048166631560	
929000	5.186336	1	5.352468258506	0.048012709658	
930000	5.108576	1	5.205731206477	0.048050058978	
931000	5.324545	1	5.273895015442	0.047946397734	
932000	5.320131	1	5.269590623275	0.047948513991	
933000	5.325572	1	5.275118254913	0.047945905293	
934000	4.165545	1	5.473691507448	0.048505329212	
935000	4.916328	1	5.175903476580	0.048142522951	
936000	3.675448	1	5.064191160365	0.048743635621	
937000	3.503029	1	5.521223422165	0.048827751717	
938000	5.290308	1	5.252494077204	0.047962815831	
939000	5.328538	1	5.279727441888	0.047944482993	
940000	4.918621	1	5.176212222040	0.048141418987	
941000	4.886130	1	5.402079627857	0.048157063298	
942000	4.923654	1	5.397100984068	0.048138995998	
943000	5.234046	1	5.340526379220	0.047989808270	
944000	4.966300	1	5.391156759362	0.048118470980	
945000	4.159202	1	5.474202130603	0.048508405983	
946000	5.161661	1	5.216132834961	0.048024558100	
947000	1.984951	1	5.605130680230	0.049574649756	
948000	5.278349	1	5.247672751693	0.047968551993	
949000	5.131175	1	5.364005729972	0.048039201019	
950000	5.136572	1	5.211039762619	0.048036608688	
951000	4.177397	1	5.101260219662	0.048499580346	
952000	3.681295	1	5.509405481486	0.048740785532	
953000	4.757169	1	5.417764747594	0.048219207171	
954000	5.311749	1	5.263494243854	0.047952533105	
955000	5.170298	1	5.217972618650	0.048020410585	
956000	3.782069	1	5.502448085234	0.048691692360	
957000	4.973616	1	5.390102922119	0.048114950997	
958000	5.313636	1	5.264720730498	0.047951628274	
959000	5.232161	1	5.232945640057	0.047990713018	
960000	5.234723	1	5.340337756692	0.047989483415	
961000	4.521796	1	5.131590486189	0.048332835544	
962000	5.139959	1	5.362286505413	0.048034981459	
963000	5.317760	1	5.267670231449	0.047949650796	
964000	4.151068	1	5.099138950298	0.048512351671	
965000	5.303348	1	5.258670582859	0.047956562033	
966000	5.301966	1	5.316039923622	0.047957224574	
967000	3.786017	1	5.071822760397	0.048689770303	
968000	5.324894	1	5.274298052922	0.047946230156	
969000	5.330312	1	5.286742751350	0.047943632410	
970000	5.215722	1	5.228592111053	0.047998602781	
971000	5.041232	1	5.379801737616	0.048082428424	
972000	4.728841	1	5.420966922613	0.048232868735	
973000	5.260678	1	5.241473098073	0.047977029118	
974000	5.132330	1	5.210211991821	0.048038646239	
975000	5.192139	1	5.351134378627	0.048009923598	
976000	3.849812	1	5.076347738185	0.048658718605	
977000	5.304891	1	5.314500379506	0.047955821642	
978000	5.217634	1	5.344912142338	0.047997684960	
979000	5.309610	1	5.262177104461	0.047953558806	
980000	5.219015	1	5.344555998156	0.047997022209	
981000	5.291071	1	5.321169177789	0.047962449922	
982000	4.812522	1	5.411272617252	0.048192523790	
983000	3.824986	1	5.499418151213	0.048670800034	
984000	5.254983	1	5.239647239352	0.047979761859	
985000	4.879361	1	5.171038779974	0.048160322941	
986000	4.971446	1	5.183577308832	0.048115994890	
987000	5.089804	1	5.371636632940	0.048059079672	
988000	4.915406	1	5.175779558020	0.048142966903	
989000	5.108723	1	5.205758179471	0.048049988341	
990000	5.149281	1	5.360418189692	0.048030503993	
991000	5.319961	1	5.269445781314	0.047948595588	
992000	4.008742	1	5.088054350748	0.048581446654	
993000	5.329395	1	5.281766282945	0.047944072281	
994000	4.424328	1	5.122449554189	0.048379967688	
995000	3.213525	1	5.539279314603	0.048969314504	
996000	5.243039	1	5.337963592487	0.047985492564	
997000	5.321866	1	5.302851442276	0.047947682205	
998000	5.157623	1	5.358705183112	0.048026497595	
999000	4.964394	1	5.391429689703	0.048119388446	
1000000	5.274165	1	5.246119847102	0.047970559077	
1001000	5.124708	1	5.208746347407	0.048042308078	
1002000	5.123914	1	5.365398619707	0.048042689500	
1003000	5.082432	1	5.372925639883	0.048062622852	
1004000	4.385126	1	5.455083083042	0.048398937207	
1005000	4.645760	1	5.429950017546	0.048272957669	
1006000	3.649980	1	5.511524986541	0.048756051339	
1007000	5.142998	1	5.212311255838	0.048033521935	
1008000	5.329396	1	5.281769496173	0.047944071739	
1009000	1.280964	1	4.936366333273	0.049924880267	
1010000	3.039154	1	5.024414405820	0.049054777202	
