# Supplementary material for: Reply to: ‘Reconstructed evolutionary patterns from crocodile-line archosaurs demonstrate the impact of failure to log-transform body size data’
Source: Commun Biol. 2022 Feb 25;5:170. doi: 10.1038/s42003-022-03072-x (PMC8881626; doi:10.1038/s42003-022-03072-x)
Supplement: Supplementary file 4 — Supplementary Data 2 [file 42003_2022_3072_MOESM4_ESM.zip › simulations/log_files/BM/simulated_data_logged_8.txt.Log.txt]

Options:
Model:                           Continuous: Random Walk
Tree File Name:                  tree_simlation_8.nex
Data File Name:                  simulated_data_logged_8.txt
Log File Name:                   simulated_data_logged_8.txt.Log.txt
Save Initial Trees:              False
Save Trees:                      False
Summary:                         False
Seed:                            1360317458
Precision:                       64 bits
Cores:                           1
Analysis Type:                   MCMC
Sample Period:                   1000
Iterations:                      1010000
Burn in:                         10000
MCMC ML Start:                   False
Schedule File:                   simulated_data_logged_8.txt.Schedule.txt
Rate Dev:                        AutoTune
No of Rates:                     1
Test for trait correlation:      True
Kappa:                           Not in use
Delta:                           Not in use
Lambda:                          Not in use
OU:                              Not in use
Min Trans Taxa No:               10
RJ Local Kappa:                  False
RJ Local Lambda:                 False
RJ Local Delta:                  False
RJ Local OU:                     False
Restrictions:
    alpha-1                      None
Prior Information:
    Priors
        alpha-1 - uniform -100.00 100.00 
Tree Information
     Trees:                      1
     Taxa:                       200
     Sites:                      1
Iteration	Lh	Tree No	Alpha 1	Sigma^2 1 	
11000	-30.601834	1	5.344022527404	0.072354386014	
12000	-30.610187	1	5.214511332462	0.072360430044	
13000	-31.009866	1	5.121007692076	0.072650218309	
14000	-30.551786	1	5.244495601085	0.072318183449	
15000	-31.334312	1	5.487942945687	0.072886311666	
16000	-30.585869	1	5.225011192708	0.072342835905	
17000	-30.609485	1	5.214790916152	0.072359922447	
18000	-31.112293	1	5.104824617485	0.072724669732	
19000	-30.580779	1	5.227468714820	0.072339153803	
20000	-30.620914	1	5.210373491601	0.072368192677	
21000	-31.279334	1	5.081195908488	0.072846251338	
22000	-30.549803	1	5.245961506816	0.072316749091	
23000	-31.134739	1	5.460472402785	0.072740995326	
24000	-33.742687	1	4.865473155586	0.074662996051	
25000	-30.870183	1	5.146139579373	0.072548809427	
26000	-31.628345	1	5.522875221468	0.073100937156	
27000	-31.401761	1	5.065495604997	0.072935489126	
28000	-31.510568	1	5.509512631113	0.073014891643	
29000	-30.560153	1	5.238869613078	0.072324234485	
30000	-30.822806	1	5.155795284844	0.072514445663	
31000	-30.975668	1	5.126784635112	0.072625377499	
32000	-30.554003	1	5.242924108830	0.072319786456	
33000	-30.644226	1	5.359818062937	0.072385064751	
34000	-30.581346	1	5.227189566693	0.072339563727	
35000	-30.674879	1	5.192438790748	0.072407256820	
36000	-30.812974	1	5.404050136499	0.072507316826	
37000	-30.687508	1	5.373200446071	0.072416401186	
38000	-30.526603	1	5.280617150224	0.072299973682	
39000	-30.803397	1	5.159971809160	0.072500372544	
40000	-32.157411	1	4.986272291288	0.073488714066	
41000	-30.590443	1	5.339051826372	0.072346144593	
42000	-30.527224	1	5.275234863573	0.072300422437	
43000	-31.723027	1	5.533115191300	0.073170183393	
44000	-31.024838	1	5.443400762872	0.072661096317	
45000	-30.611637	1	5.213937065402	0.072361479364	
46000	-30.604179	1	5.216945285349	0.072356082863	
47000	-30.651019	1	5.199878881112	0.072389982578	
48000	-30.528882	1	5.291949425690	0.072301621475	
49000	-30.596816	1	5.220060668389	0.072350755245	
50000	-30.527434	1	5.274336189241	0.072300574625	
51000	-31.458686	1	5.503376958145	0.072977019825	
52000	-30.585140	1	5.225356719162	0.072342308214	
53000	-30.999867	1	5.439268105119	0.072642954026	
54000	-30.674011	1	5.192698489195	0.072406628334	
55000	-30.644946	1	5.360059370104	0.072385586396	
56000	-30.908186	1	5.423078471266	0.072576385216	
57000	-31.285350	1	5.080396105122	0.072850634159	
58000	-30.537522	1	5.304990975939	0.072307868738	
59000	-31.024410	1	5.443330762048	0.072660785123	
60000	-30.957120	1	5.130009448239	0.072611908166	
61000	-30.809944	1	5.158547128451	0.072505119452	
62000	-30.533440	1	5.261963942371	0.072304917231	
63000	-31.350595	1	5.071916071047	0.072898180794	
64000	-30.583589	1	5.335844590191	0.072341186004	
65000	-30.627625	1	5.207903603343	0.072373049600	
66000	-30.804416	1	5.159748989961	0.072501111292	
67000	-33.672543	1	4.870101664476	0.074610642752	
68000	-30.813907	1	5.157692711188	0.072507992948	
69000	-31.672356	1	5.034256705071	0.073133116200	
70000	-30.729670	1	5.177350842627	0.072446940156	
71000	-30.773322	1	5.166742750093	0.072478571931	
72000	-31.425635	1	5.062563173983	0.072952904436	
73000	-31.210799	1	5.090540189098	0.072796343312	
74000	-30.541878	1	5.252563325324	0.072311018375	
75000	-31.578126	1	5.517268001165	0.073064235450	
76000	-30.577778	1	5.332971243229	0.072336982774	
77000	-30.886293	1	5.143009318189	0.072560497564	
78000	-30.788266	1	5.163329824831	0.072489403765	
79000	-30.678420	1	5.370556065476	0.072409820389	
80000	-31.060642	1	5.449150817860	0.072687116769	
81000	-30.558092	1	5.321759959987	0.072322743901	
82000	-35.320078	1	5.790249845651	0.075850061452	
83000	-30.595810	1	5.341444849462	0.072350027793	
84000	-30.548940	1	5.315324911957	0.072316125380	
85000	-31.439295	1	5.501040704708	0.072962870452	
86000	-31.068630	1	5.450407276370	0.072692923060	
87000	-33.801869	1	5.700338148404	0.074707196448	
88000	-30.575324	1	5.230234818898	0.072335207128	
89000	-30.748786	1	5.389365318063	0.072460790751	
90000	-31.958747	1	5.557000866617	0.073342863639	
91000	-30.528378	1	5.271281550369	0.072301257213	
92000	-30.968039	1	5.128102921534	0.072619836906	
93000	-30.526601	1	5.280968054099	0.072299971962	
94000	-30.543814	1	5.250817320549	0.072312417948	
95000	-30.550380	1	5.245528798261	0.072317166368	
96000	-30.754995	1	5.390870932795	0.072465289406	
97000	-30.573075	1	5.231419408543	0.072333581015	
98000	-30.527317	1	5.274818968789	0.072300490119	
99000	-30.594790	1	5.340997214419	0.072349289488	
100000	-30.956086	1	5.431752222067	0.072611157781	
101000	-31.076187	1	5.451587542300	0.072698416617	
102000	-30.907230	1	5.139043374122	0.072575691286	
103000	-30.527144	1	5.286329756635	0.072300364921	
104000	-30.526850	1	5.284600702214	0.072300152226	
105000	-31.023096	1	5.443115904549	0.072659830792	
106000	-31.475163	1	5.505343433927	0.072989045477	
107000	-30.766575	1	5.168317473401	0.072473681630	
108000	-30.543405	1	5.251177630806	0.072312122294	
109000	-30.621259	1	5.210244494964	0.072368442209	
110000	-31.429559	1	5.499858425237	0.072955766989	
111000	-32.167608	1	5.576598503587	0.073496207950	
112000	-30.810914	1	5.403605842338	0.072505822562	
113000	-30.662648	1	5.365772079304	0.072398401399	
114000	-30.641627	1	5.203001573916	0.072383183855	
115000	-30.629558	1	5.207207533010	0.072374448555	
116000	-30.610674	1	5.347625388723	0.072360782361	
117000	-30.683050	1	5.190030343653	0.072413173368	
118000	-32.589188	1	5.612754542477	0.073806707697	
119000	-30.625409	1	5.208709965972	0.072371445564	
120000	-33.457404	1	5.677329671055	0.074450298551	
121000	-31.278193	1	5.480595440661	0.072845420345	
122000	-30.964366	1	5.128741562297	0.072617169885	
123000	-31.381339	1	5.068035398330	0.072920595874	
124000	-30.574568	1	5.230629616090	0.072334660913	
125000	-30.663477	1	5.195913222883	0.072399001364	
126000	-30.526876	1	5.284787122318	0.072300171221	
127000	-30.591126	1	5.339361892914	0.072346638903	
128000	-30.990411	1	5.124268317133	0.072636085342	
129000	-30.554667	1	5.242465466430	0.072320267041	
130000	-30.570527	1	5.329146112796	0.072331737956	
131000	-30.588148	1	5.337997955903	0.072344484180	
132000	-31.722260	1	5.028909543681	0.073169621758	
133000	-31.532064	1	5.512007945841	0.073030588511	
134000	-31.223366	1	5.088793187879	0.072805492418	
135000	-30.623667	1	5.209350129329	0.072370184810	
136000	-30.809358	1	5.403269328006	0.072504694383	
137000	-32.098313	1	4.991704108701	0.073445296785	
138000	-30.803294	1	5.401949151484	0.072500298371	
139000	-30.694427	1	5.186779236684	0.072421411829	
140000	-31.080372	1	5.109705583584	0.072701459406	
141000	-30.581089	1	5.334627403241	0.072339377869	
142000	-30.585244	1	5.336635843752	0.072342383165	
143000	-30.578237	1	5.333203664531	0.072337314366	
144000	-30.532317	1	5.298348120152	0.072304104824	
145000	-30.751972	1	5.390140541679	0.072463099306	
146000	-30.537163	1	5.257351148019	0.072307608709	
147000	-30.739949	1	5.174758031211	0.072454387080	
148000	-30.710014	1	5.379445085402	0.072432701358	
149000	-30.530875	1	5.265945857714	0.072303062297	
150000	-30.826479	1	5.406922908499	0.072517109053	
151000	-31.703454	1	5.531031901039	0.073155862869	
152000	-30.651073	1	5.199861264740	0.072390021690	
153000	-30.925694	1	5.426308237047	0.072589092493	
154000	-31.434948	1	5.500513607546	0.072959698779	
155000	-30.564788	1	5.325888361142	0.072327586930	
156000	-31.218586	1	5.089455796352	0.072802012479	
157000	-30.698844	1	5.376396691323	0.072424610873	
158000	-30.527021	1	5.276261151346	0.072300275678	
159000	-31.372313	1	5.492775916759	0.072914014529	
160000	-31.178071	1	5.466777510770	0.072772522074	
161000	-30.818498	1	5.156710173578	0.072511322031	
162000	-30.679692	1	5.370930965222	0.072410741718	
163000	-30.533091	1	5.299487945823	0.072304664806	
164000	-30.528411	1	5.271193105228	0.072301280782	
165000	-31.707665	1	5.531481552439	0.073158943715	
166000	-30.564216	1	5.236392680243	0.072327173269	
167000	-30.546191	1	5.313141011764	0.072314136856	
168000	-31.507101	1	5.052835684602	0.073012360299	
169000	-30.541541	1	5.309064790890	0.072310774577	
170000	-31.003878	1	5.122004184605	0.072645868195	
171000	-30.926461	1	5.426448109152	0.072589649260	
172000	-31.161968	1	5.464459471666	0.072760804931	
173000	-31.602756	1	5.041909218848	0.073082233443	
174000	-30.711387	1	5.379813343748	0.072433695943	
175000	-30.527386	1	5.274529583519	0.072300540007	
176000	-31.743611	1	5.535288018426	0.073185245974	
177000	-30.608976	1	5.214994814167	0.072359553610	
178000	-30.539442	1	5.307016758249	0.072309256934	
179000	-30.760127	1	5.169843076165	0.072469008613	
180000	-30.565226	1	5.235798290446	0.072327903477	
181000	-34.343926	1	5.734330289683	0.075113251729	
182000	-30.828562	1	5.154583013468	0.072518619922	
183000	-30.580398	1	5.227657228255	0.072338878182	
184000	-30.526981	1	5.276489487836	0.072300246947	
185000	-31.144426	1	5.461900836471	0.072748042420	
186000	-30.532537	1	5.263264324236	0.072304263732	
187000	-34.210795	1	5.726205444711	0.075013319173	
188000	-30.528163	1	5.271887893747	0.072301101401	
189000	-31.276460	1	5.480364246258	0.072844157654	
190000	-31.537700	1	5.049285509531	0.073034704707	
191000	-32.290699	1	4.974363279475	0.073586731140	
192000	-31.826355	1	5.543845813202	0.073245827689	
193000	-30.543092	1	5.310486864791	0.072311895915	
194000	-30.528923	1	5.269895592542	0.072301651159	
195000	-30.865595	1	5.414898805411	0.072545480326	
196000	-30.527487	1	5.274130162223	0.072300612631	
197000	-30.545535	1	5.312598278916	0.072313662932	
198000	-30.651427	1	5.199746169516	0.072390277431	
199000	-30.561748	1	5.324062754849	0.072325387768	
200000	-30.549871	1	5.245910053569	0.072316798440	
201000	-30.536503	1	5.303842767554	0.072307131795	
202000	-31.152693	1	5.098832342901	0.072754056458	
203000	-30.904495	1	5.422388226122	0.072573706533	
204000	-31.617982	1	5.521728581204	0.073093361887	
205000	-30.617404	1	5.211700361152	0.072365652403	
206000	-31.742987	1	5.535222375581	0.073184789028	
207000	-36.817957	1	5.866628464758	0.076994755186	
208000	-30.526724	1	5.278420209419	0.072300061068	
209000	-31.493185	1	5.507475045886	0.073002200560	
210000	-30.729350	1	5.177432690488	0.072446708073	
211000	-31.540037	1	5.512926742440	0.073036411171	
212000	-33.237025	1	4.900017659039	0.074286406697	
213000	-30.526650	1	5.282588551906	0.072300007745	
214000	-30.556861	1	5.240988723248	0.072321853555	
215000	-30.564606	1	5.236162587889	0.072327454790	
216000	-30.637773	1	5.357623501771	0.072380393833	
217000	-31.211306	1	5.090469364554	0.072796712597	
218000	-30.660973	1	5.196695398613	0.072397188440	
219000	-30.543945	1	5.311240622369	0.072312512719	
220000	-30.606627	1	5.215942609512	0.072357854057	
221000	-31.726249	1	5.533456522173	0.073172541027	
222000	-31.465473	1	5.057754343343	0.072981972970	
223000	-30.544298	1	5.311547287951	0.072312768116	
224000	-30.629497	1	5.354713719574	0.072374403930	
225000	-32.216045	1	5.580966199307	0.073531816297	
226000	-30.532480	1	5.263349075539	0.072304222748	
227000	-30.714465	1	5.181309394793	0.072435925603	
228000	-32.872765	1	4.926863448509	0.074016303652	
229000	-30.568199	1	5.327851476798	0.072330053544	
230000	-30.534238	1	5.301057432517	0.072305494077	
231000	-30.556796	1	5.241031974954	0.072321806240	
232000	-30.584550	1	5.225637847035	0.072341881285	
233000	-30.578692	1	5.228509593021	0.072337644100	
234000	-31.920995	1	5.008630750663	0.073315179900	
235000	-34.289940	1	4.830891433541	0.075072711550	
236000	-31.360658	1	5.491305240484	0.072905516847	
237000	-30.585887	1	5.336940699024	0.072342848983	
238000	-31.773612	1	5.023520417562	0.073207205770	
239000	-30.745627	1	5.388591082444	0.072458501559	
240000	-33.094884	1	5.651669762431	0.074180889982	
241000	-30.713290	1	5.181621865850	0.072435074429	
242000	-30.775413	1	5.395684077293	0.072480086974	
243000	-30.976786	1	5.126592291724	0.072626189871	
244000	-30.535258	1	5.259586558253	0.072306231648	
245000	-31.319927	1	5.075859121293	0.072875827671	
246000	-31.944853	1	5.006294265364	0.073332674101	
247000	-30.726708	1	5.383833326281	0.072444794497	
248000	-30.593206	1	5.221647636279	0.072348143514	
249000	-30.643388	1	5.359536820540	0.072384458787	
250000	-30.537519	1	5.304986987814	0.072307866116	
251000	-30.569128	1	5.328372124059	0.072330725426	
252000	-31.132209	1	5.460097571565	0.072739155370	
253000	-31.309830	1	5.484769688597	0.072868470124	
254000	-30.527205	1	5.275323419951	0.072300408637	
255000	-32.650470	1	4.944244333589	0.073851951360	
256000	-30.605061	1	5.345360961909	0.072356720722	
257000	-31.199087	1	5.469760646408	0.072787817583	
258000	-30.526601	1	5.280983696825	0.072299971964	
259000	-30.737918	1	5.175265140342	0.072452916113	
260000	-30.549162	1	5.246448640118	0.072316285463	
261000	-30.571544	1	5.329700485226	0.072332473263	
262000	-31.015513	1	5.120073578014	0.072654320798	
263000	-30.706655	1	5.183405035241	0.072430268207	
264000	-30.547613	1	5.247654473325	0.072315165757	
265000	-30.550665	1	5.245316783657	0.072317372692	
266000	-30.558052	1	5.240209457061	0.072322714810	
267000	-30.533585	1	5.261763699707	0.072305021974	
268000	-31.211012	1	5.090510413567	0.072796498547	
269000	-30.750775	1	5.389849738482	0.072462231389	
270000	-30.542994	1	5.251543851205	0.072311825433	
271000	-30.539294	1	5.255077153834	0.072309149898	
272000	-33.616782	1	5.688127102623	0.074569051055	
273000	-30.603353	1	5.217287425862	0.072355484781	
274000	-30.594002	1	5.221294249505	0.072348719128	
275000	-30.547826	1	5.247486241270	0.072315319584	
276000	-31.313608	1	5.485262515198	0.072871222945	
277000	-30.819943	1	5.156402575384	0.072512369682	
278000	-32.054792	1	5.566175020378	0.073413339118	
279000	-30.715081	1	5.380797359833	0.072436371769	
280000	-30.568180	1	5.234102255751	0.072330040227	
281000	-30.536285	1	5.303589505398	0.072306974105	
282000	-33.128349	1	5.654108430477	0.074205718934	
283000	-30.632286	1	5.355707105430	0.072376422797	
284000	-30.573965	1	5.230947178261	0.072334224652	
285000	-30.764677	1	5.393179011676	0.072472306241	
286000	-30.528096	1	5.289858177953	0.072301052875	
287000	-32.306162	1	5.588932815626	0.073598110414	
288000	-30.537254	1	5.257249807298	0.072307674379	
289000	-30.526824	1	5.277539321366	0.072300133217	
290000	-30.567926	1	5.327697492540	0.072329856252	
291000	-35.179620	1	4.779387959763	0.075743598475	
292000	-30.640610	1	5.203347115859	0.072382447945	
293000	-30.574486	1	5.331270517312	0.072334601374	
294000	-31.036536	1	5.445301343764	0.072669596784	
295000	-31.276851	1	5.480416407765	0.072844442412	
296000	-31.976120	1	5.003261265251	0.073355606301	
297000	-30.539099	1	5.255277321401	0.072309008553	
298000	-32.478970	1	4.958264431446	0.073725404332	
299000	-30.700670	1	5.376901698204	0.072425933588	
300000	-31.637614	1	5.038047140642	0.073107712630	
301000	-30.530458	1	5.266698482265	0.072302760468	
302000	-30.987006	1	5.437097449238	0.072633612166	
303000	-30.797720	1	5.400722711163	0.072496257238	
304000	-30.533281	1	5.299756123672	0.072304801726	
305000	-31.939122	1	5.006853761762	0.073328471319	
306000	-30.588805	1	5.223641672697	0.072344959594	
307000	-30.757739	1	5.391529909384	0.072467277898	
308000	-30.568905	1	5.328247985266	0.072330564554	
309000	-30.537823	1	5.256623498417	0.072308086469	
310000	-31.614918	1	5.040554772703	0.073091122606	
311000	-31.114500	1	5.457451304624	0.072726274911	
312000	-31.017738	1	5.119706924869	0.072655937612	
313000	-32.644468	1	5.617217872008	0.073847519284	
314000	-31.340356	1	5.488719076569	0.072890717395	
315000	-30.598694	1	5.342692392537	0.072352114369	
316000	-30.818453	1	5.405223528228	0.072511289194	
317000	-32.040788	1	5.564855333865	0.073403059461	
318000	-30.573718	1	5.330865382534	0.072334045771	
319000	-31.161427	1	5.097562337813	0.072760410936	
320000	-31.209536	1	5.090716661653	0.072795423765	
321000	-31.569050	1	5.045702651733	0.073057604627	
322000	-31.817503	1	5.019000102004	0.073239343779	
323000	-30.568602	1	5.233865250240	0.072330345089	
324000	-30.589625	1	5.338678372245	0.072345552724	
325000	-30.646738	1	5.201287223507	0.072386883290	
326000	-30.582544	1	5.226604388494	0.072340429974	
327000	-30.581962	1	5.335055559973	0.072340009273	
328000	-30.546339	1	5.313262271522	0.072314243844	
329000	-30.528262	1	5.271605170529	0.072301172800	
330000	-31.925738	1	5.008164693362	0.073318657526	
331000	-30.970670	1	5.127646946957	0.072621747928	
332000	-31.124072	1	5.103056927953	0.072733236446	
333000	-30.614969	1	5.212635721825	0.072363890631	
334000	-31.705458	1	5.531245988792	0.073157329029	
335000	-30.931044	1	5.427281127496	0.072592976224	
336000	-30.617910	1	5.211507297771	0.072366019024	
337000	-30.752115	1	5.390175215887	0.072463202947	
338000	-30.850435	1	5.411864940743	0.072534483261	
339000	-30.916117	1	5.137392940264	0.072582141054	
340000	-30.620616	1	5.351458170142	0.072367976983	
341000	-30.572155	1	5.330030767438	0.072332915342	
342000	-31.224037	1	5.088700401656	0.072805980679	
343000	-30.704356	1	5.184030529788	0.072428602918	
344000	-30.566861	1	5.234851763772	0.072329086248	
345000	-32.649837	1	4.944295067782	0.073851483727	
346000	-30.530810	1	5.266059849950	0.072303015585	
347000	-30.951202	1	5.131052831398	0.072607611141	
348000	-31.593737	1	5.519024926936	0.073075642704	
349000	-32.346317	1	5.592419317273	0.073627669869	
350000	-31.045048	1	5.115272660732	0.072675782579	
351000	-32.473942	1	5.603259030856	0.073721697323	
352000	-31.494517	1	5.054311585288	0.073003172679	
353000	-31.679054	1	5.528410954494	0.073138015262	
354000	-31.887841	1	5.011910229785	0.073290877218	
355000	-31.703995	1	5.531089736132	0.073156258824	
356000	-30.558902	1	5.239662001544	0.072323329806	
357000	-30.593954	1	5.340627942261	0.072348684560	
358000	-30.975130	1	5.126877184309	0.072624986973	
359000	-31.717957	1	5.029366154705	0.073166473867	
360000	-31.012164	1	5.441316517000	0.072651888079	
361000	-31.025253	1	5.118474815186	0.072661397754	
362000	-30.640508	1	5.358561288550	0.072382373692	
363000	-30.553231	1	5.318479666060	0.072319228434	
364000	-30.529798	1	5.293967480038	0.072302283683	
365000	-31.393492	1	5.066520347178	0.072929458826	
366000	-31.486668	1	5.506706536421	0.072997443423	
367000	-30.703383	1	5.184296349587	0.072427898454	
368000	-31.919510	1	5.008776828135	0.073314091123	
369000	-30.858078	1	5.413403131658	0.072540027361	
370000	-30.653717	1	5.199003951076	0.072391935349	
371000	-30.772370	1	5.394979702160	0.072477881824	
372000	-31.568573	1	5.516186583202	0.073057256103	
373000	-31.049959	1	5.114487668861	0.072679351786	
374000	-31.030378	1	5.117639870132	0.072665121469	
375000	-30.615810	1	5.212311465217	0.072364498663	
376000	-30.876031	1	5.416948370972	0.072553052142	
377000	-31.359639	1	5.491176132141	0.072904773676	
378000	-30.710485	1	5.379571608997	0.072433042652	
379000	-31.355971	1	5.490710914520	0.072902099583	
380000	-31.489460	1	5.507036077987	0.072999481333	
381000	-30.748697	1	5.389343562902	0.072460726203	
382000	-30.771298	1	5.167213053196	0.072477104296	
383000	-32.262188	1	5.585070545923	0.073565753598	
384000	-30.527084	1	5.275920663438	0.072300321171	
385000	-31.862733	1	5.014419993665	0.073272477411	
386000	-31.032380	1	5.117314781354	0.072666576472	
387000	-30.852853	1	5.412353665165	0.072536237749	
388000	-31.171684	1	5.096081829450	0.072767874406	
389000	-31.020258	1	5.119292663916	0.072657768788	
390000	-30.755699	1	5.391040423196	0.072465799715	
391000	-31.645985	1	5.037128482972	0.073113833381	
392000	-31.174150	1	5.466215734705	0.072769668924	
393000	-30.555708	1	5.320185209456	0.072321019490	
394000	-30.529571	1	5.268444823100	0.072302119858	
395000	-30.594665	1	5.340942234892	0.072349199186	
396000	-32.548257	1	4.952531118887	0.073776503565	
397000	-30.820934	1	5.156192000297	0.072513088375	
398000	-30.573910	1	5.230976175598	0.072334184953	
399000	-30.671537	1	5.368500459292	0.072404837056	
400000	-30.531642	1	5.264652570648	0.072303617167	
401000	-34.117940	1	5.720456228464	0.074943697758	
402000	-30.533293	1	5.262170580492	0.072304810293	
403000	-32.062412	1	5.566890651628	0.073418933442	
404000	-33.135447	1	5.654623749129	0.074210986414	
405000	-30.993033	1	5.438118504620	0.072637990420	
406000	-30.529381	1	5.293090995961	0.072301982376	
407000	-30.787637	1	5.163471470635	0.072488947872	
408000	-32.418733	1	4.963329786272	0.073681007101	
409000	-31.185314	1	5.094132415729	0.072777793220	
410000	-30.774120	1	5.166558045489	0.072479149979	
411000	-30.570602	1	5.232756531195	0.072331791668	
412000	-30.585666	1	5.336835862533	0.072342688507	
413000	-30.693273	1	5.374839450620	0.072420576101	
414000	-30.544293	1	5.250400644755	0.072312764284	
415000	-31.488848	1	5.506963828475	0.072999034282	
416000	-31.056748	1	5.113408450773	0.072684286322	
417000	-30.550969	1	5.245092692500	0.072317592107	
418000	-30.536594	1	5.303947740628	0.072307197670	
419000	-30.582781	1	5.226489257598	0.072340601507	
420000	-31.455149	1	5.058990733561	0.072974438752	
421000	-32.646224	1	5.617358683296	0.073848815702	
422000	-30.845484	1	5.410858978939	0.072530892505	
423000	-30.971257	1	5.434397991490	0.072622174446	
424000	-30.561020	1	5.238329474365	0.072324861019	
425000	-30.926651	1	5.135460625215	0.072589787153	
426000	-35.729451	1	4.749844470287	0.076161207373	
427000	-30.908863	1	5.138738662473	0.072576876463	
428000	-30.541034	1	5.253359021817	0.072310408237	
429000	-31.917014	1	5.552920868829	0.073312261447	
430000	-30.601688	1	5.217982170262	0.072354280186	
431000	-31.088162	1	5.453441525910	0.072707122999	
432000	-30.854191	1	5.412623222453	0.072537208240	
433000	-30.597583	1	5.342214891377	0.072351310693	
434000	-30.622301	1	5.352087386219	0.072369196532	
435000	-31.314686	1	5.076540398905	0.072872008635	
436000	-31.660426	1	5.035551785550	0.073124392313	
437000	-30.737238	1	5.175435699938	0.072452422955	
438000	-31.779479	1	5.022911671546	0.073211501168	
439000	-30.569731	1	5.233236252413	0.072331161631	
440000	-30.634983	1	5.356655217590	0.072378374849	
441000	-30.567393	1	5.234548103013	0.072329470897	
442000	-30.616701	1	5.211969001317	0.072365143962	
443000	-30.530113	1	5.267350579022	0.072302511492	
444000	-32.722240	1	5.623402787084	0.073904974075	
445000	-31.010589	1	5.441055590716	0.072650743677	
446000	-31.791965	1	5.021620850480	0.073220642948	
447000	-30.788792	1	5.163211448802	0.072489785185	
448000	-30.554907	1	5.242301428547	0.072320440325	
449000	-31.112259	1	5.457113661019	0.072724645253	
450000	-31.002967	1	5.122156279702	0.072645206626	
451000	-30.759062	1	5.170097116984	0.072468236658	
452000	-30.536524	1	5.303866434874	0.072307146621	
453000	-30.798742	1	5.160994859779	0.072496998107	
454000	-32.102164	1	4.991347179691	0.073448124976	
455000	-30.532347	1	5.263549626570	0.072304126548	
456000	-30.572929	1	5.330445751669	0.072333475026	
457000	-34.581951	1	5.748530844465	0.075292252686	
458000	-30.683709	1	5.372104340993	0.072413650193	
459000	-30.529360	1	5.293044652602	0.072301967030	
460000	-30.590556	1	5.222840285721	0.072346226103	
461000	-30.682471	1	5.371744309065	0.072412753765	
462000	-30.818780	1	5.156650201972	0.072511526085	
463000	-31.017142	1	5.442138235578	0.072655504247	
464000	-30.636211	1	5.204860387209	0.072379263593	
465000	-30.528156	1	5.271907421340	0.072301096550	
466000	-30.747383	1	5.172921343401	0.072459773668	
467000	-31.012043	1	5.441296414445	0.072651799844	
468000	-30.625688	1	5.353335389734	0.072371647483	
469000	-30.610987	1	5.347749273125	0.072361008619	
470000	-32.402243	1	5.597213370212	0.073668858443	
471000	-30.583507	1	5.335805026691	0.072341126594	
472000	-30.586713	1	5.337328920057	0.072343445867	
473000	-30.677804	1	5.191569399592	0.072409374236	
474000	-30.706131	1	5.378396259111	0.072429889051	
475000	-31.047069	1	5.446994131448	0.072677251142	
476000	-30.533430	1	5.299964378727	0.072304909411	
477000	-30.897238	1	5.421021181499	0.072568439841	
478000	-30.672862	1	5.368899684866	0.072405795833	
479000	-30.884087	1	5.418509516724	0.072558896718	
480000	-32.320366	1	5.590170479209	0.073608565546	
481000	-30.526640	1	5.279527465478	0.072300000511	
482000	-30.594862	1	5.341028971105	0.072349341685	
483000	-31.032377	1	5.117315282627	0.072666574226	
484000	-30.562214	1	5.324347874603	0.072325725217	
485000	-30.649765	1	5.200289076026	0.072389074273	
486000	-30.566539	1	5.235036959794	0.072328852899	
487000	-32.041284	1	5.564902180844	0.073403423558	
488000	-30.526796	1	5.277761051658	0.072300113056	
489000	-30.677493	1	5.191661436722	0.072409149099	
490000	-30.819670	1	5.405482785949	0.072512171962	
491000	-30.535758	1	5.302965599624	0.072306593129	
492000	-30.858114	1	5.148532942277	0.072540053758	
493000	-31.422806	1	5.062908639890	0.072950840528	
494000	-30.596668	1	5.341818527472	0.072350648318	
495000	-30.556928	1	5.320998451448	0.072321901544	
496000	-31.003488	1	5.122069319137	0.072645584802	
497000	-31.633501	1	5.038499708626	0.073104705795	
498000	-32.572895	1	5.611427977069	0.073794683039	
499000	-31.949695	1	5.556120906014	0.073336224915	
500000	-30.607546	1	5.346373377370	0.072358519313	
501000	-31.329418	1	5.074630900702	0.072882744804	
502000	-30.725123	1	5.178518744289	0.072443645893	
503000	-30.664712	1	5.195530270850	0.072399895076	
504000	-30.709315	1	5.379257040384	0.072432194921	
505000	-31.103987	1	5.106081757501	0.072718629332	
506000	-30.604798	1	5.345252872305	0.072356530355	
507000	-31.112909	1	5.104731793245	0.072725117456	
508000	-30.639081	1	5.358073445581	0.072381340752	
509000	-31.387944	1	5.067210635503	0.072925412891	
510000	-32.138026	1	4.988043232055	0.073474469948	
511000	-30.526696	1	5.283219238479	0.072300041105	
512000	-31.621410	1	5.522108505415	0.073095867866	
513000	-30.633500	1	5.205807918306	0.072377301634	
514000	-32.488877	1	4.957438720050	0.073732708175	
515000	-30.832495	1	5.153761290197	0.072521472269	
516000	-31.957740	1	5.005040260652	0.073342124965	
517000	-31.634384	1	5.038402388885	0.073105351908	
518000	-32.034391	1	4.997692876251	0.073398363895	
519000	-30.579616	1	5.228046366412	0.072338312307	
520000	-31.117425	1	5.104052274782	0.072728402196	
521000	-31.514696	1	5.509993922799	0.073017905958	
522000	-30.802671	1	5.401812544695	0.072499846213	
523000	-31.492757	1	5.507424601756	0.073001887811	
524000	-30.596947	1	5.341939787699	0.072350850503	
525000	-31.987375	1	5.559765985046	0.073363862598	
526000	-30.527202	1	5.275337466864	0.072300406467	
527000	-30.924375	1	5.426067511413	0.072588135527	
528000	-30.832558	1	5.408195162275	0.072521517882	
529000	-30.827758	1	5.154751609745	0.072518036979	
530000	-30.970048	1	5.434188765335	0.072621296276	
531000	-30.527865	1	5.272799338810	0.072300886121	
532000	-30.534846	1	5.301841517121	0.072305933624	
533000	-30.901043	1	5.140203839763	0.072571200924	
534000	-31.143944	1	5.461829964990	0.072747691463	
535000	-30.658171	1	5.197579327629	0.072395159831	
536000	-31.107015	1	5.456320912556	0.072720831267	
537000	-30.531412	1	5.265029969719	0.072303450517	
538000	-30.552721	1	5.318118814166	0.072318859696	
539000	-30.774187	1	5.166542587220	0.072479198400	
540000	-30.861335	1	5.147890127053	0.072542389974	
541000	-30.672470	1	5.368781840149	0.072405512364	
542000	-32.053101	1	4.995927346699	0.073412097973	
543000	-31.384438	1	5.067648082217	0.072922855670	
544000	-30.907167	1	5.422888153153	0.072575645333	
545000	-30.567400	1	5.327399145370	0.072329475845	
546000	-30.531725	1	5.264519828543	0.072303676709	
547000	-30.552612	1	5.318040809868	0.072318780456	
548000	-31.738930	1	5.027147898996	0.073181820080	
549000	-30.529232	1	5.292760493152	0.072301874220	
550000	-30.753291	1	5.171483522108	0.072464054914	
551000	-30.714114	1	5.181402791649	0.072435670909	
552000	-30.684164	1	5.372236403938	0.072413979901	
553000	-30.971066	1	5.127578503929	0.072622035269	
554000	-31.144489	1	5.461910104861	0.072748088327	
555000	-31.355160	1	5.490608004739	0.072901508853	
556000	-30.753617	1	5.390538509377	0.072464290813	
557000	-30.659988	1	5.197005206539	0.072396474999	
558000	-31.019580	1	5.442539226403	0.072657275614	
559000	-30.590742	1	5.222755600128	0.072346360967	
560000	-30.805717	1	5.159465097105	0.072502054496	
561000	-30.854442	1	5.149269785642	0.072537389725	
562000	-31.185009	1	5.094175773040	0.072777571483	
563000	-30.545504	1	5.312572437064	0.072313640568	
564000	-30.929768	1	5.427049776797	0.072592050335	
565000	-30.581062	1	5.227329165163	0.072339358463	
566000	-30.571372	1	5.329607046597	0.072332348739	
567000	-32.666335	1	4.942975569012	0.073863668889	
568000	-30.806450	1	5.402637974477	0.072502586107	
569000	-30.694879	1	5.375291038586	0.072421739320	
570000	-30.638833	1	5.357988539860	0.072381161641	
571000	-30.758260	1	5.170288665281	0.072467655768	
572000	-31.192765	1	5.093075123649	0.072783216342	
573000	-30.566160	1	5.235255306022	0.072328578986	
574000	-30.529815	1	5.267941195189	0.072302296037	
575000	-30.527633	1	5.273587443455	0.072300718308	
576000	-31.738390	1	5.027204752195	0.073181425079	
577000	-30.657829	1	5.197687938688	0.072394912045	
578000	-31.055706	1	5.113573638580	0.072683528963	
579000	-30.952397	1	5.130841556031	0.072608478842	
580000	-30.526765	1	5.278028237285	0.072300090549	
581000	-30.583600	1	5.335849886883	0.072341193961	
582000	-30.931115	1	5.427293982242	0.072593027713	
583000	-30.691197	1	5.187690723989	0.072419072887	
584000	-31.040668	1	5.445967486494	0.072672599552	
585000	-30.560210	1	5.323109651077	0.072324275890	
586000	-30.997552	1	5.123063773718	0.072641272458	
587000	-30.526659	1	5.282728289775	0.072300014198	
588000	-30.573921	1	5.330972654518	0.072334192447	
589000	-33.227142	1	4.900722293258	0.074279065048	
590000	-32.628784	1	5.615957297708	0.073835937642	
591000	-30.653754	1	5.362951257601	0.072391961950	
592000	-31.015843	1	5.441924200392	0.072654560554	
593000	-30.550043	1	5.245780804887	0.072316922725	
594000	-30.609378	1	5.214833694746	0.072359844969	
595000	-30.532043	1	5.264016669520	0.072303906785	
596000	-32.491562	1	4.957215246098	0.073734688127	
597000	-30.986849	1	5.124872578444	0.072633498177	
598000	-30.530443	1	5.266724674257	0.072302750243	
599000	-30.812781	1	5.404008584804	0.072507176849	
600000	-30.677086	1	5.191781967099	0.072408854614	
601000	-30.556188	1	5.241435771595	0.072321366976	
602000	-32.024715	1	5.563333200587	0.073391262059	
603000	-32.708670	1	4.939612052478	0.073894945522	
604000	-30.937485	1	5.133499304849	0.072597652552	
605000	-30.759797	1	5.169921618814	0.072468769756	
606000	-30.781084	1	5.396985618470	0.072484197376	
607000	-30.579583	1	5.333880463540	0.072338288369	
608000	-30.555275	1	5.319892386148	0.072320706323	
609000	-30.759128	1	5.170081168706	0.072468285068	
610000	-30.617369	1	5.211713807757	0.072365626907	
611000	-31.439122	1	5.060923640939	0.072962744001	
612000	-30.879232	1	5.417570845207	0.072555374547	
613000	-30.794877	1	5.400092288838	0.072494196013	
614000	-30.725660	1	5.383563287902	0.072444035102	
615000	-30.529965	1	5.267641489232	0.072302404176	
616000	-30.555737	1	5.241738816557	0.072321040245	
617000	-30.786028	1	5.398108652899	0.072487781305	
618000	-30.627547	1	5.207932095183	0.072372992620	
619000	-31.720637	1	5.029081705662	0.073168434198	
620000	-30.842899	1	5.410330567108	0.072529017449	
621000	-30.677788	1	5.370369313067	0.072409362875	
622000	-32.020189	1	4.999040234638	0.073387940184	
623000	-32.780766	1	5.627987596971	0.073948240541	
624000	-30.533533	1	5.300107552758	0.072304984132	
625000	-30.809158	1	5.158717273136	0.072504549624	
626000	-30.527365	1	5.274616155926	0.072300524843	
627000	-30.534652	1	5.301594249591	0.072305793193	
628000	-30.735958	1	5.175757174668	0.072451495603	
629000	-30.743320	1	5.388022248659	0.072456830137	
630000	-30.592466	1	5.221978361094	0.072347607909	
631000	-31.312217	1	5.076862124741	0.072870209555	
632000	-30.556858	1	5.320952224489	0.072321850920	
633000	-31.156703	1	5.463695164822	0.072756973785	
634000	-30.601464	1	5.218076271623	0.072354118043	
635000	-31.315722	1	5.485537835719	0.072872763720	
636000	-30.541968	1	5.252479623973	0.072311083564	
637000	-30.567646	1	5.234404465258	0.072329653723	
638000	-30.563310	1	5.325009997761	0.072326517447	
639000	-30.627351	1	5.208002986377	0.072372850943	
640000	-30.537405	1	5.304862035156	0.072307784182	
641000	-30.549325	1	5.246324230037	0.072316403252	
642000	-30.528710	1	5.270417559633	0.072301496622	
643000	-30.604422	1	5.345098180256	0.072356258468	
644000	-30.889282	1	5.142436184626	0.072562666650	
645000	-30.752725	1	5.171620500159	0.072463644610	
646000	-30.562623	1	5.324596165800	0.072326020891	
647000	-30.586146	1	5.224880777674	0.072343035925	
648000	-30.638900	1	5.358011341217	0.072381209722	
649000	-30.537032	1	5.257498006032	0.072307514043	
650000	-31.678356	1	5.033607835143	0.073137504367	
651000	-30.936192	1	5.133732146695	0.072596713287	
652000	-30.647744	1	5.200954067893	0.072387611550	
653000	-32.104271	1	5.570791302991	0.073449672578	
654000	-30.528811	1	5.291777343969	0.072301570166	
655000	-30.969002	1	5.127935883522	0.072620536313	
656000	-32.397854	1	5.596839660755	0.073665625070	
657000	-30.897790	1	5.421125535491	0.072568840073	
658000	-30.566393	1	5.235121087321	0.072328747208	
659000	-30.998784	1	5.439086519860	0.072642167593	
660000	-31.236622	1	5.086967362865	0.072815143617	
661000	-30.721854	1	5.179366427220	0.072441278248	
662000	-30.659433	1	5.364763422452	0.072396073790	
663000	-30.624794	1	5.353008160689	0.072371000714	
664000	-30.553928	1	5.318967108199	0.072319732189	
665000	-30.777918	1	5.396260862922	0.072481902801	
666000	-30.706808	1	5.183363494811	0.072430379182	
667000	-30.887456	1	5.419157284602	0.072561341400	
668000	-30.599476	1	5.343026041446	0.072352679634	
669000	-31.386109	1	5.494503923575	0.072924074744	
670000	-30.548286	1	5.247125371070	0.072315652167	
671000	-30.727390	1	5.384008639054	0.072445288575	
672000	-31.766248	1	5.537656932999	0.073201815147	
673000	-30.571795	1	5.232107139812	0.072332654575	
674000	-30.713507	1	5.380379104653	0.072435231173	
675000	-30.639080	1	5.203870142758	0.072381340259	
676000	-30.692210	1	5.374539534390	0.072419806649	
677000	-32.179667	1	4.984251687393	0.073505071151	
678000	-30.638111	1	5.357740082980	0.072380638649	
679000	-30.703016	1	5.377546574374	0.072427632799	
680000	-30.526689	1	5.283129300313	0.072300035682	
681000	-30.926282	1	5.426415625431	0.072589519910	
682000	-30.577443	1	5.229142656886	0.072336740400	
683000	-30.776070	1	5.395835651873	0.072480563277	
684000	-30.703475	1	5.184271109452	0.072427965261	
685000	-30.546480	1	5.313378038865	0.072314346362	
686000	-30.851323	1	5.149898675047	0.072535127753	
687000	-30.739644	1	5.174834081576	0.072454166033	
688000	-32.958991	1	4.920337077712	0.074080152157	
689000	-30.575432	1	5.331764795164	0.072335285312	
690000	-30.819987	1	5.405550194984	0.072512401790	
691000	-30.649477	1	5.200383281114	0.072388866322	
692000	-30.527053	1	5.276085087602	0.072300298806	
693000	-30.801164	1	5.401481843347	0.072498753730	
694000	-30.898728	1	5.421302960371	0.072569521240	
695000	-30.531727	1	5.297426401336	0.072303678004	
696000	-30.701997	1	5.377267017906	0.072426894786	
697000	-30.545276	1	5.249562539052	0.072313475303	
698000	-30.542362	1	5.309826142194	0.072311368035	
699000	-30.955992	1	5.130207724297	0.072611089301	
700000	-30.526803	1	5.284240222050	0.072300118192	
701000	-30.526991	1	5.276429250574	0.072300254388	
702000	-30.775351	1	5.166273631647	0.072480041902	
703000	-30.749807	1	5.389614340988	0.072461530528	
704000	-30.960209	1	5.129467713243	0.072614150979	
705000	-30.603047	1	5.344529187829	0.072355264043	
706000	-30.862869	1	5.414358397757	0.072543503028	
707000	-30.561573	1	5.323955265552	0.072325261128	
708000	-32.052902	1	5.565997290886	0.073411951922	
709000	-31.769197	1	5.537963888174	0.073203973362	
710000	-30.795734	1	5.161660691325	0.072494817315	
711000	-30.955697	1	5.431683729287	0.072610875130	
712000	-30.531882	1	5.297674269174	0.072303790498	
713000	-30.598911	1	5.219158243427	0.072352271147	
714000	-30.556280	1	5.320568793713	0.072321433275	
715000	-30.664702	1	5.366410231467	0.072399888404	
716000	-30.794192	1	5.162003473450	0.072493699337	
717000	-32.842117	1	5.632732327542	0.073993622065	
718000	-30.592093	1	5.339797679511	0.072347338086	
719000	-31.296968	1	5.078860491446	0.072859098214	
720000	-31.742073	1	5.535126291656	0.073184120391	
721000	-31.006882	1	5.440439896810	0.072648050681	
722000	-30.545002	1	5.249793847978	0.072313277147	
723000	-31.808937	1	5.019876287100	0.073233070677	
724000	-30.587719	1	5.224144592348	0.072344173761	
725000	-31.316253	1	5.485606822732	0.072873150117	
726000	-30.578841	1	5.333508599125	0.072337751655	
727000	-30.584331	1	5.336200711907	0.072341722693	
728000	-30.640190	1	5.203490523629	0.072382143486	
729000	-30.602725	1	5.344394825505	0.072355030512	
730000	-31.161198	1	5.097595417616	0.072760244861	
731000	-31.008911	1	5.121166158223	0.072649524719	
732000	-31.521798	1	5.051123782828	0.073023091745	
733000	-31.515684	1	5.510108913826	0.073018627081	
734000	-30.650061	1	5.200192118629	0.072389288552	
735000	-30.910394	1	5.138453658181	0.072577987288	
736000	-30.549568	1	5.315804135657	0.072316579200	
737000	-30.766401	1	5.393584943891	0.072473555403	
738000	-32.987982	1	5.643775463682	0.074101631826	
739000	-30.531118	1	5.296419561835	0.072303238345	
740000	-30.625062	1	5.353106496587	0.072371194767	
741000	-30.540990	1	5.253401852510	0.072310375886	
742000	-30.527847	1	5.272857879346	0.072300873071	
743000	-30.545982	1	5.248974379028	0.072313985758	
744000	-30.627868	1	5.207815749122	0.072373225437	
745000	-31.151095	1	5.099065605760	0.072752894126	
746000	-31.001063	1	5.439468556647	0.072643823216	
747000	-31.161111	1	5.097608132494	0.072760181034	
748000	-31.519044	1	5.510499682529	0.073021080348	
749000	-33.010790	1	4.916469997100	0.074118534549	
750000	-30.744981	1	5.173511339549	0.072458033275	
751000	-31.070980	1	5.450775144680	0.072694631215	
752000	-30.605848	1	5.216259820604	0.072357290738	
753000	-30.594325	1	5.221151158551	0.072348953175	
754000	-30.944626	1	5.132220643881	0.072602837017	
755000	-31.624710	1	5.039469738815	0.073098279859	
756000	-30.684536	1	5.189599175057	0.072414249328	
757000	-31.506981	1	5.509093588352	0.073012272355	
758000	-30.875892	1	5.416921161884	0.072552950869	
759000	-30.580490	1	5.334331684939	0.072338944702	
760000	-30.548171	1	5.314727843540	0.072315568758	
761000	-30.830976	1	5.407865311872	0.072520370574	
762000	-31.103304	1	5.106185448292	0.072718133042	
763000	-30.537869	1	5.256574597062	0.072308119096	
764000	-30.603178	1	5.344583264782	0.072355358172	
765000	-32.458796	1	4.959952361287	0.073710531797	
766000	-30.958330	1	5.129796987746	0.072612786807	
767000	-30.850683	1	5.411915235149	0.072534663513	
768000	-30.666609	1	5.194944808690	0.072401269156	
769000	-30.529164	1	5.269335102514	0.072301825406	
770000	-30.590146	1	5.223026870569	0.072345929655	
771000	-30.678832	1	5.191265694714	0.072410118791	
772000	-31.120745	1	5.458388896151	0.072730816623	
773000	-30.970588	1	5.434282138254	0.072621688036	
774000	-30.713824	1	5.181479865211	0.072435460908	
775000	-30.583683	1	5.335890097156	0.072341254391	
776000	-30.537028	1	5.257502157963	0.072307511376	
777000	-30.562979	1	5.324810864187	0.072326277922	
778000	-30.550341	1	5.316385880041	0.072317138555	
779000	-31.016789	1	5.442080180825	0.072655248157	
780000	-30.534131	1	5.261026919236	0.072305416822	
781000	-30.734319	1	5.385773058108	0.072450308031	
782000	-32.249634	1	5.583959195194	0.073556518727	
783000	-31.487265	1	5.506777025845	0.072997879085	
784000	-31.693674	1	5.529984613769	0.073148708700	
785000	-30.599642	1	5.218846354842	0.072352800245	
786000	-30.852326	1	5.149696125024	0.072535855097	
787000	-31.215442	1	5.089892894333	0.072799723474	
788000	-30.765789	1	5.393441064886	0.072473112132	
789000	-30.526601	1	5.281029357740	0.072299972007	
790000	-30.727020	1	5.383913613999	0.072445020665	
791000	-30.628712	1	5.207511474914	0.072373836064	
792000	-30.549442	1	5.246235170977	0.072316487832	
793000	-30.590163	1	5.223019079714	0.072345942014	
794000	-30.566669	1	5.234961907751	0.072328947353	
795000	-30.534196	1	5.301002062955	0.072305463674	
796000	-31.445893	1	5.501838387520	0.072967684769	
797000	-30.636572	1	5.204734987254	0.072379525088	
798000	-30.526623	1	5.282045406024	0.072299987742	
799000	-30.785279	1	5.397939208025	0.072487238346	
800000	-31.062914	1	5.449509037601	0.072688767754	
801000	-30.763848	1	5.392983171580	0.072471705201	
802000	-30.586814	1	5.224566720191	0.072343519512	
803000	-30.894693	1	5.420538559186	0.072566592704	
804000	-30.599917	1	5.343213684225	0.072352998876	
805000	-30.529804	1	5.267962840521	0.072302288322	
806000	-30.653323	1	5.362812105490	0.072391649927	
807000	-30.663971	1	5.366183564949	0.072399358955	
808000	-30.529544	1	5.268503847074	0.072302099664	
809000	-30.551587	1	5.317302807661	0.072318039001	
810000	-32.820374	1	4.930885528598	0.073977535736	
811000	-32.195991	1	4.982777946687	0.073517071787	
812000	-31.245109	1	5.476136161680	0.072821323619	
813000	-31.303707	1	5.077974930476	0.072864008631	
814000	-30.912090	1	5.423804982209	0.072579218727	
815000	-30.531409	1	5.265035498743	0.072303448104	
816000	-30.753541	1	5.171423129489	0.072464235977	
817000	-31.876022	1	5.013088790542	0.073282215372	
818000	-30.812397	1	5.403925805739	0.072506898128	
819000	-32.087634	1	4.992696252639	0.073437453678	
820000	-30.863876	1	5.414558343318	0.072544233677	
821000	-30.576864	1	5.229438891011	0.072336321294	
822000	-30.688000	1	5.188601783240	0.072416757771	
823000	-31.967876	1	5.004057878399	0.073349558806	
824000	-30.678313	1	5.370524462269	0.072409742899	
825000	-30.674103	1	5.369272300253	0.072406694640	
826000	-30.635333	1	5.356777204382	0.072378627793	
827000	-30.626539	1	5.353645816742	0.072372263751	
828000	-31.188635	1	5.093660351600	0.072780210777	
829000	-30.670383	1	5.193792431946	0.072404001194	
830000	-30.529709	1	5.268158932662	0.072302219016	
831000	-30.584259	1	5.225776938600	0.072341670857	
832000	-30.648050	1	5.361090434522	0.072387833254	
833000	-30.820517	1	5.405662843920	0.072512786139	
834000	-30.537723	1	5.256732405641	0.072308014040	
835000	-30.531036	1	5.296277460285	0.072303178528	
836000	-30.804303	1	5.402169749217	0.072501029612	
837000	-30.739995	1	5.387196879424	0.072454420682	
838000	-31.221922	1	5.088993232474	0.072804440542	
839000	-30.618061	1	5.350493466215	0.072366128239	
840000	-30.576673	1	5.229536592809	0.072336183594	
841000	-30.554450	1	5.319328403167	0.072320109772	
842000	-32.183427	1	4.983911546340	0.073507835634	
843000	-30.846128	1	5.150953097480	0.072531359529	
844000	-30.755023	1	5.390877834218	0.072465310169	
845000	-30.527665	1	5.273472274542	0.072300741770	
846000	-30.651576	1	5.362245904328	0.072390385794	
847000	-30.736742	1	5.175560036330	0.072452063948	
848000	-30.609027	1	5.346968894562	0.072359590377	
849000	-31.352040	1	5.071732082681	0.072899234216	
850000	-30.710856	1	5.182272145725	0.072433311629	
851000	-30.870705	1	5.146037200434	0.072549187458	
852000	-30.529964	1	5.294299929271	0.072302403469	
853000	-31.246646	1	5.085597785592	0.072822443020	
854000	-31.463470	1	5.503949646757	0.072980511080	
855000	-30.623180	1	5.352413260701	0.072369832403	
856000	-30.689218	1	5.188253638714	0.072417639768	
857000	-30.577352	1	5.229188978186	0.072336674707	
858000	-30.529988	1	5.267595458933	0.072302421002	
859000	-30.613188	1	5.348614975605	0.072362601431	
860000	-30.625985	1	5.208499532161	0.072371862447	
861000	-30.662021	1	5.365576258451	0.072397947338	
862000	-30.534504	1	5.301404274578	0.072305686437	
863000	-30.973788	1	5.127108397956	0.072624012357	
864000	-30.711778	1	5.182025320330	0.072433979368	
865000	-31.947192	1	5.555877077931	0.073334389143	
866000	-30.596891	1	5.341915381610	0.072350809777	
867000	-30.688948	1	5.188330717908	0.072417444208	
868000	-31.032922	1	5.444716500686	0.072666970504	
869000	-32.010166	1	4.999994770887	0.073380585580	
870000	-30.541833	1	5.252605456206	0.072310985634	
871000	-30.744938	1	5.388421465316	0.072458002241	
872000	-31.605334	1	5.041621521386	0.073084117387	
873000	-31.533496	1	5.049770059023	0.073031634674	
874000	-30.698273	1	5.185705103140	0.072424197327	
875000	-31.171591	1	5.096095202836	0.072767806720	
876000	-30.953296	1	5.431260490476	0.072609131387	
877000	-30.867479	1	5.415271067372	0.072546847046	
878000	-31.001601	1	5.439558621538	0.072644214110	
879000	-30.621321	1	5.210221171213	0.072368487376	
880000	-30.527619	1	5.273636662565	0.072300708391	
881000	-31.298580	1	5.078648367012	0.072860272485	
882000	-30.540079	1	5.307655155416	0.072309717684	
883000	-33.750285	1	5.696968658365	0.074668669125	
884000	-30.562361	1	5.324437290374	0.072325831502	
885000	-30.760767	1	5.392252539684	0.072469472135	
886000	-30.594556	1	5.221048969233	0.072349120663	
887000	-31.052113	1	5.447798845695	0.072680917366	
888000	-30.728677	1	5.384338525598	0.072446220566	
889000	-31.623292	1	5.522316769858	0.073097243254	
890000	-32.433453	1	5.599858575467	0.073691854333	
891000	-30.689240	1	5.373696029674	0.072417655793	
892000	-30.903299	1	5.422163768867	0.072572838276	
893000	-30.561111	1	5.323670762064	0.072324927464	
894000	-33.206138	1	5.659719513118	0.074263465616	
895000	-30.940002	1	5.133047501447	0.072599479323	
896000	-30.623036	1	5.352360058160	0.072369728391	
897000	-30.597330	1	5.342105255712	0.072351127047	
898000	-31.453739	1	5.502783168186	0.072973409411	
899000	-31.427993	1	5.062275643143	0.072954624715	
900000	-31.018882	1	5.119518713699	0.072656768988	
901000	-30.648059	1	5.361093180729	0.072387839278	
902000	-30.786240	1	5.163786819789	0.072487934879	
903000	-30.803592	1	5.159929016955	0.072500514314	
904000	-34.352630	1	5.734856771988	0.075119789609	
905000	-30.548996	1	5.246575547647	0.072316165746	
906000	-31.698697	1	5.031420317147	0.073152383002	
907000	-30.675402	1	5.192282832375	0.072407635137	
908000	-31.693830	1	5.031942058009	0.073148822430	
909000	-32.089892	1	5.569457120390	0.073439111666	
910000	-30.881638	1	5.418036789393	0.072557119891	
911000	-31.088025	1	5.108523011234	0.072707022996	
912000	-31.220933	1	5.089130285622	0.072803720520	
913000	-30.966730	1	5.128330242804	0.072618886312	
914000	-30.708142	1	5.378940745946	0.072431345271	
915000	-30.561442	1	5.238068719865	0.072325166340	
916000	-30.752075	1	5.171778002247	0.072463173463	
917000	-31.459294	1	5.503449870389	0.072977463818	
918000	-31.387591	1	5.494688708440	0.072925155374	
919000	-30.865004	1	5.414781872185	0.072545051801	
920000	-31.287547	1	5.080104854159	0.072852234526	
921000	-30.714141	1	5.380547735193	0.072435690458	
922000	-30.546676	1	5.313537308082	0.072314488002	
923000	-30.724047	1	5.178797110467	0.072442866225	
924000	-31.603979	1	5.520170645383	0.073083127070	
925000	-30.539184	1	5.306754057795	0.072309070575	
926000	-30.666506	1	5.366966781713	0.072401194363	
927000	-32.234028	1	4.979371169061	0.073545040679	
928000	-31.225647	1	5.473465559524	0.072807153042	
929000	-30.592937	1	5.340175682645	0.072347948771	
930000	-30.694958	1	5.186630060987	0.072421796791	
931000	-31.248204	1	5.085385741419	0.072823577738	
932000	-30.572791	1	5.330371759435	0.072333374888	
933000	-30.532357	1	5.263534848869	0.072304133599	
934000	-31.409064	1	5.497348973011	0.072940816311	
935000	-30.529457	1	5.268689203146	0.072302036871	
936000	-31.404299	1	5.496761341953	0.072937340265	
937000	-30.822882	1	5.155779262408	0.072514500571	
938000	-30.647241	1	5.360822818025	0.072387247278	
939000	-30.527146	1	5.286336386770	0.072300365894	
940000	-30.546687	1	5.248397659579	0.072314495480	
941000	-30.550464	1	5.316477466588	0.072317227461	
942000	-30.528006	1	5.289587917099	0.072300988128	
943000	-31.267684	1	5.479189622467	0.072837764932	
944000	-30.980302	1	5.435954067718	0.072628743256	
945000	-31.067653	1	5.450254021492	0.072692212531	
946000	-30.738677	1	5.386867919860	0.072453465565	
947000	-30.527033	1	5.276194912887	0.072300284280	
948000	-30.545319	1	5.312417138607	0.072313506552	
949000	-31.001877	1	5.122338529570	0.072644414727	
950000	-30.996324	1	5.123270249442	0.072640380492	
951000	-30.573041	1	5.231437789967	0.072333556085	
952000	-30.562061	1	5.324254558945	0.072325614529	
953000	-30.744030	1	5.388197509804	0.072457344168	
954000	-30.527555	1	5.273871888744	0.072300661916	
955000	-30.959418	1	5.432337145406	0.072613576831	
956000	-30.779860	1	5.396706031495	0.072483310501	
957000	-30.677433	1	5.191679161984	0.072409105767	
958000	-30.602729	1	5.344396821680	0.072355033978	
959000	-30.868330	1	5.415438893903	0.072547464444	
960000	-31.571419	1	5.516509289055	0.073059335458	
961000	-30.617209	1	5.350168547345	0.072365511304	
962000	-30.830059	1	5.407673610095	0.072519705152	
963000	-30.529287	1	5.292882568183	0.072301913821	
964000	-30.864118	1	5.414606356649	0.072544409293	
965000	-30.571539	1	5.232245563012	0.072332469671	
966000	-30.781623	1	5.397108596543	0.072484588152	
967000	-30.673231	1	5.192932495516	0.072406063606	
968000	-30.758426	1	5.391694427418	0.072467776194	
969000	-30.546396	1	5.248634320113	0.072314285211	
970000	-32.235281	1	5.582683715528	0.073545961682	
971000	-31.539564	1	5.512872392322	0.073036066096	
972000	-30.783961	1	5.164302972957	0.072486282720	
973000	-30.606323	1	5.345877080345	0.072357634118	
974000	-30.663056	1	5.196044352277	0.072398696265	
975000	-30.541847	1	5.252592716921	0.072310995529	
976000	-32.739158	1	4.937209266766	0.073917478166	
977000	-30.541736	1	5.252696172565	0.072310915302	
978000	-32.370747	1	4.967421220411	0.073645658969	
979000	-30.866367	1	5.146891746301	0.072546040868	
980000	-30.862449	1	5.147668339970	0.072543198651	
981000	-30.633658	1	5.205752498054	0.072377415710	
982000	-30.753153	1	5.390426511907	0.072463955057	
983000	-30.576928	1	5.332537609571	0.072336368068	
984000	-30.787240	1	5.398382294531	0.072488659806	
985000	-30.698962	1	5.376429613892	0.072424696891	
986000	-30.554043	1	5.242896092449	0.072319815648	
987000	-31.366568	1	5.069891077257	0.072909825887	
988000	-30.641059	1	5.358748890964	0.072382772649	
989000	-30.897806	1	5.421128666571	0.072568852086	
990000	-30.719734	1	5.382023251476	0.072439742407	
991000	-32.500916	1	4.956437918825	0.073741585799	
992000	-31.341679	1	5.488888564155	0.072891681690	
993000	-31.585786	1	5.043811692657	0.073069832414	
994000	-30.680967	1	5.190638207278	0.072411665120	
995000	-31.677676	1	5.528262097959	0.073137007252	
996000	-30.733887	1	5.385663899778	0.072449995022	
997000	-31.527768	1	5.050432003826	0.073027451079	
998000	-30.680352	1	5.371124670214	0.072411219261	
999000	-31.382222	1	5.494018464469	0.072921240213	
1000000	-30.849982	1	5.150170121497	0.072534154767	
1001000	-30.527592	1	5.288209121188	0.072300688929	
1002000	-31.589331	1	5.518530388591	0.073072423252	
1003000	-30.633361	1	5.356086276323	0.072377200513	
1004000	-31.158020	1	5.463886674163	0.072757932239	
1005000	-30.526739	1	5.283678707417	0.072300072265	
1006000	-30.570324	1	5.329034396472	0.072331590796	
1007000	-30.826794	1	5.406989113633	0.072517337385	
1008000	-30.599376	1	5.218959715323	0.072352607629	
1009000	-30.636206	1	5.204862207844	0.072379259799	
1010000	-31.413167	1	5.064089761457	0.072943808864	
