# Supplementary material for: Reply to: ‘Reconstructed evolutionary patterns from crocodile-line archosaurs demonstrate the impact of failure to log-transform body size data’
Source: Commun Biol. 2022 Feb 25;5:170. doi: 10.1038/s42003-022-03072-x (PMC8881626; doi:10.1038/s42003-022-03072-x)
Supplement: Supplementary file 4 — Supplementary Data 2 [file 42003_2022_3072_MOESM4_ESM.zip › simulations/log_files/BM/simulated_data_logged_9.txt.Log.txt]

Options:
Model:                           Continuous: Random Walk
Tree File Name:                  tree_simlation_9.nex
Data File Name:                  simulated_data_logged_9.txt
Log File Name:                   simulated_data_logged_9.txt.Log.txt
Save Initial Trees:              False
Save Trees:                      False
Summary:                         False
Seed:                            1816448176
Precision:                       64 bits
Cores:                           1
Analysis Type:                   MCMC
Sample Period:                   1000
Iterations:                      1010000
Burn in:                         10000
MCMC ML Start:                   False
Schedule File:                   simulated_data_logged_9.txt.Schedule.txt
Rate Dev:                        AutoTune
No of Rates:                     1
Test for trait correlation:      True
Kappa:                           Not in use
Delta:                           Not in use
Lambda:                          Not in use
OU:                              Not in use
Min Trans Taxa No:               10
RJ Local Kappa:                  False
RJ Local Lambda:                 False
RJ Local Delta:                  False
RJ Local OU:                     False
Restrictions:
    alpha-1                      None
Prior Information:
    Priors
        alpha-1 - uniform -100.00 100.00 
Tree Information
     Trees:                      1
     Taxa:                       200
     Sites:                      1
Iteration	Lh	Tree No	Alpha 1	Sigma^2 1 	
11000	-59.762750	1	5.190051682169	0.090979280399	
12000	-59.790825	1	5.306650423455	0.091004826333	
13000	-59.732552	1	5.250219716167	0.090951810705	
14000	-60.201298	1	5.049958411509	0.091379144318	
15000	-59.928206	1	5.361670610470	0.091129935552	
16000	-59.769597	1	5.185016065500	0.090985510615	
17000	-59.969049	1	5.373767750907	0.091167164154	
18000	-59.981291	1	5.377188068602	0.091178325544	
19000	-59.738902	1	5.263773736071	0.090957586361	
20000	-59.814353	1	5.318812474770	0.091026240543	
21000	-60.641159	1	5.502749908442	0.091781971459	
22000	-59.735595	1	5.220425205031	0.090954578281	
23000	-60.130955	1	5.413689996059	0.091314888319	
24000	-60.216363	1	5.431458813967	0.091392911724	
25000	-60.236165	1	5.043052282843	0.091411011175	
26000	-60.024922	1	5.089656793784	0.091218116056	
27000	-60.603642	1	4.981166215033	0.091747543430	
28000	-59.732297	1	5.249304358438	0.090951579229	
29000	-59.807670	1	5.315554886424	0.091020157476	
30000	-59.809504	1	5.161940348255	0.091021827312	
31000	-60.290684	1	5.032711512930	0.091460861781	
32000	-59.871993	1	5.135657524698	0.091078723668	
33000	-59.731329	1	5.244540003599	0.090950698409	
34000	-62.841703	1	4.749287143064	0.093824059784	
35000	-59.817550	1	5.158078348678	0.091029150937	
36000	-61.168550	1	4.907549471237	0.092267299840	
37000	-59.742773	1	5.209236809765	0.090961107552	
38000	-62.368031	1	4.788662500423	0.093380692957	
39000	-60.116473	1	5.067907212397	0.091301664737	
40000	-59.851403	1	5.334884620530	0.091059972549	
41000	-59.768576	1	5.185737325087	0.090984580994	
42000	-60.719262	1	4.964524954995	0.091853683660	
43000	-59.935585	1	5.363942754998	0.091136660730	
44000	-59.739991	1	5.213000365153	0.090958576665	
45000	-60.165829	1	5.421153361845	0.091346739299	
46000	-59.838665	1	5.148722237280	0.091048373907	
47000	-60.658825	1	4.973096157786	0.091798187187	
48000	-60.480900	1	5.000073109043	0.091634999762	
49000	-59.776961	1	5.298325475641	0.090992210291	
50000	-60.017272	1	5.091618236399	0.091211138221	
51000	-59.798545	1	5.167534285674	0.091011852682	
52000	-59.816774	1	5.158442739644	0.091028444672	
53000	-60.424999	1	5.009190084190	0.091583789789	
54000	-60.062235	1	5.080434725147	0.091252158412	
55000	-59.953138	1	5.109214573383	0.091152659660	
56000	-59.831601	1	5.151741062286	0.091041942404	
57000	-61.155890	1	5.569379637922	0.092255619536	
58000	-60.058828	1	5.397148567104	0.091249049553	
59000	-60.771218	1	4.957360848841	0.091901419225	
60000	-60.250211	1	5.040337150703	0.091423852342	
61000	-61.922708	1	4.828920474631	0.092965771674	
62000	-59.899125	1	5.126128334625	0.091103438090	
63000	-60.310149	1	5.449261570999	0.091478666295	
64000	-59.783689	1	5.175900640668	0.090998332916	
65000	-59.806940	1	5.315190560168	0.091019492950	
66000	-59.735893	1	5.219831807235	0.090954849299	
67000	-60.038189	1	5.392088561625	0.091230218229	
68000	-61.083817	1	5.560862965972	0.092189151640	
69000	-60.114092	1	5.068437881382	0.091299491411	
70000	-60.464464	1	5.002717725151	0.091619940036	
71000	-59.734803	1	5.256302711936	0.090953858673	
72000	-61.692131	1	4.851325704425	0.092751660629	
73000	-61.419440	1	5.598856556001	0.092499079436	
74000	-60.127448	1	5.412921873851	0.091311685951	
75000	-60.186005	1	5.053067405959	0.091365171328	
76000	-60.000059	1	5.096129536701	0.091195438879	
77000	-60.476496	1	5.477624325779	0.091630964759	
78000	-59.743656	1	5.270265021898	0.090961910354	
79000	-62.977665	1	4.738524162065	0.093951712095	
80000	-59.742588	1	5.209472022791	0.090960939442	
81000	-60.534818	1	4.991592631221	0.091684421317	
82000	-59.889211	1	5.129514649582	0.091094406458	
83000	-59.753389	1	5.280486811840	0.090970764752	
84000	-59.731930	1	5.247812327891	0.090951244930	
85000	-59.742992	1	5.208960127591	0.090961306998	
86000	-60.692145	1	4.968337753590	0.091828779484	
87000	-60.073262	1	5.400593472677	0.091262220910	
88000	-60.076615	1	5.077019711537	0.091265281300	
89000	-61.851285	1	4.835733092476	0.092899396425	
90000	-59.929295	1	5.116394592339	0.091130927962	
91000	-62.056812	1	5.661990242540	0.093090526103	
92000	-59.752581	1	5.279735999200	0.090970029238	
93000	-60.598320	1	5.496445485770	0.091742660720	
94000	-59.825350	1	5.154502111065	0.091036251154	
95000	-59.840062	1	5.330266188900	0.091049646098	
96000	-59.745259	1	5.206235627752	0.090963368842	
97000	-60.741908	1	5.517023065641	0.091874487164	
98000	-60.234755	1	5.043326753337	0.091409722896	
99000	-60.326200	1	5.026242349942	0.091493350225	
100000	-60.134959	1	5.414562899720	0.091318544682	
101000	-60.513288	1	4.994944125782	0.091664684049	
102000	-59.962710	1	5.106440908208	0.091161385239	
103000	-61.573705	1	5.615072523517	0.092641884044	
104000	-59.776734	1	5.180223481983	0.090992004099	
105000	-59.751285	1	5.199900337521	0.090968850463	
106000	-60.008649	1	5.384542308544	0.091203273070	
107000	-61.297484	1	5.585518748303	0.092386340640	
108000	-59.848625	1	5.333773976287	0.091057442590	
109000	-60.546689	1	4.989763641567	0.091695305854	
110000	-59.885070	1	5.130960302289	0.091090634397	
111000	-61.637917	1	5.621626707061	0.092701389773	
112000	-60.500251	1	5.481407388156	0.091652734560	
113000	-59.868474	1	5.136958388828	0.091075518494	
114000	-59.749590	1	5.201574500211	0.090967308460	
115000	-60.105429	1	5.408020089907	0.091291582744	
116000	-60.310422	1	5.029091970140	0.091478915804	
117000	-62.863301	1	5.730840503721	0.093844326366	
118000	-59.757732	1	5.194096869552	0.090974715380	
119000	-59.841499	1	5.147539183941	0.091050953880	
120000	-60.008453	1	5.093912201600	0.091203094313	
121000	-59.757697	1	5.284276829523	0.090974683594	
122000	-59.767427	1	5.186559889296	0.090983536007	
123000	-61.195319	1	5.573949653873	0.092292002033	
124000	-63.347501	1	4.710285163235	0.094299822162	
125000	-61.565370	1	5.614213642339	0.092634162454	
126000	-59.931834	1	5.115610026481	0.091133242524	
127000	-59.746849	1	5.204451312619	0.090964815499	
128000	-60.700010	1	5.511176594660	0.091836001663	
129000	-61.204022	1	5.574950279484	0.092300034883	
130000	-59.755964	1	5.195611031163	0.090973107425	
131000	-59.959943	1	5.107236922927	0.091158862235	
132000	-59.748669	1	5.202515868356	0.090966470884	
133000	-59.734270	1	5.255074533842	0.090953373792	
134000	-60.016786	1	5.091743687441	0.091210695063	
135000	-60.114624	1	5.410084007422	0.091299977160	
136000	-59.732363	1	5.249547156876	0.090951638673	
137000	-60.581337	1	5.493903802473	0.091727081451	
138000	-60.129947	1	5.064933599890	0.091313967768	
139000	-59.736987	1	5.217792143076	0.090955845160	
140000	-59.851511	1	5.143475766234	0.091060070525	
141000	-61.331538	1	5.589292518112	0.092417806572	
142000	-60.182557	1	5.053775617014	0.091362020729	
143000	-59.759815	1	5.192375232778	0.090976610362	
144000	-59.837278	1	5.329096258674	0.091047111306	
145000	-59.825460	1	5.154452356752	0.091036352096	
146000	-60.170767	1	5.422185759319	0.091351250217	
147000	-59.735135	1	5.257024097654	0.090954160313	
148000	-59.974181	1	5.375212005205	0.091171842963	
149000	-60.403065	1	5.012866300404	0.091563703608	
150000	-60.392213	1	5.463696139203	0.091553767945	
151000	-59.843683	1	5.146637501013	0.091052942753	
152000	-59.775841	1	5.297601644626	0.090991191781	
153000	-59.782662	1	5.176520496372	0.090997397940	
154000	-59.880023	1	5.345654663224	0.091086037851	
155000	-59.767233	1	5.186700289061	0.090983359261	
156000	-59.978447	1	5.102002208940	0.091175732088	
157000	-60.096285	1	5.405942446043	0.091283235524	
158000	-60.623510	1	5.500170749964	0.091765774279	
159000	-60.064350	1	5.398475342391	0.091254088739	
160000	-59.930745	1	5.115945887700	0.091132249889	
161000	-60.770299	1	4.957485946168	0.091900575139	
162000	-60.346774	1	5.022582064628	0.091512176269	
163000	-59.947430	1	5.110897129272	0.091147456336	
164000	-60.190285	1	5.426210923123	0.091369081356	
165000	-60.755763	1	5.518929986737	0.091887216855	
166000	-59.748745	1	5.202436870284	0.090966540356	
167000	-59.737860	1	5.262106285746	0.090956638518	
168000	-59.741035	1	5.266875620020	0.090959526718	
169000	-59.822338	1	5.322538380587	0.091033509657	
170000	-59.742875	1	5.209108000895	0.090961200176	
171000	-59.814248	1	5.318762458872	0.091026145224	
172000	-59.769208	1	5.185289688174	0.090985156480	
173000	-59.731034	1	5.241665309644	0.090950429870	
174000	-59.757955	1	5.284494136875	0.090974918714	
175000	-59.765711	1	5.187813796480	0.090981974215	
176000	-60.072944	1	5.077884767104	0.091261930736	
177000	-60.257565	1	5.439472760444	0.091430575072	
178000	-60.201644	1	5.049888520647	0.091379461094	
179000	-60.044395	1	5.084775637203	0.091235880672	
180000	-59.744103	1	5.207595181209	0.090962317742	
181000	-59.730977	1	5.237872813761	0.090950378333	
182000	-59.731107	1	5.242617153247	0.090950496873	
183000	-62.126662	1	4.810036040722	0.093155572641	
184000	-59.824236	1	5.155003545614	0.091035237152	
185000	-60.459574	1	5.003510139651	0.091615460252	
186000	-59.932484	1	5.362993114850	0.091133834913	
187000	-60.421195	1	5.468579597402	0.091580305616	
188000	-59.732220	1	5.229392345810	0.090951509242	
189000	-59.731803	1	5.247232299987	0.090951129361	
190000	-61.450839	1	4.876189346344	0.092528127797	
191000	-64.471533	1	4.631927709237	0.095365762124	
192000	-59.759668	1	5.285908422983	0.090976476557	
193000	-59.842669	1	5.147054938861	0.091052019576	
194000	-61.822269	1	4.838532473579	0.092872444255	
195000	-59.849316	1	5.334051418538	0.091058071813	
196000	-62.663765	1	4.763717908143	0.093657259359	
197000	-60.192692	1	5.051701702242	0.091371280809	
198000	-59.890018	1	5.349168055216	0.091095141689	
199000	-60.229688	1	5.434086371124	0.091405091067	
200000	-60.682605	1	4.969691773184	0.091820019155	
201000	-60.050995	1	5.083155681800	0.091241902476	
202000	-60.083600	1	5.075386304531	0.091271656731	
203000	-60.063956	1	5.398380885039	0.091253728589	
204000	-60.158897	1	5.058708845429	0.091340407624	
205000	-61.222598	1	5.577076271573	0.092317181568	
206000	-59.926210	1	5.361048991674	0.091128117199	
207000	-60.341462	1	5.454881808936	0.091507314721	
208000	-60.104939	1	5.407909269519	0.091291134898	
209000	-59.962607	1	5.371932620864	0.091161291118	
210000	-59.758767	1	5.193232961228	0.090975657400	
211000	-59.773231	1	5.295877661267	0.090988816474	
212000	-59.910584	1	5.122336087165	0.091113878322	
213000	-59.774567	1	5.296766708606	0.090990032518	
214000	-59.732267	1	5.229211810047	0.090951552038	
215000	-60.245346	1	5.437129661715	0.091419404062	
216000	-60.423192	1	5.468912352506	0.091582134654	
217000	-59.732354	1	5.228885778276	0.090951631302	
218000	-59.780633	1	5.177762710111	0.090995551908	
219000	-60.094691	1	5.405577455680	0.091281779799	
220000	-59.734484	1	5.255578206943	0.090953568271	
221000	-59.775801	1	5.297575217977	0.090991154834	
222000	-59.751729	1	5.278929538087	0.090969254247	
223000	-59.743431	1	5.208413898970	0.090961706126	
224000	-59.807942	1	5.162712636079	0.091020405650	
225000	-59.730965	1	5.240122526155	0.090950367349	
226000	-60.288250	1	5.445240854137	0.091458635332	
227000	-60.067448	1	5.399214714945	0.091256915218	
228000	-59.734094	1	5.223757403186	0.090953213010	
229000	-59.993354	1	5.380477779238	0.091189325020	
230000	-59.821211	1	5.322022578614	0.091032483521	
231000	-60.015905	1	5.091971615577	0.091209890868	
232000	-60.569771	1	4.986244694872	0.091716472848	
233000	-61.744546	1	5.632278219468	0.092800289580	
234000	-59.917684	1	5.120046790459	0.091120347554	
235000	-60.011571	1	5.385305973938	0.091205937850	
236000	-59.999010	1	5.096409056276	0.091194482183	
237000	-60.036389	1	5.391639358494	0.091228576104	
238000	-59.731159	1	5.243149111511	0.090950543769	
239000	-59.732133	1	5.229735851668	0.090951429968	
240000	-59.762351	1	5.190361138126	0.090978917334	
241000	-60.116664	1	5.067864596004	0.091301839563	
242000	-59.750623	1	5.200545767119	0.090968248034	
243000	-61.035631	1	4.923358669946	0.092144740154	
244000	-59.730959	1	5.238579661504	0.090950361824	
245000	-59.730982	1	5.237726007635	0.090950383262	
246000	-59.858686	1	5.140666452036	0.091066604645	
247000	-59.731560	1	5.232416299414	0.090950908427	
248000	-60.103679	1	5.407624261598	0.091289984479	
249000	-60.417803	1	5.010389691407	0.091577199781	
250000	-60.958246	1	5.545475048269	0.092073461640	
251000	-59.732128	1	5.229757142590	0.090951425148	
252000	-60.179042	1	5.423902895408	0.091358809535	
253000	-59.806979	1	5.163192647542	0.091019529221	
254000	-59.810396	1	5.316900215040	0.091022638877	
255000	-59.935253	1	5.114561862077	0.091136357733	
256000	-60.314195	1	5.028407075233	0.091482367309	
257000	-59.975882	1	5.102715848018	0.091173393622	
258000	-59.748791	1	5.276013594342	0.090966582047	
259000	-59.850257	1	5.334427984441	0.091058928792	
260000	-59.734412	1	5.255409087685	0.090953502293	
261000	-59.733800	1	5.253906390839	0.090952946127	
262000	-60.820118	1	4.950777326666	0.091946369915	
263000	-61.143054	1	5.567878564327	0.092243778404	
264000	-59.764474	1	5.289666795481	0.090980849187	
265000	-62.380730	1	5.690838510291	0.093392551855	
266000	-61.090948	1	5.561715402950	0.092195726215	
267000	-60.176935	1	5.054935877375	0.091356885067	
268000	-59.753387	1	5.197918230252	0.090970762870	
269000	-63.494785	1	5.778980499550	0.094438812953	
270000	-59.731302	1	5.234054408366	0.090950674396	
271000	-59.783967	1	5.175734285326	0.090998585409	
272000	-59.771088	1	5.183980479652	0.090986867150	
273000	-59.817319	1	5.158186485765	0.091028941013	
274000	-59.756531	1	5.195119963490	0.090973622897	
275000	-59.890230	1	5.129161684444	0.091095335031	
276000	-59.973070	1	5.374900612862	0.091170829952	
277000	-59.799075	1	5.167253616662	0.091012335292	
278000	-61.485127	1	4.872557149318	0.092559859202	
279000	-59.790537	1	5.171915087498	0.091004564398	
280000	-59.731694	1	5.231702453592	0.090951030514	
281000	-61.274253	1	5.582921186207	0.092364880154	
282000	-59.946626	1	5.111135746192	0.091146723899	
283000	-59.817242	1	5.158222589408	0.091028870988	
284000	-59.800182	1	5.166671455497	0.091013342331	
285000	-59.891253	1	5.349594668276	0.091096267246	
286000	-60.154054	1	5.059735380003	0.091335983494	
287000	-59.764178	1	5.188959862162	0.090980579676	
288000	-59.810753	1	5.317074714610	0.091022963910	
289000	-60.044661	1	5.084710091830	0.091236123102	
290000	-59.925682	1	5.360883790705	0.091127635511	
291000	-60.037532	1	5.391924810067	0.091229619053	
292000	-60.048592	1	5.083743681188	0.091239709462	
293000	-59.966329	1	5.105407127679	0.091164684500	
294000	-59.927082	1	5.361320954901	0.091128911605	
295000	-59.746137	1	5.273163960434	0.090964167327	
296000	-61.760633	1	5.633861160891	0.092815219141	
297000	-59.778738	1	5.178946256458	0.090993827435	
298000	-59.889143	1	5.348864923909	0.091094344569	
299000	-59.886923	1	5.130311079986	0.091092322186	
300000	-59.735383	1	5.220858672491	0.090954385637	
301000	-59.784220	1	5.175582540346	0.090998816304	
302000	-59.795026	1	5.308977594574	0.091008649846	
303000	-61.601252	1	5.617897593128	0.092667406844	
304000	-60.567397	1	5.491798776654	0.091714295790	
305000	-60.764025	1	5.520061238602	0.091894809700	
306000	-60.135224	1	5.414620454965	0.091318786407	
307000	-60.535755	1	4.991447746674	0.091685280621	
308000	-60.135723	1	5.414728988542	0.091319242450	
309000	-60.882088	1	4.942639551850	0.092003367007	
310000	-62.013592	1	4.820404936215	0.093050301257	
311000	-60.481613	1	5.478444163364	0.091635653464	
312000	-59.730975	1	5.237920611946	0.090950376839	
313000	-60.465311	1	5.002580669504	0.091620716382	
314000	-59.734515	1	5.222752384376	0.090953596784	
315000	-61.459077	1	4.875313459957	0.092535750764	
316000	-60.238234	1	5.435753148567	0.091412902670	
317000	-59.762229	1	5.190455699125	0.090978806850	
318000	-60.494437	1	4.997916381009	0.091647405200	
319000	-60.253373	1	5.039731080026	0.091426742842	
320000	-59.844628	1	5.332153117676	0.091053803412	
321000	-59.741704	1	5.210623686499	0.090960135451	
322000	-61.891100	1	5.646481161155	0.092936391109	
323000	-60.286774	1	5.033436031085	0.091457285619	
324000	-60.071212	1	5.078294360150	0.091260350537	
325000	-59.810112	1	5.316761020101	0.091022380128	
326000	-60.392838	1	5.463802598747	0.091554340379	
327000	-61.601657	1	4.860464129528	0.092667782435	
328000	-60.051642	1	5.395405377824	0.091242492872	
329000	-60.156178	1	5.059284418166	0.091337923929	
330000	-59.976113	1	5.375751668979	0.091173604078	
331000	-62.627649	1	5.711705685414	0.093623440879	
332000	-59.776732	1	5.298178605353	0.090992002614	
333000	-59.742236	1	5.209925924579	0.090960618775	
334000	-59.867641	1	5.341134487135	0.091074760028	
335000	-59.750467	1	5.200699447935	0.090968106063	
336000	-59.751353	1	5.278568808760	0.090968912635	
337000	-60.172701	1	5.055814682324	0.091353016666	
338000	-61.135471	1	4.911414556638	0.092236783309	
339000	-60.348393	1	5.022296631700	0.091513657828	
340000	-59.905510	1	5.354403370246	0.091109255731	
341000	-60.500946	1	4.996886011503	0.091653371173	
342000	-59.782343	1	5.176713772468	0.090997108289	
343000	-60.393764	1	5.014443075664	0.091555187562	
344000	-60.215689	1	5.431325078308	0.091392296249	
345000	-59.741849	1	5.267971617158	0.090960267396	
346000	-59.879949	1	5.132774938779	0.091085970401	
347000	-60.328111	1	5.452503382544	0.091495098688	
348000	-59.849910	1	5.144113700357	0.091058613098	
349000	-60.606410	1	4.980755523550	0.091750083067	
350000	-60.306903	1	5.448670320721	0.091475696445	
351000	-59.762384	1	5.190335466618	0.090978947366	
352000	-59.846392	1	5.332871742769	0.091055409118	
353000	-59.838024	1	5.329411085621	0.091047790193	
354000	-60.418935	1	5.468202484748	0.091578235965	
355000	-59.762863	1	5.189964323802	0.090979383305	
356000	-59.736327	1	5.259406089716	0.090955244825	
357000	-62.423385	1	5.694507924203	0.093432397255	
358000	-59.762066	1	5.287820021348	0.090978658313	
359000	-59.762559	1	5.190199474859	0.090979106717	
360000	-60.455949	1	5.474303741004	0.091612138728	
361000	-59.898384	1	5.126377768653	0.091102763457	
362000	-61.791942	1	5.636924644515	0.092844282908	
363000	-60.135488	1	5.063725154176	0.091319028103	
364000	-60.441946	1	5.472014095518	0.091599311397	
365000	-60.201864	1	5.428558922866	0.091379661963	
366000	-60.364627	1	5.458948366210	0.091528515101	
367000	-60.162363	1	5.057977977399	0.091343572877	
368000	-60.186427	1	5.425422146681	0.091365556578	
369000	-60.722044	1	4.964136672613	0.091856239346	
370000	-61.980452	1	5.654912395769	0.093019469355	
371000	-59.934817	1	5.114694872756	0.091135960960	
372000	-59.800097	1	5.311687135270	0.091013264984	
373000	-59.962563	1	5.106483276725	0.091161250568	
374000	-61.531075	1	4.867743544142	0.092602398319	
375000	-60.122590	1	5.411852331878	0.091307250469	
376000	-59.767674	1	5.292021206520	0.090983760710	
377000	-59.886469	1	5.347933596344	0.091091909298	
378000	-59.841633	1	5.147483321595	0.091051076531	
379000	-61.699837	1	5.627846268760	0.092758808672	
380000	-59.755015	1	5.281956270961	0.090972243331	
381000	-59.758930	1	5.285304747699	0.090975805747	
382000	-59.747962	1	5.203255237620	0.090965827913	
383000	-59.851863	1	5.143336085964	0.091060390939	
384000	-59.733242	1	5.226015558683	0.090952438942	
385000	-60.431439	1	5.008121806270	0.091589687351	
386000	-62.287737	1	4.795664007197	0.093305743650	
387000	-59.736014	1	5.258807245800	0.090954959389	
388000	-60.062012	1	5.397914866444	0.091251954869	
389000	-59.751071	1	5.278295385702	0.090968655778	
390000	-60.082577	1	5.402778501777	0.091270722503	
391000	-60.429557	1	5.469969727768	0.091587964275	
392000	-59.867405	1	5.137356652563	0.091074545321	
393000	-61.361473	1	5.592577731901	0.092445476549	
394000	-59.983774	1	5.100531792869	0.091180588827	
395000	-59.762633	1	5.190142228910	0.090979173929	
396000	-59.745406	1	5.206066666981	0.090963502562	
397000	-60.225083	1	5.045220840325	0.091400881823	
398000	-59.882942	1	5.131710527598	0.091088696600	
399000	-59.772184	1	5.295171268693	0.090987863760	
400000	-60.611786	1	4.979959678834	0.091755015916	
401000	-60.269015	1	5.036758949833	0.091441044993	
402000	-61.387082	1	4.883038253738	0.092469154207	
403000	-59.789560	1	5.305934365404	0.091003675949	
404000	-59.827660	1	5.324931772154	0.091038354436	
405000	-59.749101	1	5.202071289299	0.090966863801	
406000	-61.731379	1	4.847425189359	0.092788070929	
407000	-62.260326	1	5.680324810317	0.093280171149	
408000	-64.450636	1	4.633299589536	0.095345835151	
409000	-59.753897	1	5.280951118891	0.090971226353	
410000	-59.779660	1	5.300035955849	0.090994666977	
411000	-60.834165	1	5.529490026163	0.091959286870	
412000	-59.731266	1	5.244071693807	0.090950641170	
413000	-60.741833	1	4.961390464523	0.091874418035	
414000	-60.688093	1	4.968912077081	0.091825058325	
415000	-60.640728	1	5.502687109984	0.091781575191	
416000	-59.796982	1	5.168368307519	0.091010429713	
417000	-59.809706	1	5.161841142344	0.091022010969	
418000	-59.929481	1	5.116336698186	0.091131098253	
419000	-60.726699	1	5.514914892030	0.091860515354	
420000	-60.454627	1	5.004314564022	0.091610927953	
421000	-59.744735	1	5.206845159904	0.090962892126	
422000	-59.885973	1	5.130643405697	0.091091456975	
423000	-60.235922	1	5.043099554020	0.091410789170	
424000	-59.811840	1	5.160799797791	0.091023953008	
425000	-59.844207	1	5.146422399309	0.091053420087	
426000	-59.731838	1	5.247399956124	0.090951161938	
427000	-59.838979	1	5.148590326683	0.091048659914	
428000	-60.318259	1	5.027671869939	0.091486084851	
429000	-60.293014	1	5.032281063292	0.091462992398	
430000	-59.866567	1	5.340732953315	0.091073781864	
431000	-59.817586	1	5.158061507989	0.091029183654	
432000	-59.893616	1	5.127997238177	0.091098419588	
433000	-60.921017	1	5.540765879605	0.092039190124	
434000	-59.922232	1	5.118603029169	0.091124491951	
435000	-60.468807	1	5.002016001071	0.091623919669	
436000	-60.197741	1	5.050676989988	0.091375894190	
437000	-59.825701	1	5.324058447873	0.091036570731	
438000	-60.073433	1	5.077769152639	0.091262377501	
439000	-61.537851	1	5.611364444954	0.092608673841	
440000	-59.748007	1	5.275194717547	0.090965868238	
441000	-59.731083	1	5.242337401153	0.090950474929	
442000	-60.526374	1	4.992901784903	0.091676679575	
443000	-62.381065	1	5.690867409109	0.093392864401	
444000	-59.823084	1	5.322877840928	0.091034188456	
445000	-60.477130	1	5.477726099280	0.091631545933	
446000	-60.402095	1	5.465372965452	0.091562815770	
447000	-60.289018	1	5.033019906645	0.091459338039	
448000	-59.922789	1	5.359975714029	0.091124999438	
449000	-60.025227	1	5.388823849068	0.091218393669	
450000	-60.241730	1	5.436430998232	0.091416098543	
451000	-60.178062	1	5.423700473713	0.091357914747	
452000	-60.045500	1	5.084503392100	0.091236888287	
453000	-59.765351	1	5.290323117317	0.090981647467	
454000	-60.649954	1	5.504025974110	0.091790044084	
455000	-60.198230	1	5.050577982596	0.091376341266	
456000	-60.182759	1	5.053734076026	0.091362205200	
457000	-59.732993	1	5.251649346391	0.090952212369	
458000	-59.885854	1	5.347717969277	0.091091348430	
459000	-59.792918	1	5.170583083257	0.091006731814	
460000	-59.831373	1	5.151840094905	0.091041735115	
461000	-59.731305	1	5.234031834198	0.090950677185	
462000	-62.045683	1	5.660965701934	0.093080166160	
463000	-59.737778	1	5.261971118775	0.090956564601	
464000	-59.747723	1	5.274893786404	0.090965609953	
465000	-60.136929	1	5.063412400714	0.091320343447	
466000	-60.239082	1	5.042485390665	0.091413677700	
467000	-61.707387	1	5.628598095385	0.092765812278	
468000	-59.745411	1	5.272342333982	0.090963507214	
469000	-60.547117	1	4.989697925643	0.091695698428	
470000	-59.730959	1	5.239865668492	0.090950362474	
471000	-59.747176	1	5.204095443725	0.090965113143	
472000	-60.729882	1	5.515357325215	0.091863438733	
473000	-60.389468	1	5.015174973582	0.091551254867	
474000	-61.972705	1	5.654187846355	0.093012263059	
475000	-59.896481	1	5.127021521805	0.091101029211	
476000	-59.735561	1	5.220494215718	0.090954547310	
477000	-60.315095	1	5.450159071860	0.091483190438	
478000	-60.393165	1	5.014544877682	0.091554639783	
479000	-60.675067	1	4.970766314882	0.091813098255	
480000	-60.646100	1	5.503467426872	0.091786505813	
481000	-59.900179	1	5.352628867012	0.091104398266	
482000	-60.103538	1	5.407592532509	0.091289856526	
483000	-59.744905	1	5.271757499936	0.090963047193	
484000	-60.414205	1	5.467411157168	0.091573904111	
485000	-59.730980	1	5.237796121694	0.090950380844	
486000	-59.911034	1	5.122189500946	0.091114288793	
487000	-59.731529	1	5.245813124930	0.090950880563	
488000	-59.887815	1	5.129999914679	0.091093134703	
489000	-59.730961	1	5.238470449561	0.090950363594	
490000	-59.814055	1	5.318670382107	0.091025969905	
491000	-59.731526	1	5.245798106560	0.090950878188	
492000	-59.900906	1	5.352872504496	0.091105060725	
493000	-59.741607	1	5.210753179767	0.090960047037	
494000	-59.800898	1	5.312106044465	0.091013994199	
495000	-60.304292	1	5.030209526914	0.091473308032	
496000	-60.358385	1	5.457859983549	0.091522802174	
497000	-60.430766	1	5.008233104311	0.091589071641	
498000	-60.210742	1	5.430339861526	0.091387775310	
499000	-60.618209	1	5.499391093893	0.091760909374	
500000	-59.777599	1	5.179669000004	0.090992790866	
501000	-59.753960	1	5.281008871010	0.090971284129	
502000	-59.782744	1	5.301932374616	0.090997472616	
503000	-59.858308	1	5.140812414181	0.091066260500	
504000	-61.775158	1	5.635285196381	0.092828701245	
505000	-59.747652	1	5.274818764750	0.090965545900	
506000	-59.981862	1	5.377345325509	0.091178845450	
507000	-61.044969	1	4.922222987591	0.092153344928	
508000	-59.814900	1	5.319073326401	0.091026738633	
509000	-59.741097	1	5.211442267709	0.090959583300	
510000	-59.752236	1	5.279411952622	0.090969715965	
511000	-60.065456	1	5.079663366855	0.091255098098	
512000	-60.071731	1	5.078171439955	0.091260824338	
513000	-62.140689	1	5.669636793390	0.093168640296	
514000	-60.380882	1	5.016645034293	0.091543394570	
515000	-59.750722	1	5.277955101122	0.090968338612	
516000	-61.509327	1	4.870014283131	0.092582262057	
517000	-60.022127	1	5.090370557348	0.091215566178	
518000	-59.841010	1	5.147742146902	0.091050508881	
519000	-59.753926	1	5.197425153257	0.090971253221	
520000	-61.122245	1	4.912972376045	0.092224584794	
521000	-59.736633	1	5.218429878132	0.090955523083	
522000	-59.731304	1	5.234039933457	0.090950676183	
523000	-59.752265	1	5.198964485691	0.090969741683	
524000	-61.121214	1	5.565309106423	0.092223634609	
525000	-60.545267	1	5.488421047932	0.091694001623	
526000	-60.040107	1	5.085837291598	0.091231968308	
527000	-59.733316	1	5.225804582013	0.090952506091	
528000	-59.736568	1	5.259853279686	0.090955463577	
529000	-59.780489	1	5.177851656084	0.090995421145	
530000	-60.126474	1	5.412707944069	0.091310796574	
531000	-61.700617	1	5.627923955070	0.092759531728	
532000	-59.776821	1	5.298235755881	0.090992083364	
533000	-59.828652	1	5.153032490168	0.091039257707	
534000	-60.995812	1	4.928246827898	0.092108056385	
535000	-59.960280	1	5.371263499468	0.091159169766	
536000	-60.759788	1	5.519481708092	0.091890916123	
537000	-59.933401	1	5.363274466615	0.091134669872	
538000	-59.739337	1	5.213965184351	0.090957982471	
539000	-60.230407	1	5.434227073055	0.091405747917	
540000	-59.755811	1	5.195745212667	0.090972967580	
541000	-59.794001	1	5.169985986531	0.091007717191	
542000	-60.406326	1	5.466087127151	0.091566689691	
543000	-59.943709	1	5.112005719774	0.091144065054	
544000	-59.951756	1	5.109620105008	0.091151399348	
545000	-59.991827	1	5.380065485891	0.091187932272	
546000	-59.930169	1	5.362279201026	0.091131724760	
547000	-59.847198	1	5.145204588091	0.091056143432	
548000	-60.139910	1	5.062766723790	0.091323066371	
549000	-60.195373	1	5.427246333485	0.091373730872	
550000	-60.118521	1	5.067451862844	0.091303534972	
551000	-59.927358	1	5.116996263785	0.091129162946	
552000	-60.478096	1	5.477881026052	0.091632431114	
553000	-60.730082	1	5.515385086111	0.091863622319	
554000	-59.743535	1	5.270116766361	0.090961800339	
555000	-59.800315	1	5.166601899158	0.091013463194	
556000	-59.761282	1	5.191199674366	0.090977945061	
557000	-60.676587	1	4.970549377697	0.091814493275	
558000	-60.141173	1	5.062494062454	0.091324219226	
559000	-60.040134	1	5.392572530314	0.091231992852	
560000	-59.807909	1	5.315673862556	0.091020375176	
561000	-59.786779	1	5.174072167054	0.091001144543	
562000	-60.087708	1	5.403969759119	0.091275405647	
563000	-59.771574	1	5.294756159333	0.090987309475	
564000	-59.794346	1	5.308606113946	0.091008030809	
565000	-59.756066	1	5.282880811030	0.090973200110	
566000	-60.200465	1	5.050126446040	0.091378383191	
567000	-59.995617	1	5.097316684912	0.091191388595	
568000	-59.763048	1	5.288581238155	0.090979551470	
569000	-59.809737	1	5.316577312416	0.091022039345	
570000	-59.833799	1	5.327612331225	0.091043943354	
571000	-59.829858	1	5.325901259846	0.091040355939	
572000	-59.748836	1	5.202343368238	0.090966622777	
573000	-61.177799	1	4.906476631760	0.092275833802	
574000	-60.469973	1	5.476575112293	0.091624987717	
575000	-60.493916	1	5.480404163698	0.091646928070	
576000	-62.313242	1	5.684974394125	0.093329543996	
577000	-60.091014	1	5.073670280042	0.091278423447	
578000	-60.787560	1	5.523259113218	0.091916439255	
579000	-59.735560	1	5.220495175410	0.090954546880	
580000	-59.731099	1	5.242524585668	0.090950489404	
581000	-61.163152	1	5.570225921898	0.092262319183	
582000	-63.232737	1	5.759508119997	0.094191662577	
583000	-59.899783	1	5.352496154112	0.091104038013	
584000	-59.835384	1	5.150111794025	0.091045386398	
585000	-60.042742	1	5.393219140059	0.091234372601	
586000	-60.235293	1	5.043222081563	0.091410213980	
587000	-60.967257	1	5.546604294102	0.092081758793	
588000	-59.760260	1	5.192015208688	0.090977015609	
589000	-59.850260	1	5.334429231493	0.091058931636	
590000	-60.573652	1	5.492745550886	0.091720033248	
591000	-59.754248	1	5.197133585973	0.090971545915	
592000	-60.482481	1	5.478583000201	0.091636449075	
593000	-60.694990	1	4.967935278724	0.091831391908	
594000	-59.794257	1	5.169845627347	0.091007950063	
595000	-60.219859	1	5.046251496094	0.091396107098	
596000	-63.313007	1	4.712859240826	0.094267299810	
597000	-59.802296	1	5.165571661815	0.091015266934	
598000	-59.901456	1	5.353056650349	0.091105562368	
599000	-59.869894	1	5.341971607965	0.091076811727	
600000	-59.778656	1	5.178997634571	0.090993753335	
601000	-59.735055	1	5.256852977848	0.090954087634	
602000	-60.115769	1	5.068063867713	0.091301022462	
603000	-59.735599	1	5.257986148001	0.090954581975	
604000	-59.830036	1	5.325978903929	0.091040517209	
605000	-59.789171	1	5.172690882314	0.091003321615	
606000	-59.801568	1	5.165948561691	0.091014604110	
607000	-60.604857	1	4.980985751658	0.091748658883	
608000	-60.934639	1	4.935905959497	0.092051728129	
609000	-59.751310	1	5.278526935992	0.090968873183	
610000	-59.761481	1	5.191042704819	0.090978125784	
611000	-61.228684	1	5.577770090527	0.092322800825	
612000	-59.738426	1	5.215376222310	0.090957153608	
613000	-60.033204	1	5.087561853515	0.091225670554	
614000	-60.255474	1	5.439073715245	0.091428663287	
615000	-63.698143	1	4.684748802991	0.094631057629	
616000	-59.732897	1	5.251350875352	0.090952124469	
617000	-59.814759	1	5.159396898027	0.091026610379	
618000	-59.731262	1	5.244038732472	0.090950637339	
619000	-60.521827	1	4.993609610984	0.091672510905	
620000	-59.866953	1	5.340877302628	0.091074133064	
621000	-59.737022	1	5.260672618780	0.090955876797	
622000	-60.355578	1	5.021034293478	0.091520233474	
623000	-61.389449	1	4.882781789823	0.092471342287	
624000	-59.750562	1	5.277797683536	0.090968192827	
625000	-59.743330	1	5.269864707162	0.090961614502	
626000	-59.737546	1	5.261580017090	0.090956353189	
627000	-59.867327	1	5.137386103616	0.091074473507	
628000	-60.446733	1	5.005603732513	0.091603696816	
629000	-60.866798	1	4.944626942365	0.091989300947	
630000	-60.695832	1	5.510586851923	0.091832165015	
631000	-60.635480	1	4.976480455195	0.091776759114	
632000	-62.192787	1	4.804081400847	0.093217191576	
633000	-61.937405	1	4.827532053066	0.092979435378	
634000	-60.294677	1	5.031974289539	0.091464513558	
635000	-59.732564	1	5.228141486063	0.090951821791	
636000	-60.952667	1	5.544773896167	0.092068325278	
637000	-59.863657	1	5.138766231789	0.091071131472	
638000	-61.489762	1	4.872068804979	0.092564149542	
639000	-60.933222	1	4.936085535019	0.092050424314	
640000	-60.184736	1	5.053327756904	0.091364011716	
641000	-60.830438	1	5.528996540613	0.091955859458	
642000	-60.585399	1	4.983889126717	0.091730807624	
643000	-61.642371	1	5.622077297634	0.092705518496	
644000	-60.885204	1	5.536167091515	0.092006234423	
645000	-59.827375	1	5.324805349355	0.091038095096	
646000	-59.748363	1	5.202834525300	0.090966192168	
647000	-59.874649	1	5.134686636403	0.091081142230	
648000	-59.734639	1	5.255934432843	0.090953709486	
649000	-60.029994	1	5.390032689078	0.091222742247	
650000	-59.864527	1	5.339965750219	0.091071923640	
651000	-59.799154	1	5.167212093223	0.091012406851	
652000	-59.766800	1	5.187014407481	0.090982965536	
653000	-59.785300	1	5.174941095393	0.090999798417	
654000	-60.178797	1	5.054550891950	0.091358585555	
655000	-59.800881	1	5.166306154194	0.091013978384	
656000	-60.008778	1	5.093827136624	0.091203390348	
657000	-60.407399	1	5.466267876788	0.091567672092	
658000	-60.131413	1	5.413789993306	0.091315306256	
659000	-59.976147	1	5.102641856800	0.091173635511	
660000	-59.822153	1	5.322453859620	0.091033341075	
661000	-59.869513	1	5.136572704747	0.091076464547	
662000	-59.869690	1	5.341896058754	0.091076625874	
663000	-59.887985	1	5.348462500043	0.091093289748	
664000	-59.789706	1	5.172385683553	0.091003808808	
665000	-59.731420	1	5.233246974947	0.090950781721	
666000	-59.757011	1	5.194708305734	0.090974059461	
667000	-59.784606	1	5.303050786887	0.090999167611	
668000	-59.765457	1	5.290401365732	0.090981743328	
669000	-59.731728	1	5.246873128104	0.090951061836	
670000	-59.840475	1	5.147964904213	0.091050021619	
671000	-60.128840	1	5.413227122515	0.091312956867	
672000	-60.180101	1	5.054281541280	0.091359777392	
673000	-60.078610	1	5.401851636510	0.091267102258	
674000	-62.059225	1	5.662212063739	0.093092772423	
675000	-59.774994	1	5.297048003886	0.090990421216	
676000	-59.880977	1	5.345994739962	0.091086906131	
677000	-60.376875	1	5.461068734500	0.091539726388	
678000	-60.481652	1	5.478450377238	0.091635689063	
679000	-59.991023	1	5.379848017311	0.091187199292	
680000	-59.732922	1	5.251428648856	0.090952147168	
681000	-59.730960	1	5.239908642987	0.090950363180	
682000	-59.855004	1	5.142097868387	0.091063251731	
683000	-59.836099	1	5.149807203984	0.091046037301	
684000	-61.005618	1	5.551367099174	0.092117089582	
685000	-59.751303	1	5.199882508623	0.090968867245	
686000	-61.439592	1	4.877388384874	0.092517722178	
687000	-59.731345	1	5.244651572548	0.090950712821	
688000	-60.241565	1	5.042004156827	0.091415947348	
689000	-60.111799	1	5.409452400691	0.091297397442	
690000	-62.256135	1	4.798448554192	0.093276262059	
691000	-62.232980	1	5.677903659499	0.093254666481	
692000	-59.920357	1	5.119196216930	0.091122783131	
693000	-59.731685	1	5.231746421780	0.090951022641	
694000	-59.731655	1	5.246500163516	0.090950994987	
695000	-59.730954	1	5.239260042016	0.090950357235	
696000	-59.767116	1	5.186784968515	0.090983252889	
697000	-59.749939	1	5.277179381986	0.090967625958	
698000	-59.736659	1	5.260020556334	0.090955546634	
699000	-60.575625	1	4.985359731986	0.091721842695	
700000	-59.733280	1	5.252494508898	0.090952472842	
701000	-59.730954	1	5.239085045052	0.090950357356	
702000	-60.872194	1	5.534479043989	0.091994264648	
703000	-63.149614	1	5.753188203497	0.094113399600	
704000	-59.805925	1	5.314681137685	0.091018569099	
705000	-59.733570	1	5.253298772040	0.090952736592	
706000	-59.748468	1	5.275678326488	0.090966287855	
707000	-60.043079	1	5.393302399167	0.091234679752	
708000	-60.252969	1	5.438594730927	0.091426373557	
709000	-60.998001	1	4.927976170949	0.092110072599	
710000	-59.735985	1	5.258751126256	0.090954933080	
711000	-60.078419	1	5.401806876438	0.091266927951	
712000	-60.359203	1	5.020400252418	0.091523550654	
713000	-59.835193	1	5.328209790441	0.091045212494	
714000	-60.601586	1	5.496931455555	0.091745657092	
715000	-60.319580	1	5.450969755621	0.091487293532	
716000	-59.828130	1	5.325140135170	0.091038782702	
717000	-60.180599	1	5.424224249362	0.091360232069	
718000	-59.746997	1	5.204290478527	0.090964949643	
719000	-59.883264	1	5.131596874745	0.091088989294	
720000	-59.800638	1	5.166432898353	0.091013757338	
721000	-60.402635	1	5.465464265140	0.091563310338	
722000	-59.786597	1	5.174178509790	0.091000978828	
723000	-59.839733	1	5.330128639148	0.091049346380	
724000	-59.790165	1	5.306277700710	0.091004226003	
725000	-59.780986	1	5.177544883428	0.090995872945	
726000	-59.732620	1	5.250452798126	0.090951872852	
727000	-61.551110	1	5.612739865697	0.092620953937	
728000	-66.163102	1	5.949597692288	0.096992660590	
729000	-60.482866	1	5.478644580123	0.091636802109	
730000	-59.788485	1	5.305319271969	0.091002697574	
731000	-59.857128	1	5.141269766475	0.091065185474	
732000	-62.272455	1	5.681394679134	0.093291485982	
733000	-60.010741	1	5.385089458470	0.091205180909	
734000	-59.767006	1	5.186864433272	0.090983153223	
735000	-59.731841	1	5.230993161649	0.090951163907	
736000	-60.332306	1	5.025149548306	0.091498937268	
737000	-59.838191	1	5.148921672959	0.091047942284	
738000	-60.812658	1	5.526631022363	0.091939511167	
739000	-60.100081	1	5.406808003393	0.091286700458	
740000	-60.054882	1	5.082209471868	0.091245448862	
741000	-61.010153	1	5.551925458861	0.092121267102	
742000	-60.234837	1	5.435092341400	0.091409797739	
743000	-60.797640	1	5.524618042052	0.091925704822	
744000	-60.802311	1	5.525245599976	0.091929998618	
745000	-60.047749	1	5.083950314562	0.091238940763	
746000	-59.883904	1	5.347032323067	0.091089572390	
747000	-59.987511	1	5.378893867155	0.091183996703	
748000	-60.021507	1	5.387873929786	0.091215001062	
749000	-60.237501	1	5.435610656671	0.091412232260	
750000	-59.992920	1	5.098042583380	0.091188928618	
751000	-60.352495	1	5.021575048012	0.091517411958	
752000	-59.794290	1	5.308575862784	0.091007980544	
753000	-60.332999	1	5.025025928358	0.091499571086	
754000	-61.003153	1	4.927340068468	0.092114818046	
755000	-59.806163	1	5.314801314255	0.091018786482	
756000	-59.759618	1	5.192535613896	0.090976430835	
757000	-61.200385	1	5.574532499985	0.092296678106	
758000	-61.564211	1	4.864309115124	0.092633088449	
759000	-59.765739	1	5.187792718884	0.090982000157	
760000	-60.568043	1	5.491896732224	0.091714888406	
761000	-60.001171	1	5.095833756092	0.091196453268	
762000	-60.035906	1	5.086884538535	0.091228135480	
763000	-60.110969	1	5.409266632134	0.091296640512	
764000	-60.311661	1	5.449536356272	0.091480049390	
765000	-59.766495	1	5.291165767623	0.090982687500	
766000	-59.857308	1	5.141199619513	0.091065350033	
767000	-60.953396	1	5.544865631281	0.092068996624	
768000	-59.849376	1	5.334075447052	0.091058126395	
769000	-60.085328	1	5.403418320737	0.091273233574	
770000	-61.466446	1	5.603871450983	0.092542570156	
771000	-60.244682	1	5.437001663922	0.091418797604	
772000	-59.849990	1	5.334321260022	0.091058685567	
773000	-59.735756	1	5.258302549941	0.090954725496	
774000	-60.155696	1	5.059386746096	0.091337483197	
775000	-60.219020	1	5.431985560276	0.091395340067	
776000	-60.453479	1	5.473901611626	0.091609876782	
777000	-60.628364	1	5.500882584819	0.091770228705	
778000	-59.735554	1	5.220506974696	0.090954541596	
779000	-60.224471	1	5.045341245576	0.091400322708	
780000	-60.358927	1	5.020448426803	0.091523298277	
781000	-59.899477	1	5.352393246528	0.091103758957	
782000	-59.734559	1	5.222652243998	0.090953636349	
783000	-59.749718	1	5.201445335981	0.090967425039	
784000	-59.819210	1	5.321099215403	0.091030662492	
785000	-59.908572	1	5.355410301860	0.091112045604	
786000	-60.271596	1	5.442130428922	0.091443404956	
787000	-59.742264	1	5.209888907308	0.090960644742	
788000	-59.731185	1	5.243393990563	0.090950567635	
789000	-59.871112	1	5.135981795022	0.091077920913	
790000	-60.269767	1	5.441786033566	0.091441732850	
791000	-59.802360	1	5.312864489131	0.091015325152	
792000	-60.515679	1	4.994569814334	0.091666875062	
793000	-59.814133	1	5.318707465185	0.091026040489	
794000	-59.940057	1	5.113103430100	0.091140736053	
795000	-59.771473	1	5.183716260871	0.090987217367	
796000	-63.257851	1	4.716999651670	0.094215320374	
797000	-59.783433	1	5.302348357022	0.090998099554	
798000	-60.319678	1	5.450987399162	0.091487383006	
799000	-60.283082	1	5.444280679304	0.091453909061	
800000	-60.368512	1	5.459623108664	0.091532071072	
801000	-60.508092	1	4.995759855882	0.091659920838	
802000	-61.551765	1	5.612807623299	0.092621560065	
803000	-60.379580	1	5.016868739780	0.091542202971	
804000	-60.474189	1	5.001149333768	0.091628851007	
805000	-59.731102	1	5.235847250506	0.090950491907	
806000	-60.086649	1	5.074678338061	0.091274439876	
807000	-59.958148	1	5.370647406856	0.091157226014	
808000	-59.789031	1	5.172770886692	0.091003194272	
809000	-59.737688	1	5.216584111950	0.090956481952	
810000	-59.963170	1	5.106309272906	0.091161803925	
811000	-61.687117	1	5.626576372546	0.092747009753	
812000	-61.788762	1	4.841788583450	0.092841330819	
813000	-59.732159	1	5.248769235382	0.090951453201	
814000	-59.753126	1	5.198159365954	0.090970525187	
815000	-59.735234	1	5.257234672898	0.090954250713	
816000	-59.828838	1	5.152950638244	0.091039426680	
817000	-59.967622	1	5.105039881216	0.091165862710	
818000	-60.076954	1	5.076939945711	0.091265591154	
819000	-59.734174	1	5.254842157120	0.090953286114	
820000	-59.844554	1	5.146280252903	0.091053736133	
821000	-59.732502	1	5.228357931885	0.090951765027	
822000	-59.823156	1	5.322910732617	0.091034254374	
823000	-59.821429	1	5.156280288003	0.091032682503	
824000	-60.365073	1	5.459026014680	0.091528923762	
825000	-60.765598	1	5.520276002494	0.091896254634	
826000	-59.809602	1	5.316510700962	0.091021915978	
827000	-59.814069	1	5.159726425273	0.091025981954	
828000	-59.790900	1	5.306692782102	0.091004894769	
829000	-60.533183	1	4.991845583209	0.091682922274	
830000	-59.958143	1	5.370645915219	0.091157221319	
831000	-61.218996	1	4.901738083334	0.092313856559	
832000	-61.014835	1	4.925902223273	0.092125580350	
833000	-61.164670	1	5.570402623277	0.092263720212	
834000	-59.955424	1	5.108547068109	0.091154742710	
835000	-60.434663	1	5.470814402751	0.091592640452	
836000	-59.960363	1	5.107115879343	0.091159244910	
837000	-59.761295	1	5.191188999291	0.090977957333	
838000	-59.835413	1	5.328303872142	0.091045413125	
839000	-59.748297	1	5.202903589180	0.090966132082	
840000	-59.740145	1	5.265626447138	0.090958717599	
841000	-59.939053	1	5.113406752798	0.091139821261	
842000	-59.861322	1	5.338748774207	0.091069004943	
843000	-59.962800	1	5.106415125924	0.091161467211	
844000	-60.640034	1	4.975816915920	0.091780938775	
845000	-60.086725	1	5.403742186344	0.091274508373	
846000	-60.207945	1	5.048622632110	0.091385218899	
847000	-60.006082	1	5.383868010838	0.091200931744	
848000	-59.737846	1	5.262082826467	0.090956625657	
849000	-59.766923	1	5.186925144534	0.090983077180	
850000	-59.906470	1	5.123683358200	0.091110129783	
851000	-59.899463	1	5.126014515608	0.091103746426	
852000	-60.428521	1	5.469797865982	0.091587014928	
853000	-59.731698	1	5.246721574515	0.090951034270	
854000	-60.078635	1	5.076545665523	0.091267124992	
855000	-59.871573	1	5.135811996851	0.091078340947	
856000	-59.764216	1	5.289472395173	0.090980614719	
857000	-60.155694	1	5.419015986154	0.091337481447	
858000	-62.120891	1	5.667843638116	0.093150196450	
859000	-59.781599	1	5.177168116811	0.090996430913	
860000	-59.761293	1	5.191190662028	0.090977955421	
861000	-61.477278	1	4.873385460168	0.092552595150	
862000	-59.929356	1	5.362027692965	0.091130984271	
863000	-59.751973	1	5.279162401785	0.090969476424	
864000	-59.731156	1	5.243119732847	0.090950541002	
865000	-59.760910	1	5.286908533101	0.090977607094	
866000	-60.675340	1	5.507675787804	0.091813348730	
867000	-60.400380	1	5.013320277322	0.091561245609	
868000	-59.746023	1	5.273036798397	0.090964064105	
869000	-59.759043	1	5.193005976883	0.090975907873	
870000	-60.264522	1	5.037608238470	0.091436936556	
871000	-59.974030	1	5.375169620784	0.091171704943	
872000	-59.909701	1	5.355779394773	0.091113074319	
873000	-59.741453	1	5.267443589248	0.090959906963	
874000	-60.066401	1	5.398965321498	0.091255960372	
875000	-59.856245	1	5.336789951279	0.091064381542	
876000	-61.164125	1	5.570339125066	0.092263216662	
877000	-59.976145	1	5.375760596864	0.091173633271	
878000	-59.792396	1	5.307530352068	0.091006256797	
879000	-62.317908	1	5.685382181302	0.093333898885	
880000	-59.812174	1	5.160637875132	0.091024257316	
881000	-59.741456	1	5.267446887849	0.090959909194	
882000	-59.732549	1	5.228192216520	0.090951808386	
883000	-60.040811	1	5.085662380183	0.091232611027	
884000	-60.240916	1	5.042129682999	0.091415354793	
885000	-59.753705	1	5.280776339640	0.090971051986	
886000	-59.788749	1	5.305470461424	0.091002937218	
887000	-59.803011	1	5.165203648145	0.091015917414	
888000	-59.746266	1	5.273308579558	0.090964285191	
889000	-59.731446	1	5.233086243405	0.090950804949	
890000	-59.915623	1	5.120706585835	0.091118470192	
891000	-59.731092	1	5.235965179202	0.090950482601	
892000	-59.741032	1	5.266871338693	0.090959523881	
893000	-59.790777	1	5.171779583812	0.091004782946	
894000	-59.741640	1	5.267694439782	0.090960077362	
895000	-60.176016	1	5.423276764958	0.091356044953	
896000	-59.820681	1	5.321779003100	0.091032001166	
897000	-59.762710	1	5.190081964589	0.090979244769	
898000	-60.719678	1	5.513936331128	0.091854066158	
899000	-59.743535	1	5.208286264764	0.090961800418	
900000	-60.802293	1	5.525243284100	0.091929982755	
901000	-60.578083	1	4.984989179243	0.091724096734	
902000	-60.425732	1	5.469334861372	0.091584460858	
903000	-60.299028	1	5.447229331024	0.091468493417	
904000	-59.884133	1	5.131290071379	0.091089780959	
905000	-59.917911	1	5.358428960702	0.091120554800	
906000	-59.842308	1	5.147204103638	0.091051690705	
907000	-59.819799	1	5.157031273936	0.091031198079	
908000	-59.735302	1	5.221026778313	0.090954312137	
909000	-60.457870	1	5.474616178041	0.091613898834	
910000	-59.789203	1	5.172672443050	0.091003350986	
911000	-59.783919	1	5.175762514004	0.090998542517	
912000	-59.738287	1	5.215598082993	0.090957027621	
913000	-59.734238	1	5.254995907034	0.090953343980	
914000	-60.722883	1	5.514383438291	0.091857009968	
915000	-59.820864	1	5.321863040930	0.091032167426	
916000	-60.324352	1	5.026574053772	0.091491660018	
917000	-60.689521	1	5.509693628549	0.091826369895	
918000	-60.922225	1	5.540919826942	0.092040302098	
919000	-59.926125	1	5.117380727685	0.091128039652	
920000	-59.734049	1	5.223866436900	0.090953172829	
921000	-60.252346	1	5.039927823629	0.091425803559	
922000	-60.269444	1	5.036678027440	0.091441437357	
923000	-60.108788	1	5.069626174095	0.091294649279	
924000	-59.799827	1	5.311545726457	0.091013019775	
925000	-60.021889	1	5.090431434775	0.091215349262	
926000	-59.772072	1	5.183307819457	0.090987762039	
927000	-59.744506	1	5.207114859353	0.090962684033	
928000	-59.844156	1	5.331959944678	0.091053373893	
929000	-60.373911	1	5.460557386050	0.091537012820	
930000	-59.872601	1	5.342968730422	0.091079277472	
931000	-60.468024	1	5.002142328998	0.091623202365	
932000	-60.084123	1	5.075264617679	0.091272134250	
933000	-60.195559	1	5.051119050812	0.091373900894	
934000	-60.726506	1	4.963515168431	0.091860337620	
935000	-59.921495	1	5.359567341164	0.091123820401	
936000	-59.744956	1	5.271816155262	0.090963092960	
937000	-60.502529	1	5.481767016304	0.091654821894	
938000	-59.730972	1	5.238012111251	0.090950374133	
939000	-59.956663	1	5.370216551954	0.091155872082	
940000	-60.172445	1	5.422535173046	0.091352782713	
941000	-59.902426	1	5.125022893562	0.091106445859	
942000	-59.885932	1	5.347745537138	0.091091420074	
943000	-59.736750	1	5.218217824960	0.090955629096	
944000	-59.815514	1	5.159038186796	0.091027297415	
945000	-59.991355	1	5.098465439928	0.091187501427	
946000	-60.972715	1	4.931116837455	0.092086784644	
947000	-59.812519	1	5.317931996117	0.091024571319	
948000	-60.169625	1	5.421947400694	0.091350206476	
949000	-60.575378	1	4.985397097487	0.091721615586	
950000	-59.964967	1	5.105795359060	0.091163442478	
951000	-59.733648	1	5.224894113234	0.090952808097	
952000	-60.239653	1	5.436028622625	0.091414200127	
953000	-59.961345	1	5.371570062636	0.091160140349	
954000	-59.818654	1	5.320840562292	0.091030156045	
955000	-59.763659	1	5.189353382821	0.090980108092	
956000	-59.834352	1	5.150553413389	0.091044446610	
957000	-59.897963	1	5.351883354618	0.091102380019	
958000	-59.896512	1	5.127010892247	0.091101057766	
959000	-59.769682	1	5.184957030683	0.090985587255	
960000	-59.745312	1	5.272228737065	0.090963417219	
961000	-59.753319	1	5.197980576832	0.090970701283	
962000	-60.145580	1	5.061545468645	0.091328243901	
963000	-60.386675	1	5.015652139968	0.091548697824	
964000	-60.459080	1	5.003590405066	0.091615007324	
965000	-60.593601	1	4.982661291919	0.091738332275	
966000	-60.049462	1	5.083530416062	0.091240503903	
967000	-59.743164	1	5.269657636168	0.090961462972	
968000	-60.499886	1	4.997053510799	0.091652399600	
969000	-59.824905	1	5.154701687133	0.091035846850	
970000	-59.880810	1	5.132467737825	0.091086754428	
971000	-59.733423	1	5.252898849956	0.090952603506	
972000	-59.970155	1	5.104322950666	0.091168172092	
973000	-60.024351	1	5.089802256340	0.091217595410	
974000	-59.990934	1	5.379823944377	0.091187118223	
975000	-59.776441	1	5.180412741628	0.090991737239	
976000	-59.983941	1	5.100485817552	0.091180741517	
977000	-59.827286	1	5.153637511763	0.091038013690	
978000	-60.226172	1	5.433396461136	0.091401877167	
979000	-59.775921	1	5.297653647363	0.090991264537	
980000	-59.783177	1	5.176209079351	0.090997866525	
981000	-60.813259	1	5.526711296004	0.091940063749	
982000	-61.462436	1	5.603446280753	0.092538859584	
983000	-59.872824	1	5.135352630298	0.091079480754	
984000	-59.789655	1	5.172415007378	0.091003761901	
985000	-59.749709	1	5.201454466224	0.090967416785	
986000	-60.105597	1	5.070345203904	0.091291735750	
987000	-61.936722	1	4.827596484647	0.092978800274	
988000	-60.789726	1	4.954851464964	0.091918430282	
989000	-59.789298	1	5.172618428250	0.091003437072	
990000	-60.223137	1	5.045604051689	0.091399103547	
991000	-59.731904	1	5.230706059952	0.090951221326	
992000	-59.772177	1	5.295167059754	0.090987858119	
993000	-60.436773	1	5.471162632491	0.091594573249	
994000	-60.851036	1	4.946689517407	0.091974802771	
995000	-60.155928	1	5.419065705918	0.091337695561	
996000	-60.753025	1	5.518554143620	0.091884701016	
997000	-59.791703	1	5.171259761549	0.091005625424	
998000	-60.601982	1	5.496990341757	0.091746020555	
999000	-59.984643	1	5.378109851885	0.091181381485	
1000000	-59.917579	1	5.120080323222	0.091120251889	
1001000	-59.875660	1	5.344083893996	0.091082063319	
1002000	-60.710653	1	4.965729844361	0.091845776024	
1003000	-59.759712	1	5.285944245299	0.090976516637	
1004000	-60.295454	1	5.446571954074	0.091465223924	
1005000	-59.730988	1	5.240808625888	0.090950388115	
1006000	-59.789408	1	5.305847437527	0.091003537131	
1007000	-59.787613	1	5.304815808356	0.091001903501	
1008000	-60.780168	1	5.522258471155	0.091909644860	
1009000	-61.317216	1	5.587710224345	0.092404571789	
1010000	-60.898016	1	4.940582965840	0.092018022384	
