# Supplementary material for: Reply to: ‘Reconstructed evolutionary patterns from crocodile-line archosaurs demonstrate the impact of failure to log-transform body size data’
Source: Commun Biol. 2022 Feb 25;5:170. doi: 10.1038/s42003-022-03072-x (PMC8881626; doi:10.1038/s42003-022-03072-x)
Supplement: Supplementary file 4 — Supplementary Data 2 [file 42003_2022_3072_MOESM4_ESM.zip › simulations/log_files/OU/simulated_data_1.txt.Log.txt]

Options:
Model:                           Continuous: Random Walk
Tree File Name:                  tree_simlation_1.nex
Data File Name:                  simulated_data_1.txt
Log File Name:                   simulated_data_1.txt.Log.txt
Save Initial Trees:              False
Save Trees:                      False
Summary:                         False
Seed:                            1184421835
Precision:                       64 bits
Cores:                           1
Analysis Type:                   MCMC
Sample Period:                   1000
Iterations:                      1010000
Burn in:                         10000
MCMC ML Start:                   False
Schedule File:                   simulated_data_1.txt.Schedule.txt
Rate Dev:                        AutoTune
No of Rates:                     1
Test for trait correlation:      True
Kappa:                           Not in use
Delta:                           Not in use
Lambda:                          Not in use
OU:                              Estimate
Min Trans Taxa No:               10
RJ Local Kappa:                  False
RJ Local Lambda:                 False
RJ Local Delta:                  False
RJ Local OU:                     False
Restrictions:
    alpha-1                      None
Prior Information:
    Priors
        alpha-1 - uniform -100.00 100.00 
        OU - exp 1.00 
Tree Information
     Trees:                      1
     Taxa:                       200
     Sites:                      1
Iteration	Lh	Tree No	Alpha 1	Sigma^2 1 	OU	
11000	-831.441721	1	98.884735382364	207.709629720880	0.001408731985	
12000	-829.909651	1	99.915520387479	204.656019838180	0.001837112951	
13000	-831.119151	1	99.525634927021	209.241222328042	0.010297627578	
14000	-830.170117	1	99.858718539328	205.886123373927	0.004683130802	
15000	-833.778899	1	98.188772553774	216.442205271244	0.016398561143	
16000	-831.320420	1	99.614896563882	210.521846913382	0.013742564982	
17000	-831.986179	1	98.683348655462	209.804944296718	0.005266814578	
18000	-830.546247	1	99.504709212215	206.030798597751	0.002113440422	
19000	-830.544050	1	99.751600226047	207.367758152872	0.007568300799	
20000	-832.795789	1	98.056840330275	211.014051492553	0.003292343809	
21000	-831.822191	1	99.323803542511	211.720536496291	0.014299011719	
22000	-831.685073	1	98.675520627376	207.873125246244	0.000026603318	
23000	-831.961455	1	99.663405476542	213.415331013645	0.019852281089	
24000	-831.315450	1	99.285892268282	209.174264394271	0.008375902990	
25000	-830.080628	1	99.932734023564	205.783785912714	0.005017397256	
26000	-830.034314	1	99.818053379177	204.809203112450	0.001418647275	
27000	-830.851026	1	99.857979804892	209.295703123238	0.012775491125	
28000	-830.292997	1	99.777276979062	206.137417964346	0.004675574949	
29000	-831.487161	1	98.914608668223	208.192634263524	0.002977619186	
30000	-831.484976	1	99.832961318154	211.966416936557	0.018123224041	
31000	-830.272336	1	99.795899949506	206.122248377676	0.004787372202	
32000	-829.922495	1	99.938941795388	204.888678616798	0.002683381961	
33000	-832.092949	1	99.236908459099	212.612318748102	0.015560302705	
34000	-831.809177	1	98.736593516167	209.077809073285	0.003836643384	
35000	-830.932358	1	99.276194382446	207.001393292539	0.002817841754	
36000	-834.334102	1	99.599293665520	222.306558461617	0.034324014083	
37000	-829.872432	1	99.992691099614	204.913768690759	0.003206738892	
38000	-830.085871	1	99.999832602475	206.160501545254	0.006511009095	
39000	-831.642448	1	99.859736043740	212.699067582901	0.019707193845	
40000	-830.666536	1	99.468199748655	206.549492038976	0.003214947027	
41000	-830.115806	1	99.852951197336	205.537858747078	0.003716895999	
42000	-830.104564	1	99.827510093035	205.317079156707	0.002908500923	
43000	-833.582803	1	99.779039846942	219.957306943293	0.031684574143	
44000	-830.414861	1	99.863756244133	207.225805703009	0.008079070134	
45000	-832.097471	1	98.638106699846	210.188348345719	0.005866088800	
46000	-830.549767	1	99.463607420347	205.774964613822	0.001040720745	
47000	-830.051564	1	99.765039698541	204.544193768464	0.000187076663	
48000	-829.827200	1	99.972305957858	204.502755203540	0.001900375340	
49000	-831.602603	1	98.849524095038	208.503355075157	0.003260646217	
50000	-830.506873	1	99.743686092148	207.135439730785	0.006938125461	
51000	-833.483864	1	98.879116251515	217.309894760336	0.022269235561	
52000	-832.471430	1	98.871575256444	213.011454887471	0.013950292331	
53000	-830.579440	1	99.443841211492	205.835308804229	0.001037760764	
54000	-830.848770	1	99.871985411456	209.337902310685	0.012964405357	
55000	-830.554604	1	99.769928073415	207.507419586653	0.008045932438	
56000	-830.717142	1	99.495967172790	207.007629300609	0.004651346169	
57000	-830.455241	1	99.583814005038	205.964300814843	0.002606617184	
58000	-830.946917	1	99.548725639394	208.492749739988	0.008730926883	
59000	-833.785671	1	97.356533508206	212.872974309465	0.002344977891	
60000	-830.962085	1	99.165650711910	206.446828791313	0.000315997874	
61000	-831.816807	1	99.605415403141	212.638489860594	0.017994346254	
62000	-833.104055	1	97.993164767810	212.438650954568	0.006356622277	
63000	-832.306689	1	98.560354015757	210.932893706575	0.007080273125	
64000	-830.793682	1	99.499578635854	207.455498115132	0.005824649466	
65000	-831.554761	1	98.787599308608	207.790247361740	0.000785571301	
66000	-831.481433	1	99.319154675846	210.133536178067	0.010830363331	
67000	-831.090436	1	99.496137562547	208.976427075023	0.009473286930	
68000	-832.082877	1	99.475414095543	213.343947658714	0.018544329993	
69000	-830.559468	1	99.649987912033	206.948010262588	0.005734599737	
70000	-831.681020	1	98.953074799355	209.509860028207	0.006649187552	
71000	-831.411454	1	99.763222242512	211.431815970334	0.016612412355	
72000	-831.487241	1	99.513897273556	210.904621500456	0.013867626329	
73000	-830.880111	1	99.257830665948	206.548052135870	0.001415525458	
74000	-833.014280	1	99.912493820284	218.162072905570	0.029556669141	
75000	-830.671376	1	99.401414597989	206.152847461363	0.001560044105	
76000	-831.527183	1	98.958782469824	208.686835499884	0.004633423128	
77000	-830.877865	1	99.694596171014	208.778593289770	0.010465553260	
78000	-833.553221	1	97.928199593471	214.451755718067	0.010513476631	
79000	-832.141886	1	98.460532434252	209.442752304808	0.002506789321	
80000	-832.183151	1	99.195142888849	212.863777148760	0.015796484740	
81000	-832.247246	1	99.184670047908	213.106626617966	0.016217673350	
82000	-830.442215	1	99.768296809685	206.913019914183	0.006578342862	
83000	-832.042524	1	98.520850956255	209.197820672411	0.002358553590	
84000	-830.000101	1	99.830795985787	204.670439664830	0.001136892174	
85000	-830.563334	1	99.727502466170	207.353796666871	0.007349437197	
86000	-830.787458	1	99.476007218184	207.297290818516	0.005235626526	
87000	-831.763801	1	99.539647764328	212.202551837168	0.016709628138	
88000	-830.987382	1	99.159870238334	206.580393509909	0.000646489737	
89000	-831.814814	1	99.983397906541	213.749822887578	0.022414945854	
90000	-830.767868	1	99.408615938843	206.803914710979	0.003397822772	
91000	-831.123474	1	99.377393457936	208.610893953525	0.007721998621	
92000	-830.539475	1	99.473216769353	205.773451576726	0.001120942103	
93000	-830.367569	1	99.755105860811	206.437966724758	0.005273374259	
94000	-832.984623	1	97.904462449987	211.251585499354	0.002651204830	
95000	-831.609657	1	99.130770080132	209.965605577597	0.009077737076	
96000	-830.085051	1	99.812802049893	205.102222880869	0.002193049130	
97000	-832.013481	1	98.574280393851	209.348528749681	0.003207352072	
98000	-832.036116	1	99.738700693273	213.938697081143	0.021290919416	
99000	-830.328853	1	99.683173522144	205.802124693628	0.003006557117	
100000	-829.962027	1	99.872387491852	204.705906607938	0.001601997061	
101000	-831.110956	1	99.382282797219	208.568966555024	0.007658211186	
102000	-831.377001	1	98.993947550151	208.001337208716	0.003130776463	
103000	-833.595948	1	99.446044049786	219.220291331352	0.028728131947	
104000	-831.107219	1	99.630046426276	209.604394660117	0.011858678080	
105000	-831.192500	1	99.105357482159	207.550679058019	0.002858669232	
106000	-833.653773	1	98.720882532396	217.547162449357	0.021755415548	
107000	-829.880963	1	99.999261720759	205.004466569791	0.003506818357	
108000	-832.013652	1	98.806830817356	210.560876303916	0.008060435072	
109000	-830.640153	1	99.525402596543	206.727990226146	0.004162356918	
110000	-831.307384	1	99.067430345868	208.018714213297	0.003785812917	
111000	-830.468265	1	99.543442233515	205.785007574650	0.001765922878	
112000	-830.819985	1	99.321112446397	206.580749170639	0.002053262126	
113000	-831.293149	1	99.995130465471	211.674739889684	0.018580203968	
114000	-831.211114	1	99.275708433814	208.584767581059	0.006879438845	
115000	-831.838958	1	99.753568454435	213.184098309082	0.019971294151	
116000	-830.969429	1	99.533030633004	208.535900523809	0.008715637650	
117000	-830.998222	1	99.461886207118	208.358129600338	0.007755761984	
118000	-830.231323	1	99.931873802434	206.597339194253	0.007067901439	
119000	-830.663534	1	99.444660667047	206.385646161455	0.002573608199	
120000	-832.027979	1	99.038201600432	211.600833853746	0.012087938325	
121000	-830.629157	1	99.500191610252	206.515906534119	0.003392342161	
122000	-830.196228	1	99.835463896039	205.906512625188	0.004546913622	
123000	-830.862832	1	99.547326123033	208.057928900733	0.007681787624	
124000	-830.239675	1	99.748104158182	205.655191650044	0.003155716775	
125000	-829.947395	1	99.832962161662	204.323558979047	0.000155558022	
126000	-829.719228	1	99.984811274306	203.865139967191	0.000185391380	
127000	-830.090662	1	99.924661579663	205.796552625295	0.004985205778	
128000	-829.978258	1	99.949948212068	205.291501690714	0.003864909045	
129000	-830.525094	1	99.896523008756	207.917793738336	0.009957132557	
130000	-831.654053	1	99.463511397955	211.467716349433	0.014709264023	
131000	-829.823893	1	99.939951325059	204.258091973878	0.000923137197	
132000	-830.231847	1	99.689956431360	205.231746146810	0.001490555372	
133000	-830.190996	1	99.751286117041	205.374542628003	0.002417605467	
134000	-831.496238	1	99.336695128442	210.274514285025	0.011270520603	
135000	-830.595326	1	99.705030994528	207.413574498842	0.007322801897	
136000	-830.668288	1	99.410816050380	206.196056719233	0.001761932647	
137000	-831.693977	1	99.122344237560	210.346207789341	0.009892446551	
138000	-830.975700	1	99.412256284884	208.000571133183	0.006500522447	
139000	-830.303727	1	99.714081772215	205.837107520601	0.003360399569	
140000	-830.555640	1	99.441583682749	205.656107009852	0.000506467056	
141000	-833.012061	1	98.448309872824	213.923301789625	0.012993842966	
142000	-830.625638	1	99.519879301156	206.610982908937	0.003808606347	
143000	-831.116888	1	99.105706346155	207.071648465192	0.001553219797	
144000	-830.742134	1	99.955280806520	209.164279918917	0.013163831794	
145000	-832.421303	1	98.589952692456	211.660412655150	0.009012900753	
146000	-832.095095	1	99.957668963845	214.779415438576	0.024108350820	
147000	-829.933597	1	99.867111244177	204.480042044007	0.000913892745	
148000	-831.620421	1	98.904001560542	208.920280315756	0.004789437963	
149000	-831.077018	1	99.168233631476	207.225385921145	0.002511207878	
150000	-830.653112	1	99.372044041663	205.820180595911	0.000357719873	
151000	-830.770466	1	99.421481093275	206.895401248380	0.003747572412	
152000	-830.698960	1	99.617407502458	207.535816453924	0.006946690392	
153000	-831.861259	1	99.201088834350	211.449434598337	0.012889653800	
154000	-830.071400	1	99.949913861627	205.824412471660	0.005260899142	
155000	-831.444945	1	99.437394379717	210.427911205421	0.012316967970	
156000	-830.902863	1	99.477527472589	207.933686953999	0.006842613891	
157000	-832.277040	1	98.452686741766	210.212276865301	0.004452372000	
158000	-830.801812	1	99.264486281558	206.059152237140	0.000083631305	
159000	-832.132048	1	99.350174164952	213.155124652428	0.017381774894	
160000	-831.410148	1	98.962411869778	208.011961428715	0.002895252698	
161000	-831.013565	1	99.313647236012	207.697534150511	0.004956425400	
162000	-831.478494	1	98.844158496783	207.673529519922	0.000954127527	
163000	-834.001283	1	99.213857765511	220.187301434311	0.029023053345	
164000	-830.962759	1	99.517825556574	208.433873476465	0.008359944192	
165000	-830.888348	1	99.299995620527	206.876900689803	0.002682206221	
166000	-830.994275	1	99.326989086516	207.660603985817	0.004969095009	
167000	-832.417202	1	98.486576017913	211.164087423999	0.007072132741	
168000	-832.869133	1	99.378952922026	216.247356049210	0.023322614790	
169000	-832.496061	1	98.668517609728	212.355519419773	0.011143956185	
170000	-829.985395	1	99.865993899728	204.814603695392	0.001851507875	
171000	-830.895616	1	99.508196201430	208.043502278210	0.007347663811	
172000	-830.928946	1	99.539596930585	208.360988241503	0.008350178113	
173000	-831.589571	1	99.430633172027	211.062585094243	0.013636144142	
174000	-830.358007	1	99.798221021357	206.610086496150	0.006054419600	
175000	-832.220475	1	98.586826866473	210.600662847646	0.006479651022	
176000	-834.281818	1	99.219067279252	221.252705528108	0.030736483275	
177000	-829.949862	1	99.969415760130	205.237453113494	0.003882260826	
178000	-830.052758	1	99.968766288853	205.820915089624	0.005403325479	
179000	-831.185230	1	99.157572090957	207.817733138676	0.003999991084	
180000	-830.712949	1	99.758120987158	208.245938602119	0.009703260220	
181000	-832.425436	1	99.666740730848	215.284855715956	0.023302410863	
182000	-833.970816	1	99.962993537987	221.780859756294	0.035398250907	
183000	-830.067409	1	99.786732591801	204.811419055910	0.001149899522	
184000	-831.193888	1	99.563385723420	209.748472394468	0.011707426231	
185000	-830.624857	1	99.890494288699	208.371277937005	0.010951652723	
186000	-832.264415	1	99.139903627725	213.030782639799	0.015772537645	
187000	-830.805964	1	99.365302237470	206.773093481086	0.002952603152	
188000	-829.840712	1	99.988905537026	204.695756579437	0.002579066619	
189000	-830.436966	1	99.670881273105	206.371429247887	0.004419158851	
190000	-829.946019	1	99.841384194958	204.377413192711	0.000388272299	
191000	-832.503029	1	99.838958274096	216.044795068406	0.025627063620	
192000	-830.331356	1	99.838633103683	206.670052424104	0.006522551719	
193000	-831.007453	1	99.238152810714	207.228925020755	0.003109836014	
194000	-830.550020	1	99.556728980652	206.377462768719	0.003493795681	
195000	-830.380536	1	99.761052498230	206.541357278552	0.005585283685	
196000	-830.950632	1	99.326890461056	207.409972557156	0.004320935313	
197000	-832.034908	1	98.464423559160	208.764825215657	0.000682978865	
198000	-830.821472	1	99.531248917765	207.764403083865	0.006842152424	
199000	-829.865031	1	99.979003123030	204.784255511460	0.002737850409	
200000	-833.052619	1	99.072654968372	216.121709564337	0.021280087172	
201000	-832.920400	1	97.917371253920	210.923917965086	0.001886974445	
202000	-831.562527	1	99.369633380222	210.712340347966	0.012464367793	
203000	-831.395208	1	99.155685537865	208.977529450366	0.006913315313	
204000	-830.297230	1	99.663365857656	205.478023928085	0.001948525388	
205000	-832.137673	1	98.478322389756	209.527383030021	0.002881481342	
206000	-830.117701	1	99.823107107863	205.370381954784	0.003016190668	
207000	-832.290328	1	98.754011938020	211.713006572452	0.010324641852	
208000	-830.083869	1	99.878452233558	205.498007017373	0.003822309723	
209000	-832.153002	1	99.186000366766	212.701054440414	0.015405732270	
210000	-830.675268	1	99.349629121397	205.807558602212	0.000120316056	
211000	-830.909283	1	99.264587800243	206.782730302431	0.002124031247	
212000	-831.588989	1	99.259137150794	210.403829394609	0.011007141441	
213000	-831.216739	1	99.328978906690	208.866826881753	0.007968879974	
214000	-830.183032	1	99.932896277690	206.346315517931	0.006451545798	
215000	-831.223828	1	99.949076744461	211.240057801346	0.017430065163	
216000	-832.478986	1	99.825014754261	215.915964419007	0.025325728132	
217000	-830.209704	1	99.678784318627	205.004620490494	0.000746918778	
218000	-830.113730	1	99.992262736517	206.271323504986	0.006728666599	
219000	-832.379784	1	98.322908863625	210.070702765135	0.003023100131	
220000	-831.463817	1	99.767316283891	211.667982245494	0.017112593445	
221000	-831.123902	1	99.155807851327	207.438877736517	0.002982282426	
222000	-830.031953	1	99.798110092942	204.652841566790	0.000797344491	
223000	-829.996821	1	99.797387464227	204.402625568957	0.000065454554	
224000	-831.996723	1	99.462024422633	212.940627140211	0.017674185824	
225000	-831.696526	1	98.932002067524	209.488770668979	0.006434133525	
226000	-831.055536	1	99.530801648720	208.953473661000	0.009674612144	
227000	-831.171289	1	99.373097809523	208.836629944345	0.008229638094	
228000	-833.323704	1	98.839141959684	216.546525357739	0.020648728930	
229000	-831.323629	1	99.484956205625	210.048054717424	0.011816826219	
230000	-831.368339	1	99.192612832284	209.013726404038	0.007284987983	
231000	-830.125631	1	99.792979563081	205.230648455596	0.002377929079	
232000	-831.485581	1	99.322606697101	210.167323613396	0.010930832771	
233000	-831.300559	1	99.363072963026	209.439719361866	0.009568642796	
234000	-831.035922	1	99.581808203761	209.072732776647	0.010320130050	
235000	-830.094599	1	99.860565214063	205.456656857759	0.003563087866	
236000	-832.668116	1	98.554061508937	212.718829354509	0.011134561830	
237000	-830.416053	1	99.652968026710	206.146348955859	0.003677941350	
238000	-830.233784	1	99.978124858061	206.828594245566	0.007988307909	
239000	-831.174081	1	99.267395299675	208.344830047986	0.006222946823	
240000	-829.704998	1	99.991513032744	203.815477854503	0.000100358219	
241000	-830.727466	1	99.439758578409	206.746558393867	0.003504211368	
242000	-831.156017	1	99.074250183483	207.115277847427	0.001401582849	
243000	-834.265257	1	98.218088470801	218.590031078207	0.020629313811	
244000	-831.360258	1	99.737879512570	211.127325130375	0.015828458274	
245000	-831.238021	1	99.998370009866	211.455866262693	0.018172190270	
246000	-831.897117	1	98.605733172258	208.817248619827	0.002050547596	
247000	-830.229886	1	99.822087878304	206.024717747370	0.004746373457	
248000	-830.216436	1	99.984126503989	206.767640633247	0.007886277322	
249000	-832.002265	1	98.575336733159	209.286256831249	0.003051663008	
250000	-831.667798	1	99.200478707608	210.542746006573	0.010899279556	
251000	-829.863162	1	99.900512136775	204.240291875896	0.000520390069	
252000	-834.331224	1	97.428612079708	216.200856497538	0.010802352058	
253000	-830.913541	1	99.980738301985	210.016241957438	0.015145795006	
254000	-830.358667	1	99.803203543973	206.639003991329	0.006166548627	
255000	-833.264513	1	99.607236517413	218.362567303155	0.028214807022	
256000	-830.392597	1	99.649097945315	205.982540260906	0.003207168956	
257000	-830.333346	1	99.853449685308	206.753722801437	0.006846218753	
258000	-833.467738	1	99.037394918105	217.681606257901	0.023850791599	
259000	-831.337261	1	99.229405841496	209.025756062756	0.007594832835	
260000	-831.276026	1	99.905650960157	211.320534620342	0.017310993310	
261000	-830.236685	1	99.677715470809	205.179268605645	0.001235247233	
262000	-829.891506	1	99.977840543807	204.939120039214	0.003150437401	
263000	-830.164928	1	99.933852876526	206.253823554896	0.006226775789	
264000	-831.239346	1	99.678405996212	210.388312868052	0.013891133263	
265000	-831.629461	1	98.937980574338	209.152407942579	0.005646895063	
266000	-832.321904	1	98.613655835664	211.261709730933	0.008262680969	
267000	-830.663242	1	99.374553617811	205.909156648169	0.000635443948	
268000	-830.190609	1	99.771246762880	205.497482696018	0.002923464170	
269000	-830.077915	1	99.942592726012	205.821648495340	0.005194845245	
270000	-831.584623	1	99.817895715276	212.333851025207	0.018744191320	
271000	-830.333570	1	99.638890268801	205.549859505606	0.001936882836	
272000	-830.348430	1	99.912091470388	207.109256022748	0.008164662211	
273000	-831.433082	1	99.244803489416	209.583755395158	0.009031831882	
274000	-830.362480	1	99.607838528845	205.529527995967	0.001611093109	
275000	-833.298930	1	99.012759227417	216.943196493148	0.022404899328	
276000	-830.207679	1	99.996708168183	206.781082924255	0.008014647768	
277000	-833.235792	1	97.721867817949	211.689193801474	0.002279732840	
278000	-833.286404	1	97.739014000704	212.109061753940	0.003518929323	
279000	-831.636435	1	99.359359437334	211.012618961422	0.013041591770	
280000	-833.533284	1	99.971558335027	220.212247738635	0.033087264398	
281000	-831.447690	1	99.823803030662	211.781307916385	0.017700464399	
282000	-830.549085	1	99.538816948908	206.263861396748	0.003039118015	
283000	-832.484090	1	98.469966862077	211.437663900076	0.007598575637	
284000	-833.912414	1	97.368051336649	213.712244058284	0.004585871279	
285000	-829.954105	1	99.850526782478	204.500267095540	0.000824768986	
286000	-833.218085	1	97.730390181959	211.630453372325	0.002195370409	
287000	-830.401155	1	99.691617572822	206.281136878571	0.004352336359	
288000	-831.990946	1	99.499327841833	213.034411356879	0.018094655326	
289000	-830.999582	1	99.297751125842	207.529871387704	0.004395226672	
290000	-832.218703	1	98.708659760891	211.163435533922	0.008739580244	
291000	-830.754670	1	99.892718654351	208.986008531289	0.012339649963	
292000	-834.763874	1	99.516446094896	223.687724607198	0.035933803247	
293000	-833.774866	1	99.367032283065	219.703396235038	0.029077326205	
294000	-830.494373	1	99.655362972915	206.613638642415	0.004922493372	
295000	-831.953424	1	98.979478577794	211.012122374953	0.010369280413	
296000	-832.939573	1	97.910842609248	211.005453080806	0.002050506274	
297000	-830.178030	1	99.924415277941	206.276790276293	0.006210230141	
298000	-831.416369	1	99.206092114293	209.325678462744	0.008135593403	
299000	-832.881842	1	98.035164395866	211.403841166831	0.004119906405	
300000	-831.675763	1	98.781618122784	208.537967335363	0.002785552673	
301000	-833.492669	1	97.649187805281	212.820319833622	0.004598670165	
302000	-830.812981	1	99.684152890421	208.419679247743	0.009563214784	
303000	-831.817881	1	99.236453444890	211.383079768152	0.012990718014	
304000	-830.712172	1	99.890462636967	208.780840772642	0.011870172117	
305000	-830.997427	1	99.573629074349	208.851397164354	0.009752448490	
306000	-831.620319	1	98.747139825911	207.949068918105	0.000876617068	
307000	-831.728105	1	99.216207402924	210.890524200147	0.011781494063	
308000	-833.845151	1	98.564115623516	217.875057039039	0.021410848913	
309000	-832.264137	1	98.584840019226	210.825045640492	0.007008018591	
310000	-830.594410	1	99.445891589567	205.949654614715	0.001378309314	
311000	-832.047888	1	98.914296635122	211.200150007439	0.010323844684	
312000	-830.669985	1	99.538425048399	206.971876518487	0.004902517868	
313000	-830.090305	1	99.784257674492	204.946054214933	0.001509366264	
314000	-829.817175	1	99.946643201405	204.260441867389	0.000989181816	
315000	-830.459447	1	99.727216113156	206.798897143238	0.005969526166	
316000	-832.249484	1	99.931667113698	215.309286273192	0.024886790546	
317000	-831.221135	1	99.113311694984	207.773079618144	0.003517772759	
318000	-829.888432	1	99.892068178396	204.352390782954	0.000768831871	
319000	-831.187535	1	99.683259195419	210.173267352719	0.013465819992	
320000	-831.490487	1	99.305437697562	210.121024880228	0.010703969274	
321000	-830.192514	1	99.832931370917	205.871039720697	0.004433334521	
322000	-832.201695	1	99.043484083032	212.416272383113	0.013865398295	
323000	-834.460452	1	99.210745669684	221.898411978649	0.031692812239	
324000	-830.235122	1	99.762677081242	205.715427554399	0.003439979959	
325000	-830.938340	1	99.394175924070	207.704963884130	0.005618840043	
326000	-830.015301	1	99.785733564596	204.444819247925	0.000083584738	
327000	-831.390552	1	99.441645535741	210.191612582628	0.011828611143	
328000	-832.870532	1	98.393314750637	213.041891982001	0.010707931820	
329000	-831.487829	1	99.779014300921	211.807198451525	0.017464846752	
330000	-830.261759	1	99.947260889322	206.828631016972	0.007753098258	
331000	-830.231024	1	99.806919770142	205.947027349774	0.004419836546	
332000	-830.345444	1	99.687958193371	205.931666301651	0.003395780973	
333000	-831.832819	1	98.888456770714	210.002292736124	0.007346999774	
334000	-831.926186	1	98.833136634561	210.229433413686	0.007470958594	
335000	-831.446578	1	99.053032411113	208.738223699791	0.005517906701	
336000	-830.549082	1	99.474874555760	205.849100710021	0.001348852897	
337000	-834.234550	1	97.052596156809	213.811170749612	0.002268416307	
338000	-835.449802	1	98.272977759864	223.411294719087	0.029066010791	
339000	-830.968578	1	99.296284453445	207.340328996375	0.003887940980	
340000	-835.420806	1	98.552608816005	223.963118588104	0.031402937269	
341000	-830.062867	1	99.793245194253	204.826656357228	0.001250482127	
342000	-832.581258	1	99.010834210044	213.971249807155	0.016815817142	
343000	-831.006399	1	99.227441205970	207.156683486848	0.002825821853	
344000	-830.859341	1	99.277971075138	206.548543083089	0.001591898581	
345000	-830.714289	1	99.370979312614	206.227746094793	0.001504738730	
346000	-830.351047	1	99.680601390636	205.921302705952	0.003306430726	
347000	-830.295274	1	99.962143731392	207.067693982133	0.008443067170	
348000	-830.337020	1	99.600387931202	205.308238222920	0.000920473477	
349000	-832.813034	1	99.865888662948	217.293839187192	0.027883187336	
350000	-833.646314	1	99.196628732819	218.793081006415	0.026649474214	
351000	-830.247270	1	99.766869463102	205.812585636927	0.003734616051	
352000	-830.884343	1	99.832440259178	209.351661114520	0.012720007222	
353000	-831.871015	1	99.388896821730	212.161743922091	0.015642849340	
354000	-830.427760	1	99.659492902198	206.253305416884	0.004015398646	
355000	-829.995041	1	99.990324659395	205.613978249727	0.005042912068	
356000	-830.670736	1	99.869821681234	208.505113369046	0.011106025446	
357000	-830.777942	1	99.562164140102	207.684615659806	0.006885213655	
358000	-830.835119	1	99.245555472325	206.151941442974	0.000181928337	
359000	-832.202360	1	99.429209298659	213.698140218834	0.018936118246	
360000	-830.471467	1	99.661676423457	206.518099368507	0.004726279056	
361000	-830.727380	1	99.367653312062	206.291029223885	0.001652420592	
362000	-830.806240	1	99.396944754260	206.964406305641	0.003727185393	
363000	-830.484591	1	99.690312179355	206.745584543743	0.005541358898	
364000	-830.790153	1	99.382299658828	206.780316382366	0.003114757440	
365000	-835.911646	1	98.817588614815	226.364851699228	0.036290001816	
366000	-832.557054	1	98.421407632710	211.591410802572	0.007596266061	
367000	-830.802733	1	99.394331309934	206.928195243350	0.003609637388	
368000	-831.602298	1	99.439207627234	211.150883490444	0.013881454158	
369000	-830.304162	1	99.699374407801	205.750562945429	0.003003482085	
370000	-831.798248	1	99.129371782924	210.877922269833	0.011140322377	
371000	-830.048380	1	99.954591413081	205.720631597181	0.005030456730	
372000	-830.174558	1	99.764560193441	205.356137076295	0.002480385187	
373000	-833.710169	1	98.397639249741	216.818663476461	0.018445366180	
374000	-830.657807	1	99.673681126404	207.590011254725	0.007512470815	
375000	-831.833491	1	99.727106060579	213.082486629588	0.019614774787	
376000	-833.107459	1	98.202704105460	213.408970728452	0.010162516632	
377000	-830.903703	1	99.916296318200	209.746516080944	0.014145088728	
378000	-830.228450	1	99.945829445740	206.649390997864	0.007303960078	
379000	-830.053086	1	99.906837046593	205.481417834614	0.004013125442	
380000	-831.160228	1	99.100611774615	207.318288232644	0.002188819340	
381000	-830.469170	1	99.612235668162	206.222759427021	0.003543036022	
382000	-835.540973	1	96.722130760922	219.230980433401	0.012335894315	
383000	-830.447823	1	99.891595721587	207.517030243829	0.008983480725	
384000	-831.116004	1	99.355089846057	208.466343851324	0.007201740011	
385000	-831.590622	1	99.214706335289	210.229913722666	0.010297033914	
386000	-831.234335	1	99.809444205379	210.824472778888	0.015679781243	
387000	-830.111670	1	99.944512961433	206.018726143448	0.005715641900	
388000	-829.958686	1	99.971484648490	205.301066954327	0.004068509590	
389000	-830.903063	1	99.269857751234	206.777326581192	0.002154316997	
390000	-832.866014	1	98.281353749740	212.543610215137	0.008774654836	
391000	-832.395581	1	98.652214842049	211.801136394278	0.009788879259	
392000	-830.643464	1	99.421336725947	206.104987067274	0.001599452097	
393000	-831.365483	1	99.378040284197	209.818320303122	0.010542611182	
394000	-832.820927	1	98.171235426716	211.785812243447	0.006149321530	
395000	-830.767452	1	99.353676578727	206.457493506933	0.001993222276	
396000	-829.950592	1	99.902183115028	204.830057854184	0.002207106423	
397000	-830.524568	1	99.874543966177	207.821764172602	0.009572647201	
398000	-830.265374	1	99.798818203359	206.098694159255	0.004749833065	
399000	-830.311647	1	99.886926659908	206.801742136467	0.007224056073	
400000	-829.869745	1	99.897706136945	204.265152546006	0.000567291549	
401000	-833.417283	1	97.636893936903	212.299424446160	0.003173057627	
402000	-830.358459	1	99.689451469664	206.018352938678	0.003640008059	
403000	-832.833081	1	99.303152350230	215.894119088042	0.022245144897	
404000	-833.752280	1	97.741827179746	214.652673807008	0.009625946685	
405000	-831.996790	1	98.557045844244	209.138757305762	0.002505489538	
406000	-832.344261	1	98.424073575997	210.442370433955	0.004806835344	
407000	-831.077547	1	99.168167401623	207.228287387044	0.002518519440	
408000	-831.046498	1	99.136538003858	206.816329256055	0.001108401176	
409000	-834.399513	1	97.864372932166	218.071173323125	0.017488676941	
410000	-832.145806	1	98.916363191490	211.677893730591	0.011402072038	
411000	-829.983223	1	99.909565969487	205.079872731383	0.002956727507	
412000	-831.110213	1	99.537597142219	209.247692369987	0.010398925959	
413000	-829.859642	1	99.919373126375	204.352887278317	0.001012530865	
414000	-831.482082	1	98.923063976235	208.213083008113	0.003102782150	
415000	-830.818577	1	99.265366213583	206.183990039741	0.000451206865	
416000	-832.053720	1	98.847672253765	210.946134113745	0.009261601517	
417000	-830.055678	1	99.966346266073	205.824305577271	0.005392624186	
418000	-832.799702	1	97.936199560378	210.235460967372	0.000155782230	
419000	-830.254297	1	99.719306520694	205.567118019271	0.002673113328	
420000	-830.540187	1	99.508243817991	206.015190647965	0.002100718491	
421000	-830.164157	1	99.989018407207	206.520642788435	0.007320539429	
422000	-831.099781	1	99.072440736404	206.718056110063	0.000262255091	
423000	-831.508576	1	99.593980628698	211.281620352057	0.015193630163	
424000	-833.411011	1	98.329204417673	215.299571127882	0.015036871873	
425000	-830.433070	1	99.975120241964	207.802311589801	0.010264158451	
426000	-829.929013	1	99.883403328671	204.564160288553	0.001297631754	
427000	-831.301639	1	98.945937076343	207.192548696837	0.000492337640	
428000	-829.923007	1	99.873643755343	204.455027697436	0.000900089331	
429000	-830.163080	1	99.848690281977	205.789842751246	0.004349178521	
430000	-830.853246	1	99.815196487866	209.143078388214	0.012142100442	
431000	-831.563511	1	99.708563027722	211.900322477736	0.017197089399	
432000	-829.987865	1	99.856395370342	204.766171249274	0.001632200580	
433000	-829.898109	1	99.946629255900	204.785481912960	0.002465070637	
434000	-830.994243	1	99.289030295855	207.449497926517	0.004114587233	
435000	-829.963937	1	99.825215860896	204.381625401474	0.000255192748	
436000	-836.109879	1	95.718983283767	217.374724260118	0.000401491531	
437000	-830.044107	1	99.884000850193	205.293883065951	0.003321434118	
438000	-830.073921	1	99.788126852516	204.864540201167	0.001312939118	
439000	-831.389392	1	99.171848951149	209.024953500293	0.007153079554	
440000	-832.394438	1	98.614426392272	211.632777184675	0.009129113044	
441000	-831.014697	1	99.449205764338	208.384031496635	0.007721734692	
442000	-830.387254	1	99.936411195443	207.413181606762	0.009071967052	
443000	-830.920392	1	99.993311349299	210.089318185843	0.015381433180	
444000	-829.773058	1	99.959220424344	204.049952730571	0.000494094813	
445000	-830.430166	1	99.565318776592	205.684142267976	0.001674173562	
446000	-830.077897	1	99.912149010465	205.655200509839	0.004515023570	
447000	-831.095418	1	99.232487281733	207.718705091191	0.004354163682	
448000	-831.746688	1	99.636971956798	212.443971552933	0.017813683529	
449000	-830.830784	1	99.560207177938	207.952392382984	0.007524558089	
450000	-830.579348	1	99.788624549713	207.717439523870	0.008688946343	
451000	-831.150536	1	99.188182848121	207.789175055489	0.004176032022	
452000	-832.967573	1	99.041228344151	215.683669684497	0.020284362348	
453000	-831.399233	1	99.637717347479	210.953425958697	0.014804746795	
454000	-835.137791	1	96.670848317991	216.984907580993	0.007060702315	
455000	-830.251725	1	99.690324727505	205.363701061708	0.001863312940	
456000	-830.185219	1	99.838434445554	205.859870373189	0.004449049623	
457000	-829.988349	1	99.810476832270	204.442176688171	0.000298918236	
458000	-830.414814	1	99.527308986767	205.310011470608	0.000274799190	
459000	-830.330231	1	99.908237868278	206.998545525234	0.007867907161	
460000	-831.001139	1	99.951981576735	210.298546881784	0.015539945365	
461000	-830.598050	1	99.405927412773	205.687172982934	0.000277306843	
462000	-830.959533	1	99.953075843900	210.121379806125	0.015180013024	
463000	-832.686585	1	98.150283224445	210.905324793556	0.003776802090	
464000	-830.855304	1	99.402124607656	207.280183612467	0.004596014274	
465000	-829.994309	1	99.948448525903	205.376888221122	0.004079450723	
466000	-833.153494	1	99.585197852856	217.887047848063	0.027308703062	
467000	-830.186068	1	99.850732795138	205.932963184577	0.004740254973	
468000	-829.870309	1	99.944633655181	204.596270619099	0.001922274975	
469000	-833.844492	1	97.706482208556	214.960846973771	0.010057443568	
470000	-831.216900	1	99.116335659935	207.765561532966	0.003522950332	
471000	-830.407373	1	99.772647409533	206.747627213327	0.006198891840	
472000	-831.300753	1	99.396793282923	209.583411122565	0.010144408365	
473000	-830.349820	1	99.568815008815	205.164861611439	0.000226720294	
474000	-830.545580	1	99.515214677107	206.094455354164	0.002378463174	
475000	-838.524840	1	94.468358929941	224.843456437722	0.008496068968	
476000	-830.817626	1	99.678982676356	208.420297722356	0.009526610917	
477000	-831.616676	1	98.998689416707	209.389864598926	0.006708510566	
478000	-831.617798	1	99.312793136787	210.750602564924	0.012151656306	
479000	-830.051044	1	99.889291638095	205.367006625219	0.003562337741	
480000	-831.695896	1	99.487788668875	211.735547690237	0.015423833282	
481000	-831.239587	1	99.163850349598	208.166594020327	0.004952736737	
482000	-830.728603	1	99.525570701457	207.231855784801	0.005464981965	
483000	-831.150596	1	99.867198066677	210.657746036612	0.015718785781	
484000	-831.236227	1	99.921891646304	211.204825704749	0.017184640721	
485000	-830.844045	1	99.521499658354	207.836439875523	0.006943864661	
486000	-831.018057	1	99.657344003428	209.294272463027	0.011362486515	
487000	-830.943683	1	99.178591034742	206.414247252197	0.000337976583	
488000	-831.726476	1	99.703775389118	212.569229855532	0.018481925188	
489000	-830.228558	1	99.743595129701	205.559579578982	0.002858491071	
490000	-830.386346	1	99.772044060702	206.630302023831	0.005898412730	
491000	-830.223480	1	99.680126261929	205.107743176628	0.001053413816	
492000	-834.094275	1	98.969211029700	219.939367904153	0.027281012462	
493000	-831.000951	1	99.159446660603	206.670317045355	0.000897893199	
494000	-835.071159	1	99.475518822430	224.710809818473	0.037199916297	
495000	-830.717478	1	99.696652081001	208.000173332124	0.008671212493	
496000	-832.739641	1	98.643481264704	213.397136563238	0.013214296121	
497000	-831.098133	1	99.226549052409	207.701011866881	0.004259772002	
498000	-830.650735	1	99.424466368642	206.173358031144	0.001816880089	
499000	-831.025215	1	99.643318783329	209.272122719756	0.011213053855	
500000	-830.704940	1	99.420705253052	206.492914421507	0.002662259875	
501000	-829.837688	1	99.965363004974	204.524105388037	0.001899964464	
502000	-830.905821	1	99.206918905490	206.359885841956	0.000434671417	
503000	-830.098656	1	99.755730800099	204.802014890096	0.000849061189	
504000	-831.417314	1	99.221674478024	209.401357096518	0.008431801965	
505000	-832.819197	1	97.946480515342	210.447194750466	0.000836992550	
506000	-831.876794	1	98.839437873477	209.999103076424	0.006964336329	
507000	-830.173370	1	99.693578627445	204.862309203594	0.000469029598	
508000	-831.952664	1	99.693533082379	213.469176942120	0.020139645092	
509000	-832.236434	1	99.699298806549	214.627346373159	0.022314153785	
510000	-832.071385	1	99.585416821752	213.631885277729	0.019780391072	
511000	-833.755334	1	97.478436676302	213.406186432824	0.004701575761	
512000	-831.525646	1	98.909495005563	208.395968336617	0.003474364300	
513000	-834.394607	1	97.249781940832	215.755823394984	0.008534136931	
514000	-830.900161	1	99.699377820441	208.904853619889	0.010786913879	
515000	-832.563999	1	99.094397254866	214.167242468251	0.017734185374	
516000	-833.222969	1	98.695568132451	215.692926241814	0.018163731979	
517000	-832.037017	1	98.542725118882	209.300711477120	0.002817775379	
518000	-834.453276	1	97.027711724378	214.989681796604	0.005048936866	
519000	-831.447950	1	99.568011245446	210.923189139011	0.014273099614	
520000	-832.016262	1	98.976512931376	211.302272843263	0.010997257099	
521000	-834.019347	1	98.575677017800	218.610765520909	0.022787983583	
522000	-830.088686	1	99.847005201560	205.339712230060	0.003134457047	
523000	-831.195054	1	99.049828786937	207.206395283187	0.001443117036	
524000	-831.667668	1	98.786779162659	208.519737099188	0.002780115096	
525000	-832.655591	1	98.114641204615	210.498643943895	0.002415850740	
526000	-832.770051	1	98.662400501279	213.604847794601	0.013778018481	
527000	-831.146593	1	99.339766897152	208.553518945982	0.007296115232	
528000	-830.931992	1	99.287117887555	207.066297213339	0.003084245078	
529000	-831.299707	1	99.431844380227	209.723132455085	0.010714384912	
530000	-832.428860	1	98.337629360420	210.452548859132	0.004136530132	
531000	-829.869242	1	99.974417253509	204.781566097176	0.002691449756	
532000	-830.353740	1	99.945911961239	207.288346890256	0.008847331849	
533000	-831.112245	1	99.760840219073	210.117390739632	0.013876344178	
534000	-834.032239	1	98.589246237965	218.699892007208	0.023023636548	
535000	-833.000608	1	98.373102636834	213.582791227794	0.011748093843	
536000	-831.360997	1	99.458379058805	210.118855262021	0.011785932529	
537000	-832.170449	1	98.990081366316	212.077356512715	0.012782887414	
538000	-830.996890	1	99.167015527657	206.696523654545	0.001038412972	
539000	-834.924875	1	97.151089399043	217.952034676044	0.012597202703	
540000	-830.762693	1	99.656368862460	208.047171195238	0.008480839720	
541000	-831.815679	1	98.825930505364	209.601310333189	0.005883826870	
542000	-829.954588	1	99.871826222121	204.653287958615	0.001448618467	
543000	-831.314603	1	99.115555809225	208.330353563425	0.004983173276	
544000	-833.444234	1	99.249005741726	218.148310246009	0.025861792208	
545000	-832.416669	1	98.253356071535	209.863183369216	0.001883307263	
546000	-830.895790	1	99.242633625488	206.547354608917	0.001281061407	
547000	-831.073033	1	99.209029485791	207.451080041480	0.003459005933	
548000	-831.057517	1	99.531181912023	208.964807265268	0.009703589145	
549000	-829.862697	1	99.897108440390	204.211779378978	0.000407122998	
550000	-829.871491	1	99.958577003823	204.694895206431	0.002317044074	
551000	-830.759914	1	99.748344231288	208.433181919015	0.010064511682	
552000	-832.036292	1	98.910205502987	211.126706060371	0.010128629414	
553000	-830.198608	1	99.917952463218	206.355026181296	0.006356060995	
554000	-830.000509	1	99.891088107521	205.071545430750	0.002777433652	
555000	-830.126824	1	99.941835618824	206.087810915256	0.005870115064	
556000	-830.133873	1	99.714514062425	204.742522170178	0.000309639673	
557000	-829.805120	1	99.933365690919	204.080659987403	0.000351302651	
558000	-830.588209	1	99.686603156575	207.287224039400	0.006870118826	
559000	-832.540013	1	98.802677446572	213.071906981369	0.013611349139	
560000	-831.316933	1	99.132955129829	208.436490781587	0.005391721096	
561000	-831.240832	1	99.441303535791	209.478745490851	0.010228343349	
562000	-832.246435	1	99.370862168823	213.701456053491	0.018577049328	
563000	-829.909423	1	99.991938896335	205.130290109531	0.003783205576	
564000	-832.166660	1	98.503203246011	209.850867429380	0.003933954430	
565000	-831.081954	1	99.208836298818	207.503423903234	0.003596011099	
566000	-829.846952	1	99.996180825788	204.779881739746	0.002871763572	
567000	-832.457199	1	98.174558457526	209.587962938968	0.000441455212	
568000	-830.025845	1	99.907231364670	205.322973044512	0.003593886606	
569000	-830.576510	1	99.513557825192	206.276665902583	0.002860899554	
570000	-834.749920	1	96.900724119219	215.998399648058	0.006490410383	
571000	-831.789029	1	98.628452168412	208.254072328449	0.000690740120	
572000	-832.158351	1	99.720696115189	214.376655944509	0.021986255232	
573000	-832.255387	1	98.943900767630	212.294534077633	0.012929643600	
574000	-831.090384	1	99.087084347448	206.761104531730	0.000515873237	
575000	-832.526515	1	98.889530397641	213.321726586272	0.014713067553	
576000	-830.631493	1	99.879733162993	208.359183835494	0.010846883813	
577000	-830.969383	1	99.218239938294	206.864467872519	0.001951218105	
578000	-831.850282	1	99.155516493114	211.225541946161	0.012089466389	
579000	-831.197017	1	99.460349828188	209.345872904330	0.010063019878	
580000	-832.939277	1	98.490252159561	213.744482487955	0.012902478899	
581000	-831.862020	1	99.092745797032	211.034311379773	0.011227585905	
582000	-835.347818	1	96.689843444957	218.160431993463	0.009839857712	
583000	-829.947968	1	99.955710436152	205.145830399712	0.003523016016	
584000	-829.816508	1	99.942484988499	204.226167143649	0.000853917972	
585000	-831.252284	1	99.183467669863	208.342320443556	0.005555308074	
586000	-830.841269	1	99.576009437945	208.080348652459	0.007953846170	
587000	-832.434837	1	98.223484479498	209.782128103628	0.001406427084	
588000	-830.361043	1	99.685746109018	206.011901361004	0.003591991705	
589000	-830.536022	1	99.978548239752	208.305017806235	0.011432002741	
590000	-830.663088	1	99.456808856433	206.458782634403	0.002874930362	
591000	-832.510344	1	98.302259758070	210.729879404823	0.004558441163	
592000	-830.643754	1	99.827959908102	208.204537927764	0.010118425362	
593000	-832.716403	1	98.440083318545	212.483605342054	0.009796303877	
594000	-829.906155	1	99.931279771757	204.737379516526	0.002200222686	
595000	-831.114486	1	99.165295279346	207.439193665025	0.003062646523	
596000	-832.350259	1	99.158616744940	213.464072382779	0.016762549061	
597000	-830.560993	1	99.771412871145	207.546827150686	0.008151949105	
598000	-831.757561	1	99.982667976563	213.520654810335	0.021992111502	
599000	-830.789668	1	99.674795235041	208.264063144660	0.009130726984	
600000	-830.437813	1	99.612357982649	206.034065346778	0.003037446379	
601000	-830.457327	1	99.724045197722	206.771032418032	0.005874054916	
602000	-830.243367	1	99.788728761443	205.915752271779	0.004188488035	
603000	-830.682059	1	99.808256043701	208.307276582967	0.010211271579	
604000	-830.259393	1	99.836155229177	206.265974244942	0.005482070619	
605000	-831.196988	1	99.728318809900	210.378495727380	0.014208894442	
606000	-830.148279	1	99.946053885111	206.225697026172	0.006252095427	
607000	-831.902466	1	99.245337439511	211.798750829657	0.013933620933	
608000	-830.297648	1	99.933996839859	206.951067927173	0.007949047866	
609000	-833.043806	1	97.776310443274	210.774329153744	0.000255517018	
610000	-830.673954	1	99.389487488960	206.088010813060	0.001274320875	
611000	-830.501814	1	99.902809015910	207.831215147416	0.009802482106	
612000	-831.036919	1	99.845224999472	210.084205527579	0.014378237162	
613000	-830.452032	1	99.646824549478	206.322702548766	0.004094121750	
614000	-831.469225	1	98.890454808341	207.927260660962	0.002057065810	
615000	-832.076293	1	99.013333577991	211.730111742172	0.012195460288	
616000	-830.104461	1	99.841678496318	205.402973865765	0.003260703141	
617000	-832.292620	1	99.520137340807	214.340400890836	0.020708576495	
618000	-830.609309	1	99.778059596146	207.820456553411	0.008854080803	
619000	-831.182390	1	99.086372122913	207.367251505241	0.002201021912	
620000	-830.855736	1	99.870450948338	209.363817797104	0.013010026852	
621000	-831.288949	1	99.886181257622	211.312306094301	0.017169060604	
622000	-830.128634	1	99.877181138459	205.751255310507	0.004481059791	
623000	-832.613744	1	99.901507394818	216.627680982302	0.026970689156	
624000	-835.469346	1	97.282874247323	220.817696835025	0.019023216462	
625000	-831.227605	1	99.755300064729	210.608939103346	0.014873848583	
626000	-830.015537	1	99.795145783541	204.517706967991	0.000380738871	
627000	-830.083149	1	99.990964162486	206.101490221861	0.006293159459	
628000	-830.292298	1	99.923108377845	206.872870915187	0.007676108236	
629000	-831.599531	1	99.479629410193	211.283022019569	0.014432222395	
630000	-830.570912	1	99.818964903547	207.809447254944	0.009132657809	
631000	-831.452245	1	99.406783949739	210.343782411898	0.011918552109	
632000	-829.785434	1	99.996409007556	204.394156965416	0.001805058692	
633000	-830.182745	1	99.939409946116	206.377207252959	0.006579843900	
634000	-833.575164	1	99.194169808866	218.512873176204	0.026166917791	
635000	-833.928413	1	97.605759952216	214.950240919978	0.009309425452	
636000	-830.556974	1	99.531733544217	206.268716680644	0.002992622505	
637000	-834.377692	1	99.459964269446	222.157461805020	0.033384660177	
638000	-830.787534	1	99.832518299272	208.905313047719	0.011737394786	
639000	-832.394026	1	98.960336327247	212.981156827964	0.014482956606	
640000	-831.282942	1	99.244595758347	208.813870774760	0.007198624797	
641000	-829.965450	1	99.881513866968	204.789298811617	0.001915231712	
642000	-831.743860	1	99.075562384681	210.392408589449	0.009657394459	
643000	-830.385100	1	99.973414654758	207.562651994748	0.009696475393	
644000	-830.630783	1	99.644834622310	207.308208418040	0.006597204929	
645000	-830.971467	1	99.681101364215	209.169327978389	0.011251935478	
646000	-831.814758	1	99.972743415754	213.719790480398	0.022296628010	
647000	-829.916804	1	99.852947920792	204.259140905331	0.000147654321	
648000	-838.367478	1	94.623562396007	224.703646337205	0.009296964607	
649000	-830.296819	1	99.924091137056	206.900763401376	0.007751488088	
650000	-830.033614	1	99.884906000604	205.235951471947	0.003172492879	
651000	-832.335317	1	98.403588801024	210.276809353715	0.004220580043	
652000	-833.951702	1	97.247501727450	213.240658902954	0.002399944442	
653000	-830.115878	1	99.770052211084	205.016914818176	0.001584889380	
654000	-831.847438	1	99.680850553034	212.999732733696	0.019168913519	
655000	-830.473304	1	99.961798140867	207.940286896892	0.010484281945	
656000	-830.517954	1	99.836712366660	207.624041909376	0.008827139731	
657000	-831.722960	1	98.697712730848	208.294424289293	0.001407978406	
658000	-829.956492	1	99.919583588329	204.977709221266	0.002762727465	
659000	-833.263604	1	99.042522856623	216.885080929768	0.022477051643	
660000	-829.928725	1	99.956395804397	205.034360219492	0.003228074010	
661000	-831.507514	1	99.019510960011	208.901246529477	0.005661944576	
662000	-829.852521	1	99.999429796788	204.833964972375	0.003046788463	
663000	-833.258822	1	97.814543447246	212.373896244557	0.004799215895	
664000	-832.283468	1	98.736523187619	211.606434296786	0.009958464406	
665000	-834.553214	1	96.831822921648	214.449499347171	0.002095759972	
666000	-831.300242	1	99.974093854334	211.638763460005	0.018376808786	
667000	-830.880958	1	99.259495105645	206.565035833617	0.001477449058	
668000	-831.324070	1	99.963747139558	211.705489056476	0.018441774636	
669000	-830.135695	1	99.779652348636	205.208250376740	0.002201760776	
670000	-830.715906	1	99.615569137068	207.616216390561	0.007129938116	
671000	-830.257130	1	99.647043125761	205.099375917240	0.000736712371	
672000	-830.285630	1	99.778257746872	206.100739715046	0.004587942335	
673000	-832.865091	1	99.430448251526	216.371373225711	0.023841698572	
674000	-831.172008	1	99.974599498564	211.103714283465	0.017322494502	
675000	-831.176174	1	99.844888065779	210.692809038249	0.015643420948	
676000	-831.492203	1	99.813637618089	211.935750661152	0.017940075938	
677000	-831.014700	1	99.358420211772	207.939918683322	0.005927354334	
678000	-829.837333	1	99.955615784458	204.456421722689	0.001625039986	
679000	-831.325433	1	99.233308439995	208.982587315288	0.007520577482	
680000	-830.666333	1	99.593187923289	207.240174772674	0.006022260174	
681000	-831.254779	1	99.066424524040	207.694657902784	0.002918026317	
682000	-830.701728	1	99.551480773037	207.218905467534	0.005638383434	
683000	-832.150537	1	99.658024845017	214.166540900354	0.021223500999	
684000	-830.951892	1	99.258228234690	207.010545422601	0.002690915326	
685000	-830.948876	1	99.528634796121	208.412414006826	0.008390133843	
686000	-830.034633	1	99.932605229113	205.520899041627	0.004329626157	
687000	-829.791045	1	99.995688366979	204.425530266540	0.001886817792	
688000	-829.881481	1	99.995865732414	204.987332319541	0.003432252292	
689000	-830.932050	1	99.389972072297	207.648017163565	0.005441202594	
690000	-830.066495	1	99.920574896065	205.636788442176	0.004535600502	
691000	-830.480597	1	99.533698695171	205.799805165961	0.001722755156	
692000	-830.380105	1	99.642620783770	205.866516644937	0.002838830125	
693000	-830.552360	1	99.642898168870	206.871712644908	0.005484350621	
694000	-829.728590	1	99.974171546300	203.850167795959	0.000045198663	
695000	-831.020859	1	99.598170936282	209.067911065001	0.010427550886	
696000	-830.788862	1	99.884942380183	209.113349210387	0.012564817068	
697000	-830.696282	1	99.602949170542	207.450688625792	0.006624168314	
698000	-830.603340	1	99.937514016935	208.457890453517	0.011482913773	
699000	-833.633357	1	99.028265321681	218.307465107862	0.024878495916	
700000	-831.093455	1	99.826810424628	210.268928221225	0.014642612516	
701000	-835.701899	1	98.728231686946	225.402882215159	0.034454812200	
702000	-831.445289	1	99.133841399026	209.136848776306	0.007133073923	
703000	-830.068692	1	99.784860007944	204.806849993394	0.001120399482	
704000	-831.744285	1	99.251229970012	211.100701614909	0.012484432459	
705000	-830.333838	1	99.823718591745	206.608648119105	0.006251795568	
706000	-833.197777	1	98.248696296223	214.028699298447	0.011844033944	
707000	-830.157839	1	99.818066164530	205.582269195745	0.003545272089	
708000	-830.976355	1	99.269836880845	207.231265680791	0.003380558318	
709000	-830.210488	1	99.858247194362	206.111230710916	0.005262294336	
710000	-830.117769	1	99.944398475035	206.051556408002	0.005798330365	
711000	-830.493661	1	99.477875104138	205.493119393634	0.000361232362	
712000	-831.030273	1	99.332082607617	207.889224728682	0.005591436098	
713000	-830.394361	1	99.660825029143	206.063405069116	0.003522081501	
714000	-830.181754	1	99.720771798638	205.113022348417	0.001425297161	
715000	-829.895996	1	99.965911605538	204.893374641132	0.002925201676	
716000	-830.559127	1	99.727177185460	207.330284630736	0.007289437139	
717000	-831.373675	1	99.035055947158	208.223477489026	0.004055488150	
718000	-831.182893	1	99.245170636919	208.279648394116	0.005885763635	
719000	-831.570956	1	98.858830383999	208.366311556445	0.002974192874	
720000	-831.738469	1	99.071817258893	210.349788920944	0.009532225387	
721000	-830.605467	1	99.446849134500	206.028981945813	0.001608792748	
722000	-830.239254	1	99.683818364627	205.238478514941	0.001455911094	
723000	-832.009616	1	98.547727246142	209.160616741323	0.002485554737	
724000	-830.235641	1	99.769546820215	205.759260596845	0.003614609744	
725000	-830.467484	1	99.740532564876	206.909939603989	0.006353330274	
726000	-830.986648	1	99.238612690855	207.103852853767	0.002777482951	
727000	-831.009132	1	99.694078127182	209.397026567800	0.011851142939	
728000	-831.039993	1	99.127049880981	206.704418876587	0.000708674808	
729000	-831.720754	1	98.981718293993	209.856937127202	0.007707261966	
730000	-831.132045	1	99.179104177304	207.627729693331	0.003678317335	
731000	-830.140407	1	99.910166650289	205.997106196713	0.005385828926	
732000	-831.065743	1	99.815552896527	210.106488252554	0.014224639211	
733000	-830.081540	1	99.809260303805	205.056726282092	0.002036240827	
734000	-833.184550	1	99.371793095355	217.461755170070	0.025391801059	
735000	-830.558918	1	99.547040225785	206.373172544832	0.003401586379	
736000	-831.283712	1	99.365775397637	209.368260556582	0.009423195717	
737000	-830.339691	1	99.720411119582	206.087379338334	0.004079160779	
738000	-830.135622	1	99.735975755763	204.911381143918	0.000986891821	
739000	-831.304094	1	98.940535762020	207.169732923044	0.000379313136	
740000	-831.936014	1	99.769627527372	213.625088175507	0.020897181134	
741000	-831.542915	1	98.782505725513	207.670931674048	0.000402923304	
742000	-831.562604	1	99.247695512154	210.230923283998	0.010537001005	
743000	-832.187514	1	98.589090282522	210.432693762725	0.006085877243	
744000	-832.674027	1	98.136335473894	210.747161755499	0.003252045815	
745000	-831.142744	1	99.199532882082	207.807976950687	0.004317545039	
746000	-830.663052	1	99.583050893944	207.170084044251	0.005765439198	
747000	-831.644898	1	98.706419230453	207.821223126008	0.000154182998	
748000	-829.945558	1	99.891289813041	204.726157141506	0.001823324644	
749000	-829.749324	1	99.999297423281	204.177044219060	0.001215946725	
750000	-829.962805	1	99.938454625347	205.131713635814	0.003340558129	
751000	-833.308795	1	97.995799109907	213.525140668950	0.008925787031	
752000	-833.146705	1	99.288841467275	217.095397457840	0.024285361976	
753000	-830.685789	1	99.967980426685	208.955931090180	0.012798791635	
754000	-831.956933	1	98.568503318841	208.958938679591	0.002117847345	
755000	-831.037636	1	99.177114995716	207.032913650370	0.002061570866	
756000	-830.275675	1	99.624243635796	205.060146085608	0.000420513428	
757000	-833.769441	1	98.743344065590	218.075269648691	0.022827317991	
758000	-830.323581	1	99.605098643726	205.250580819884	0.000797522903	
759000	-831.781632	1	99.431135548024	211.916007348598	0.015419247726	
760000	-830.946719	1	99.637148970234	208.872176168175	0.010263131559	
761000	-831.642999	1	98.705160642090	207.798127970846	0.000076854327	
762000	-833.957979	1	97.942794246722	216.395166119103	0.014704714850	
763000	-830.694304	1	99.565973042328	207.253264653113	0.005840189880	
764000	-829.755155	1	99.970570169164	204.009835006438	0.000479321116	
765000	-830.697042	1	99.839040806677	208.505544815473	0.010886224406	
766000	-831.550019	1	99.989406985976	212.708183697775	0.020524214006	
767000	-830.008508	1	99.916295255437	205.273295033541	0.003536240666	
768000	-830.629202	1	99.462568941865	206.284215487588	0.002449094920	
769000	-830.379230	1	99.909758618793	207.254569708100	0.008495672258	
770000	-830.733224	1	99.545792191560	207.362371129018	0.005955457994	
771000	-832.782016	1	98.434578212183	212.782036528815	0.010425556691	
772000	-831.823059	1	99.638413346258	212.768001677586	0.018455609891	
773000	-830.045886	1	99.968598583610	205.781831580753	0.005301452732	
774000	-830.689023	1	99.545299385589	207.115875385695	0.005327098485	
775000	-830.946279	1	99.422015929391	207.890957546710	0.006304664444	
776000	-830.069882	1	99.869901826547	205.364329579878	0.003393121263	
777000	-830.088369	1	99.930243049504	205.813837450171	0.005075075271	
778000	-831.078167	1	99.219060892513	207.540750473770	0.003778949283	
779000	-831.207148	1	99.491104985613	209.522048864742	0.010686033070	
780000	-829.840689	1	99.971520396600	204.583859402141	0.002120055487	
781000	-830.502197	1	99.499614446574	205.708683449517	0.001169610376	
782000	-831.898491	1	99.629904624107	213.054882442565	0.018956402142	
783000	-831.838906	1	99.751174831333	213.176749060357	0.019942613984	
784000	-833.348481	1	99.583672499290	218.621901790276	0.028508975571	
785000	-830.713988	1	99.522797677270	207.135587052976	0.005197238492	
786000	-829.964695	1	99.950100468219	205.212236507901	0.003654397044	
787000	-830.544126	1	99.880608290099	207.943025258562	0.009899060463	
788000	-830.756301	1	99.528437948949	207.399398469959	0.005911548802	
789000	-831.028779	1	99.561406499115	208.952657237744	0.009896580801	
790000	-829.968537	1	99.897663086811	204.914110248440	0.002400939927	
791000	-830.033888	1	99.962460237594	205.681684201391	0.004993122131	
792000	-830.194202	1	99.965630988633	206.565460322355	0.007250338033	
793000	-832.321891	1	99.555643154800	214.561516043354	0.021332522741	
794000	-830.432416	1	99.735212246853	206.692290712804	0.005763259408	
795000	-831.931071	1	98.712486230141	209.649597224493	0.005107416357	
796000	-831.473922	1	98.945965697459	208.300891114780	0.003525534118	
797000	-832.222638	1	99.547916983299	214.137735073185	0.020500593563	
798000	-830.049217	1	99.977676206169	205.848294670206	0.005544912009	
799000	-831.021593	1	99.748944797014	209.664241201554	0.012820692750	
800000	-830.169307	1	99.696525451638	204.855890841814	0.000476835078	
801000	-831.843140	1	98.736244760065	209.275462320914	0.004345246159	
802000	-832.509408	1	99.958265151926	216.374057330204	0.026862215342	
803000	-832.210408	1	99.224024176209	213.078440919039	0.016416881668	
804000	-830.930521	1	99.258462944862	206.878069902607	0.002332769057	
805000	-830.622702	1	99.824197648519	208.086493809515	0.009818193573	
806000	-830.529666	1	99.990513706523	208.322578970192	0.011556554566	
807000	-831.537332	1	98.871119889149	208.234215363494	0.002723958768	
808000	-831.590269	1	99.379589093986	210.877311564645	0.012890080555	
809000	-830.786147	1	99.312630987534	206.302111320292	0.001204147845	
810000	-830.293936	1	99.712219596025	205.766678271589	0.003155167312	
811000	-830.463046	1	99.518582841030	205.579008823812	0.000968927854	
812000	-832.603208	1	98.736619024892	213.117300503934	0.013258236214	
813000	-831.956775	1	99.860700806432	213.968836128553	0.022080588900	
814000	-830.306814	1	99.623982605067	205.271798551097	0.001025030805	
815000	-832.191845	1	98.449866984400	209.687417425010	0.003067768457	
816000	-831.072084	1	99.540781070944	209.076498801093	0.010030822781	
817000	-831.430940	1	99.148223665059	209.130321574280	0.007227510756	
818000	-831.841106	1	98.613447465392	208.501739160177	0.001251279196	
819000	-830.080697	1	99.896421631276	205.582811688894	0.004195642116	
820000	-831.823493	1	99.215858844594	211.331631866092	0.012738286867	
821000	-832.744269	1	98.031309592709	210.528558679045	0.001790531344	
822000	-833.666741	1	98.591687825047	217.225797423531	0.020396585162	
823000	-830.394706	1	99.547260003117	205.318201087651	0.000477026919	
824000	-830.947060	1	99.350756103137	207.521897117693	0.004804342468	
825000	-832.575714	1	98.608695304131	212.496147611744	0.011030661507	
826000	-832.511765	1	98.596830798911	212.138157180260	0.010149312211	
827000	-831.656039	1	99.199798663819	210.483730754281	0.010762215197	
828000	-831.110354	1	99.281956984033	208.070640619085	0.005651523901	
829000	-829.934468	1	99.857149014605	204.413883711231	0.000634970073	
830000	-832.278307	1	98.607037461980	211.005511953743	0.007608556769	
831000	-831.906227	1	98.528317083500	208.334094443031	0.000029584712	
832000	-830.778237	1	99.526585565987	207.509377013348	0.006172854682	
833000	-831.043752	1	99.788898170175	209.912239733859	0.013630269531	
834000	-830.973592	1	99.443820039468	208.143978400807	0.007097910048	
835000	-830.322771	1	99.626093519959	205.393101981785	0.001387008303	
836000	-830.447752	1	99.535781224902	205.597441141917	0.001172567196	
837000	-831.858863	1	98.741588060467	209.396037337426	0.004697164972	
838000	-829.936606	1	99.870614938815	204.525267698192	0.001074267550	
839000	-831.431567	1	98.967293416858	208.172410426024	0.003363015407	
840000	-829.838254	1	99.980148840638	204.624441048387	0.002307068462	
841000	-832.733718	1	98.335452030073	212.110805780858	0.008172626302	
842000	-830.309038	1	99.621726580914	205.270808005931	0.001002310129	
843000	-831.162387	1	99.161359565956	207.704565602559	0.003734251372	
844000	-833.187845	1	97.762398668086	211.641616217186	0.002493616025	
845000	-830.828418	1	99.562854071750	207.952597660003	0.007545289460	
846000	-830.403154	1	99.748583740818	206.600925387899	0.005637563506	
847000	-830.967409	1	99.261424571346	207.126056729105	0.003029127249	
848000	-833.141668	1	99.251429731806	216.975111785601	0.023859155026	
849000	-832.029224	1	99.337420433677	212.673990135555	0.016342553395	
850000	-831.210922	1	99.080498805318	207.509926708316	0.002539017898	
851000	-831.720464	1	98.909083029562	209.503581084352	0.006292286074	
852000	-833.209268	1	97.859731076843	212.334291309729	0.005058962739	
853000	-832.341139	1	99.502538160741	214.485654656367	0.020871029523	
854000	-832.758021	1	97.975538014223	210.233136653369	0.000496298249	
855000	-832.062340	1	99.236578453517	212.477233348107	0.015282411497	
856000	-830.545988	1	99.610631197233	206.662078972114	0.004685707811	
857000	-831.135515	1	99.308787417367	208.344015348215	0.006543966481	
858000	-831.226613	1	99.266953599070	208.624370680453	0.006908756491	
859000	-832.043733	1	98.531249126675	209.271165565387	0.002642791527	
860000	-830.787059	1	99.282949670749	206.094256916309	0.000350393482	
861000	-831.666958	1	99.654593152217	212.164173894150	0.017374253844	
862000	-835.664700	1	97.931615761524	223.397058524517	0.027191724821	
863000	-832.627118	1	99.471962404343	215.545267877170	0.022619238843	
864000	-830.812670	1	99.756915410852	208.722060775746	0.010786510080	
865000	-832.318839	1	98.458860816917	210.485363165272	0.005192214484	
866000	-831.099633	1	99.091842601952	206.859405339148	0.000837194997	
867000	-832.359645	1	98.775664318514	212.133456557349	0.011411721021	
868000	-832.145671	1	99.242016993567	212.858783044525	0.016092872338	
869000	-830.740258	1	99.635859132374	207.838876183062	0.007826775502	
870000	-831.722869	1	99.231007563167	210.923662216073	0.011957968212	
871000	-830.256733	1	99.648692616662	205.108599818364	0.000777791769	
872000	-830.176664	1	99.910095915122	206.196292339575	0.005893532112	
873000	-832.579128	1	98.428804532278	211.740664244788	0.008003786871	
874000	-830.059411	1	99.757980043456	204.546038083787	0.000128792311	
875000	-832.577481	1	98.360654010194	211.407977291492	0.006694938918	
876000	-831.704836	1	98.831342374794	209.004611270441	0.004419167844	
877000	-832.053469	1	99.306170256754	212.674505789725	0.016140050471	
878000	-834.744826	1	96.676526545504	214.685216369293	0.001409322205	
879000	-832.291503	1	99.893856273364	215.372163651459	0.024778314627	
880000	-830.390692	1	99.568356135843	205.443437404157	0.001022536366	
881000	-829.936073	1	99.882081793580	204.601754936798	0.001392632842	
882000	-831.506564	1	99.237681968367	209.916746314565	0.009749626062	
883000	-832.598046	1	98.474815049180	212.043773919195	0.009048365984	
884000	-833.236231	1	97.668758856177	211.334638903289	0.000868673049	
885000	-831.495255	1	98.968196943630	208.554797187920	0.004369851141	
886000	-832.117507	1	99.455347510424	213.426002617667	0.018576613949	
887000	-831.069908	1	99.596135556885	209.294206258823	0.010925514324	
888000	-832.954693	1	99.003280379303	215.517666516704	0.019742751610	
889000	-832.911105	1	99.309305137838	216.222039534967	0.022868680246	
890000	-830.944478	1	99.663240362392	208.969011561237	0.010672298475	
891000	-831.093831	1	99.091519657281	206.817319065439	0.000715103230	
892000	-831.249761	1	99.209272477588	208.461695632507	0.006058114374	
893000	-829.932748	1	99.917943342214	204.819202201506	0.002312444065	
894000	-830.982527	1	99.373047457809	207.838798707791	0.005788894730	
895000	-831.785065	1	98.620705122655	208.169722042185	0.000383994536	
896000	-831.936532	1	99.656188709086	213.291556089674	0.019572770116	
897000	-832.905379	1	98.023482660800	211.476317306081	0.004210152794	
898000	-832.271550	1	99.974765448239	215.507100129915	0.025477160210	
899000	-831.434909	1	99.618895360037	211.044759310143	0.014868919298	
900000	-835.596975	1	96.227497359653	217.285797625670	0.004365237697	
901000	-830.702162	1	99.339019126617	205.917480958907	0.000342722297	
902000	-830.655155	1	99.706347388577	207.728515827732	0.008095922049	
903000	-830.055588	1	99.845841409946	205.128817549072	0.002549366514	
904000	-830.034668	1	99.797997986985	204.670537433338	0.000847127753	
905000	-832.560466	1	98.326465351627	211.142959640281	0.005783243331	
906000	-830.897003	1	99.808387971411	209.318596953106	0.012480231786	
907000	-830.477954	1	99.520804941856	205.694547276651	0.001315431321	
908000	-830.355290	1	99.566488710767	205.185880988051	0.000266786564	
909000	-831.171739	1	99.641572424308	209.946534515591	0.012689260412	
910000	-830.854692	1	99.281665674703	206.543081744408	0.001608730782	
911000	-830.899114	1	99.331303301345	207.132336756929	0.003628319803	
912000	-831.926068	1	99.556622924929	212.942588332882	0.018278407553	
913000	-831.996058	1	98.483065552720	208.630877171194	0.000470360138	
914000	-830.626600	1	99.574984451540	206.924805612664	0.005075999727	
915000	-830.223570	1	99.675107258104	205.072657342351	0.000909055147	
916000	-832.824200	1	99.384582426131	216.085135116097	0.023067972827	
917000	-834.102205	1	97.070574236667	213.043884201106	0.000361386497	
918000	-830.943034	1	99.345992849103	207.472710230957	0.004638951357	
919000	-830.168235	1	99.772900576395	205.369525995426	0.002588245823	
920000	-831.214435	1	99.269902930766	208.574059125425	0.006808327189	
921000	-835.163965	1	96.809741577330	217.746512847723	0.009788850487	
922000	-830.793926	1	99.448201511972	207.183229539352	0.004718655314	
923000	-830.428008	1	99.611190855758	205.966723216488	0.002845225577	
924000	-830.924116	1	99.271316926268	206.919615456232	0.002555194881	
925000	-830.138403	1	99.964937191777	206.267390167143	0.006505133235	
926000	-829.936853	1	99.946396591961	205.022878581908	0.003112755213	
927000	-829.838978	1	99.921002281654	204.223981766452	0.000656335531	
928000	-835.765241	1	96.326233232983	218.706699180206	0.008431387794	
929000	-830.937024	1	99.958317024255	210.041222307717	0.015048057614	
930000	-830.224493	1	99.798201405110	205.859853178103	0.004118940808	
931000	-835.333337	1	97.414287515248	220.643273317824	0.019504499773	
932000	-831.546747	1	99.210353594145	209.997707080690	0.009735967173	
933000	-832.722620	1	98.760142776953	213.740253060535	0.014712205511	
934000	-833.008675	1	98.201569784014	212.913057022081	0.009035635450	
935000	-829.819660	1	99.984231982225	204.533142473390	0.002088450450	
936000	-831.169541	1	99.157623925742	207.725290747190	0.003757977393	
937000	-831.740445	1	98.860084704872	209.362123883331	0.005556396686	
938000	-831.304307	1	99.748168606505	210.919598782475	0.015470078698	
939000	-830.146633	1	99.900150016850	205.978508698566	0.005257591459	
940000	-830.730066	1	99.403266767832	206.539789927087	0.002641865778	
941000	-830.329147	1	99.868956980622	206.806943231885	0.007098014206	
942000	-831.578556	1	98.785945598402	207.939959722597	0.001190410734	
943000	-830.543362	1	99.505940703463	206.020423561079	0.002095380941	
944000	-830.869208	1	99.227914357107	206.259738558688	0.000334557478	
945000	-830.786479	1	99.308390651744	206.274630898477	0.001089532976	
946000	-831.966329	1	99.235406659750	212.048826426213	0.014390073217	
947000	-829.877847	1	99.886787367320	204.240468055071	0.000397866870	
948000	-829.886925	1	99.919329864463	204.533904766184	0.001526795454	
949000	-830.891035	1	99.674101061045	208.757105094633	0.010267991175	
950000	-829.917266	1	99.949413618489	204.921760060979	0.002862905070	
951000	-831.016771	1	99.533355078352	208.773476568754	0.009275486039	
952000	-831.758062	1	98.781411317164	209.033441908602	0.004087806462	
953000	-829.840411	1	99.984341934231	204.664888716079	0.002454934283	
954000	-830.465045	1	99.800207944844	207.187650136463	0.007501946633	
955000	-830.106670	1	99.928295615466	205.905751696518	0.005296552004	
956000	-831.426286	1	99.025759764758	208.476826950453	0.004635220607	
957000	-833.613283	1	97.451210460812	212.371849482650	0.001813440745	
958000	-832.389774	1	99.446043106355	214.517927548440	0.020587211859	
959000	-830.345263	1	99.592500173258	205.307757674320	0.000849321989	
960000	-830.253304	1	99.646611250267	205.069952150543	0.000648405271	
961000	-830.766324	1	99.405192939835	206.774083585321	0.003289607152	
962000	-830.197341	1	99.893264186537	206.222432126429	0.005826258512	
963000	-830.812450	1	99.278524548555	206.237956838552	0.000722282265	
964000	-833.579215	1	99.123410065468	218.345829324507	0.025485344314	
965000	-830.206344	1	99.742553498818	205.415096487121	0.002454522199	
966000	-831.483507	1	98.875205977268	207.919118037871	0.001904265325	
967000	-830.763130	1	99.293549096917	206.005261764863	0.000188744428	
968000	-830.281742	1	99.819448744207	206.301725223036	0.005439888389	
969000	-831.470421	1	98.834999005953	207.551952131295	0.000530363550	
970000	-831.190511	1	99.058595551704	207.236083925325	0.001601536740	
971000	-832.605375	1	98.231385021550	210.887858333617	0.004389595156	
972000	-830.863929	1	99.536001460605	208.010301409333	0.007479957493	
973000	-830.213960	1	99.973127744439	206.703557320031	0.007646326760	
974000	-830.796469	1	99.428457099137	207.087932587084	0.004310638370	
975000	-831.452933	1	98.922583100485	208.029866632514	0.002608191605	
976000	-830.504382	1	99.873275837120	207.717067659821	0.009318391031	
977000	-830.158187	1	99.740571660837	205.093482511385	0.001543178905	
978000	-831.657793	1	98.830232888549	208.721432773432	0.003675220202	
979000	-831.156403	1	99.772722250702	210.356224170747	0.014461823237	
980000	-830.128507	1	99.931508071504	206.043497298526	0.005675167918	
981000	-830.307178	1	99.696589503680	205.751910456500	0.002983650399	
982000	-830.211888	1	99.680262615724	205.030216578553	0.000833375513	
983000	-832.499972	1	98.734701926509	212.633541972562	0.012213181051	
984000	-833.243488	1	99.588170488951	218.236096009955	0.027902167476	
985000	-831.591169	1	99.607113676865	211.684974503860	0.016105749460	
986000	-830.690449	1	99.487234351247	206.803982171847	0.004048554493	
987000	-831.562842	1	98.792185446537	207.877834593698	0.001071487843	
988000	-831.134114	1	99.894149490641	210.677555852915	0.015937145129	
989000	-832.415953	1	98.868034841900	212.747300999184	0.013371942897	
990000	-830.457851	1	99.733502199718	206.822334430754	0.006078230304	
991000	-830.060215	1	99.882337577217	205.380518979630	0.003540560981	
992000	-830.391589	1	99.736205956686	206.471301811748	0.005207188077	
993000	-832.460231	1	98.623122996285	211.996050758314	0.010019008792	
994000	-831.493374	1	99.931628983801	212.305396563117	0.019401602538	
995000	-830.664706	1	99.914753364733	208.654888780154	0.011761673768	
996000	-831.401058	1	99.220600779539	209.313696779336	0.008216262320	
997000	-829.721502	1	99.980127456758	203.845476224740	0.000085366141	
998000	-830.735618	1	99.786289089079	208.473950808652	0.010433757887	
999000	-830.331885	1	99.901272979592	206.974603735370	0.007756674555	
1000000	-830.144296	1	99.958674713261	206.267674167882	0.006456737561	
1001000	-831.792333	1	98.815372932154	209.416567874686	0.005338782428	
1002000	-830.844092	1	99.387487396402	207.132889485407	0.004092867766	
1003000	-832.547530	1	99.824713212519	216.178995864024	0.025775995095	
1004000	-830.023646	1	99.898844028661	205.259892342985	0.003354212231	
1005000	-830.579319	1	99.806077925228	207.794658825440	0.009001999785	
1006000	-829.977553	1	99.851893351080	204.667505959534	0.001314143168	
1007000	-833.300246	1	97.722534815573	212.095581859469	0.003349249629	
1008000	-830.098072	1	99.875857823071	205.566470107186	0.003982849118	
1009000	-831.661339	1	98.904053547993	209.151959819339	0.005377109916	
1010000	-830.069215	1	99.933080961247	205.721258039399	0.004857899265	
