# Supplementary material for: Reply to: ‘Reconstructed evolutionary patterns from crocodile-line archosaurs demonstrate the impact of failure to log-transform body size data’
Source: Commun Biol. 2022 Feb 25;5:170. doi: 10.1038/s42003-022-03072-x (PMC8881626; doi:10.1038/s42003-022-03072-x)
Supplement: Supplementary file 4 — Supplementary Data 2 [file 42003_2022_3072_MOESM4_ESM.zip › simulations/log_files/OU/simulated_data_10.txt.Log.txt]

Options:
Model:                           Continuous: Random Walk
Tree File Name:                  tree_simlation_10.nex
Data File Name:                  simulated_data_10.txt
Log File Name:                   simulated_data_10.txt.Log.txt
Save Initial Trees:              False
Save Trees:                      False
Summary:                         False
Seed:                            1619595827
Precision:                       64 bits
Cores:                           1
Analysis Type:                   MCMC
Sample Period:                   1000
Iterations:                      1010000
Burn in:                         10000
MCMC ML Start:                   False
Schedule File:                   simulated_data_10.txt.Schedule.txt
Rate Dev:                        AutoTune
No of Rates:                     1
Test for trait correlation:      True
Kappa:                           Not in use
Delta:                           Not in use
Lambda:                          Not in use
OU:                              Estimate
Min Trans Taxa No:               10
RJ Local Kappa:                  False
RJ Local Lambda:                 False
RJ Local Delta:                  False
RJ Local OU:                     False
Restrictions:
    alpha-1                      None
Prior Information:
    Priors
        alpha-1 - uniform -100.00 100.00 
        OU - exp 1.00 
Tree Information
     Trees:                      1
     Taxa:                       200
     Sites:                      1
Iteration	Lh	Tree No	Alpha 1	Sigma^2 1 	OU	
11000	-1114.848794	1	91.420984751143	4137.232777250787	0.133888926611	
12000	-1114.648137	1	92.918212629061	4103.393228876616	0.128376559395	
13000	-1113.568396	1	99.939032351399	4173.665850857296	0.153135582555	
14000	-1114.467590	1	94.056935181791	4163.518274223619	0.142923846576	
15000	-1114.007560	1	97.226026153502	4131.353701473799	0.140110933646	
16000	-1115.255471	1	88.506803916710	4115.979573335496	0.125706461066	
17000	-1114.140644	1	97.719061344498	4376.263622447954	0.190717455933	
18000	-1113.767127	1	98.802459728530	4255.211048504989	0.168726967281	
19000	-1114.217061	1	98.502240751588	4462.527963453860	0.207806739423	
20000	-1116.432507	1	83.123186836561	3877.390425852367	0.063045881198	
21000	-1113.899700	1	97.877937081223	4228.160619613418	0.161798422619	
22000	-1114.534932	1	93.751102466774	4098.971126117254	0.128424294622	
23000	-1115.281166	1	94.108359399386	4531.512676896917	0.212106209454	
24000	-1114.031694	1	97.082772422793	4234.157914760031	0.161885983880	
25000	-1114.290776	1	96.985075744330	4003.273571365665	0.109692970107	
26000	-1113.670608	1	99.256147478932	4203.064777101602	0.158510745435	
27000	-1114.664994	1	93.433511484956	4038.436239689921	0.114105693337	
28000	-1114.246792	1	99.653638036298	3935.178242668178	0.094998939714	
29000	-1114.265246	1	95.938000291238	4071.187659390058	0.124784863684	
30000	-1119.754344	1	57.022010192389	4266.843800685437	0.117747867039	
31000	-1115.035567	1	90.104216294793	4136.759033383003	0.132127123137	
32000	-1115.054599	1	90.813417945230	4258.183452289739	0.157783011785	
33000	-1114.938413	1	97.079598208981	3872.551883427397	0.074941422503	
34000	-1115.538199	1	87.612436384551	3978.613700277830	0.093301400246	
35000	-1114.476771	1	94.522145273390	4061.180221421670	0.120732537882	
36000	-1114.411712	1	99.571026328999	3908.588472732838	0.087618576110	
37000	-1113.842661	1	98.254111704634	4234.667370338248	0.163692794302	
38000	-1114.512653	1	95.277271320847	4351.251687709627	0.182147686257	
39000	-1113.959093	1	97.787075766156	4278.129681670852	0.171837653644	
40000	-1114.518654	1	97.156132025935	4478.097192248913	0.208233570920	
41000	-1114.765895	1	92.475887735353	4239.102039622280	0.156344564327	
42000	-1114.271148	1	95.568648844960	4231.243968477970	0.159117904210	
43000	-1115.931750	1	85.200966801898	3941.842486199289	0.081740995441	
44000	-1116.309406	1	81.287501625338	4181.704013933857	0.130410882772	
45000	-1114.608065	1	93.520850757361	4064.175902730567	0.120223299662	
46000	-1114.959208	1	94.473899835259	4460.100524082953	0.200535255979	
47000	-1114.993911	1	95.226526389506	4511.019767493219	0.210586624175	
48000	-1114.000568	1	97.682525014076	4296.391249803472	0.175306656400	
49000	-1114.988031	1	90.552370317940	4083.932271264090	0.121152066640	
50000	-1114.857573	1	99.843547171962	3843.694650342281	0.069139476973	
51000	-1115.737712	1	86.169510405638	4245.820887488684	0.149062144423	
52000	-1115.381170	1	87.631214643909	4080.506645938521	0.116933490101	
53000	-1114.054147	1	99.160595549211	3990.072779426641	0.108867592043	
54000	-1113.615342	1	99.762014312636	4144.615965777502	0.146469440822	
55000	-1114.010120	1	98.941971761702	4415.651708041260	0.200056721300	
56000	-1115.803723	1	84.682973864244	4155.083129248466	0.129230564513	
57000	-1113.752953	1	99.715850453865	4062.837808665217	0.127506522055	
58000	-1114.393572	1	99.038164919385	3922.290712760559	0.090839189317	
59000	-1114.268280	1	98.190215221596	3968.268932347860	0.102161164744	
60000	-1118.025133	1	97.797742148257	5226.606655711750	0.319938214647	
61000	-1118.622505	1	60.156797079563	3987.393149533571	0.068317949568	
62000	-1114.331254	1	94.983305911152	4177.531140299727	0.147140474495	
63000	-1115.688557	1	86.219922413641	3985.517338210119	0.093503020159	
64000	-1114.365862	1	95.522313304235	4298.159835541193	0.172381760814	
65000	-1114.251419	1	96.479075600295	4041.248895135224	0.118374283028	
66000	-1114.216000	1	96.476933179142	4304.138214669253	0.174988135406	
67000	-1115.870492	1	85.399898360314	4254.048078753821	0.149605813190	
68000	-1115.672139	1	97.238036694975	4769.163593018535	0.255701773628	
69000	-1117.196681	1	73.707494461018	4120.693088421528	0.109560688732	
70000	-1113.786854	1	98.565305446633	4224.339878081641	0.162000017052	
71000	-1113.745139	1	99.088067062644	4117.990859644539	0.139562489771	
72000	-1115.040243	1	90.131081443414	4159.711461496388	0.137006086158	
73000	-1114.686757	1	94.179133030492	3992.407010925850	0.103813718238	
74000	-1115.738865	1	91.957406642183	3839.272234975379	0.060495353140	
75000	-1114.847411	1	93.192158526250	4342.716448682939	0.177344484520	
76000	-1115.315477	1	89.865131939337	4310.650518362224	0.166441225365	
77000	-1114.021185	1	97.295032395982	4260.808453320878	0.167623008014	
78000	-1117.182994	1	73.668546447859	3959.863859271852	0.074810964844	
79000	-1115.137827	1	89.664517076392	4195.424238908303	0.143755028750	
80000	-1114.289122	1	95.346570671490	4209.053364397600	0.154242305922	
81000	-1113.711288	1	99.358939682744	4293.444969063134	0.177299843170	
82000	-1113.801383	1	99.734833876629	4388.037429525550	0.196244338526	
83000	-1113.739702	1	98.820530770585	4191.970020789974	0.155521076281	
84000	-1119.221737	1	57.129048385702	4137.667061733434	0.095372882165	
85000	-1115.994697	1	84.895540015895	3933.697637783529	0.079387697055	
86000	-1113.919928	1	97.897206237727	4258.735585364257	0.168096545281	
87000	-1117.280866	1	74.891080355412	3880.618712386453	0.056419794912	
88000	-1113.560630	1	99.997425914143	4170.830510413895	0.152596686818	
89000	-1113.805559	1	99.743697945102	4040.991461561910	0.122262458623	
90000	-1114.220057	1	97.643920308875	4404.218457039668	0.195783880974	
91000	-1114.132989	1	97.746885761287	4375.052806469062	0.190535679724	
92000	-1115.213712	1	90.390548325498	4303.254797045010	0.165811844291	
93000	-1116.243626	1	87.059608851468	3840.240386762185	0.056344329698	
94000	-1113.993095	1	97.214836724454	4199.684001727649	0.154897892154	
95000	-1115.059976	1	90.640236095102	4022.706648619973	0.107182804353	
96000	-1113.925382	1	97.917192761158	4111.559912172711	0.136565884341	
97000	-1115.737401	1	86.010367992296	3975.767803959430	0.090930019652	
98000	-1115.016903	1	93.409947940800	3931.633500615764	0.087467103506	
99000	-1114.341007	1	95.403695475267	4070.118325161267	0.123880881708	
100000	-1114.320095	1	95.195942886365	4110.531659355506	0.132833099303	
101000	-1114.383845	1	95.058217310132	4073.224913682659	0.124177303991	
102000	-1115.382473	1	88.066700973790	4203.278936472987	0.143241106589	
103000	-1113.822820	1	98.764202068857	4096.620101347716	0.134240002691	
104000	-1113.880328	1	98.492059671471	4308.809644187711	0.179000715449	
105000	-1115.240596	1	88.878144487890	4052.358450639290	0.112063356626	
106000	-1115.273670	1	88.995564672402	4222.908120467864	0.148373149384	
107000	-1117.972520	1	76.003314269172	4438.760612391267	0.168886298206	
108000	-1116.450905	1	97.235170841738	3723.737059728204	0.028039970845	
109000	-1113.848419	1	98.228300740512	4144.160236842267	0.144290271102	
110000	-1115.333725	1	88.206358335703	4180.031807913600	0.138731919701	
111000	-1114.321103	1	98.516837309859	3947.923445041892	0.097183226505	
112000	-1115.835432	1	99.100645848784	3756.931122554697	0.040944198312	
113000	-1113.963852	1	97.634196879449	4114.056961317378	0.136763846846	
114000	-1114.000508	1	97.352699236686	4249.331926685360	0.165381986603	
115000	-1114.639850	1	96.724408576875	3928.091741584323	0.089977113464	
116000	-1113.722298	1	99.941713262147	4367.248806414678	0.192644738914	
117000	-1118.087006	1	83.439467588073	4699.449295025605	0.219746125922	
118000	-1115.386610	1	87.843421004253	4180.616854139216	0.138385571658	
119000	-1114.517797	1	99.617132087606	3891.453992992139	0.082853083546	
120000	-1115.932850	1	90.442087053682	3834.651960640231	0.057773201227	
121000	-1116.898683	1	75.594988143192	4043.532338235871	0.095563229501	
122000	-1114.951643	1	93.006933772230	3958.313472906792	0.093958767775	
123000	-1116.365678	1	84.389169102844	4369.158091060341	0.169123692576	
124000	-1114.740877	1	94.807996019437	4408.451608901645	0.191921847393	
125000	-1117.530632	1	90.973982659978	3688.949804021956	0.010797880701	
126000	-1115.511885	1	94.791996865922	3830.328809921170	0.060441322118	
127000	-1114.254783	1	98.639315364278	4484.228632295853	0.211899747189	
128000	-1115.166832	1	89.159295342503	4129.902402231693	0.129488188216	
129000	-1113.895949	1	97.966321171825	4133.380383986130	0.141542913535	
130000	-1116.384293	1	80.797273460043	3959.654715587978	0.081726289081	
131000	-1114.130113	1	99.801677029425	3954.161576204537	0.100245941238	
132000	-1116.363855	1	90.027721498501	3789.310504146447	0.043782886861	
133000	-1115.624770	1	92.988426732762	4564.439701846364	0.215591706096	
134000	-1114.160136	1	96.130877223992	4149.825426519084	0.142727923245	
135000	-1116.318638	1	80.412787279230	4090.780078214193	0.110878286653	
136000	-1114.982063	1	91.645354400886	4001.124441343513	0.103134902078	
137000	-1113.811341	1	98.979998206895	4085.069489809503	0.131832475462	
138000	-1113.978878	1	97.501079993506	4118.208293774836	0.137527844029	
139000	-1114.054652	1	96.799988452255	4171.307396747188	0.148279897900	
140000	-1114.514907	1	94.796190216138	4025.181639635431	0.112529027931	
141000	-1115.937515	1	83.453767960840	4116.757386658485	0.119834349884	
142000	-1114.109582	1	96.812702842744	4092.431566484104	0.130782720021	
143000	-1113.833648	1	99.320226341876	4052.520968238388	0.124537082897	
144000	-1115.109039	1	92.238971561175	4380.588884172207	0.182831887494	
145000	-1114.595045	1	94.710400154606	4000.141235877649	0.106323533466	
146000	-1114.036222	1	97.975289646024	4347.828386599816	0.185750366170	
147000	-1114.575604	1	97.108203531358	4493.093934329590	0.210770904362	
148000	-1113.645971	1	99.670119179460	4128.231056385669	0.142660481298	
149000	-1115.241132	1	92.202445212522	3914.417888647837	0.081675165772	
150000	-1113.625832	1	99.981132455100	4311.236976754462	0.181812350570	
151000	-1115.338403	1	93.347193296070	4508.915158322217	0.207009493281	
152000	-1114.194603	1	95.919044251198	4141.976176285797	0.140732508704	
153000	-1114.541497	1	96.289906648631	4432.130997938341	0.198609160969	
154000	-1114.249837	1	95.907673281519	4083.790503712792	0.127661807466	
155000	-1114.760638	1	92.597274777917	4248.841367234190	0.158449788711	
156000	-1114.137308	1	97.031244191134	4058.681421483646	0.123192726239	
157000	-1115.941757	1	96.518716921185	4792.482564732220	0.257734747410	
158000	-1114.038073	1	96.925358534080	4158.515010096453	0.145684079674	
159000	-1117.591521	1	81.984234602426	3744.785092226183	0.023100951974	
160000	-1113.796602	1	99.246609764128	4339.196368650216	0.186121005924	
161000	-1115.658074	1	86.777632766390	4251.149860471249	0.150896192350	
162000	-1113.953544	1	97.866898833456	4095.940316131716	0.132930370351	
163000	-1114.849276	1	97.056141207902	4568.246446096680	0.223478824669	
164000	-1115.936567	1	91.573007242334	3819.574355801307	0.054333572066	
165000	-1115.153648	1	99.214730745955	3818.334666936456	0.060827757979	
166000	-1115.215973	1	88.882759467142	4155.020892432802	0.134438888461	
167000	-1114.211654	1	99.168267389346	3953.734895851347	0.099435052153	
168000	-1114.366975	1	97.061668914764	3979.156584186170	0.103702372520	
169000	-1114.619371	1	95.104476029280	4382.900598490776	0.187747797856	
170000	-1118.455723	1	93.568999835609	5123.803931063296	0.296930764533	
171000	-1113.848934	1	98.772088158940	4080.855498279513	0.130581861843	
172000	-1115.353584	1	87.795246557540	4120.469610602325	0.125803216454	
173000	-1113.664413	1	99.911412851829	4329.964619494970	0.185388689327	
174000	-1114.640675	1	95.093345987283	3972.459948197980	0.099816742791	
175000	-1115.446452	1	89.359848076767	4329.962912393647	0.169286643577	
176000	-1114.170674	1	98.721011747813	4460.816611181042	0.207880146504	
177000	-1115.010978	1	90.341703074796	4161.695614880412	0.137691122713	
178000	-1114.079463	1	96.882561071752	4251.811327546139	0.165196483895	
179000	-1114.009863	1	97.327034362247	4112.993285217636	0.136124277446	
180000	-1114.250858	1	96.275756226209	4054.011967734934	0.121168363773	
181000	-1114.215993	1	99.749118112948	4540.897375023641	0.223780573804	
182000	-1113.897943	1	98.023372544695	4122.170976147430	0.139105061808	
183000	-1116.649637	1	82.430241112821	3851.485638627722	0.055361753430	
184000	-1114.210172	1	99.891309277606	4547.768500956066	0.225225357233	
185000	-1116.176424	1	85.456582701738	3878.649195687812	0.065548604483	
186000	-1114.061535	1	98.110024317147	4372.032343953134	0.190557400814	
187000	-1114.746189	1	94.202029967031	3973.972788097514	0.099224550779	
188000	-1114.823039	1	93.391829418199	4346.548821270624	0.178361914916	
189000	-1115.741157	1	92.095306082485	3837.084175701820	0.059981728707	
190000	-1113.616201	1	99.648165542496	4168.739757785691	0.151650496468	
191000	-1114.229766	1	95.697829691004	4136.469964922715	0.139233840904	
192000	-1113.903823	1	98.173376581144	4286.008799719901	0.173996006276	
193000	-1113.680524	1	99.936954464846	4081.479868129697	0.132213692936	
194000	-1113.612707	1	99.712791645866	4157.617030898410	0.149291878581	
195000	-1113.812476	1	98.454870061106	4238.708072186400	0.164821721522	
196000	-1114.870496	1	98.635346984342	3858.364973659312	0.072338714048	
197000	-1114.865134	1	91.530818925307	4073.690585840199	0.120017783929	
198000	-1116.867279	1	86.593849482802	4576.827860422327	0.206699542096	
199000	-1114.121239	1	99.741285355950	3957.543439636616	0.101074920862	
200000	-1114.536390	1	93.640981383887	4184.358050788198	0.146766604650	
201000	-1115.856043	1	84.049636782228	4058.519663699241	0.107977728963	
202000	-1116.147584	1	82.752923423617	3964.619737015287	0.084887175106	
203000	-1114.503481	1	97.935134890676	4519.534115497473	0.216807857993	
204000	-1114.216054	1	95.893699800505	4227.038049376680	0.158719877418	
205000	-1114.421375	1	94.369746127074	4148.047679146181	0.140016931505	
206000	-1113.766498	1	98.935148148147	4278.396616983058	0.173631112999	
207000	-1114.433056	1	94.468704268412	4218.793473062100	0.155023595986	
208000	-1113.877000	1	98.543092037481	4083.397047423976	0.130885528792	
209000	-1114.396646	1	94.532439286261	4160.356219866729	0.142878966244	
210000	-1113.748251	1	98.887559044916	4248.845581551602	0.167548957139	
211000	-1115.710872	1	88.035738857217	4347.681282078843	0.170583670729	
212000	-1113.697451	1	99.875808541134	4346.676133444433	0.188582404137	
213000	-1115.440661	1	90.375658334544	3916.538640943004	0.080406952534	
214000	-1117.689462	1	84.423963513820	3718.335900619019	0.016208604109	
215000	-1114.168643	1	97.543629064207	4018.751625772684	0.114173905518	
216000	-1113.987847	1	98.297603974196	4352.210682535488	0.187102375441	
217000	-1114.673142	1	92.782712550948	4196.041313116939	0.148036021608	
218000	-1116.491022	1	96.763180745278	3723.954464854176	0.027746308637	
219000	-1116.013378	1	89.820534524539	3832.565632086616	0.056605544369	
220000	-1114.170440	1	97.822054213204	4397.142429207077	0.194772458374	
221000	-1113.703148	1	99.052745453111	4203.880504880242	0.158392911085	
222000	-1115.469751	1	86.943484562457	4119.637947740271	0.124594763286	
223000	-1116.461854	1	79.428726612335	4006.935040998260	0.091424001042	
224000	-1114.704730	1	92.818732895519	4233.053842386189	0.155613029854	
225000	-1114.189301	1	97.106410203561	4032.214235354093	0.116945144151	
226000	-1115.758824	1	88.970170603810	4410.351731518380	0.183079473422	
227000	-1116.070586	1	96.038823635825	4797.357776469178	0.257481596789	
228000	-1114.049091	1	98.177335773824	4030.612042008466	0.117833042367	
229000	-1115.104978	1	93.694019940042	4461.245981523862	0.199440751701	
230000	-1113.970665	1	99.967145523315	3984.682633731845	0.108412131670	
231000	-1115.165623	1	89.327031018472	4067.765170704279	0.116074792277	
232000	-1114.032556	1	99.107948083698	4436.857020957724	0.204222005791	
233000	-1114.156606	1	97.816498418628	4390.895577085358	0.193605435500	
234000	-1114.144422	1	96.237998662126	4149.050055436438	0.142701413980	
235000	-1113.886009	1	98.057667095075	4129.205436450290	0.140730667182	
236000	-1114.828484	1	96.348157277362	3902.262941789134	0.082562304729	
237000	-1113.940187	1	98.524340232049	4054.273402111542	0.123976216323	
238000	-1113.738605	1	99.381197159393	4093.392733204773	0.134288050523	
239000	-1114.500522	1	99.499393706223	3896.076644460179	0.084040544075	
240000	-1114.566599	1	96.857773932778	3939.377358051148	0.093130755776	
241000	-1115.190227	1	89.241495883717	4054.913198017667	0.113063752639	
242000	-1114.401078	1	98.964575802694	4549.236622211283	0.223765798926	
243000	-1114.376024	1	98.338253688778	4504.527241993409	0.214926699995	
244000	-1115.784820	1	91.485036544692	3839.770679340571	0.060209742545	
245000	-1115.155203	1	89.236759209688	4123.776159722313	0.128273972591	
246000	-1114.230121	1	95.734583315144	4126.504319838803	0.137082770679	
247000	-1115.736233	1	95.498167135845	3797.727361251037	0.051108698588	
248000	-1114.153667	1	96.295562529468	4228.878892496380	0.159670485730	
249000	-1114.814149	1	92.580996895805	4279.822580423233	0.164494665079	
250000	-1114.487808	1	97.356268804655	4480.345640592252	0.208974647580	
251000	-1114.463660	1	94.703517713516	4054.665071324855	0.119428223106	
252000	-1114.367735	1	95.155277415807	4259.114407844329	0.164147447258	
253000	-1114.066826	1	99.356792125232	4466.990655062241	0.210094841819	
254000	-1113.894905	1	97.876199503622	4218.101283190630	0.159702619141	
255000	-1114.107953	1	99.395382260630	3969.891928230102	0.103930346862	
256000	-1114.972308	1	94.754267915499	3909.422936769272	0.082907042679	
257000	-1115.833190	1	98.390216977864	3762.715876697224	0.042287682878	
258000	-1113.651280	1	99.770094129613	4302.381365358923	0.179721834202	
259000	-1114.640915	1	92.932571325799	4111.649319390071	0.130224719756	
260000	-1114.471797	1	94.692042864057	4279.282269494486	0.167461201231	
261000	-1116.617910	1	78.289222113316	4122.455941065346	0.115043641530	
262000	-1115.490122	1	89.546997779178	3926.678003902819	0.082231297369	
263000	-1113.751661	1	98.772267013893	4219.773644229432	0.161344664820	
264000	-1115.431226	1	91.324846661046	4432.945110393202	0.190683897469	
265000	-1115.804019	1	86.833639891769	4313.820677107246	0.162709206637	
266000	-1113.983402	1	97.586757077524	4270.345142282742	0.169976912121	
267000	-1115.418487	1	89.942953080005	3932.752937343235	0.084206447904	
268000	-1116.305508	1	86.387363146234	3841.363571384978	0.056062025823	
269000	-1115.629605	1	86.067815390741	4028.016976689054	0.103331278426	
270000	-1114.785136	1	92.480667973315	4041.388675005152	0.113690311103	
271000	-1114.416402	1	94.399090346564	4156.495288529401	0.141874728667	
272000	-1113.857466	1	99.419938554405	4387.315755085892	0.195584328855	
273000	-1115.121163	1	98.111895026037	3834.822826167816	0.064844860465	
274000	-1116.433890	1	86.855251675518	3817.498199356805	0.049568612865	
275000	-1115.137787	1	94.280932898727	3890.208856429665	0.077166967379	
276000	-1114.241804	1	97.377980562760	4002.558347661232	0.109967113798	
277000	-1114.376497	1	94.672332405925	4168.942079367648	0.144898429780	
278000	-1115.412214	1	87.945765516762	4211.540442307283	0.144727934404	
279000	-1113.794552	1	98.928579718746	4301.026813048200	0.178141821757	
280000	-1114.514204	1	93.900995461637	4098.633098503838	0.128535048600	
281000	-1114.526119	1	97.951058364028	3921.940749425045	0.089600976108	
282000	-1113.857257	1	98.427343497180	4282.925669598550	0.173766848344	
283000	-1117.199422	1	83.824354707014	4543.811973447027	0.197067033386	
284000	-1115.917492	1	84.223136851608	4191.501281111980	0.135974461016	
285000	-1114.736634	1	95.170664682391	4429.373777334346	0.196265841834	
286000	-1114.404002	1	97.588716682349	3954.711356267891	0.097963257871	
287000	-1116.285010	1	80.872618428136	4011.656289031179	0.094004764832	
288000	-1113.874060	1	99.263214683467	4381.657089076134	0.194259417722	
289000	-1113.700489	1	99.131705433080	4236.490627675118	0.165358287089	
290000	-1114.096013	1	96.788812317312	4105.768551925877	0.133794333048	
291000	-1114.271253	1	95.392222897443	4145.370116942335	0.140779364023	
292000	-1114.202489	1	96.250403304439	4083.226636589354	0.127959348757	
293000	-1115.522928	1	92.925601812795	4536.355922282549	0.210870898433	
294000	-1113.829047	1	98.320630628975	4152.684775463968	0.146297835181	
295000	-1113.793035	1	98.492246874405	4207.218928278591	0.158298660080	
296000	-1115.428822	1	87.904828266798	4218.330029271662	0.146017864491	
297000	-1115.002209	1	90.407332133360	4162.972652648332	0.138042380100	
298000	-1114.752785	1	93.129835704943	4294.400257485301	0.168106476082	
299000	-1115.222392	1	90.216367392027	4294.879417405712	0.163981715769	
300000	-1113.645918	1	99.417425252334	4213.334209089179	0.160922792284	
301000	-1115.380595	1	96.847883476571	4687.463492302806	0.242356547880	
302000	-1113.894517	1	97.869104983506	4159.363578460385	0.147148522258	
303000	-1115.076196	1	89.882099145423	4087.579519927904	0.121161823921	
304000	-1114.388514	1	95.357696617828	4295.372319351648	0.171592505536	
305000	-1115.961832	1	91.553586971691	4579.625143003716	0.215546560666	
306000	-1115.793268	1	96.592216078859	3781.640143603201	0.046953832072	
307000	-1114.765688	1	92.919742973047	4022.912194071389	0.109820349763	
308000	-1115.907063	1	83.739660357274	4127.987604336409	0.122514714026	
309000	-1114.314917	1	95.083832040727	4154.854743078131	0.142427698333	
310000	-1115.526083	1	87.394776251817	4230.963431893132	0.147820445623	
311000	-1113.746484	1	99.030233530868	4124.087681361897	0.140868890538	
312000	-1113.838333	1	98.701359456987	4092.644391087945	0.133238880604	
313000	-1114.195843	1	99.696484724863	4531.510758015430	0.222063088197	
314000	-1113.779994	1	98.676600472869	4145.092520525899	0.145101814745	
315000	-1115.187681	1	89.973255963383	4259.609146570565	0.156889745695	
316000	-1113.918461	1	97.948017863400	4265.726427923220	0.169587015358	
317000	-1113.650345	1	99.621842699370	4130.799809805017	0.143176342165	
318000	-1113.985822	1	97.628573629597	4278.331013852119	0.171639086523	
319000	-1113.806694	1	99.316748165284	4352.102879655051	0.188723304591	
320000	-1114.329680	1	98.338815890669	4489.828765209345	0.212356759707	
321000	-1114.114846	1	98.506657796386	4425.262791674922	0.201084065206	
322000	-1114.522960	1	93.730463625770	4120.405048975433	0.133162345737	
323000	-1114.368406	1	94.957353534902	4231.813769712781	0.158366065180	
324000	-1114.981419	1	98.079058619670	3852.077684515056	0.069956411698	
325000	-1115.193631	1	96.530960836870	3846.599782826965	0.066877047760	
326000	-1115.716443	1	95.795581548955	4712.883391370125	0.244256663505	
327000	-1114.024147	1	97.069277652661	4141.192343272984	0.142083442143	
328000	-1113.882901	1	99.251833955825	4384.862900969555	0.194844188924	
329000	-1115.043384	1	90.221877384607	4182.774208538158	0.141903842044	
330000	-1115.536998	1	87.618847847273	4253.912455121525	0.152561124127	
331000	-1115.923195	1	94.168886397453	3792.350996755775	0.048272516585	
332000	-1114.965997	1	91.595947496619	4276.948516266167	0.162525928888	
333000	-1116.429928	1	81.167086932430	4230.449131215627	0.139647022171	
334000	-1116.685391	1	85.228683086583	4484.646906155774	0.189824879586	
335000	-1113.751622	1	99.311022579918	4091.759381946587	0.133817454370	
336000	-1114.430531	1	99.128645103198	3914.129460545748	0.088692993840	
337000	-1114.091584	1	97.104602182868	4077.425345132207	0.127681924848	
338000	-1114.768325	1	92.272712302407	4215.364160319161	0.151293431218	
339000	-1116.782515	1	79.054447036769	4250.391373050365	0.140695912358	
340000	-1114.361819	1	96.354851027204	4006.793895164407	0.109841514082	
341000	-1114.105634	1	98.423200883894	4415.529985228384	0.199161222019	
342000	-1113.775823	1	98.665341070723	4234.827650262003	0.164327718923	
343000	-1113.748285	1	98.780696517314	4176.690660396065	0.152173716912	
344000	-1115.860508	1	93.278477576790	3808.341072175184	0.052445711054	
345000	-1113.974704	1	97.687231854701	4099.251946864612	0.133460649753	
346000	-1115.783011	1	92.342052452972	4572.845477708220	0.215827804053	
347000	-1113.674153	1	99.741043667326	4100.477668084095	0.136399703991	
348000	-1113.703215	1	99.698234992293	4087.520497525377	0.133326362153	
349000	-1115.176730	1	89.847538310087	4242.654849100802	0.153414180055	
350000	-1114.372468	1	96.058539856974	4016.267215337939	0.111829755640	
351000	-1113.679581	1	99.734492784354	4319.077753750626	0.182970702111	
352000	-1116.505612	1	80.118934735146	4199.570983641849	0.132455256615	
353000	-1113.630714	1	99.533623610100	4176.600776066559	0.153207009621	
354000	-1114.522360	1	97.570858424312	3931.079589845040	0.091671295958	
355000	-1115.341945	1	88.654612198922	4007.468842200949	0.101364252802	
356000	-1114.402791	1	95.430114790179	4036.863351628485	0.116077050701	
357000	-1115.177004	1	89.372086912046	4191.941216018331	0.142664573727	
358000	-1115.331883	1	90.393831902350	4349.784873785852	0.174438080397	
359000	-1114.430315	1	94.885903336792	4059.394356753173	0.120754411948	
360000	-1115.818068	1	84.499999462057	4034.102643107336	0.103001607072	
361000	-1116.579413	1	88.154785152511	4576.080165600605	0.209181832669	
362000	-1114.221675	1	95.761589383518	4203.985523158050	0.153767328626	
363000	-1114.267233	1	98.551609228283	3958.314774467306	0.099963638135	
364000	-1117.665216	1	75.467463923945	4352.908981146592	0.154104044681	
365000	-1114.081905	1	96.689536437908	4139.032198721003	0.141103280368	
366000	-1114.959112	1	90.642539007886	4133.951559779763	0.132203234350	
367000	-1114.007680	1	99.886591302609	4482.171206486091	0.213742689425	
368000	-1114.540249	1	94.509902913160	4301.777692023988	0.171567955129	
369000	-1115.644426	1	92.233467868749	4534.368434381750	0.209358275702	
370000	-1116.553802	1	82.218687271476	3872.468715249426	0.060893859108	
371000	-1113.787725	1	99.860291601074	4041.595539050677	0.122552702028	
372000	-1114.220898	1	96.179617140172	4274.350919007145	0.168682107774	
373000	-1113.955911	1	97.753244170682	4106.191519087090	0.135131812543	
374000	-1114.307669	1	96.837259046996	4004.012041482903	0.109706645570	
375000	-1115.170454	1	91.148800401232	4335.933615404115	0.173016792784	
376000	-1115.207691	1	91.563026099740	4374.923693638779	0.180767750953	
377000	-1116.507328	1	82.128476528291	4307.540749648419	0.155091017180	
378000	-1113.650400	1	99.614655445038	4277.324753174094	0.174452699793	
379000	-1114.042972	1	97.196990932438	4265.989080419578	0.168520956620	
380000	-1114.790595	1	91.901158477219	4174.595790111810	0.142412798526	
381000	-1113.658534	1	99.382432739048	4166.666075140190	0.150826509029	
382000	-1115.341369	1	92.243643935602	3894.730410979456	0.076405416094	
383000	-1113.863816	1	98.582771114525	4087.656205687987	0.131928655995	
384000	-1114.958163	1	96.660783794911	3876.466005430005	0.075649044780	
385000	-1113.592660	1	99.974575674828	4134.825089127835	0.144560209697	
386000	-1114.433206	1	94.766635920691	4067.340701266143	0.122459767141	
387000	-1114.806489	1	91.812434760276	4096.744417866549	0.125534121296	
388000	-1115.347113	1	90.469349727382	4359.620957579094	0.176339949708	
389000	-1116.073147	1	83.267655299352	3970.672080807018	0.086870769305	
390000	-1113.985087	1	97.476986195835	4254.602413320401	0.166635952426	
391000	-1116.235227	1	81.281152045109	4129.105301419477	0.119850112317	
392000	-1114.391038	1	99.963832851621	4603.695355804440	0.234828194788	
393000	-1113.972821	1	99.857327373696	4467.764716502150	0.211113684933	
394000	-1113.835672	1	99.461426939029	4380.528296022358	0.194374216796	
395000	-1116.921425	1	77.801253129019	3893.963158303636	0.062504848623	
396000	-1115.851827	1	88.266638452835	4403.005454955015	0.180728782557	
397000	-1115.054261	1	92.447585256722	4373.797227268574	0.181923144640	
398000	-1114.326257	1	95.877877319830	4044.072965986404	0.118330243116	
399000	-1114.640947	1	98.482738869912	3892.720284203338	0.082062139323	
400000	-1113.863929	1	99.250667073572	4044.567524450375	0.122528833662	
401000	-1115.798309	1	96.072376245327	3786.006621993093	0.047905518000	
402000	-1114.692543	1	99.605516419106	3867.378047520351	0.075918185898	
403000	-1114.982633	1	94.300224805160	4457.589221885274	0.199808394032	
404000	-1113.645783	1	99.417270937763	4212.397238173468	0.160724291044	
405000	-1114.093574	1	96.646406701280	4222.888635503029	0.158937634882	
406000	-1115.317995	1	90.749568573458	4365.735904246807	0.177869378406	
407000	-1116.845835	1	77.776828634884	4207.732611232007	0.131157591880	
408000	-1114.207217	1	95.953060419882	4115.069344796378	0.134817545713	
409000	-1114.274416	1	96.772434539176	4017.603440628565	0.112988210640	
410000	-1114.190317	1	97.625110772561	4008.339644996854	0.111693654350	
411000	-1115.417167	1	87.321449178949	4097.375784183940	0.120262844528	
412000	-1113.759120	1	99.156349335904	4100.841710078331	0.135722670807	
413000	-1114.121672	1	96.588926559946	4108.623447562405	0.134184218044	
414000	-1115.096729	1	89.938634364587	4056.661426586808	0.114269386181	
415000	-1114.679253	1	92.607575135702	4152.496452320463	0.138674541997	
416000	-1114.001360	1	98.324674521220	4040.786801944386	0.120484720457	
417000	-1115.600521	1	86.009478439848	4128.473727260330	0.125334558828	
418000	-1116.006705	1	92.309216427077	4622.427253124499	0.223677708885	
419000	-1115.871065	1	85.704916408533	4273.430833083434	0.153668882123	
420000	-1114.327141	1	98.290171237720	3952.500479417508	0.098147047706	
421000	-1116.002416	1	84.822272788881	4272.784367196359	0.152357362869	
422000	-1118.186387	1	64.241420850863	3984.884265504592	0.071561098165	
423000	-1114.964346	1	90.903616614055	4205.152659343424	0.147372089083	
424000	-1116.048281	1	86.463884866447	4373.655858608317	0.172912169761	
425000	-1117.911064	1	66.765506208966	4017.842150844809	0.081133344040	
426000	-1116.033516	1	86.894662173589	4389.813057350171	0.176373819851	
427000	-1114.582303	1	95.455625260523	4392.427435541941	0.190054693854	
428000	-1117.209358	1	83.792341874944	4544.714570672602	0.197157405793	
429000	-1114.563913	1	99.710927326653	4635.536556882744	0.239603390933	
430000	-1114.260979	1	95.774570987760	4253.550198756312	0.163931932603	
431000	-1115.127880	1	89.436153913245	4112.381621718828	0.126062280561	
432000	-1113.790047	1	98.569988910671	4154.466151598653	0.147029310359	
433000	-1114.374941	1	94.746131721668	4197.108060906573	0.150929798071	
434000	-1115.205534	1	99.882029052163	4794.964410869663	0.265092298912	
435000	-1117.243698	1	85.178783774477	3749.282116096547	0.027105165211	
436000	-1114.131326	1	98.750820623138	4448.701982751526	0.205754650803	
437000	-1115.209879	1	89.003295015552	4170.413226269072	0.137783301526	
438000	-1113.699408	1	99.109762840967	4226.262482898364	0.163194630512	
439000	-1114.338638	1	95.053158242860	4112.821769412020	0.133163324697	
440000	-1115.723403	1	91.102023223169	3853.855736583133	0.063915448609	
441000	-1113.966436	1	97.956877545267	4080.094371290059	0.129373063662	
442000	-1116.300480	1	81.594759148393	4199.320744285677	0.134225700029	
443000	-1114.062472	1	99.895871058058	3965.836328160631	0.103431442927	
444000	-1113.743901	1	99.100995546417	4117.448095319855	0.139456082126	
445000	-1115.613744	1	93.137448773495	3839.341413130085	0.061595001239	
446000	-1114.318798	1	99.306678171515	4545.159007379178	0.223697795465	
447000	-1115.396983	1	88.188385734931	4008.935398065866	0.101202140699	
448000	-1115.124498	1	89.939693416875	4036.852486483448	0.109706773845	
449000	-1114.892519	1	94.657658544895	4449.830997417598	0.199042236927	
450000	-1114.803608	1	91.795818941560	4169.895257625287	0.141292180977	
451000	-1114.011239	1	97.083544790165	4187.553473220947	0.152144992612	
452000	-1113.887775	1	97.887271277600	4172.095620346226	0.149940822797	
453000	-1114.414919	1	95.629108734652	4333.921731821338	0.179421399500	
454000	-1115.555225	1	95.451488455016	3817.402069826046	0.057139502643	
455000	-1113.947292	1	97.588123371356	4140.187649720319	0.142552471585	
456000	-1113.784089	1	99.210632088264	4081.936330845756	0.131392972684	
457000	-1114.104618	1	99.348347884154	3972.010585512612	0.104428974888	
458000	-1117.628570	1	74.820095988120	4320.932071387583	0.147835232389	
459000	-1116.839604	1	76.117387136745	4024.584572885016	0.091964811142	
460000	-1114.331690	1	95.181460726779	4100.500639665736	0.130559538872	
461000	-1114.029783	1	96.960288280837	4180.206915403527	0.150407895551	
462000	-1115.513916	1	88.234577625463	3961.443825493332	0.089726960200	
463000	-1114.797471	1	95.538186857550	3924.971696603253	0.087903000705	
464000	-1116.096423	1	82.197986357742	4043.450700925780	0.102589312253	
465000	-1113.785164	1	99.111862179370	4316.993315576397	0.181577929152	
466000	-1115.287092	1	88.275630493857	4109.580731808268	0.124047510770	
467000	-1115.299596	1	92.721096913375	4466.642768183609	0.198769100151	
468000	-1114.501713	1	94.521996151128	4280.653457071815	0.167480300249	
469000	-1114.612166	1	99.688946877670	4646.709705740780	0.241385707603	
470000	-1116.878257	1	94.532844152192	4888.906833550638	0.267595135112	
471000	-1114.770692	1	94.750499316422	3950.704142902429	0.093858241958	
472000	-1114.542768	1	93.939449298885	4069.789703586114	0.122022698240	
473000	-1114.683381	1	93.829643391480	4008.779671576416	0.107445079290	
474000	-1115.681600	1	86.334342998160	4230.132042316449	0.146255519021	
475000	-1115.632590	1	88.593140043685	4351.734454153136	0.172129456413	
476000	-1114.525970	1	93.774005020856	4105.943878259997	0.130012396312	
477000	-1114.399592	1	96.714359374728	4408.559576615523	0.195046803874	
478000	-1113.866352	1	98.743865019707	4073.953525318264	0.128924530163	
479000	-1115.342852	1	88.966197714173	3990.443599564048	0.097617736130	
480000	-1114.971816	1	98.106568241446	4653.455150139916	0.239398838170	
481000	-1114.664553	1	92.706377373441	4138.328643581005	0.135763079755	
482000	-1113.616497	1	99.605371582738	4218.250219041672	0.162234467498	
483000	-1114.059236	1	96.903243409545	4232.417164956053	0.161269237584	
484000	-1114.809986	1	91.743895299792	4106.943052359459	0.127707826120	
485000	-1114.140781	1	96.240595544728	4161.460762734396	0.145399277999	
486000	-1114.075327	1	99.305765801996	4466.537539612710	0.209924249856	
487000	-1116.546662	1	78.820820090557	4120.156610301309	0.115180130047	
488000	-1115.473743	1	93.253275668446	3856.470716857043	0.066670208737	
489000	-1114.758803	1	93.046961215258	4018.803128385024	0.108980455236	
490000	-1113.819112	1	98.396190876526	4150.094287698671	0.145829291484	
491000	-1114.511348	1	96.826355944774	4455.548294580773	0.203688900741	
492000	-1114.670208	1	92.805101312481	4095.180246852278	0.126403728176	
493000	-1114.304761	1	95.292776667732	4112.233262216759	0.133337250622	
494000	-1115.161972	1	90.505193913867	3987.222118764594	0.098496442037	
495000	-1115.377670	1	99.528605555365	3792.906708054525	0.053108668269	
496000	-1115.778064	1	84.735684353662	4045.300217496922	0.105791825310	
497000	-1116.201884	1	81.360180644146	4100.046642241390	0.113904356372	
498000	-1114.381906	1	94.849879456078	4228.223262067977	0.157483589601	
499000	-1114.741585	1	93.315109114491	4304.109778046997	0.170241698849	
500000	-1113.805834	1	98.611201554514	4263.272145401161	0.170083243038	
501000	-1114.751726	1	96.376271243791	4504.133270799158	0.211404961892	
502000	-1114.799749	1	94.840021004199	4430.545506810899	0.195932178107	
503000	-1114.627415	1	94.086245058175	4017.404493598913	0.109831545884	
504000	-1116.583151	1	84.008584450969	4410.963024340947	0.175750702533	
505000	-1115.680711	1	98.307090963261	3776.474236686033	0.046745683389	
506000	-1115.492531	1	86.767722783067	4089.022130249423	0.117791695725	
507000	-1113.801252	1	99.791283903852	4392.866286072676	0.197246676743	
508000	-1113.726564	1	99.070570744454	4260.158550354084	0.170139205095	
509000	-1119.642909	1	51.083214424884	4044.379287178026	0.071782490031	
510000	-1115.445738	1	92.974171580094	3864.857499487894	0.068799886458	
511000	-1113.857607	1	99.740225072724	4023.812123382918	0.118033117299	
512000	-1114.800704	1	91.841841142015	4176.937082666972	0.142822721037	
513000	-1114.311114	1	96.776142979069	4005.423541032170	0.109986934074	
514000	-1113.930315	1	97.605361439242	4190.020564529874	0.153396781482	
515000	-1114.402074	1	95.690015789701	4332.722995562886	0.179287402007	
516000	-1113.762026	1	98.724703312697	4226.546815897997	0.162692361283	
517000	-1114.435910	1	94.627814811710	4078.389331352392	0.124838680859	
518000	-1114.318840	1	98.424716423081	4491.669615663161	0.212831466091	
519000	-1114.457094	1	96.476904968334	4414.030259515619	0.195651919797	
520000	-1114.032830	1	97.129639917963	4244.882218411728	0.164149128287	
521000	-1114.549536	1	93.495395455314	4147.249369915023	0.138703728115	
522000	-1117.894382	1	67.655699783741	3924.785365338390	0.060905689877	
523000	-1115.066526	1	92.812465485841	4399.866688005209	0.187196272787	
524000	-1116.028758	1	94.824444598755	3775.983827973610	0.043634620041	
525000	-1113.713019	1	99.028628166948	4227.309723495321	0.163294986750	
526000	-1115.607569	1	85.963879289601	4130.017415545263	0.125603450905	
527000	-1114.338650	1	97.494216385731	4438.728559490641	0.201813837267	
528000	-1114.319723	1	95.780004942085	4053.443982609542	0.120435024673	
529000	-1115.579404	1	86.159196955173	4127.051410641958	0.125216327697	
530000	-1113.594260	1	99.790484444705	4168.285332041613	0.151749297179	
531000	-1114.371592	1	94.813973084960	4208.703091726836	0.153429139987	
532000	-1115.048138	1	94.046832243707	3910.556348805912	0.082498135188	
533000	-1113.901298	1	97.863570126026	4226.888333390546	0.161513741435	
534000	-1114.273924	1	96.558637686851	4343.089935512910	0.182609200499	
535000	-1115.868472	1	90.455564143101	4508.915661713670	0.202170008205	
536000	-1115.454802	1	87.246911178710	4164.065894406972	0.134248794726	
537000	-1114.117173	1	97.359816618633	4047.348257976536	0.120895592888	
538000	-1113.861190	1	98.237117496294	4255.850834116260	0.168015303243	
539000	-1114.680170	1	92.671618178416	4107.250463746164	0.128926065392	
540000	-1113.586331	1	99.910715571533	4152.010150440548	0.148321271317	
541000	-1116.831504	1	76.188193219789	4062.103989487813	0.100174416759	
542000	-1114.408235	1	95.053620559916	4058.957183201078	0.120854494883	
543000	-1117.730717	1	82.451344486566	4601.330149981608	0.203690365535	
544000	-1113.963592	1	98.741204788679	4033.763342036777	0.119279961901	
545000	-1114.508296	1	93.867379783469	4195.472964704689	0.149388547880	
546000	-1115.231285	1	94.966167672149	3864.316779201273	0.070541853868	
547000	-1115.065197	1	96.910434289544	3857.805934345211	0.070519767163	
548000	-1113.794984	1	98.471232866589	4186.062294956037	0.153762322245	
549000	-1113.982818	1	97.577805187385	4105.051641616197	0.134645575908	
550000	-1114.282946	1	95.412309507135	4117.965223037841	0.134769690101	
551000	-1114.010773	1	97.180083012688	4226.482214311982	0.160444351860	
552000	-1114.449537	1	95.153251553071	4310.571684366306	0.174228340595	
553000	-1118.036894	1	65.952817234154	3945.077532857255	0.064140569278	
554000	-1114.296606	1	95.359750243758	4110.556608402812	0.133047258816	
555000	-1116.384865	1	80.069725631050	4120.169589350816	0.116612054809	
556000	-1115.987958	1	85.496673672237	4305.364502304270	0.159295301750	
557000	-1114.180433	1	97.688707601095	4391.224169543721	0.193456846755	
558000	-1114.024787	1	97.161388859807	4122.232428212754	0.137988676249	
559000	-1114.158594	1	96.178393019409	4137.197550045472	0.140024649328	
560000	-1114.836605	1	91.776428560275	4069.607609802371	0.119383156740	
561000	-1113.892383	1	99.467250831394	4024.531735842156	0.117883785805	
562000	-1114.310658	1	96.087458116770	4038.542028578934	0.117258418675	
563000	-1116.686613	1	78.663500323662	4191.209997972589	0.129078029146	
564000	-1113.584176	1	99.802710500633	4216.654044877626	0.162184817993	
565000	-1119.007558	1	59.690890278376	3832.975997485588	0.030909062404	
566000	-1115.949382	1	89.514031296482	4486.962510223657	0.196985164010	
567000	-1115.258523	1	91.369731141232	4381.107442970932	0.181585875194	
568000	-1115.497301	1	89.793613099778	4372.417283613606	0.177630967786	
569000	-1114.625119	1	92.981344342958	4136.751905641446	0.135774874362	
570000	-1114.639218	1	95.906472615677	3948.559345705703	0.094534620574	
571000	-1114.021375	1	98.280965416743	4035.533351970543	0.119156927452	
572000	-1115.057569	1	89.957502202491	4141.923477267448	0.133040334304	
573000	-1117.947330	1	72.109466324152	4304.850010480179	0.141661428562	
574000	-1113.749522	1	98.893106849601	4142.127355140434	0.144735036546	
575000	-1113.795825	1	99.989610737145	4032.728444770064	0.120537013702	
576000	-1113.707000	1	99.030774482335	4187.278423771689	0.154810667794	
577000	-1114.370813	1	97.204617060098	4431.054217550553	0.199942949159	
578000	-1114.841426	1	91.616675088085	4086.237913142092	0.122949544697	
579000	-1115.051390	1	97.093156372301	3856.981012794273	0.070453894422	
580000	-1113.786454	1	98.524684670231	4188.131912926000	0.154281451897	
581000	-1115.823929	1	84.493286352954	4029.476535576257	0.101941452399	
582000	-1113.879139	1	99.433064894301	4398.361241170222	0.197675741140	
583000	-1114.346487	1	97.827111937638	4463.135066636048	0.206748169265	
584000	-1114.448387	1	96.592510440340	4418.546026484181	0.196661716294	
585000	-1114.270177	1	95.871121967253	4273.324271338819	0.168022030234	
586000	-1114.698006	1	97.545916321728	4553.491294073947	0.221895095576	
587000	-1114.177767	1	96.007935464916	4189.189793675891	0.151004375459	
588000	-1114.394777	1	95.238410771263	4052.743331527829	0.119618162359	
589000	-1114.272628	1	96.246752819236	4045.723250281542	0.119165174427	
590000	-1114.298634	1	96.534610035187	4352.919915854261	0.184432956794	
591000	-1115.962039	1	94.898969349651	4725.157513124583	0.244391153701	
592000	-1115.574797	1	91.014190043422	4458.291946806839	0.194560776980	
593000	-1114.789295	1	98.164378676393	4610.945507728819	0.232603649025	
594000	-1114.477883	1	94.127691803604	4103.647724815940	0.129942687060	
595000	-1113.757319	1	99.142653229457	4103.318563540229	0.136275936168	
596000	-1113.858480	1	99.081015490994	4056.000491828005	0.125077557779	
597000	-1114.104935	1	98.209828726759	4010.821219049726	0.112992849913	
598000	-1114.224370	1	95.689993834286	4179.770612453977	0.148574582041	
599000	-1114.864577	1	91.479519961012	4191.011312566316	0.145254593540	
600000	-1113.947022	1	98.024089486391	4299.510469474921	0.176445593061	
601000	-1114.424095	1	95.186405809409	4299.546928600736	0.172147586786	
602000	-1115.062183	1	98.692199852050	3834.449096896220	0.065272012929	
603000	-1113.615895	1	99.607009790262	4188.167589502604	0.155817350892	
604000	-1113.976487	1	97.411448718884	4230.859615925811	0.161681885894	
605000	-1114.627968	1	93.593748211300	4265.641509381850	0.163184703922	
606000	-1115.408348	1	88.751438885624	4275.022455592743	0.158150080530	
607000	-1114.164682	1	96.267915255513	4236.849295862197	0.161262218278	
608000	-1116.569463	1	90.102285169344	4651.069478827885	0.224183346924	
609000	-1115.472503	1	86.932053702163	4083.139529757224	0.116696419951	
610000	-1114.529845	1	95.444921099887	4370.942131814036	0.186082010112	
611000	-1115.022451	1	90.707563106330	4038.410876157261	0.110946587838	
612000	-1114.850383	1	95.277537482710	4471.958701376343	0.203949965566	
613000	-1113.977322	1	97.762365034717	4289.279598143026	0.174021138525	
614000	-1114.098536	1	98.768644303074	3991.821628437198	0.108862577136	
615000	-1113.848321	1	98.151378171693	4210.970989233330	0.158602398401	
616000	-1114.737716	1	92.229474858909	4164.779112727238	0.140785186378	
617000	-1116.012029	1	84.429155768332	3944.321518771077	0.081589080664	
618000	-1114.984963	1	92.475454893610	4349.612425417969	0.177535284214	
619000	-1115.341901	1	90.746995022681	3928.811347597587	0.083999562085	
620000	-1114.120054	1	96.386006792339	4191.627566720614	0.152041414313	
621000	-1116.026793	1	85.984848401837	3896.801086543666	0.070903490102	
622000	-1115.676828	1	88.651470269195	3907.999019260970	0.076445861972	
623000	-1115.809136	1	84.413848758754	4115.573140470146	0.120715578683	
624000	-1114.526094	1	97.125178167821	4478.604047342398	0.208269022722	
625000	-1113.996116	1	98.078681505743	4335.985267844783	0.183642313910	
626000	-1114.572304	1	94.243161458643	4295.248226781706	0.169909944554	
627000	-1115.514872	1	87.678241377394	3984.541049519793	0.094810585353	
628000	-1115.226357	1	92.906178711002	3901.888924031367	0.079007835420	
629000	-1116.794688	1	76.971286013771	4127.999414620410	0.114669284899	
630000	-1114.951705	1	90.709967672019	4146.153660591511	0.134889154064	
631000	-1114.818060	1	93.664406906584	3972.545024281806	0.098278137765	
632000	-1113.765149	1	98.886196891503	4268.880230079722	0.171634847410	
633000	-1113.861135	1	99.391464293105	4038.509073968938	0.121226599508	
634000	-1115.138204	1	90.769388428199	4296.666468791573	0.165112817525	
635000	-1116.266373	1	80.919625030228	4111.237170407343	0.115741565023	
636000	-1115.665625	1	85.551941408131	4056.821585128499	0.109286619730	
637000	-1115.601466	1	86.610077075597	4004.145911360805	0.098356511856	
638000	-1114.365762	1	94.829035194292	4119.750118596597	0.134418579773	
639000	-1116.297549	1	81.713775106717	4206.020309795013	0.135669614381	
640000	-1114.196412	1	96.146294133745	4249.434311184892	0.163642077290	
641000	-1114.431293	1	96.958475963060	4436.479031260898	0.200506898580	
642000	-1113.723238	1	99.016849007811	4243.287112295310	0.166595818599	
643000	-1114.039875	1	96.914203660753	4198.708354172824	0.154270653528	
644000	-1113.574722	1	99.855209280307	4207.672176507873	0.160354620648	
645000	-1114.685661	1	93.243639691405	4266.723780435675	0.162894201582	
646000	-1114.688985	1	96.468484103843	3924.561242333373	0.088760414461	
647000	-1115.221601	1	91.359921367263	3940.160464028640	0.087571574401	
648000	-1114.060248	1	97.443434078708	4309.094819589243	0.177434321133	
649000	-1114.506073	1	94.643286061677	4037.645668564182	0.115335979159	
650000	-1114.614580	1	93.149482422987	4105.007149379852	0.129023303107	
651000	-1114.747460	1	93.526188474897	3999.784987621817	0.104903837353	
652000	-1114.356467	1	95.714786926512	4311.188663069501	0.175197635136	
653000	-1114.041723	1	97.318594753963	4281.625894425773	0.171829172840	
654000	-1113.971340	1	97.580762689378	4257.998608208844	0.167477869185	
655000	-1114.226379	1	95.675678869335	4178.755939451476	0.148339604655	
656000	-1114.919530	1	91.277542720848	4215.239498260134	0.149914349449	
657000	-1115.901349	1	88.764593727275	4440.380971756038	0.187937987693	
658000	-1113.878991	1	97.939076760734	4198.213679788881	0.155606600063	
659000	-1116.715723	1	86.641069976751	3787.210871925314	0.040276965640	
660000	-1113.600322	1	99.700581994954	4214.201149948018	0.161517061882	
661000	-1115.122577	1	90.187462101818	4020.305722932122	0.106106086663	
662000	-1115.740455	1	86.150116734396	4245.752945149243	0.149023307698	
663000	-1114.395650	1	98.192523170026	3940.983275483191	0.094986226439	
664000	-1114.752220	1	94.126273474762	4368.409921583948	0.183541940604	
665000	-1115.711479	1	96.213613468410	4730.754689948567	0.247814952261	
666000	-1114.862606	1	99.614784268050	3846.047505728366	0.069627460463	
667000	-1115.546091	1	90.890657748552	3885.367413602191	0.072528408420	
668000	-1113.682790	1	99.588788036919	4109.326778739729	0.138241849637	
669000	-1113.833939	1	98.290808716923	4229.846262772522	0.162747365362	
670000	-1116.688889	1	88.472961309956	3771.849829827403	0.037013213983	
671000	-1115.654476	1	86.789469578078	3972.042336902394	0.090835262386	
672000	-1116.111686	1	84.243917910443	4281.268452524617	0.153154995540	
673000	-1115.726693	1	85.088123180256	4130.070961045357	0.124559225299	
674000	-1113.616487	1	99.699020832815	4253.050594832100	0.169626438066	
675000	-1114.321623	1	96.944666118157	4394.257359374791	0.192801103884	
676000	-1114.744218	1	93.133280668651	4020.231849171756	0.109422180045	
677000	-1114.109786	1	98.927654346070	3983.664271878604	0.106961786409	
678000	-1114.792120	1	92.659277421665	4274.514668279689	0.163577014501	
679000	-1113.983539	1	98.763852583839	4025.872551495595	0.117372526444	
680000	-1115.589959	1	93.189220965414	4565.284992251950	0.216080733866	
681000	-1114.301477	1	95.298626946882	4115.209181262065	0.134009559945	
682000	-1118.135514	1	69.770405838495	4271.643101838126	0.133092608988	
683000	-1114.410190	1	98.571160257864	3929.419267941021	0.092283694925	
684000	-1114.815908	1	95.745731362373	4487.856784329181	0.207506343148	
685000	-1114.781630	1	94.928000620531	3943.354488659761	0.092131042868	
686000	-1114.369823	1	94.921604242366	4099.222086024334	0.129944065177	
687000	-1114.759725	1	97.886812138596	4588.561772772943	0.228388277489	
688000	-1114.852643	1	97.834040986429	4609.884691640189	0.231806656183	
689000	-1115.687944	1	86.576089050579	3969.101481358270	0.089894022014	
690000	-1114.533851	1	99.395578102496	3892.892557764902	0.083035601430	
691000	-1113.683576	1	99.432832516027	4279.674060104905	0.174648868125	
692000	-1114.810147	1	91.700047961241	4148.675034669654	0.136689467496	
693000	-1114.844262	1	91.642301109718	4079.318990781735	0.121424150692	
694000	-1114.361824	1	98.173267878335	4489.933954166248	0.212083866448	
695000	-1115.679410	1	86.894790392324	3959.163957241945	0.087775624265	
696000	-1113.843143	1	98.163230067938	4192.133987182847	0.154629246192	
697000	-1113.606860	1	99.843756207219	4272.205178011500	0.173764828849	
698000	-1117.436961	1	91.506337852893	4870.275204907371	0.258807006503	
699000	-1113.916916	1	98.551687605314	4338.003512260037	0.184781365497	
700000	-1114.908242	1	92.810152938189	3977.050554221808	0.098481517335	
701000	-1114.455120	1	96.757982582276	3966.736665344985	0.100180159165	
702000	-1115.877412	1	84.462975770631	4187.608037058320	0.135504289944	
703000	-1113.941197	1	98.141177363033	4079.573793484245	0.129483837047	
704000	-1114.273272	1	97.471288977940	4412.822500663141	0.197075869699	
705000	-1114.232271	1	95.655711917782	4145.368151734590	0.141126421459	
706000	-1117.283942	1	88.024307325503	4712.129442732582	0.229615209165	
707000	-1115.805642	1	87.001442642542	4323.704698389379	0.164751954762	
708000	-1113.868197	1	98.427217729126	4291.832372782605	0.175543269247	
709000	-1115.161641	1	89.645888510002	4037.340341498953	0.109485926878	
710000	-1118.719118	1	64.692552115734	4250.815674804098	0.123577679447	
711000	-1114.330006	1	97.098986184347	4408.572533146204	0.195682556034	
712000	-1116.837254	1	83.519971396369	3808.711531510641	0.044104065905	
713000	-1114.520879	1	95.518938313624	3990.979484465301	0.104958287907	
714000	-1114.030567	1	96.984611793487	4154.229439419648	0.144830545253	
715000	-1114.041646	1	96.885958521344	4185.900981411350	0.151519616499	
716000	-1115.575003	1	89.764756084627	4395.559683853275	0.181702201591	
717000	-1114.342865	1	98.637843970921	4512.361331111299	0.216824224487	
718000	-1116.140391	1	81.981942734492	4021.824682680083	0.097493043252	
719000	-1114.620671	1	93.176272685958	4092.878734033369	0.126344505276	
720000	-1113.983830	1	97.593383931608	4271.687829925611	0.170256339470	
721000	-1113.909824	1	97.769073443884	4212.797423590891	0.158439661492	
722000	-1114.520877	1	95.194907904463	4004.038178374043	0.107833955939	
723000	-1113.869305	1	98.004422290053	4174.000070231375	0.150514212757	
724000	-1115.114852	1	91.122403142450	4311.435064953056	0.168411045695	
725000	-1114.921200	1	90.914011709125	4122.026470228572	0.129974178099	
726000	-1116.464264	1	83.757903383423	4368.745102574640	0.168150693689	
727000	-1114.005986	1	99.586122870959	3988.208329689011	0.108880127012	
728000	-1114.358912	1	96.504620458507	4001.567287082026	0.108716912450	
729000	-1114.443244	1	96.963570761038	3963.443942836493	0.099555137349	
730000	-1113.699559	1	99.210303450821	4255.424185579066	0.169380692057	
731000	-1113.933144	1	99.892439231790	4455.608791719525	0.208983930863	
732000	-1114.650729	1	99.611558645889	3872.841807187692	0.077512248295	
733000	-1114.941294	1	91.931334316847	4002.905302984425	0.103884730519	
734000	-1115.797973	1	96.769978800134	3779.590176046826	0.046445774741	
735000	-1117.406368	1	87.444312516234	4713.939523112730	0.228840694055	
736000	-1114.381646	1	98.739167881094	3930.918618403879	0.092867918840	
737000	-1114.348285	1	94.971041841694	4115.568398173003	0.133671013944	
738000	-1115.263068	1	88.462809380634	4099.546726973051	0.122095358594	
739000	-1113.884161	1	98.210550301249	4110.199488336407	0.136638211135	
740000	-1113.981279	1	99.971232744496	4478.670804568533	0.213268795322	
741000	-1113.654791	1	99.360895527621	4211.943701066473	0.160546732298	
742000	-1114.983265	1	92.625317003178	4358.702255048445	0.179437730019	
743000	-1115.438580	1	89.015684506167	3956.172057960111	0.089220946533	
744000	-1115.173368	1	93.636038181233	3896.551490239734	0.078276515327	
745000	-1114.206460	1	96.418135589741	4291.870466536759	0.172498715157	
746000	-1114.580931	1	94.932645511522	3995.523118433896	0.105431076756	
747000	-1115.121351	1	92.200029747457	3940.354613944941	0.088491432357	
748000	-1115.962408	1	83.925893549747	3985.683824347715	0.091140960907	
749000	-1114.131692	1	96.349918130840	4140.096610843892	0.140888688993	
750000	-1114.092523	1	96.981814492177	4087.614527088677	0.129888434687	
751000	-1114.500074	1	96.090770419185	4404.117289246416	0.193216309207	
752000	-1115.533842	1	87.105800238436	4210.471151632159	0.143415916865	
753000	-1113.808880	1	98.597750046176	4125.939214096581	0.140712812623	
754000	-1114.530434	1	96.136734474715	4418.345834105889	0.195873776608	
755000	-1114.231633	1	97.665103973198	3994.678007852442	0.108320187970	
756000	-1115.175341	1	89.967413562223	4252.404536470298	0.155482902485	
757000	-1114.404332	1	96.818722632927	3977.481888454154	0.103003721133	
758000	-1117.168439	1	78.226090142043	3836.655843020553	0.047550193604	
759000	-1114.349199	1	99.887298117061	3912.598493507073	0.089062260439	
760000	-1113.682336	1	99.318538684311	4256.489903343308	0.169761453398	
761000	-1116.039141	1	84.354113912553	3938.651822774243	0.080097694012	
762000	-1115.373963	1	88.309975714026	4221.615336975457	0.147203286786	
763000	-1117.084329	1	74.108135497519	4002.302542835174	0.084967926433	
764000	-1114.341643	1	96.354471037364	4013.476049124305	0.111488480336	
765000	-1114.079046	1	96.777427169493	4231.935848027524	0.160989198001	
766000	-1114.545770	1	99.037798290792	3897.399460734565	0.083941846884	
767000	-1114.260725	1	95.939689314023	4274.634992252835	0.168383283826	
768000	-1113.682394	1	99.356127688538	4138.748779676672	0.144605861401	
769000	-1114.621334	1	93.033082986285	4122.999835584767	0.132847538004	
770000	-1113.964113	1	97.656254474526	4111.023011431958	0.136105017766	
771000	-1113.855318	1	99.955545431747	4429.803582216881	0.204387587425	
772000	-1116.327559	1	80.302475613930	4076.942351576492	0.107813763527	
773000	-1114.544854	1	99.213186816916	4603.325022469966	0.233333274382	
774000	-1113.808336	1	98.413187837686	4166.696556370346	0.149493209962	
775000	-1114.852858	1	99.708549226080	3845.986446577484	0.069698375648	
776000	-1114.459036	1	99.962995110375	3894.178425229082	0.083977247649	
777000	-1114.686345	1	99.959145885012	4679.598107575904	0.247238176342	
778000	-1114.314395	1	95.109343451059	4140.929527868595	0.139439847706	
779000	-1115.625883	1	88.652036264606	3919.070060103993	0.079355147355	
780000	-1115.705351	1	93.638411156637	4613.080343426706	0.224587951834	
781000	-1113.962265	1	99.574142084558	4443.644168634070	0.206259862401	
782000	-1114.170326	1	96.351516254620	4256.069008702813	0.165279450408	
783000	-1114.023361	1	98.674198671191	4016.916851205186	0.115053404529	
784000	-1115.483994	1	87.318938573747	4197.878025142485	0.141189119892	
785000	-1114.117681	1	97.107510022202	4063.136759434646	0.124338435143	
786000	-1114.825031	1	91.947649048697	4060.673300808988	0.117542398374	
787000	-1113.776929	1	98.760010285287	4133.725065626045	0.142678651102	
788000	-1113.874553	1	98.122152334645	4249.253253287230	0.166498525526	
789000	-1115.167611	1	89.484942328290	4198.327571306771	0.144106568338	
790000	-1114.532778	1	94.026190056797	4068.515882887664	0.121834013048	
791000	-1113.753970	1	98.846023425933	4145.551600484809	0.145433037958	
792000	-1115.669240	1	97.358906856462	3786.075172981132	0.049034577001	
793000	-1114.102791	1	97.975430644111	4021.487212162001	0.115356154294	
794000	-1113.727985	1	98.980005558939	4153.532300602899	0.147382938158	
795000	-1114.540038	1	94.171289821731	4052.225467291662	0.118220687586	
796000	-1114.844477	1	93.707636237097	3963.944850916076	0.096144767623	
797000	-1114.009056	1	98.563035276738	4385.366518212021	0.193801365369	
798000	-1114.534206	1	94.637784103752	4025.815228791144	0.112497630730	
799000	-1115.203386	1	89.160792025995	4052.686899243834	0.112463099623	
800000	-1114.635410	1	93.875974735835	4025.323041852073	0.111497111102	
801000	-1114.043569	1	97.014993132230	4125.320188928380	0.138488193513	
802000	-1113.731379	1	99.333716322550	4102.001379008939	0.136221077136	
803000	-1114.357167	1	94.801938383579	4169.782958181726	0.145251043721	
804000	-1115.681670	1	89.672377518253	4422.587398766247	0.186288783045	
805000	-1114.205091	1	97.735238905354	4404.877837303972	0.196056295654	
806000	-1114.386473	1	96.331738822398	3999.990770860315	0.108126989699	
807000	-1114.180138	1	97.129769636203	4034.515675777608	0.117530374450	
808000	-1114.335005	1	98.069192233852	3956.707900213057	0.099011971393	
809000	-1114.033469	1	98.788366533427	4413.579280395769	0.199416132897	
810000	-1115.903538	1	83.692541258853	4054.082778157126	0.106596319143	
811000	-1113.678803	1	99.588902603460	4112.080655806368	0.138873994536	
812000	-1114.285902	1	97.378750927064	3989.914640839906	0.106791522577	
813000	-1114.633002	1	99.346550236892	4633.641933560501	0.238585718588	
814000	-1113.741309	1	98.810530895388	4198.683787263366	0.156941224425	
815000	-1113.806624	1	98.665895103679	4273.430489221781	0.172221498786	
816000	-1113.650700	1	99.814917745626	4108.444371178204	0.138336367082	
817000	-1114.830330	1	92.246138829589	4258.268125261667	0.159813191748	
818000	-1113.812825	1	98.553445079313	4260.388608920451	0.169410663438	
819000	-1115.378853	1	95.035246282455	4601.004286709740	0.225180370104	
820000	-1114.131540	1	96.350761769386	4207.669878815163	0.155359621688	
821000	-1114.510526	1	98.503950935277	3913.187393387777	0.087782787709	
822000	-1114.015083	1	97.455761160884	4094.254658704385	0.132017739044	
823000	-1115.424296	1	89.277218207572	3951.396936208162	0.088289376873	
824000	-1114.587700	1	93.415646635817	4092.549870426722	0.126565606535	
825000	-1114.798982	1	92.045914844672	4070.670488212408	0.119946904076	
826000	-1113.763423	1	98.681315527193	4178.082927638572	0.152336545117	
827000	-1115.454607	1	94.706012081558	4603.573469447833	0.224996954814	
828000	-1115.639802	1	86.386885934855	4211.129479968406	0.142610164587	
829000	-1114.328590	1	96.443889908441	4359.414648318997	0.185512544502	
830000	-1115.017381	1	90.246739655418	4144.846839774827	0.134024796890	
831000	-1113.755162	1	98.777942835888	4230.377817583855	0.163568306055	
832000	-1113.618019	1	99.766907528112	4140.902697141275	0.145645059594	
833000	-1114.280391	1	96.119354614230	4050.107945658612	0.120054581568	
834000	-1114.032242	1	98.536602108206	4019.952702570826	0.115642161389	
835000	-1114.310913	1	99.085033846918	3936.225312731889	0.094670043752	
836000	-1114.101359	1	99.633378379433	3964.652351963027	0.102826979635	
837000	-1115.398343	1	87.568003310856	4150.205457288293	0.131787242559	
838000	-1114.306340	1	95.286613977110	4220.164432841868	0.156450505980	
839000	-1114.494267	1	94.646302346444	4288.469420723479	0.169190043912	
840000	-1115.124894	1	95.662894203611	4568.559655839666	0.221008102021	
841000	-1115.736807	1	91.804847071379	4537.481529275516	0.209141052758	
842000	-1114.967385	1	95.075289794790	4495.413729983913	0.207659615108	
843000	-1115.016247	1	94.579349651563	4482.840546625948	0.204654509511	
844000	-1114.995569	1	94.705536470396	4483.626862060226	0.205003468928	
845000	-1113.671458	1	99.335068863474	4244.407199920928	0.167299403738	
846000	-1115.527445	1	91.258337024674	3881.616122231375	0.071850449921	
847000	-1114.228678	1	95.660148937308	4157.011647158073	0.143659986893	
848000	-1115.003598	1	95.173166995564	3895.617340454032	0.079547514965	
849000	-1114.670607	1	95.316188392760	3957.981010532264	0.096349181480	
850000	-1115.797162	1	94.367396505877	3803.253684955174	0.051838246588	
851000	-1114.134344	1	96.303393026021	4149.932928067240	0.142981094376	
852000	-1116.390312	1	97.177509775241	3728.446260513650	0.029642315813	
853000	-1113.785895	1	98.725171952289	4262.215285199640	0.170039501033	
854000	-1114.112234	1	97.790370969756	4026.756308406664	0.116429306429	
855000	-1115.962776	1	93.057662085941	3799.741137446970	0.049610726382	
856000	-1115.608973	1	87.976491069880	3942.504765311073	0.084705832107	
857000	-1117.212931	1	83.749427484918	3764.709803525128	0.030888082812	
858000	-1115.800527	1	86.130998087755	4270.957157320265	0.153782048267	
859000	-1113.650661	1	99.924042027999	4322.113093673918	0.183868847928	
860000	-1114.622897	1	94.126354906753	4311.709186096251	0.172902234085	
861000	-1114.201887	1	95.831825520967	4168.812128774372	0.146429733687	
862000	-1116.527867	1	80.683824654475	4241.983735844079	0.141200818898	
863000	-1115.164556	1	96.796791958508	3846.637415476530	0.067137957929	
864000	-1114.676789	1	92.621878798425	4137.542585532688	0.135485220938	
865000	-1115.225570	1	89.728889774870	3999.747335717272	0.100692221112	
866000	-1116.296723	1	83.200989121534	3904.577424391474	0.070290030488	
867000	-1113.956593	1	97.533346722845	4138.557884034564	0.142118385959	
868000	-1114.558384	1	94.516636892218	4022.473968505620	0.111551978920	
869000	-1114.509507	1	96.351290780776	3965.885733873216	0.099514094669	
870000	-1114.080798	1	96.637925867842	4161.374375860833	0.145916348178	
871000	-1113.849791	1	98.637443357312	4304.909779173736	0.178458185341	
872000	-1114.230464	1	97.674195563345	4410.558342584914	0.196998362076	
873000	-1113.955037	1	99.105030374499	4020.199006403240	0.116378252774	
874000	-1113.673148	1	99.268957658598	4173.690993668227	0.152203189840	
875000	-1114.310610	1	99.020698356269	3937.772582061215	0.095017236983	
876000	-1113.858762	1	98.257439058035	4256.903603865818	0.168259879665	
877000	-1115.552994	1	86.522918291933	4160.096360670709	0.132528158274	
878000	-1114.438218	1	98.296994951989	4521.147453835531	0.217734121184	
879000	-1115.613865	1	85.847964964648	4091.194266404375	0.117188704465	
880000	-1114.384521	1	98.432843015616	4512.871970737934	0.216545906490	
881000	-1115.865329	1	92.504794256500	3816.707649273363	0.054300356653	
882000	-1117.354805	1	91.553250031029	4857.356894870127	0.257096565615	
883000	-1114.147577	1	96.649242709924	4082.401677242190	0.128267260120	
884000	-1113.771018	1	98.622132285647	4196.010723133585	0.156103924652	
885000	-1113.721965	1	99.030386032610	4151.018235140759	0.146895788473	
886000	-1116.475550	1	79.093962925316	4055.620860582167	0.101898473693	
887000	-1114.170018	1	99.684297667217	4522.709104284293	0.220513767284	
888000	-1116.364223	1	96.062467515321	3738.049509294646	0.032071956962	
889000	-1114.658240	1	97.423954253161	4535.580835103367	0.218640134483	
890000	-1114.149732	1	97.488961353503	4361.612165142825	0.187591230508	
891000	-1116.405204	1	81.081423019425	4214.765627638511	0.136559890139	
892000	-1113.957186	1	97.432252986453	4176.732007583525	0.150313390487	
893000	-1115.002735	1	90.335618682873	4117.022596758326	0.128172493648	
894000	-1115.092782	1	89.867479826035	4068.985399078486	0.116983328859	
895000	-1114.057831	1	97.221326899919	4088.038581179692	0.130288542421	
896000	-1114.140615	1	96.236328517421	4168.821469921989	0.146979061392	
897000	-1114.126323	1	96.587966150366	4250.799232383962	0.164560959286	
898000	-1114.784739	1	96.269295447729	4507.825738837687	0.211852941979	
899000	-1117.539165	1	87.702174202253	3707.707885138725	0.015048760084	
900000	-1116.429074	1	96.489486663959	4887.119450202296	0.271460396534	
901000	-1114.299832	1	99.782091981259	3922.965900941848	0.091810678209	
902000	-1117.793838	1	81.224331237682	4572.545167142902	0.197394346326	
903000	-1114.986711	1	92.559776001275	4355.788208349107	0.178801880960	
904000	-1117.172414	1	88.297439887543	4701.078394028240	0.228478953894	
905000	-1113.948656	1	97.757067680680	4111.658347687998	0.136380068175	
906000	-1113.690145	1	99.656222105981	4098.323831794673	0.135789901038	
907000	-1113.632096	1	99.608670423194	4152.872618472503	0.148097882077	
908000	-1114.685326	1	92.562288799781	4147.915054329834	0.137637473462	
909000	-1119.168677	1	61.038871335518	4247.661888784130	0.118942209207	
910000	-1116.974899	1	81.712808050085	4416.399695055169	0.173326596243	
911000	-1114.815123	1	91.783049942291	4090.521835311395	0.124110612991	
912000	-1113.988209	1	98.962110059502	4408.082295858168	0.198693075702	
913000	-1116.793439	1	98.922222585049	3691.511466174458	0.017676740761	
914000	-1115.133131	1	90.879176408705	3981.277226318450	0.097440026686	
915000	-1113.917174	1	98.705132509814	4053.386909327440	0.123986358856	
916000	-1113.721129	1	99.495774497976	4093.868438713993	0.134546783630	
917000	-1114.312627	1	95.289225104996	4228.176111762742	0.158094984962	
918000	-1115.083319	1	96.429053407238	3862.484486441737	0.071415916884	
919000	-1114.009610	1	97.322077261210	4113.889091925576	0.136320313674	
920000	-1116.354663	1	80.830491993604	4171.934493061813	0.127933241045	
921000	-1114.237858	1	96.279526156934	4060.240091959233	0.122642330819	
922000	-1113.869470	1	97.996474183192	4181.189060569374	0.152052527569	
923000	-1114.073670	1	96.726525293854	4144.110272895391	0.142269948514	
924000	-1113.768947	1	99.111198156719	4305.388161442646	0.179289538294	
925000	-1114.052332	1	99.909904194691	4498.982411378553	0.216765486385	
926000	-1116.421498	1	79.589859258421	4033.023220000059	0.097466281440	
927000	-1116.319804	1	94.111350729730	4764.447534584200	0.248756385993	
928000	-1115.702328	1	86.515974270488	4253.462446743680	0.150986825294	
929000	-1113.983200	1	97.448741280231	4247.473804204947	0.165144273112	
930000	-1116.752292	1	90.914700574297	4719.834542031020	0.236031238263	
931000	-1117.491348	1	82.791505334127	3747.037193425263	0.024472304110	
932000	-1116.178589	1	90.538320776291	3803.798034759236	0.048669318799	
933000	-1113.877979	1	97.988015204457	4220.298305910464	0.160322002378	
934000	-1114.272693	1	99.040058758676	3944.642931529129	0.096878613968	
935000	-1115.109449	1	89.833434551318	4057.599480121305	0.114361199273	
936000	-1115.020517	1	90.463065453886	4062.511811063041	0.116215036220	
937000	-1114.766060	1	92.062991492130	4173.371328342282	0.142369981154	
938000	-1114.368068	1	94.983152290381	4092.858215386486	0.128580643154	
939000	-1114.994590	1	92.919487486755	3950.154723755762	0.091774945794	
940000	-1114.133376	1	96.870473787036	4293.613011971479	0.173524172152	
941000	-1114.090247	1	97.250516245319	4307.310750263766	0.176789148753	
942000	-1114.815960	1	96.899796073490	3893.918989634197	0.080803710979	
943000	-1114.304912	1	97.850880801865	3969.747288833724	0.102166572295	
944000	-1113.642598	1	99.432646163558	4206.633850931054	0.159523771307	
945000	-1113.718738	1	99.985265813987	4369.544585291912	0.193154767846	
946000	-1114.279748	1	95.419949835318	4212.248819950251	0.155006181734	
947000	-1113.777861	1	98.759905297665	4259.640676756134	0.169567482006	
948000	-1114.201518	1	96.150666674623	4254.792674381183	0.164729173361	
949000	-1115.705845	1	85.507881632463	4169.836290687320	0.133248075142	
950000	-1114.501964	1	94.993713785573	4020.072687715403	0.111522925740	
951000	-1114.733890	1	92.321180551085	4099.830695288831	0.126845433264	
952000	-1114.570458	1	94.271903873683	4030.881447641929	0.113287432752	
953000	-1114.969322	1	94.180399383538	4446.792142023461	0.197720461973	
954000	-1116.502530	1	78.951839394977	4088.480076141348	0.108761847395	
955000	-1116.854277	1	76.791351015559	4150.467406873699	0.118938910248	
956000	-1114.392577	1	96.471427998403	3992.797518269561	0.106488263530	
957000	-1114.674449	1	92.647978976478	4158.381046180927	0.139978881204	
958000	-1115.271325	1	88.391511393314	4116.654322074597	0.125711228585	
959000	-1115.940037	1	95.052186463909	3782.168012542762	0.045808913769	
960000	-1117.166240	1	74.688025475831	4169.291208766183	0.120181993310	
961000	-1113.587818	1	99.949614503930	4143.392301225011	0.146451534948	
962000	-1114.531800	1	97.212299385567	3937.707556922677	0.093064190842	
963000	-1113.735076	1	99.136789510728	4120.291332146888	0.140149768699	
964000	-1115.952820	1	98.987889836190	3748.519749639695	0.038006908200	
965000	-1113.838700	1	99.880621253418	4416.975149530059	0.201892851623	
966000	-1114.644024	1	96.421884169327	4474.048791213422	0.206261124790	
967000	-1117.676708	1	72.327833517525	3851.463801728419	0.046489179721	
968000	-1113.940865	1	98.801249271154	4038.990104231762	0.120626467271	
969000	-1115.064067	1	92.340208500149	4370.745349025761	0.181202706742	
970000	-1117.227166	1	93.650319004503	4916.632702047067	0.269623488618	
971000	-1113.838057	1	98.584216400857	4103.896206699805	0.135682815522	
972000	-1115.360324	1	94.906496655557	4590.353040829165	0.223218582945	
973000	-1115.183502	1	89.031440952738	4121.764911613838	0.127590134438	
974000	-1114.815011	1	91.731354583138	4173.515924739304	0.141964346280	
975000	-1115.728775	1	95.164402890257	4687.076026106616	0.239055830675	
976000	-1114.843888	1	94.176564067748	3949.884000106723	0.093034940503	
977000	-1113.808053	1	99.338739625546	4355.006987677207	0.189316377494	
978000	-1114.133596	1	97.264373816955	4333.774772649793	0.181935841981	
979000	-1116.207800	1	90.406850535375	4586.284879007117	0.214623845859	
980000	-1115.345733	1	90.000116736588	3949.487568367167	0.088553793218	
981000	-1114.938092	1	97.214110606693	3870.479746713367	0.074478302002	
982000	-1115.035350	1	97.735231609262	3850.034319569160	0.069026738488	
983000	-1114.822175	1	91.661317991551	4167.549839591225	0.140625162608	
984000	-1115.119056	1	89.569973316555	4156.725791562684	0.135665807765	
985000	-1116.661029	1	82.006694870132	3856.986645445318	0.056497627344	
986000	-1114.723785	1	92.971904700155	4263.469451445056	0.161866105097	
987000	-1114.865298	1	91.315626292647	4119.576187476679	0.129942577900	
988000	-1115.127544	1	96.940111186185	3849.336688962256	0.068068495162	
989000	-1113.850549	1	98.309752246181	4127.089239273470	0.140589820232	
990000	-1115.177000	1	91.125394640648	4336.980719092032	0.173175565104	
991000	-1115.962791	1	97.303143792055	4831.819546212084	0.265171093643	
992000	-1114.942281	1	90.769180344120	4141.995311333738	0.134080627205	
993000	-1113.819799	1	98.693259296001	4289.243660189023	0.175435480539	
994000	-1117.578853	1	71.855701326328	4187.355552278992	0.120356475175	
995000	-1114.812050	1	91.714626077857	4162.247173604316	0.139580855791	
996000	-1113.602104	1	99.915495977351	4134.368405791035	0.144377331533	
997000	-1116.600298	1	81.428472619417	3879.800290836607	0.062129976781	
998000	-1115.480661	1	86.890200345113	4076.694905879338	0.115229071813	
999000	-1113.752892	1	98.811123534961	4155.013154760394	0.147478897934	
1000000	-1117.806130	1	71.502916013724	4245.335807990625	0.130530642314	
1001000	-1115.122599	1	93.577751821795	4460.220418447444	0.199070723282	
1002000	-1116.481625	1	95.891772468575	3730.431671791001	0.029315932587	
1003000	-1114.495441	1	94.279211558286	4070.336950677772	0.122560737203	
1004000	-1114.951296	1	93.209184481539	4383.720249800796	0.184907969125	
1005000	-1115.020636	1	90.732881349284	4229.241722776173	0.151976793178	
1006000	-1114.838479	1	91.646266143747	4084.969207573401	0.122700663386	
1007000	-1114.612100	1	93.976387026241	4029.700060033117	0.112661347686	
1008000	-1116.841826	1	82.250806199011	4404.907275096278	0.172176672399	
1009000	-1113.810693	1	98.895521453011	4308.698711357943	0.179607093250	
1010000	-1116.766668	1	92.252453249820	4775.631381845156	0.246783973373	
