# Supplementary material for: Reply to: ‘Reconstructed evolutionary patterns from crocodile-line archosaurs demonstrate the impact of failure to log-transform body size data’
Source: Commun Biol. 2022 Feb 25;5:170. doi: 10.1038/s42003-022-03072-x (PMC8881626; doi:10.1038/s42003-022-03072-x)
Supplement: Supplementary file 4 — Supplementary Data 2 [file 42003_2022_3072_MOESM4_ESM.zip › simulations/log_files/OU/simulated_data_2.txt.Log.txt]

Options:
Model:                           Continuous: Random Walk
Tree File Name:                  tree_simlation_2.nex
Data File Name:                  simulated_data_2.txt
Log File Name:                   simulated_data_2.txt.Log.txt
Save Initial Trees:              False
Save Trees:                      False
Summary:                         False
Seed:                            1562434957
Precision:                       64 bits
Cores:                           1
Analysis Type:                   MCMC
Sample Period:                   1000
Iterations:                      1010000
Burn in:                         10000
MCMC ML Start:                   False
Schedule File:                   simulated_data_2.txt.Schedule.txt
Rate Dev:                        AutoTune
No of Rates:                     1
Test for trait correlation:      True
Kappa:                           Not in use
Delta:                           Not in use
Lambda:                          Not in use
OU:                              Estimate
Min Trans Taxa No:               10
RJ Local Kappa:                  False
RJ Local Lambda:                 False
RJ Local Delta:                  False
RJ Local OU:                     False
Restrictions:
    alpha-1                      None
Prior Information:
    Priors
        alpha-1 - uniform -100.00 100.00 
        OU - exp 1.00 
Tree Information
     Trees:                      1
     Taxa:                       200
     Sites:                      1
Iteration	Lh	Tree No	Alpha 1	Sigma^2 1 	OU	
11000	-861.482636	1	99.627987982760	300.103677960575	0.007249913612	
12000	-861.102868	1	99.973642693776	298.973769008544	0.007273009313	
13000	-862.591761	1	99.273133623668	306.662050062300	0.016791735092	
14000	-863.859297	1	98.345937127608	311.417836810093	0.019256222141	
15000	-862.110729	1	98.774028389049	300.034196621213	0.001361152007	
16000	-861.512270	1	99.782306945044	301.213485887403	0.010323983088	
17000	-862.378845	1	99.821035047796	307.440551899623	0.021028889651	
18000	-861.428616	1	99.656433289800	299.816655471115	0.006872829563	
19000	-861.199892	1	99.623617845215	297.451498062376	0.001779537619	
20000	-861.346713	1	99.595025999872	298.682120407521	0.004184224335	
21000	-861.331504	1	99.507283187022	297.874687395531	0.001874937523	
22000	-862.619326	1	98.334563957957	301.770603643325	0.001979778934	
23000	-863.380525	1	98.237283614470	307.612111486244	0.012442559336	
24000	-861.291183	1	99.667244942786	298.666658277916	0.004639544515	
25000	-862.749217	1	98.233089638631	302.296303855994	0.002378848103	
26000	-861.344355	1	99.560840546658	298.414224589801	0.003394277902	
27000	-862.880592	1	99.872128363399	310.759106306194	0.026231425329	
28000	-862.545631	1	99.900834786258	308.793448730993	0.023504994362	
29000	-862.331009	1	98.833739711057	302.513716550046	0.006810889047	
30000	-861.829017	1	99.808348995702	303.686684581695	0.014865708146	
31000	-863.378867	1	98.048185268407	306.642632772594	0.009597306512	
32000	-862.009107	1	99.014870949463	300.827181323356	0.004665422783	
33000	-861.228451	1	99.548635594774	297.123107700743	0.000523706266	
34000	-861.512816	1	99.973654853395	302.178259407799	0.013217353089	
35000	-861.589107	1	99.303004351005	298.886185984413	0.002610446637	
36000	-860.838229	1	99.925786850800	296.142239258049	0.001061617861	
37000	-862.741929	1	98.443838874409	303.658786512525	0.006511223811	
38000	-861.750419	1	99.907650177359	303.577347712510	0.015252104666	
39000	-861.661604	1	99.757508327798	302.227478456659	0.012016130850	
40000	-862.729312	1	99.703061350694	309.234712166195	0.023133102031	
41000	-860.994790	1	99.995395813351	298.173324752577	0.005825125142	
42000	-861.568226	1	99.236591186439	298.124584073007	0.000494038988	
43000	-861.146843	1	99.666699580186	297.249881843506	0.001646226745	
44000	-861.126727	1	99.975598362025	299.186354308823	0.007700410118	
45000	-866.282399	1	98.125295522807	325.308811584320	0.036937429962	
46000	-862.525094	1	99.585918802511	307.485977904174	0.019834036727	
47000	-864.476803	1	98.280889900183	315.133991059206	0.024427178880	
48000	-863.646885	1	97.653731388043	306.617305111035	0.007095975678	
49000	-861.030284	1	99.862973252279	297.594234394335	0.003746035325	
50000	-862.818076	1	99.031018496112	307.188697101660	0.016294976375	
51000	-862.889306	1	99.989722152039	311.204069759576	0.027455054096	
52000	-861.718870	1	99.106179401034	298.639095502390	0.000690849979	
53000	-861.707575	1	99.107202237634	298.524205197018	0.000445327403	
54000	-861.295761	1	99.575641265259	298.048246296758	0.002724303928	
55000	-861.754663	1	99.102553605363	298.991258202413	0.001432105438	
56000	-862.624078	1	99.350074665833	307.201194196555	0.018093178458	
57000	-863.252179	1	97.814021448316	304.121305837779	0.003273040425	
58000	-863.633711	1	99.016780071127	312.451970414556	0.024321417636	
59000	-861.737913	1	99.355370705142	300.620094488600	0.006495679756	
60000	-864.688711	1	99.090276349967	318.971839308790	0.033526891413	
61000	-863.645309	1	99.307421720681	313.508428884943	0.027288695610	
62000	-861.806659	1	99.065759649953	299.234243158853	0.001696274825	
63000	-863.444649	1	98.387918843994	308.766914932862	0.015259305499	
64000	-861.180388	1	99.649975745650	297.462383729869	0.001988830122	
65000	-861.066968	1	99.986184985005	298.744382665061	0.006903273525	
66000	-862.977182	1	98.331098407583	304.968207915124	0.008276472206	
67000	-864.140085	1	98.578687910312	314.073417352330	0.024423572756	
68000	-864.203371	1	97.450737614378	309.941886776545	0.011823229025	
69000	-863.496026	1	99.502229411682	313.248636111860	0.027893346062	
70000	-862.457596	1	99.833827619308	307.993338360689	0.021946088588	
71000	-863.771810	1	99.302619813478	314.252640375468	0.028296172634	
72000	-861.217433	1	99.940106956255	299.729597422337	0.008521544356	
73000	-861.430712	1	99.694409309888	300.063475234553	0.007598620457	
74000	-861.050222	1	99.996328326385	298.663224338732	0.006808941755	
75000	-862.950106	1	99.750099951532	310.768822647004	0.025627049020	
76000	-864.574180	1	96.776356978893	309.275314204809	0.006515470174	
77000	-861.572101	1	99.533869747591	300.293852071093	0.007013561620	
78000	-863.082849	1	97.849912649899	302.680899018810	0.000513379612	
79000	-863.546064	1	99.302551066969	312.890950539304	0.026397115073	
80000	-862.129191	1	98.821729085880	300.594166773830	0.002879222236	
81000	-861.768845	1	99.331611455939	300.739978342045	0.006576561571	
82000	-865.310256	1	99.877114122171	324.596504975556	0.043823663135	
83000	-861.896400	1	99.013885968036	299.740482938968	0.002412770604	
84000	-862.349433	1	98.604677435121	301.137163818366	0.002519848091	
85000	-862.378342	1	99.547298885379	306.355880629525	0.017822480379	
86000	-862.568287	1	98.924709732938	304.903271779110	0.011787523258	
87000	-862.310591	1	98.894462689398	302.703983461331	0.007564730126	
88000	-861.189896	1	99.897412140590	299.250221711531	0.007321852520	
89000	-861.411410	1	99.537374494195	298.884343215278	0.004211213778	
90000	-861.069729	1	99.679600888366	296.523968547970	0.000134206220	
91000	-861.182085	1	99.626328880217	297.287273980349	0.001441469165	
92000	-861.391086	1	99.700045434642	299.762552037442	0.007049143124	
93000	-860.805865	1	99.967499287499	296.149380666424	0.001375762912	
94000	-861.513133	1	99.432732104264	299.104050204469	0.003955864927	
95000	-862.046977	1	98.836274571295	299.875110877987	0.001457954654	
96000	-861.671709	1	99.130390505726	298.331527959292	0.000186158700	
97000	-862.762212	1	99.548373961858	308.876823136396	0.021780839766	
98000	-861.835241	1	99.409663555933	301.749613193893	0.009009398247	
99000	-861.927634	1	99.627418714860	303.561014489834	0.013595800280	
100000	-863.743517	1	98.154048403457	309.841969639899	0.015701244645	
101000	-862.206387	1	99.147784173127	303.272165789582	0.010206400757	
102000	-863.192598	1	98.911997346754	309.233806669383	0.018919290408	
103000	-861.192926	1	99.685064109387	297.860028784211	0.003082816713	
104000	-861.293516	1	99.960306040655	300.450991373250	0.010009571376	
105000	-861.732846	1	99.234224967799	299.774018474885	0.003992291139	
106000	-862.135714	1	98.903470513990	301.234745638926	0.004744844923	
107000	-862.578210	1	98.685424482649	303.710923151508	0.008148391082	
108000	-862.189018	1	99.513697159200	304.908783464363	0.015243249654	
109000	-865.609104	1	95.932461988061	313.062278090537	0.008163658342	
110000	-861.770814	1	99.443744564647	301.419313735903	0.008601065801	
111000	-861.508678	1	99.611124837529	300.222420622034	0.007372258665	
112000	-862.281994	1	98.804029084073	301.899101515205	0.005414327581	
113000	-864.816268	1	97.675276466085	315.113231578261	0.021279833777	
114000	-862.292424	1	98.693436453714	301.237768504498	0.003337019250	
115000	-861.453105	1	99.953973695407	301.640972164707	0.012145286020	
116000	-863.974646	1	98.866073317654	314.037777026924	0.025826033289	
117000	-862.212700	1	98.885444962916	301.808322950247	0.005769106819	
118000	-861.582788	1	99.545601217307	300.455096789532	0.007402682418	
119000	-862.158499	1	99.188347925340	303.112589156544	0.010163422379	
120000	-864.867219	1	99.886485155334	322.197044033139	0.041087960364	
121000	-862.702539	1	99.134654250517	306.834472295067	0.016296421015	
122000	-861.074503	1	99.780619287243	297.413371575519	0.002796790306	
123000	-861.347082	1	99.463102912937	297.674253367620	0.001126092596	
124000	-862.794811	1	98.253186083148	302.885829217165	0.003727714090	
125000	-861.291618	1	99.888807726267	300.042056039637	0.008793246665	
126000	-862.115826	1	99.155611801642	302.597153876717	0.009008460377	
127000	-861.891282	1	99.500765088958	302.672267122203	0.011267379989	
128000	-861.735993	1	99.199926987177	299.557499585580	0.003310634111	
129000	-863.904850	1	97.268281452737	306.463693862875	0.004309054617	
130000	-861.373742	1	99.976488465252	301.155628851421	0.011405103992	
131000	-861.132026	1	99.759317541316	297.817414093367	0.003503980082	
132000	-862.458614	1	99.531779745054	306.831226855073	0.018501497482	
133000	-862.224932	1	98.711912516609	300.712679544380	0.002370199384	
134000	-862.079997	1	98.999267631977	301.363885383819	0.005636460600	
135000	-862.323110	1	98.647490562893	301.198730174808	0.002942500226	
136000	-861.875252	1	99.942837472504	304.593902483413	0.017153206714	
137000	-862.203544	1	98.906946013263	301.864402935364	0.006020023284	
138000	-861.120224	1	99.879802726123	298.536911777331	0.005792829623	
139000	-864.798338	1	98.058254983499	316.362994377753	0.025043278231	
140000	-864.464625	1	98.260849072346	314.988277840498	0.024117165106	
141000	-861.404564	1	99.380079779690	297.581226734877	0.000324590436	
142000	-861.001835	1	99.814744512994	296.945600924038	0.002031045631	
143000	-862.883966	1	99.351105019931	308.917968266459	0.020795124050	
144000	-862.331521	1	99.417000220216	305.480974403953	0.015651394947	
145000	-863.274892	1	99.848375405546	313.045504298362	0.029317175582	
146000	-863.069589	1	98.177736482583	304.847354695432	0.007081253770	
147000	-862.124926	1	99.221640606270	303.026427552779	0.010210015790	
148000	-865.983722	1	95.698226529112	314.805936942562	0.009800932595	
149000	-861.463546	1	99.749407760742	300.649032724510	0.009066402717	
150000	-861.340764	1	99.785448577095	299.849930444797	0.007768404993	
151000	-862.751473	1	98.783302668881	305.579822135632	0.012136103419	
152000	-861.159783	1	99.615469810982	296.954457701913	0.000631100370	
153000	-862.212061	1	99.436419054518	304.724453600487	0.014485578867	
154000	-861.476409	1	99.611444087613	299.950060675440	0.006842898398	
155000	-860.968880	1	99.767199758845	296.181995323978	0.000002858735	
156000	-863.208311	1	99.794380818003	312.476460265303	0.028265997539	
157000	-863.036111	1	98.350324239261	305.548785807812	0.009465085754	
158000	-861.546782	1	99.689186561277	300.982907497112	0.009317740302	
159000	-863.638688	1	97.642567973138	306.481492417808	0.006769224564	
160000	-861.428958	1	99.454336553164	298.447313735574	0.002729790439	
161000	-864.687063	1	96.482939449559	308.382770001234	0.002881009805	
162000	-861.067897	1	99.767000916680	297.241548485030	0.002334234965	
163000	-861.703117	1	99.369707658042	300.407316109099	0.006169875594	
164000	-861.013588	1	99.809733509169	297.026150546116	0.002169920566	
165000	-862.567915	1	98.909771603583	304.826035653245	0.011561287345	
166000	-861.374529	1	99.693554417588	299.580762221754	0.006650007683	
167000	-861.756368	1	99.944993100685	303.784215953638	0.015816252134	
168000	-862.029944	1	99.039729633558	301.180313449622	0.005538047245	
169000	-862.581675	1	98.765605585540	304.183938651430	0.009526201738	
170000	-862.602190	1	99.627603272868	308.147124987346	0.021085383915	
171000	-863.582734	1	99.107019661833	312.449778782704	0.024778918806	
172000	-861.377421	1	99.932764119450	300.958468369564	0.010778342689	
173000	-865.927662	1	96.476438439210	317.847707217237	0.019031990739	
174000	-862.157849	1	99.625913892716	305.182384986409	0.016340040646	
175000	-860.758266	1	99.972743400321	295.675712063107	0.000359853510	
176000	-860.935975	1	99.896209923484	296.918648588864	0.002544165800	
177000	-862.354555	1	98.973095357695	303.504328252840	0.009557438972	
178000	-862.460529	1	98.708877945883	302.862012311621	0.006680105571	
179000	-862.817419	1	99.832595018822	310.238274610092	0.025279513012	
180000	-861.376657	1	99.526945011318	298.477916349483	0.003295199478	
181000	-862.132494	1	98.734181535995	299.933444828466	0.000861150136	
182000	-862.062100	1	98.770582710356	299.478532368095	0.000126052997	
183000	-863.924847	1	97.274335322846	306.686283000373	0.004784787896	
184000	-862.399900	1	98.564100190066	301.331043510124	0.002645413377	
185000	-862.090306	1	99.061588866448	301.842409225298	0.006978730189	
186000	-860.925190	1	99.992276347274	297.520071444825	0.004470910878	
187000	-861.351593	1	99.421199833198	297.357398882856	0.000123443470	
188000	-860.871959	1	99.922431976209	296.472000401837	0.001762308985	
189000	-861.519209	1	99.902543291173	301.880469405285	0.012265503112	
190000	-863.303217	1	99.743661850761	312.878550728394	0.028572946369	
191000	-860.987774	1	99.840209763891	297.004148449806	0.002336252839	
192000	-861.626968	1	99.775846043681	302.058661238992	0.011823635088	
193000	-863.721202	1	97.370673034647	305.445731973821	0.002961419817	
194000	-861.252724	1	99.917567461068	299.888950840201	0.008683261772	
195000	-863.202212	1	98.914936987047	309.309288055994	0.019053655423	
196000	-862.373063	1	98.611958160192	301.423443989873	0.003165088517	
197000	-862.468215	1	99.119182368440	305.102598443042	0.013287185870	
198000	-862.250224	1	99.774531441498	306.420475075136	0.019177594552	
199000	-862.971139	1	98.366863740389	305.119241501719	0.008779481799	
200000	-861.426223	1	99.496508672325	298.733721022373	0.003621542008	
201000	-861.492004	1	99.339412504874	298.179803506361	0.001349827549	
202000	-861.102662	1	99.741383844209	297.392697732484	0.002479475355	
203000	-862.875818	1	98.174801648945	303.099941825087	0.003634231368	
204000	-861.563715	1	99.806445666572	301.734518034918	0.011423815443	
205000	-861.508740	1	99.446649494136	299.160839280608	0.004167243427	
206000	-864.225833	1	98.995859515959	315.977799532620	0.029147658211	
207000	-862.645746	1	99.522608999579	308.028325469990	0.020339045795	
208000	-863.262368	1	99.723145747892	312.568247061744	0.028041090684	
209000	-863.260264	1	98.293391808209	306.986779328510	0.011688126377	
210000	-861.567068	1	99.677612610346	301.081196194002	0.009429718480	
211000	-861.981446	1	99.405434956779	302.873872174545	0.011053724315	
212000	-861.773921	1	99.249674670846	300.259306570613	0.005083577344	
213000	-861.100008	1	99.826578629122	297.994628801488	0.004331292152	
214000	-860.910532	1	99.859837308298	296.357594643940	0.001065149785	
215000	-863.631457	1	97.551201416030	305.847807318013	0.004962200669	
216000	-861.537051	1	99.495570233565	299.748664314587	0.005686523945	
217000	-867.250085	1	94.324498494196	317.609181278585	0.006362299941	
218000	-861.336997	1	99.546891617773	298.238535484675	0.002928471184	
219000	-863.685743	1	97.459172236692	305.730870459333	0.004125487951	
220000	-861.623182	1	99.231339822503	298.668486858348	0.001644138639	
221000	-862.806638	1	98.325022863789	303.478284506266	0.005387876125	
222000	-861.940276	1	98.936475856004	299.576627632773	0.001522239397	
223000	-860.961844	1	99.985993934555	297.814752669795	0.005034708516	
224000	-861.718118	1	99.516385998197	301.400419002759	0.009021468302	
225000	-863.497181	1	99.541891449486	313.384340191967	0.028277402747	
226000	-862.603043	1	98.781700898841	304.438127007718	0.010089244081	
227000	-861.605925	1	99.791538154334	301.978721198439	0.011774463370	
228000	-861.448085	1	99.630997423344	299.827243820194	0.006728607604	
229000	-862.649017	1	99.763791836086	308.948989528569	0.023022640635	
230000	-862.234652	1	98.782063184211	301.318876022153	0.004102703051	
231000	-860.980193	1	99.848626782701	296.993417614696	0.002372104519	
232000	-860.886575	1	99.965293131345	296.955753190775	0.003103585647	
233000	-861.797859	1	99.360264017115	301.159786369522	0.007576424969	
234000	-864.587073	1	97.670848169466	313.594641095699	0.018972705557	
235000	-863.385943	1	99.248179588672	311.721395916384	0.024445844563	
236000	-861.274571	1	99.638602565553	298.309077719995	0.003706556054	
237000	-863.273696	1	97.784751172715	304.117487007100	0.003067199994	
238000	-862.366749	1	99.784657821827	307.223330496062	0.020496416284	
239000	-861.015277	1	99.918785798290	297.846978652452	0.004649334470	
240000	-861.378263	1	99.459987015615	297.977031890682	0.001762838167	
241000	-862.082635	1	98.775800643173	299.749722097700	0.000758054618	
242000	-862.270954	1	98.870374841882	302.222298728729	0.006482199103	
243000	-861.899138	1	99.247762245505	301.342059095023	0.007207378682	
244000	-861.209893	1	99.631679808875	297.618962269459	0.002197737025	
245000	-862.263212	1	99.325412906989	304.580131138729	0.013591995649	
246000	-864.456328	1	96.608589804984	307.021073370816	0.000967243486	
247000	-863.330686	1	97.930378011323	305.584677515510	0.006904573154	
248000	-862.356796	1	98.596978618661	301.151959493335	0.002497704778	
249000	-862.554600	1	99.342521511484	306.700140039122	0.017241842328	
250000	-861.653889	1	99.241769960893	299.063816718257	0.002561932407	
251000	-862.202182	1	98.713837687875	300.497375381503	0.001928571014	
252000	-861.966050	1	99.927491690332	305.144694220010	0.017969189310	
253000	-861.433766	1	99.935820152323	301.404625427940	0.011610122721	
254000	-862.066124	1	99.013035179869	301.329483690857	0.005658681595	
255000	-861.017343	1	99.981697774558	298.284462568363	0.005958227023	
256000	-863.701304	1	97.551459930694	306.466370982531	0.006158003154	
257000	-861.639848	1	99.628473232807	301.391269227830	0.009702824005	
258000	-861.428179	1	99.430122983119	298.251643134343	0.002144144141	
259000	-861.412082	1	99.955122373365	301.338067598208	0.011606484192	
260000	-862.005866	1	99.347788381808	302.763458826994	0.010502099635	
261000	-862.181731	1	98.832149088642	301.172266019758	0.004141150160	
262000	-862.841861	1	99.294841139447	308.426704614116	0.019731433270	
263000	-862.617749	1	99.491342459677	307.723871160765	0.019694863502	
264000	-862.479137	1	98.686617704093	302.885654810335	0.006582359053	
265000	-862.088235	1	99.071191957440	301.882731836427	0.007118360904	
266000	-863.720250	1	97.507971882657	306.361237818446	0.005676199404	
267000	-861.893707	1	99.292404745751	301.560369504943	0.007912042712	
268000	-861.148761	1	99.632433986043	296.981734909723	0.000813615464	
269000	-866.330857	1	97.912596475298	324.986335287543	0.035588954423	
270000	-862.968479	1	99.649943731326	310.536690512620	0.024779696945	
271000	-860.885520	1	99.853452549501	296.026190718618	0.000280479096	
272000	-865.046551	1	96.482299758502	311.513935476792	0.008767975631	
273000	-861.331785	1	99.715889147497	299.349836414807	0.006339025098	
274000	-860.995849	1	99.862384864840	297.255679154843	0.003028341364	
275000	-864.232075	1	99.014271029189	316.073194366605	0.029365861104	
276000	-863.537584	1	99.951844503170	314.901512500388	0.032311914255	
277000	-866.863039	1	94.446349964793	314.874649086574	0.002043346341	
278000	-862.670098	1	98.658234289413	304.304324313218	0.009083755699	
279000	-862.874721	1	99.079849122209	307.781993890326	0.017532361777	
280000	-861.538036	1	99.883628443858	301.927622661985	0.012236425310	
281000	-862.959967	1	98.202590925437	304.054048205953	0.005715453864	
282000	-864.033681	1	97.891580604484	310.734225022433	0.015677589158	
283000	-863.157964	1	99.123352828107	309.826188382852	0.020973008023	
284000	-863.698436	1	97.747386360245	307.564142936930	0.009420662013	
285000	-864.996167	1	98.252651080776	318.209446733995	0.028541239859	
286000	-862.076823	1	99.666649650271	304.797387767106	0.015929745394	
287000	-862.295402	1	99.385479171849	305.086680154786	0.014807244111	
288000	-863.544793	1	98.492763875973	309.902306078657	0.017681880629	
289000	-860.903560	1	99.852519461915	296.218307034153	0.000703488065	
290000	-862.526698	1	99.525902664744	307.260146775822	0.019151951900	
291000	-862.226116	1	99.256174239591	303.974850765342	0.012124786180	
292000	-862.458051	1	99.074839344532	304.815925028405	0.012527040869	
293000	-862.920698	1	98.863651243373	307.176548102250	0.015327805225	
294000	-861.652825	1	99.972096979165	303.177832262943	0.014942761755	
295000	-863.641025	1	97.574724654746	306.084254250790	0.005574645178	
296000	-862.735193	1	98.359327313350	303.059657102706	0.004785576719	
297000	-861.805336	1	99.737196256348	303.189249223093	0.013593578779	
298000	-861.922515	1	99.689481412468	303.811827258467	0.014391281511	
299000	-861.249970	1	99.612826278060	297.876535508833	0.002617326193	
300000	-861.156152	1	99.793278873361	298.285241439328	0.004705047029	
301000	-862.795135	1	98.295000595624	303.176486387397	0.004592054623	
302000	-864.645592	1	98.702143101816	317.542593435671	0.029824295989	
303000	-860.893755	1	99.905546342472	296.561233010636	0.001837282295	
304000	-861.639790	1	99.469844936299	300.481364418953	0.006965915424	
305000	-863.207028	1	98.610220795767	308.073212087891	0.015374533849	
306000	-861.770720	1	99.187310871177	299.799520276162	0.003726778754	
307000	-861.049103	1	99.725001009179	296.698325251667	0.000851390136	
308000	-861.623045	1	99.182934938487	298.257429201552	0.000401297356	
309000	-862.433771	1	98.816968336221	303.275727344816	0.008157841186	
310000	-861.292017	1	99.698594044573	298.885719206868	0.005295109530	
311000	-861.064379	1	99.830816114252	297.687776790870	0.003721925053	
312000	-863.134259	1	98.835541984242	308.531531100472	0.017384317807	
313000	-861.084831	1	99.986752917071	298.900210561486	0.007213544155	
314000	-862.979783	1	98.908563471197	307.781594764946	0.016577396182	
315000	-861.142324	1	99.778861822622	298.056121030393	0.004135236917	
316000	-862.194856	1	98.865684097525	301.520315991589	0.005066927573	
317000	-861.108378	1	99.676895084402	296.926686062025	0.001010935385	
318000	-862.308081	1	98.616941498008	300.815198550331	0.001926856827	
319000	-861.040182	1	99.791988949512	297.156770713103	0.002326906446	
320000	-861.498329	1	99.584769111252	299.974089494966	0.006717028288	
321000	-861.979753	1	99.700013340663	304.265350238702	0.015225255123	
322000	-861.810424	1	99.346856451160	301.185728080363	0.007540657168	
323000	-861.373913	1	99.799720034930	300.206174059370	0.008543234524	
324000	-862.234182	1	98.996062389132	302.660279788598	0.008125694019	
325000	-861.702167	1	99.542609377615	301.417702237784	0.009217841741	
326000	-861.288257	1	99.959074505701	300.402967046552	0.009912415229	
327000	-861.333562	1	99.892296372344	300.398492569153	0.009488575144	
328000	-861.963319	1	99.051387112667	300.654206176821	0.004559357412	
329000	-862.642442	1	98.705139540538	304.339331199229	0.009438393388	
330000	-861.343607	1	99.754296080636	299.688027367841	0.007253809421	
331000	-861.198549	1	99.703683084375	298.052007940241	0.003614420074	
332000	-862.723227	1	99.877335670911	309.813457730330	0.024889659211	
333000	-862.585193	1	99.307999868028	306.764021561975	0.017153170702	
334000	-861.309110	1	99.772520216634	299.505390501031	0.007014307114	
335000	-863.354421	1	99.889760268983	313.644450103621	0.030334570267	
336000	-863.363956	1	97.817066526823	305.172756640032	0.005383164815	
337000	-862.354380	1	98.595746819935	301.118466005378	0.002419022209	
338000	-861.557195	1	99.855838547109	301.933327533311	0.012079883703	
339000	-862.077904	1	99.694804884045	304.926950722008	0.016305647657	
340000	-861.703332	1	99.401078651583	300.604525461265	0.006761735247	
341000	-861.482118	1	99.754073786283	300.823588662599	0.009423860120	
342000	-861.725256	1	99.946505602245	303.573479410884	0.015468856274	
343000	-860.898445	1	99.933016616982	296.827178630465	0.002604885415	
344000	-861.156520	1	99.627621397386	297.024520301896	0.000873650301	
345000	-867.717180	1	94.702887272272	322.922133902397	0.017164576909	
346000	-861.338697	1	99.851825523961	300.214991090906	0.008888699481	
347000	-860.825731	1	99.998626499730	296.605835934236	0.002587869389	
348000	-864.174312	1	99.817480433953	318.145635465493	0.035855223860	
349000	-861.704527	1	99.449080513154	300.903524001104	0.007650677809	
350000	-861.481787	1	99.813315385526	301.140105790981	0.010379417854	
351000	-865.385810	1	99.570772696911	324.213849609591	0.042052408792	
352000	-861.529352	1	99.776018963083	301.313201515109	0.010469093066	
353000	-862.475091	1	99.434862619279	306.544895116108	0.017504039431	
354000	-861.861092	1	99.187811436964	300.636279662903	0.005429993279	
355000	-862.150031	1	98.860511248796	301.073082853839	0.004129965594	
356000	-861.268858	1	99.943777607499	300.165631141811	0.009372246780	
357000	-861.734663	1	99.754787781341	302.756619753293	0.012939600380	
358000	-861.357391	1	99.414403557718	297.361139580925	0.000082444265	
359000	-861.133229	1	99.902639622730	298.796789781107	0.006462404884	
360000	-861.125589	1	99.759999561222	297.760162552971	0.003388367716	
361000	-862.753003	1	99.241556633475	307.624611755567	0.018173192872	
362000	-861.500008	1	99.953529972447	301.987316914935	0.012760380269	
363000	-861.315577	1	99.539940346316	297.971026264657	0.002311052789	
364000	-863.207098	1	99.682128631988	312.101642272773	0.027183751951	
365000	-861.360141	1	99.743411779407	299.762328389586	0.007328536879	
366000	-862.359671	1	98.778519734967	302.420960401249	0.006274048795	
367000	-864.251324	1	96.988740995361	307.769739537618	0.005021549864	
368000	-861.031032	1	99.776061965724	296.935044239923	0.001735112949	
369000	-861.893587	1	99.537871218316	302.876634203024	0.011858210247	
370000	-861.686274	1	99.521886335307	301.173597087768	0.008628109786	
371000	-861.790852	1	99.067471542115	299.083108793331	0.001382659579	
372000	-863.423040	1	97.659566559974	304.653386332620	0.003308681262	
373000	-864.403362	1	97.209539028603	310.263702797668	0.010951314445	
374000	-861.274698	1	99.836322723126	299.598628164187	0.007607470457	
375000	-862.294518	1	98.772176800979	301.802674439738	0.005012108118	
376000	-863.160680	1	98.001166056103	304.545828028231	0.005361738216	
377000	-861.604160	1	99.437212725639	299.967029567845	0.005738213023	
378000	-863.896297	1	98.583990348045	312.558343053448	0.022242500249	
379000	-861.812299	1	99.095385030324	299.524549134483	0.002521528252	
380000	-861.986174	1	99.239017797072	302.014318002352	0.008436696966	
381000	-861.675560	1	99.727137738500	302.180828185136	0.011749725612	
382000	-861.543820	1	99.386434045419	299.064383083918	0.003558533799	
383000	-861.312030	1	99.685115364691	298.976759667831	0.005389562291	
384000	-862.473171	1	98.515977961057	301.691799960628	0.003064592808	
385000	-861.795116	1	99.695259441237	302.914976834138	0.012865609889	
386000	-862.421230	1	98.986412216176	304.095769864336	0.010717011069	
387000	-861.178600	1	99.669298973114	297.596926258280	0.002413612318	
388000	-861.915536	1	99.678734555942	303.712467807148	0.014157892827	
389000	-861.599752	1	99.216921536476	298.298548818024	0.000736184834	
390000	-865.331342	1	98.614926223856	321.275747419060	0.034230250520	
391000	-861.696544	1	99.726347347550	302.334670282320	0.012020851399	
392000	-862.810277	1	98.466378536738	304.367751413273	0.008003243301	
393000	-862.058437	1	99.122556365181	301.937603925759	0.007552550883	
394000	-862.202062	1	99.834110697396	306.339063633962	0.019373735370	
395000	-861.826055	1	99.179672428429	300.264078697082	0.004626459665	
396000	-861.349896	1	99.979098341150	300.987069349684	0.011113851892	
397000	-862.842710	1	99.529403556623	309.319408394848	0.022350844994	
398000	-861.421360	1	99.399760287387	297.933901795962	0.001242711836	
399000	-861.913520	1	99.048633923793	300.167107531152	0.003543584820	
400000	-862.241079	1	99.763154707008	306.314514315510	0.018946485957	
401000	-861.669655	1	99.588585504261	301.410710339987	0.009491277450	
402000	-863.546675	1	98.303131574788	309.112196000143	0.015347654547	
403000	-862.057954	1	99.444626677676	303.644305881123	0.012662913409	
404000	-862.909406	1	98.412774742815	304.875043643245	0.008613484525	
405000	-861.303296	1	99.532788368010	297.788568258954	0.001868544962	
406000	-862.314138	1	98.743674003435	301.791015046349	0.004799725274	
407000	-861.165856	1	99.660331399839	297.395740919234	0.001917685754	
408000	-863.157735	1	97.826218520995	303.276330047490	0.001612172138	
409000	-861.357768	1	99.915177344961	300.713160892967	0.010217635338	
410000	-861.577283	1	99.781487957050	301.710591253563	0.011228998562	
411000	-862.563925	1	99.998944043131	309.253991879734	0.024694523877	
412000	-861.385572	1	99.659342215039	299.462238673970	0.006192046381	
413000	-862.056367	1	98.803344794684	299.700769213126	0.000847797147	
414000	-863.213616	1	98.417406733958	307.240653890060	0.012860315143	
415000	-861.158641	1	99.926829967797	299.163219796044	0.007341558859	
416000	-867.085234	1	94.831236274564	318.957367745642	0.011690903560	
417000	-862.134231	1	98.757113501449	300.142157646146	0.001473847163	
418000	-861.545568	1	99.582568068614	300.362464208500	0.007460464233	
419000	-862.476943	1	99.573627791806	307.120680915478	0.019191511450	
420000	-861.155502	1	99.838197145738	298.580028925456	0.005604340935	
421000	-861.155533	1	99.980908459588	299.456519112350	0.008256726503	
422000	-862.091998	1	99.271542498517	303.032491700868	0.010526454406	
423000	-861.035153	1	99.798272534841	297.155128155167	0.002367360834	
424000	-866.788309	1	94.486251600119	314.425785309802	0.001429647954	
425000	-861.771329	1	99.142503104828	299.475821567979	0.002744759577	
426000	-865.777075	1	95.687309930198	313.064537507782	0.006649888227	
427000	-861.820905	1	99.646593971556	302.869716739581	0.012496334578	
428000	-861.799514	1	99.437115813000	301.614622390509	0.008927721484	
429000	-864.391603	1	98.742729859631	316.157824331854	0.028156189846	
430000	-861.925477	1	99.547318656512	303.161647481865	0.012421727317	
431000	-866.703770	1	96.853872932630	324.020803891229	0.029472455524	
432000	-861.915434	1	98.942302152404	299.362786821894	0.001101588840	
433000	-863.770845	1	97.437462182435	306.361149108251	0.005218281574	
434000	-862.803690	1	98.804513387414	306.067948846325	0.013109715775	
435000	-862.253703	1	99.189856108616	303.852570525354	0.011510078214	
436000	-861.845298	1	99.234069083877	300.794030076851	0.006047425077	
437000	-861.945446	1	99.982636983739	305.232285700038	0.018416953396	
438000	-862.189202	1	99.376367169139	304.281455726588	0.013373448778	
439000	-862.329744	1	98.658663002189	301.345048745162	0.003321533220	
440000	-861.768888	1	99.871533428672	303.545796156369	0.014990235988	
441000	-862.813468	1	98.159516031556	302.376734518201	0.002038642876	
442000	-861.523214	1	99.414953856245	299.072933597273	0.003770669646	
443000	-861.478747	1	99.854719367199	301.333023034236	0.010987196820	
444000	-861.366920	1	99.694069356328	299.518211823526	0.006529913162	
445000	-864.213660	1	99.678931869015	317.971051372343	0.034994701633	
446000	-862.702804	1	98.247908476528	301.941648871031	0.001737507648	
447000	-861.642336	1	99.589600818142	301.197892170155	0.009099018896	
448000	-864.111062	1	96.998650480825	306.527178064985	0.002632161435	
449000	-863.361988	1	99.011165754557	310.718271379348	0.021732010001	
450000	-863.534855	1	97.502955700025	304.593356258076	0.002120015002	
451000	-863.228012	1	98.479754058334	307.636767180080	0.013898118850	
452000	-861.533445	1	99.926714504948	302.104145386017	0.012807902323	
453000	-861.744220	1	99.726825114051	302.692008082060	0.012659450316	
454000	-861.818579	1	99.400327890391	301.562410868513	0.008598331062	
455000	-861.963383	1	99.935509805191	305.159752006490	0.018038215707	
456000	-864.028948	1	99.407277308916	316.100215454481	0.031295610622	
457000	-861.369988	1	99.843439221511	300.420132223921	0.009223919341	
458000	-862.787173	1	98.966125201743	306.689792548340	0.015100420068	
459000	-860.987690	1	99.849743707492	297.077796608117	0.002561070367	
460000	-862.286264	1	98.580131120844	300.281585879558	0.000520061861	
461000	-860.878870	1	99.912692190042	296.464382067930	0.001676650498	
462000	-861.011461	1	99.767355358103	296.654938322670	0.001059304832	
463000	-863.069880	1	98.605360576710	307.073647168178	0.013670635675	
464000	-862.903629	1	98.023947136243	302.221514888662	0.000760252061	
465000	-861.600403	1	99.523336705547	300.470367230233	0.007289251410	
466000	-861.300672	1	99.631636212094	298.507125857874	0.004070609707	
467000	-861.418005	1	99.627847106410	299.546468838896	0.006153054142	
468000	-861.250768	1	99.822992333934	299.315706322828	0.006968967552	
469000	-862.203968	1	99.915533359876	306.670070732534	0.020337694823	
470000	-862.988039	1	99.399044199132	309.764016250787	0.022335433197	
471000	-863.272316	1	98.682830109221	308.836384385278	0.017027539073	
472000	-863.126330	1	98.031556899682	304.435412690101	0.005344434367	
473000	-863.079769	1	98.984901167973	308.773938967163	0.018592351568	
474000	-861.472139	1	99.342652038054	297.995094709261	0.000969529463	
475000	-862.549634	1	98.639935610455	303.204991306773	0.006897980607	
476000	-863.049434	1	97.935403518680	303.027055357676	0.001847747148	
477000	-861.716443	1	99.999024127913	303.742861776455	0.016055024229	
478000	-861.502695	1	99.464905584392	299.231546423621	0.004435585303	
479000	-862.796035	1	98.632927724686	305.161145199285	0.010489830335	
480000	-861.084150	1	99.718248616450	297.016404848751	0.001502724725	
481000	-861.403124	1	99.782755449848	300.347713327560	0.008705539031	
482000	-862.798584	1	98.340761289901	303.507923389092	0.005549064541	
483000	-861.284068	1	99.547428598436	297.707702941011	0.001796886997	
484000	-861.949976	1	99.141178178982	301.123333062930	0.006090307910	
485000	-862.425692	1	99.621424022352	306.971696796713	0.019216304053	
486000	-861.854795	1	99.261157287520	301.045439566390	0.006717440118	
487000	-862.349464	1	98.514111038967	300.400726218660	0.000307538210	
488000	-862.877262	1	98.104861795092	302.598306303621	0.002124091375	
489000	-863.776942	1	97.496266175090	306.781947306437	0.006404843402	
490000	-860.973740	1	99.899435227350	297.316016541356	0.003411654161	
491000	-861.662179	1	99.180579192372	298.660785740107	0.001268535694	
492000	-862.634930	1	99.217492693871	306.722301806367	0.016578199438	
493000	-861.077477	1	99.808686315461	297.652486698656	0.003496339597	
494000	-860.795496	1	99.999534169899	296.304654621909	0.001943032241	
495000	-862.119643	1	98.718651370791	299.657946414585	0.000147258351	
496000	-861.400371	1	99.778846014595	300.303127817425	0.008596048808	
497000	-860.800283	1	99.969365960181	296.105617610134	0.001292688092	
498000	-863.458318	1	98.178666257352	307.906960598731	0.012605842090	
499000	-862.860729	1	99.515243427471	309.381835393210	0.022370499637	
500000	-863.142048	1	98.822172552903	308.528999490063	0.017306154084	
501000	-861.654228	1	99.627464599404	301.499336049879	0.009897288328	
502000	-862.989472	1	98.552504843584	306.228888451931	0.011902077311	
503000	-862.382422	1	98.836704361358	302.964984042301	0.007694660096	
504000	-862.610795	1	98.986881587682	305.519172884903	0.013231538602	
505000	-863.734899	1	99.743476633324	315.413637191275	0.031994319449	
506000	-861.371283	1	99.812378072368	300.256644175635	0.008719264271	
507000	-861.241169	1	99.575405553800	297.488373820594	0.001518606735	
508000	-861.003342	1	99.800950253636	296.849546627240	0.001725106009	
509000	-861.029415	1	99.925180870303	298.020328894752	0.005047673804	
510000	-863.694594	1	98.536447352812	311.075068447844	0.019752058408	
511000	-864.742591	1	96.732386706350	310.425335479878	0.008350519737	
512000	-861.992419	1	99.304431062740	302.427315484874	0.009617636814	
513000	-861.243687	1	99.542533475316	297.237048163828	0.000732379468	
514000	-862.646060	1	99.154969397129	306.530494045806	0.015909437449	
515000	-863.408119	1	97.703433166275	304.820017437163	0.003937898343	
516000	-861.366745	1	99.463863036724	297.888577972023	0.001598669863	
517000	-861.855123	1	99.799620553780	303.832054989199	0.015063046485	
518000	-862.979927	1	98.071815812632	303.359386833575	0.003466545962	
519000	-861.144998	1	99.879254177369	298.751764012280	0.006219569263	
520000	-861.485678	1	99.828673783044	301.251042515220	0.010677855025	
521000	-864.028673	1	99.371014053266	315.987279775846	0.030972270583	
522000	-863.970596	1	97.997154653455	310.747842329710	0.016289874572	
523000	-862.432230	1	98.619914395749	302.038464532962	0.004472981561	
524000	-863.146002	1	97.983143823070	304.295938993311	0.004752066943	
525000	-862.485409	1	99.015273688551	304.728840114155	0.012020030167	
526000	-862.236039	1	98.933962856182	302.310979071921	0.007063641149	
527000	-861.384056	1	99.647902685883	299.376002637321	0.005945189971	
528000	-861.980083	1	99.283360443604	302.213606907002	0.009089155746	
529000	-861.337479	1	99.674619188023	299.135726392404	0.005640194676	
530000	-861.315704	1	99.916297890740	300.387863032188	0.009618260180	
531000	-863.345023	1	98.722617537878	309.491971179511	0.018292806665	
532000	-861.036757	1	99.712417740604	296.450216727732	0.000207322305	
533000	-861.979978	1	99.460275766101	303.139776363425	0.011862312793	
534000	-862.148387	1	98.760250053934	300.313850335704	0.001862632859	
535000	-860.863415	1	99.959382221644	296.679689613227	0.002472304647	
536000	-862.892333	1	99.259647644358	308.620546916843	0.019843711073	
537000	-862.131353	1	99.961965504904	306.377083943091	0.020128962934	
538000	-862.052816	1	99.244818882372	302.583013124512	0.009536774782	
539000	-861.567792	1	99.712078261050	301.273756738657	0.010002270732	
540000	-862.267159	1	98.928036446623	302.538146280243	0.007461826275	
541000	-861.435223	1	99.491049048784	298.780426670183	0.003681513757	
542000	-862.408021	1	99.268628579894	305.359376728455	0.014596099980	
543000	-861.214270	1	99.560764769715	297.073511303016	0.000501007505	
544000	-861.949259	1	98.938409759161	299.685472106973	0.001769278733	
545000	-862.624867	1	98.783392844892	304.617001090827	0.010423650761	
546000	-862.187074	1	98.879075770573	301.538486214369	0.005191811291	
547000	-864.663245	1	98.802959139392	317.959391596554	0.030859196575	
548000	-861.492663	1	99.545291110442	299.676138232554	0.005869160365	
549000	-861.970510	1	99.341682354086	302.454991732774	0.009898965666	
550000	-865.506531	1	95.606730787796	309.957507040420	0.000079250045	
551000	-861.474160	1	99.654461519715	300.190552357721	0.007588603812	
552000	-860.886609	1	99.907428602501	296.502137372671	0.001721782342	
553000	-862.414362	1	99.153322805466	304.870486552123	0.013085408020	
554000	-861.479606	1	99.437559097211	298.818344063557	0.003395003760	
555000	-861.566182	1	99.672025664671	301.043420071532	0.009324110170	
556000	-861.597886	1	99.715356062037	301.526171258674	0.010488314246	
557000	-862.479451	1	99.492384930301	306.810791661889	0.018251769348	
558000	-861.788773	1	99.318240338809	300.829097919698	0.006664350683	
559000	-861.518617	1	99.648496296525	300.524985551308	0.008194100384	
560000	-866.023557	1	97.055674870307	320.541977793532	0.025835906339	
561000	-861.343203	1	99.609763539898	298.752186799648	0.004428052142	
562000	-861.388338	1	99.410781951056	297.672277104175	0.000747436415	
563000	-862.133052	1	98.796635272711	300.442443074925	0.002388041370	
564000	-862.418986	1	98.835540113028	303.260387315560	0.008245894583	
565000	-863.352516	1	99.193406101227	311.319983936473	0.023577601397	
566000	-864.665223	1	97.335312736526	312.751192057927	0.015817862531	
567000	-861.434891	1	99.392016847785	298.012803610920	0.001359680830	
568000	-862.182422	1	99.360572007275	304.156987371342	0.013063941843	
569000	-860.917830	1	99.885519202040	296.648518071168	0.001885650403	
570000	-865.032875	1	97.360885059195	315.339496997345	0.019963550820	
571000	-864.722973	1	96.397353159363	308.103465911296	0.001737673831	
572000	-865.112222	1	98.185913510822	318.691592957824	0.028863333571	
573000	-861.306305	1	99.594444473110	298.292721457002	0.003370102815	
574000	-862.297148	1	98.773471215477	301.835025569517	0.005085266617	
575000	-863.411902	1	97.560464366731	303.781346427731	0.000819155455	
576000	-864.093168	1	99.983994454065	318.160631759283	0.036639420879	
577000	-861.488147	1	99.787861572140	301.054409569280	0.010063966785	
578000	-861.684761	1	99.935107463065	303.236967292111	0.014829970146	
579000	-862.048730	1	99.338998158518	303.048426375912	0.010966123028	
580000	-861.631010	1	99.210307942567	298.577902766089	0.001299370668	
581000	-862.180354	1	99.207230630360	303.380902386110	0.010767027879	
582000	-862.261828	1	99.267347278249	304.294410980175	0.012753553735	
583000	-862.120393	1	98.830513806521	300.573336828780	0.002896101958	
584000	-861.285167	1	99.957080214466	300.367815886173	0.009834409650	
585000	-861.045366	1	99.983533788335	298.541560487381	0.006484189037	
586000	-862.052355	1	99.731587123807	304.908884978231	0.016483770386	
587000	-862.317359	1	99.536148106709	305.895469435194	0.017010633557	
588000	-861.648951	1	99.357130991598	299.842404934039	0.004957194105	
589000	-861.433438	1	99.778527934507	300.569017668430	0.009098008883	
590000	-864.831649	1	96.296821176613	308.431964080019	0.001718582739	
591000	-860.800151	1	99.949289370368	295.931568550842	0.000762764106	
592000	-861.769325	1	99.447365425695	301.427675352450	0.008639665683	
593000	-861.832314	1	99.591118378375	302.681237638138	0.011828647425	
594000	-861.342875	1	99.561057111155	298.401476791224	0.003369048243	
595000	-860.843847	1	99.946123090016	296.372441863989	0.001712846379	
596000	-862.301175	1	99.339531267480	304.919190276591	0.014256738835	
597000	-861.707043	1	99.848503919875	302.998865962357	0.013915339597	
598000	-861.660109	1	99.393832292586	300.183012264064	0.005883203034	
599000	-862.981689	1	99.265685864439	309.225737116124	0.020811982379	
600000	-862.508976	1	98.875013312407	304.195329715134	0.010218627161	
601000	-861.113142	1	99.746951807450	297.540337539484	0.002833324717	
602000	-862.271231	1	98.588811718212	300.192245177244	0.000387087162	
603000	-861.531431	1	99.805244599873	301.481757957072	0.010956961904	
604000	-862.766038	1	99.685146544608	309.400908049512	0.023287773184	
605000	-864.007474	1	99.491557415426	316.231987250433	0.031871569226	
606000	-861.108807	1	99.749153172620	297.514068016799	0.002792709457	
607000	-861.239803	1	99.571780416251	297.443942175577	0.001396011551	
608000	-863.903375	1	98.653299289739	312.854079067538	0.023038216932	
609000	-863.534940	1	97.931010119592	307.249733020947	0.009975147277	
610000	-865.382577	1	96.567998452052	314.470375438251	0.014283102043	
611000	-861.136238	1	99.761123522975	297.871142452749	0.003628974231	
612000	-860.951892	1	99.863703773553	296.824257167017	0.002113003531	
613000	-860.793847	1	99.978804503260	296.116526868456	0.001384109102	
614000	-864.473092	1	97.899099405817	313.725944362735	0.020388670155	
615000	-862.704630	1	98.284541612087	302.242351791584	0.002620488005	
616000	-861.292088	1	99.539015715096	297.722773228400	0.001770166310	
617000	-864.615753	1	97.072684932523	311.197252850655	0.011749204620	
618000	-861.048096	1	99.757151509816	296.958506308577	0.001652325053	
619000	-862.875416	1	98.489138001952	305.021866572847	0.009357272514	
620000	-863.121564	1	97.850162217212	303.093467545215	0.001394062393	
621000	-861.969475	1	99.435784099598	302.937287143651	0.011351917557	
622000	-861.019167	1	99.870870126118	297.544991700958	0.003696933955	
623000	-861.796823	1	99.638892121718	302.652339642644	0.012063800049	
624000	-862.542976	1	99.386845391041	306.805557842307	0.017659408958	
625000	-861.550908	1	99.236012108054	297.926291769160	0.000049562142	
626000	-860.869344	1	99.971668133194	296.833889039172	0.002888330946	
627000	-861.519151	1	99.526903221764	299.791945948024	0.005979069890	
628000	-861.349647	1	99.677882347063	299.264772477778	0.005920289923	
629000	-861.061207	1	99.954083259952	298.493579555252	0.006195436041	
630000	-861.402469	1	99.540598652873	298.823047688098	0.004106607948	
631000	-862.265478	1	98.789551196061	301.654597754911	0.004830908521	
632000	-862.432147	1	99.908708026403	308.107865422846	0.022515564177	
633000	-861.662716	1	99.452746810856	300.572807726140	0.007033796767	
634000	-862.497330	1	98.550571346529	302.166784384387	0.004268396857	
635000	-862.154558	1	98.939752321156	301.641984732852	0.005796368450	
636000	-861.161407	1	99.600348936069	296.838092322927	0.000262456954	
637000	-863.946739	1	97.580510783397	308.634552317217	0.010318494160	
638000	-864.824588	1	97.420888052768	314.192073221809	0.018544109393	
639000	-863.393004	1	99.391257698126	312.256694395156	0.025943212539	
640000	-860.846847	1	99.979333590355	296.668227844585	0.002587122653	
641000	-861.550322	1	99.618894066701	300.615186238817	0.008178757898	
642000	-863.774832	1	97.839108945322	308.622090620117	0.011839626548	
643000	-862.763719	1	98.136661407392	301.666819180166	0.000364682638	
644000	-862.219190	1	99.601249886585	305.499102809103	0.016724763989	
645000	-861.997145	1	99.304092251754	302.462896884945	0.009681384574	
646000	-862.312977	1	98.816951802166	302.254700647951	0.006198974740	
647000	-861.290584	1	99.699952748880	298.881804104615	0.005296224162	
648000	-861.459349	1	99.447845094747	298.697539549240	0.003212597766	
649000	-860.930247	1	99.972537116393	297.428786388008	0.004147711481	
650000	-863.574276	1	97.507510842161	305.015191575474	0.003014486880	
651000	-862.243503	1	98.604849430015	300.026559256411	0.000138911301	
652000	-864.474010	1	97.298156574094	311.220260210845	0.013101154856	
653000	-861.249214	1	99.542745862555	297.299058665593	0.000870881032	
654000	-861.907617	1	99.107557416833	300.523765684989	0.004670658411	
655000	-862.489755	1	98.574277178021	302.258280165385	0.004610671012	
656000	-862.552672	1	99.693628079132	308.077683877912	0.021330641688	
657000	-861.648454	1	99.410200357699	300.184934867231	0.005994435056	
658000	-862.228024	1	99.526158941262	305.236667834253	0.015864563103	
659000	-861.262992	1	99.884275469598	299.782349431389	0.008268394255	
660000	-862.153419	1	98.698506195081	299.854290367730	0.000433769914	
661000	-861.232171	1	99.873173202746	299.461159033890	0.007576989031	
662000	-861.694489	1	99.138594387764	298.652827743465	0.000952596315	
663000	-862.204456	1	99.039984307859	302.667201380738	0.008415521274	
664000	-860.998906	1	99.844539745440	297.149994487628	0.002679314434	
665000	-862.916229	1	98.403732339303	304.879889727548	0.008566104174	
666000	-861.882857	1	99.214565368586	300.999143185818	0.006324357089	
667000	-861.195452	1	99.854717546911	299.036245918867	0.006624241333	
668000	-864.772520	1	98.302516718760	317.022859372519	0.027175328635	
669000	-861.183735	1	99.819733235933	298.711233456870	0.005746362594	
670000	-862.579842	1	98.957710789311	305.151595335041	0.012420713110	
671000	-861.777616	1	99.131183036883	299.452246190532	0.002616792731	
672000	-862.220715	1	99.476479296360	304.966318216451	0.015126842837	
673000	-861.785090	1	99.373986005605	301.133989820978	0.007614464193	
674000	-863.602080	1	97.400429179243	304.476740270449	0.001166685203	
675000	-861.940005	1	99.630649355534	303.665731924740	0.013796394279	
676000	-861.931072	1	99.083201399560	300.573913690341	0.004609431958	
677000	-861.459476	1	99.324097454727	297.693450713074	0.000169192011	
678000	-863.024111	1	97.902497559880	302.492377226696	0.000481186650	
679000	-861.441561	1	99.469545713285	298.684843869480	0.003334966538	
680000	-862.130168	1	99.863892229377	305.982406764126	0.018968578184	
681000	-864.796349	1	98.289167870763	317.123524761060	0.027247455206	
682000	-862.164276	1	99.551696069980	304.903435666568	0.015451827735	
683000	-860.992594	1	99.823000220970	296.916708503879	0.002026623962	
684000	-862.067866	1	99.430739618951	303.650369178189	0.012591155296	
685000	-861.891620	1	99.207874479089	301.033460113804	0.006348224244	
686000	-861.130061	1	99.868634072341	298.551793992843	0.005748936866	
687000	-862.047212	1	99.616430726493	304.367345871660	0.014917300987	
688000	-866.959731	1	95.406069562688	320.571587372037	0.017408696676	
689000	-861.925005	1	98.938361090647	299.431577155183	0.001222685020	
690000	-861.302645	1	99.678843727441	298.850252756353	0.005091649386	
691000	-862.744541	1	99.714159544751	309.370217491617	0.023393084694	
692000	-862.204855	1	98.995202144351	302.412257357079	0.007649052863	
693000	-862.916570	1	98.265176606822	304.067109087098	0.006146918368	
694000	-863.227505	1	98.280217848761	306.672326758422	0.011056256162	
695000	-861.388729	1	99.696405183751	299.720231170081	0.006942696291	
696000	-864.458372	1	98.811780891246	316.776972609444	0.029330487871	
697000	-861.310284	1	99.658350029505	298.781681936270	0.004815019701	
698000	-862.247773	1	98.775749018324	301.397589879751	0.004220233368	
699000	-863.020104	1	99.871728845720	311.601482482028	0.027426109723	
700000	-862.139606	1	99.905060139188	306.208316099069	0.019553316576	
701000	-861.582040	1	99.818681351787	301.934740471980	0.011858934522	
702000	-862.207913	1	99.423198502781	304.634411549021	0.014255137283	
703000	-861.063174	1	99.943460825377	298.442979621676	0.006024256822	
704000	-861.543585	1	99.906377859624	302.080355666884	0.012644585019	
705000	-862.984606	1	98.397994564463	305.396966463995	0.009481428744	
706000	-861.932858	1	99.635994823331	303.638998306368	0.013781371467	
707000	-861.507848	1	99.374093561828	298.619712685051	0.002538725510	
708000	-862.924006	1	99.204219908785	308.611980618609	0.019530711480	
709000	-863.152558	1	98.537132109674	307.356256910687	0.013755096814	
710000	-861.430221	1	99.363458737812	297.718379310678	0.000509025850	
711000	-861.937150	1	99.907866979511	304.867965356380	0.017407771724	
712000	-861.841147	1	99.765613935246	303.578810259856	0.014433384751	
713000	-862.818169	1	99.648106913170	309.594993679296	0.023383995620	
714000	-861.819221	1	99.289068858811	300.911329260504	0.006636144227	
715000	-862.006349	1	99.774262283246	304.775088383643	0.016502963991	
716000	-862.231434	1	99.875845096361	306.695224923684	0.020162629520	
717000	-861.046668	1	99.795786830177	297.251917654621	0.002557604139	
718000	-861.536852	1	99.260007591036	297.984250284730	0.000352163079	
719000	-863.533946	1	99.520527223586	313.534904708212	0.028380066121	
720000	-861.836378	1	99.516618089973	302.332913994234	0.010748371404	
721000	-861.779262	1	99.508845350807	301.846352129411	0.009806685688	
722000	-861.825567	1	99.030159473561	299.140942684274	0.001243719404	
723000	-861.299549	1	99.551874898132	297.902091067577	0.002246805367	
724000	-864.103630	1	99.501249914617	316.818286634448	0.032684116239	
725000	-861.963023	1	99.141769974560	301.240822258840	0.006325212554	
726000	-862.280559	1	98.948522956121	302.769106187919	0.008031300149	
727000	-861.374506	1	99.862797833571	300.562612864607	0.009612432957	
728000	-861.150993	1	99.873847480557	298.769908902911	0.006220278576	
729000	-861.366974	1	99.610664345469	298.977528864002	0.004894945392	
730000	-860.888425	1	99.882782944182	296.315485639572	0.001136482935	
731000	-863.185977	1	99.197186084584	310.281470147236	0.022053276085	
732000	-863.427656	1	99.693127428467	313.456165045514	0.029119715736	
733000	-861.188531	1	99.724265077966	298.104810952679	0.003865145189	
734000	-863.753060	1	98.321477141144	310.610073456080	0.017862184253	
735000	-861.004088	1	99.934758384567	297.853431604612	0.004770111380	
736000	-862.682336	1	98.404180816685	302.877353545899	0.004719417215	
737000	-864.634792	1	97.601646982474	313.639597026208	0.018669458228	
738000	-861.963494	1	98.884408642611	299.388898780506	0.000746256766	
739000	-861.548901	1	99.559051784595	300.249271268867	0.007089160647	
740000	-862.011617	1	98.814527505411	299.306734205883	0.000063753520	
741000	-862.532262	1	98.761603935918	303.766226554676	0.008729251732	
742000	-861.762099	1	99.082516294045	298.903570425657	0.001099953791	
743000	-863.198225	1	97.891925638914	304.159136757354	0.003873242733	
744000	-861.444015	1	99.501031785770	298.935075136768	0.004069867958	
745000	-862.255996	1	99.017731446456	302.960714479486	0.008826490868	
746000	-861.210972	1	99.642837432550	297.717284442494	0.002486478717	
747000	-862.045041	1	99.601492612808	304.284536173772	0.014690140179	
748000	-864.193954	1	99.326815752595	316.816442930454	0.031854863128	
749000	-861.604382	1	99.395528827222	299.694257842353	0.004913318032	
750000	-863.171125	1	99.648988967439	311.773718554687	0.026554017678	
751000	-861.406791	1	99.646531585602	299.566610635488	0.006315342723	
752000	-862.935945	1	98.201409278612	303.833154801463	0.005275347266	
753000	-861.745249	1	99.357147811621	300.694403193838	0.006652944541	
754000	-861.659371	1	99.354334571567	299.918363124311	0.005092046349	
755000	-861.274535	1	99.517335151052	297.354922015366	0.000811870479	
756000	-861.883235	1	99.127778861771	300.437032157445	0.004630115283	
757000	-862.716313	1	98.213972759076	301.808809948262	0.001217913640	
758000	-863.041248	1	98.251693676559	305.042494402272	0.007916981851	
759000	-863.419437	1	97.581065188669	304.027470297837	0.001482682086	
760000	-862.390952	1	99.605528167553	306.677643781164	0.018661313229	
761000	-861.872611	1	99.282734859114	301.327295806776	0.007403122141	
762000	-861.591763	1	99.275613094433	298.699578994594	0.002022076824	
763000	-862.849526	1	99.860683062600	310.531003321767	0.025845751065	
764000	-861.517217	1	99.630516717483	300.408797797308	0.007856712541	
765000	-861.654274	1	99.425521132475	300.332517642975	0.006386485435	
766000	-862.702018	1	98.780471906280	305.193672777739	0.011438309313	
767000	-862.922915	1	98.455554140438	305.217725395476	0.009508447464	
768000	-861.532912	1	99.378352577007	298.899576556308	0.003158846666	
769000	-861.816306	1	99.735196640055	303.259397517822	0.013703890013	
770000	-865.064490	1	98.844444489447	320.411474208221	0.034207222699	
771000	-861.070056	1	99.698576247808	296.697192364902	0.000658689090	
772000	-861.572259	1	99.411061577911	299.505049981880	0.004632687548	
773000	-861.785043	1	99.741807465665	303.063445701879	0.013401241885	
774000	-861.725636	1	99.650691278940	302.173889523273	0.011275089819	
775000	-862.376631	1	98.834889335718	302.906048163854	0.007570983307	
776000	-861.733042	1	99.959884380508	303.687007806208	0.015737493458	
777000	-863.400259	1	97.622736275871	304.157463687262	0.002042194988	
778000	-861.567152	1	99.828386433678	301.871223762497	0.011803184712	
779000	-861.320893	1	99.791049468723	299.716815820721	0.007546341768	
780000	-862.431600	1	99.734738132815	307.452424461722	0.020584489223	
781000	-863.095318	1	99.591018803207	311.114332834737	0.025316703616	
782000	-862.138125	1	98.955119861892	301.595115490974	0.005804451394	
783000	-861.425155	1	99.590208112274	299.367358961314	0.005547272789	
784000	-861.094389	1	99.670700270041	296.719859627819	0.000507918678	
785000	-863.427357	1	99.807429522396	313.815417561098	0.030166459380	
786000	-860.859916	1	99.882607859762	296.001988353317	0.000437868797	
787000	-861.157830	1	99.868472660964	298.795630164464	0.006236302790	
788000	-862.009835	1	99.204315633145	302.010047972459	0.008209686259	
789000	-862.061999	1	98.768154263764	299.455669743595	0.000058025960	
790000	-861.463919	1	99.332026742468	297.813505886319	0.000493208356	
791000	-861.305806	1	99.934887670627	300.410610840599	0.009776500281	
792000	-861.416551	1	99.648424783023	299.663247380638	0.006518874601	
793000	-862.937358	1	99.270128950562	308.955059839243	0.020418986427	
794000	-863.205622	1	99.234829673834	310.544019827109	0.022643771341	
795000	-861.255892	1	99.746771749233	298.878706021470	0.005600656668	
796000	-861.356755	1	99.974657648559	301.016697377125	0.011140892390	
797000	-861.444327	1	99.409211905453	298.250909386499	0.001996011862	
798000	-862.546938	1	98.915788665769	304.697267045363	0.011368476754	
799000	-862.808344	1	98.220529482735	302.782185850833	0.003295985600	
800000	-862.678387	1	99.278594187382	307.273984987847	0.017815148038	
801000	-862.209432	1	99.121044989220	303.153824115624	0.009825271407	
802000	-861.611978	1	99.529765638287	300.606078132191	0.007593194161	
803000	-861.371750	1	99.848362585189	300.461464903273	0.009332550413	
804000	-862.231621	1	99.056812624764	302.981141369793	0.009108266709	
805000	-862.058868	1	99.076103937143	301.662130349954	0.006722573572	
806000	-861.338941	1	99.606026777251	298.686404961212	0.004267469969	
807000	-861.217738	1	99.824834411852	299.042548144877	0.006441656600	
808000	-863.481681	1	99.149169305543	311.969878573299	0.024299738544	
809000	-862.657170	1	98.229551420426	301.304034877926	0.000240202951	
810000	-861.604639	1	99.746813167937	301.741833328340	0.011074938341	
811000	-864.029623	1	98.710486026859	313.844613296625	0.024765599961	
812000	-863.252699	1	97.953188208214	305.053029234000	0.006034648829	
813000	-861.805081	1	99.268613467858	300.660328871043	0.006009049155	
814000	-862.901681	1	99.366376953828	309.090214223098	0.021140775432	
815000	-861.046633	1	99.808007691943	297.345508007281	0.002842426271	
816000	-865.071141	1	98.612354256668	319.764318815883	0.032301630593	
817000	-862.172985	1	98.813231832122	300.956098214731	0.003571073515	
818000	-862.364673	1	99.485756636991	306.006182086627	0.016909609291	
819000	-861.491790	1	99.309071076723	297.918927902803	0.000561134030	
820000	-861.684227	1	99.138022244491	298.536855884246	0.000694473346	
821000	-861.353567	1	99.461354596758	297.728750220466	0.001232878700	
822000	-862.214078	1	99.193425382687	303.568894617973	0.011022747642	
823000	-861.357926	1	99.532305322155	298.334846984432	0.003031134504	
824000	-862.941053	1	98.750856011249	306.814543479502	0.014073429771	
825000	-862.403125	1	99.391807713296	305.869489310200	0.016155032470	
826000	-861.009609	1	99.789998263594	296.825233460850	0.001594482278	
827000	-865.123438	1	98.336028813447	319.229005712051	0.030296773061	
828000	-861.285438	1	99.737958692707	299.083849131218	0.005954078229	
829000	-861.701942	1	99.141903820478	298.760317115829	0.001210333063	
830000	-861.891266	1	99.269919639789	301.407924277715	0.007476429090	
831000	-861.525851	1	99.306882616785	298.267579050950	0.001309949858	
832000	-860.997423	1	99.760677830867	296.443578008299	0.000542335660	
833000	-863.295279	1	99.126523302691	310.717660249168	0.022336784629	
834000	-863.712778	1	99.187028474717	313.518042890570	0.026702186259	
835000	-860.923559	1	99.970686529875	297.352364130840	0.003975832783	
836000	-861.483288	1	99.608146968603	299.988751654450	0.006897368682	
837000	-862.744486	1	99.751860163558	309.504472378603	0.023788273007	
838000	-866.779678	1	95.153862151883	318.199356213364	0.012303817840	
839000	-862.556649	1	98.377535812378	301.468101450161	0.001639911347	
840000	-861.585823	1	99.441620820210	299.832363720591	0.005497886658	
841000	-864.484149	1	97.613656449408	312.671299402664	0.017229553038	
842000	-861.356319	1	99.523744351834	298.254381594141	0.002801849997	
843000	-862.011160	1	99.749519345361	304.701743788197	0.016240848343	
844000	-861.396167	1	99.699781545301	299.804182677244	0.007128836948	
845000	-865.165909	1	96.283274856236	311.381482268235	0.007302458462	
846000	-862.401799	1	99.006527359765	304.049911374995	0.010756421841	
847000	-861.106332	1	99.940073784989	298.797714679317	0.006708593497	
848000	-862.783514	1	99.293091752511	308.035147641171	0.019107403299	
849000	-863.167310	1	98.257240399644	306.087318175072	0.009871730693	
850000	-860.965802	1	99.794638605335	296.394289843880	0.000677751607	
851000	-862.611640	1	98.692476299483	304.023059680190	0.008775759507	
852000	-863.292744	1	99.004558130771	310.248219088576	0.020985211759	
853000	-860.935478	1	99.942436997675	297.262038614798	0.003593400324	
854000	-862.188473	1	99.904784432349	306.527395808408	0.020055629084	
855000	-861.552517	1	99.448151499667	299.575292361474	0.005023306962	
856000	-861.422012	1	99.444156470458	298.299204957060	0.002343965036	
857000	-861.178686	1	99.679903463370	297.679907355745	0.002664791235	
858000	-861.403422	1	99.921532712788	301.100257558150	0.010969521589	
859000	-862.278382	1	99.161737527371	303.898092691760	0.011422191577	
860000	-862.369317	1	98.664305470525	301.759712770206	0.004206957932	
861000	-861.224740	1	99.927314250245	299.716094091499	0.008414600143	
862000	-861.712053	1	99.310662162700	300.104753713891	0.005177475834	
863000	-860.845751	1	99.934143096321	296.293323107251	0.001454428983	
864000	-860.856487	1	99.979449460615	296.765579684532	0.002796520968	
865000	-861.445371	1	99.395599341787	298.152152907473	0.001687350155	
866000	-861.048648	1	99.774220150270	297.102370370525	0.002084959717	
867000	-861.215664	1	99.960502393964	299.831014150464	0.008843885713	
868000	-862.525416	1	98.348451020598	300.890947424454	0.000191074626	
869000	-861.900914	1	99.996530419995	304.990792607103	0.018102571315	
870000	-865.291501	1	96.214017331766	312.027875328780	0.008042726007	
871000	-863.362146	1	97.655576522843	304.025823866985	0.001995418321	
872000	-862.376974	1	99.521781091657	306.240993525724	0.017494325342	
873000	-861.243456	1	99.907218381586	299.754081148764	0.008359885805	
874000	-862.244391	1	99.023624460153	302.899775739546	0.008749416104	
875000	-864.447727	1	97.167487957204	310.391900727102	0.010923637338	
876000	-861.151805	1	99.644690565383	297.119346180425	0.001204582696	
877000	-861.566779	1	99.707495485551	301.241184839888	0.009913506585	
878000	-861.813441	1	99.119387428830	299.716728038387	0.003090915378	
879000	-861.350479	1	99.495653039634	297.976890934712	0.002013456337	
880000	-862.623283	1	98.644236140967	303.846083160045	0.008143145687	
881000	-862.739140	1	99.496049034259	308.532199107294	0.020975731656	
882000	-862.545006	1	98.763076331106	303.877240022122	0.008944719274	
883000	-861.308954	1	99.526725743812	297.798210660209	0.001846678285	
884000	-861.160326	1	99.627655241139	297.066040670188	0.000965534476	
885000	-862.020317	1	99.734962741049	304.702132325555	0.016158896476	
886000	-861.969312	1	98.916599117741	299.717644865871	0.001685092710	
887000	-861.810067	1	99.706033246885	303.076289014470	0.013212763964	
888000	-861.181510	1	99.614092237847	297.178489499060	0.001116039892	
889000	-861.913974	1	99.167037058392	300.971414276165	0.005959476281	
890000	-861.704163	1	99.804968105636	302.773063814535	0.013265400589	
891000	-861.860245	1	99.060954526562	299.739376404215	0.002736179006	
892000	-862.031626	1	98.818959295051	299.566528461767	0.000666604634	
893000	-860.762935	1	99.979616334159	295.788926458184	0.000663443348	
894000	-862.127960	1	99.240785559241	303.150514360250	0.010553429204	
895000	-862.393302	1	99.857053918856	307.669249464355	0.021573435319	
896000	-861.222429	1	99.822669592137	299.069709624900	0.006481385301	
897000	-862.116033	1	98.738558589062	299.792633402802	0.000585696374	
898000	-861.402781	1	99.749849639911	300.156389650804	0.008131727885	
899000	-864.444623	1	99.485913182954	318.727902942792	0.035056597390	
900000	-861.241957	1	99.995128976817	300.232698418492	0.009818244438	
901000	-863.523827	1	98.810736818405	311.010345545309	0.021114893004	
902000	-861.747608	1	99.492839444403	301.506773844117	0.009073903720	
903000	-862.006533	1	98.828001805638	299.369985730278	0.000300486815	
904000	-864.685315	1	98.537928654867	317.259787951465	0.028650281092	
905000	-860.833338	1	99.917188577660	296.014381250541	0.000715734342	
906000	-860.819752	1	99.929553191147	295.973663604472	0.000714193247	
907000	-861.889265	1	99.857559726130	304.325855201845	0.016226836875	
908000	-861.391378	1	99.581005114818	298.999906813350	0.004741931862	
909000	-862.559684	1	99.209846473772	306.167446037007	0.015617853006	
910000	-861.426443	1	99.662607351063	299.835864784934	0.006950474695	
911000	-863.551499	1	98.665813139317	310.637027042516	0.019771873538	
912000	-861.841242	1	99.213490310390	300.626225958053	0.005579303894	
913000	-863.214265	1	98.786347403962	308.870945324777	0.017656192068	
914000	-862.485764	1	98.642782414819	302.670146578565	0.005878418463	
915000	-861.294504	1	99.785084745657	299.457459193348	0.007001652127	
916000	-861.554186	1	99.920275627225	302.225763641406	0.012984780159	
917000	-865.901635	1	95.956387553231	315.451758757304	0.012401811299	
918000	-861.592213	1	99.328288405026	299.106653033828	0.003248831509	
919000	-862.426206	1	98.642450657773	302.135209329328	0.004817074224	
920000	-861.321847	1	99.670562336969	298.968879894079	0.005276924342	
921000	-861.043314	1	99.961224729173	298.381971922699	0.006018965142	
922000	-860.937933	1	99.855172512821	296.610077959979	0.001586933130	
923000	-862.184561	1	98.712645935458	300.306009839193	0.001512212404	
924000	-861.659840	1	99.544642026757	301.087322988104	0.008608042705	
925000	-861.935069	1	98.983566062101	299.894774360054	0.002528383788	
926000	-861.403482	1	99.588123412597	299.158462270837	0.005111927092	
927000	-862.071258	1	98.925129446135	300.785754712667	0.003978901254	
928000	-862.893501	1	99.359360524205	309.010936481145	0.020981957663	
929000	-862.877473	1	98.515428251447	305.179309713931	0.009806026688	
930000	-861.409081	1	99.838151084911	300.702494678462	0.009720701729	
931000	-861.068594	1	99.943055344109	298.488080309268	0.006111931148	
932000	-861.273347	1	99.604165377395	298.042819558700	0.002910428313	
933000	-861.848707	1	99.057652126894	299.599147429260	0.002417552424	
934000	-861.454854	1	99.891390637374	301.338834736953	0.011221181357	
935000	-863.509259	1	99.845404795569	314.412737701804	0.031153500781	
936000	-861.524395	1	99.997469934735	302.375306362606	0.013703485116	
937000	-862.127441	1	99.247725327896	303.182623958642	0.010654091347	
938000	-862.738704	1	99.965953894115	310.212843571022	0.025921423735	
939000	-863.319754	1	97.699880424951	303.939236880014	0.002121084731	
940000	-860.883757	1	99.911055276978	296.502044363876	0.001747272978	
941000	-861.269901	1	99.612607368344	298.072459846740	0.003031465075	
942000	-862.182708	1	99.682583640988	305.593121556699	0.017335299111	
943000	-860.877705	1	99.933507894607	296.620778392615	0.002163709762	
944000	-863.349659	1	97.668141161553	303.996605281184	0.002021402127	
945000	-861.992539	1	99.089886815141	301.171493940259	0.005849926956	
946000	-862.443757	1	98.618194211749	302.132773579413	0.004651053262	
947000	-861.339334	1	99.679713721332	299.185300891410	0.005773318153	
948000	-862.717794	1	98.220326728391	301.875988925456	0.001405592484	
949000	-862.080504	1	99.265307377996	302.910434056092	0.010265603768	
950000	-862.529684	1	98.491907262627	302.061005411064	0.003659314313	
951000	-865.253972	1	95.995690852220	310.360195710354	0.003534256252	
952000	-862.012544	1	98.982225470559	300.634245764584	0.004054217984	
953000	-861.164227	1	99.626145101774	297.095235956201	0.001019060681	
954000	-863.115091	1	99.863527479963	312.144058781716	0.028145621201	
955000	-861.052546	1	99.887935733197	297.979038307517	0.004713167227	
956000	-862.566526	1	98.367219961618	301.487648466125	0.001609259190	
957000	-861.465883	1	99.372181422460	298.175203600603	0.001571876018	
958000	-861.578529	1	99.570529924986	300.567122755815	0.007778654965	
959000	-861.724192	1	99.086980677786	298.529600933058	0.000311575909	
960000	-862.239028	1	98.874105075524	301.967902401005	0.006009140419	
961000	-861.217653	1	99.766868565905	298.667900376470	0.005308317983	
962000	-862.178400	1	99.668277424034	305.503751265515	0.017108865521	
963000	-863.232417	1	97.696950646069	302.997638513469	0.000107187298	
964000	-865.449553	1	95.668010332511	309.854866442146	0.000294705972	
965000	-861.770028	1	99.321051767719	300.684580402304	0.006399171360	
966000	-862.039151	1	99.735360429299	304.834063491241	0.016380852527	
967000	-861.689550	1	99.206107920872	299.146648741816	0.002489923120	
968000	-863.621164	1	97.423386380612	304.852100854669	0.002107391713	
969000	-861.387726	1	99.608589101099	299.152208154390	0.005235522829	
970000	-861.704090	1	99.710550674876	302.312702388700	0.011886590234	
971000	-862.408511	1	99.925012907721	308.018013347628	0.022465272338	
972000	-860.952660	1	99.969721390096	297.618791408323	0.004522503827	
973000	-861.257365	1	99.754161648416	298.939910140558	0.005772552963	
974000	-862.416672	1	99.299899990435	305.561102280827	0.015116736935	
975000	-862.181932	1	98.859993095175	301.364701483163	0.004716932955	
976000	-861.013904	1	99.729393165142	296.346609754374	0.000098037712	
977000	-861.565732	1	99.469210661704	299.832794096926	0.005680929395	
978000	-860.852662	1	99.883532028729	295.929098957977	0.000280970452	
979000	-864.007254	1	97.253379676885	307.285527753402	0.005805033827	
980000	-861.406562	1	99.715045034585	299.983551310924	0.007576092375	
981000	-862.837952	1	99.860280408392	310.458931264906	0.025739804582	
982000	-861.396451	1	99.993045247350	301.410698889204	0.011966587246	
983000	-862.141182	1	99.138421593720	302.705774189933	0.009103852158	
984000	-862.500636	1	99.007488797600	304.804484953269	0.012106988151	
985000	-861.576239	1	99.538462675695	300.356864764733	0.007165998815	
986000	-862.678206	1	99.033511984656	306.219631592298	0.014697136144	
987000	-861.571453	1	99.712443517119	301.304458861350	0.010061407074	
988000	-861.127223	1	99.692049549742	297.252080433575	0.001830179753	
989000	-860.942008	1	99.853223948129	296.636794129113	0.001631489304	
990000	-862.481291	1	99.495123404104	306.834259469417	0.018304519674	
991000	-861.900861	1	99.368247876896	302.046965948943	0.009307107604	
992000	-863.659907	1	97.733628027393	307.180788070781	0.008640147384	
993000	-861.008125	1	99.982149410674	298.205736181909	0.005802819504	
994000	-861.521211	1	99.715081565676	300.921198994276	0.009363623949	
995000	-863.237128	1	98.345657351892	307.069733597438	0.012142717008	
996000	-861.240361	1	99.703259705797	298.444202350722	0.004425327975	
997000	-862.208871	1	99.707936988650	305.875250302233	0.017935642130	
998000	-861.561215	1	99.794515627602	301.654620242957	0.011206484405	
999000	-861.457896	1	99.918342528442	301.498908365349	0.011674886765	
1000000	-861.045492	1	99.891993076539	297.941800531374	0.004663941868	
1001000	-864.324325	1	99.740098413622	318.772816829992	0.036283841325	
1002000	-860.749026	1	99.975825900477	295.599695198434	0.000211084651	
1003000	-861.891812	1	99.551038661816	302.928738017081	0.012030212465	
1004000	-862.116607	1	99.568578142800	304.643214612172	0.015109648602	
1005000	-863.740540	1	97.332152105072	305.352024232033	0.002509324602	
1006000	-861.213023	1	99.751068791953	298.519899112914	0.004901899602	
1007000	-862.783222	1	98.383489317311	303.643157364239	0.006091040003	
1008000	-861.361234	1	99.493608221734	298.070588878267	0.002200368312	
1009000	-860.907742	1	99.860291763638	296.331358313011	0.001010379568	
1010000	-862.821928	1	98.091611589922	301.913765643341	0.000577988128	
