# Supplementary material for: Reply to: ‘Reconstructed evolutionary patterns from crocodile-line archosaurs demonstrate the impact of failure to log-transform body size data’
Source: Commun Biol. 2022 Feb 25;5:170. doi: 10.1038/s42003-022-03072-x (PMC8881626; doi:10.1038/s42003-022-03072-x)
Supplement: Supplementary file 4 — Supplementary Data 2 [file 42003_2022_3072_MOESM4_ESM.zip › simulations/log_files/OU/simulated_data_3.txt.Log.txt]

Options:
Model:                           Continuous: Random Walk
Tree File Name:                  tree_simlation_3.nex
Data File Name:                  simulated_data_3.txt
Log File Name:                   simulated_data_3.txt.Log.txt
Save Initial Trees:              False
Save Trees:                      False
Summary:                         False
Seed:                            2121851866
Precision:                       64 bits
Cores:                           1
Analysis Type:                   MCMC
Sample Period:                   1000
Iterations:                      1010000
Burn in:                         10000
MCMC ML Start:                   False
Schedule File:                   simulated_data_3.txt.Schedule.txt
Rate Dev:                        AutoTune
No of Rates:                     1
Test for trait correlation:      True
Kappa:                           Not in use
Delta:                           Not in use
Lambda:                          Not in use
OU:                              Estimate
Min Trans Taxa No:               10
RJ Local Kappa:                  False
RJ Local Lambda:                 False
RJ Local Delta:                  False
RJ Local OU:                     False
Restrictions:
    alpha-1                      None
Prior Information:
    Priors
        alpha-1 - uniform -100.00 100.00 
        OU - exp 1.00 
Tree Information
     Trees:                      1
     Taxa:                       200
     Sites:                      1
Iteration	Lh	Tree No	Alpha 1	Sigma^2 1 	OU	
11000	-935.325889	1	96.796532491794	612.441276191940	0.003011312882	
12000	-933.753539	1	99.889300547682	618.166396408365	0.024828900924	
13000	-933.801409	1	99.544522898008	614.088959944422	0.018626976775	
14000	-934.509327	1	99.933358236521	635.719161862800	0.042763984612	
15000	-934.674434	1	98.677860429525	626.428573228780	0.028389842969	
16000	-934.665449	1	97.828753613073	608.047530281028	0.002493969209	
17000	-933.766139	1	99.264287178952	604.142075174815	0.004708994254	
18000	-934.332890	1	99.614137249762	629.035173978680	0.035025257648	
19000	-933.610326	1	99.591599178511	606.944146045957	0.010089693583	
20000	-933.894188	1	99.218315270257	610.732995326966	0.013037771074	
21000	-934.033630	1	99.351872291836	618.298155960336	0.022565899616	
22000	-933.464597	1	99.775853991269	604.323847004651	0.007592606160	
23000	-933.970687	1	99.151982445582	612.472998232910	0.014850958013	
24000	-934.193040	1	98.575536259551	605.452431454067	0.002882248636	
25000	-935.090751	1	97.295377496871	616.410578976359	0.010675032351	
26000	-934.198251	1	98.967010281048	617.162956856895	0.019521873580	
27000	-934.974075	1	97.537210702172	617.278477317085	0.012917094724	
28000	-938.533621	1	92.159937184792	641.170237454583	0.014991181733	
29000	-936.429150	1	95.548915656384	631.040676823950	0.019459200497	
30000	-934.649118	1	98.757609889665	626.774412154965	0.029095049216	
31000	-933.685922	1	99.579056293276	610.359898495829	0.014320468622	
32000	-933.602737	1	99.966112707053	614.867847172369	0.021469442989	
33000	-933.563128	1	99.590878701739	603.333487385864	0.005309454847	
34000	-933.689640	1	99.510677250378	608.759357876446	0.011999719219	
35000	-933.716026	1	99.328333532482	602.488228036200	0.002762614126	
36000	-933.427388	1	99.830417699033	603.909949499210	0.007320286294	
37000	-934.458477	1	98.235020711267	611.100923548538	0.008648110021	
38000	-934.138016	1	98.930907233189	614.338424218911	0.016043899866	
39000	-934.302510	1	98.406527950314	606.444042286154	0.003352877294	
40000	-933.694250	1	99.434799905543	606.550911828491	0.008795020524	
41000	-933.488503	1	99.895197457432	609.357806493738	0.014609087983	
42000	-935.765407	1	96.196547718168	619.000334948891	0.008451779470	
43000	-933.573480	1	99.680676642011	607.713084054290	0.011513140425	
44000	-933.523651	1	99.640882069737	602.169016000589	0.003973486332	
45000	-934.661317	1	99.975835144297	638.979399038984	0.045929581442	
46000	-933.507359	1	99.693919403146	603.871032076957	0.006568683995	
47000	-933.991997	1	99.084429875502	611.793711772649	0.013697712340	
48000	-933.941453	1	98.965463741629	602.889945512660	0.001383828390	
49000	-936.260064	1	95.353628523191	619.077285266257	0.004258355438	
50000	-933.888640	1	99.070446933974	604.839111980854	0.004646492068	
51000	-933.625750	1	99.468115411432	601.496968543499	0.002116564237	
52000	-933.686637	1	99.390448115934	603.710646721138	0.004779083260	
53000	-933.923272	1	99.387159931256	615.399173652014	0.019423898271	
54000	-934.901777	1	97.749047661891	619.025031903905	0.016010880619	
55000	-935.118764	1	97.683311280642	624.923544745705	0.022397346202	
56000	-935.090280	1	97.849400203358	626.485349611715	0.024829167012	
57000	-934.981527	1	98.962050826313	636.250077657594	0.039345212940	
58000	-936.170432	1	96.008508718091	630.431264379765	0.020875118079	
59000	-935.672467	1	97.546187772916	636.857471427473	0.034115118572	
60000	-935.367812	1	96.720165896768	611.753184886259	0.001670916936	
61000	-933.710799	1	99.385263497468	605.672607838211	0.007390213607	
62000	-934.658195	1	99.638861446225	636.003019303096	0.041846941838	
63000	-934.739461	1	98.941924672082	630.943678308868	0.034115797892	
64000	-935.543307	1	96.588268011855	619.053761819595	0.010460208811	
65000	-935.847925	1	97.771728785635	642.622549495011	0.040489767074	
66000	-933.908287	1	99.214128430239	611.266844252086	0.013676394327	
67000	-933.976779	1	99.387864090887	617.136185095898	0.021418708723	
68000	-934.676718	1	98.791395536872	627.841614672793	0.030343875159	
69000	-934.445897	1	98.770244402121	621.600697861693	0.023618979005	
70000	-933.838505	1	99.152516760819	604.741129161365	0.004941435754	
71000	-933.452867	1	99.973439388041	609.668137047858	0.015363832929	
72000	-933.792678	1	99.497566697822	612.864397960356	0.016960954379	
73000	-934.996774	1	97.945688474352	625.264226519041	0.023940481175	
74000	-934.446079	1	98.728585261270	620.990299571311	0.022758376503	
75000	-934.034880	1	98.815311095293	602.750324946382	0.000371762232	
76000	-935.129372	1	97.088269657428	609.409413452275	0.000408511407	
77000	-934.124211	1	98.928953693251	613.755033539928	0.015335635715	
78000	-937.032230	1	94.373815619159	630.224516240462	0.013069004124	
79000	-933.757225	1	99.345631504422	607.291623812109	0.009309130570	
80000	-936.731437	1	95.294596136209	635.917285678172	0.023544806643	
81000	-933.616794	1	99.874553817819	613.763321706039	0.019775895907	
82000	-934.946494	1	97.388938264772	609.930170510967	0.002738009710	
83000	-934.097787	1	98.842305112496	610.345421642968	0.010711115948	
84000	-934.383666	1	99.773757709030	631.720916466748	0.038321021865	
85000	-933.836958	1	99.135154291948	602.979765526748	0.002420579285	
86000	-934.128308	1	99.332897181819	620.727352000583	0.025167106822	
87000	-934.266992	1	98.598139240466	611.959175216267	0.011537168941	
88000	-933.834107	1	99.584314406812	615.875173285644	0.020878110681	
89000	-934.541273	1	98.056561526622	609.530379470071	0.005689585738	
90000	-934.239926	1	98.782788261514	615.165626826294	0.016328709998	
91000	-933.989552	1	99.407464238420	617.838302448235	0.022300825223	
92000	-933.893572	1	99.218628338902	610.712556325170	0.013013970516	
93000	-934.293173	1	98.961401157988	620.020910395624	0.022729350769	
94000	-935.025702	1	97.617774909348	620.934992069024	0.017617593338	
95000	-937.013737	1	94.259855430414	626.546481402279	0.008133184076	
96000	-935.053508	1	99.695072464893	643.870625952972	0.049193991984	
97000	-934.126001	1	99.611404045282	624.240819484947	0.030129571259	
98000	-933.815904	1	99.730370978991	617.625608422135	0.023517949596	
99000	-934.022636	1	98.862071238554	605.835466614933	0.004912448082	
100000	-933.797234	1	99.268264775025	606.987075221146	0.008524366726	
101000	-936.792060	1	94.778454046187	629.480754213408	0.014133135210	
102000	-933.796769	1	99.264752375137	606.816021652866	0.008283162985	
103000	-934.245912	1	98.562263320036	609.611210914464	0.008373927802	
104000	-937.996492	1	96.412511612334	669.956504180546	0.058277936588	
105000	-933.839571	1	99.392897966141	612.489024719605	0.016017310501	
106000	-935.146577	1	97.319863211841	619.470451747103	0.014503273132	
107000	-933.492060	1	99.884322194289	609.251939753491	0.014426590926	
108000	-934.020620	1	99.816664238292	624.121718408840	0.030885935231	
109000	-933.644218	1	99.855509073473	614.339105159731	0.020355382291	
110000	-933.491386	1	99.720576843740	603.851530084602	0.006679508751	
111000	-936.254187	1	95.344275837751	617.961800377148	0.002742559920	
112000	-935.058306	1	99.913095249024	645.646223835895	0.051581216400	
113000	-933.621469	1	99.809941760665	612.738320722710	0.018275640553	
114000	-934.390275	1	98.428420913835	613.315288103392	0.012391558448	
115000	-935.186455	1	97.702043340878	627.071955517497	0.024806556683	
116000	-934.439546	1	98.311782322107	612.513487783571	0.010822853030	
117000	-933.332764	1	99.965618755270	602.610253815013	0.006269479100	
118000	-936.844813	1	95.630559012374	642.609468699509	0.031718636380	
119000	-934.479673	1	98.256233710158	612.961171742979	0.011109690371	
120000	-936.016427	1	95.877500926185	622.537366795402	0.011226854360	
121000	-934.481560	1	99.378207722042	629.836616906401	0.034837932137	
122000	-936.948561	1	95.292404294229	641.275603166146	0.028988358571	
123000	-933.654282	1	99.448810587492	603.996571219077	0.005471927900	
124000	-933.294960	1	99.990257866750	598.697964779435	0.000938904472	
125000	-933.808898	1	99.430224976483	612.079359603551	0.015701241046	
126000	-933.337159	1	99.995397071522	604.360820807518	0.008754678969	
127000	-936.022273	1	96.649439792680	634.997956206509	0.028484986718	
128000	-934.103471	1	99.486823853471	622.130205941860	0.027360280962	
129000	-936.188037	1	95.479442362662	619.299936865228	0.005196904391	
130000	-934.029544	1	99.168689078170	615.059198731794	0.018013603815	
131000	-936.134499	1	96.570842099683	636.746120941339	0.029910333390	
132000	-935.036370	1	97.986575618308	626.886499660833	0.025860938411	
133000	-934.315440	1	99.686625712777	629.404882304127	0.035694232346	
134000	-937.855274	1	94.671680516080	654.298835136726	0.038672874278	
135000	-935.344215	1	99.553073285121	647.903176837091	0.052137701192	
136000	-934.720804	1	99.854258439579	639.072674499562	0.045534156517	
137000	-935.038117	1	98.240982458901	630.054089615994	0.030259527061	
138000	-936.053592	1	95.638303612137	614.958751335649	0.000254611697	
139000	-934.267975	1	99.331943084089	624.352109123531	0.029041811735	
140000	-933.717344	1	99.324751654642	602.303447127160	0.002484746011	
141000	-934.050530	1	99.114275262512	614.766911479514	0.017415576787	
142000	-933.761056	1	99.523834472777	612.199820690819	0.016290235998	
143000	-934.778898	1	99.041417809073	632.818525013409	0.036374159344	
144000	-933.784105	1	99.377230090713	609.724386846485	0.012556743550	
145000	-934.385318	1	98.728728444505	619.155600763567	0.020703549701	
146000	-933.584157	1	99.558099228681	603.487256071008	0.005348177094	
147000	-933.941098	1	99.184482632758	611.981020156804	0.014408290578	
148000	-935.837370	1	99.437868897049	655.399167065899	0.057944382470	
149000	-936.857566	1	99.680066593704	672.920625609067	0.072290309916	
150000	-934.764398	1	97.756675303770	612.946952542321	0.008610745227	
151000	-936.242299	1	95.611781012912	625.837514051046	0.013865600971	
152000	-936.817623	1	97.380376892750	657.151170225543	0.051642288707	
153000	-934.643667	1	99.155722780423	631.071223821806	0.035133913231	
154000	-933.566064	1	99.589688509202	603.567899945756	0.005621633045	
155000	-933.705971	1	99.579071992596	611.204127550058	0.015350901809	
156000	-935.554906	1	97.107663001538	628.911190883691	0.024145496772	
157000	-935.302977	1	97.412488983194	626.223769150464	0.022603928867	
158000	-933.496828	1	99.669691063200	600.035497458880	0.001123720407	
159000	-933.491886	1	99.683227973813	601.133805244624	0.002754646505	
160000	-935.662836	1	96.443764172687	620.851786148164	0.011945163055	
161000	-934.239941	1	98.525529035939	607.476043827392	0.005374233394	
162000	-937.534486	1	93.756278449240	636.199148475175	0.016917205323	
163000	-934.996164	1	97.350543190505	612.604109948949	0.006107973692	
164000	-939.117709	1	91.540345946989	649.007724774827	0.020497459707	
165000	-933.828246	1	99.218622363213	607.137331381031	0.008469885164	
166000	-934.046438	1	99.205276743843	616.300967515157	0.019627071778	
167000	-935.119140	1	97.211506713945	615.377255136033	0.008967282855	
168000	-936.589374	1	95.203669611184	630.369915325792	0.017132117946	
169000	-933.685813	1	99.377486242913	602.464806587165	0.002991288320	
170000	-934.277914	1	99.000521538797	620.163133312394	0.023063273853	
171000	-934.042727	1	98.851108129460	607.103558541737	0.006555686317	
172000	-935.268382	1	98.844910774098	640.835329697956	0.043138074882	
173000	-933.708598	1	99.638751763760	612.566592814164	0.017270519107	
174000	-934.965812	1	98.370372915759	629.833283221095	0.030586020190	
175000	-934.464382	1	98.750773807305	621.842847344475	0.023797933333	
176000	-934.736579	1	99.231794623531	633.799254348712	0.038106129226	
177000	-935.691970	1	96.292312610126	617.923866535865	0.007576339940	
178000	-933.917305	1	99.420350065615	615.782008488811	0.020019158278	
179000	-933.536150	1	99.828945836490	609.836845076454	0.014878834428	
180000	-934.162005	1	99.437696850547	623.005413578343	0.028078711974	
181000	-933.393634	1	99.860648406424	602.444845251330	0.005501551824	
182000	-935.363634	1	96.738795403835	612.771771077655	0.003152074245	
183000	-933.297439	1	99.986090732916	598.439721774400	0.000542882601	
184000	-933.964386	1	98.985960147561	607.175946747796	0.007340763878	
185000	-934.742154	1	97.709216266457	608.619502522431	0.002644381001	
186000	-937.252325	1	95.685150529776	651.507912000596	0.040215431098	
187000	-933.708462	1	99.963260175947	617.957722779560	0.024927882055	
188000	-933.973473	1	98.913558863968	602.776675170961	0.000942726356	
189000	-934.158030	1	98.834999298990	613.021311858499	0.013997772395	
190000	-934.053960	1	99.804312672499	624.771716935950	0.031506176266	
191000	-934.504799	1	98.467433673292	618.575074211983	0.018840763041	
192000	-933.764795	1	99.376840507108	608.742145638859	0.011320433401	
193000	-934.763145	1	98.293589663237	623.688755205220	0.023777305441	
194000	-933.832277	1	99.198913681695	606.612474446026	0.007682328937	
195000	-935.652099	1	96.301679069643	615.392862075126	0.004354293035	
196000	-934.021467	1	99.409092235367	618.807406323098	0.023392035685	
197000	-934.520082	1	98.119717274430	610.756718017027	0.007621862883	
198000	-934.315451	1	98.572421951766	613.554700512592	0.013383693692	
199000	-937.010152	1	95.683613742188	646.669419446643	0.035793759186	
200000	-934.235494	1	99.161423202566	621.285067625715	0.025015067867	
201000	-933.993975	1	98.994991327637	609.413774276210	0.010284909237	
202000	-934.330493	1	98.869636859914	619.721905706325	0.021981495500	
203000	-938.387221	1	94.478864256956	662.642272261868	0.045140407217	
204000	-933.437138	1	99.764072279524	599.453941100688	0.000800116450	
205000	-934.174072	1	99.299303676961	621.510158313290	0.025869452309	
206000	-933.446295	1	99.755455624052	600.855160094872	0.002747932082	
207000	-934.474206	1	98.986081148200	625.233882085536	0.028471574332	
208000	-934.956725	1	97.712378207989	620.293980609955	0.017318172066	
209000	-933.425935	1	99.795244566720	601.556420751360	0.003938141661	
210000	-934.175067	1	99.685280393319	626.252359494419	0.032519866763	
211000	-934.665885	1	97.908057647300	612.260650650478	0.008493113820	
212000	-933.571325	1	99.590633231946	604.127829009922	0.006382144209	
213000	-933.782366	1	99.542972900329	613.383981754127	0.017790499038	
214000	-933.798314	1	99.192225614906	602.052854863909	0.001420258909	
215000	-933.449370	1	99.753845884872	601.269372147027	0.003319844722	
216000	-936.678680	1	95.664341521768	639.181988544753	0.028487936647	
217000	-939.627407	1	95.206073668289	687.791874999794	0.067105025435	
218000	-934.645620	1	98.691425280518	625.874628900108	0.027867415370	
219000	-933.670378	1	99.456806566083	605.779388700111	0.007895223688	
220000	-934.508549	1	98.213409169083	613.198990153532	0.011196045837	
221000	-934.157418	1	99.516235342955	623.864494907224	0.029325899093	
222000	-933.711786	1	99.502849880536	609.621700162021	0.013040167911	
223000	-933.953824	1	99.483756141186	617.948801918534	0.022769474702	
224000	-933.832935	1	99.173167970662	605.421789248409	0.005967784832	
225000	-933.932635	1	99.599151187299	619.047333106116	0.024507949671	
226000	-934.374034	1	98.748859428507	619.131470833489	0.020768086597	
227000	-935.112117	1	97.355796843424	618.877376017658	0.013968632490	
228000	-933.916239	1	99.060482921004	606.834605535294	0.007270420008	
229000	-934.366799	1	98.771354682964	619.271701319584	0.021029164625	
230000	-934.383945	1	98.318114713669	609.295766518832	0.006722875160	
231000	-933.725173	1	99.755373743535	615.257087141405	0.020952583160	
232000	-936.445141	1	99.438531578070	665.123689938227	0.065605523574	
233000	-934.467331	1	98.159083283974	608.308254176455	0.004587699208	
234000	-934.764027	1	97.753196204694	612.800761130156	0.008406394671	
235000	-934.172968	1	98.868566973289	614.381159611627	0.015799693669	
236000	-933.576208	1	99.585443975977	604.289762428506	0.006572753949	
237000	-935.664872	1	99.550071838631	653.329793187572	0.056673303150	
238000	-934.526984	1	98.054725482919	607.927371131687	0.003525087374	
239000	-934.640889	1	98.134879728650	617.063771127467	0.015518532078	
240000	-933.908040	1	99.929502505010	622.732685942137	0.029919902413	
241000	-933.769770	1	99.963989981560	619.641819923253	0.026773025792	
242000	-933.687380	1	99.678089084360	612.564803758065	0.017453138041	
243000	-933.335189	1	99.926104148225	598.793503039120	0.000728202182	
244000	-933.561544	1	99.682804863802	607.130958849706	0.010782424285	
245000	-934.506754	1	98.541906057147	619.902591421144	0.020696016975	
246000	-934.066110	1	99.281311966313	618.177641780913	0.022111596149	
247000	-935.165800	1	97.037687714106	610.587151948056	0.001768381943	
248000	-938.110287	1	92.740921048604	637.304448472164	0.013409583574	
249000	-933.652209	1	99.802967842684	613.679752346918	0.019347687912	
250000	-933.410126	1	99.997445417511	608.390998228272	0.013908071160	
251000	-935.258973	1	96.947529904603	614.534297872835	0.006558201887	
252000	-934.495738	1	99.216684666156	628.426058455896	0.032746357339	
253000	-934.715531	1	97.894173198241	614.546654896417	0.011305372555	
254000	-933.478211	1	99.839845048531	607.429362946017	0.011936244085	
255000	-935.759472	1	96.329305099845	622.272965874495	0.013095404520	
256000	-936.597093	1	98.929769629785	664.227123063503	0.063063096466	
257000	-934.655339	1	99.229948053799	632.076611776353	0.036429043794	
258000	-935.252484	1	97.112064615126	619.132537819160	0.013104470572	
259000	-933.462944	1	99.811720167559	605.658982586016	0.009527435547	
260000	-935.622021	1	96.510224768397	620.682726939169	0.012063486071	
261000	-935.398415	1	96.872955277772	619.714914533520	0.012652096921	
262000	-934.218275	1	99.903933562580	629.523031654115	0.036712241595	
263000	-934.281464	1	98.491738758919	609.238720804859	0.007532823766	
264000	-934.780851	1	97.832483596206	615.985448264625	0.012773582501	
265000	-935.100647	1	97.396343411598	619.306092390135	0.014672374732	
266000	-934.444467	1	99.196721193695	627.014885957792	0.031224660820	
267000	-934.076617	1	98.820085190891	608.290659115573	0.007960093756	
268000	-934.252459	1	98.741436926293	614.785803923362	0.015680625514	
269000	-934.888285	1	99.353799870470	637.957599704633	0.042522301809	
270000	-934.877061	1	97.502761081902	609.902193545003	0.003301306861	
271000	-934.341183	1	98.347689853955	606.849717604687	0.003597866376	
272000	-933.662263	1	99.434393330576	603.930154300730	0.005306945880	
273000	-935.673463	1	97.959633536527	640.873562511030	0.039627506281	
274000	-933.463404	1	99.784283280326	604.607571938193	0.008011347225	
275000	-935.007490	1	99.003060701319	637.150408475754	0.040360116775	
276000	-936.045127	1	95.784365014087	621.384623277490	0.009363200663	
277000	-933.541066	1	99.656011615372	604.811574317626	0.007629185882	
278000	-934.958573	1	98.839506539472	634.609346298213	0.037278040699	
279000	-934.783521	1	97.790803311006	615.027723580170	0.011394735184	
280000	-934.488748	1	98.651738491102	621.081508764256	0.022513751259	
281000	-934.871516	1	97.583194105927	613.375758007951	0.008287167426	
282000	-933.996855	1	99.905501815461	624.585008611583	0.031744806165	
283000	-935.129403	1	99.533577480130	643.956179955185	0.048641912089	
284000	-933.939951	1	99.130057642485	610.567109187252	0.012402283118	
285000	-935.503248	1	96.509919628883	612.780485761690	0.001951825741	
286000	-933.424673	1	99.989505647819	608.843189011142	0.014428970575	
287000	-933.969449	1	98.928275369307	604.083931590473	0.002858850830	
288000	-934.776787	1	97.679778128632	610.559036320210	0.005108050053	
289000	-933.815258	1	99.167784608647	602.602718846295	0.002065810396	
290000	-934.982621	1	98.800034149345	634.726353704706	0.037228743717	
291000	-935.436630	1	97.911193737763	635.490072305327	0.034298476949	
292000	-934.367244	1	98.750082657807	618.938188333888	0.020554632951	
293000	-933.326546	1	99.983410576450	603.003133637762	0.006890362709	
294000	-939.501252	1	91.172223674769	654.163607241007	0.024061503504	
295000	-933.756577	1	99.736605275437	615.937516412539	0.021644014930	
296000	-933.457229	1	99.832992443945	606.056921031987	0.010148994176	
297000	-935.443982	1	99.238402268475	647.253700159688	0.050372208745	
298000	-933.675925	1	99.458540059180	606.243292551370	0.008513028398	
299000	-933.372383	1	99.935026671265	604.373024893121	0.008465723573	
300000	-933.991623	1	98.883686951670	602.391807035919	0.000230802964	
301000	-935.021346	1	98.185731652083	629.002495090902	0.028942848143	
302000	-933.336646	1	99.953476489819	602.277222112440	0.005755065379	
303000	-934.208009	1	98.673993256788	611.131834829838	0.010872594403	
304000	-934.798930	1	98.317303045483	624.998507277609	0.025299306401	
305000	-935.305327	1	99.848740333610	649.427099553720	0.054555789128	
306000	-935.016004	1	97.429461745408	616.448680916929	0.011379847828	
307000	-935.524594	1	99.056700051362	647.275047243976	0.049690213601	
308000	-937.290278	1	95.830143060274	653.468889156051	0.042525093540	
309000	-933.738867	1	99.832721361496	616.909302475705	0.023176870718	
310000	-933.695864	1	99.377858824902	603.902516582879	0.004975083806	
311000	-936.001026	1	98.401593392998	650.638593811426	0.050059529169	
312000	-935.548603	1	96.529517805028	617.543831576843	0.008288431785	
313000	-934.393572	1	98.247479813813	604.721821646765	0.000092805880	
314000	-933.552305	1	99.590712448911	601.874345050946	0.003299256647	
315000	-933.517523	1	99.636548813818	600.040297584381	0.000951008377	
316000	-933.887991	1	99.310803449525	612.637368487571	0.015806189108	
317000	-934.244239	1	98.663319800664	612.620355656191	0.012676169552	
318000	-935.452102	1	96.784763246703	619.921900582295	0.012475278657	
319000	-934.200901	1	99.003760510567	617.874733186985	0.020505499263	
320000	-934.177396	1	98.911992333808	615.429271787881	0.017248168194	
321000	-933.650674	1	99.494770229490	605.951834383325	0.008314309987	
322000	-935.622272	1	96.613974425879	622.986736895762	0.015290926700	
323000	-934.966891	1	98.268036699556	628.660465009481	0.028943405920	
324000	-934.266981	1	98.504483710094	608.719294398015	0.006916880335	
325000	-935.346435	1	98.049745788777	634.956397335516	0.034352720009	
326000	-937.002592	1	94.640600676448	634.084340489703	0.018653466089	
327000	-935.652074	1	96.275661099481	613.570438588064	0.001778185823	
328000	-933.750586	1	99.577255755057	612.895723206634	0.017372860941	
329000	-936.058771	1	95.791059674385	622.249696286328	0.010455587826	
330000	-933.794667	1	99.504878281928	613.085405661797	0.017258219127	
331000	-933.850446	1	99.940244052192	621.428483155659	0.028587753603	
332000	-934.208470	1	98.667561008935	610.962404881100	0.010627114789	
333000	-934.492990	1	99.408751067399	630.402024892367	0.035525238372	
334000	-934.589068	1	99.750200607312	635.644701287362	0.041959298131	
335000	-934.485578	1	98.141724652771	609.075543448101	0.005524799575	
336000	-937.653647	1	97.556606868775	671.976775941321	0.063979422914	
337000	-934.348258	1	98.329455736984	606.252103984686	0.002680507701	
338000	-934.924972	1	97.439145846983	610.975879355243	0.004413289342	
339000	-935.346222	1	98.420549517193	638.566704577058	0.039334219277	
340000	-936.781259	1	97.988625689580	660.880915382192	0.056963071406	
341000	-935.688961	1	96.976433132441	630.715929938474	0.025479550001	
342000	-934.392374	1	98.317958410068	609.911746246977	0.007528468456	
343000	-935.279406	1	96.873803125661	612.480094814478	0.003470178116	
344000	-934.711359	1	98.190232632319	620.550894085754	0.019821818138	
345000	-937.046104	1	94.636985866951	635.332864180684	0.019991250885	
346000	-935.171087	1	97.051200178488	612.324516665854	0.004190615988	
347000	-936.385605	1	95.255097256683	623.410275217821	0.009232481687	
348000	-933.696197	1	99.389224843052	604.631283921543	0.006020668910	
349000	-936.269759	1	95.553410404573	625.662427175621	0.013382363442	
350000	-934.121514	1	98.930741370023	613.686087556885	0.015261183844	
351000	-935.338969	1	96.963569964666	619.316219931139	0.012609314315	
352000	-934.161755	1	99.307695327641	621.291946735919	0.025669945824	
353000	-935.099619	1	97.706181683223	624.709596518520	0.022265378190	
354000	-934.525270	1	98.689063732577	622.667468220194	0.024424443901	
355000	-934.706869	1	98.275650916003	621.790689998908	0.021604759946	
356000	-933.469706	1	99.804185001443	605.811009552728	0.009687048266	
357000	-933.906779	1	99.025656124821	603.516354703874	0.002586717735	
358000	-934.135865	1	99.548834625040	623.728824910778	0.029324182407	
359000	-935.273071	1	99.036520146697	642.548121548922	0.045446837214	
360000	-935.812177	1	96.340756500352	624.536609759412	0.015801737531	
361000	-934.195310	1	99.738299061353	627.294865432997	0.033801344727	
362000	-933.604275	1	99.525456383800	603.551438012923	0.005265734744	
363000	-936.931070	1	95.868638131827	646.805591350103	0.036673050271	
364000	-934.404426	1	98.851283672674	621.598085181251	0.023977980133	
365000	-934.648332	1	98.100634214923	616.624202500749	0.014832179618	
366000	-935.567142	1	96.716069322713	622.987922643152	0.015773414533	
367000	-935.254654	1	96.991554125997	615.906225204019	0.008535701212	
368000	-933.835237	1	99.291699425120	609.881056368700	0.012335083122	
369000	-934.920685	1	97.434012869128	610.145878413885	0.003269360736	
370000	-938.488241	1	95.509495191423	671.851693620683	0.056427437329	
371000	-935.568090	1	96.544383810245	619.052718624153	0.010242951050	
372000	-933.947922	1	98.972581514499	604.878783361524	0.004188297912	
373000	-933.320501	1	99.971021408170	601.645296357824	0.004982827202	
374000	-934.204512	1	98.790490631540	613.941777927943	0.014900656221	
375000	-934.346050	1	98.869751138864	620.187429706375	0.022501856841	
376000	-934.006554	1	99.300841789915	616.639872852873	0.020455622686	
377000	-933.855902	1	99.155245158598	606.466514006522	0.007267473573	
378000	-936.687092	1	94.722510197954	623.094124570396	0.006168324753	
379000	-934.430981	1	98.205933470167	607.360111224123	0.003548102767	
380000	-937.630165	1	93.330873466970	630.961963194138	0.008880100443	
381000	-933.449303	1	99.883870877285	607.217973763697	0.011884862648	
382000	-936.140379	1	95.528575174641	617.708921834960	0.003375633650	
383000	-933.615788	1	99.872827025900	613.698912520023	0.019693018974	
384000	-934.178256	1	98.673959363791	609.415362324349	0.008683062858	
385000	-934.904874	1	98.202515448214	626.276287139314	0.026159444002	
386000	-933.655189	1	99.418473602058	601.024928907906	0.001179273256	
387000	-935.702183	1	97.417194956969	636.165411247380	0.032900543427	
388000	-934.333021	1	98.712313820809	617.156668202808	0.018336250210	
389000	-933.816487	1	99.464269067724	613.083358506270	0.017064895317	
390000	-934.289120	1	98.918590957538	619.237806543057	0.021660111801	
391000	-936.444023	1	95.315609061055	627.377636450216	0.014249731703	
392000	-933.694396	1	99.630628693480	611.861016741520	0.016388838900	
393000	-934.727125	1	97.729596901438	608.199699219692	0.002175644832	
394000	-937.300423	1	95.269734037470	648.690079714153	0.035984397336	
395000	-934.230881	1	99.736436948679	628.069565743206	0.034572238001	
396000	-934.623553	1	98.591138933066	623.996518216110	0.025429936837	
397000	-935.047451	1	99.451067480132	641.795235194827	0.046401572520	
398000	-936.700096	1	95.832263076069	641.532471058159	0.031516798675	
399000	-933.791082	1	99.996385482674	620.624333449617	0.027973608855	
400000	-933.325199	1	99.946860818328	600.033678921548	0.002611425136	
401000	-935.000401	1	97.729349139812	622.055307807512	0.019412194573	
402000	-934.211638	1	98.788410351124	614.183745573398	0.015182140258	
403000	-934.253740	1	98.536713627474	609.133568905403	0.007623846225	
404000	-936.120645	1	99.394187720157	659.705069343394	0.061232529175	
405000	-933.447162	1	99.764337422174	601.918611196239	0.004276724697	
406000	-933.443077	1	99.883096816714	606.867119365192	0.011435630305	
407000	-933.955440	1	99.315273379767	615.198035799358	0.018857570704	
408000	-934.657657	1	99.546640583515	635.155583422112	0.040678938928	
409000	-934.213144	1	98.536862665909	604.707013300488	0.001637780148	
410000	-937.967994	1	92.716592831858	629.973979803637	0.004579121382	
411000	-934.685636	1	98.348165599242	622.270868043646	0.022465035611	
412000	-933.405772	1	99.873823819936	604.206961706162	0.007936088688	
413000	-935.078282	1	97.700533732289	623.996728074505	0.021453990435	
414000	-935.280345	1	96.920491014621	614.923674551898	0.006923207856	
415000	-936.585430	1	95.417517565635	633.628556586769	0.021669231722	
416000	-935.921194	1	96.965218511213	636.220166551910	0.031055579593	
417000	-933.648008	1	99.467877360618	604.489183683327	0.006235306343	
418000	-933.538113	1	99.915288893195	611.763427967074	0.017613361752	
419000	-936.521092	1	95.288806583763	629.602120079226	0.016664486236	
420000	-934.918601	1	97.677155514122	618.172217645244	0.014661828174	
421000	-934.363352	1	98.353979259527	609.331860322425	0.006953495104	
422000	-935.535883	1	96.493829204866	615.243365008565	0.005153211875	
423000	-934.598031	1	98.058574618355	613.297713991711	0.010556975697	
424000	-933.323146	1	99.960676194480	601.176561421459	0.004282455324	
425000	-935.146068	1	98.984659006154	639.701272099303	0.042655749340	
426000	-933.740015	1	99.302306205278	603.749030309588	0.004370430841	
427000	-933.807420	1	99.183013172283	602.948300673885	0.002631802661	
428000	-935.710764	1	96.281074885979	618.654766455529	0.008441343296	
429000	-935.105963	1	97.174607730545	613.072738644788	0.005818174283	
430000	-934.030388	1	99.498877621821	620.346868739325	0.025487380399	
431000	-934.205333	1	98.996908205918	617.901542711255	0.020504688848	
432000	-935.710191	1	97.708369133803	639.265119448085	0.037096631987	
433000	-933.745832	1	99.492743148338	610.891133920386	0.014556649667	
434000	-933.929395	1	99.385208642135	615.569250106108	0.019611750068	
435000	-935.599289	1	98.995730054483	648.124705772689	0.050188465660	
436000	-935.253809	1	98.116889604853	633.623168866261	0.033321189560	
437000	-934.828452	1	97.572903386104	609.080947616045	0.002553114006	
438000	-934.068531	1	98.889305190794	610.206692284220	0.010767929103	
439000	-935.150524	1	97.105153112453	613.353032828196	0.005828156485	
440000	-934.551184	1	98.445704499004	619.716152592384	0.020045140420	
441000	-933.818436	1	99.650292261242	616.462170523174	0.021847504781	
442000	-933.303967	1	99.976833409823	599.142013905799	0.001504376351	
443000	-933.780661	1	99.353804179835	608.891366298323	0.011395718530	
444000	-934.188777	1	99.704999780316	626.784786777284	0.033145001314	
445000	-935.260773	1	96.943204403492	614.481093081560	0.006467252672	
446000	-933.996543	1	98.905940625274	605.852701759809	0.005163983979	
447000	-935.938395	1	97.110765232330	638.154184588179	0.033566532616	
448000	-935.748740	1	99.180762432217	652.090947474259	0.054254834619	
449000	-935.175986	1	97.084301672187	614.328063294664	0.006988031886	
450000	-933.903454	1	99.455553560883	615.933928254678	0.020355619672	
451000	-935.651212	1	96.594720596530	623.664235409042	0.015986524127	
452000	-934.452043	1	98.948817476053	624.202125948961	0.027219418415	
453000	-933.813360	1	99.375500517318	611.016378261980	0.014146633158	
454000	-933.874396	1	99.752866559020	619.594853118200	0.025790963444	
455000	-936.817201	1	94.790048883723	630.613407588842	0.015481479291	
456000	-933.629166	1	99.475053982869	602.892157865868	0.004099503213	
457000	-934.470593	1	98.160358389733	608.713460692218	0.005138128800	
458000	-933.710623	1	99.955425415325	617.906385270151	0.024836297806	
459000	-933.430634	1	99.809573190667	603.113306443472	0.006144039575	
460000	-933.551799	1	99.714309354151	607.572184621446	0.011500012939	
461000	-934.357601	1	98.828841204746	619.902007319837	0.021998535063	
462000	-933.761057	1	99.701876079601	615.508315581231	0.020995751649	
463000	-934.208775	1	99.540936962032	625.401960664663	0.031032869376	
464000	-935.234156	1	98.113057642791	633.144191931142	0.032830242884	
465000	-933.966609	1	99.873049805509	623.485075433483	0.030464804966	
466000	-933.774125	1	99.314914392405	607.240813549299	0.009089213416	
467000	-936.732728	1	97.364039391580	655.562301731291	0.050255364711	
468000	-933.870382	1	99.465974030819	615.023121228625	0.019351978521	
469000	-934.638016	1	97.874552039664	608.133265876734	0.002854706014	
470000	-935.907980	1	96.460180895947	629.560894560780	0.021961282549	
471000	-933.915394	1	99.663066242317	619.472624343299	0.025259594927	
472000	-933.507506	1	99.701439662084	604.262658940094	0.007131270515	
473000	-933.647355	1	99.640044204400	610.146076794541	0.014351236224	
474000	-934.419631	1	98.628238382735	618.567025782698	0.019573102925	
475000	-935.195405	1	98.733809212634	638.429822893919	0.040471670594	
476000	-934.491001	1	98.492712452599	618.561119017652	0.018941536005	
477000	-934.014898	1	98.873673413036	605.750817986239	0.004858246221	
478000	-934.099727	1	98.868930700696	611.216698725005	0.011936688658	
479000	-936.748967	1	97.204691111969	654.636527456431	0.048865741828	
480000	-933.762014	1	99.296678478370	605.606138815572	0.006849281194	
481000	-933.651459	1	99.460518209416	604.404583962513	0.006083590854	
482000	-934.577915	1	98.192921143469	615.818760037414	0.014306512932	
483000	-933.948985	1	99.238581823682	613.483044209294	0.016477453080	
484000	-935.372317	1	96.729634099363	613.130412070852	0.003584951593	
485000	-933.580259	1	99.965503579067	614.138902637080	0.020629380971	
486000	-935.121195	1	99.977078505334	647.221443726563	0.053177245774	
487000	-933.539014	1	99.852591609630	610.490373983254	0.015787958452	
488000	-933.882245	1	99.297685742037	612.118014926822	0.015116629663	
489000	-933.554397	1	99.587303419972	601.876451853539	0.003284125872	
490000	-936.491413	1	95.928123356011	637.788518641540	0.028216612286	
491000	-933.843290	1	99.343991197198	611.554538653098	0.014653249015	
492000	-935.010025	1	98.415408707624	631.359515378792	0.032320311682	
493000	-934.623527	1	98.595548493730	624.055441834552	0.025512790749	
494000	-937.851963	1	92.841035562329	626.198737349209	0.000366475709	
495000	-935.786105	1	97.665495354185	640.413305123966	0.038006170162	
496000	-933.607737	1	99.572345669608	606.091141371407	0.008887995907	
497000	-933.711760	1	99.532932762063	610.376376005309	0.014118744621	
498000	-935.258036	1	97.111124196620	619.344461460200	0.013354350200	
499000	-933.431805	1	99.800437006646	602.681127206243	0.005510603170	
500000	-934.689546	1	98.427072379656	623.530862317723	0.024199553359	
501000	-935.794786	1	97.991169876705	643.526088391741	0.042192996475	
502000	-936.132308	1	96.957668025187	640.760887415217	0.035442218224	
503000	-934.046533	1	99.182566133884	615.902248402610	0.019061103513	
504000	-933.565017	1	99.936183711677	613.114808947107	0.019304821173	
505000	-934.676242	1	97.833446538262	609.720467886293	0.004787375659	
506000	-933.451887	1	99.760854949436	602.261563548351	0.004730694938	
507000	-934.915224	1	98.038789037343	624.310143059420	0.023318242474	
508000	-933.923075	1	99.390782213567	615.456674361795	0.019507219440	
509000	-939.278727	1	93.275223181158	669.207320757131	0.045971510893	
510000	-933.908743	1	99.096445956767	607.784204995017	0.008696072071	
511000	-934.243026	1	98.556969977880	609.210026451476	0.007826247442	
512000	-938.027039	1	93.059237194120	640.151856554479	0.018024034343	
513000	-935.633072	1	97.214504102298	632.283399300281	0.028141619594	
514000	-934.467673	1	98.591591780521	619.491042341878	0.020457257753	
515000	-933.362684	1	99.930519415402	603.427555398105	0.007188018839	
516000	-933.506163	1	99.680023848688	602.936664530047	0.005232711818	
517000	-935.199539	1	97.279931829374	620.667070433169	0.015724325197	
518000	-934.195194	1	98.656328237611	609.837947233681	0.009138936001	
519000	-934.187973	1	99.011527746678	617.591447867181	0.020217836479	
520000	-934.107159	1	98.762901839798	608.088611494261	0.007405367768	
521000	-933.480385	1	99.831129503236	607.287134649046	0.011713314534	
522000	-936.401228	1	99.373766796063	664.021695139913	0.064524724233	
523000	-934.011367	1	98.856697320740	603.647080558415	0.001866521702	
524000	-936.711847	1	98.226703252946	661.380722695427	0.058245485099	
525000	-933.842977	1	99.193757747045	607.157957824483	0.008371263241	
526000	-933.778294	1	99.672608329646	615.569438448430	0.020931914720	
527000	-934.438175	1	98.244798529374	610.131060799730	0.007442785428	
528000	-933.597306	1	99.738690549692	610.325565331350	0.015044093115	
529000	-934.971121	1	97.443752664325	614.529143475476	0.009055223367	
530000	-933.518148	1	99.986770461697	612.422113916578	0.018727008474	
531000	-933.799546	1	99.211629646552	604.347356343330	0.004713911848	
532000	-934.047637	1	98.795542356953	603.022136014755	0.000652355568	
533000	-933.399326	1	99.825434428705	599.744176383387	0.001548609334	
534000	-933.777163	1	99.932657306991	619.418115026352	0.026392248264	
535000	-933.724996	1	99.414529906673	607.729310152903	0.010216902007	
536000	-934.622366	1	97.942623376911	610.657690494641	0.006591148421	
537000	-934.372298	1	98.943587228554	622.010501014692	0.024839150457	
538000	-933.644572	1	99.695708794949	611.293684338205	0.016014233002	
539000	-934.530343	1	98.205755017297	614.047118297822	0.012210200741	
540000	-934.394176	1	98.304819253166	609.481532014551	0.006899021682	
541000	-933.805776	1	99.505345064966	613.500996380127	0.017752669126	
542000	-935.600508	1	98.743195623034	646.166465601868	0.047509509921	
543000	-934.181304	1	99.556560452288	624.927903095352	0.030608993900	
544000	-934.831626	1	99.952608830715	641.919958060231	0.048475021697	
545000	-936.197333	1	97.334161289103	645.550617526977	0.041414969065	
546000	-934.672596	1	99.132891966639	631.464332641407	0.035426613437	
547000	-933.654739	1	99.630625685723	610.240928655077	0.014422386061	
548000	-933.620082	1	99.641202821747	608.936010060038	0.012858585625	
549000	-935.057087	1	97.288221390159	614.308726777528	0.007994972305	
550000	-933.840033	1	99.818064344799	619.555761016539	0.026036467699	
551000	-933.983351	1	98.897923737908	602.837397760256	0.000944418927	
552000	-934.164970	1	99.210849284437	620.014840659648	0.023841773521	
553000	-935.125729	1	97.247390719733	616.802441614901	0.010923864381	
554000	-939.438167	1	91.383574912136	655.142850953962	0.025922050104	
555000	-936.534756	1	99.331463128632	665.836529307206	0.065760721187	
556000	-933.774098	1	99.248638065215	603.965171626097	0.004385297576	
557000	-934.861960	1	97.973098816838	621.717754493506	0.020147248876	
558000	-933.481475	1	99.718536281721	602.755206613307	0.005185663464	
559000	-933.500422	1	99.871329657037	609.304048791095	0.014428251546	
560000	-933.891074	1	99.229565085955	610.877499843037	0.013271091484	
561000	-936.677374	1	95.174559415393	632.657231995039	0.019525764999	
562000	-936.333840	1	97.582128326263	650.170901050860	0.046491487826	
563000	-933.458511	1	99.731186034469	600.023637540113	0.001439222597	
564000	-935.036607	1	97.241383298686	609.892508815304	0.001901770926	
565000	-933.978227	1	99.825339974612	623.198095343491	0.029959529241	
566000	-935.821359	1	98.026376351738	644.337110487636	0.043067447875	
567000	-935.307612	1	97.064639392168	620.322948641983	0.014298278409	
568000	-935.005432	1	97.692972247028	621.595672245026	0.018722843655	
569000	-933.943049	1	99.109864639659	610.162583737885	0.011797894070	
570000	-933.778227	1	99.982427248739	620.109112021139	0.027358949223	
571000	-933.928302	1	99.001948464411	604.637207337722	0.004011671834	
572000	-934.623572	1	98.936811870708	628.256327493914	0.031388525412	
573000	-934.010824	1	99.382861395865	618.095059226086	0.022478068380	
574000	-934.688773	1	99.641881931346	636.628024845837	0.042442083525	
575000	-937.233086	1	98.798772136282	673.246726300884	0.069384908485	
576000	-933.904727	1	99.061528131938	605.930905141876	0.006074430763	
577000	-933.892535	1	99.117416295860	607.514690934208	0.008451136817	
578000	-938.410264	1	92.116791520089	635.373421220253	0.008154638461	
579000	-934.932435	1	99.119678400944	636.722263256978	0.040429015548	
580000	-936.078350	1	99.848629492779	662.021447018017	0.064712575919	
581000	-934.950754	1	97.659322029422	619.040994109681	0.015606161684	
582000	-933.561189	1	99.566795034731	600.049140516172	0.000584762606	
583000	-934.443030	1	98.172775635096	605.895498479604	0.001346568651	
584000	-935.076589	1	97.872390942888	626.429167582647	0.024870484946	
585000	-934.339914	1	98.373634420876	608.365159235177	0.005776603909	
586000	-934.947260	1	99.689344919398	641.901640699908	0.047430543184	
587000	-933.849636	1	99.181743206221	607.136160554938	0.008282084131	
588000	-936.011589	1	95.774622452621	619.098939254862	0.006448795736	
589000	-935.805527	1	98.664070444971	649.210099409637	0.049845224513	
590000	-933.961945	1	99.101136454551	610.844940514004	0.012607038722	
591000	-935.575880	1	97.631392054718	635.629453919918	0.033269128558	
592000	-933.474331	1	99.706726353469	600.289707977952	0.001686790485	
593000	-933.725873	1	99.421568209358	608.007387608043	0.010607591255	
594000	-934.621293	1	98.012581519571	613.145521391464	0.010138328478	
595000	-933.531434	1	99.672921861235	604.831463961067	0.007741591267	
596000	-934.444324	1	98.178747686600	606.898046791515	0.002771051392	
597000	-934.562491	1	98.065453562343	611.479487727082	0.008281892748	
598000	-934.204320	1	98.551130181865	604.706704527082	0.001713956267	
599000	-936.456252	1	95.671789875895	633.640374799357	0.022814649891	
600000	-934.428787	1	99.370935117369	628.587261212155	0.033558644018	
601000	-935.152851	1	98.760725539448	637.828815829679	0.040017721751	
602000	-934.182124	1	99.069886431893	618.368187138163	0.021367049769	
603000	-933.472390	1	99.945895794552	609.852033346889	0.015456589659	
604000	-934.249737	1	99.039524434349	619.926090330659	0.022975380021	
605000	-933.455111	1	99.763345181298	602.803800052662	0.005484934743	
606000	-934.800996	1	98.022728532651	620.599490804280	0.019107421032	
607000	-936.365854	1	95.155241001027	617.440330054765	0.001039820350	
608000	-933.937187	1	99.239241271808	613.041383732981	0.015952108118	
609000	-934.294294	1	98.982033036568	620.363040217624	0.023201850811	
610000	-936.172224	1	95.769431192283	626.417421759216	0.015284129912	
611000	-935.203396	1	98.954380943169	640.538652399031	0.043302480928	
612000	-934.270647	1	98.816140370769	616.910877366937	0.018533026132	
613000	-935.365149	1	97.163020352732	624.203806104401	0.019237933821	
614000	-934.678697	1	98.082652408344	617.426244215766	0.015700968226	
615000	-934.611769	1	99.276664191363	631.616307297450	0.036171924720	
616000	-934.785741	1	97.636498582479	608.456864528403	0.002033727069	
617000	-933.839237	1	99.130030303135	602.777050520091	0.002108771172	
618000	-935.120885	1	99.287001934359	641.799421931773	0.045760393478	
619000	-935.807741	1	98.038776652867	644.184436925968	0.042978744310	
620000	-935.740062	1	96.855174546499	630.459552889359	0.024676778298	
621000	-936.003296	1	96.222928438970	628.762506742782	0.020019751808	
622000	-934.920017	1	97.636812966064	617.322734598906	0.013450700371	
623000	-935.554322	1	98.392492944603	642.394467159031	0.042760206352	
624000	-933.943308	1	98.960215738284	602.066659435963	0.000181541718	
625000	-936.267986	1	95.331946013660	618.616632588328	0.003542731740	
626000	-933.968028	1	99.070586242358	610.306826291243	0.011786205065	
627000	-936.134610	1	95.538285857064	617.717107096923	0.003437268863	
628000	-933.299404	1	99.996147325307	600.843543414680	0.004007274152	
629000	-933.663985	1	99.829168420507	614.532320421187	0.020457402260	
630000	-933.860679	1	99.639992590248	617.575358037857	0.023055306820	
631000	-933.889891	1	99.847429270408	621.257906675351	0.028001855122	
632000	-934.482378	1	98.213636602490	611.797932799287	0.009432221300	
633000	-933.393101	1	99.910259555134	604.813006753115	0.008918733034	
634000	-934.588121	1	98.093021336193	613.783953582196	0.011333463993	
635000	-934.589498	1	97.948560920201	607.616451885856	0.002537657197	
636000	-935.069064	1	97.267665437451	614.313090851741	0.007896947087	
637000	-935.585342	1	96.436359521139	616.429675772054	0.006398029295	
638000	-936.358314	1	95.250190304558	621.739318180654	0.007134618853	
639000	-934.360586	1	98.366196307814	609.654138544593	0.007437493224	
640000	-933.313801	1	99.967270640882	600.284201519308	0.003073011110	
641000	-936.206447	1	97.339326855142	645.771171252794	0.041635267761	
642000	-933.559240	1	99.902396673652	612.280864410298	0.018166906464	
643000	-933.679167	1	99.714612280433	612.978306931690	0.018113806033	
644000	-937.766814	1	97.438305576094	672.989660009441	0.064311361777	
645000	-934.704951	1	99.546501661504	636.092039841641	0.041558750670	
646000	-936.381467	1	95.408509057634	626.923550601508	0.014163869365	
647000	-934.990282	1	97.719140622539	621.552070330111	0.018793867641	
648000	-933.581780	1	99.903615356152	613.096728564376	0.019132694161	
649000	-934.621640	1	98.226923610506	618.187580636206	0.017273890244	
650000	-933.610198	1	99.498460706258	602.156067841790	0.003202866029	
651000	-935.425779	1	96.623011938068	611.289582718464	0.000509548752	
652000	-933.671073	1	99.762795505288	613.595800696528	0.019063498341	
653000	-934.106457	1	99.725445263828	625.105672849719	0.031514434943	
654000	-934.149606	1	98.785728092628	611.370657442620	0.011721574121	
655000	-933.348347	1	99.922341194004	601.458453010135	0.004470845224	
656000	-933.650379	1	99.658124481420	610.696561572645	0.015111199205	
657000	-935.836893	1	96.299235155767	624.621364864038	0.015704518400	
658000	-936.791128	1	94.499024383612	620.590958273154	0.001766531861	
659000	-936.077177	1	97.205679706021	642.008093737501	0.037634042467	
660000	-935.872832	1	97.878916540996	644.049788869562	0.042222037784	
661000	-934.867917	1	99.500765301292	638.846205764445	0.043926634506	
662000	-935.151577	1	97.706508212022	626.183853911453	0.023871972172	
663000	-934.929859	1	97.448134812329	611.909561826994	0.005698142028	
664000	-935.065157	1	97.342570616571	616.461829297988	0.010970325170	
665000	-933.531382	1	99.874670470163	610.666281682083	0.016105838908	
666000	-934.556153	1	99.949705117496	636.767052473162	0.043801442663	
667000	-934.943256	1	97.404502911572	610.705735354918	0.003870104505	
668000	-934.729401	1	98.590136227987	626.718081448130	0.028313104650	
669000	-933.866160	1	99.939626770946	621.817206157455	0.028997869717	
670000	-933.827445	1	99.952925425362	621.002810154396	0.028189055644	
671000	-933.668705	1	99.461247268587	605.846245018041	0.008005787785	
672000	-934.344965	1	99.728211465920	630.460153661658	0.036905996823	
673000	-933.902923	1	99.026870051731	602.746587909303	0.001511877759	
674000	-934.077837	1	99.500183940837	621.635388847649	0.026888107543	
675000	-933.913899	1	99.166089597030	610.282999035172	0.012223748823	
676000	-935.605592	1	97.007360387255	628.908123008666	0.023697952814	
677000	-936.136786	1	96.834953037677	639.625826876942	0.033846871704	
678000	-933.816997	1	99.518355069672	614.146476787143	0.018572654055	
679000	-935.406439	1	96.662190595283	612.247830114126	0.002037329340	
680000	-935.422989	1	96.776095387673	618.349474665271	0.010516683385	
681000	-934.015007	1	99.284088439546	616.628997325898	0.020366375181	
682000	-935.135770	1	97.928517555069	628.694573620383	0.027511893978	
683000	-934.232017	1	98.696696078524	612.909480191361	0.013193856566	
684000	-933.444602	1	99.909806725542	607.715261535021	0.012639051537	
685000	-935.875540	1	96.080896756432	621.292960291564	0.010711238196	
686000	-936.012950	1	95.734061783816	617.330994439902	0.003951055494	
687000	-935.182489	1	98.943418889750	640.042734818398	0.042804838633	
688000	-933.830927	1	99.148185400547	603.360061040916	0.003020598073	
689000	-933.599680	1	99.562009993650	605.087223377522	0.007515673434	
690000	-936.344249	1	95.198544198246	618.132626021231	0.002200413408	
691000	-933.884454	1	99.258630331284	611.301734588542	0.013933898065	
692000	-933.874546	1	99.681505320827	618.592436265253	0.024373057914	
693000	-934.580761	1	99.316098886388	631.350396333622	0.036074457492	
694000	-933.844265	1	99.327259448007	611.202191872829	0.014142282320	
695000	-934.232698	1	99.848079136634	629.267075598349	0.036228461883	
696000	-935.191150	1	99.549541711076	645.186850561814	0.049781136167	
697000	-933.495098	1	99.848622535608	608.496496489642	0.013318560633	
698000	-933.941588	1	99.375465424029	615.802830029955	0.019836599615	
699000	-936.778550	1	94.986307009475	632.749970328169	0.018770277908	
700000	-933.962250	1	98.935662685743	603.548048735361	0.002150567732	
701000	-934.637519	1	97.903908310928	610.024843269511	0.005557809660	
702000	-935.195497	1	99.897909608802	647.911580153051	0.053462234169	
703000	-933.797070	1	99.650259945353	615.794512783453	0.021087269408	
704000	-937.247105	1	93.884792409747	627.523402893323	0.007458344888	
705000	-933.798576	1	99.221709928347	604.893286573553	0.005507220245	
706000	-935.019987	1	99.600664364948	642.511196842885	0.047626116621	
707000	-934.520900	1	98.479783936718	619.318504496146	0.019749025607	
708000	-933.619391	1	99.475269795443	600.812550583849	0.001183228782	
709000	-933.800030	1	99.395595342030	610.919042864597	0.014123958250	
710000	-936.098328	1	96.311244116542	632.700443848111	0.024646521465	
711000	-935.122627	1	97.902116291105	628.028482904364	0.026698924952	
712000	-933.779364	1	99.563653026593	613.672788911653	0.018227591765	
713000	-933.916797	1	99.075544611769	607.511794393211	0.008235876704	
714000	-934.200391	1	98.665257148714	610.444425324745	0.009958959609	
715000	-934.288435	1	99.430382981961	626.014289626674	0.031192426624	
716000	-933.424257	1	99.785570533970	599.815343252450	0.001435174442	
717000	-933.941267	1	99.584696592287	619.082994798907	0.024482832514	
718000	-935.430524	1	98.670896527157	642.426933259964	0.043894297438	
719000	-935.536151	1	97.223316700571	629.954878658121	0.025760199068	
720000	-934.103152	1	98.839783942998	610.554999798745	0.010963376830	
721000	-936.037704	1	95.663296419318	614.882468925083	0.000284837088	
722000	-937.249421	1	95.775351657328	652.232445456861	0.041218386119	
723000	-934.156187	1	99.379825360334	622.109727272701	0.026869945688	
724000	-933.500129	1	99.726211737513	604.818064589833	0.007994669284	
725000	-934.220628	1	98.711251589618	612.760804634428	0.013081676034	
726000	-933.357928	1	99.956778976930	604.244048171773	0.008405785498	
727000	-933.541160	1	99.598499959543	599.759163217785	0.000339065765	
728000	-935.400328	1	96.715532898914	614.897270880256	0.005842492480	
729000	-933.305899	1	99.982040498687	600.498809314169	0.003452185588	
730000	-933.483635	1	99.689931288128	599.337254491970	0.000227570263	
731000	-933.745630	1	99.848224717886	617.340978433404	0.023729394614	
732000	-934.272252	1	98.439238463387	603.946682615944	0.000032547473	
733000	-934.084157	1	98.746534704905	604.709977549779	0.002762208975	
734000	-936.413498	1	95.662978674625	632.318359246637	0.021362862550	
735000	-935.022725	1	97.274314931603	610.795618582187	0.003307519028	
736000	-934.238638	1	98.495908333567	604.744863822702	0.001470767155	
737000	-933.588348	1	99.586576574716	605.315784230714	0.007942817905	
738000	-934.273797	1	98.791916219624	616.573615273579	0.018028158915	
739000	-934.277574	1	98.476689545518	608.253017583849	0.006158356344	
740000	-934.303444	1	99.256542662531	624.308158203771	0.028669450054	
741000	-937.625074	1	95.109288812645	653.677825708975	0.039861616438	
742000	-936.178367	1	97.734486377453	648.564162910569	0.045681369961	
743000	-934.928694	1	97.593956541520	616.665061340318	0.012446177141	
744000	-934.981360	1	99.816592139759	643.535986428633	0.049371798190	
745000	-935.029484	1	98.424528096459	631.898149285556	0.032897569008	
746000	-934.881065	1	97.500039778398	610.189151602511	0.003675188819	
747000	-933.855280	1	99.731259944231	618.764125712654	0.024784336754	
748000	-934.978729	1	98.170585184195	627.762118222761	0.027587332761	
749000	-935.137695	1	97.401375651255	620.799804625560	0.016450343959	
750000	-933.996352	1	99.520554115021	619.711574364807	0.024888703616	
751000	-937.383181	1	93.677516996013	628.447204926776	0.007554288538	
752000	-934.342126	1	98.630594047866	615.915010532750	0.016499220043	
753000	-941.232474	1	91.699873567122	690.867044612534	0.056840683038	
754000	-933.781372	1	99.333888547972	608.319613624375	0.010571366238	
755000	-935.021721	1	98.169768296358	628.819881956370	0.028685216320	
756000	-934.819158	1	99.157032740535	634.783269779312	0.038743711884	
757000	-935.524002	1	98.501256411005	642.751541977139	0.043516114680	
758000	-933.800941	1	99.603976206753	615.136760943708	0.020119818729	
759000	-938.520230	1	93.205641690973	654.073580147356	0.032532852626	
760000	-934.906065	1	97.919760062283	622.224498270462	0.020473676717	
761000	-934.060435	1	99.691021654937	623.594778623706	0.029796759777	
762000	-934.212205	1	99.219406940908	621.450762402325	0.025452139148	
763000	-933.659939	1	99.782398399518	613.570918545962	0.019125311820	
764000	-934.271177	1	99.093978609453	621.325648736088	0.024760038939	
765000	-933.300917	1	99.995281561662	600.990979381309	0.004207328805	
766000	-934.481493	1	98.190102057298	610.911715763563	0.008178364125	
767000	-933.581081	1	99.783756747323	610.672588391085	0.015681337801	
768000	-936.037868	1	96.621937825276	635.049269403240	0.028419177239	
769000	-934.603555	1	98.117237347967	615.133154047344	0.013112032642	
770000	-934.755483	1	97.735511201410	611.522916097419	0.006664814614	
771000	-934.367170	1	98.858957812394	620.643833261571	0.022960338826	
772000	-935.201683	1	98.317294723331	634.562933984822	0.035079118612	
773000	-934.045713	1	98.818788078334	605.498571534690	0.004228454652	
774000	-934.713243	1	98.942977931622	630.372018371358	0.033550516603	
775000	-934.663524	1	99.377492689287	633.690812311163	0.038597711568	
776000	-934.206552	1	98.548428840016	604.844483531626	0.001892396714	
777000	-934.776174	1	98.181503654501	622.406233732283	0.021863805497	
778000	-933.745556	1	99.649617241579	614.089653200417	0.019115623664	
779000	-933.341168	1	99.973117193694	603.706028157932	0.007776548441	
780000	-934.432930	1	98.627619865137	618.986663484598	0.020049257574	
781000	-933.968527	1	99.661196208017	620.881765338547	0.026783096204	
782000	-933.825554	1	99.269775450106	608.746198525721	0.010797067361	
783000	-935.497729	1	97.183139801588	628.395806586053	0.023928553486	
784000	-933.468777	1	99.857406120884	607.452687808156	0.012051886936	
785000	-933.959732	1	99.997523888392	624.760988615163	0.032317358227	
786000	-936.319506	1	99.974063480494	666.559054379445	0.068632681516	
787000	-934.976138	1	98.761166091970	634.208338225623	0.036568593969	
788000	-933.679616	1	99.399188915946	603.498491253875	0.004534626284	
789000	-936.122591	1	95.962831826958	628.237516244820	0.018248686991	
790000	-935.604674	1	96.344157588589	612.637619023496	0.000868781460	
791000	-936.303956	1	99.282375414427	661.890866150370	0.062538563968	
792000	-933.701612	1	99.931703218861	617.305298464951	0.024063799292	
793000	-934.696872	1	97.920534190589	614.358347424998	0.011200967457	
794000	-933.629893	1	99.599098860088	608.252604112606	0.011794730312	
795000	-938.174369	1	95.760327920836	668.418150916045	0.054673246241	
796000	-936.733835	1	98.233506510688	661.785147823841	0.058591727956	
797000	-934.365511	1	98.601514378710	616.200760486041	0.016699877111	
798000	-935.074868	1	98.635939004097	635.050996776385	0.036867635968	
799000	-933.462238	1	99.789613541745	604.749612221942	0.008225879770	
800000	-935.782535	1	96.569399059030	627.532230420976	0.020237278044	
801000	-934.872434	1	97.715062027577	617.136042440829	0.013601800607	
802000	-933.915652	1	99.699077022322	619.977418828902	0.025970097276	
803000	-933.807816	1	99.629219592374	615.786363113735	0.020981813416	
804000	-933.938172	1	98.970419798698	602.817240709398	0.001307610987	
805000	-934.281683	1	98.508719011436	609.920874838573	0.008504571034	
806000	-933.470667	1	99.861583179752	607.666795886313	0.012342446742	
807000	-933.587786	1	99.851102212484	612.319605660363	0.017972962597	
808000	-933.362751	1	99.912090768103	602.425975707931	0.005742810067	
809000	-935.958636	1	99.938899532451	660.723077481065	0.064033608492	
810000	-934.684789	1	98.219162880503	620.185378868250	0.019539304001	
811000	-934.139390	1	99.145740623304	618.267151063957	0.021597687638	
812000	-934.551115	1	98.825809431270	625.170570361205	0.027709355411	
813000	-934.516009	1	98.285630018052	615.364429068803	0.014202782594	
814000	-934.985066	1	97.419135750418	614.518474787913	0.008918746906	
815000	-937.685630	1	97.433785721270	671.693314090350	0.063322121866	
816000	-933.479123	1	99.808760500014	606.526312810554	0.010632478622	
817000	-935.613994	1	97.697063272406	637.132831842755	0.035007651502	
818000	-933.561417	1	99.772600306091	609.588541314277	0.014303446178	
819000	-934.683602	1	98.524220942884	624.699908114995	0.025890312107	
820000	-937.995067	1	92.666438270421	629.788356102172	0.004087751819	
821000	-934.480082	1	98.272326392459	613.429871684404	0.011771901546	
822000	-933.561948	1	99.578247713520	602.212609009877	0.003703626072	
823000	-935.461145	1	96.929039525642	623.280798935229	0.017108214703	
824000	-934.723708	1	98.300487803837	622.665513161353	0.022686453090	
825000	-936.511917	1	95.316542887422	629.788533748018	0.017002849716	
826000	-933.891319	1	99.427544321893	615.042765662175	0.019197047496	
827000	-935.037443	1	97.297377885343	613.352239705951	0.006810368392	
828000	-935.250133	1	97.146011739531	619.806561833867	0.014073354895	
829000	-935.753797	1	97.082580736444	633.639017637075	0.028960091789	
830000	-934.528182	1	98.812279011241	624.408771014930	0.026842633735	
831000	-934.191952	1	98.707745968415	611.289562397790	0.011237183788	
832000	-933.730549	1	99.394864326926	607.391680501090	0.009684749819	
833000	-935.504169	1	97.474275722710	632.245570133359	0.029218292435	
834000	-935.003388	1	99.799251565784	643.793664906798	0.049530590813	
835000	-933.703319	1	99.354166001071	603.016075677769	0.003633765806	
836000	-933.692041	1	99.411995673759	605.431132500975	0.007206508455	
837000	-934.667162	1	99.247592837180	632.502931850166	0.036917350700	
838000	-933.583766	1	99.584487221699	604.872971839118	0.007346035193	
839000	-933.599231	1	99.506482774186	600.353362522592	0.000694517237	
840000	-937.318511	1	93.819148125446	629.268028282314	0.009252830852	
841000	-934.294397	1	98.663314462695	614.762009886919	0.015281102656	
842000	-935.758023	1	96.108535318836	614.087529978834	0.001589694662	
843000	-934.013117	1	99.406946351618	618.531246732466	0.023074751019	
844000	-934.628592	1	99.389308301003	633.082876848731	0.038061266470	
845000	-933.617478	1	99.652369076724	609.107561991366	0.013126751941	
846000	-933.775044	1	99.242768103362	603.620537930950	0.003881086684	
847000	-933.546830	1	99.671917142099	605.870173213543	0.009100730676	
848000	-934.458239	1	98.307354479011	613.324246674714	0.011812168089	
849000	-939.807253	1	90.087220683117	646.600761417496	0.011241775723	
850000	-935.549555	1	96.570951908414	618.877032988926	0.010157206875	
851000	-936.552789	1	95.976464633421	639.769795506808	0.030396264255	
852000	-934.193773	1	98.995505538690	617.507071789433	0.020047824214	
853000	-933.556108	1	99.618185983702	604.223431690151	0.006652093483	
854000	-933.557429	1	99.904696089760	612.260018862697	0.018152990706	
855000	-933.942520	1	99.409091263089	616.406431825483	0.020684244748	
856000	-933.819712	1	99.584974629405	615.423284085526	0.020362625458	
857000	-934.916877	1	98.007382819784	623.898878447163	0.022727654940	
858000	-934.651638	1	98.162535708023	618.023916672177	0.016781078308	
859000	-934.591301	1	99.222177374681	630.616730984742	0.034961178611	
860000	-935.424106	1	97.895863113430	635.058063504774	0.033811668261	
861000	-933.873504	1	99.448560558486	614.815898299264	0.019030455828	
862000	-935.480173	1	96.970319417230	624.642492881322	0.018847022909	
863000	-934.146097	1	98.707991566756	608.584368860787	0.007775581143	
864000	-933.650721	1	99.562189725149	608.253038282767	0.011613922124	
865000	-934.115758	1	98.849502633639	611.466726597192	0.012153327002	
866000	-934.268582	1	98.458708196882	606.126111153748	0.003192062573	
867000	-934.012777	1	99.237097319949	615.737939114389	0.019122880302	
868000	-935.181445	1	99.008710059814	640.587935014280	0.043563407519	
869000	-933.526744	1	99.774341538305	608.020881777448	0.012361407617	
870000	-936.778465	1	97.891380896094	660.158346935792	0.056020703060	
871000	-933.926266	1	98.990874299850	603.064575540270	0.001767155514	
872000	-936.642466	1	99.223826939403	666.826446026473	0.066123015478	
873000	-937.725998	1	94.737587939772	652.338696852348	0.037172666714	
874000	-933.357752	1	99.947882699304	603.846625448838	0.007834854595	
875000	-934.490489	1	98.434552623230	617.478525806350	0.017416894439	
876000	-934.010837	1	98.889915250443	606.319217240775	0.005708861293	
877000	-935.229123	1	96.995440727099	614.408075909589	0.006639158724	
878000	-936.064481	1	95.657207517980	617.833265047770	0.004209983643	
879000	-935.200123	1	97.612812616757	626.208488844845	0.023481850758	
880000	-933.485003	1	99.694168453705	601.096720642906	0.002760846072	
881000	-935.020800	1	99.640810388231	642.849239709848	0.048082591249	
882000	-934.243935	1	98.662860616607	612.594421325275	0.012641926476	
883000	-934.288734	1	99.616020443089	628.077345699294	0.034075423071	
884000	-934.130887	1	98.905206443611	613.500295632711	0.014915393013	
885000	-934.148382	1	98.723292959490	609.327619157984	0.008817736183	
886000	-934.752037	1	97.716585999624	610.297444743447	0.004950687670	
887000	-934.227728	1	98.803323472748	615.124377020123	0.016376627961	
888000	-935.541773	1	98.671473141500	644.510598493654	0.045766168736	
889000	-934.072018	1	98.779452331965	605.809577206038	0.004446114023	
890000	-935.044635	1	97.293703167494	613.703489270643	0.007245770400	
891000	-934.493567	1	98.592278250735	620.305043401923	0.021378304763	
892000	-934.931910	1	97.599933742271	616.955530235891	0.012828500537	
893000	-933.779341	1	99.231557651914	603.239380324183	0.003294953124	
894000	-935.175232	1	99.032996434746	640.678218051495	0.043742151537	
895000	-933.765813	1	99.255282091075	603.382291340572	0.003618277868	
896000	-934.708673	1	97.754783581701	607.612580654785	0.001497224600	
897000	-933.838449	1	99.297034489209	610.178722420109	0.012732264824	
898000	-934.417377	1	98.293558197535	610.640574748229	0.008349983236	
899000	-933.497860	1	99.753911452798	605.762242069014	0.009371895400	
900000	-933.800621	1	99.721076656408	617.033583111174	0.022813078840	
901000	-934.567186	1	99.260363379607	630.485858667465	0.034990670504	
902000	-933.753190	1	99.267745142786	602.482241895887	0.002431202772	
903000	-934.687859	1	97.861102607216	611.925743262382	0.007825841434	
904000	-933.646916	1	99.516310625416	606.534923824000	0.009184041838	
905000	-934.785530	1	98.829266508076	630.772310709346	0.033473260638	
906000	-933.814266	1	99.705069497691	617.193978989542	0.022921017283	
907000	-936.306960	1	95.583559138654	627.656330755055	0.015832258867	
908000	-934.009105	1	99.567270855396	620.705223865732	0.026178999311	
909000	-935.146298	1	97.349944796852	620.092630064271	0.015381091655	
910000	-934.338157	1	99.993444984276	632.875505823598	0.040326103396	
911000	-935.769098	1	97.637660267111	639.801676690144	0.037316152897	
912000	-933.813937	1	99.348689177602	610.378447372401	0.013231074721	
913000	-934.381751	1	98.545048339103	615.661632033737	0.015794603732	
914000	-933.324737	1	99.984984396817	602.925877911910	0.006794657100	
915000	-934.923415	1	99.430389439545	639.298049649560	0.044060490589	
916000	-935.492876	1	96.697765545793	619.579585174106	0.011638861369	
917000	-934.619652	1	98.566160415513	623.549113352134	0.024836535547	
918000	-934.060623	1	99.171911301383	616.186481418734	0.019340954596	
919000	-935.701921	1	96.553034640956	624.661255738156	0.016937724385	
920000	-933.644768	1	99.565979262319	608.053081343139	0.011379377694	
921000	-934.582501	1	98.292396537638	618.042792082975	0.017411032113	
922000	-936.834134	1	98.955963735852	668.103756959715	0.066120348309	
923000	-933.788486	1	99.373084755168	609.823314295836	0.012659935191	
924000	-934.201106	1	98.841027649556	614.888770031822	0.016274661962	
925000	-934.529118	1	98.579288378056	621.170577291767	0.022286219897	
926000	-934.664890	1	97.863641740343	610.326574496014	0.005749768340	
927000	-933.672193	1	99.902183021918	615.986975828567	0.022451732267	
928000	-934.833209	1	97.555493266176	607.844242614673	0.000747010475	
929000	-937.682639	1	93.115656037181	626.091228224985	0.001687334761	
930000	-935.186702	1	98.189042679959	632.895762928925	0.032902243171	
931000	-934.407356	1	98.445769974968	614.502790791953	0.013928477819	
932000	-934.525467	1	98.707421269023	622.929646751255	0.024790963418	
933000	-937.307467	1	99.347852224517	677.655199681519	0.074523874650	
934000	-933.840394	1	99.123355846759	601.362511714972	0.000059093255	
935000	-936.019911	1	96.632225072503	634.737528255031	0.028146412522	
936000	-934.785303	1	98.688504587486	629.221704555408	0.031316724531	
937000	-934.426696	1	98.348302011639	612.907000133134	0.011494133066	
938000	-934.816761	1	99.423588744981	637.184035576542	0.042084079222	
939000	-936.846087	1	94.897539709244	633.399056814915	0.019075807386	
940000	-935.109295	1	99.935754690001	646.706227437877	0.052579165745	
941000	-934.067667	1	99.063135251231	614.384057394263	0.016722432748	
942000	-934.077414	1	98.984387758863	613.086043137709	0.014792681729	
943000	-934.809162	1	97.870212128496	618.005972395077	0.015381621648	
944000	-933.879942	1	99.160935266840	608.305361796623	0.009692765839	
945000	-935.011351	1	97.275818375910	609.048662711255	0.000918952973	
946000	-934.916344	1	97.487989255133	612.674086147275	0.006901446944	
947000	-933.900270	1	99.087478386602	606.822945419408	0.007392617440	
948000	-934.798886	1	98.328613719536	625.149656277894	0.025511272904	
949000	-935.481700	1	99.998362251214	653.442485434025	0.058445689753	
950000	-935.724898	1	96.227420521989	617.616297419336	0.006856854633	
951000	-935.469044	1	97.714780963236	634.134653924893	0.032141129666	
952000	-933.814226	1	99.313296518376	609.441376588726	0.011889832929	
953000	-934.609754	1	98.406052194979	620.898136280719	0.021198129054	
954000	-936.243878	1	97.133973926153	644.684314220034	0.039824799467	
955000	-933.506869	1	99.839367551790	608.802527268488	0.013654205166	
956000	-936.717487	1	95.069693852851	632.210307990066	0.018558458137	
957000	-934.266795	1	98.505288568756	608.741280955737	0.006949911040	
958000	-935.389115	1	96.983957152825	621.762727914779	0.015609174105	
959000	-935.629672	1	96.696596570105	624.801558446989	0.017764227032	
960000	-933.817630	1	99.160920825699	601.991433111605	0.001163986640	
961000	-934.089225	1	98.798812751532	608.306232788213	0.007872671237	
962000	-934.177951	1	99.166367339835	619.733121838177	0.023330834492	
963000	-933.814470	1	99.673823545956	616.714533007144	0.022239897702	
964000	-933.428505	1	99.783085774624	600.668213978300	0.002632161740	
965000	-934.571983	1	98.060371118818	611.888971706708	0.008781839926	
966000	-933.780520	1	99.252927408354	604.946830228871	0.005741144642	
967000	-933.748654	1	99.299065026539	604.510187117128	0.005390453939	
968000	-934.317790	1	98.838909775346	618.842748016837	0.020851952222	
969000	-934.347471	1	98.377103937990	609.156060432656	0.006840651654	
970000	-936.845646	1	96.733919316759	652.670086782090	0.045362566138	
971000	-933.613526	1	99.962578649824	615.147923985533	0.021773135840	
972000	-934.493158	1	98.477591969731	618.364749288290	0.018645486728	
973000	-936.252362	1	95.805462993846	629.724197256785	0.019179326767	
974000	-933.939351	1	99.415541826121	616.413110516083	0.020721401250	
975000	-933.976561	1	99.085439111380	611.119837767257	0.012871739248	
976000	-934.237891	1	98.731182341545	613.978055927113	0.014661126095	
977000	-933.443840	1	99.753478169077	599.531419088672	0.000854131012	
978000	-933.786837	1	99.281917480105	606.818706258774	0.008373428898	
979000	-934.095600	1	99.191797898880	617.653762008541	0.021112975727	
980000	-933.351057	1	99.946366648987	603.233750749952	0.007009749081	
981000	-934.760546	1	99.666312490164	638.224660188973	0.044014944980	
982000	-934.759601	1	99.437542036468	636.186098580221	0.041208115607	
983000	-933.611310	1	99.732361388599	610.760461810916	0.015543175536	
984000	-933.470367	1	99.735687943600	602.661215955892	0.005146661994	
985000	-935.007206	1	97.769459076203	622.928266225232	0.020577638313	
986000	-937.202868	1	94.281256138566	634.450498447454	0.017409203223	
987000	-934.189572	1	99.761043400793	627.410672309794	0.034013657576	
988000	-934.859527	1	98.504867003159	628.867140647204	0.030172093933	
989000	-934.031255	1	98.823873390798	603.529586343760	0.001524804267	
990000	-935.402281	1	96.745021473245	616.223247165020	0.007698957794	
991000	-934.186608	1	99.297913880307	621.827197128631	0.026206064317	
992000	-936.151184	1	97.473266156059	645.871394397782	0.042257977076	
993000	-935.413867	1	96.708895234185	615.600683237357	0.006718944688	
994000	-934.063758	1	99.515148718197	621.462214667460	0.026767452336	
995000	-934.254005	1	98.769812690439	615.431114044454	0.016582317338	
996000	-933.370164	1	99.872406294994	599.737274982647	0.001791836660	
997000	-934.085557	1	99.497841196358	621.807046389442	0.027062222940	
998000	-934.858554	1	97.768095504953	617.760490162581	0.014604459836	
999000	-936.403453	1	95.534390226103	630.005161898801	0.018249643893	
1000000	-938.362207	1	95.894089204196	672.393049799028	0.058254158222	
1001000	-934.264755	1	98.484319494029	607.498752943637	0.005191028086	
1002000	-936.198154	1	95.801587420712	627.917911574224	0.017145061475	
1003000	-934.274915	1	99.604850426344	627.647064654717	0.033595377513	
1004000	-933.519407	1	99.685993572825	604.491617995708	0.007357276947	
1005000	-935.094352	1	97.165885327883	611.505284095288	0.003694071369	
1006000	-937.106038	1	96.043060769272	651.793381154898	0.041887289098	
1007000	-935.164222	1	98.453081560478	635.127998432364	0.036189419359	
1008000	-933.447930	1	99.920950400003	608.173958688690	0.013267556232	
1009000	-934.505536	1	99.655396762661	633.097465835282	0.039162914903	
1010000	-934.020507	1	99.142721774190	614.226253563635	0.016909782600	
