# Supplementary material for: Reply to: ‘Reconstructed evolutionary patterns from crocodile-line archosaurs demonstrate the impact of failure to log-transform body size data’
Source: Commun Biol. 2022 Feb 25;5:170. doi: 10.1038/s42003-022-03072-x (PMC8881626; doi:10.1038/s42003-022-03072-x)
Supplement: Supplementary file 4 — Supplementary Data 2 [file 42003_2022_3072_MOESM4_ESM.zip › simulations/log_files/OU/simulated_data_4.txt.Log.txt]

Options:
Model:                           Continuous: Random Walk
Tree File Name:                  tree_simlation_4.nex
Data File Name:                  simulated_data_4.txt
Log File Name:                   simulated_data_4.txt.Log.txt
Save Initial Trees:              False
Save Trees:                      False
Summary:                         False
Seed:                            1291118775
Precision:                       64 bits
Cores:                           1
Analysis Type:                   MCMC
Sample Period:                   1000
Iterations:                      1010000
Burn in:                         10000
MCMC ML Start:                   False
Schedule File:                   simulated_data_4.txt.Schedule.txt
Rate Dev:                        AutoTune
No of Rates:                     1
Test for trait correlation:      True
Kappa:                           Not in use
Delta:                           Not in use
Lambda:                          Not in use
OU:                              Estimate
Min Trans Taxa No:               10
RJ Local Kappa:                  False
RJ Local Lambda:                 False
RJ Local Delta:                  False
RJ Local OU:                     False
Restrictions:
    alpha-1                      None
Prior Information:
    Priors
        alpha-1 - uniform -100.00 100.00 
        OU - exp 1.00 
Tree Information
     Trees:                      1
     Taxa:                       200
     Sites:                      1
Iteration	Lh	Tree No	Alpha 1	Sigma^2 1 	OU	
11000	-956.441717	1	95.002847984446	796.076705509467	0.067835637748	
12000	-954.005141	1	98.483498298597	749.848305083781	0.036978169040	
13000	-953.731670	1	99.667528891835	720.948798501492	0.005483632244	
14000	-957.544843	1	86.707831954240	752.175241926614	0.009144062261	
15000	-954.164458	1	98.795815633914	760.578462160033	0.047919637729	
16000	-955.025247	1	95.947184022542	764.165461647580	0.044530336772	
17000	-954.699545	1	96.742297735643	723.494028731904	0.000214646298	
18000	-956.321180	1	99.717543590541	817.972109545874	0.092731642495	
19000	-954.373055	1	96.911737293128	742.915654254020	0.025772426654	
20000	-954.071458	1	98.011044786146	745.183912533632	0.031007811682	
21000	-954.926901	1	95.159306450902	736.391920800137	0.013412779924	
22000	-953.737671	1	99.329820682474	748.097185996504	0.037269656191	
23000	-956.329442	1	98.780209933614	813.506995459706	0.087833307051	
24000	-955.829614	1	94.522279854558	777.763974751427	0.052869851765	
25000	-954.311546	1	99.466110437469	770.930872459967	0.058407303218	
26000	-956.801969	1	90.588318382065	776.321398826410	0.042808036101	
27000	-954.694524	1	96.853296279525	760.892391339107	0.043675404520	
28000	-953.898028	1	99.778569313793	760.445878751203	0.050084000036	
29000	-954.905549	1	97.435634414411	772.860160235422	0.055408635744	
30000	-957.652909	1	97.307579850891	832.163788340597	0.096160431442	
31000	-954.451906	1	97.038660427036	727.749240727905	0.007357306159	
32000	-954.371335	1	97.396624413849	753.244684444103	0.037720421052	
33000	-954.124598	1	97.807238974195	731.539439503611	0.014625729965	
34000	-953.824167	1	99.085731885376	724.737907352094	0.009184825562	
35000	-954.048853	1	98.077964089827	744.892346358633	0.030864999997	
36000	-953.592011	1	99.439013245958	734.335253968538	0.022491028377	
37000	-957.624485	1	87.218880345469	773.589938046095	0.032633162364	
38000	-955.418267	1	96.941847606635	783.248327505155	0.062581756690	
39000	-955.393550	1	94.207507437973	729.886532074189	0.001803271019	
40000	-954.889930	1	97.572000272429	773.427266003105	0.056183759017	
41000	-955.221356	1	94.316356811647	752.083560839981	0.029036229019	
42000	-954.885824	1	95.222004620469	744.488193020301	0.023174526770	
43000	-954.752059	1	97.280425014181	766.926888726484	0.050037234918	
44000	-954.472945	1	96.651117586317	745.843584013935	0.028304591388	
45000	-954.876371	1	95.607410166366	753.519517350524	0.033665656607	
46000	-953.752003	1	98.971220536214	740.957683676413	0.028854569583	
47000	-953.504492	1	99.828699661349	741.275399991299	0.031362800570	
48000	-954.778699	1	95.853867071844	731.176582740164	0.008584022132	
49000	-954.961578	1	95.660891160363	727.052899310141	0.002171189058	
50000	-961.140455	1	78.297268045934	810.018922267392	0.042032784024	
51000	-953.837695	1	99.052943907416	749.390909774483	0.037899709913	
52000	-953.765063	1	99.419845302277	722.656841116149	0.007225586073	
53000	-955.192549	1	94.218011014381	741.165898832208	0.016683665316	
54000	-953.790556	1	99.134613371534	725.461903582254	0.010329935013	
55000	-954.744637	1	96.464600255498	724.943321800390	0.001540991066	
56000	-953.624085	1	99.433053235990	729.592173185274	0.016637115987	
57000	-954.650693	1	99.360061811434	779.391372191450	0.064974730527	
58000	-954.698855	1	96.932507208225	761.866880607109	0.044748564743	
59000	-953.675827	1	99.172087001598	737.932796384091	0.025981614998	
60000	-954.557990	1	96.422040385046	747.582088186638	0.029580554646	
61000	-954.342065	1	97.150785186719	731.314640715303	0.012493458428	
62000	-954.121122	1	97.778809216341	743.402002054490	0.028511154580	
63000	-956.316055	1	91.143307991811	735.916877597437	0.000950169310	
64000	-954.713947	1	96.438805259881	757.000423065435	0.039060859996	
65000	-954.891130	1	96.011987584923	759.637156049575	0.040538554383	
66000	-954.301593	1	97.477013165769	750.660350456438	0.035349141592	
67000	-954.668616	1	99.905268733305	783.333231184722	0.069230080835	
68000	-954.370347	1	97.007177708083	732.652273647069	0.013820228835	
69000	-953.644056	1	99.370363022140	741.955802077438	0.030949618740	
70000	-957.993751	1	85.253875941590	756.545833677928	0.010263520220	
71000	-956.038048	1	93.869311760543	778.906504059151	0.052333386289	
72000	-954.594453	1	96.172391398158	743.104700284838	0.024082714875	
73000	-954.664517	1	96.415298964437	727.918780813880	0.005734602391	
74000	-955.282712	1	94.327239562473	756.155203893936	0.033171316209	
75000	-954.668283	1	95.925233882148	738.315504327152	0.017878764643	
76000	-954.174129	1	98.365976890554	721.653853136700	0.002531423601	
77000	-954.389329	1	99.476960802148	773.213779701115	0.060308011442	
78000	-954.663542	1	96.304937687936	752.554691020188	0.034398261951	
79000	-953.950927	1	98.814878682231	751.870759554914	0.039780729675	
80000	-954.278888	1	98.213976749379	759.003717326296	0.045125732077	
81000	-955.383180	1	93.586945168180	744.692373238427	0.019127316160	
82000	-953.797670	1	99.507342932114	720.687345634240	0.004607457188	
83000	-955.249402	1	94.158771133181	750.661261782602	0.027160148207	
84000	-954.533471	1	98.097559384472	766.817956470117	0.051814948245	
85000	-953.936697	1	98.608052062568	726.908407934864	0.010785248058	
86000	-955.142450	1	94.685272669525	753.864906342151	0.031761526257	
87000	-955.408462	1	94.239071850830	761.067377780267	0.037686224136	
88000	-955.493655	1	97.747447993154	790.015814964997	0.069443980233	
89000	-954.923157	1	99.737715593220	788.409997463008	0.072658226309	
90000	-953.761590	1	99.400356220413	723.012793591534	0.007677578903	
91000	-954.508077	1	98.096409957902	765.989967023108	0.051096007384	
92000	-953.682223	1	99.234639859454	741.819123680695	0.030460711933	
93000	-953.828241	1	98.668311876959	734.703077636070	0.020887541731	
94000	-956.353715	1	90.758797997122	759.785718746268	0.028056706137	
95000	-953.783621	1	98.806187864177	736.885364571261	0.023827300243	
96000	-953.874672	1	98.943616604154	724.662287298655	0.008662084740	
97000	-955.017341	1	94.939601461600	750.177459453768	0.028606687019	
98000	-954.517019	1	97.208506941105	757.601889643131	0.041455956447	
99000	-954.300142	1	97.227306617476	732.548756999039	0.014302035443	
100000	-953.985230	1	98.183817928808	741.138856574324	0.027052473579	
101000	-954.106421	1	98.817552631846	758.627299794550	0.046192482146	
102000	-954.439786	1	96.655045448209	739.509268119681	0.021236264737	
103000	-954.421896	1	96.907628395611	747.892724942832	0.031115065622	
104000	-954.291199	1	97.818256222729	754.997669574255	0.040428551314	
105000	-953.680860	1	99.217803979029	741.096484330433	0.029630650023	
106000	-954.543602	1	96.339229063695	742.910131280042	0.024295335078	
107000	-955.428878	1	95.398139987026	772.682288335061	0.050653175666	
108000	-955.984047	1	97.478211145957	799.560304324793	0.075669473256	
109000	-958.169759	1	84.972256730440	769.600000191337	0.023462856327	
110000	-955.720733	1	92.800296426663	736.131008243572	0.006297180582	
111000	-954.423243	1	96.709185360869	739.616979804416	0.021504182662	
112000	-953.551263	1	99.646164979336	740.558429905675	0.030122693215	
113000	-954.584204	1	96.188479632027	738.926686767219	0.019314304526	
114000	-954.855816	1	95.306122504281	739.979162487603	0.018201780198	
115000	-954.172913	1	98.148889132048	753.722492037802	0.039988661001	
116000	-954.183887	1	98.161825267922	754.403671844176	0.040676496993	
117000	-953.593220	1	99.454834979594	738.340788582611	0.027171203763	
118000	-958.096423	1	91.092587487383	811.287385201676	0.069918158243	
119000	-954.057226	1	97.910080068251	736.628906848587	0.021169968796	
120000	-953.873118	1	99.040069438826	723.487696137941	0.007284329581	
121000	-954.177325	1	97.602495993651	732.704315573787	0.015540112536	
122000	-958.157527	1	87.729161878179	793.913042553266	0.050496195689	
123000	-954.378122	1	97.410209967147	753.776368530071	0.038272727739	
124000	-955.125709	1	95.719923396878	765.588102430844	0.045272810754	
125000	-953.614969	1	99.360216098349	735.736823672429	0.023936480331	
126000	-955.494556	1	94.402309784751	766.207631086522	0.042773958426	
127000	-956.261824	1	91.005578326481	739.958821996155	0.006104800414	
128000	-954.663894	1	96.820205537412	723.654954606758	0.000709875194	
129000	-958.842720	1	85.506649141895	797.217774561669	0.048150769847	
130000	-954.599867	1	96.137674468340	738.966655549519	0.019226045828	
131000	-953.631501	1	99.325680944332	732.951223644990	0.020525976768	
132000	-956.544244	1	89.894656473205	754.501294212898	0.020397174546	
133000	-954.107105	1	98.173087816960	750.697475176137	0.037075286782	
134000	-954.186092	1	97.487008721451	737.407520649117	0.020969982272	
135000	-955.397344	1	94.238935705186	760.576932371375	0.037224317828	
136000	-954.155991	1	98.845012881511	760.748821080707	0.048187826201	
137000	-954.939527	1	95.158878732179	748.943322098809	0.027857097050	
138000	-954.910525	1	96.020690697332	760.533585011536	0.041392817923	
139000	-954.664566	1	96.229708956489	730.526567892598	0.008800118831	
140000	-953.557242	1	99.651812290979	741.422071790364	0.031077953049	
141000	-954.720470	1	95.911717895989	733.314481962828	0.011589112617	
142000	-953.788148	1	99.119383531158	747.565265657615	0.036216944282	
143000	-953.466849	1	99.856163379131	733.132476606278	0.022157053831	
144000	-954.331197	1	98.002447681692	721.087995645813	0.000516067593	
145000	-954.588530	1	97.915508874654	767.046509525057	0.051595200912	
146000	-957.294362	1	87.466564949858	752.744294284757	0.011942872284	
147000	-954.092116	1	97.812586096006	735.184119137001	0.019179294006	
148000	-953.679844	1	99.317877828837	743.866023158768	0.032862628093	
149000	-955.331572	1	99.702366991557	797.440217528533	0.079065685001	
150000	-953.725068	1	99.227023147019	727.204006053735	0.012951419698	
151000	-955.985790	1	91.651673872536	745.587509718509	0.014977635794	
152000	-953.744712	1	99.987651642311	756.842047627561	0.047287798728	
153000	-954.435740	1	97.588200915136	758.513171242794	0.043203478160	
154000	-954.028246	1	98.927354554856	720.147338070626	0.001991376506	
155000	-955.171476	1	94.558628134687	733.521387387629	0.007961389533	
156000	-953.761218	1	98.971337297654	730.564234286257	0.016602820627	
157000	-955.087625	1	95.801908124330	765.013321085010	0.044951423700	
158000	-953.510571	1	99.727827414119	732.131648576167	0.020603894516	
159000	-956.868824	1	93.333446172775	796.387267934364	0.064442507672	
160000	-954.495378	1	96.473908612246	739.401280262079	0.020631754850	
161000	-956.109807	1	91.427842468241	756.243867670086	0.026129422512	
162000	-956.307630	1	93.569889032164	784.134636161013	0.055810937030	
163000	-953.604111	1	99.977215952518	750.614250767641	0.041337109409	
164000	-955.235995	1	94.115593994037	739.355254370647	0.014207599589	
165000	-953.549472	1	99.628132231313	730.934205419697	0.018859934386	
166000	-958.053098	1	85.164317576163	765.146179531434	0.019468593693	
167000	-953.747106	1	98.939478513949	733.926243096966	0.020675223576	
168000	-954.817582	1	95.894076276908	728.995636188099	0.005689718402	
169000	-953.771419	1	99.235502963998	748.525199290836	0.037472688787	
170000	-953.637777	1	99.938450172458	751.722460597292	0.042324489667	
171000	-953.734171	1	98.980855077369	738.265016620090	0.025866604079	
172000	-954.649615	1	95.972014639990	739.765841762926	0.019728240692	
173000	-953.774415	1	98.922553333041	741.959801195768	0.029828160434	
174000	-954.745266	1	95.955847994125	731.116515426629	0.008800317966	
175000	-953.907048	1	98.433700852886	740.431095902542	0.026902678112	
176000	-953.576491	1	99.655805502406	743.337365612249	0.033141535554	
177000	-953.561781	1	99.600274577511	730.507389445589	0.018251397318	
178000	-955.778520	1	95.538392922827	783.357080407653	0.059558718241	
179000	-953.619667	1	99.803778253760	723.122746906813	0.009025175437	
180000	-954.017446	1	98.401861970112	749.230434751145	0.036158091867	
181000	-953.812373	1	98.889426396837	728.645998116151	0.013903181540	
182000	-954.496122	1	97.128228628878	755.700553728306	0.039459096126	
183000	-953.755402	1	98.920236413114	733.405451821705	0.019992619670	
184000	-956.428604	1	93.999694346615	789.904924709308	0.061149505318	
185000	-955.225364	1	94.158780303902	748.127706672749	0.024451379273	
186000	-954.948130	1	95.446389177544	729.972380483831	0.005718401453	
187000	-954.428076	1	97.508179434316	757.292816366510	0.041873367600	
188000	-953.666393	1	99.276852936980	741.424740616063	0.030138086247	
189000	-955.625672	1	92.838625843313	742.085369541272	0.014026295407	
190000	-954.419767	1	98.185436030451	763.835859431621	0.049415031537	
191000	-954.456093	1	97.198856777138	754.730789113854	0.038693413216	
192000	-953.983264	1	98.209199464544	732.746456599202	0.017258274541	
193000	-957.523774	1	99.873857080461	841.514778055349	0.107193642868	
194000	-955.777302	1	93.109544158580	763.643224218386	0.037418140679	
195000	-954.278925	1	98.336524774156	760.260001951113	0.046561431880	
196000	-953.854229	1	98.579166496583	735.232666921456	0.021284281574	
197000	-953.973255	1	98.650285795167	750.661509940491	0.038192848842	
198000	-953.792132	1	98.795815969088	738.961983687969	0.026180598649	
199000	-954.679927	1	96.453568990193	755.596079108383	0.037747189406	
200000	-953.581933	1	99.706647376911	726.349806371499	0.013171333289	
201000	-955.613193	1	92.846478843810	744.357859411771	0.016761919132	
202000	-954.122997	1	97.790513552084	743.990263170087	0.029177929414	
203000	-954.560352	1	96.395962628621	747.120986048327	0.029027365192	
204000	-954.919494	1	95.349754120172	732.674406707278	0.009131687722	
205000	-954.192373	1	99.475365487653	767.465018311674	0.055518858117	
206000	-954.100323	1	97.786209592855	735.190197619383	0.019115782238	
207000	-953.518336	1	99.944222676087	745.167813882944	0.035772057725	
208000	-954.073193	1	98.200790024706	726.950335578922	0.009663393824	
209000	-954.457081	1	97.043948116055	727.477799471381	0.006993111408	
210000	-955.576020	1	93.307881255197	734.733237460482	0.005908546611	
211000	-954.098011	1	99.617327710931	765.690709275084	0.054324801415	
212000	-955.823359	1	99.926748154999	809.021001152050	0.087420387835	
213000	-955.944065	1	91.804288554461	744.153071910485	0.013681364210	
214000	-954.103819	1	99.053214839390	760.874492333072	0.048784796994	
215000	-953.853363	1	98.588606422925	734.571710614904	0.020517235201	
216000	-955.725921	1	93.017115618031	732.980100005897	0.002578533007	
217000	-954.861994	1	95.427401003279	734.567208351737	0.011839478124	
218000	-954.434511	1	96.903113132718	748.739942165335	0.031984444735	
219000	-954.016889	1	98.127077013339	731.952548322726	0.016036867986	
220000	-953.425776	1	99.988648816284	736.027014292162	0.025907929849	
221000	-953.514041	1	99.830046109465	728.148545969612	0.015880281232	
222000	-954.757969	1	98.305428370680	775.042178989841	0.059152522430	
223000	-953.858721	1	98.629155400890	741.785338510309	0.028897051228	
224000	-953.737789	1	99.040086779403	730.707322365608	0.016972726940	
225000	-954.469382	1	96.652646173340	745.515279449049	0.027955294384	
226000	-956.901399	1	88.749442387617	748.737267603231	0.010734303222	
227000	-954.663142	1	95.929961686984	741.802649932007	0.021979498467	
228000	-955.802170	1	92.940275306859	731.532611021922	0.000234540542	
229000	-957.831859	1	87.061674106767	779.644278816711	0.037583952736	
230000	-955.887849	1	92.145788787312	755.156030354747	0.026802418555	
231000	-955.984922	1	91.814766289918	755.248531894730	0.026070613655	
232000	-956.135504	1	91.245936827890	753.774125253385	0.023087448310	
233000	-956.237797	1	91.315558193868	736.429845483905	0.002216166865	
234000	-953.640319	1	99.304408361977	738.840143468202	0.027348199097	
235000	-954.280610	1	98.751740373899	764.204708170156	0.051044939827	
236000	-954.853853	1	96.676361528647	764.979495749946	0.046942967382	
237000	-955.267863	1	94.034650129504	738.712394226656	0.013186483209	
238000	-953.677503	1	99.841398317435	752.330413388775	0.042681105167	
239000	-954.027004	1	98.297203243722	747.982577380815	0.034633024045	
240000	-953.844550	1	98.754047908966	729.469662477385	0.014597479116	
241000	-953.839504	1	99.336107104955	753.396586728485	0.042504286773	
242000	-953.860176	1	98.604066308754	732.510632111563	0.018040228206	
243000	-954.600692	1	99.345920940696	778.000874040186	0.063851352875	
244000	-954.087939	1	98.794374801852	719.891429657688	0.001176390808	
245000	-954.164771	1	98.447109518329	721.135010589063	0.001995910371	
246000	-954.161829	1	97.880158671607	727.861067424831	0.009977153789	
247000	-953.749061	1	98.994013107461	731.055723659797	0.017285774804	
248000	-953.939875	1	98.439875774290	744.492321166408	0.031342485648	
249000	-954.094603	1	98.425071380906	753.617427549149	0.040546553614	
250000	-954.914275	1	96.087370142423	761.402642581991	0.042350637220	
251000	-954.495309	1	98.866735709049	771.737545146540	0.057716927986	
252000	-954.766643	1	96.464395203755	724.382073851247	0.000690019470	
253000	-955.328186	1	93.771971227969	742.443581779076	0.016998456477	
254000	-954.220613	1	97.371889400011	738.568952668924	0.022028186560	
255000	-953.715638	1	99.102639385879	730.937981541589	0.017434718571	
256000	-955.535375	1	97.318573255550	788.452676162580	0.067346026718	
257000	-953.641127	1	99.282584339951	733.910209988145	0.021569122010	
258000	-953.920907	1	99.368794623946	757.196416515239	0.046164008627	
259000	-954.109580	1	98.141031481019	750.332561097014	0.036632932833	
260000	-954.625656	1	96.246316090260	732.297684192781	0.011211885011	
261000	-953.614910	1	99.881620808406	749.822003097797	0.040328075394	
262000	-956.673705	1	95.787341704185	805.397786332861	0.076000838412	
263000	-954.493802	1	97.135701058400	755.688332692081	0.039465180268	
264000	-954.776041	1	95.566128052067	739.544168509075	0.018382234436	
265000	-955.394018	1	94.276435185513	729.153712923145	0.000939697577	
266000	-953.763014	1	98.956321865953	730.855424719831	0.016930081954	
267000	-954.350634	1	97.298761187394	728.246588699035	0.008811637702	
268000	-954.102284	1	97.783612034886	740.818081543312	0.025669166571	
269000	-953.881455	1	98.813168077338	747.999962271652	0.035912509970	
270000	-953.946593	1	99.274712816459	757.206543563906	0.045952573476	
271000	-953.750257	1	99.655095860809	753.313933942945	0.043183282055	
272000	-954.391803	1	97.255346233288	752.249610535379	0.036398739861	
273000	-956.727380	1	90.443659100819	772.520854144248	0.039200223444	
274000	-954.331157	1	97.176815050565	731.470121063550	0.012769707188	
275000	-954.359105	1	97.121279470481	730.857224235825	0.011809874822	
276000	-957.600812	1	94.153029316555	816.291489994303	0.079656078037	
277000	-954.235802	1	98.153275031905	756.591840789649	0.042737769743	
278000	-954.874226	1	95.850881308392	756.928748179631	0.037590613473	
279000	-954.514525	1	96.451907883918	736.139120092588	0.016662059371	
280000	-954.774150	1	97.016066818550	765.338828843566	0.048043420936	
281000	-953.895727	1	98.706340005152	727.313358232090	0.011615038285	
282000	-954.676161	1	95.904222451214	738.035765842788	0.017484992510	
283000	-953.705016	1	99.094806025623	739.326851043257	0.027358173255	
284000	-954.157660	1	97.658119170418	732.883626796443	0.015919538135	
285000	-954.130180	1	97.955756126573	748.405782691565	0.034229823940	
286000	-955.551820	1	93.647102908251	731.263826082190	0.002062189737	
287000	-957.370601	1	87.545678245288	765.866055737937	0.026160004959	
288000	-953.750474	1	99.987001959541	757.058967882431	0.047486699024	
289000	-954.644633	1	97.222196686832	762.725800270685	0.046197570144	
290000	-953.825863	1	99.734296268782	757.338487919325	0.047152457511	
291000	-953.730171	1	99.771561756056	719.930776250777	0.004285945749	
292000	-957.337267	1	87.435169608794	761.213864937234	0.021195546881	
293000	-955.042730	1	94.772264271057	747.944182124230	0.025814764312	
294000	-953.779780	1	99.256734669143	724.176798512852	0.008901176229	
295000	-953.819576	1	98.847055983248	729.094234949756	0.014369707620	
296000	-954.118117	1	97.708384122750	737.401169199621	0.021548004885	
297000	-954.674730	1	98.914035222481	777.029429757055	0.062113569209	
298000	-954.882383	1	98.908068015590	782.339190379408	0.066249360954	
299000	-953.689090	1	99.866781640763	753.170688850423	0.043548968540	
300000	-954.774939	1	96.432338541948	724.471953884382	0.000725190938	
301000	-956.434981	1	92.070576781955	776.940144788976	0.046685002117	
302000	-955.244350	1	94.038730849164	742.688243426380	0.018003029273	
303000	-954.174526	1	97.793144320167	728.675979597429	0.010828498269	
304000	-953.612340	1	99.381817085635	733.367735159956	0.021180200328	
305000	-954.010661	1	98.203086410596	730.418500314280	0.014287059114	
306000	-953.617330	1	99.854495806798	722.559317833723	0.008376645619	
307000	-953.874588	1	98.549744448048	740.742678384968	0.027545857118	
308000	-954.329172	1	97.267315747190	729.796951512791	0.010820540309	
309000	-954.638230	1	97.565404410255	765.658819529871	0.049588137079	
310000	-954.504793	1	96.513926284231	734.910233867109	0.015309257744	
311000	-953.977253	1	98.171337326409	736.442814881497	0.021641162354	
312000	-954.034327	1	97.982366878811	737.317366844096	0.022171896994	
313000	-955.164508	1	94.634882036412	732.635167101809	0.006984626855	
314000	-954.013276	1	98.063655567126	739.545774060114	0.024954373455	
315000	-953.720418	1	99.481004275646	749.511183834584	0.039054548988	
316000	-955.891643	1	94.827202185448	781.593095354242	0.056606822550	
317000	-953.622366	1	99.885004394961	750.251208901977	0.040759456459	
318000	-953.951716	1	98.526669306857	727.517915564475	0.011375784646	
319000	-953.984106	1	98.429555914897	727.521721233800	0.011102230130	
320000	-955.602885	1	92.909758632632	742.085264141180	0.014221971280	
321000	-953.801960	1	99.470261576168	720.943376378521	0.004874974537	
322000	-955.216769	1	94.466669740249	754.623801667906	0.031988810389	
323000	-956.046249	1	91.459902826264	749.965331228687	0.019493185306	
324000	-953.975394	1	99.172265043938	719.248150438482	0.001374461522	
325000	-954.999116	1	94.873438979852	738.599485828843	0.015364459925	
326000	-954.225232	1	97.356755465827	738.358204363826	0.021742553802	
327000	-958.095404	1	88.688219545060	798.246200388989	0.055774870197	
328000	-954.682733	1	98.936218168854	777.393100589360	0.062452248031	
329000	-956.283292	1	97.828192955446	807.757729848890	0.081998561993	
330000	-954.793392	1	96.306478383104	758.898341134862	0.040542296180	
331000	-953.726885	1	99.521387319415	750.441183423835	0.040072989138	
332000	-955.131905	1	95.119199324813	727.830476586789	0.001628281251	
333000	-954.361165	1	97.046652966808	732.368353319412	0.013566115720	
334000	-953.738972	1	99.273494111371	747.206226291513	0.036226779057	
335000	-954.021417	1	98.646613251746	723.140234064655	0.005601512687	
336000	-954.815640	1	95.429859413006	741.866527563260	0.020740212740	
337000	-953.855558	1	99.308456053074	721.062820231185	0.004557758605	
338000	-953.993369	1	98.579394409958	750.680586564410	0.038040661959	
339000	-954.657624	1	96.158610089526	749.480816301289	0.030911054602	
340000	-954.238801	1	97.337008979967	735.600738391771	0.018404516122	
341000	-953.601595	1	99.770520045892	747.363002662607	0.037597712919	
342000	-954.148912	1	97.895485237488	728.235672806595	0.010529559742	
343000	-954.131792	1	98.660019226490	720.031763986746	0.000967953437	
344000	-954.492352	1	97.094908260278	755.093128581921	0.038795098175	
345000	-954.108712	1	98.012664987279	748.051257993308	0.034005687474	
346000	-953.761860	1	99.152780142434	746.470945318786	0.035176733059	
347000	-956.904122	1	92.929154024171	794.882480451917	0.062482157331	
348000	-954.800029	1	95.507239390876	738.270722920207	0.016693387577	
349000	-954.719580	1	96.173860384801	729.005436675030	0.006541125443	
350000	-953.863792	1	98.627469957288	742.331993584474	0.029489387375	
351000	-956.282449	1	95.705974580596	796.420944243881	0.069607629893	
352000	-955.113537	1	94.501021670699	739.223968863160	0.015107387544	
353000	-958.168703	1	85.776865547830	779.468174458596	0.034473155184	
354000	-956.504143	1	90.270577486743	760.480179449209	0.027546885626	
355000	-956.460388	1	95.352311815761	798.443563241256	0.070270347309	
356000	-953.740710	1	99.451940741802	723.121165020901	0.007985142811	
357000	-956.512077	1	90.678463529355	766.633230602791	0.034441062173	
358000	-954.161248	1	99.325066054441	765.252886236061	0.053276263019	
359000	-956.346859	1	90.671931108091	757.621679347757	0.025654780118	
360000	-955.852757	1	92.240617249799	739.294407407998	0.008841903651	
361000	-954.746835	1	99.504994589663	782.748607487498	0.067892378392	
362000	-955.183247	1	94.601947750531	732.320041821713	0.006455220037	
363000	-954.737462	1	98.522507554328	776.010498405216	0.060420701266	
364000	-954.526454	1	99.100481049603	774.315793422608	0.060354237299	
365000	-953.715035	1	99.031240780636	735.631249635031	0.022950354694	
366000	-955.092105	1	95.240974807085	759.223854376750	0.038325654174	
367000	-953.704783	1	99.066730015546	736.842507409286	0.024456802056	
368000	-953.920673	1	98.866284691105	723.939784293492	0.007412181652	
369000	-957.774188	1	86.220526635309	747.935789619601	0.002335357005	
370000	-955.584745	1	93.086562591334	738.281503353803	0.009965010241	
371000	-953.945977	1	98.334046025908	732.471569706566	0.017256254469	
372000	-955.430100	1	94.190885291219	761.433440888518	0.037915267168	
373000	-953.939255	1	99.373251687670	757.957594043747	0.046877293616	
374000	-954.224935	1	97.812803740035	751.639831457635	0.037141276946	
375000	-954.921508	1	95.982158091010	724.992024689240	0.000085259746	
376000	-953.677501	1	99.664573731591	749.943010385068	0.039925477643	
377000	-956.640817	1	89.584711761801	747.168199035076	0.011170353362	
378000	-956.124871	1	91.701107319744	735.527859219467	0.002133742536	
379000	-954.024408	1	98.265121439243	728.282245018629	0.011653199514	
380000	-954.201167	1	98.206850484332	722.475691828513	0.003274364638	
381000	-954.666669	1	96.582788672922	756.648102839478	0.039067145853	
382000	-953.596509	1	99.863988225045	748.576359255963	0.039046808426	
383000	-955.245001	1	94.289769810180	734.426047285224	0.008387867545	
384000	-954.674714	1	96.741082107635	724.117069456758	0.001163487420	
385000	-954.646293	1	96.000989511111	743.210657723587	0.023758743798	
386000	-954.519311	1	99.779901428583	778.777320047149	0.065434156109	
387000	-953.878960	1	98.540840911152	732.665268609943	0.018060225359	
388000	-953.421205	1	99.999443830770	734.044052836080	0.023621175002	
389000	-955.829980	1	92.462656615986	736.487994169728	0.005776440290	
390000	-953.647416	1	99.793103939001	750.230184298757	0.040518031044	
391000	-954.917548	1	95.198115901285	747.919793475589	0.026866578083	
392000	-955.203083	1	96.598191472174	775.174566130899	0.055421514725	
393000	-953.805500	1	98.844426495340	742.855058459839	0.030601294191	
394000	-954.146582	1	98.310831084751	754.569281642689	0.041190168385	
395000	-954.445445	1	96.818490752157	731.715402363022	0.012076155267	
396000	-957.537977	1	99.277060372181	839.048327452693	0.104465981131	
397000	-954.939364	1	95.122335799995	747.880422824677	0.026632924785	
398000	-955.450508	1	93.750399326298	756.473312879858	0.032084338892	
399000	-955.809167	1	92.243057895328	743.222811923107	0.013765653554	
400000	-955.806826	1	97.982924742641	798.432099193545	0.075985411613	
401000	-954.204696	1	97.445267535732	741.131110968776	0.025150273108	
402000	-953.939174	1	98.725012431943	749.938727562193	0.037653742250	
403000	-954.154856	1	97.827347764068	747.597220829096	0.033081622628	
404000	-954.759157	1	96.292220406441	726.282748730547	0.002996725117	
405000	-954.335454	1	97.160040911904	731.552163556328	0.012829133481	
406000	-953.629687	1	99.924052568069	721.310298444909	0.006787271060	
407000	-954.461018	1	96.612998100048	736.554276647416	0.017607204585	
408000	-954.089610	1	98.759696956994	720.156520129267	0.001477130715	
409000	-953.835362	1	99.653722617427	756.859785648689	0.046520754044	
410000	-957.788231	1	93.941570491006	819.015938809090	0.080936844429	
411000	-954.338994	1	97.749923138284	723.234589013735	0.002993186422	
412000	-955.774551	1	92.336029449655	744.163057880587	0.015149582889	
413000	-955.275168	1	95.042395165835	764.444791618466	0.042678980461	
414000	-953.902987	1	98.426480264408	739.093228509726	0.025377606278	
415000	-955.791747	1	93.582330130631	768.996292025964	0.043347422431	
416000	-953.739517	1	99.861111541970	755.262094894605	0.045518024589	
417000	-954.873016	1	96.615844314914	765.086131107835	0.046897589368	
418000	-953.747228	1	99.986000716932	717.558935559354	0.001314824944	
419000	-954.802684	1	95.471553790803	741.119050112095	0.019983809781	
420000	-955.531208	1	93.194283659028	750.608370275313	0.024668569939	
421000	-954.172255	1	97.870457049183	749.545284809751	0.035182000478	
422000	-954.810201	1	96.006864196129	755.921904515549	0.036992492861	
423000	-957.245662	1	91.851658398482	796.629007633613	0.061416522989	
424000	-953.781063	1	98.832409442651	738.924555126155	0.026232393071	
425000	-954.376810	1	97.004447691378	746.465123237577	0.029853974606	
426000	-954.373429	1	97.045575611867	747.189856767950	0.030721445098	
427000	-956.017291	1	96.056715967892	792.349727867656	0.067443397893	
428000	-954.687391	1	96.272455439483	753.386342712637	0.035147450888	
429000	-953.815193	1	98.746425582372	732.523108957096	0.018441918035	
430000	-953.722231	1	99.121613389748	742.567990234478	0.030986779480	
431000	-954.637383	1	96.951461148232	723.113243592583	0.000296053256	
432000	-954.489308	1	96.577990914568	745.302624113904	0.027537085900	
433000	-953.790237	1	99.124541587139	725.629435432842	0.010530837821	
434000	-953.662388	1	99.423691363194	727.081788470063	0.013345456702	
435000	-953.809452	1	98.778122528447	741.057730421154	0.028475141788	
436000	-956.215976	1	90.900727312871	748.632896713302	0.016503066115	
437000	-953.948307	1	98.831329778736	723.405802634039	0.006542738641	
438000	-954.190011	1	97.526356158009	742.731293764059	0.027137483590	
439000	-954.591200	1	97.218337628627	760.700775022396	0.044353470845	
440000	-954.176101	1	97.830376783532	749.080015739116	0.034611533467	
441000	-953.562016	1	99.682502589771	742.747539109964	0.032580394191	
442000	-955.636351	1	93.868933521817	766.170467559857	0.041502197432	
443000	-955.162155	1	99.564161328540	792.900158515852	0.075541645926	
444000	-953.608865	1	99.719774263790	724.766122985987	0.011065805120	
445000	-953.597985	1	99.639627404777	744.669002542219	0.034503560575	
446000	-953.931528	1	98.981151422015	753.146423480097	0.041418274809	
447000	-955.997337	1	93.317748271810	773.469899263694	0.046598044287	
448000	-954.759631	1	96.747349164530	762.280406946353	0.044692034524	
449000	-954.020545	1	98.055747044196	740.671177443042	0.026203172767	
450000	-958.186422	1	89.219931596706	803.379749155065	0.060570672348	
451000	-955.357612	1	95.963908062062	774.909090524385	0.053777467109	
452000	-953.747889	1	98.940741634188	738.716560967094	0.026275710728	
453000	-954.090734	1	98.745535519631	720.255304143280	0.001584891357	
454000	-954.088334	1	98.166100504636	749.504496670975	0.035861094983	
455000	-955.155555	1	94.472035752814	750.412622345539	0.027684158994	
456000	-954.718647	1	96.513499766545	758.116003046918	0.040296174100	
457000	-955.011702	1	99.349447450848	788.182946703377	0.071630164607	
458000	-953.672461	1	99.686682818743	722.659173944459	0.008022354888	
459000	-954.618050	1	96.473757965688	728.909159078234	0.007298260148	
460000	-954.668993	1	96.236709601270	730.211962003769	0.008392690528	
461000	-954.210558	1	97.809052049099	726.789550133915	0.008295312850	
462000	-953.691423	1	99.149639673100	739.779721980495	0.028004008443	
463000	-954.594151	1	96.227720953562	745.542687827438	0.026910257638	
464000	-955.134903	1	99.125236192478	789.739890538756	0.072279654336	
465000	-953.552117	1	99.615110700659	731.125202962872	0.019062023916	
466000	-954.533235	1	98.358559960189	768.944669589072	0.054227669492	
467000	-956.475891	1	90.167214392430	756.020033188343	0.022717985106	
468000	-957.787259	1	95.289215227227	825.374280563285	0.087748975787	
469000	-958.597076	1	84.101416096921	778.509948495638	0.029707327526	
470000	-954.107003	1	98.196137103231	725.621139165520	0.007803607456	
471000	-954.310146	1	97.122670850475	742.855707997835	0.026245479669	
472000	-955.681286	1	92.623319951327	745.383018783491	0.017359976945	
473000	-956.915920	1	90.480767866513	779.000704000326	0.044808856588	
474000	-953.703548	1	99.822953301257	720.160053315155	0.004786744329	
475000	-953.948976	1	98.943905831018	722.129541653777	0.005023856797	
476000	-953.755008	1	99.687008779700	753.909176465404	0.043827358816	
477000	-954.125930	1	97.730165996698	733.892846752675	0.017375797472	
478000	-953.781877	1	99.026166029252	745.330943053623	0.033681531889	
479000	-954.717663	1	95.791575896101	737.063393370747	0.015994289323	
480000	-956.216215	1	91.089446394252	740.886891974749	0.007570230350	
481000	-954.603476	1	96.185396612374	745.157484796236	0.026383909258	
482000	-955.298072	1	94.331186883050	731.544341765708	0.004563267471	
483000	-953.811404	1	98.726010001607	734.408026584920	0.020686635567	
484000	-955.242539	1	99.929529867571	796.738852890286	0.079074835425	
485000	-953.789180	1	98.842812117847	740.883665477687	0.028447348225	
486000	-953.572022	1	99.517504566301	737.748622778433	0.026661802626	
487000	-954.167911	1	97.546730698631	737.283673295919	0.020981909281	
488000	-955.983991	1	92.398804602075	764.179248632092	0.036236279203	
489000	-954.000246	1	98.134265746358	733.627055009963	0.018145405679	
490000	-954.820344	1	97.860408591939	773.571505360503	0.056952670084	
491000	-954.033587	1	97.985808706430	738.174194114625	0.023179012527	
492000	-956.225098	1	92.258699696614	771.818358721728	0.042765825233	
493000	-954.207728	1	97.552170523866	731.516565678906	0.013884536397	
494000	-954.936690	1	95.276351530742	751.397504074806	0.030706668136	
495000	-954.896082	1	98.857684062672	782.360961995095	0.066153921889	
496000	-953.733971	1	99.251542593041	726.287164310083	0.011791580142	
497000	-954.016459	1	98.051906834850	739.445609242662	0.024810135644	
498000	-953.813896	1	98.717324630122	734.462911837411	0.020729530001	
499000	-958.741513	1	83.708373411621	780.001341613451	0.030112846346	
500000	-954.775297	1	97.841690004298	772.138070729730	0.055729025108	
501000	-954.617147	1	96.562657016762	753.963534627809	0.036418102649	
502000	-954.465709	1	96.849908126228	749.847323450651	0.032992331679	
503000	-953.681634	1	99.333173028059	727.718355218281	0.013931937689	
504000	-954.780888	1	96.196225013873	757.012531180770	0.038494826851	
505000	-954.026159	1	98.103625113772	731.787235428718	0.015762970735	
506000	-953.832220	1	99.941434613835	759.650371098823	0.049746136537	
507000	-954.293277	1	98.196348467412	759.376356410039	0.045426934747	
508000	-954.426199	1	97.175722179879	752.903021328526	0.036852575702	
509000	-955.617668	1	94.667303460171	772.628441129848	0.048951119932	
510000	-953.983099	1	98.925552154297	721.338842409267	0.003793189528	
511000	-955.604421	1	92.940035778786	750.387415584547	0.023783590937	
512000	-953.814305	1	98.707138863437	735.510368845496	0.021953449501	
513000	-956.094070	1	91.525339703772	739.384757893063	0.006877432570	
514000	-954.300558	1	97.136502639970	741.905057894892	0.025223674105	
515000	-954.859054	1	95.316202062838	738.510690701675	0.016465277701	
516000	-956.182040	1	99.687984921532	815.067406608467	0.090821129186	
517000	-954.682371	1	95.885498640450	743.529480179196	0.023817457847	
518000	-954.746460	1	96.431689296766	758.352248941288	0.040325154592	
519000	-953.682896	1	99.283154204855	743.265763688754	0.032138386111	
520000	-954.442412	1	99.871486165000	777.389691350412	0.064547621392	
521000	-953.966092	1	98.615320520348	725.500060727386	0.008868994531	
522000	-954.306273	1	97.641993359866	725.396881015713	0.005830483621	
523000	-953.502998	1	99.767256977513	731.325366866547	0.019720419435	
524000	-953.627845	1	99.325439637977	733.936720910435	0.021714644797	
525000	-956.164476	1	94.861279124600	788.733159473166	0.062159301797	
526000	-954.316130	1	97.378662685382	728.578875521021	0.009498972171	
527000	-953.855243	1	98.574098295049	735.469598842206	0.021553061115	
528000	-956.661242	1	90.388788374762	769.510238956710	0.036391531015	
529000	-953.895262	1	99.485554564176	757.427113727547	0.046651291178	
530000	-953.805126	1	98.812418079908	741.790380429623	0.029365712599	
531000	-954.409578	1	97.188191512066	727.382320056673	0.007287828379	
532000	-953.550623	1	99.863288228998	725.257804867039	0.012148081987	
533000	-957.489076	1	87.897165403099	775.430009286500	0.035859357684	
534000	-953.727550	1	99.005900294352	733.672031163896	0.020545312356	
535000	-954.644883	1	97.456154052604	764.911646207558	0.048681606537	
536000	-955.770835	1	92.359597612554	743.393647110212	0.014292484110	
537000	-954.676278	1	98.176307093979	771.785721905957	0.056194068713	
538000	-956.070017	1	91.454503491859	753.361300972236	0.023179696132	
539000	-953.588440	1	99.994717427145	750.072265948166	0.040846767932	
540000	-956.965259	1	90.576225701183	781.199752153952	0.046828134859	
541000	-954.745569	1	96.697014021265	761.236767731846	0.043625121096	
542000	-954.597775	1	96.424758847571	750.595670757269	0.032712940143	
543000	-954.806042	1	95.487788742249	744.460550065719	0.023830160826	
544000	-954.478630	1	97.223679685592	724.661906249984	0.003485693826	
545000	-955.667393	1	94.643888150387	773.957242317923	0.050012724015	
546000	-954.209765	1	97.504019446102	732.632626511300	0.015177152886	
547000	-954.981183	1	95.126716216040	733.397000993022	0.009448137704	
548000	-954.408004	1	96.882931433280	746.093796610837	0.029154874403	
549000	-954.131317	1	97.666054614302	737.220896174221	0.021223729705	
550000	-953.507722	1	99.885242400785	743.093884641273	0.033452895380	
551000	-953.844011	1	98.682677346579	741.903417482585	0.029161501916	
552000	-954.048302	1	98.869668975938	756.888372530530	0.044704709919	
553000	-955.132857	1	94.974786186660	729.365885414857	0.003424067923	
554000	-953.952486	1	99.104443536786	720.426804618576	0.002972006467	
555000	-953.918506	1	98.499148893534	730.120634565689	0.014728483216	
556000	-955.877319	1	97.881023666154	799.417694006186	0.076449268843	
557000	-954.054415	1	98.065989795044	745.079589968213	0.031034103683	
558000	-954.568015	1	99.825244650234	780.318503362662	0.066736800363	
559000	-953.885425	1	99.333928136883	720.003990486192	0.003043534740	
560000	-954.928592	1	95.287671324634	733.310451266227	0.009798098545	
561000	-953.626482	1	99.432033493661	741.989318403034	0.031140496098	
562000	-954.299920	1	97.444818789521	728.292156355654	0.009300351688	
563000	-953.741184	1	98.978006129906	732.717429874817	0.019307094939	
564000	-954.896024	1	95.284134284443	748.281321895058	0.027469343179	
565000	-955.534833	1	93.237752301424	752.200303520174	0.026464568254	
566000	-954.898943	1	95.627241493035	729.444898213935	0.005520458995	
567000	-956.945040	1	88.592924516299	749.825346115812	0.011606245770	
568000	-954.439446	1	99.649951984530	775.801487946648	0.062787052103	
569000	-953.615278	1	99.392343481777	739.028635957616	0.027784467601	
570000	-958.400187	1	84.417076248652	773.594550794014	0.025939820253	
571000	-953.680039	1	99.204596278074	740.490583017131	0.028931442028	
572000	-954.447507	1	96.690760767004	744.246403263404	0.026674027476	
573000	-953.505148	1	99.778645160780	739.607466810908	0.029411198191	
574000	-953.712856	1	99.325465353239	746.465668069839	0.035594634281	
575000	-953.515970	1	99.775192477260	740.831692059654	0.030746281543	
576000	-954.070845	1	98.014162715056	730.515697722433	0.013884267687	
577000	-954.598306	1	96.351833652384	749.186728158572	0.031084481360	
578000	-953.579454	1	99.656661838305	727.495710955757	0.014547019785	
579000	-954.387237	1	96.872934690526	735.273458699694	0.016744825195	
580000	-954.102250	1	98.664383894033	720.705041621051	0.002020548126	
581000	-955.616893	1	94.996219084400	775.168990667266	0.051812692179	
582000	-954.161146	1	99.621535680171	767.680810279433	0.056035843836	
583000	-954.574100	1	96.379601367943	747.909706993975	0.029819825669	
584000	-954.097580	1	98.441365471866	723.035460190284	0.004824831684	
585000	-953.615356	1	99.360202654163	734.834634819580	0.022875643285	
586000	-953.698623	1	99.392573829817	746.776330284077	0.036077907337	
587000	-956.226953	1	94.671673658078	789.096077385403	0.062015461460	
588000	-953.707050	1	99.727965072699	721.046399670187	0.005810599036	
589000	-954.836365	1	96.352889602768	761.159042873242	0.042748847585	
590000	-956.514918	1	90.158968075054	759.066642161957	0.025848699159	
591000	-953.937507	1	99.940087732788	763.260905881243	0.052955052047	
592000	-955.303068	1	93.896208238944	739.784024100638	0.014129426983	
593000	-954.034130	1	98.865396085439	756.259176603982	0.044105931648	
594000	-953.544340	1	99.719439183319	728.565188448004	0.016111594129	
595000	-953.911271	1	98.874940720936	750.691678433000	0.038764550249	
596000	-954.807269	1	95.879145192567	753.924331263808	0.034727905371	
597000	-953.640328	1	99.575737492977	725.562623996159	0.011738640662	
598000	-955.361675	1	93.661124298921	742.897078092526	0.017235619122	
599000	-954.533689	1	98.005455040564	766.042623402598	0.050933024007	
600000	-955.561699	1	93.037614927017	748.396626169845	0.021862575212	
601000	-953.900770	1	98.434935902339	739.178249357354	0.025495930475	
602000	-954.047825	1	98.078503798421	730.666651555916	0.014259592813	
603000	-954.512492	1	98.281787293562	767.684567050971	0.052980429375	
604000	-953.890262	1	98.909157855747	724.516540591827	0.008355851690	
605000	-954.857299	1	95.826154990443	728.441272647760	0.004697665013	
606000	-954.237028	1	97.618208870356	749.138029325347	0.034151501149	
607000	-953.547232	1	99.865350882528	745.613355204754	0.036039273406	
608000	-954.444058	1	96.798850418563	732.237697282219	0.012700828244	
609000	-953.986711	1	99.956861536275	764.997766980122	0.054505576195	
610000	-954.127172	1	97.989066598241	748.821358561963	0.034736048103	
611000	-954.425103	1	97.395642103893	755.812525464815	0.040202912170	
612000	-953.624353	1	99.395018269325	730.778501384095	0.018032292981	
613000	-953.961882	1	99.283853502625	757.900737633740	0.046615603050	
614000	-956.200826	1	90.990195279194	752.386862691043	0.020937780466	
615000	-954.260379	1	97.528917023783	728.820059550776	0.010261352825	
616000	-955.149702	1	94.941591801430	729.210430062170	0.003097324353	
617000	-955.763239	1	92.536022806496	754.247784906686	0.026839219289	
618000	-953.982349	1	98.319391706493	745.162307064213	0.031752782184	
619000	-957.403205	1	87.919543052734	772.360884121028	0.033171597854	
620000	-954.762190	1	96.077517831547	728.669489181472	0.005780916927	
621000	-954.611663	1	99.643249821127	780.245149007545	0.066272945917	
622000	-954.375035	1	98.222296288216	762.628581053791	0.048428936015	
623000	-953.616875	1	99.359769693697	737.010960913376	0.025411947187	
624000	-954.067085	1	98.351018219566	751.220506281372	0.038024918131	
625000	-953.543231	1	99.651966526685	730.773854697791	0.018724835882	
626000	-953.599610	1	99.994278247348	750.624910140282	0.041388439614	
627000	-955.344786	1	98.023869909738	788.145190110506	0.068672136651	
628000	-953.611741	1	99.564745591945	744.083670052415	0.033704459518	
629000	-956.527265	1	94.338529456088	794.253268952076	0.065082532175	
630000	-953.833151	1	99.552113635402	755.662553949639	0.045165332875	
631000	-955.166251	1	94.617377456772	732.825607533876	0.007192498552	
632000	-953.897661	1	98.746980164294	747.844302287518	0.035592153393	
633000	-954.174300	1	97.606918050357	732.860138175956	0.015748918758	
634000	-954.598900	1	96.804028170647	725.566281802734	0.003523814947	
635000	-954.673611	1	96.159969069409	731.241163870907	0.009561271492	
636000	-953.989911	1	98.127980045433	737.472887213852	0.022736291918	
637000	-953.695498	1	99.411822731882	725.545528982726	0.011244772309	
638000	-954.239112	1	97.775626324274	751.844753521522	0.037254547427	
639000	-954.097295	1	98.302177349928	752.086701890248	0.038761394016	
640000	-956.423420	1	90.608915440700	761.390391425990	0.029276410533	
641000	-954.290484	1	97.455411833998	749.610734185974	0.034234744162	
642000	-953.592230	1	99.453126827982	738.002382753178	0.026784170590	
643000	-955.373450	1	97.276092793302	784.249332113214	0.064088781449	
644000	-955.293770	1	93.888413977617	745.910068781207	0.021303769655	
645000	-955.275871	1	94.706383777356	728.050996528666	0.000655662948	
646000	-954.031214	1	98.775155166955	755.091268610603	0.042790320310	
647000	-954.140812	1	97.734460845723	732.157557502290	0.015212290127	
648000	-953.558580	1	99.652309525633	741.577912485972	0.031247992038	
649000	-954.185655	1	98.139595862765	723.621710742394	0.004764645090	
650000	-953.543828	1	99.618166399010	732.294649993179	0.020509210208	
651000	-954.387058	1	96.848506034645	736.552006437788	0.018240839427	
652000	-954.006108	1	98.078361382238	736.276087771127	0.021197620301	
653000	-954.607305	1	96.325978823627	731.814478535515	0.010802824693	
654000	-953.656986	1	99.238420258936	733.306807502357	0.020724171734	
655000	-954.015740	1	98.174085386623	744.404910205654	0.030585547442	
656000	-953.820453	1	99.432256286330	753.723634099129	0.043045998358	
657000	-954.203353	1	98.211436617815	722.370566044956	0.003131055556	
658000	-956.274020	1	96.388748841374	799.990852349231	0.073598931457	
659000	-955.519571	1	95.036423936862	772.573491252257	0.049742076778	
660000	-954.793038	1	95.697474769583	733.222437878036	0.010858402280	
661000	-956.501183	1	90.465611815531	737.956301223423	0.001734119190	
662000	-953.554517	1	99.562258650566	734.196031204929	0.022650714570	
663000	-954.167077	1	97.557730038654	736.256535954864	0.019788743934	
664000	-956.231100	1	93.821315202452	783.800568727106	0.056106457413	
665000	-953.469777	1	99.846284938682	736.552155247528	0.026143609162	
666000	-953.806079	1	99.968888332272	758.968074057950	0.049192204866	
667000	-957.140291	1	87.973147008881	750.794433078421	0.011038864109	
668000	-955.763934	1	92.396922537276	742.605908766663	0.013440864893	
669000	-954.930858	1	95.588002680646	728.810944364769	0.004502160175	
670000	-956.671826	1	99.152200133872	822.088329746235	0.094067037936	
671000	-957.389386	1	88.206669184353	774.819485070157	0.036040460051	
672000	-953.991079	1	98.507420549102	749.424182583080	0.036610116982	
673000	-953.964095	1	98.242278596616	733.977116416654	0.018866964550	
674000	-954.736670	1	96.010469574488	751.964185420448	0.033086985682	
675000	-958.350233	1	86.490621713067	790.770289559254	0.045375233626	
676000	-953.786493	1	98.975954122794	728.488350833614	0.013939631944	
677000	-954.788724	1	99.101461939727	781.224633346303	0.065821785459	
678000	-954.205870	1	99.959964927031	771.578262861972	0.060061200469	
679000	-953.686151	1	99.181915952735	740.414553156353	0.028790015121	
680000	-954.696162	1	96.156649352040	730.220860793002	0.008170131981	
681000	-953.886065	1	98.635379090048	744.709783509575	0.032059934836	
682000	-955.235219	1	94.478515319067	755.876363703632	0.033263052762	
683000	-954.246770	1	97.372642674689	744.183180022320	0.028333130389	
684000	-954.316340	1	97.219360266483	731.528039461755	0.012964977863	
685000	-953.799294	1	99.686517517653	755.769958624688	0.045582658983	
686000	-954.456642	1	96.974684459420	728.454051893294	0.008146739056	
687000	-954.093705	1	98.651241584513	721.042501187079	0.002494376899	
688000	-955.011146	1	96.181961036673	765.875850904169	0.046593901545	
689000	-954.993395	1	99.615971012090	789.330674794118	0.073065442143	
690000	-956.396796	1	90.575335885169	759.183504386077	0.027000579755	
691000	-955.614604	1	94.054924634778	767.189715840797	0.042843748029	
692000	-954.596286	1	96.939959746125	757.859654238470	0.041063659421	
693000	-954.218420	1	97.686918661967	749.191634428665	0.034374346801	
694000	-955.335406	1	94.092093745683	733.367429285233	0.006376047474	
695000	-954.741974	1	95.957506395735	731.248656611423	0.008983583518	
696000	-953.816082	1	98.700521638604	737.306334258139	0.024039793475	
697000	-954.174077	1	97.866205037204	727.515050208427	0.009464078435	
698000	-953.864116	1	98.690765043062	729.541848249010	0.014514368950	
699000	-953.868319	1	98.636415879676	743.100800715314	0.030344352384	
700000	-957.248190	1	95.986130530987	818.143798822664	0.084748629851	
701000	-954.056715	1	98.528279210714	723.345737924657	0.005542532540	
702000	-956.389232	1	91.409710085217	769.627566961248	0.038878981413	
703000	-954.402138	1	97.260023580534	752.872470769412	0.037025744091	
704000	-954.070623	1	98.091405774522	746.953883564132	0.033065560743	
705000	-953.806516	1	98.736063965939	737.909989171255	0.024827851724	
706000	-956.746694	1	95.525866452855	805.582915129029	0.075562206574	
707000	-956.126756	1	96.872779747231	799.393608940550	0.074235179952	
708000	-954.472371	1	96.548793893193	739.942334082226	0.021459846950	
709000	-958.005011	1	85.275916015572	753.969152159103	0.007240587058	
710000	-954.002411	1	98.659862071980	723.604615408869	0.006314535875	
711000	-955.936102	1	91.804218926806	746.164390163953	0.016069648480	
712000	-955.976251	1	91.799911839290	754.143114463397	0.024882139482	
713000	-957.401781	1	87.172584383618	750.939280501411	0.008960563141	
714000	-953.738910	1	98.955875005092	737.251318740655	0.024640789759	
715000	-954.164558	1	97.727200920904	730.526335147424	0.013091716948	
716000	-957.789928	1	99.455793762226	844.484895405355	0.107957934342	
717000	-955.646747	1	92.798168944977	741.070672448863	0.012669843646	
718000	-954.004195	1	98.588858496728	751.392172640072	0.038767543760	
719000	-957.358387	1	99.449017790808	836.510517850745	0.103373529495	
720000	-954.077027	1	97.905164263624	733.076677155156	0.016839355360	
721000	-954.195465	1	98.545614713905	759.232569970431	0.046111803836	
722000	-954.423375	1	96.904421864495	747.936179122453	0.031152482147	
723000	-953.570590	1	99.506281544469	735.472197177749	0.024008933171	
724000	-956.191343	1	94.251037161097	785.580296754657	0.058429970580	
725000	-955.391098	1	98.084316904605	789.597994951507	0.069878632281	
726000	-955.499214	1	93.312773141462	750.910530226420	0.025291511922	
727000	-954.117559	1	98.578242977002	721.114440097138	0.002375586617	
728000	-958.073174	1	85.585607587132	773.576048249088	0.028741252182	
729000	-954.876085	1	95.266371290632	745.168594683760	0.024045833395	
730000	-953.665411	1	99.237140570880	731.882716562101	0.018978211265	
731000	-955.359019	1	93.736958297984	739.267480373354	0.013048688600	
732000	-954.783353	1	95.897421751434	730.298352417767	0.007513470165	
733000	-954.443852	1	97.099893334109	752.717280270217	0.036486171516	
734000	-953.949060	1	98.344300982661	731.787954314755	0.016426719624	
735000	-955.614641	1	93.426754865167	760.285005198910	0.035011355032	
736000	-953.732775	1	99.638420612318	721.226249025706	0.005803862881	
737000	-954.702741	1	99.891933591910	784.083872229288	0.069769748745	
738000	-955.816266	1	98.721039666103	802.603941826399	0.080477723147	
739000	-954.169112	1	98.581629966500	719.844835268898	0.000426543248	
740000	-954.289854	1	97.583534339994	726.724269695370	0.007538310459	
741000	-955.530111	1	99.546119782212	800.891542311714	0.081115399391	
742000	-955.467322	1	93.896697569088	731.077443911150	0.002567268487	
743000	-955.174743	1	96.903860323066	776.581836311725	0.057248958430	
744000	-956.921817	1	89.125075314811	740.270651236415	0.000814200173	
745000	-955.065713	1	95.144379523644	756.732733075245	0.035708812193	
746000	-955.702689	1	97.157584029077	791.438802441357	0.069189504275	
747000	-953.739512	1	99.261798508763	747.030302743232	0.036018309118	
748000	-953.735475	1	99.007015170113	732.203391178448	0.018752236785	
749000	-953.895745	1	98.439410022674	735.942042069104	0.021757335917	
750000	-954.435092	1	96.786405581977	733.216787387219	0.013925699451	
751000	-954.320707	1	99.786581945359	773.532224691447	0.061266218446	
752000	-955.203744	1	94.453002609428	753.571799405295	0.030895832740	
753000	-954.320645	1	98.442919196906	762.780456398726	0.049074745633	
754000	-957.423816	1	87.680620313887	770.452667699780	0.030855398239	
755000	-954.655226	1	97.981011427561	769.652698864341	0.053966846904	
756000	-955.821287	1	92.448288409113	737.124606042464	0.006591436477	
757000	-956.334337	1	90.521000901487	749.070344840377	0.015987630802	
758000	-955.259576	1	94.027412721829	739.974819430440	0.014724775634	
759000	-953.886337	1	98.808914785179	726.100366671419	0.010262894086	
760000	-954.193323	1	98.637218336423	760.077612769387	0.047096560399	
761000	-956.176182	1	91.084051519519	752.883594577301	0.021718473626	
762000	-954.833977	1	96.948995937274	766.746456999789	0.049120473881	
763000	-955.187140	1	94.776498327973	757.691517532820	0.035753752969	
764000	-955.363981	1	93.812125031631	736.856288555107	0.010201265807	
765000	-953.630218	1	99.730003063038	723.699192632686	0.009618276774	
766000	-954.548580	1	99.882223273597	780.195355856937	0.066768732668	
767000	-954.690336	1	96.000293355595	733.372065166267	0.011915255198	
768000	-954.591927	1	96.375098743887	749.207760042513	0.031163855679	
769000	-955.026210	1	94.826587030212	747.882808002777	0.025886474654	
770000	-955.675140	1	99.375332459192	803.071227189960	0.082229553505	
771000	-955.002852	1	95.027453407147	734.056506607278	0.010033441651	
772000	-954.373506	1	97.031482647673	746.857500848767	0.030336427480	
773000	-955.133856	1	94.438878981507	739.159837261489	0.014858181488	
774000	-953.491221	1	99.786991885918	737.612667865553	0.027199978865	
775000	-953.752841	1	98.939912889591	739.679554507518	0.027357046024	
776000	-953.513179	1	99.751271707104	739.607065348610	0.029341376063	
777000	-954.630964	1	96.043752203474	742.596235517097	0.023178034909	
778000	-955.396469	1	93.685938506828	737.508104471863	0.010681288492	
779000	-956.310994	1	91.336146258677	765.732832595387	0.035164003538	
780000	-956.025548	1	91.994272739193	760.920098945860	0.032180023521	
781000	-953.854249	1	99.052403412093	724.014063942260	0.008069718585	
782000	-956.855824	1	92.564490955689	791.568282742182	0.059257317749	
783000	-954.190567	1	98.424581608517	757.763333666620	0.044472685545	
784000	-954.925241	1	99.286378216203	785.745942367295	0.069675662438	
785000	-954.478470	1	96.804173361323	730.118493181472	0.009917296247	
786000	-954.430999	1	99.194628746628	772.330153842858	0.058947005280	
787000	-954.617629	1	96.415771256591	729.771333975371	0.008315529516	
788000	-953.599956	1	99.451560338414	739.396339488582	0.028346095144	
789000	-956.146080	1	96.814536323105	799.500356056789	0.074182825204	
790000	-953.866638	1	98.545422570998	738.884722424581	0.025447756138	
791000	-954.316604	1	97.100899986047	735.052134124844	0.017093378184	
792000	-953.706523	1	99.107136218878	740.179119261488	0.028339580256	
793000	-955.316666	1	94.316836063308	757.787472210911	0.034742598566	
794000	-954.030904	1	98.067923988646	732.446145334693	0.016496009179	
795000	-955.272698	1	94.108717312269	736.357547016918	0.010403584542	
796000	-956.403402	1	95.375148331986	797.296169330371	0.069510310338	
797000	-954.083974	1	97.822269311810	738.779340785401	0.023450997073	
798000	-953.830563	1	98.655831837838	737.865779142076	0.024568849182	
799000	-953.676510	1	99.166233767688	734.070278355783	0.021452198364	
800000	-953.852462	1	99.638159875208	757.364188839292	0.046950885516	
801000	-954.245332	1	98.036674071017	755.628069652621	0.041549703999	
802000	-955.645328	1	98.282023725933	796.517512274942	0.075296138842	
803000	-957.431231	1	87.716621782469	771.212063985709	0.031642605834	
804000	-953.770705	1	99.813219227518	718.500482523585	0.002236126807	
805000	-954.097361	1	98.214600139642	750.800068850806	0.037277968119	
806000	-954.001664	1	98.118094077546	734.210046323109	0.018816724287	
807000	-954.978722	1	96.262016505024	765.490555994796	0.046438474308	
808000	-954.709430	1	99.795382793451	783.647508162894	0.069223945088	
809000	-954.521550	1	96.576133931925	731.970758044759	0.011722285686	
810000	-953.746259	1	98.930060564751	736.981781108095	0.024262162244	
811000	-954.479827	1	97.405318709330	758.287154323566	0.042562529444	
812000	-954.711084	1	96.305879167233	755.116854770560	0.036928093597	
813000	-957.101016	1	88.075377020991	754.914220873169	0.016077428588	
814000	-954.031707	1	97.991060592393	737.233843982641	0.022096871145	
815000	-954.426083	1	96.952357937721	749.136823110804	0.032515359419	
816000	-955.197568	1	95.823295717773	768.929892112680	0.048431839631	
817000	-955.215203	1	94.711116586519	758.174326618130	0.036062173055	
818000	-955.117429	1	97.535552329368	779.394867546246	0.060902492059	
819000	-953.917663	1	98.502007104821	744.106548352556	0.031086562388	
820000	-957.058746	1	89.986458807100	779.438382342793	0.044056760236	
821000	-953.436659	1	99.954019227112	733.175370821950	0.022467566178	
822000	-953.937668	1	98.400480999117	731.163256719400	0.015790369541	
823000	-954.064673	1	98.475348627590	752.849017524427	0.039921803278	
824000	-953.518105	1	99.872007774222	726.921323126734	0.014395465128	
825000	-954.268608	1	99.081772493893	766.626578308892	0.053902965444	
826000	-955.457943	1	94.653920617059	767.290969250776	0.044317527001	
827000	-953.829201	1	98.763649807937	742.879902027377	0.030425438467	
828000	-956.092817	1	91.322976395097	751.072287396954	0.020362022992	
829000	-954.213567	1	97.625680289702	729.582007981400	0.011560055450	
830000	-954.228289	1	97.613154462147	748.464745301524	0.033449465683	
831000	-956.539234	1	90.374285311734	737.792685954061	0.001218758093	
832000	-953.793929	1	98.805071764101	732.947612890359	0.019123467278	
833000	-954.450530	1	97.637024630403	759.625821396862	0.044347040293	
834000	-957.887800	1	90.165048924407	801.849906262657	0.061513397062	
835000	-954.970965	1	95.771165557080	760.233982814382	0.040527303236	
836000	-953.733274	1	98.976941474320	737.576330180502	0.025069426151	
837000	-954.252491	1	97.289125226407	741.383787075006	0.025032062797	
838000	-954.221024	1	97.446692400499	743.711320847028	0.028007868857	
839000	-954.687357	1	95.852877187896	739.343889071719	0.018912312223	
840000	-956.733214	1	91.586234355536	781.981066212911	0.049713358091	
841000	-954.496961	1	97.202930560569	724.352468514655	0.002963056544	
842000	-954.580509	1	96.224772701619	737.050376578904	0.017158540022	
843000	-955.431649	1	93.630766036107	753.057653750665	0.028338124053	
844000	-953.686409	1	99.464672929211	747.289323341001	0.036778030868	
845000	-953.633107	1	99.376739610967	740.938701551616	0.029859177922	
846000	-953.749215	1	98.918737549470	735.846360501516	0.022907758385	
847000	-953.728356	1	99.275564194582	746.556753456349	0.035566090657	
848000	-957.581505	1	86.681107052123	763.136566995398	0.021264684480	
849000	-953.776243	1	98.831418851115	735.490936681611	0.022258592737	
850000	-953.519471	1	99.815025324295	728.104034890704	0.015781038119	
851000	-954.068617	1	97.981148364588	744.104878226532	0.029780574568	
852000	-953.527711	1	99.666648963440	737.774453701878	0.027074348052	
853000	-954.033201	1	98.786698274897	721.339207976312	0.003364598070	
854000	-953.699050	1	99.114127194835	732.642857030558	0.019582150314	
855000	-953.734821	1	99.875064897060	755.224700214971	0.045515812920	
856000	-953.568919	1	99.563976005485	731.031074413128	0.018806621895	
857000	-954.682607	1	96.806753629922	759.930299429334	0.042681161926	
858000	-955.180280	1	95.351443311199	763.998811549831	0.042995853856	
859000	-954.176755	1	98.220855907706	754.818210383206	0.041214540654	
860000	-953.885437	1	99.114390436437	722.224712654748	0.005681175864	
861000	-954.537704	1	96.417989728591	745.472810363326	0.027316468656	
862000	-954.619937	1	96.375358093752	730.296131120127	0.008912314228	
863000	-953.889365	1	99.400268507351	756.276088594764	0.045381892144	
864000	-954.480256	1	99.126391507863	773.219257986352	0.059520908940	
865000	-953.604103	1	99.547584025219	743.034428435490	0.032550400130	
866000	-953.988298	1	98.681015048577	751.885828095965	0.039474276559	
867000	-954.013714	1	98.384412177385	726.829553801919	0.010031182818	
868000	-953.978311	1	98.270177132284	743.464032487878	0.029816382125	
869000	-955.701345	1	92.592490718432	749.441762505561	0.021861771518	
870000	-953.738373	1	99.771251748429	754.184639366970	0.044288734860	
871000	-954.717332	1	96.266094892437	727.907555178403	0.005268843620	
872000	-955.281791	1	95.915123808828	772.305912891175	0.051508795530	
873000	-954.653520	1	96.916838257878	759.958005803467	0.042965095926	
874000	-953.713975	1	99.052067000238	738.542382515652	0.026364853740	
875000	-954.388276	1	97.587969822265	756.516769068512	0.041329460522	
876000	-954.218770	1	97.384999584072	736.853842238260	0.020041856467	
877000	-953.975979	1	99.295778033440	758.563165024825	0.047252030102	
878000	-953.715378	1	99.043981286866	738.285303801640	0.026052410777	
879000	-956.582158	1	89.730626384469	751.881077809727	0.017077212150	
880000	-955.600400	1	93.271153125647	734.253053587791	0.005139467817	
881000	-953.812460	1	98.712337899045	735.675537056381	0.022162783864	
882000	-956.608976	1	89.665396215953	748.018958862852	0.012420819238	
883000	-955.474075	1	96.589706073624	782.393504348404	0.061141228966	
884000	-954.246677	1	97.395005232202	744.870867355872	0.029131399100	
885000	-956.253132	1	90.879626474387	754.761928942351	0.023202360192	
886000	-953.745274	1	99.450087706758	722.980604917290	0.007779305840	
887000	-953.812023	1	98.713323979704	735.780802378139	0.022289809267	
888000	-954.783627	1	96.955474679559	765.113861826745	0.047705630373	
889000	-953.707347	1	99.070492334277	738.255303791658	0.026086633120	
890000	-955.267845	1	97.191688764361	781.027875555680	0.061416459558	
891000	-954.206919	1	97.972404440141	724.832481603418	0.006014881841	
892000	-954.344539	1	97.361189351368	751.265265373157	0.035674551018	
893000	-953.600283	1	99.708292851062	746.184262315305	0.036242570988	
894000	-955.617175	1	93.050984740255	754.433132690488	0.028311881859	
895000	-954.446754	1	96.748440173140	746.060515391039	0.028781772870	
896000	-954.280485	1	99.047463777558	766.716286543089	0.053901426193	
897000	-953.880042	1	99.340122693872	755.214692492783	0.044243748032	
898000	-955.191356	1	94.970666237725	727.698307895467	0.000964178240	
899000	-955.606217	1	99.246052957289	800.914709161917	0.080472082187	
900000	-954.014308	1	98.074271105474	740.529259956892	0.026091667365	
901000	-953.842499	1	98.683367017418	731.628565562757	0.017155807836	
902000	-953.749723	1	99.063822570985	729.052982898163	0.014921393949	
903000	-954.389779	1	97.182261653753	728.274114977022	0.008508299480	
904000	-954.004906	1	98.677009710383	723.325428092796	0.005962432879	
905000	-953.474821	1	99.938739399321	728.489945816743	0.016620563422	
906000	-953.500207	1	99.820771130418	729.613501682946	0.017727742478	
907000	-953.484489	1	99.905379512827	741.503898642983	0.031802019671	
908000	-953.771564	1	98.845355549939	736.646975883850	0.023652330941	
909000	-953.778970	1	98.834968935144	738.591464090347	0.025861509474	
910000	-953.925115	1	98.946631779087	752.391113531603	0.040604038512	
911000	-956.650351	1	89.925989248534	739.596163606839	0.002357222019	
912000	-954.482862	1	96.538824327429	742.689725004173	0.024563193335	
913000	-953.791915	1	99.104062472362	725.869862446298	0.010800773288	
914000	-954.310098	1	97.410579444806	750.045211881692	0.034566297454	
915000	-956.591720	1	93.569632372997	791.249675416296	0.061210444980	
916000	-954.801321	1	95.863780942931	753.348487007339	0.034118411370	
917000	-956.640592	1	95.409350528297	802.701128493941	0.073350394642	
918000	-954.803884	1	98.031318625729	774.352757191815	0.057976082692	
919000	-953.534122	1	99.819256294823	743.704668432559	0.033935118027	
920000	-955.783448	1	92.648695803079	757.749380769092	0.030663735203	
921000	-953.450264	1	99.904211842573	735.504952145269	0.025084770094	
922000	-957.959444	1	88.250177861370	792.183388858996	0.050322102018	
923000	-955.494933	1	93.238307348865	747.050240969108	0.020886744619	
924000	-955.975650	1	91.875882388999	755.895932321156	0.026889832895	
925000	-955.832167	1	95.733159024306	785.955636133197	0.061980650280	
926000	-955.206019	1	94.166132415420	742.024880228403	0.017564052228	
927000	-958.275565	1	85.004717602265	775.425090393079	0.029055101214	
928000	-955.617777	1	95.021049231673	775.381943975760	0.052043995191	
929000	-953.508065	1	99.842130899801	742.019568167167	0.032199109270	
930000	-953.962568	1	99.133639827297	719.900738863284	0.002260382405	
931000	-954.459876	1	97.270099200803	755.826601881952	0.039917690359	
932000	-955.531628	1	93.298887132986	753.384421463086	0.027849589840	
933000	-955.547761	1	94.269478802261	766.846436027150	0.043035346224	
934000	-953.617796	1	99.762159480879	723.759640847614	0.009796526365	
935000	-953.892573	1	98.871372635292	724.933138774347	0.008829075768	
936000	-953.699587	1	99.496662835611	724.107855704256	0.009507454803	
937000	-955.342183	1	94.093352764702	755.802165844998	0.032253453036	
938000	-954.198956	1	97.624295943696	746.538766475813	0.031475738743	
939000	-956.137728	1	91.192574354992	744.643246346206	0.012583473322	
940000	-953.994574	1	99.986718840283	765.495219320465	0.055003244687	
941000	-957.963399	1	86.548708019924	779.489895591705	0.036273725680	
942000	-954.135069	1	97.675698191177	735.150785550793	0.018770612953	
943000	-953.561612	1	99.644611002914	741.660549262616	0.031318075363	
944000	-954.007979	1	98.190281839661	744.112553653653	0.030313250201	
945000	-954.479429	1	99.828300907208	778.066196442662	0.064984282401	
946000	-953.830328	1	99.194628066971	723.106886848156	0.007199800546	
947000	-953.817660	1	99.259696975100	751.364210387320	0.040351604983	
948000	-954.222615	1	97.707433482041	727.755774065240	0.009331483416	
949000	-956.513100	1	90.039661420822	744.866098097178	0.009618124356	
950000	-957.837596	1	97.133678746734	834.829567598047	0.097354520651	
951000	-954.066667	1	98.892366367199	757.866749437911	0.045666707489	
952000	-955.523179	1	96.965895156195	786.009318309399	0.064739183608	
953000	-954.525219	1	96.662156807340	750.256592622450	0.032949585996	
954000	-953.607070	1	99.807873688472	723.563538658286	0.009656043684	
955000	-954.079636	1	98.027320656699	746.249483924739	0.032172011317	
956000	-954.221016	1	98.059576858506	723.417946926391	0.004220526215	
957000	-954.547336	1	96.504802966573	731.839890424139	0.011347404101	
958000	-954.006493	1	98.073683616024	737.644207956712	0.022793560652	
959000	-954.141215	1	97.759489094546	744.910824151955	0.030088528233	
960000	-954.013734	1	98.050146293749	737.804169872811	0.022918012027	
961000	-953.911138	1	98.390420373211	735.756710280724	0.021407805501	
962000	-953.604639	1	99.401290135030	737.100254324997	0.025621962012	
963000	-953.851878	1	98.728069810816	729.550495050757	0.014629727185	
964000	-954.333801	1	97.016309386459	736.726098221804	0.018902482839	
965000	-953.553536	1	99.696249221903	742.334326580643	0.032172653114	
966000	-953.637785	1	99.672216396704	747.872551697320	0.037874530909	
967000	-954.314075	1	97.512874610935	751.933809063506	0.036708097624	
968000	-954.837943	1	95.531048380645	749.474408952995	0.029346109714	
969000	-954.370026	1	99.943012764651	775.963541670378	0.063575785909	
970000	-955.118184	1	94.945717052625	730.202870481847	0.004531950210	
971000	-956.083130	1	91.637126506077	738.026820280710	0.005395759666	
972000	-955.607103	1	93.098882068347	736.684261619416	0.007915394679	
973000	-957.255516	1	89.654335776581	782.732868061046	0.046010043883	
974000	-953.947173	1	98.275147532961	735.545473416588	0.020850169672	
975000	-955.872744	1	92.720995489891	763.183853411116	0.036071015338	
976000	-955.081734	1	94.745222657841	750.844929971452	0.028818574671	
977000	-957.802666	1	89.466716157631	795.841198210083	0.055696436064	
978000	-953.874596	1	98.777158303898	727.184788944153	0.011644672134	
979000	-954.787613	1	96.125598723033	756.416296070138	0.037754182725	
980000	-954.058752	1	97.902292072807	737.421868147780	0.022083563924	
981000	-955.494528	1	93.856223576901	730.692648368485	0.001883771090	
982000	-953.919116	1	98.360485914107	737.269209981959	0.023108331991	
983000	-954.168155	1	97.655239340435	732.003586510488	0.014796508922	
984000	-954.726532	1	95.791314660886	746.027292878911	0.026328728827	
985000	-954.021467	1	98.962621639512	719.995926195472	0.001869428816	
986000	-953.990967	1	98.155262862588	740.669164286634	0.026455990223	
987000	-954.188616	1	97.477468196485	737.736240116934	0.021332074130	
988000	-955.806793	1	92.464186664738	755.919041675417	0.028373564693	
989000	-955.473065	1	93.334887135184	748.481876552247	0.022724338109	
990000	-955.147370	1	98.302607335729	785.086488912428	0.066997548773	
991000	-953.669940	1	99.279936980774	741.915062255207	0.030678548958	
992000	-953.878754	1	98.915220228657	724.885812246117	0.008891607594	
993000	-953.959249	1	98.376388801644	730.055698766171	0.014301919713	
994000	-953.911174	1	98.678826523405	747.472623984893	0.035045080352	
995000	-954.056289	1	98.222616905017	748.511435317543	0.034991142457	
996000	-955.460505	1	94.386061784811	764.784709265076	0.041457233332	
997000	-954.069108	1	98.794969423050	720.338612612165	0.001868942629	
998000	-954.044298	1	98.683080849014	754.558370520295	0.042064522776	
999000	-954.761534	1	96.213632463005	756.331517139228	0.037882954018	
1000000	-954.018821	1	98.589919539890	752.151086966354	0.039515429507	
1001000	-954.002722	1	98.565120182034	750.968318407408	0.038291557805	
1002000	-954.242992	1	97.894479916936	753.717017128996	0.039375118338	
1003000	-953.933516	1	98.742194649087	725.064374226260	0.008633155009	
1004000	-953.643520	1	99.297434363493	739.055398313375	0.027571968054	
1005000	-953.804213	1	98.751546555123	734.216844567081	0.020524371198	
1006000	-954.332043	1	97.258273443779	729.805168019209	0.010805559206	
1007000	-953.934680	1	98.433940078370	743.854773589948	0.030647143585	
1008000	-954.444520	1	96.657613129177	742.079127896290	0.024184655144	
1009000	-954.119120	1	98.032998725175	727.444558779265	0.009852463495	
1010000	-955.697529	1	93.104825980675	732.873315663623	0.002696863942	
