# Supplementary material for: Reply to: ‘Reconstructed evolutionary patterns from crocodile-line archosaurs demonstrate the impact of failure to log-transform body size data’
Source: Commun Biol. 2022 Feb 25;5:170. doi: 10.1038/s42003-022-03072-x (PMC8881626; doi:10.1038/s42003-022-03072-x)
Supplement: Supplementary file 4 — Supplementary Data 2 [file 42003_2022_3072_MOESM4_ESM.zip › simulations/log_files/OU/simulated_data_5.txt.Log.txt]

Options:
Model:                           Continuous: Random Walk
Tree File Name:                  tree_simlation_5.nex
Data File Name:                  simulated_data_5.txt
Log File Name:                   simulated_data_5.txt.Log.txt
Save Initial Trees:              False
Save Trees:                      False
Summary:                         False
Seed:                            1786310155
Precision:                       64 bits
Cores:                           1
Analysis Type:                   MCMC
Sample Period:                   1000
Iterations:                      1010000
Burn in:                         10000
MCMC ML Start:                   False
Schedule File:                   simulated_data_5.txt.Schedule.txt
Rate Dev:                        AutoTune
No of Rates:                     1
Test for trait correlation:      True
Kappa:                           Not in use
Delta:                           Not in use
Lambda:                          Not in use
OU:                              Estimate
Min Trans Taxa No:               10
RJ Local Kappa:                  False
RJ Local Lambda:                 False
RJ Local Delta:                  False
RJ Local OU:                     False
Restrictions:
    alpha-1                      None
Prior Information:
    Priors
        alpha-1 - uniform -100.00 100.00 
        OU - exp 1.00 
Tree Information
     Trees:                      1
     Taxa:                       200
     Sites:                      1
Iteration	Lh	Tree No	Alpha 1	Sigma^2 1 	OU	
11000	-995.128010	1	96.970300647040	1112.186064286183	0.069124971306	
12000	-994.543773	1	99.954750609024	1151.126374446500	0.102121323009	
13000	-995.402162	1	96.141160525265	1132.144391214529	0.081408618771	
14000	-996.392356	1	92.943618581487	1144.334397190730	0.082069687431	
15000	-994.942417	1	98.244410219560	1145.456514277513	0.094770996003	
16000	-997.158402	1	91.669606431531	1173.351873851824	0.096335357826	
17000	-995.427216	1	97.536009127500	1081.412279843118	0.043946354280	
18000	-994.993147	1	98.235994629047	1089.696189007346	0.053626341328	
19000	-994.346622	1	99.800979251856	1102.465899781837	0.068339600312	
20000	-997.902495	1	88.802502207992	1096.058667179962	0.034840592970	
21000	-995.900604	1	97.453108061835	1187.581255124848	0.116686308542	
22000	-994.709841	1	98.952022102337	1142.359947146748	0.094457443380	
23000	-996.297636	1	93.588769551225	1097.781127960727	0.049051396720	
24000	-995.627472	1	96.799630373512	1164.919457231744	0.103007347484	
25000	-995.430738	1	97.151819624977	1085.685682016124	0.047103048215	
26000	-994.512653	1	99.217996988859	1103.417564678996	0.067690233274	
27000	-997.286938	1	91.438519706735	1087.493444378995	0.033481556209	
28000	-995.830989	1	95.311346761760	1151.836961176769	0.092032715514	
29000	-996.183429	1	93.452539703066	1136.392118410006	0.078081789583	
30000	-995.157288	1	97.084136929459	1134.816040157245	0.085344390536	
31000	-996.865483	1	99.428285131945	1245.069618847623	0.148085128153	
32000	-994.968978	1	99.431635335148	1076.163176898571	0.043717637177	
33000	-994.418473	1	99.663031149844	1132.839472887803	0.089974819810	
34000	-994.826610	1	98.243188857064	1100.786459272238	0.063193988796	
35000	-994.310965	1	99.849656147362	1124.289446670203	0.084642849617	
36000	-994.402652	1	99.909692206911	1138.631299740298	0.094295074272	
37000	-995.603082	1	99.906533505605	1203.359707345003	0.130136736212	
38000	-995.132152	1	97.062572697368	1130.398718425244	0.082355630061	
39000	-995.961336	1	95.993234025225	1171.313724890211	0.104769796853	
40000	-994.479338	1	99.264513877367	1124.757013558514	0.083604162967	
41000	-994.369706	1	99.574506248738	1117.848716293482	0.079459239658	
42000	-995.178397	1	98.172771241418	1082.768957712625	0.046968317025	
43000	-994.841374	1	98.325736193146	1097.320778660043	0.060512146507	
44000	-994.760758	1	98.926587959103	1090.575404959957	0.056163135193	
45000	-994.434892	1	99.803688285655	1138.885185122188	0.094213294603	
46000	-994.735835	1	98.679680462855	1097.166520610516	0.061255101762	
47000	-995.559967	1	98.700569233692	1068.084300473545	0.032887317977	
48000	-998.582670	1	98.939669713713	1295.982280232701	0.167394386077	
49000	-995.477979	1	98.460582797167	1180.644303296041	0.115332919549	
50000	-997.137326	1	90.568086851009	1152.873911486351	0.082057422628	
51000	-995.035559	1	98.469827230171	1084.528610960321	0.049435703302	
52000	-994.291757	1	99.843759366881	1117.413388162378	0.079778173542	
53000	-995.548743	1	96.254702229309	1150.043406025548	0.093071576305	
54000	-994.991588	1	97.414140543011	1119.228764625808	0.075385761919	
55000	-995.112543	1	98.277818981552	1158.215839053050	0.102494265021	
56000	-995.967397	1	94.575720888010	1146.584815648479	0.087161311739	
57000	-995.595629	1	95.321639010584	1122.702066757197	0.072984698226	
58000	-994.665943	1	99.587344806935	1152.555024174590	0.102136675102	
59000	-994.905829	1	98.209760309166	1141.426629839941	0.092174440584	
60000	-994.614991	1	98.778542218979	1108.018063934122	0.070245786713	
61000	-995.599653	1	97.056917712381	1080.994669028396	0.042243293536	
62000	-994.881001	1	97.926375482934	1105.494389291834	0.066222582493	
63000	-996.447833	1	94.991272084261	1077.382517941871	0.032717838109	
64000	-994.824316	1	98.479792355735	1140.825436502430	0.092411330669	
65000	-994.740544	1	98.839831426845	1142.317001084104	0.094174039385	
66000	-995.028810	1	99.444724870168	1074.362520864533	0.041883798008	
67000	-994.609394	1	98.978820831235	1132.674221980975	0.088288117234	
68000	-995.783008	1	94.965351888663	1139.012751442306	0.083242299152	
69000	-996.043462	1	96.131249829083	1077.467301464046	0.036033784581	
70000	-995.899536	1	94.458739310702	1107.411123618883	0.059352639913	
71000	-996.244313	1	93.093014512960	1117.178572091843	0.063685368465	
72000	-994.465243	1	99.391201393241	1128.722703290863	0.086603993105	
73000	-996.570616	1	92.145277552782	1110.082720069539	0.055863578482	
74000	-995.735796	1	95.974010848150	1088.645882086930	0.046838241797	
75000	-994.791311	1	98.106230022450	1117.290726575964	0.075605974320	
76000	-997.055503	1	91.126309700868	1099.061231965785	0.043870212618	
77000	-995.043419	1	97.241742862206	1114.311413687710	0.071370239509	
78000	-994.922886	1	98.441796924896	1148.239812142466	0.096928653855	
79000	-996.348601	1	92.914121897781	1138.456611234002	0.078215301478	
80000	-994.877700	1	98.517606984136	1091.138546646876	0.055633623091	
81000	-994.559153	1	99.905487431168	1151.248728546494	0.102082129798	
82000	-995.000828	1	98.415409564241	1086.692993265995	0.051329668781	
83000	-995.286085	1	96.638223883548	1103.068920916212	0.061143628148	
84000	-995.156585	1	97.689133722746	1090.111855557412	0.052611610403	
85000	-994.708406	1	99.306219614900	1087.185602175465	0.054064439177	
86000	-994.597633	1	98.782366798351	1118.204470814923	0.077856026917	
87000	-997.596836	1	89.016507600979	1105.716283514600	0.044373605811	
88000	-994.398141	1	99.470571933262	1116.522182301477	0.078255978326	
89000	-994.821806	1	98.388612398122	1138.077183710997	0.090450667869	
90000	-994.939203	1	97.592812850917	1117.373562943674	0.074459092606	
91000	-996.550813	1	92.000727962732	1126.405887843305	0.067884091702	
92000	-994.776489	1	99.267996481491	1154.074881766214	0.102311833915	
93000	-994.882438	1	98.678124866453	1150.098045613942	0.098593232757	
94000	-995.844481	1	94.461792206248	1124.507310209795	0.072265373483	
95000	-995.147286	1	96.961841371256	1108.488152844678	0.066256405817	
96000	-994.942630	1	97.743182589433	1104.521622270025	0.065004983445	
97000	-997.287431	1	89.461016377785	1132.696557386795	0.066421290710	
98000	-995.041880	1	99.375681188959	1074.640082332815	0.041986730599	
99000	-994.703066	1	98.534159393188	1128.020901976692	0.084145090839	
100000	-994.979310	1	98.744469521234	1083.282302284624	0.048960725884	
101000	-997.586367	1	96.888505733526	1246.040421014851	0.142691894333	
102000	-994.430198	1	99.849569418675	1139.660636682778	0.094811681777	
103000	-996.580652	1	92.102685289447	1110.380075965803	0.055999351410	
104000	-995.698206	1	95.509754604036	1097.768385464847	0.053893542274	
105000	-994.379856	1	99.890266454529	1135.739439230760	0.092391989889	
106000	-995.886047	1	94.680633386314	1141.623528587781	0.084273625818	
107000	-994.702599	1	98.547790297389	1104.656089924101	0.067057158967	
108000	-994.894473	1	98.950138874771	1084.011564818975	0.050191186243	
109000	-994.953050	1	98.620136349583	1153.941788714298	0.100760778381	
110000	-994.350711	1	99.778236365804	1102.825995975620	0.068572272488	
111000	-995.318711	1	97.849676721164	1163.605011942342	0.104623869370	
112000	-997.620960	1	89.583737910640	1096.660621965794	0.037548590127	
113000	-994.691465	1	99.851694480804	1080.694021323794	0.049353989215	
114000	-994.507907	1	99.257327541387	1129.474667408154	0.086800255156	
115000	-995.723120	1	95.276958923926	1141.836207065093	0.085761424114	
116000	-996.154061	1	93.671238056239	1140.372333681432	0.081181369962	
117000	-994.453664	1	99.278825243717	1113.772364378338	0.075787661168	
118000	-997.302816	1	90.628797194146	1165.663180451293	0.089744509741	
119000	-997.397266	1	91.700307622040	1082.567730482361	0.028947627691	
120000	-994.993204	1	97.668400493131	1134.735791195122	0.086631535259	
121000	-995.103697	1	97.717233661016	1092.413673816832	0.054748575170	
122000	-994.873926	1	97.888498471720	1125.680833816026	0.081046002575	
123000	-996.896465	1	96.592423116470	1060.078523917169	0.016144021122	
124000	-995.636330	1	95.184764063747	1123.614951287230	0.073315740033	
125000	-994.659493	1	99.348944413109	1088.954042627842	0.055777929154	
126000	-995.557532	1	95.452910293000	1117.164514061885	0.069264329330	
127000	-995.306946	1	97.861427154988	1081.841138158315	0.045237443177	
128000	-994.354426	1	99.628123498023	1117.924803268211	0.079639865453	
129000	-994.530230	1	99.338084367384	1135.258831445502	0.090808945469	
130000	-994.996013	1	97.515283622481	1128.949635136576	0.082420014430	
131000	-994.473651	1	99.515788164953	1134.489456661361	0.090716840085	
132000	-996.851646	1	91.246207648179	1143.388516870905	0.077636885754	
133000	-995.298586	1	96.354558867676	1115.606504882561	0.070237116761	
134000	-995.372335	1	98.940045690581	1181.831924438823	0.117042769031	
135000	-995.897039	1	96.495373855391	1077.983889419076	0.037598500336	
136000	-998.424681	1	91.417764447509	1224.622193552870	0.121229776783	
137000	-995.832453	1	96.124372164401	1083.431248594721	0.042181575616	
138000	-995.331869	1	96.641723544295	1140.528252745588	0.088029991503	
139000	-994.353692	1	99.631029793679	1117.990210534842	0.079693713574	
140000	-995.446726	1	97.775326113892	1078.392753560586	0.041533052359	
141000	-994.420608	1	99.391174932034	1114.823166887049	0.076827930609	
142000	-995.953983	1	97.355584005986	1188.796423321236	0.117091869711	
143000	-996.426510	1	94.110787363122	1085.933365636744	0.039251976598	
144000	-996.063220	1	94.716993976661	1156.821198307434	0.093672869341	
145000	-994.373174	1	99.693169432719	1127.635704243506	0.086568892729	
146000	-995.231018	1	99.054049625764	1072.588066557328	0.038921253821	
147000	-994.570320	1	98.903983658115	1121.715400184564	0.080642752184	
148000	-997.474552	1	88.871430628625	1137.986629741924	0.068691354939	
149000	-996.152752	1	99.184140736090	1217.135534150369	0.135049281065	
150000	-995.341533	1	98.372460216929	1172.668173932273	0.110848406889	
151000	-994.456380	1	99.448201971075	1101.852194622814	0.066992613561	
152000	-994.412866	1	99.859109814230	1138.246307132218	0.093933007562	
153000	-995.955727	1	95.079142688614	1091.478500905016	0.047160873311	
154000	-994.525386	1	99.373260147534	1135.814517905618	0.091250652291	
155000	-994.559621	1	99.403056907251	1140.114900972666	0.094075051040	
156000	-995.318603	1	97.518975968372	1158.100229365118	0.100712696275	
157000	-996.505781	1	92.288103971805	1135.933280087241	0.075118617211	
158000	-998.970930	1	84.585537035067	1169.373157643115	0.078682115406	
159000	-995.239466	1	99.832737975325	1066.377071915876	0.034178214858	
160000	-995.454075	1	95.937321755948	1131.286376945924	0.080363540170	
161000	-996.561276	1	99.757992252718	1237.684386042506	0.145645048655	
162000	-996.858818	1	91.005769183234	1134.741681987942	0.071381979898	
163000	-995.135771	1	97.004411571491	1108.307090828245	0.066217181155	
164000	-995.005834	1	98.002890618101	1092.935109490636	0.055928535267	
165000	-994.404980	1	99.677223583084	1099.928905752596	0.065989133609	
166000	-996.102708	1	99.549068639484	1054.753931141093	0.018464254038	
167000	-996.403827	1	93.525418434271	1093.694562898687	0.045179557529	
168000	-997.835524	1	90.861746272238	1080.040243061527	0.023557880967	
169000	-995.931161	1	94.571599257725	1101.564803596489	0.054803229219	
170000	-994.485360	1	99.167658233519	1116.542975325844	0.077558360849	
171000	-995.384627	1	96.564613458932	1096.992315249266	0.055861581082	
172000	-995.348616	1	97.071978822248	1151.843362349917	0.096003664527	
173000	-994.834161	1	98.766875114796	1089.324776834241	0.054638184408	
174000	-994.820768	1	98.003720850350	1116.463052055121	0.074760423762	
175000	-994.375077	1	99.586880800926	1108.758991118111	0.072746935886	
176000	-997.145423	1	89.930933204986	1126.576894460219	0.063170190229	
177000	-994.808940	1	98.254305505620	1132.153284593238	0.086274200899	
178000	-994.756289	1	99.848317978254	1162.762721516210	0.108672501152	
179000	-994.877219	1	98.443356735223	1144.616699975259	0.094704001123	
180000	-994.720116	1	99.679866600608	1081.684769573745	0.049863403237	
181000	-997.896683	1	89.999655439175	1085.212692884357	0.026898058190	
182000	-994.595476	1	98.789937008817	1113.580796372911	0.074489404489	
183000	-994.617897	1	98.918132378177	1101.462388357993	0.065390350023	
184000	-995.598048	1	95.617319368169	1138.584960112416	0.084449626703	
185000	-997.627120	1	90.305620360056	1178.988715568027	0.096422072784	
186000	-994.541376	1	99.554455390095	1092.056909542266	0.059043900580	
187000	-994.672568	1	99.317304840423	1147.620305894763	0.098545458502	
188000	-994.659900	1	98.675136385335	1105.397290266057	0.067950869510	
189000	-995.083588	1	97.157315775744	1126.229371775253	0.079729398910	
190000	-995.003984	1	97.742209156341	1098.480840145385	0.060049746893	
191000	-999.873529	1	86.218612099339	1078.745604533010	0.006319331182	
192000	-996.398993	1	92.596562620107	1115.130925927096	0.060937754209	
193000	-994.434623	1	99.452462978978	1126.468459858734	0.085216190859	
194000	-994.776572	1	98.289957258207	1128.799685226892	0.084108310355	
195000	-996.582149	1	97.514483501648	1216.222000023381	0.130838280173	
196000	-995.953587	1	94.462241527711	1142.354217552695	0.084244500438	
197000	-994.391812	1	99.982483885711	1139.541356884996	0.095041330186	
198000	-995.956360	1	96.290237164122	1175.235326999754	0.107572043918	
199000	-994.675026	1	98.595006624655	1125.977241560940	0.082889578710	
200000	-994.345485	1	99.779058136718	1127.063176750685	0.086379524073	
201000	-994.592211	1	98.825569014568	1110.345730996192	0.072142337285	
202000	-994.419203	1	99.492725735123	1105.260801065070	0.069810886215	
203000	-995.582050	1	95.384079998184	1124.739935813086	0.074575387964	
204000	-994.783248	1	99.226443935430	1153.758192420016	0.102029715479	
205000	-994.866310	1	99.640267986727	1165.772313649007	0.109900500094	
206000	-994.872797	1	98.306073707561	1140.841142568702	0.092024280482	
207000	-996.427530	1	96.523937894554	1199.542102172873	0.120630795407	
208000	-995.100026	1	97.412332083287	1098.814706901565	0.059516753886	
209000	-995.135836	1	97.218247748935	1100.748704875416	0.060653780544	
210000	-997.623259	1	93.744197242686	1065.929015505002	0.014734468424	
211000	-995.225228	1	96.816683045060	1103.826888743634	0.062196060087	
212000	-994.685294	1	98.474029298958	1116.984752367247	0.076248118934	
213000	-995.730889	1	95.142415549381	1138.679287975315	0.083429331492	
214000	-995.464214	1	98.635357973660	1182.249426106944	0.116573624249	
215000	-995.749405	1	94.948142241486	1134.077792498789	0.079963661345	
216000	-994.852134	1	99.354059022396	1160.384632967386	0.106188291347	
217000	-994.662645	1	99.887843119168	1081.327801858570	0.050061300707	
218000	-995.051320	1	99.144272447844	1076.559079246157	0.043349958536	
219000	-995.137123	1	99.749008491353	1069.156334428726	0.037096436953	
220000	-994.271777	1	99.911116501920	1116.922973671129	0.079582563023	
221000	-994.678329	1	98.599895328568	1106.007514435436	0.068250207740	
222000	-995.189335	1	99.269607199364	1071.797455617091	0.038663002940	
223000	-995.548180	1	98.236825888265	1071.812307661417	0.035784756340	
224000	-994.772933	1	98.236704253779	1125.172676007863	0.081502962659	
225000	-996.242526	1	95.264217637597	1080.030046741753	0.036343686750	
226000	-998.652571	1	84.794384122333	1126.237419662715	0.050703163274	
227000	-994.864261	1	99.340046414856	1080.449684018995	0.047774110085	
228000	-994.598144	1	99.139645470445	1136.613796134510	0.091230839852	
229000	-995.083320	1	97.197041929184	1128.497020653427	0.081377171688	
230000	-994.245954	1	99.998550069375	1116.260795282526	0.079308773793	
231000	-994.481053	1	99.280606589216	1105.388344010496	0.069400965529	
232000	-995.094673	1	97.542126449672	1141.750047476320	0.090855851014	
233000	-994.869025	1	97.839257049988	1115.155189322257	0.073409987244	
234000	-996.764211	1	95.430246673363	1068.365346398268	0.023433365522	
235000	-995.713351	1	95.513144077658	1146.904566655106	0.089474521966	
236000	-994.341678	1	99.685944937009	1119.828189419477	0.081135778202	
237000	-994.380899	1	99.826380984157	1133.840055298702	0.091008342118	
238000	-996.788197	1	91.179079147798	1128.148801142661	0.067210211480	
239000	-994.948313	1	98.135413061872	1143.393883675898	0.093240532806	
240000	-994.754620	1	98.576041468074	1098.201422379458	0.061868395059	
241000	-997.403325	1	95.006921178793	1221.800799905371	0.127808170303	
242000	-996.347243	1	93.421827612170	1151.846605317808	0.087801208037	
243000	-995.780228	1	94.697648936265	1125.776523496724	0.073709795063	
244000	-994.477698	1	99.707021760465	1093.151761390447	0.060374310377	
245000	-996.582337	1	92.150828702227	1141.178130840274	0.078256432198	
246000	-994.250083	1	99.983927441978	1113.106756134263	0.076962271981	
247000	-997.481726	1	89.365400486999	1154.322401130608	0.080266707612	
248000	-994.695782	1	99.895319066116	1159.942300345339	0.107165124356	
249000	-995.513696	1	97.982504236257	1176.030643905298	0.111793359427	
250000	-997.155542	1	90.156232303876	1143.704909114009	0.075380476830	
251000	-995.039829	1	97.488421589846	1134.269188483488	0.085912076483	
252000	-995.204301	1	96.836410034374	1105.581844911817	0.063657313469	
253000	-995.265542	1	96.939815611278	1142.112082810618	0.089713157913	
254000	-995.460477	1	96.895561186715	1087.781946947332	0.048421789054	
255000	-996.393144	1	92.552688124010	1120.515376311051	0.064900281904	
256000	-994.969946	1	98.198406938571	1091.527912034783	0.055175125111	
257000	-995.590605	1	97.540371598869	1173.839088199006	0.109613368850	
258000	-994.633949	1	99.243265801173	1092.256707106480	0.058441121400	
259000	-995.263715	1	97.040940657387	1144.475633532233	0.091425824662	
260000	-995.179241	1	97.099600516469	1137.882283269888	0.087376729643	
261000	-997.351883	1	89.478956362106	1144.796568517991	0.074556431017	
262000	-994.676004	1	99.414173700922	1087.112056177123	0.054272139375	
263000	-994.652614	1	98.807926589065	1132.047906493446	0.087479812051	
264000	-994.440820	1	99.611771481969	1133.800437540744	0.090487553917	
265000	-995.370278	1	97.181352888890	1087.724389131155	0.049108316353	
266000	-994.433531	1	99.927832221440	1141.947666727313	0.096433692822	
267000	-994.714054	1	99.219989945880	1088.227964526559	0.054795134820	
268000	-996.454806	1	92.730683686951	1104.628134559126	0.052810982858	
269000	-995.154832	1	97.426892389265	1094.689307307581	0.056020760655	
270000	-995.075338	1	97.355794947745	1102.579717477929	0.062495416389	
271000	-994.439370	1	99.328240865143	1116.871384918263	0.078174578061	
272000	-996.000448	1	95.212801769900	1087.973441734482	0.044201879540	
273000	-995.939918	1	94.869080501134	1150.921725804255	0.090485031136	
274000	-994.817922	1	99.419700917513	1159.402388745455	0.105771386936	
275000	-997.181259	1	89.807754162819	1126.087104147079	0.062525516341	
276000	-994.394099	1	99.967618720500	1093.422288024945	0.061254198474	
277000	-994.934986	1	98.893375671997	1083.142555265818	0.049214832553	
278000	-994.878949	1	97.920472116455	1128.471407133715	0.083031587544	
279000	-995.070377	1	98.060864567633	1088.626350965608	0.052205530046	
280000	-994.793102	1	98.936256993746	1148.762631475386	0.098372125167	
281000	-994.840290	1	98.720945524446	1089.748652749630	0.054903769926	
282000	-994.702971	1	99.013759314466	1092.361522023490	0.057958958071	
283000	-997.188627	1	90.252456573600	1106.905806257009	0.048540107756	
284000	-995.806809	1	94.650893215964	1112.515855530376	0.063841991666	
285000	-995.380608	1	96.076394769048	1115.003021555188	0.069127931242	
286000	-994.887563	1	98.259155385623	1141.003126297592	0.092019607758	
287000	-994.958763	1	99.658146966830	1074.309928824920	0.042409326144	
288000	-995.237716	1	97.181417677268	1145.571940103059	0.092426092356	
289000	-995.382314	1	96.260374851382	1104.876749496407	0.061692163967	
290000	-996.872684	1	91.982806486188	1161.439152302891	0.090295434199	
291000	-994.485379	1	99.246046834462	1106.432661154209	0.070135152483	
292000	-994.387364	1	99.880924822216	1095.906845496060	0.063153154371	
293000	-996.115032	1	93.866377947751	1104.008750606032	0.055109110143	
294000	-995.738218	1	94.850338314134	1126.260446989104	0.074403385811	
295000	-994.677352	1	98.929596672638	1138.731758013696	0.092109534010	
296000	-994.825863	1	98.045948623248	1124.885090424549	0.080860666736	
297000	-995.053783	1	97.308059409281	1107.042902880940	0.065955636615	
298000	-996.094578	1	93.995902913258	1102.533671792240	0.054191480021	
299000	-994.963063	1	97.913872771657	1097.597945950875	0.059729177807	
300000	-994.847541	1	97.978116989251	1125.459315956564	0.081100868779	
301000	-995.676383	1	97.019412787830	1079.112772793446	0.040219569644	
302000	-996.055059	1	96.186881540352	1076.714429957439	0.035377939980	
303000	-995.436130	1	99.453028733103	1191.099683535208	0.123000310105	
304000	-995.156111	1	99.054704737394	1172.712112468182	0.112414387943	
305000	-995.012063	1	98.526814362520	1084.736037837320	0.049780424198	
306000	-995.962075	1	95.859965437914	1169.406767199865	0.103418767301	
307000	-995.625450	1	98.835449504453	1192.012970284374	0.122063623519	
308000	-994.262219	1	99.939784678018	1114.453690349597	0.077851298101	
309000	-995.266461	1	99.841336438959	1188.287343532044	0.122445580984	
310000	-994.555659	1	99.395760735771	1139.546691176583	0.093697747698	
311000	-994.989073	1	97.787840177647	1138.052983555857	0.089060054761	
312000	-994.463653	1	99.322883600834	1124.947560156539	0.083871378909	
313000	-995.709354	1	99.503066993831	1060.322352500972	0.025831509153	
314000	-996.076870	1	93.763814407663	1133.370447685243	0.076776846908	
315000	-994.738541	1	98.312763397763	1111.443530739330	0.071754915393	
316000	-995.044360	1	97.239573433880	1114.149766877391	0.071244295073	
317000	-996.295450	1	92.934987238087	1115.938516305049	0.062367037541	
318000	-994.974775	1	97.826978965954	1098.763190948264	0.060495594684	
319000	-994.482361	1	99.212415448933	1109.387753519494	0.072334288316	
320000	-994.703435	1	98.771556906689	1097.533955332311	0.061790308174	
321000	-998.281425	1	86.606787649854	1110.255147011354	0.042154988503	
322000	-995.298493	1	96.807808851290	1097.769899348567	0.057134543790	
323000	-994.793721	1	98.099799262504	1115.070311485531	0.073962362487	
324000	-996.186860	1	95.751446133577	1179.491388362723	0.108654945920	
325000	-995.270512	1	99.271221550698	1181.291243454769	0.117507878142	
326000	-996.168430	1	93.324668130478	1121.943843759415	0.067765751145	
327000	-994.802058	1	98.623309685204	1093.684335301485	0.058136936726	
328000	-994.580349	1	98.959533496476	1127.585762108366	0.084834409028	
329000	-995.027139	1	97.458058082523	1131.368203903880	0.083917594504	
330000	-994.744405	1	99.437948484767	1083.769925125710	0.051225050625	
331000	-995.710786	1	95.125817328561	1135.630892977971	0.081399274922	
332000	-994.652625	1	99.104876001830	1093.788253928483	0.059426721297	
333000	-994.821518	1	99.590730384770	1162.433082191688	0.107898801392	
334000	-995.383631	1	96.447293601233	1140.306464862962	0.087445846636	
335000	-996.481623	1	96.459787655827	1201.066683105661	0.121236646364	
336000	-994.889767	1	97.839839458878	1108.259754677567	0.068184998411	
337000	-996.767713	1	91.408907299199	1138.449709368299	0.074786777774	
338000	-998.490812	1	92.259229916238	1234.844829171931	0.127595433307	
339000	-994.290149	1	99.952615600919	1125.963777936667	0.086033079076	
340000	-996.357028	1	93.385895815059	1098.023008857955	0.048749297933	
341000	-995.221881	1	97.821516303323	1085.402206007902	0.048580141490	
342000	-996.846848	1	99.947029674047	1045.680470900516	0.005631104329	
343000	-995.453175	1	96.586892897110	1092.620480692967	0.052071364453	
344000	-996.124414	1	95.676583537381	1079.400883873328	0.036825412711	
345000	-994.564658	1	99.066061384246	1129.897052353733	0.086641488314	
346000	-995.383640	1	96.519181290168	1098.004163814779	0.056617075356	
347000	-994.352759	1	99.640790334648	1111.049866476235	0.074613314651	
348000	-994.995739	1	99.747471681794	1072.534618592703	0.040777337674	
349000	-994.760407	1	98.879879373352	1144.966840136070	0.095916587220	
350000	-995.007047	1	97.401512217742	1110.767733045028	0.069070843569	
351000	-996.485590	1	93.366745982580	1160.550001773749	0.092846265696	
352000	-994.280241	1	99.984459624248	1125.800459604605	0.085995387528	
353000	-994.586026	1	99.679521661660	1148.665007640941	0.100008165733	
354000	-996.236518	1	99.701034506208	1052.478785311443	0.015668240687	
355000	-995.126575	1	99.041894727832	1075.403118558778	0.041876095484	
356000	-995.050447	1	97.500925434138	1135.981939893561	0.087062180653	
357000	-994.399804	1	99.761961534318	1133.935750386175	0.090922391839	
358000	-994.951059	1	97.913825391528	1137.745713780597	0.089150426557	
359000	-994.584121	1	99.202052601540	1096.628075707332	0.062088826469	
360000	-995.229611	1	97.498476111985	1151.710565528252	0.096888211071	
361000	-995.101419	1	98.524563491050	1081.444527640276	0.046601371045	
362000	-996.044189	1	95.245138286478	1164.636561102287	0.099371211215	
363000	-997.337551	1	90.758883805899	1092.875244857086	0.037046448270	
364000	-994.455726	1	99.847790160603	1091.771717136032	0.059527105761	
365000	-994.809358	1	98.046605866956	1114.813802827323	0.073647009080	
366000	-994.707511	1	98.928245203158	1093.740589332877	0.058945873130	
367000	-995.280273	1	96.689631959673	1136.375371223324	0.085461830954	
368000	-998.968472	1	83.778709677746	1149.986446777600	0.065069578370	
369000	-995.958943	1	95.284128616303	1160.083064457722	0.096847049910	
370000	-996.615735	1	92.411713386731	1100.644139667966	0.048585342264	
371000	-994.954904	1	97.538367467974	1117.516683128988	0.074435472068	
372000	-994.465006	1	99.325908918900	1125.407133547928	0.084194881382	
373000	-995.696935	1	95.608581672034	1147.723497036528	0.090195274355	
374000	-996.377195	1	93.398975923169	1153.655826057224	0.088843200465	
375000	-994.305484	1	99.794509411256	1117.078402366687	0.079420708027	
376000	-995.091909	1	97.716616670045	1145.744900828081	0.093748677202	
377000	-995.022459	1	97.306609417709	1115.854003225270	0.072669319836	
378000	-994.433838	1	99.404356425471	1107.453950643203	0.071307307339	
379000	-994.752735	1	99.911454168361	1077.926993536072	0.046786318282	
380000	-995.487183	1	97.193549697222	1083.164450481153	0.044769184995	
381000	-994.331986	1	99.708262646543	1118.268347221706	0.080074700266	
382000	-996.705469	1	91.884054085566	1146.459253820570	0.081025396327	
383000	-995.624969	1	95.224606264737	1123.623338595236	0.073414531240	
384000	-994.637670	1	99.283230401294	1091.289262358984	0.057692007995	
385000	-999.534530	1	82.334205746018	1116.818184164716	0.036806427825	
386000	-995.735114	1	97.215016573724	1075.799527245995	0.037269030294	
387000	-994.856080	1	97.922599243685	1110.359860426038	0.070001617734	
388000	-999.067096	1	83.622315970814	1156.483428915001	0.068852505577	
389000	-995.765522	1	99.772694805128	1057.967711296076	0.023599174519	
390000	-994.925951	1	99.975884624633	1173.852467567652	0.115126519856	
391000	-994.798602	1	98.865793984933	1089.563604209069	0.055103984528	
392000	-995.020705	1	97.641103790091	1137.048413433760	0.088075850930	
393000	-994.422298	1	99.724230023467	1096.944397617354	0.063638432323	
394000	-995.477570	1	96.085882610556	1100.880948031870	0.057977491633	
395000	-995.180208	1	97.047459775776	1136.350087412632	0.086263860741	
396000	-995.623482	1	97.176037925676	1079.111943907672	0.040645402076	
397000	-994.506000	1	99.805551989639	1145.177785946008	0.098162540619	
398000	-994.533070	1	99.006382425418	1118.014708794773	0.078245008665	
399000	-996.482260	1	94.002573247318	1170.493747716875	0.099895191470	
400000	-995.171745	1	96.789006357740	1119.968797142044	0.074454605367	
401000	-994.473157	1	99.634421873793	1137.995306167672	0.093256023551	
402000	-994.511702	1	99.668775213268	1142.471825708659	0.096168033906	
403000	-995.199777	1	96.794909048876	1107.960912503221	0.065442228052	
404000	-997.075960	1	95.897206431315	1218.452790861035	0.128249440750	
405000	-994.324840	1	99.755442287557	1120.921791113714	0.082072449113	
406000	-994.495162	1	99.364105602265	1131.904589237000	0.088667701084	
407000	-998.380068	1	89.730770294234	1206.092282356835	0.108961091804	
408000	-995.023033	1	99.783604145387	1176.082411632532	0.115895113455	
409000	-995.951472	1	94.120871511096	1128.139334869017	0.074023317093	
410000	-995.915981	1	94.828671128355	1148.123444394307	0.088683246808	
411000	-997.385583	1	99.092930187065	1044.877749846368	0.000734197953	
412000	-995.277104	1	96.438163251141	1122.943453293111	0.075760010586	
413000	-995.819581	1	97.663894698128	1070.363834581266	0.032514162279	
414000	-996.718356	1	91.413991579398	1125.223938638092	0.065665935807	
415000	-994.497868	1	99.900788934277	1146.628892481965	0.099272652547	
416000	-995.081868	1	97.428248971266	1099.914157430060	0.060476125521	
417000	-994.299679	1	99.920217745242	1104.153279866569	0.069967904277	
418000	-998.072038	1	87.351242809785	1108.709607978342	0.042720366525	
419000	-994.450645	1	99.884548327664	1142.388480133660	0.096610492432	
420000	-994.487468	1	99.169659428620	1112.177247048852	0.074341578505	
421000	-995.570035	1	99.067371830760	1065.359088099072	0.030753318614	
422000	-996.016520	1	93.859245287668	1124.443055232128	0.070816050779	
423000	-995.875389	1	94.349665911694	1123.851331486241	0.071537490630	
424000	-994.578098	1	99.345463198742	1140.341381458059	0.094086446716	
425000	-997.302391	1	97.887659889763	1245.593617145556	0.144771770248	
426000	-997.177026	1	91.371375718091	1169.970013925660	0.093807835150	
427000	-995.471989	1	96.738783917853	1089.433061724437	0.049555163344	
428000	-994.969087	1	97.960089109739	1096.122976190581	0.058588861401	
429000	-997.721641	1	91.248650842004	1079.426479659350	0.024014957685	
430000	-994.281488	1	99.972401590744	1104.608750160925	0.070452252158	
431000	-994.463262	1	99.271308558452	1120.968667305390	0.080973830760	
432000	-995.408866	1	98.866129044881	1182.603434790808	0.117281092506	
433000	-994.676407	1	98.505638737903	1115.003093051405	0.074870706356	
434000	-995.431881	1	97.912071707228	1170.829273354571	0.108802757791	
435000	-995.567564	1	97.978547786193	1073.445217939176	0.036854116776	
436000	-995.227558	1	96.678595995196	1109.068555792462	0.066029166304	
437000	-997.957062	1	89.623519029271	1086.908503141323	0.027666409405	
438000	-994.808154	1	98.243591183511	1102.738232083680	0.064784423098	
439000	-995.180418	1	97.045133449959	1136.298727520029	0.086225079314	
440000	-995.049696	1	99.862219555882	1178.454402501083	0.117345095739	
441000	-994.813185	1	98.031904849417	1118.157650525992	0.076060755498	
442000	-994.548195	1	98.955299016757	1113.090959125934	0.074516203582	
443000	-995.775608	1	97.824602832117	1070.082885186034	0.032656621685	
444000	-994.646179	1	98.931917969652	1098.277346367290	0.062805746623	
445000	-995.524352	1	95.629512353271	1128.123290040135	0.077499724306	
446000	-996.646140	1	91.753742729360	1115.502641218102	0.059201743644	
447000	-994.521288	1	99.576785038149	1141.047222164798	0.095062575754	
448000	-995.850428	1	94.532849411773	1131.529114530504	0.077298468691	
449000	-995.214883	1	96.889379611975	1135.208932139533	0.085156062765	
450000	-994.518711	1	99.339998660776	1098.682183723640	0.064141561595	
451000	-996.964454	1	91.622560971890	1096.041896593765	0.042385108229	
452000	-996.026809	1	94.020465622674	1107.883023531031	0.058665467421	
453000	-995.771079	1	95.414498191629	1149.405452975352	0.090788943035	
454000	-995.178190	1	97.414797842532	1093.519627757074	0.054964900426	
455000	-996.026311	1	93.936473848470	1133.009193516832	0.076929454056	
456000	-994.880727	1	98.238489489482	1096.357762916688	0.059479818455	
457000	-994.818167	1	98.047615294210	1110.733754835594	0.070584980506	
458000	-995.553931	1	97.678546711362	1076.354317591951	0.039143702816	
459000	-995.164598	1	98.333339869420	1081.422177411241	0.046074283710	
460000	-996.766232	1	91.362974806543	1114.858688160359	0.057758712726	
461000	-994.786930	1	98.434585143514	1099.106151836319	0.062274966919	
462000	-996.187362	1	99.486816463567	1054.059983269417	0.017261012291	
463000	-994.623567	1	99.034297894299	1136.176502215949	0.090705987211	
464000	-994.675367	1	98.658775801898	1129.263339528490	0.085274042405	
465000	-994.856932	1	99.515300466088	1163.286650553902	0.108212840318	
466000	-998.905002	1	86.782123534924	1089.259601583360	0.021799727613	
467000	-995.610885	1	98.770672239478	1190.601440142246	0.121200011344	
468000	-995.272575	1	96.438134149951	1120.107148846834	0.073732515122	
469000	-994.987633	1	97.771674723989	1099.086813301884	0.060630315995	
470000	-997.516938	1	97.122706408317	1051.509647373379	0.004722066854	
471000	-994.427581	1	99.370972349815	1113.169609408357	0.075558601816	
472000	-994.890346	1	97.968255397835	1132.300537033438	0.085713466541	
473000	-994.751251	1	98.802179193570	1093.415703698818	0.058349848845	
474000	-994.780232	1	98.515305835814	1137.425871969458	0.090321985792	
475000	-995.357186	1	96.294612160051	1131.851426468766	0.081564894375	
476000	-994.915528	1	97.674937522090	1117.238953789800	0.074553996225	
477000	-997.252829	1	89.560476231989	1126.039701082791	0.061909768880	
478000	-996.084054	1	99.710335908109	1219.968944191290	0.137566961990	
479000	-995.227631	1	96.690029681501	1108.474729769630	0.065592817241	
480000	-996.383529	1	98.668747011139	1220.522292837395	0.135442730275	
481000	-997.544324	1	88.999446507164	1151.091268067688	0.077463160722	
482000	-994.951155	1	98.741652069599	1156.037347758257	0.102272542981	
483000	-998.263182	1	86.412058127521	1115.390403125692	0.046027134037	
484000	-994.504112	1	99.581982351964	1139.586404872493	0.094150234833	
485000	-996.586347	1	92.214412544971	1106.707488473109	0.053268716532	
486000	-994.529365	1	99.075176234912	1107.697931615922	0.070708146150	
487000	-996.622009	1	93.759265608314	1083.738593358117	0.036048316638	
488000	-995.809454	1	96.279989086146	1082.522410688354	0.041690204294	
489000	-995.093725	1	98.858599572730	1166.499009463677	0.108535049103	
490000	-994.947992	1	97.969125536777	1097.464181870530	0.059752587609	
491000	-997.269213	1	95.045696604096	1217.178374679888	0.125768589444	
492000	-995.354730	1	96.268527437248	1130.234867189861	0.080415523187	
493000	-994.633658	1	98.657261490783	1113.794345549390	0.074334259774	
494000	-994.599433	1	99.477299208313	1145.358970090439	0.097523425084	
495000	-997.758347	1	88.052940241509	1146.319157896459	0.072324439463	
496000	-995.263478	1	99.409126196274	1069.001082155841	0.035962385214	
497000	-995.450954	1	96.962621801065	1156.818992507927	0.098709899199	
498000	-994.416402	1	99.441628334002	1109.084887446561	0.072649569971	
499000	-994.608006	1	98.843360696683	1126.635469885946	0.083917073688	
500000	-995.768161	1	95.105660680899	1141.597137493870	0.085220635028	
501000	-995.438462	1	96.028417658343	1132.851847118505	0.081622780642	
502000	-997.070913	1	90.347049675363	1139.519846330097	0.073079170754	
503000	-995.313815	1	97.846641373400	1081.773720783006	0.045131657088	
504000	-994.764942	1	98.198280269701	1117.563202535059	0.076020453125	
505000	-994.635860	1	98.678873599743	1122.147709058697	0.080421806050	
506000	-995.209310	1	96.753118502642	1128.623344441434	0.080437893121	
507000	-994.675770	1	99.381128586580	1087.624523559766	0.054655897542	
508000	-995.170538	1	97.937447832268	1085.967946293652	0.049416688759	
509000	-995.557256	1	96.879163303077	1084.306071912380	0.045053954274	
510000	-995.015868	1	99.292134354852	1076.154649122780	0.043332827720	
511000	-994.683045	1	99.250300927063	1089.332400658096	0.055868617043	
512000	-995.367819	1	98.183811140750	1171.355364761952	0.109704131350	
513000	-996.070589	1	93.863982150798	1108.237306829194	0.058569658575	
514000	-997.317054	1	89.380729708450	1134.800224056461	0.067690532055	
515000	-994.897322	1	98.384215037699	1144.927596628160	0.094762026103	
516000	-994.884010	1	97.830959053058	1110.078135599877	0.069567271722	
517000	-997.354400	1	90.788485837694	1171.219656042500	0.093227259718	
518000	-995.084808	1	99.027629156506	1168.549984230192	0.110061718382	
519000	-996.541115	1	96.855496819858	1063.311633290819	0.021422500252	
520000	-997.410953	1	90.661964049016	1172.501525214416	0.093661600031	
521000	-995.493328	1	97.899000970214	1173.847910930510	0.110424372251	
522000	-994.791088	1	98.555939233050	1095.832215388063	0.059818264872	
523000	-994.327847	1	99.878704642620	1128.767690317880	0.087763522710	
524000	-996.240518	1	94.192675044349	1159.149563717473	0.093868324038	
525000	-996.540601	1	93.080139547580	1159.072917113779	0.091347823904	
526000	-994.908568	1	97.901141955951	1132.214783884430	0.085502037889	
527000	-994.617696	1	98.819354554479	1127.175005361403	0.084229899738	
528000	-994.345825	1	99.650895429450	1114.059522527634	0.076879070788	
529000	-996.561036	1	94.684874396217	1077.296341849971	0.031743667793	
530000	-994.859200	1	97.880660199900	1120.222184545483	0.077191768059	
531000	-996.401628	1	92.562854876049	1116.669993748374	0.062036729812	
532000	-995.344023	1	96.480551448946	1137.014604138987	0.085400246268	
533000	-995.013298	1	98.483868196579	1155.463959241384	0.101350895036	
534000	-995.367998	1	96.285483328087	1133.087344710873	0.082369704522	
535000	-995.081181	1	97.559911060210	1140.940002419972	0.090383812158	
536000	-995.827774	1	95.060383456153	1098.370300523904	0.053288060245	
537000	-995.292086	1	96.430041519006	1126.802796826100	0.078440819900	
538000	-995.099186	1	97.197771278426	1131.199012373336	0.083205020586	
539000	-994.846706	1	98.759840374018	1088.804261307326	0.054149296450	
540000	-996.847666	1	93.336382106886	1180.204711447548	0.103695571946	
541000	-997.191631	1	90.795906278060	1097.785431840442	0.041834772411	
542000	-996.633809	1	93.301848657062	1168.452118498992	0.097208959684	
543000	-994.902109	1	98.001230064303	1100.523722752117	0.062386388625	
544000	-994.859195	1	98.457939941503	1093.294029096641	0.057383872600	
545000	-994.603212	1	98.764989732825	1118.649143790497	0.078135382960	
546000	-995.877984	1	98.755054333562	1201.749206312671	0.126730231573	
547000	-995.138192	1	98.443632286755	1162.544031696050	0.105361202809	
548000	-994.527554	1	99.164883523906	1128.466831658294	0.085907256185	
549000	-996.153607	1	99.074130824656	1056.531850467096	0.019404381243	
550000	-996.223551	1	98.438204496434	1058.964119334448	0.020684857559	
551000	-995.356085	1	96.888846413898	1148.625289969564	0.093641031414	
552000	-995.834865	1	95.935658863561	1085.423826318844	0.043644647690	
553000	-995.192216	1	96.896320725509	1132.442212663172	0.083342692593	
554000	-994.985509	1	97.521100835153	1107.923147837065	0.067158151247	
555000	-994.579146	1	99.234718440431	1096.236311791327	0.061838940260	
556000	-995.574142	1	96.664667465198	1086.235734975206	0.046353638614	
557000	-994.473840	1	99.218766574095	1119.093603109255	0.079517862809	
558000	-995.382663	1	99.913295156226	1194.244100147529	0.125638370482	
559000	-996.009130	1	94.183044308970	1140.030445819365	0.082122135405	
560000	-995.812772	1	94.666113790743	1110.682075439724	0.062452624095	
561000	-995.912507	1	96.331410390083	1079.056592590170	0.038274974753	
562000	-996.144375	1	99.847715325785	1223.608197871830	0.139554160725	
563000	-996.106416	1	98.908538463001	1058.005016133629	0.020897182167	
564000	-995.137378	1	99.153695333533	1173.141867966506	0.112872952504	
565000	-996.735227	1	93.464149313703	1083.440017246895	0.034915535207	
566000	-996.380273	1	95.448152427227	1184.829736976618	0.110790510361	
567000	-996.488146	1	92.733041379986	1147.906505816172	0.083837387625	
568000	-995.188516	1	97.282417745658	1095.371745794653	0.056252941357	
569000	-994.800012	1	98.284269058570	1102.283219471053	0.064515003111	
570000	-994.322803	1	99.755215076145	1120.190104273417	0.081554681907	
571000	-994.791794	1	99.309946498220	1155.849206287895	0.103453049771	
572000	-996.590745	1	93.421362528958	1088.056854933817	0.039502736283	
573000	-994.999088	1	99.596868893767	1172.268712502698	0.113401680987	
574000	-996.382103	1	93.396784264302	1096.568606217842	0.047475149179	
575000	-994.761895	1	98.235927764404	1111.124664439572	0.071330540015	
576000	-999.342851	1	93.351425060602	1272.520364070453	0.145595991957	
577000	-995.773031	1	97.507570495819	1072.527840321297	0.034512583485	
578000	-997.164831	1	97.621256416514	1052.488504108419	0.008267622307	
579000	-995.105116	1	97.054888699802	1111.661268332345	0.068927005834	
580000	-996.101290	1	95.445667791836	1082.187913716413	0.039088545667	
581000	-999.064528	1	85.859053716910	1192.398356106624	0.093901212105	
582000	-996.278006	1	96.543499619923	1193.424721447398	0.117627390799	
583000	-995.754150	1	95.200216153163	1100.418165405829	0.055393749281	
584000	-996.436077	1	99.759156082597	1050.131460543343	0.012291602742	
585000	-994.552795	1	99.353191975524	1138.100696630346	0.092677566996	
586000	-994.968024	1	98.091036366547	1144.036700219720	0.093540531242	
587000	-996.258787	1	94.224240401747	1160.876609468065	0.094942462634	
588000	-995.329577	1	96.751965266175	1096.819155975678	0.056179892756	
589000	-995.020361	1	97.317825503697	1120.182596390198	0.075846427780	
590000	-995.930460	1	95.701195039009	1084.811315610572	0.042417857103	
591000	-994.376753	1	99.550877506646	1112.181312229798	0.075248375596	
592000	-994.745183	1	99.485480945602	1083.127635922825	0.050739039466	
593000	-994.260715	1	99.944958555720	1114.563816613072	0.077944345209	
594000	-995.101623	1	98.201140251266	1085.334192676207	0.049501930264	
595000	-996.102385	1	93.732780479050	1135.992105199507	0.078456467206	
596000	-994.790136	1	98.111976575159	1115.144930895214	0.074046231168	
597000	-995.184135	1	98.348325603077	1163.704280419602	0.105805617465	
598000	-995.181050	1	99.698804375056	1182.587794581721	0.119160839716	
599000	-994.734727	1	98.394867445827	1106.704550304723	0.068304000497	
600000	-994.659090	1	98.567918898736	1114.183826842022	0.074412051078	
601000	-994.389202	1	99.500289884234	1115.831034327226	0.077822932213	
602000	-996.980674	1	90.542818518691	1132.665549890456	0.068896561462	
603000	-995.355074	1	96.434033025565	1102.349924481877	0.060053902846	
604000	-995.549563	1	95.558016514578	1129.201492461524	0.078074407067	
605000	-994.966161	1	97.894676630668	1138.766802179489	0.089762808969	
606000	-994.809917	1	98.095483021504	1109.254121745811	0.069565927095	
607000	-995.250065	1	97.407087277713	1089.890467083271	0.051690404912	
608000	-996.172677	1	93.943815971251	1098.528045263394	0.050612324710	
609000	-996.099866	1	94.041142765245	1101.176756674705	0.053151133303	
610000	-995.304053	1	97.218946026769	1151.539138692534	0.096152998482	
611000	-994.560419	1	99.009498870279	1126.532030594075	0.084231686078	
612000	-994.554350	1	99.543986675545	1143.154373394278	0.096308565346	
613000	-994.721222	1	98.943660757019	1092.567611618499	0.057963937288	
614000	-998.714545	1	84.487870291857	1136.164457582146	0.057310385777	
615000	-994.725278	1	98.781329743383	1139.381052274631	0.092184123264	
616000	-994.933465	1	99.322245746754	1078.344090768633	0.045638875656	
617000	-995.991963	1	94.825182150322	1153.902473191063	0.092182169236	
618000	-995.281957	1	96.433393307314	1124.256229154332	0.076674671672	
619000	-995.617862	1	95.265599547789	1125.492792658153	0.074829272520	
620000	-995.345010	1	96.391749974920	1134.034713939217	0.083242232312	
621000	-995.596567	1	97.143187115072	1168.432970943472	0.105748561370	
622000	-994.466900	1	99.573299414511	1135.544917708814	0.091536082016	
623000	-994.804055	1	98.986750229849	1150.595326249930	0.099595127263	
624000	-994.504478	1	99.908241249764	1147.298379158709	0.099699143534	
625000	-995.454275	1	97.911225679742	1171.997159222563	0.109442083089	
626000	-994.888211	1	97.949440374142	1131.251689404333	0.084971445452	
627000	-995.226357	1	96.668823309196	1109.830002100300	0.066597463996	
628000	-995.066945	1	98.786293505368	1079.725464312740	0.045594773321	
629000	-995.431925	1	99.095898547395	1067.806474711990	0.033707684379	
630000	-994.388818	1	99.669242540184	1102.071013245741	0.067704282533	
631000	-996.882158	1	95.127107592892	1068.369226581752	0.022491389851	
632000	-995.725320	1	94.887469276688	1125.448365745230	0.073919963313	
633000	-994.479526	1	99.187036817863	1115.929350699468	0.077156840307	
634000	-995.109107	1	97.017495234924	1114.047399225099	0.070641592995	
635000	-996.209941	1	93.470747888273	1140.406536865514	0.080748686120	
636000	-994.769497	1	98.790597690639	1143.649389017311	0.094894630709	
637000	-996.029699	1	95.430331320203	1166.697744527472	0.100948005331	
638000	-995.752253	1	96.910909680587	1173.372025077872	0.107947598580	
639000	-994.892755	1	97.846409551789	1107.361009256700	0.067500089502	
640000	-994.469661	1	99.223838642288	1113.687594562770	0.075594878711	
641000	-996.278401	1	95.227740631330	1177.052663195510	0.106187771493	
642000	-994.466977	1	99.410901374374	1129.829119003953	0.087393256429	
643000	-994.700863	1	98.432944531900	1112.534048333474	0.072862048969	
644000	-995.630756	1	95.451143191120	1136.997872196016	0.083039194446	
645000	-995.398004	1	97.206397604188	1086.270127685075	0.047802537249	
646000	-996.275668	1	93.927741114160	1156.682801354134	0.091828497501	
647000	-995.826168	1	95.055190942302	1098.572940674443	0.053450471238	
648000	-998.639522	1	87.766614403588	1087.116818276537	0.022348846830	
649000	-994.548718	1	98.950576380502	1113.764284384056	0.075005596654	
650000	-995.468827	1	96.449321123588	1147.975436275436	0.092249226028	
651000	-995.883153	1	96.667384898938	1176.682421260147	0.109194725703	
652000	-995.766598	1	99.794445454500	1208.672077692724	0.132447192226	
653000	-994.755831	1	98.369210930218	1104.620203109433	0.066597441031	
654000	-997.906647	1	93.609155938650	1063.357346041202	0.010544428352	
655000	-995.760210	1	94.843403167067	1131.004212503443	0.077656541493	
656000	-994.745914	1	98.269150979806	1118.970252859939	0.077203744263	
657000	-995.901687	1	99.463353002163	1210.417687910734	0.132524230741	
658000	-994.381217	1	99.660605029385	1127.439949451686	0.086360597281	
659000	-995.065431	1	98.565608156064	1160.188014055266	0.104286976005	
660000	-994.314881	1	99.821303954137	1106.699172837735	0.071721333026	
661000	-994.398976	1	99.489054793729	1120.212428328328	0.080947655807	
662000	-996.414921	1	95.893706262664	1191.788103590819	0.115353695559	
663000	-998.903292	1	91.175092965851	1239.359628913586	0.127199557021	
664000	-995.003383	1	97.999591305699	1093.139253243147	0.056099814361	
665000	-996.193773	1	97.755959094115	1063.213493540022	0.024130952037	
666000	-996.778807	1	91.276886485356	1133.960130921623	0.071472582776	
667000	-997.514000	1	95.446553854385	1058.788889927657	0.010242116910	
668000	-994.869167	1	98.245119833128	1097.068384495056	0.060099690915	
669000	-995.355237	1	98.795665159795	1179.129768879164	0.115286327343	
670000	-995.719114	1	95.181608487999	1138.578206528743	0.083453059404	
671000	-994.628179	1	98.673152157553	1117.330063780742	0.076967191479	
672000	-995.822564	1	95.815111994344	1160.577193877187	0.098320609089	
673000	-996.404886	1	99.009349468548	1224.742162103700	0.138149565037	
674000	-994.633174	1	99.991586239721	1081.180407204413	0.050189431412	
675000	-995.704487	1	95.360470506187	1142.280031411780	0.086232744863	
676000	-994.247967	1	99.998032024677	1117.758674136739	0.080389070734	
677000	-997.214563	1	93.853119878112	1070.971310946019	0.021777462730	
678000	-994.629734	1	98.787623112677	1104.919720081317	0.067844633968	
679000	-997.135608	1	90.133836991170	1114.628126444759	0.054596309845	
680000	-995.091078	1	97.813329202350	1147.825847283900	0.095247858974	
681000	-995.653413	1	98.898296368240	1193.965397758270	0.123191740990	
682000	-997.057077	1	90.406924729543	1139.936987809456	0.073490673301	
683000	-994.456391	1	99.418768646918	1128.554211157537	0.086554166277	
684000	-997.510403	1	90.705313160934	1088.365732767786	0.032329612238	
685000	-995.899961	1	94.514520261842	1105.624156329158	0.058038657421	
686000	-995.863912	1	98.384026103225	1064.653400710588	0.027861710072	
687000	-997.074780	1	91.943461673295	1088.555844726092	0.035973841324	
688000	-996.836197	1	96.937489363598	1059.057234829607	0.015855382917	
689000	-996.400554	1	92.562231740006	1130.256257456195	0.071889138243	
690000	-996.050938	1	98.089106439777	1201.426805644421	0.125067182982	
691000	-996.518758	1	93.557160586693	1165.761861267430	0.096258625502	
692000	-994.760424	1	98.784994757376	1093.169433900254	0.058092664324	
693000	-994.637087	1	98.799334733755	1103.409058276104	0.066671015171	
694000	-994.643342	1	98.639387667853	1111.447739414471	0.072534390403	
695000	-995.052599	1	97.347729950092	1105.522395687879	0.064847171381	
696000	-996.132921	1	97.956374611447	1062.957052476880	0.024425338074	
697000	-994.598669	1	99.398591621728	1091.489325340630	0.058157123726	
698000	-994.760967	1	98.226279442174	1112.530924014240	0.072369505271	
699000	-994.849892	1	98.045296168342	1104.908700869603	0.066044498058	
700000	-995.228579	1	96.655451608737	1110.172084630357	0.066830202473	
701000	-995.908072	1	94.234915191113	1123.752848789262	0.071199579376	
702000	-994.488463	1	99.596976228820	1094.758650654447	0.061479851301	
703000	-994.830114	1	97.982521862178	1113.348789924707	0.072404898181	
704000	-995.257581	1	97.085183305288	1094.867484563433	0.055319810647	
705000	-994.443061	1	99.319640861054	1112.707512578519	0.075093190632	
706000	-995.532768	1	97.447944208246	1169.469745837882	0.107008373973	
707000	-994.390863	1	99.533242403883	1121.735884288526	0.082126293578	
708000	-994.530032	1	99.121423733704	1126.775578521879	0.084657744711	
709000	-995.589050	1	95.857726622171	1097.873361215424	0.054855410521	
710000	-997.188846	1	94.033941354023	1203.532577611947	0.117067839221	
711000	-995.120383	1	97.058822601188	1128.120954872534	0.080801169223	
712000	-995.973198	1	99.871442712758	1217.461994573184	0.136773923048	
713000	-994.598990	1	99.763241590350	1085.579714141621	0.053753336004	
714000	-994.546444	1	98.962201161266	1112.922580983440	0.074407015629	
715000	-994.282540	1	99.947846522203	1105.717748335480	0.071261655989	
716000	-995.089607	1	97.921501831937	1149.986557472614	0.096807542877	
717000	-994.749429	1	98.373827838851	1105.343772313925	0.067182547833	
718000	-996.540817	1	95.169457201205	1074.055330102975	0.029485765901	
719000	-995.721903	1	95.016301333623	1108.767876604118	0.061789405314	
720000	-994.250889	1	99.979008665719	1114.806513733555	0.078202612956	
721000	-995.368822	1	96.777878529729	1093.944496601730	0.053735117842	
722000	-995.819329	1	95.368596078293	1152.134439195761	0.092340712037	
723000	-995.178986	1	96.805816999377	1125.138779918510	0.078157298838	
724000	-996.011475	1	93.973326664161	1132.208820453430	0.076473361054	
725000	-996.231194	1	93.606324622928	1146.351126402576	0.084831668940	
726000	-994.668984	1	99.378160656014	1088.005089565575	0.054994379278	
727000	-994.555663	1	99.649522639192	1145.684513517180	0.098117869830	
728000	-995.163013	1	96.858234452524	1111.565041354693	0.068384936908	
729000	-996.516136	1	93.933713064340	1085.040815722042	0.037867571522	
730000	-994.293922	1	99.914076378590	1105.447889452480	0.070969882146	
731000	-995.009283	1	98.128968047141	1090.583435638998	0.054154932755	
732000	-997.049198	1	93.090687930400	1186.704103056197	0.106566365795	
733000	-995.292272	1	96.507702417206	1131.051775512177	0.081517750865	
734000	-994.817058	1	99.339154424906	1157.974975406436	0.104761197567	
735000	-995.979478	1	99.030773083963	1059.066414196331	0.022716618772	
736000	-994.326901	1	99.947472783460	1099.632197462744	0.066404964128	
737000	-995.719994	1	97.210927119953	1175.874968235086	0.109976513105	
738000	-995.212943	1	97.985921711540	1159.491431577114	0.102574073247	
739000	-996.982163	1	92.459765499693	1175.175994272015	0.099065634040	
740000	-995.346637	1	99.464462508709	1187.255875827323	0.121057555931	
741000	-995.204724	1	96.916552654496	1134.888031869570	0.085007634795	
742000	-994.621702	1	98.846350829883	1129.144119768233	0.085627352987	
743000	-995.585559	1	97.629883836222	1075.966705657046	0.038598692802	
744000	-997.639524	1	89.615108869417	1095.653902083392	0.036659653898	
745000	-996.909798	1	95.753393139295	1064.348637745643	0.019251878773	
746000	-995.500833	1	96.868923133884	1158.390542526550	0.099417407137	
747000	-994.406281	1	99.864279997075	1094.822894210406	0.062195205247	
748000	-997.802618	1	88.294598628960	1156.811269594683	0.079403752843	
749000	-995.580114	1	96.072664949933	1148.591108272049	0.091775386570	
750000	-995.961537	1	98.298795887578	1063.578846696352	0.026268343799	
751000	-995.139223	1	97.987373623097	1154.764665604500	0.099813838633	
752000	-996.648916	1	91.849330785925	1111.256804875855	0.056085786177	
753000	-994.735495	1	98.299525951234	1116.054255130633	0.075157607969	
754000	-995.269695	1	96.771239853118	1100.868922519242	0.059655608636	
755000	-995.818021	1	94.711467295879	1134.428057912237	0.079655029561	
756000	-997.483682	1	89.413534188219	1105.012105124962	0.044772815149	
757000	-995.603273	1	95.466999694413	1106.763923913115	0.061283558664	
758000	-994.926972	1	97.823943154938	1131.754543329215	0.085017996424	
759000	-994.768414	1	99.903746349569	1077.505601363084	0.046343748010	
760000	-997.009599	1	90.490720570254	1117.366169343963	0.057606979470	
761000	-995.013153	1	99.818149193269	1176.062178420721	0.115962767411	
762000	-995.074591	1	97.198945852417	1126.855413501570	0.080257527212	
763000	-996.318692	1	96.585682301048	1068.434349255930	0.027057114217	
764000	-994.525945	1	99.426843529152	1137.463640284734	0.092438082209	
765000	-995.471789	1	98.660041156639	1182.921119711054	0.116981923506	
766000	-997.660890	1	92.768887280033	1209.066311422624	0.116957449368	
767000	-994.452377	1	99.599462505130	1097.604861158888	0.063883244180	
768000	-994.460678	1	99.304335114784	1123.015724934757	0.082488256614	
769000	-997.516316	1	88.920830443651	1113.275465163462	0.050530605209	
770000	-994.895791	1	97.755825744365	1113.442179628907	0.071937681581	
771000	-995.054463	1	97.221364634723	1112.259895454745	0.069778261889	
772000	-997.458924	1	89.480300257685	1155.004632817053	0.080936641587	
773000	-995.068796	1	98.917670978660	1078.292901179301	0.044507776676	
774000	-994.471978	1	99.741618179145	1092.825955683834	0.060178715533	
775000	-996.244279	1	93.062071432076	1123.867436045813	0.068543073055	
776000	-994.566093	1	99.786447544745	1086.775171614986	0.054911585161	
777000	-995.268595	1	99.317546434987	1069.591898516393	0.036365920988	
778000	-996.017904	1	97.631530230121	1194.856095696234	0.120782079432	
779000	-995.058871	1	98.402121617606	1156.969974817310	0.102049229496	
780000	-994.377510	1	99.623087027717	1124.754846496390	0.084436718396	
781000	-996.306235	1	93.108540750689	1139.916918082042	0.079609751470	
782000	-995.092063	1	99.985350045836	1182.095957229965	0.119554308367	
783000	-994.775802	1	99.110774272532	1151.026217628587	0.100136517589	
784000	-995.118588	1	97.106176821429	1106.311639364980	0.064890894944	
785000	-995.621705	1	97.085790807955	1168.955388029742	0.105910149390	
786000	-994.286869	1	99.930731311565	1105.854199882049	0.071326967224	
787000	-996.346448	1	99.269962770793	1053.300803683466	0.015413697431	
788000	-994.695277	1	99.478669855332	1152.506900839356	0.101860304236	
789000	-995.590442	1	95.350662679973	1115.556031777612	0.067822811579	
790000	-994.361942	1	99.989582488359	1136.788588653492	0.093298107312	
791000	-995.004638	1	97.946168728522	1094.062951003089	0.056774499228	
792000	-996.020386	1	94.325345137304	1145.157930255240	0.085705863689	
793000	-996.146169	1	93.638885599308	1107.404709848999	0.057346766164	
794000	-994.842529	1	98.042340075831	1128.114111182000	0.083070509394	
795000	-996.826789	1	91.232839927226	1112.113307195067	0.055268481426	
796000	-994.640831	1	98.707756116646	1125.510441612485	0.082830041369	
797000	-996.796331	1	91.410059877066	1142.230973700160	0.077261211065	
798000	-996.301669	1	92.879747611477	1127.362926617036	0.070605649343	
799000	-996.090474	1	95.959136429052	1077.784094989750	0.035892013092	
800000	-994.818126	1	99.380945149743	1081.626206315848	0.049026951725	
801000	-995.674110	1	99.152934332422	1197.791963407002	0.125681596692	
802000	-994.508913	1	99.385657320956	1098.316823027797	0.063950792626	
803000	-995.502298	1	96.553672003552	1090.728404238599	0.050271210494	
804000	-995.005701	1	97.826464632859	1140.802354585153	0.090904586145	
805000	-995.559097	1	95.472679443876	1114.107315909044	0.067020066850	
806000	-994.307841	1	99.822993274243	1108.254096749116	0.072923864506	
807000	-994.320277	1	99.828127501995	1105.261609761945	0.070617680883	
808000	-994.718837	1	99.164800501240	1088.858722376844	0.055225964049	
809000	-995.467960	1	97.554874673625	1079.944151050486	0.042521319764	
810000	-996.011980	1	93.879702184361	1125.206557268961	0.071406416099	
811000	-995.370697	1	96.217134687527	1107.990441061395	0.064073796523	
812000	-995.914123	1	99.955498359997	1216.096065845652	0.136329362613	
813000	-995.078273	1	97.130055468724	1113.244200894798	0.070305067789	
814000	-998.041657	1	98.529115834559	1275.572076911177	0.158554677516	
815000	-994.953909	1	97.813806385941	1100.963909006217	0.062290428829	
816000	-994.733477	1	98.786346891037	1094.925039099897	0.059613630529	
817000	-997.844361	1	95.536283172991	1242.452555637501	0.138117953517	
818000	-996.724264	1	91.781244960244	1106.306962341486	0.051858942690	
819000	-995.067265	1	98.217631929586	1086.541674583172	0.050679356303	
820000	-994.687385	1	99.705899818659	1082.621744501565	0.050828697269	
821000	-995.370606	1	97.068193396087	1089.280010973964	0.050261601039	
822000	-995.520719	1	96.257974712134	1094.515890416724	0.052927818911	
823000	-995.405996	1	95.988738332477	1123.223769810634	0.074911396504	
824000	-994.611778	1	98.941189572696	1101.376629325795	0.065376791715	
825000	-994.595775	1	99.111670119198	1135.497600347523	0.090443383381	
826000	-994.586517	1	99.895148432908	1084.287670036984	0.052889843237	
827000	-994.713054	1	98.840831840211	1095.190906842592	0.059976526281	
828000	-995.081027	1	98.560169828145	1161.042027621440	0.104765695322	
829000	-994.671901	1	99.269502733128	1089.607252834735	0.056163485435	
830000	-995.790965	1	96.272226497511	1166.083458662814	0.102482463395	
831000	-995.337038	1	98.068819601414	1078.722933300045	0.042664738728	
832000	-996.159576	1	95.379114623186	1173.039936472454	0.104348966285	
833000	-994.661301	1	98.742774848609	1130.712979142983	0.086440963772	
834000	-995.138757	1	98.149579469250	1157.647714659189	0.101873363541	
835000	-997.739275	1	87.895806904478	1125.238190086953	0.057382858056	
836000	-994.546329	1	99.136695539751	1102.198550560334	0.066516318088	
837000	-994.786677	1	99.449389616601	1157.973521721367	0.105011010214	
838000	-995.398586	1	96.040165496838	1112.584865441892	0.067213523759	
839000	-994.916890	1	97.674902733501	1114.901064739649	0.072833553207	
840000	-997.074053	1	91.998885624178	1173.532806841525	0.097156562201	
841000	-995.595621	1	95.387652763528	1111.379867738444	0.064728563571	
842000	-994.388070	1	99.631289315558	1103.707421191724	0.068918713946	
843000	-994.257140	1	99.961766691329	1116.860096642970	0.079656225358	
844000	-995.151680	1	97.483929614280	1093.815030048698	0.055398661874	
845000	-994.829835	1	99.348066778407	1081.586521210100	0.048902603577	
846000	-994.308775	1	99.823107329248	1121.906842317263	0.082923124085	
847000	-995.371207	1	96.360338422942	1136.262578670406	0.084635297524	
848000	-994.950562	1	97.576456241407	1112.374105724034	0.070708698402	
849000	-994.667454	1	98.535348506610	1116.166060199920	0.075794988052	
850000	-996.427020	1	99.169041739980	1052.897729019312	0.014464305780	
851000	-994.478967	1	99.924234808829	1145.654728669916	0.098728157036	
852000	-995.035382	1	99.432396431143	1074.297618019202	0.041782072397	
853000	-995.055388	1	97.317021425684	1106.403801160955	0.065472752940	
854000	-996.088032	1	99.907572530790	1053.165712179172	0.017376568426	
855000	-994.928022	1	99.131043423580	1161.260440457371	0.106184653624	
856000	-995.378788	1	96.091014940648	1124.023113418392	0.075714407087	
857000	-994.565989	1	99.243419316363	1097.085526204899	0.062575055432	
858000	-995.359392	1	96.162113984016	1113.609863742030	0.068282407264	
859000	-994.934454	1	98.898740102766	1083.096919556557	0.049185061339	
860000	-994.461801	1	99.322657834994	1124.532504498196	0.083584290340	
861000	-994.600707	1	98.855543540464	1106.381205274482	0.069157588744	
862000	-994.655379	1	98.994119076163	1138.334222269320	0.092003183559	
863000	-995.354365	1	97.225768223939	1155.185325551849	0.098341456626	
864000	-995.561452	1	96.084474981476	1095.269561509102	0.053155391042	
865000	-994.629292	1	98.668126788565	1115.315233267343	0.075483909806	
866000	-995.048777	1	97.373606477164	1131.050528961286	0.083510345217	
867000	-995.558704	1	98.325981337453	1070.885780496725	0.035004185665	
868000	-994.472244	1	99.227529793770	1119.547216271924	0.079862350402	
869000	-997.204025	1	90.145683178735	1108.132174133900	0.049310982850	
870000	-997.483421	1	90.511152032709	1090.980488363857	0.034476058007	
871000	-995.156946	1	98.771081442156	1168.655253760589	0.109539485467	
872000	-994.817175	1	98.440065979040	1139.064649616188	0.091200976162	
873000	-994.620980	1	98.700423080311	1113.941481301775	0.074545561339	
874000	-996.340379	1	92.826198694731	1133.415472042989	0.074657406916	
875000	-996.264822	1	93.039368787599	1130.061582210275	0.072855685151	
876000	-994.394067	1	99.570783149577	1125.109478459959	0.084559355721	
877000	-995.542999	1	95.909898411947	1141.349261053842	0.086888474796	
878000	-997.004845	1	95.153604175099	1066.396782142496	0.020029635925	
879000	-994.367204	1	99.771502002430	1100.996721655414	0.067086279312	
880000	-994.447505	1	99.538161537348	1132.073068821132	0.089180959645	
881000	-997.147937	1	95.707413099071	1219.248574439493	0.128193727099	
882000	-997.013782	1	91.943927024412	1169.380095909837	0.094735520222	
883000	-995.727866	1	95.563100683152	1149.211968360787	0.091005585372	
884000	-998.745924	1	87.559147669318	1086.616822909658	0.021128446769	
885000	-996.548162	1	92.126197632364	1135.445679217228	0.074422159416	
886000	-995.094432	1	97.407886410648	1099.376669150497	0.059977243270	
887000	-994.400002	1	99.889534470886	1137.813194240954	0.093725856363	
888000	-995.436198	1	95.942413464932	1110.612869621141	0.065463772074	
889000	-995.616425	1	95.693901139142	1099.437859355086	0.055787693096	
890000	-995.140293	1	97.565999069102	1093.000280116236	0.054887044501	
891000	-996.623913	1	91.933029254303	1111.237808227500	0.056274640480	
892000	-994.630195	1	98.843044568695	1102.639023956817	0.066158972526	
893000	-994.351352	1	99.999927112625	1135.979358232956	0.092799828423	
894000	-994.798497	1	98.683660778796	1092.745943301442	0.057469477137	
895000	-995.514888	1	98.541895291780	1183.432549874887	0.116982966642	
896000	-999.394337	1	82.417739329985	1124.162487636722	0.043219398809	
897000	-995.357180	1	97.381665608811	1158.164839150289	0.100440686745	
898000	-998.807640	1	87.059161684334	1089.095128284293	0.022458533355	
899000	-994.376219	1	99.985813934637	1138.126331588240	0.094147666745	
900000	-995.240801	1	97.662991350120	1086.693711141133	0.049388747576	
901000	-995.387291	1	97.711683393425	1080.829314040788	0.043833373567	
902000	-996.066550	1	93.877199437470	1108.245329198283	0.058608309460	
903000	-995.794354	1	95.167344418059	1098.388995905088	0.053572521720	
904000	-994.604522	1	98.832380942041	1125.305282666306	0.082978080092	
905000	-994.421377	1	99.402135017979	1119.134153605433	0.079976573182	
906000	-996.656916	1	98.850483818229	1051.969415658337	0.011924737702	
907000	-995.642786	1	96.263596454566	1156.877847905276	0.097172073728	
908000	-994.479778	1	99.533664639027	1135.739605369233	0.091571122869	
909000	-995.465497	1	97.652592151357	1168.840512232274	0.107119532899	
910000	-994.570632	1	98.927821466629	1108.137565647729	0.070695221571	
911000	-994.489442	1	99.597982229123	1138.600636268965	0.093559315799	
912000	-994.301447	1	99.906537797667	1125.631451901574	0.085698491280	
913000	-995.297502	1	99.851609984659	1189.795132769466	0.123241800917	
914000	-997.836406	1	97.237359533311	1257.543239777479	0.148302912778	
915000	-994.645359	1	99.112652990362	1094.117937678107	0.059730349185	
916000	-994.720171	1	99.012549243052	1091.361184806418	0.057076288968	
917000	-994.787894	1	98.118789228210	1115.530546460111	0.074346706061	
918000	-994.970494	1	98.446795520122	1151.843726494287	0.099117268768	
919000	-994.753104	1	99.620761181896	1158.821297258766	0.105892679229	
920000	-994.591758	1	99.819428942327	1085.107283276332	0.053459341776	
921000	-997.276663	1	99.288615985401	1257.596066281943	0.153043453931	
922000	-996.843599	1	90.999004680539	1130.131607647141	0.068188886298	
923000	-997.607008	1	91.574323954193	1193.801574240843	0.106884406149	
924000	-995.666054	1	95.511283649929	1099.893091937687	0.055720965304	
925000	-995.636418	1	95.264185645265	1110.585987204800	0.063815744478	
926000	-995.015777	1	97.491954409426	1131.092826977346	0.083811269300	
927000	-994.477532	1	99.375252027352	1129.902758526026	0.087360141525	
928000	-995.147603	1	97.092999234941	1103.268854928684	0.062415925146	
929000	-998.752502	1	84.654162254129	1153.088948022864	0.069020672508	
930000	-995.881998	1	94.397202312967	1112.437038406293	0.063173158383	
931000	-996.018724	1	94.001649968288	1134.738627446824	0.078237870382	
932000	-995.074203	1	97.721151298331	1144.358344167084	0.092898802545	
933000	-994.552439	1	99.610638427683	1144.547879952295	0.097327090804	
934000	-995.592881	1	95.542691841931	1105.379918979466	0.060351752958	
935000	-994.307989	1	99.822128951074	1108.282285140496	0.072943405550	
936000	-996.047295	1	98.974604993245	1210.892820782132	0.131636709692	
937000	-996.135158	1	93.652173038040	1137.407930753217	0.079206859891	
938000	-995.011098	1	98.227777600845	1150.421671471870	0.097765343106	
939000	-994.678808	1	98.687045268266	1130.973927739667	0.086486619566	
940000	-994.539435	1	99.477335643404	1093.731714459497	0.060303686245	
941000	-994.542477	1	98.977727817596	1112.590618956898	0.074195901881	
942000	-994.619545	1	99.340461037029	1091.315168035194	0.057858300046	
943000	-995.404226	1	96.884134443615	1152.135959695029	0.095755078910	
944000	-994.507065	1	99.455765193683	1096.643603620204	0.062726492721	
945000	-994.720761	1	98.851192008552	1094.434070831300	0.059352778905	
946000	-995.850403	1	95.359127419904	1154.196909174800	0.093555353772	
947000	-994.390626	1	99.652618756756	1102.475011626939	0.067987996787	
948000	-997.392284	1	89.386301843793	1146.479335758710	0.075425766701	
949000	-995.023067	1	98.065200940581	1147.943985431430	0.095892093814	
950000	-994.284318	1	99.868355798849	1112.399662235443	0.076163527511	
951000	-995.051991	1	97.203250802333	1119.039597113810	0.074754617473	
952000	-995.506859	1	96.252630809590	1146.657830688604	0.090993338644	
953000	-996.169088	1	96.325552199097	1073.080817919377	0.031742662459	
954000	-994.543916	1	99.073863985620	1105.095569071493	0.068673098863	
955000	-1003.437286	1	68.281376239008	1163.260097724657	0.038187632859	
956000	-996.929691	1	90.689675469113	1122.993116549407	0.062334021895	
957000	-997.128449	1	92.396497148663	1082.991383542208	0.031420931135	
958000	-994.686744	1	99.168873808148	1090.506895394396	0.056712319589	
959000	-995.567441	1	95.425038425670	1123.474447055628	0.073775812436	
960000	-994.268967	1	99.928712016127	1118.387601387659	0.080677457515	
961000	-995.525572	1	96.170523568990	1095.800741338300	0.053838716437	
962000	-995.773684	1	94.699424549710	1118.727004313677	0.068642100350	
963000	-995.967239	1	94.023465590222	1121.182133967183	0.068851117734	
964000	-994.612450	1	99.493762756600	1146.754335557792	0.098418878235	
965000	-995.591888	1	96.956034707344	1082.291930340936	0.043273579263	
966000	-994.663193	1	99.405450800960	1087.868149054238	0.054939308932	
967000	-994.431804	1	99.446024974430	1125.581404588224	0.084593758775	
968000	-994.691009	1	98.468345770916	1120.236516828234	0.078576823460	
969000	-995.359221	1	96.382919047819	1135.563091305079	0.084228986030	
970000	-995.478683	1	97.743761437418	1170.882101478951	0.108453079285	
971000	-994.467062	1	99.397704124770	1129.286909010164	0.086998871691	
972000	-994.812602	1	98.082991205033	1124.193812322963	0.080466234062	
973000	-994.576185	1	98.917363931536	1107.598685420292	0.070253525753	
974000	-995.009154	1	99.170858560575	1166.553144486960	0.109272787777	
975000	-997.096774	1	99.524865224260	1045.363442233351	0.003400529504	
976000	-995.052273	1	97.746780649481	1094.934990065934	0.057034329584	
977000	-994.378812	1	99.543704610571	1118.025141813981	0.079513827869	
978000	-995.230601	1	96.851351145091	1135.832946011979	0.085477629221	
979000	-995.815242	1	94.564279851060	1117.253213901513	0.067230300091	
980000	-995.822055	1	94.555894751493	1115.588256553695	0.065961106790	
981000	-996.451260	1	94.150935952634	1170.977016124836	0.100490914044	
982000	-994.901067	1	98.566331572326	1089.119356609484	0.053943316974	
983000	-995.535412	1	95.657680579428	1108.184895104769	0.062877442033	
984000	-994.805387	1	98.462569804462	1096.886114841517	0.060482651263	
985000	-994.812848	1	98.147241216074	1128.105266309622	0.083307146708	
986000	-997.572811	1	89.137889295899	1156.678163945470	0.081189495946	
987000	-995.275602	1	96.516176143120	1128.504563687919	0.079809560733	
988000	-995.873469	1	94.449737147607	1131.465184878397	0.077064044505	
989000	-995.061572	1	97.607649584700	1140.324981677875	0.090102096439	
990000	-995.630523	1	95.355504690263	1107.503308513057	0.061604692691	
991000	-995.223734	1	97.978608896456	1083.410534192584	0.047080623707	
992000	-994.835077	1	98.965986760448	1152.386080030228	0.100621169551	
993000	-996.225309	1	94.355601158878	1161.008157310307	0.095311059905	
994000	-995.082675	1	97.561962158213	1096.703274678713	0.058096663887	
995000	-994.556009	1	99.295313467176	1096.615514377335	0.062307939585	
996000	-994.440444	1	99.439059805252	1126.836394369036	0.085436130734	
997000	-994.556263	1	98.970278108600	1108.586662323888	0.071142654846	
998000	-994.658369	1	98.797881477091	1100.975030672328	0.064701175447	
999000	-995.154747	1	97.225035525882	1098.991003921341	0.059202805413	
1000000	-995.060131	1	97.276034086772	1107.539519863535	0.066268932960	
1001000	-994.716157	1	99.306921196897	1150.637157096265	0.100349480435	
1002000	-995.724277	1	95.119881718587	1137.148635311716	0.082382044486	
1003000	-994.360651	1	99.598917519229	1114.608802688349	0.077160666908	
1004000	-994.252393	1	99.973873768204	1114.971763790237	0.078311473786	
1005000	-997.847186	1	87.766131024693	1115.284025749407	0.049312289078	
1006000	-995.656605	1	98.393905393119	1068.359994075031	0.032317953322	
1007000	-994.558717	1	99.232623400414	1135.139371437319	0.090488583942	
1008000	-995.305210	1	96.807594722575	1142.396808652603	0.089592144306	
1009000	-995.296078	1	97.992996431567	1164.559706421782	0.105487957306	
1010000	-995.196164	1	96.813237534625	1129.332469712383	0.081059348092	
