# Supplementary material for: Reply to: ‘Reconstructed evolutionary patterns from crocodile-line archosaurs demonstrate the impact of failure to log-transform body size data’
Source: Commun Biol. 2022 Feb 25;5:170. doi: 10.1038/s42003-022-03072-x (PMC8881626; doi:10.1038/s42003-022-03072-x)
Supplement: Supplementary file 4 — Supplementary Data 2 [file 42003_2022_3072_MOESM4_ESM.zip › simulations/log_files/OU/simulated_data_6.txt.Log.txt]

Options:
Model:                           Continuous: Random Walk
Tree File Name:                  tree_simlation_6.nex
Data File Name:                  simulated_data_6.txt
Log File Name:                   simulated_data_6.txt.Log.txt
Save Initial Trees:              False
Save Trees:                      False
Summary:                         False
Seed:                            1609888496
Precision:                       64 bits
Cores:                           1
Analysis Type:                   MCMC
Sample Period:                   1000
Iterations:                      1010000
Burn in:                         10000
MCMC ML Start:                   False
Schedule File:                   simulated_data_6.txt.Schedule.txt
Rate Dev:                        AutoTune
No of Rates:                     1
Test for trait correlation:      True
Kappa:                           Not in use
Delta:                           Not in use
Lambda:                          Not in use
OU:                              Estimate
Min Trans Taxa No:               10
RJ Local Kappa:                  False
RJ Local Lambda:                 False
RJ Local Delta:                  False
RJ Local OU:                     False
Restrictions:
    alpha-1                      None
Prior Information:
    Priors
        alpha-1 - uniform -100.00 100.00 
        OU - exp 1.00 
Tree Information
     Trees:                      1
     Taxa:                       200
     Sites:                      1
Iteration	Lh	Tree No	Alpha 1	Sigma^2 1 	OU	
11000	-1088.867946	1	95.130077138248	3809.858590183118	0.253449660141	
12000	-1089.116985	1	94.933204429387	3875.832010852478	0.267594579349	
13000	-1087.562438	1	99.473988884214	3751.685659537749	0.251209647380	
14000	-1088.621751	1	95.592105209112	3656.469749749162	0.216581154804	
15000	-1091.489612	1	99.528529742743	4515.970239849124	0.395592746273	
16000	-1088.908265	1	95.854909897599	3890.922501914071	0.273373034996	
17000	-1087.980997	1	97.991222395570	3755.287393952769	0.248113703169	
18000	-1087.833322	1	98.714907879674	3795.226474802856	0.259702441186	
19000	-1089.742762	1	94.284510182568	3981.610779485741	0.287644971524	
20000	-1088.926593	1	94.428698137694	3652.129681401545	0.212569400599	
21000	-1088.452617	1	96.607013558661	3607.775165963095	0.205500633718	
22000	-1091.313994	1	84.895942751234	3719.893519500364	0.207379554185	
23000	-1090.257689	1	89.170205489533	3631.301511785018	0.194620159308	
24000	-1087.666961	1	99.049683372397	3724.732181026997	0.243294287805	
25000	-1088.224117	1	97.935628350464	3865.145011458892	0.273561327943	
26000	-1090.962705	1	89.400539115089	3950.365956504721	0.268165427507	
27000	-1088.906535	1	95.497584582774	3860.316756609066	0.265752834991	
28000	-1090.443485	1	92.351167474084	3448.539800583395	0.144781105893	
29000	-1088.977546	1	96.002885452647	3920.691389589299	0.280092466064	
30000	-1088.229888	1	97.018756097375	3675.105738044970	0.225126861958	
31000	-1088.758200	1	99.592121607352	4104.865595493903	0.327234168986	
32000	-1088.821951	1	95.762673783859	3563.583450672360	0.190423961747	
33000	-1089.305260	1	95.818477608375	3983.994395312230	0.292493358779	
34000	-1088.885359	1	98.647584457341	4072.574208537192	0.318178656096	
35000	-1089.415619	1	96.216901351204	3460.983867855105	0.157626853673	
36000	-1088.600132	1	96.548238890038	3857.520563947920	0.268012856903	
37000	-1088.211118	1	97.069487932179	3683.379287057248	0.227444388763	
38000	-1089.108223	1	94.261749685203	3586.529576126651	0.193763491915	
39000	-1089.838106	1	93.018877018314	3923.146762086648	0.272355730511	
40000	-1087.413886	1	99.966001955285	3703.186020227511	0.240164991539	
41000	-1088.063191	1	99.617800439081	3961.177062820291	0.299016974615	
42000	-1089.383358	1	92.651330097448	3724.050896444070	0.226739347642	
43000	-1087.525441	1	99.931113435214	3629.158741114026	0.219867932531	
44000	-1087.494516	1	99.864283368523	3652.449489699942	0.226239375275	
45000	-1087.662814	1	99.154663288502	3762.709519840680	0.253063875926	
46000	-1088.738146	1	96.945665661872	3523.940020383520	0.180727384121	
47000	-1088.289821	1	99.164687573356	3508.813254340578	0.180897083511	
48000	-1088.395122	1	97.489794125472	3562.089731062702	0.194039182573	
49000	-1090.859263	1	90.829839416201	4007.113637545136	0.282993638881	
50000	-1089.231114	1	97.112555270098	4047.702555958570	0.308749231313	
51000	-1088.526225	1	98.348890663413	3979.234497792045	0.298936661804	
52000	-1088.748659	1	95.238202219059	3764.597209373062	0.243130528744	
53000	-1089.413263	1	92.663108329332	3623.394032689893	0.200515464742	
54000	-1087.988379	1	99.847028567935	3960.049096036762	0.299470289817	
55000	-1087.736258	1	99.183337375521	3624.578449353035	0.216670996201	
56000	-1089.280408	1	95.658816611448	3491.466892982477	0.167030669125	
57000	-1088.850928	1	95.820888786805	3554.028852236038	0.187633383729	
58000	-1091.166633	1	88.080814980005	3475.564570095389	0.145311671288	
59000	-1087.619225	1	99.716864954923	3832.499868078917	0.271205900617	
60000	-1088.266262	1	98.774920449087	3526.487761589290	0.185821673021	
61000	-1088.744223	1	96.766894417118	3530.164566706360	0.182321644566	
62000	-1088.988020	1	99.435404991222	3430.161687272401	0.153298941034	
63000	-1087.547647	1	99.627125927342	3659.292410820925	0.227514713005	
64000	-1087.871732	1	98.357770860773	3674.969452177542	0.228499057438	
65000	-1089.019104	1	97.628171972541	3467.013158449752	0.162924268584	
66000	-1087.720309	1	99.081431830083	3790.150963296478	0.259501961588	
67000	-1087.464149	1	99.847527880192	3760.379052545970	0.254377894030	
68000	-1087.867194	1	99.719876948140	3917.673813439768	0.290146521483	
69000	-1087.885071	1	98.594553280526	3627.469809648587	0.216016398594	
70000	-1090.679510	1	87.364675195507	3645.183113743426	0.194241589570	
71000	-1088.703005	1	98.596008267194	3475.667542869147	0.168183692812	
72000	-1088.904700	1	97.988527209832	3469.877914799594	0.164755623618	
73000	-1087.865145	1	99.194657503515	3583.724470050503	0.204732490015	
74000	-1087.501709	1	99.886846947242	3645.264849458642	0.224298763837	
75000	-1087.686166	1	99.475887973655	3614.444436594917	0.214493008795	
76000	-1089.133509	1	93.608615623733	3654.575254309178	0.211245082242	
77000	-1092.102241	1	86.937887518099	4036.429979382277	0.278001390812	
78000	-1088.490855	1	96.242930812074	3631.471045220002	0.211324992292	
79000	-1088.748405	1	96.933252052628	3931.357913804688	0.284960334673	
80000	-1088.985263	1	94.343979866678	3761.778049349170	0.240150096934	
81000	-1087.858056	1	98.989292030591	3600.359633509903	0.209172904353	
82000	-1088.990176	1	94.244319304954	3746.675754479035	0.236259419741	
83000	-1087.704218	1	99.039773865971	3660.802426045762	0.226417552144	
84000	-1088.230182	1	97.322264325274	3796.883080532161	0.256301809172	
85000	-1087.976528	1	98.346220653275	3617.049907610534	0.212426438972	
86000	-1088.511590	1	97.764256140936	3527.703156939086	0.183846429845	
87000	-1089.530489	1	94.956531056610	3481.328417133854	0.162001268730	
88000	-1089.844566	1	92.959588849879	3920.757855660325	0.271703585093	
89000	-1089.012705	1	94.447185914752	3791.362404398395	0.247388266887	
90000	-1088.504033	1	96.053035484455	3654.550328366830	0.217199259396	
91000	-1088.992845	1	94.582683080915	3598.085900967018	0.197874133158	
92000	-1087.815304	1	99.555155169831	3887.202886362893	0.283050263395	
93000	-1088.394394	1	96.422921898285	3666.654094926565	0.221376337882	
94000	-1088.621707	1	95.685065071477	3638.853472490056	0.212008322156	
95000	-1087.762020	1	99.476073736864	3861.128113105593	0.277032267866	
96000	-1088.095702	1	97.526400085901	3673.819338747865	0.226069996308	
97000	-1087.564481	1	99.758032383727	3812.161169776410	0.266590714426	
98000	-1088.614432	1	95.583958377441	3729.206012957599	0.235384782142	
99000	-1090.784233	1	87.582603897496	3564.180341897366	0.172223112200	
100000	-1088.151424	1	98.534874759913	3897.438127405037	0.282339121158	
101000	-1087.426324	1	99.915502351705	3708.306123891590	0.241367495128	
102000	-1088.858292	1	95.359373754722	3579.698162413160	0.194320599687	
103000	-1088.310715	1	96.680658928290	3695.564945158165	0.229640549542	
104000	-1088.530757	1	98.817508411144	4011.858428348400	0.306892508413	
105000	-1089.043286	1	97.452197997563	4031.184346761733	0.306578822188	
106000	-1089.621784	1	97.613705426606	3414.641755394507	0.143247590658	
107000	-1087.626371	1	99.854976308737	3852.165413864103	0.276094116735	
108000	-1088.916687	1	94.513239783262	3745.226499509393	0.236591714886	
109000	-1088.264479	1	96.879804714353	3728.761107930834	0.238613104608	
110000	-1087.821089	1	98.608788952914	3660.096350005289	0.225122635661	
111000	-1088.027602	1	97.840955732223	3659.046252349394	0.222887244772	
112000	-1088.758289	1	95.063631040660	3734.652130369175	0.235404599274	
113000	-1088.068541	1	98.647120405976	3569.055135258672	0.198949124011	
114000	-1087.989493	1	98.021916446391	3651.942527796026	0.221403566543	
115000	-1088.915266	1	95.299256009171	3568.814687078004	0.190924995312	
116000	-1087.589076	1	99.768975853221	3621.310205255311	0.217211020893	
117000	-1089.193870	1	96.714314053051	3471.831777110011	0.162590867063	
118000	-1088.755127	1	97.996585572138	3486.399365766116	0.170569888528	
119000	-1088.061037	1	98.157710949898	3828.323076846822	0.265880885149	
120000	-1087.913857	1	98.171770116205	3685.635364618399	0.230858072465	
121000	-1090.076098	1	90.023283641099	3614.653289343609	0.192008687273	
122000	-1090.554494	1	87.988127187631	3620.768468505887	0.189104781001	
123000	-1088.324777	1	96.918632103813	3787.093585780501	0.252910045815	
124000	-1091.455598	1	99.156689296958	3303.286145382105	0.096117779274	
125000	-1088.456384	1	96.720104795534	3596.745138574290	0.202576593808	
126000	-1087.554444	1	99.454642556229	3725.324584983890	0.244524009299	
127000	-1089.588767	1	91.850729993351	3641.779129232184	0.203632019054	
128000	-1089.613328	1	92.123152419137	3781.404318457990	0.239120534454	
129000	-1087.945819	1	99.504438981228	3549.417842655719	0.194912708591	
130000	-1088.932418	1	94.451048989235	3642.748109013143	0.210081353576	
131000	-1087.738009	1	98.864483089436	3671.861032996193	0.228966568009	
132000	-1087.984748	1	98.036753310431	3769.164568731060	0.251617809388	
133000	-1087.979225	1	99.918559197751	3963.226948356430	0.300344889174	
134000	-1089.077012	1	95.603466584667	3916.656412050434	0.278127507497	
135000	-1087.984780	1	97.899127949195	3725.868721583473	0.240545171889	
136000	-1087.683543	1	99.155884342862	3653.748474331026	0.224779999354	
137000	-1087.923766	1	99.559098587199	3550.907585172858	0.195514634784	
138000	-1089.113732	1	93.672876706266	3720.145627859511	0.228306752273	
139000	-1089.044094	1	94.260139973166	3609.256904916268	0.200310499676	
140000	-1088.153271	1	99.702099354915	3988.768011171911	0.304933192140	
141000	-1087.509995	1	99.712092681317	3669.964066985206	0.230646136637	
142000	-1089.467155	1	92.701280809627	3595.352482376456	0.192699552102	
143000	-1087.644492	1	99.360947711220	3792.713186585272	0.260883686808	
144000	-1088.396044	1	96.407190116982	3669.535132702301	0.222106499870	
145000	-1089.302585	1	99.154826402437	4175.603506466228	0.338779662068	
146000	-1088.484668	1	96.082774395389	3665.589440569882	0.220243744896	
147000	-1087.699588	1	99.147608992700	3789.001296634190	0.259409328381	
148000	-1089.579375	1	92.155228715090	3603.859043696938	0.193865609201	
149000	-1087.861111	1	98.570369022316	3787.304013789282	0.257422586063	
150000	-1087.924415	1	98.830679639348	3851.243619504064	0.272974373077	
151000	-1089.427352	1	93.322665497711	3833.631010294163	0.254051612145	
152000	-1087.640578	1	99.140750781950	3717.934884311390	0.241798627526	
153000	-1087.799739	1	98.789145636226	3787.760775780753	0.258129486769	
154000	-1088.019569	1	99.089635321959	3907.096804457441	0.286028845831	
155000	-1087.607715	1	99.336337968502	3674.025001431802	0.230768781569	
156000	-1087.911031	1	98.646212131246	3824.181702100539	0.266284288361	
157000	-1090.732644	1	88.807968705693	3862.037965615129	0.248606468002	
158000	-1088.502189	1	96.164392036926	3636.321370762123	0.212480568787	
159000	-1087.709920	1	99.185100721314	3635.618578153034	0.219804935930	
160000	-1089.996024	1	95.760711482959	4111.403940229518	0.316584763979	
161000	-1087.793703	1	99.432622749074	3586.124576703598	0.206038658280	
162000	-1089.460245	1	94.064505886918	3902.597460103834	0.270929973105	
163000	-1089.195162	1	93.654838335408	3776.099811682796	0.241777063056	
164000	-1088.243396	1	98.889387561391	3525.566119868592	0.185791009729	
165000	-1087.729589	1	99.040389181014	3645.061762980463	0.222080742412	
166000	-1088.465668	1	96.102784052352	3689.817960150365	0.226684167066	
167000	-1090.247093	1	96.816777497279	4206.675030341745	0.336761192129	
168000	-1091.386519	1	93.554384744246	4224.461534203469	0.329645123137	
169000	-1087.667096	1	99.051293991107	3726.843627267651	0.243835598234	
170000	-1089.403678	1	92.675501908901	3627.170824311115	0.201587464905	
171000	-1088.296187	1	97.444128800059	3840.533380567013	0.266685322725	
172000	-1088.869998	1	99.195868047880	4102.139810868804	0.325471458031	
173000	-1088.678055	1	95.652120183629	3615.040159249952	0.205271572700	
174000	-1088.548920	1	97.512480687689	3531.879206332176	0.184604805812	
175000	-1089.219130	1	94.540454430093	3873.452511530606	0.266014568756	
176000	-1089.319424	1	95.308972935712	3497.337619529020	0.168231412917	
177000	-1088.759361	1	95.385736521348	3792.726221763110	0.250163766530	
178000	-1087.641778	1	99.459329184900	3633.334733450788	0.219855258520	
179000	-1092.612267	1	81.741723115620	3469.097358756346	0.130280961149	
180000	-1088.322831	1	96.674717655144	3672.806862715976	0.223648643519	
181000	-1087.513597	1	99.598079280496	3715.561661183712	0.242402713711	
182000	-1088.035234	1	98.352735003344	3596.986807908333	0.206613712114	
183000	-1089.504697	1	92.998902654497	3562.831533491018	0.183825393406	
184000	-1088.711767	1	95.314407338221	3753.183479430263	0.240578163329	
185000	-1090.786859	1	86.924745130929	3640.994448356840	0.192152660306	
186000	-1087.753936	1	98.731028625274	3718.787672396711	0.240933590478	
187000	-1088.192929	1	97.121580139355	3694.278074315826	0.230430763636	
188000	-1090.256942	1	90.791562999861	3875.547721036154	0.256531683160	
189000	-1090.086980	1	90.361232873393	3577.399940513483	0.182194569768	
190000	-1087.453242	1	99.862884080956	3752.673899408415	0.252511432274	
191000	-1088.003307	1	98.508535842604	3845.668862653802	0.270808627515	
192000	-1088.435684	1	96.840487258386	3828.147264475828	0.262221219892	
193000	-1088.414916	1	96.702192148614	3802.377486515749	0.255915731767	
194000	-1090.177034	1	89.409665075340	3679.063705751608	0.207693945713	
195000	-1088.084403	1	97.523198242340	3716.586674481100	0.237209074848	
196000	-1088.798978	1	95.692818265517	3842.936061851047	0.262436068490	
197000	-1089.123719	1	94.782792539210	3865.337648479449	0.264910892821	
198000	-1087.447412	1	99.837649759464	3711.047009414367	0.241872617384	
199000	-1090.164990	1	89.963583166013	3776.243685460647	0.232550410409	
200000	-1090.643873	1	95.808022636289	3375.021165673841	0.123116369884	
201000	-1088.336778	1	98.186735645774	3539.292812884774	0.188558638718	
202000	-1088.533056	1	95.947195454632	3653.356636500791	0.216614508771	
203000	-1090.190407	1	89.501835548826	3621.713542530250	0.192767862866	
204000	-1088.552802	1	96.837946162263	3869.018711060574	0.271348965123	
205000	-1088.613453	1	95.664645287342	3750.271215280943	0.240776035119	
206000	-1087.833164	1	98.548299887226	3762.407783449206	0.251350432453	
207000	-1087.541403	1	99.575085373374	3760.284698486876	0.253611146221	
208000	-1088.862691	1	95.698528769565	3558.019422002951	0.188575510917	
209000	-1088.543832	1	97.608432909042	3528.769691097002	0.183827580789	
210000	-1088.897765	1	96.738311013272	3953.653103565218	0.289012229504	
211000	-1087.703303	1	99.226700013204	3804.391779385257	0.263281219658	
212000	-1088.579561	1	98.128284332769	3976.153799364015	0.297657566594	
213000	-1088.859436	1	96.143637710398	3900.338726607983	0.276188470408	
214000	-1088.210716	1	98.232854049755	3561.196346320009	0.195537024749	
215000	-1088.302574	1	97.106291824947	3615.842941248005	0.209027446160	
216000	-1089.895468	1	91.730760584253	3543.315422790461	0.175037137577	
217000	-1088.367192	1	96.713104937426	3632.420144722970	0.212742271704	
218000	-1088.176680	1	97.388268174942	3639.983370232041	0.216516411964	
219000	-1088.002626	1	98.613798188490	3587.147212874769	0.204336036668	
220000	-1087.465791	1	99.773749997999	3707.986921212368	0.240907625518	
221000	-1090.064639	1	91.908364041576	3506.101360324427	0.163626813930	
222000	-1089.244701	1	94.232268290639	3855.391381284245	0.261258437020	
223000	-1088.536213	1	97.095986781188	3886.694078243219	0.275924534885	
224000	-1088.126889	1	97.477685548831	3656.835236149145	0.221370240597	
225000	-1088.158203	1	97.674349474991	3614.697304243191	0.210092599274	
226000	-1089.417557	1	92.459972361598	3703.231456163105	0.221086406026	
227000	-1088.592009	1	96.894108899516	3552.276907147311	0.189599569901	
228000	-1089.623635	1	91.843342605416	3619.252964079822	0.197457903216	
229000	-1088.618349	1	98.355008256779	3492.296981237795	0.173421006873	
230000	-1090.336724	1	88.767799111644	3684.393731728782	0.207553013300	
231000	-1088.369229	1	98.615168436588	3961.386949880059	0.296076574152	
232000	-1089.125927	1	93.637524746793	3723.782730953189	0.229121017525	
233000	-1088.586812	1	95.684563266004	3668.047493449323	0.219910563953	
234000	-1088.787404	1	95.557823461470	3824.994498256623	0.258038370749	
235000	-1087.831914	1	99.796692987144	3914.209238241712	0.289628004518	
236000	-1090.452118	1	93.418905067935	3425.860018475983	0.138615616469	
237000	-1088.776237	1	96.038040126268	3558.461687848126	0.189503182659	
238000	-1088.122458	1	99.289782111156	3528.681387048704	0.187752578082	
239000	-1088.490855	1	96.046748837644	3669.476058364097	0.221190940818	
240000	-1087.719341	1	99.098891464668	3792.619715834022	0.260138626021	
241000	-1088.178561	1	98.994763610646	3531.628691814803	0.188009394556	
242000	-1088.704194	1	95.256211024540	3661.154514697886	0.217013341942	
243000	-1087.684001	1	99.080582273167	3762.963853197679	0.252925231375	
244000	-1089.793560	1	91.222104978925	3610.198816585341	0.193504524169	
245000	-1088.103871	1	99.135170434844	3538.119219170525	0.190432843759	
246000	-1088.287067	1	98.454590552254	3928.604598829635	0.288769892585	
247000	-1088.704421	1	95.288762385151	3741.111389714997	0.237569049815	
248000	-1089.284899	1	93.003210180670	3657.238415460552	0.210502259608	
249000	-1088.658404	1	99.607471044249	4087.125215990292	0.323938517337	
250000	-1088.812756	1	94.783234443998	3692.711419193545	0.224129099876	
251000	-1088.030310	1	97.718049963967	3706.503075568670	0.235131616461	
252000	-1089.768064	1	91.163777661806	3634.051084582384	0.199939747279	
253000	-1088.026942	1	99.743368675391	3961.726186875585	0.299507253773	
254000	-1087.914291	1	98.154284342738	3694.464848196691	0.233134870853	
255000	-1088.426431	1	96.765264696641	3815.581933537328	0.259141826774	
256000	-1088.202311	1	99.671556095055	3503.583345411321	0.180320475926	
257000	-1089.643139	1	92.771261294932	3854.242913089405	0.257133730694	
258000	-1089.015649	1	98.065487426043	4062.748608900984	0.314515723059	
259000	-1090.280979	1	95.341925935113	4137.743458469834	0.320071211247	
260000	-1087.675630	1	99.773905131232	3593.692439540789	0.209145237430	
261000	-1087.571550	1	99.471055368179	3760.972646867580	0.253497227757	
262000	-1090.853594	1	97.926280610971	3339.232194123010	0.111449334300	
263000	-1090.274630	1	89.039664719046	3647.495669597694	0.198646922724	
264000	-1088.734677	1	98.279761130507	3480.744011933880	0.169247924821	
265000	-1089.506618	1	92.147801922515	3649.710044102249	0.206460171873	
266000	-1087.730534	1	99.300549950994	3615.148977088652	0.214257418273	
267000	-1088.327501	1	96.788897465584	3766.393981124786	0.247622858832	
268000	-1089.149531	1	94.382195625913	3838.000207753513	0.257819977932	
269000	-1088.069473	1	98.021407063962	3614.077233282704	0.210769398569	
270000	-1087.921569	1	99.865048138080	3537.522801296251	0.191986198595	
271000	-1088.748502	1	99.262592421335	4083.423564236399	0.322153623145	
272000	-1088.452584	1	96.197381257276	3667.908108725658	0.221148519209	
273000	-1087.406336	1	99.984030599251	3724.845607409195	0.245819748013	
274000	-1088.934148	1	98.938654238165	3444.809561382836	0.157747844992	
275000	-1087.926297	1	98.205783572659	3759.979802644762	0.249836611295	
276000	-1087.921523	1	98.594746297400	3822.259053818095	0.265697307280	
277000	-1088.054554	1	98.432896084803	3585.787556224334	0.203488588968	
278000	-1088.579460	1	95.998826496008	3787.034026608384	0.250448918497	
279000	-1088.357793	1	96.825404522467	3623.094794389403	0.210399474175	
280000	-1090.257097	1	90.896440935570	3882.852572180933	0.258342734033	
281000	-1088.391517	1	96.765942300958	3615.433343281753	0.208079955862	
282000	-1088.511484	1	99.697198959169	4064.254492129592	0.319848946102	
283000	-1089.732636	1	91.332733663865	3731.944343306019	0.225431114862	
284000	-1087.876187	1	99.162224665340	3583.068521942568	0.204455587708	
285000	-1089.382627	1	96.349349202164	3461.134404078698	0.157973248116	
286000	-1088.420766	1	97.376617442334	3876.325217128255	0.274454409357	
287000	-1087.962092	1	97.976455790506	3721.778052916687	0.239711718153	
288000	-1088.345547	1	96.564911907536	3720.847554600481	0.235809546864	
289000	-1088.128106	1	99.149076684714	3941.585775961849	0.293537388116	
290000	-1088.443824	1	97.050112855297	3853.111487211073	0.268418274756	
291000	-1090.800673	1	90.823695032685	3995.766994672484	0.280807503538	
292000	-1088.364785	1	98.132599584429	3923.788897251758	0.286818302757	
293000	-1090.826329	1	91.122879185500	4016.324803257354	0.285547171344	
294000	-1090.786335	1	87.034637937333	3616.446531856275	0.185811161884	
295000	-1089.912983	1	93.189021138037	3485.627471762996	0.159595397787	
296000	-1089.154578	1	93.476484994214	3701.570252895942	0.223157855468	
297000	-1087.432896	1	99.912916504275	3694.317881670360	0.237691762862	
298000	-1089.667328	1	98.336173839088	3399.475495414142	0.138722964739	
299000	-1088.903408	1	97.541106212247	4008.073339120254	0.302313309068	
300000	-1088.124643	1	98.575720291043	3893.040028067905	0.281502189150	
301000	-1088.559778	1	99.270221325686	3473.306421107768	0.168884613632	
302000	-1089.691462	1	95.311142054759	4031.626819209837	0.300334149281	
303000	-1087.794332	1	99.188498424803	3841.255821806279	0.271719767117	
304000	-1088.991566	1	95.456057470812	3543.838093308622	0.183625069459	
305000	-1090.734979	1	92.097725780007	4050.141897178618	0.294611467468	
306000	-1089.025857	1	98.905250096852	4113.655971106014	0.326702515648	
307000	-1088.720063	1	95.709194627919	3814.968645908132	0.256160516650	
308000	-1090.410115	1	88.879647399145	3587.316595404142	0.181761174390	
309000	-1091.721677	1	85.603113503576	3898.815680627020	0.248210790948	
310000	-1090.829746	1	93.504695308377	3396.247439053155	0.127161033029	
311000	-1087.502626	1	99.695058446232	3754.963479664125	0.252622960564	
312000	-1089.973504	1	90.770230792848	3582.412085578666	0.184567730883	
313000	-1087.891847	1	98.229924786267	3700.836617421611	0.234992913757	
314000	-1089.437734	1	94.542850478031	3930.510029315278	0.278053425958	
315000	-1088.991682	1	99.372497195367	3431.085955004778	0.153514545862	
316000	-1092.486014	1	95.924789220552	3292.974325122788	0.083949543180	
317000	-1091.196018	1	85.284934862425	3615.913066617893	0.181836883263	
318000	-1087.470274	1	99.847249474141	3766.468120810590	0.255874962671	
319000	-1088.581508	1	97.911272229205	3511.606339193943	0.178913717769	
320000	-1087.525623	1	99.958618425465	3626.164246616691	0.219083024896	
321000	-1091.198076	1	85.520269852537	3739.347846875114	0.213407907647	
322000	-1088.209353	1	99.253617155929	3969.605210513148	0.299666462201	
323000	-1088.703585	1	95.231609287103	3722.085341629907	0.232710936493	
324000	-1088.846308	1	95.220552970741	3593.567528239598	0.198070668774	
325000	-1087.632286	1	99.617213185050	3825.288110989161	0.269257610573	
326000	-1088.944154	1	98.686474006618	3449.393096625971	0.158888668112	
327000	-1088.958700	1	94.411074564265	3756.150597372907	0.238972843011	
328000	-1087.659168	1	99.124042793455	3680.654341865923	0.231996503510	
329000	-1089.873379	1	91.773536806549	3842.102022336539	0.251886671968	
330000	-1087.926129	1	99.357730666364	3560.501907583237	0.198031009605	
331000	-1088.227191	1	97.397490741779	3805.934342366711	0.258622467634	
332000	-1088.099363	1	97.518875578664	3671.909991440248	0.225540781477	
333000	-1088.055576	1	97.642364865962	3687.451504512459	0.229977266921	
334000	-1088.288190	1	96.967006730812	3639.311728283158	0.215284993099	
335000	-1088.144929	1	97.547226010265	3784.593813370204	0.254003932787	
336000	-1088.218918	1	97.022459380020	3710.784254168521	0.234433381544	
337000	-1089.010794	1	97.663768570436	4037.618864453329	0.308463342615	
338000	-1087.653396	1	99.414691356785	3806.669703769390	0.264340353614	
339000	-1088.166071	1	97.623746345297	3616.717634203605	0.210546545957	
340000	-1088.215505	1	97.404983708686	3619.678037483226	0.210852806191	
341000	-1091.451266	1	84.293665456964	3715.533791951439	0.204976450786	
342000	-1088.360734	1	97.522362523664	3870.676523019168	0.273623249723	
343000	-1087.659912	1	99.600996864946	3835.453017416968	0.271557561037	
344000	-1087.909669	1	99.048102905055	3582.106117090502	0.203886297801	
345000	-1089.817407	1	93.585576302226	3485.920075074435	0.160560632658	
346000	-1089.023134	1	98.133471040197	3454.468830586291	0.159520324139	
347000	-1088.003954	1	97.854363581623	3738.191909527719	0.243521354839	
348000	-1089.398067	1	92.528884814657	3669.058832970710	0.212484202614	
349000	-1088.800366	1	98.972157986221	3456.384147784901	0.162103716363	
350000	-1088.474017	1	99.310328085693	3481.608759695070	0.171908460357	
351000	-1088.251401	1	97.724764109758	3581.934436364492	0.200619531816	
352000	-1089.224426	1	93.274991159857	3727.702030646411	0.229184787469	
353000	-1087.466970	1	99.863129526360	3671.451527376124	0.231442267174	
354000	-1088.702913	1	99.502653607166	4089.225342538308	0.324006321350	
355000	-1088.614839	1	96.727917894071	3556.134120983905	0.190403807986	
356000	-1088.081255	1	97.946006320892	3810.391387251106	0.261156111629	
357000	-1090.521728	1	91.220231660676	3962.636717458808	0.275435539929	
358000	-1088.948072	1	94.901662581119	3586.766203103818	0.195331004963	
359000	-1090.563021	1	89.419947591698	3859.819198282386	0.249682593524	
360000	-1088.936084	1	96.180696089160	3522.381495458723	0.178463220934	
361000	-1087.598639	1	99.776238048933	3617.168350607551	0.216035767006	
362000	-1088.562405	1	96.588567168514	3576.260434252338	0.196199382925	
363000	-1088.921707	1	94.433949900612	3730.198782369675	0.232707337543	
364000	-1089.327756	1	94.920163473818	3509.278146102054	0.171329071844	
365000	-1088.471800	1	99.798103842576	3468.942263179698	0.168533074740	
366000	-1087.949192	1	98.371562227308	3625.225930254549	0.214822766831	
367000	-1088.471845	1	96.253500940483	3640.561127434749	0.213870765653	
368000	-1089.317693	1	99.943130310208	4220.785597535399	0.349350372035	
369000	-1088.118553	1	97.922977353332	3605.867379337860	0.208155783862	
370000	-1092.694357	1	82.451469048928	3443.123119049745	0.122633042385	
371000	-1088.420392	1	99.429358239156	4028.682120503394	0.312087661225	
372000	-1088.385549	1	96.676618361740	3783.449951614228	0.251401626111	
373000	-1088.322373	1	99.038443070179	3508.674891504255	0.180555741164	
374000	-1089.239418	1	94.052163577719	3837.626714012785	0.256861134690	
375000	-1087.802636	1	98.992260749687	3618.520404952832	0.214457355582	
376000	-1089.411599	1	92.694891237436	3754.656387251480	0.234268047705	
377000	-1090.756900	1	87.288735748932	3735.405512569793	0.216587567878	
378000	-1088.343147	1	97.723931735654	3560.525963727062	0.194114982983	
379000	-1090.211990	1	93.988859679833	3435.111993681462	0.143316690104	
380000	-1088.035160	1	97.991496752435	3631.400829603714	0.215620549647	
381000	-1088.603678	1	98.117153871763	3980.868008049300	0.298580499931	
382000	-1088.808376	1	95.019073955186	3629.734401535806	0.207871325660	
383000	-1088.343298	1	96.636718647599	3661.460243477974	0.220515740099	
384000	-1089.059168	1	96.022177757607	3509.560609873952	0.173908905888	
385000	-1090.448418	1	89.121970265913	3801.875593291357	0.236300595383	
386000	-1090.820840	1	90.792903372406	3997.954502734956	0.281143247416	
387000	-1087.661771	1	99.107429794638	3682.997694706804	0.232578462129	
388000	-1087.817268	1	98.525901491825	3686.779638885568	0.232074485949	
389000	-1087.531085	1	99.823292463594	3804.342392342948	0.264930633531	
390000	-1088.805099	1	94.979631019916	3755.472815093520	0.240268764813	
391000	-1087.990557	1	97.933950164663	3669.713223165355	0.226006416103	
392000	-1087.808635	1	99.217728916313	3597.306584988779	0.208838223461	
393000	-1088.292787	1	98.695363542251	3525.468334667538	0.185302247506	
394000	-1090.896905	1	87.212558093491	3788.364306428158	0.228630240036	
395000	-1087.481068	1	99.715589564166	3713.262177041463	0.242121569808	
396000	-1087.781551	1	99.052965450265	3818.599712328224	0.266124041047	
397000	-1088.829282	1	95.092448525328	3787.638560131257	0.248204900497	
398000	-1089.988366	1	94.483935863274	3444.921693295953	0.148015994641	
399000	-1088.284741	1	97.069874775261	3627.431273597769	0.212221936779	
400000	-1088.945508	1	96.078802761393	3524.889628756671	0.179040417079	
401000	-1088.264814	1	99.209061284937	3510.720019617513	0.181639261364	
402000	-1087.630008	1	99.184047459452	3726.186135166660	0.244021790100	
403000	-1088.442521	1	96.287129408085	3748.544425768794	0.241970673199	
404000	-1087.965681	1	98.063362576070	3661.130250383154	0.224016645233	
405000	-1089.245543	1	93.286494428960	3747.851678321156	0.234121677788	
406000	-1089.224231	1	96.437112150670	3475.840177991301	0.163381064300	
407000	-1088.563827	1	96.950341230293	3882.374052616427	0.274579038355	
408000	-1088.037688	1	97.780494712630	3663.979692872583	0.224071691057	
409000	-1088.294031	1	97.490670787498	3844.684566937013	0.267749921134	
410000	-1087.988932	1	98.833001210594	3576.366417386666	0.201626882358	
411000	-1087.485617	1	99.735237086019	3688.634038295391	0.235717933736	
412000	-1088.615535	1	95.574283911096	3727.183698340996	0.234856566259	
413000	-1088.905539	1	94.436724209152	3678.837840389684	0.219673456414	
414000	-1087.583341	1	99.599104819917	3643.181911359807	0.222979901750	
415000	-1087.660322	1	99.097790768408	3688.727550347315	0.234074910544	
416000	-1088.416070	1	97.215389179641	3859.785309036248	0.270360101200	
417000	-1088.006516	1	97.949398264926	3767.138944349504	0.250892580037	
418000	-1089.917304	1	92.452537004806	3904.298655829168	0.266932367708	
419000	-1088.218998	1	98.354221458553	3901.590536863698	0.282717330895	
420000	-1088.294573	1	97.201240121547	3811.551665669755	0.259393953820	
421000	-1089.606710	1	98.190275524270	3405.969040081342	0.141040697518	
422000	-1091.745219	1	83.520537143976	3553.658218309822	0.160530376411	
423000	-1088.819236	1	99.203735016208	3449.382715779559	0.160045327273	
424000	-1089.320699	1	96.668917587716	4038.876783144631	0.305727536864	
425000	-1088.363852	1	99.105727241102	3500.952534970277	0.178108187625	
426000	-1087.490556	1	99.713312904131	3690.203129841491	0.236076797155	
427000	-1089.036902	1	93.999323488202	3730.515055738847	0.231689972299	
428000	-1088.590148	1	96.809774844538	3878.086884570839	0.273253771913	
429000	-1087.821132	1	98.507398250112	3688.745720297387	0.232545924696	
430000	-1087.708430	1	98.895019496893	3709.782948843379	0.239050656829	
431000	-1088.514652	1	95.974789429812	3735.785221450637	0.238020927086	
432000	-1089.361423	1	93.285638537178	3806.067448432354	0.247756377859	
433000	-1092.447512	1	80.994623450835	3519.326883585170	0.145038347916	
434000	-1089.064107	1	98.115538697369	3451.011271469142	0.158210846849	
435000	-1089.212034	1	97.166573585747	4047.208093150522	0.308816630402	
436000	-1088.174853	1	97.413929260133	3637.328968453241	0.215842442980	
437000	-1087.689351	1	98.997365451110	3742.085876340902	0.247533332536	
438000	-1087.405768	1	99.985304800668	3723.060437416029	0.245365859468	
439000	-1088.608337	1	96.860694291062	3550.681639737210	0.189024922384	
440000	-1088.734306	1	99.403633683453	4089.201118006614	0.323690284816	
441000	-1088.933524	1	94.472535622788	3749.897311153396	0.237621301763	
442000	-1087.620041	1	99.845799630602	3848.618114700133	0.275262416769	
443000	-1089.690669	1	94.172853263528	3963.723938257383	0.283770225821	
444000	-1087.879669	1	98.302658329968	3737.501256825646	0.244534583747	
445000	-1091.010538	1	87.663089287536	3856.640956746292	0.244602228615	
446000	-1087.757475	1	99.285008789503	3607.488903690035	0.211994698055	
447000	-1092.466139	1	85.432616408859	4029.401310902173	0.272785027916	
448000	-1087.767651	1	99.931033270725	3562.626644953322	0.200084992599	
449000	-1087.914964	1	98.594870611795	3615.691694702290	0.212653620524	
450000	-1089.709093	1	92.946480414167	3523.804807236131	0.171625123485	
451000	-1088.583211	1	96.788630102042	3559.621808561014	0.191621048710	
452000	-1087.852631	1	98.781356842901	3620.656836322070	0.214542863863	
453000	-1087.676947	1	99.324288709044	3633.730102745770	0.219624795476	
454000	-1091.021317	1	89.178738839563	3950.025403631821	0.267515667325	
455000	-1089.219431	1	97.481777160993	4067.108856151068	0.313565841059	
456000	-1088.131964	1	97.591019287965	3784.175005134055	0.254022179695	
457000	-1089.199912	1	93.655523699114	3607.358112721364	0.198347601608	
458000	-1087.782405	1	98.630786643745	3722.739774034460	0.241677348299	
459000	-1087.873527	1	98.544971752626	3638.856945412174	0.219097404867	
460000	-1088.607008	1	96.095856964125	3812.675942447825	0.256669882594	
461000	-1089.649341	1	91.535408919388	3693.551661295612	0.216405327806	
462000	-1088.020599	1	98.627903542083	3581.564391387629	0.202697498001	
463000	-1088.144063	1	97.468849423587	3646.675422040908	0.218567113825	
464000	-1087.817490	1	99.713166829464	3563.972934741624	0.199971425618	
465000	-1091.905903	1	83.911499999194	3502.157166535025	0.145523601841	
466000	-1088.634614	1	96.175398764060	3584.866182248212	0.197781378120	
467000	-1088.256587	1	99.045354831818	3517.700427988176	0.183575380165	
468000	-1088.745531	1	96.815398909845	3527.953611250991	0.181723155803	
469000	-1089.302658	1	95.737561107703	3978.316206337905	0.291127394446	
470000	-1088.032687	1	97.720891600613	3691.370472301844	0.231207374587	
471000	-1087.868639	1	98.317539132817	3722.416226611530	0.240769298865	
472000	-1088.219358	1	98.133252422091	3882.199120201413	0.277875232611	
473000	-1088.197281	1	99.063113872235	3525.934038705227	0.186320959702	
474000	-1088.535819	1	97.357924688263	3908.284649612325	0.281304434954	
475000	-1087.836249	1	99.104278151179	3597.909786767763	0.208735714376	
476000	-1087.709268	1	99.089471370810	3649.046953790286	0.223311774499	
477000	-1091.319046	1	87.932821223733	3942.349319654911	0.262763472114	
478000	-1087.678786	1	99.394037778637	3625.172622263762	0.217371155176	
479000	-1090.671365	1	94.590594628687	4163.607856130689	0.322368482063	
480000	-1088.162893	1	97.251767374913	3682.557764993323	0.227691056201	
481000	-1090.718724	1	87.218775577107	3690.695741964202	0.205559750098	
482000	-1088.700978	1	98.850886637296	3469.245348037198	0.166481088966	
483000	-1087.547689	1	99.805491231363	3633.951591249142	0.220909380125	
484000	-1088.338133	1	97.420784439985	3579.598035873649	0.199188012651	
485000	-1087.441293	1	99.865344268626	3704.692518645085	0.240291837159	
486000	-1088.431171	1	96.231651667252	3709.328753016313	0.232034968459	
487000	-1089.078897	1	96.426881983393	3973.912715440522	0.292229788770	
488000	-1090.032411	1	90.333477975118	3758.669009350176	0.229368661548	
489000	-1090.600100	1	88.038642233208	3590.602595548514	0.180840380283	
490000	-1087.742406	1	99.341087311253	3607.583542009163	0.212162091254	
491000	-1088.986243	1	94.387526088449	3769.413178944095	0.242080233617	
492000	-1088.550258	1	96.133996630303	3791.243057387088	0.251795946872	
493000	-1088.251196	1	98.300382223822	3549.672623633945	0.192110549059	
494000	-1088.237420	1	97.005565138883	3670.135400799032	0.223768841538	
495000	-1087.954817	1	98.011383634592	3690.096630898010	0.231620574051	
496000	-1089.008058	1	94.600190466488	3807.616389276493	0.251537997353	
497000	-1088.683537	1	95.393783988980	3647.858361778726	0.213762359443	
498000	-1088.437900	1	99.715901243946	4050.762022287726	0.317295853945	
499000	-1089.013721	1	97.702700850807	3465.704944941514	0.162623575229	
500000	-1088.447291	1	96.652739993400	3810.896216885883	0.257757725402	
501000	-1089.813584	1	90.881386229454	3664.002057957215	0.207252107671	
502000	-1087.974710	1	98.179650674060	3789.137455518259	0.256795081855	
503000	-1087.628580	1	99.183623611438	3715.293215642242	0.241233410209	
504000	-1089.049186	1	93.948981044107	3729.477863988710	0.231307874323	
505000	-1088.336640	1	96.581751126820	3701.964500834128	0.231041850761	
506000	-1092.740443	1	95.204858807855	4484.486066681442	0.375825273909	
507000	-1091.391132	1	85.845215956330	3834.301777917878	0.235408658433	
508000	-1092.994521	1	77.847591836086	3736.689346049143	0.195786642936	
509000	-1087.822681	1	98.658712011636	3650.162010963673	0.222524592866	
510000	-1089.692754	1	91.704537668775	3766.720142870031	0.234646190507	
511000	-1087.721646	1	98.988821910875	3658.204679430975	0.225576639464	
512000	-1089.500748	1	98.953139266141	3400.915218608038	0.140648552433	
513000	-1088.037220	1	97.699499533450	3694.881563684149	0.232070318235	
514000	-1088.377681	1	98.040690182132	3538.562460938504	0.187981459374	
515000	-1087.622254	1	99.938938062002	3596.425685102019	0.210368553664	
516000	-1087.890267	1	98.232095264378	3709.109821098889	0.237139897820	
517000	-1088.670807	1	96.516175473217	3876.961805184055	0.272191853129	
518000	-1088.254471	1	97.205967311712	3625.108619853048	0.211902318266	
519000	-1087.866000	1	98.362706785463	3741.919098948557	0.245797292695	
520000	-1088.382605	1	98.623421147151	3965.181981546047	0.296881672844	
521000	-1088.425047	1	99.875739783776	3471.804389450027	0.169736679363	
522000	-1088.085059	1	97.960244727134	3814.074259811820	0.262050809419	
523000	-1088.526360	1	95.944348614480	3659.914294891554	0.218378228574	
524000	-1088.433705	1	96.233129380481	3718.236312543856	0.234298215013	
525000	-1088.778307	1	94.915006824018	3691.521966773890	0.224150321291	
526000	-1087.805734	1	98.777269377872	3641.940823830274	0.220544531549	
527000	-1087.848854	1	98.917005617589	3609.255286968498	0.211593311264	
528000	-1087.734231	1	98.845584851748	3681.463658392330	0.231490591442	
529000	-1088.878950	1	94.749901111339	3763.541848161867	0.241615301777	
530000	-1088.093331	1	97.533951534349	3674.244456526333	0.226202606019	
531000	-1088.110222	1	98.692193516487	3899.024574795603	0.283135213479	
532000	-1088.062543	1	97.763653592414	3770.269037840304	0.251152096329	
533000	-1088.266299	1	96.855874709905	3687.265987184379	0.227922940356	
534000	-1087.415617	1	99.985930900742	3748.850986241663	0.251893767358	
535000	-1089.195079	1	93.365683224921	3654.759497609502	0.210710451168	
536000	-1088.192592	1	99.969984347276	3495.396614490034	0.178224404473	
537000	-1087.915100	1	98.387302364690	3788.606363598515	0.257233859252	
538000	-1087.949483	1	99.879292879644	3952.752215445730	0.298046661120	
539000	-1088.464735	1	96.287771910766	3766.020552541001	0.246212183121	
540000	-1088.038467	1	99.605032392664	3529.330958098892	0.188712939098	
541000	-1087.881884	1	99.064458166292	3588.140262588558	0.205736686033	
542000	-1089.781382	1	91.593197480529	3793.476420059277	0.240561236242	
543000	-1088.620760	1	97.590599691346	3517.455292768636	0.180102635772	
544000	-1089.480921	1	92.441313611860	3616.671517555574	0.198129553778	
545000	-1088.893132	1	96.513348518068	3936.698370941047	0.284873002178	
546000	-1090.603037	1	99.155606473540	3337.794177748734	0.113343553238	
547000	-1088.539007	1	98.413444809946	3986.561796478269	0.300611881814	
548000	-1088.591613	1	96.173446832267	3598.051556799662	0.201644163622	
549000	-1088.634133	1	97.397484815427	3522.719728222127	0.181376367599	
550000	-1088.394042	1	96.577332707863	3771.956714636315	0.248400133936	
551000	-1088.275120	1	97.622881730433	3851.569208142362	0.269662331382	
552000	-1089.014683	1	94.058007860873	3722.768447161728	0.229921033674	
553000	-1088.814171	1	94.799414562169	3672.766975281786	0.218973393711	
554000	-1087.915075	1	99.757363528298	3543.317878564105	0.193584920727	
555000	-1089.829974	1	91.272724068630	3778.349691748853	0.236278862494	
556000	-1088.685190	1	97.324487635992	3944.292791718578	0.288773924653	
557000	-1092.294379	1	80.791828456079	3726.050314570703	0.199692602558	
558000	-1088.828454	1	94.723939039687	3689.489073096769	0.223150352791	
559000	-1088.213976	1	98.678162416892	3539.089481206527	0.189656838448	
560000	-1089.632549	1	93.107128035636	3877.527347902870	0.263039164308	
561000	-1088.434552	1	96.598842769821	3797.919160978594	0.254598580654	
562000	-1087.507724	1	99.996328638521	3629.253806186648	0.220060915084	
563000	-1088.261994	1	98.817340877246	3950.107169574570	0.294338669612	
564000	-1089.305625	1	93.437803817340	3800.077795664143	0.246781304142	
565000	-1087.551165	1	99.518717203389	3753.357593863022	0.251745783195	
566000	-1088.691310	1	96.277107245293	3564.084338748176	0.191782457207	
567000	-1087.863607	1	99.344198857852	3882.554590257187	0.281417995452	
568000	-1087.597401	1	99.662338090443	3629.143762483016	0.219181266245	
569000	-1087.604804	1	99.839962788999	3609.425313879776	0.213947604838	
570000	-1090.932057	1	97.499419021950	4342.288989884056	0.361597389944	
571000	-1088.035168	1	99.421653341083	3537.428733848456	0.190894559600	
572000	-1087.947667	1	98.314919072039	3632.457966938709	0.216725459954	
573000	-1088.929643	1	94.648590637066	3616.385456977855	0.203249053162	
574000	-1087.819874	1	98.739963404202	3639.782585383062	0.219847764038	
575000	-1087.768119	1	99.680285272498	3576.646414165160	0.203782704196	
576000	-1088.362856	1	98.008035171375	3542.656204191720	0.189205060259	
577000	-1088.714293	1	95.552493388592	3610.635348205236	0.203779313151	
578000	-1089.170662	1	93.743360858739	3775.688693973983	0.241907309144	
579000	-1088.037667	1	98.281458765931	3601.900325781485	0.207880004624	
580000	-1089.983796	1	93.403106942083	3978.886721085271	0.284632743404	
581000	-1088.256229	1	97.662442667349	3848.876265190638	0.269168655996	
582000	-1088.337326	1	96.595312631812	3720.811686597282	0.235878822094	
583000	-1087.553617	1	99.468409749056	3698.027226606123	0.237497224282	
584000	-1088.933157	1	94.627104454408	3775.881881880448	0.244229844523	
585000	-1089.377051	1	94.576153202736	3918.117029059152	0.275579307390	
586000	-1088.719240	1	95.726125608796	3816.560873979972	0.256569918692	
587000	-1087.956216	1	98.630271753302	3599.031180027672	0.207896655388	
588000	-1087.759362	1	98.811352070366	3762.497055483218	0.252082044470	
589000	-1088.592327	1	99.048989316115	3475.642462533808	0.169207665155	
590000	-1088.748413	1	95.225590089643	3633.739613086197	0.209480099424	
591000	-1087.899139	1	98.212128243071	3726.768192370030	0.241595250415	
592000	-1087.767358	1	99.795507120377	3570.085713242830	0.202058608782	
593000	-1087.989488	1	97.969858049989	3662.049142046431	0.224028883763	
594000	-1088.489205	1	96.038167672966	3675.002800590354	0.222635834730	
595000	-1090.119337	1	99.916437165430	4342.789049895027	0.369881692895	
596000	-1087.902315	1	99.128289111959	3874.257192986523	0.278964607207	
597000	-1089.126285	1	94.500380579535	3565.568252066065	0.188091030444	
598000	-1089.868092	1	91.816458493723	3844.013190337340	0.252415162449	
599000	-1087.760608	1	98.883948154615	3651.259234561992	0.223399832603	
600000	-1090.849923	1	88.509363764097	3871.931060389613	0.249935966293	
601000	-1089.132922	1	95.012945631498	3537.636983095562	0.180663343458	
602000	-1087.662756	1	99.570237755238	3613.901574807859	0.214572456908	
603000	-1089.498080	1	95.435967058521	3471.948285599044	0.159796695585	
604000	-1091.049234	1	97.165189775801	3338.229679109786	0.109390509990	
605000	-1088.261358	1	99.442861114325	3503.343328799972	0.179704280262	
606000	-1088.552182	1	97.704829772000	3523.607064932619	0.182378850564	
607000	-1088.423490	1	96.274883091706	3680.814828652000	0.224761999518	
608000	-1089.396510	1	92.752402346883	3620.424656675304	0.199900977950	
609000	-1087.982114	1	99.145279670016	3900.969293226304	0.284866038140	
610000	-1089.983010	1	91.043425976182	3560.856496624378	0.178831942908	
611000	-1088.139672	1	98.176863625713	3860.232923337121	0.273147558959	
612000	-1089.949087	1	94.264355298274	4021.633140581610	0.295388051365	
613000	-1087.848492	1	98.622673863533	3641.104308303527	0.219920730029	
614000	-1088.239534	1	98.848723974584	3946.854358110718	0.293753609696	
615000	-1087.610881	1	99.836091371330	3607.820046758789	0.213468921047	
616000	-1091.182837	1	87.065281073884	3861.162346124559	0.244074214910	
617000	-1087.710573	1	98.907247996967	3735.301748173360	0.245590569480	
618000	-1088.668420	1	96.449467546494	3870.375039690924	0.270569403406	
619000	-1089.226858	1	93.500529368062	3771.080072917333	0.240201515121	
620000	-1089.444678	1	92.514161635016	3626.665135931381	0.201069691542	
621000	-1088.869514	1	96.979229553866	3963.663501226601	0.291753091605	
622000	-1088.196043	1	97.313169981101	3775.738304356090	0.251262114263	
623000	-1089.447388	1	97.148177644840	3437.338288083746	0.150981177459	
624000	-1091.289414	1	85.161390017116	3741.369632879809	0.213054982290	
625000	-1089.536177	1	92.845345918500	3564.272485445395	0.183909261266	
626000	-1087.618677	1	99.837283956996	3605.299764920589	0.212733691161	
627000	-1087.468175	1	99.791846885972	3691.331756061016	0.236582476512	
628000	-1088.445577	1	97.446651223398	3890.006985967936	0.277629776229	
629000	-1088.221311	1	98.313305164146	3554.846019436759	0.193759568801	
630000	-1088.740203	1	99.536388505805	4098.226433000148	0.325811108109	
631000	-1088.370446	1	97.660267043024	3558.175733407188	0.193237930474	
632000	-1090.466125	1	89.668826723473	3851.349693777092	0.248504625137	
633000	-1088.611112	1	99.221365265072	4054.267392362215	0.316441493799	
634000	-1088.137406	1	99.229564426252	3950.174414953493	0.295572179314	
635000	-1089.515748	1	92.400390320629	3605.280973393224	0.194834496721	
636000	-1088.506058	1	96.757845751922	3579.752939620172	0.197647922271	
637000	-1089.203931	1	93.307976364941	3712.987697139931	0.225616118367	
638000	-1089.419643	1	93.317950608125	3830.589106498147	0.253362739426	
639000	-1088.475070	1	98.883684694893	4004.244445328962	0.305575076865	
640000	-1089.719032	1	99.094432010726	4239.936058707255	0.349863090904	
641000	-1088.203677	1	97.292270751209	3638.980529541589	0.215999469064	
642000	-1088.268663	1	96.880538838807	3735.268993080904	0.240240077114	
643000	-1090.625369	1	96.150289958571	4232.337990678329	0.339045890126	
644000	-1088.488663	1	96.788734844830	3582.291410749598	0.198478885816	
645000	-1088.380408	1	98.335338867449	3943.438627467048	0.291534033313	
646000	-1088.561624	1	97.363386637129	3915.704609368027	0.282896902189	
647000	-1092.160630	1	82.433288214919	3813.885519791452	0.222997145137	
648000	-1090.072680	1	99.773994221496	4328.694427367694	0.367080113580	
649000	-1088.901120	1	94.454264411578	3706.032804629809	0.226713023448	
650000	-1088.450929	1	96.582793483985	3803.636020074801	0.255887643941	
651000	-1089.758950	1	96.851774791453	3417.767423096726	0.142826154252	
652000	-1087.902547	1	98.369131540363	3648.568718262797	0.221351532242	
653000	-1089.213754	1	95.142051639739	3518.481988710385	0.174835476424	
654000	-1091.490218	1	86.277093091275	3486.014779657701	0.145095944871	
655000	-1090.916517	1	87.470052454934	3537.716421279863	0.164052546649	
656000	-1088.632462	1	95.531080167364	3661.513545799716	0.217786362690	
657000	-1087.521050	1	99.886356623634	3808.883111776697	0.266179300035	
658000	-1087.666013	1	99.231467594234	3782.614104157547	0.258107891756	
659000	-1088.362679	1	97.066535510742	3824.491870753020	0.262003980074	
660000	-1087.626496	1	99.461957970786	3640.055000172712	0.221754453448	
661000	-1088.174723	1	97.262315089891	3664.605684611800	0.222931898449	
662000	-1090.328079	1	88.794114322897	3662.213060055431	0.201936838547	
663000	-1088.101374	1	97.843209219560	3619.658361164128	0.211927260865	
664000	-1088.625400	1	98.211030052125	3992.072616267378	0.301118488131	
665000	-1089.699840	1	95.809623989950	4061.384311076366	0.307460253022	
666000	-1087.972605	1	99.012566446567	3885.979632365040	0.281215724807	
667000	-1089.039171	1	93.917751001024	3681.025947619174	0.218969774310	
668000	-1087.705550	1	99.006710355211	3666.609491813485	0.227913063876	
669000	-1087.776581	1	98.662741358824	3693.195846414494	0.234120724294	
670000	-1087.900890	1	98.781106216348	3836.432513064831	0.269473324467	
671000	-1088.872111	1	94.883070906349	3615.604310766284	0.203587911734	
672000	-1089.386967	1	92.703491485405	3739.283738537179	0.230591339417	
673000	-1088.555776	1	95.781358286178	3676.542546185791	0.222401384622	
674000	-1088.925283	1	94.352398475507	3693.145054560769	0.223171376536	
675000	-1087.892031	1	99.097121017680	3583.336716560701	0.204376727013	
676000	-1090.476581	1	92.964879476805	3432.588931774493	0.140198531381	
677000	-1088.848466	1	94.979762629076	3615.239106205897	0.203715659217	
678000	-1089.671773	1	95.809933287207	4056.199824978821	0.306482122020	
679000	-1090.086506	1	92.671647968790	3956.783819891561	0.278222853615	
680000	-1087.681678	1	99.001560953778	3729.163859351879	0.244291957214	
681000	-1087.465588	1	99.825956713527	3755.033284123840	0.252996702663	
682000	-1088.003380	1	98.481625049691	3596.508285978521	0.206788866761	
683000	-1093.184040	1	98.025080044231	3258.073787700260	0.068047329331	
684000	-1087.545446	1	99.615821609129	3662.904953782645	0.228474851858	
685000	-1088.846034	1	98.497681478096	3463.193492377716	0.163508292020	
686000	-1087.544334	1	99.760999246770	3640.948685784118	0.222767957503	
687000	-1087.772552	1	98.771764277613	3663.696987354039	0.226519372011	
688000	-1090.452276	1	89.036051680076	3795.365979714854	0.234628048964	
689000	-1088.090253	1	99.125654592925	3929.780731313203	0.290980147521	
690000	-1090.369540	1	88.935203719265	3748.669252529513	0.223627394429	
691000	-1092.759444	1	82.106422036108	3929.036238433800	0.245664209944	
692000	-1088.192898	1	97.234153922281	3757.273411257292	0.246588890943	
693000	-1088.548922	1	96.238046740561	3804.516743065317	0.255167792377	
694000	-1089.456880	1	93.102697749627	3568.558179342443	0.185777687213	
695000	-1090.405299	1	89.828435835494	3846.099677541606	0.247779691497	
696000	-1090.410889	1	89.934518087647	3855.505944705848	0.250069589390	
697000	-1088.664213	1	96.187432407058	3576.083237287104	0.195195324460	
698000	-1087.523757	1	99.614237321397	3682.425577292321	0.233746520541	
699000	-1087.585935	1	99.443948208880	3667.555974461033	0.229297566107	
700000	-1087.455474	1	99.808072530160	3712.138850880043	0.242076960229	
701000	-1089.211825	1	95.461612511643	3507.142444674783	0.171842297251	
702000	-1087.596935	1	99.334281241448	3745.095092556731	0.249190828112	
703000	-1088.333389	1	97.486476513555	3576.572099047058	0.198436446068	
704000	-1088.962100	1	94.356856572300	3638.771636719438	0.208768400203	
705000	-1087.556592	1	99.506515159943	3678.725505250474	0.232474673307	
706000	-1088.045803	1	98.794180289861	3565.761802361982	0.198294059128	
707000	-1087.685059	1	99.016740728153	3684.885108650566	0.232844933469	
708000	-1091.880632	1	82.496739387001	3717.910650983016	0.201530313837	
709000	-1088.027830	1	98.928662201068	3895.356094003226	0.283021086658	
710000	-1088.467131	1	98.992965706704	3491.550103674700	0.174632373652	
711000	-1090.493737	1	93.855548438260	4097.871010379960	0.308446661216	
712000	-1089.366718	1	94.584405137394	3916.140360210205	0.275190351761	
713000	-1088.854408	1	98.831079583849	4077.654044423757	0.319713085106	
714000	-1088.652249	1	95.491398454573	3743.289744673056	0.238623713950	
715000	-1088.825035	1	95.978296765319	3551.301554524567	0.187156389862	
716000	-1088.044813	1	97.667052757343	3714.520301164293	0.237056021487	
717000	-1087.887795	1	98.394759061671	3771.763073549257	0.253211314816	
718000	-1087.977446	1	99.018001332969	3568.114507614980	0.199558730828	
719000	-1087.735165	1	99.066468210339	3796.502930679532	0.260972347482	
720000	-1087.512477	1	99.616537513468	3735.609706150354	0.247568442489	
721000	-1089.481396	1	94.650570385228	3496.765455698166	0.166571458550	
722000	-1087.788909	1	98.627045601695	3688.252051559963	0.232725543720	
723000	-1087.588336	1	99.346372281886	3695.589986512559	0.236535969139	
724000	-1090.009208	1	91.086423131069	3552.011720960955	0.176263765049	
725000	-1088.942717	1	94.880397798453	3812.341195466091	0.253357112142	
726000	-1090.209156	1	91.991923372074	3483.533285425486	0.156290389168	
727000	-1088.267868	1	99.240392298591	3509.225216598451	0.181212262187	
728000	-1089.109993	1	93.640728998007	3685.154816913328	0.219361399520	
729000	-1088.082447	1	98.248744576282	3847.145841967580	0.270414468730	
730000	-1088.597908	1	99.263923869565	3469.461266445193	0.167498264149	
731000	-1088.803719	1	98.875629289783	3458.316766676226	0.162591935396	
732000	-1088.035124	1	97.702137805265	3700.842129411727	0.233627344988	
733000	-1088.563639	1	96.749601417761	3566.158916407931	0.193528438591	
734000	-1089.018374	1	98.484844254185	3447.055965088651	0.157571269979	
735000	-1087.858200	1	98.818280200478	3822.729022453065	0.266427588248	
736000	-1088.920955	1	96.137295748921	3526.564740096454	0.179714117355	
737000	-1090.833926	1	89.442125616667	3925.712036366726	0.263363596558	
738000	-1088.322798	1	99.181033271343	3503.855296773130	0.179266496306	
739000	-1088.916537	1	96.887428313044	3500.121064520984	0.172727059875	
740000	-1088.332082	1	97.536100537386	3862.583537135253	0.271874068328	
741000	-1089.802764	1	92.968220311600	3911.336294242213	0.269780307930	
742000	-1088.481943	1	96.693069027345	3591.042801395729	0.200840204864	
743000	-1093.797342	1	74.531698449738	3524.147920372095	0.133859923620	
744000	-1088.201753	1	97.828977563994	3588.060131933462	0.202697944153	
745000	-1090.881935	1	89.686594101540	3949.791521780516	0.268805623420	
746000	-1089.106905	1	94.202771061969	3591.588418417015	0.195100841133	
747000	-1088.049860	1	99.564705218354	3529.148353476764	0.188557538726	
748000	-1087.773556	1	99.076975521496	3621.034707521361	0.215390698087	
749000	-1087.719205	1	99.051668606047	3783.961785847205	0.257938738892	
750000	-1090.336137	1	89.958819888928	3538.598325033907	0.169685765335	
751000	-1088.222097	1	97.132417351037	3653.823600177031	0.219684562543	
752000	-1090.322078	1	89.371750793237	3778.336800482155	0.231581165710	
753000	-1088.549041	1	96.967022925549	3879.366850528962	0.273971559405	
754000	-1094.882647	1	86.581100820634	4410.922151515883	0.337809931200	
755000	-1087.882864	1	98.470890583614	3783.244536680415	0.256181232843	
756000	-1087.506382	1	99.883340594236	3800.123674005926	0.264098161449	
757000	-1088.830845	1	97.270090622446	3499.097704251559	0.173253563895	
758000	-1089.904953	1	91.502146125699	3553.238951180351	0.177560177260	
759000	-1088.711941	1	97.420345169190	3510.293592276689	0.177345530162	
760000	-1092.600877	1	88.914797080925	4198.960049785877	0.311687195971	
761000	-1087.580848	1	99.891129652439	3612.811903499985	0.215062605003	
762000	-1087.840734	1	98.989867177561	3605.671688787504	0.210730529433	
763000	-1088.114512	1	97.514475267295	3756.471656370685	0.247135750321	
764000	-1091.174219	1	97.810006866861	4391.263904214329	0.370437005933	
765000	-1088.937785	1	95.202152125975	3569.212679723782	0.190818278635	
766000	-1088.593689	1	95.761034382132	3644.247389639785	0.213675355173	
767000	-1089.635467	1	93.743974734354	3505.446698267105	0.167445245257	
768000	-1089.686056	1	97.433442044196	3413.021988079653	0.142216791340	
769000	-1089.201155	1	94.230887899857	3563.496004969709	0.186843952911	
770000	-1090.244679	1	92.813295150105	3997.308029638652	0.286588995899	
771000	-1088.110089	1	97.441123450089	3725.867906062035	0.239346839698	
772000	-1091.578849	1	84.503405122377	3539.936764028056	0.158483740595	
773000	-1087.714685	1	99.445555130569	3839.378339588783	0.272017493632	
774000	-1090.648715	1	87.828276159680	3590.937494926306	0.180472921283	
775000	-1088.682916	1	96.796087340718	3903.682058351756	0.278731928910	
776000	-1089.193988	1	94.843814313242	3890.376824190836	0.270471623100	
777000	-1088.632835	1	95.581785042283	3649.456830701113	0.214657309634	
778000	-1088.418378	1	97.593559993067	3551.875572819694	0.191123231615	
779000	-1089.748365	1	91.640714507894	3587.486004900214	0.188004226832	
780000	-1089.230268	1	99.738823094167	4195.397281084831	0.344205427219	
781000	-1089.719604	1	99.265043471465	3382.378176440060	0.133600329666	
782000	-1087.872500	1	98.684560042314	3811.369932446709	0.263416844742	
783000	-1088.928266	1	99.277104579010	3438.242538336337	0.156032906513	
784000	-1088.095153	1	97.579310226985	3660.628114280698	0.222656132450	
785000	-1088.006115	1	98.729231004389	3578.675830661748	0.202073391730	
786000	-1087.742043	1	99.610276026865	3587.470888119322	0.206880834092	
787000	-1088.062914	1	97.616021362583	3686.936464180116	0.229774322262	
788000	-1088.793619	1	94.884025229534	3670.372365377817	0.218549701480	
789000	-1088.007671	1	97.841374400212	3678.490872580443	0.228116734428	
790000	-1091.008287	1	88.280433946756	3895.396622670097	0.254218643041	
791000	-1088.883047	1	99.506492207668	3437.390018416776	0.156222219543	
792000	-1088.717994	1	95.519935777014	3790.506497916061	0.249998908876	
793000	-1087.740660	1	99.134865022385	3628.016850962518	0.217528086430	
794000	-1088.855631	1	94.646027270082	3716.799074349658	0.229907459804	
795000	-1091.204290	1	88.374034779930	3463.355870165353	0.141716442711	
796000	-1090.662508	1	96.631865575419	3363.431339323492	0.119795369154	
797000	-1088.164284	1	97.294790536794	3666.358002805344	0.223485287322	
798000	-1087.723056	1	99.291661296861	3823.520461846278	0.267933320967	
799000	-1088.082273	1	98.729467535676	3561.545930093720	0.196837511570	
800000	-1087.953689	1	98.015300677586	3727.740706816804	0.241322993579	
801000	-1088.983365	1	95.304878264153	3867.278026685186	0.266750878078	
802000	-1089.445597	1	93.447011024548	3551.352927868694	0.181358262153	
803000	-1092.371658	1	80.371227421798	3716.068510091226	0.196440231854	
804000	-1087.738621	1	98.845504859441	3751.098523528738	0.249368210915	
805000	-1088.297399	1	98.795868745178	3520.915183249739	0.184048570925	
806000	-1088.503792	1	95.956665223841	3705.163083178029	0.230272138909	
807000	-1091.358724	1	94.497892636741	3352.392180434608	0.110429140874	
808000	-1088.791624	1	96.522082461660	3532.389317317415	0.182467650361	
809000	-1088.608410	1	98.626668413733	4015.857830852850	0.307108287203	
810000	-1087.884394	1	99.608963704041	3555.955868507946	0.197221395772	
811000	-1087.848084	1	98.390626339895	3700.748195302782	0.235387789511	
812000	-1091.921170	1	99.004338452638	4548.755685955885	0.398564353616	
813000	-1089.568950	1	91.949298390273	3727.819520814352	0.225936071790	
814000	-1089.378549	1	93.735601627324	3550.703137792045	0.181814370066	
815000	-1087.834919	1	98.756485478971	3630.636405923275	0.217318741225	
816000	-1087.833230	1	98.602233589780	3774.631501750491	0.254466523736	
817000	-1088.542765	1	96.236781014763	3609.499691530921	0.205100854883	
818000	-1088.248415	1	98.469733945343	3919.457860720370	0.286876039508	
819000	-1087.575985	1	99.450309138585	3759.496475189846	0.253077339304	
820000	-1091.565811	1	85.863391985405	3878.930098670552	0.244803423494	
821000	-1088.825027	1	95.240043807068	3804.473774537754	0.252502981123	
822000	-1087.602280	1	99.337685086102	3679.147619794038	0.232148485625	
823000	-1088.327873	1	98.493339583474	3527.925341943591	0.185626266106	
824000	-1087.507359	1	99.942544366938	3810.293507077380	0.266669135205	
825000	-1087.959443	1	97.978839699442	3711.075339393149	0.236985194091	
826000	-1088.051795	1	99.206770874217	3544.002266476866	0.192481845698	
827000	-1089.577074	1	98.363705432785	4178.653050714735	0.336777673230	
828000	-1088.619790	1	98.285766885527	3995.841633145008	0.302097563289	
829000	-1093.784109	1	89.623916253575	3297.033657715854	0.073345766681	
830000	-1092.641367	1	79.936681389667	3780.754745999086	0.210171924631	
831000	-1090.349405	1	95.665807405436	4165.267603778716	0.325943812706	
832000	-1088.796282	1	97.488617234786	3981.524856138557	0.296858553699	
833000	-1088.791625	1	95.790852017071	3569.090387436259	0.192158546257	
834000	-1088.002044	1	98.055298953060	3639.445352049221	0.218031827999	
835000	-1088.789113	1	98.939681772368	3458.225315002463	0.162703089208	
836000	-1089.012235	1	95.420312060371	3541.558407064069	0.182829166124	
837000	-1090.247004	1	89.139887904174	3688.984949893591	0.209577575438	
838000	-1089.062594	1	94.348452465737	3594.247079618405	0.196213453277	
839000	-1088.171225	1	97.425706641821	3779.912867827882	0.252561866417	
840000	-1087.856160	1	99.583191131059	3562.924508653289	0.199330125380	
841000	-1089.048082	1	95.866840771399	3516.853451302303	0.175949857017	
842000	-1087.721085	1	99.052284402728	3647.994787884469	0.222925514446	
843000	-1091.816169	1	93.688851161252	4292.783393537045	0.341306396149	
844000	-1090.939906	1	94.752598483864	3371.802168165802	0.119531507226	
845000	-1087.903069	1	98.441223942250	3790.546452437498	0.257842459422	
846000	-1088.376303	1	97.809052443154	3549.492879269461	0.190888244591	
847000	-1087.952859	1	98.033477164590	3682.960032907240	0.229794752266	
848000	-1090.442772	1	92.922683551755	3436.407293812682	0.141535385506	
849000	-1087.616559	1	99.857814146702	3848.641462009504	0.275302042046	
850000	-1087.820170	1	98.550529503502	3750.029909401443	0.248312503328	
851000	-1088.149994	1	99.386893003624	3520.740557052385	0.185382814798	
852000	-1089.163926	1	94.065344591732	3584.396907095835	0.192681223275	
853000	-1088.936622	1	97.689568274123	4024.288458326459	0.305945556301	
854000	-1087.959082	1	98.477355697659	3610.961677997315	0.210997775400	
855000	-1091.998397	1	82.653175014788	3781.386415740246	0.216416372053	
856000	-1087.570204	1	99.434547242032	3685.845600846379	0.234189007456	
857000	-1090.028978	1	91.034659698362	3828.991837790877	0.247113462165	
858000	-1088.348754	1	96.544854569233	3688.310231815787	0.227407706456	
859000	-1088.121356	1	97.803772548826	3615.890494267426	0.210753095328	
860000	-1090.713172	1	87.606736472141	3585.920141650168	0.178563124649	
861000	-1091.986401	1	81.891121893690	3694.602812341578	0.194615280152	
862000	-1089.214232	1	99.448414604232	4176.830894979815	0.339950344740	
863000	-1087.980082	1	99.126277308795	3561.638626575346	0.197823634466	
864000	-1091.151362	1	94.727646669701	3360.445698110628	0.114512931128	
865000	-1088.163638	1	98.319304067793	3566.584995028300	0.197402263723	
866000	-1088.260667	1	96.986151362329	3653.776061629191	0.219306269601	
867000	-1087.618743	1	99.236538902088	3735.318054007826	0.246474803863	
868000	-1088.035085	1	97.749289506134	3741.145008613644	0.243979388152	
869000	-1087.411663	1	99.979128209556	3699.812962030073	0.239315020112	
870000	-1090.266961	1	89.642976257953	3784.286802056700	0.233607009883	
871000	-1090.406935	1	88.761583958069	3745.206463643770	0.222394138886	
872000	-1088.007432	1	98.800252249871	3877.045283326232	0.278642598209	
873000	-1087.722181	1	99.906743755331	3891.012712080719	0.284908584166	
874000	-1088.829554	1	99.351375883323	3445.243815626643	0.158835192322	
875000	-1089.960467	1	92.943861548470	3946.134897857999	0.276831251666	
876000	-1093.011087	1	84.078005303600	4059.108242581255	0.274621549488	
877000	-1088.076089	1	99.205815573745	3932.448838259499	0.291780278871	
878000	-1087.729703	1	98.952884283682	3659.324286853646	0.225791029346	
879000	-1087.876943	1	98.682651691921	3813.268860034506	0.263854571266	
880000	-1090.564490	1	87.858069485313	3640.560804002043	0.194130050168	
881000	-1090.063075	1	89.901977022927	3649.314900528389	0.201109223493	
882000	-1088.232034	1	98.893956049965	3527.158217330759	0.186320588976	
883000	-1089.125089	1	95.844780698111	3945.460133390205	0.284779238269	
884000	-1087.759298	1	98.745001087812	3684.472685819259	0.232030406305	
885000	-1088.564401	1	95.799791620862	3659.588134907111	0.217932969111	
886000	-1089.367305	1	99.980537043623	4230.796279967759	0.351220786642	
887000	-1089.023742	1	93.973536398215	3688.591678823736	0.221064641500	
888000	-1088.458037	1	98.648560108912	3503.485115644259	0.177903821341	
889000	-1087.839027	1	98.679101812723	3638.297005578801	0.219278702574	
890000	-1090.667647	1	99.446536990900	4398.629344977722	0.377235732670	
891000	-1091.325730	1	85.089661003903	3750.126725038599	0.214924722207	
892000	-1090.394138	1	88.616063259315	3711.319849998186	0.213896154022	
893000	-1088.124740	1	98.009528448592	3596.814618557781	0.205723503510	
894000	-1088.180237	1	97.223626233302	3669.385121279618	0.224117991447	
895000	-1087.780720	1	99.322668468333	3597.427739603418	0.209133864391	
896000	-1087.899945	1	99.923729946314	3538.628215942615	0.192482758377	
897000	-1087.911715	1	99.737725735311	3544.790004211446	0.194006867276	
898000	-1088.046051	1	99.136145491250	3548.299529806663	0.193674359954	
899000	-1087.910749	1	99.406947997481	3902.988332269793	0.286063995599	
900000	-1089.382350	1	93.297801705399	3815.364075659917	0.249896092543	
901000	-1087.978974	1	97.919162707801	3725.101326872482	0.240403706762	
902000	-1090.302109	1	90.752162321354	3884.372900047574	0.258286267416	
903000	-1088.426463	1	96.284112871443	3672.092193148145	0.222479200554	
904000	-1088.448303	1	96.187115537226	3722.794339739771	0.235327990112	
905000	-1088.210229	1	97.226112126586	3645.248867140635	0.217568640644	
906000	-1088.308122	1	96.754825254928	3665.408681103753	0.221872947486	
907000	-1088.301015	1	96.799672837827	3660.901542955801	0.220772243395	
908000	-1088.599827	1	96.077131565934	3603.571932640970	0.203012052626	
909000	-1089.370650	1	97.439548499634	4092.596146698720	0.318229261322	
910000	-1088.445429	1	96.900162396916	3586.378846367206	0.199959849212	
911000	-1091.782020	1	92.426416385009	4231.767899968207	0.327440613399	
912000	-1091.013089	1	98.998812913128	4425.430749539559	0.379883348809	
913000	-1088.114053	1	97.550032026343	3652.275905380620	0.220307809138	
914000	-1091.680999	1	84.320105091401	3526.544423746360	0.154022604201	
915000	-1088.210548	1	97.495390389577	3811.114384591217	0.260092919131	
916000	-1087.796433	1	98.584149844484	3726.526474966688	0.242515978734	
917000	-1087.736779	1	98.799420121022	3699.430994221370	0.236110481940	
918000	-1088.255579	1	96.903298157887	3683.082785776027	0.226944727976	
919000	-1092.935215	1	78.447300855476	3764.317866662664	0.203282915690	
920000	-1087.998107	1	98.080544829979	3786.403276130139	0.255875457307	
921000	-1087.752597	1	98.828451135161	3667.514967708677	0.227700302222	
922000	-1089.993910	1	94.544944285798	4045.708821518643	0.300786704602	
923000	-1088.129008	1	98.413484895451	3568.928597847231	0.198346466987	
924000	-1088.515849	1	95.950729832656	3729.075812384403	0.236292569135	
925000	-1088.836991	1	96.549883401418	3523.732239835352	0.179747892869	
926000	-1088.878284	1	95.241556892488	3826.119657965037	0.257446641773	
927000	-1087.657447	1	99.284973551338	3648.670162206614	0.223706063576	
928000	-1088.134039	1	97.486692449224	3650.082114361490	0.219547992292	
929000	-1089.012891	1	98.914192355622	3438.471978129855	0.155310352660	
930000	-1088.326956	1	99.350159775764	3497.906396522985	0.177639610857	
931000	-1088.618987	1	95.606203012230	3741.058683765139	0.238371837271	
932000	-1087.555956	1	99.610669705842	3656.800333746741	0.226787421425	
933000	-1088.392558	1	99.620732385089	3482.145917010349	0.172811909401	
934000	-1087.859029	1	99.611640196141	3560.841231734312	0.198752384189	
935000	-1088.184587	1	97.375033654367	3779.427567292343	0.252310147022	
936000	-1088.428306	1	96.300583580026	3664.751893003154	0.220561790034	
937000	-1089.668049	1	91.610462756649	3737.204317084271	0.227385295763	
938000	-1087.507663	1	99.817661337082	3652.148622655041	0.226035974148	
939000	-1089.300837	1	93.752507982364	3830.524187929741	0.254488464587	
940000	-1089.080625	1	95.791464100064	3514.689740701319	0.175071521647	
941000	-1087.483358	1	99.940879226887	3796.265571430664	0.263340217482	
942000	-1088.527142	1	98.601095151377	3996.652362259487	0.303204004075	
943000	-1087.953867	1	98.360763917305	3624.464457533853	0.214579533416	
944000	-1087.817728	1	98.510070579786	3728.696423105585	0.242869329080	
945000	-1088.278107	1	96.844676350995	3734.834690390590	0.240038594364	
946000	-1089.074236	1	95.495113188064	3907.919812932724	0.275988563985	
947000	-1090.291122	1	89.666582571808	3795.922740203610	0.236306288321	
948000	-1087.525566	1	99.737614855162	3654.354588533523	0.226440045787	
949000	-1089.755687	1	92.972494466297	3515.073883075057	0.168879451330	
950000	-1089.627392	1	94.984666530521	3999.905082273820	0.293239323295	
951000	-1092.523617	1	93.008550741670	4360.894573404014	0.349946154407	
952000	-1090.623438	1	89.096304773808	3853.144219556792	0.247442671992	
953000	-1088.240563	1	97.044710226377	3753.325133397854	0.245124594165	
954000	-1089.317765	1	92.864628967608	3711.176534175722	0.224070054961	
955000	-1090.639781	1	96.785684783520	3362.761190269227	0.119821007797	
956000	-1089.271876	1	93.553502988762	3799.011624329144	0.246835836111	
957000	-1094.255140	1	78.446604681157	4027.400061921296	0.255042646273	
958000	-1088.863175	1	96.933531106136	3505.837462229635	0.174747340267	
959000	-1088.011158	1	97.789397126022	3712.124931052734	0.236761369481	
960000	-1089.801456	1	99.858448885992	3369.694391920070	0.129395282377	
961000	-1087.786370	1	98.869637902866	3639.273447808034	0.220032953523	
962000	-1087.685766	1	99.001421062177	3738.006334890850	0.246521969598	
963000	-1088.376385	1	96.433462919865	3698.477360632491	0.229765391673	
964000	-1087.601759	1	99.392500138192	3666.090026601006	0.228766218109	
965000	-1088.225153	1	99.500209572582	3990.937725972464	0.304761580445	
966000	-1088.093596	1	98.379863566014	3579.306832479019	0.201415021429	
967000	-1087.779157	1	98.688629486177	3678.604029624014	0.230322066440	
968000	-1090.818794	1	91.078293580619	4012.605831466254	0.284719147943	
969000	-1088.099967	1	97.482766169475	3728.392732928862	0.240091256697	
970000	-1088.529137	1	95.892566261503	3725.621799038715	0.235281099827	
971000	-1088.741156	1	95.104690340475	3727.428473625463	0.233720697485	
972000	-1089.232694	1	93.258150919542	3644.720888899582	0.207755254791	
973000	-1089.880255	1	90.658781293904	3645.358827811218	0.201809980693	
974000	-1089.212339	1	93.289451690255	3657.210340373005	0.211181216242	
975000	-1088.345304	1	98.009871950880	3908.593965691718	0.283232903581	
976000	-1089.128768	1	98.452944311832	3438.022886288190	0.154115618929	
977000	-1092.425379	1	80.472227403732	3750.008259176861	0.204499517889	
978000	-1088.257709	1	98.491432724140	3539.687868653955	0.189405118917	
979000	-1089.677856	1	92.261065323125	3564.195376512625	0.182562652920	
980000	-1089.690397	1	99.706676266874	4267.309041577893	0.356584128501	
981000	-1087.910129	1	98.354007236775	3646.471114937391	0.220733612229	
982000	-1090.996700	1	88.424090038467	3487.558689723056	0.150066546027	
983000	-1092.576145	1	79.475373033331	3574.723008701958	0.158303623370	
984000	-1087.461021	1	99.804056987843	3738.393007669892	0.248776329975	
985000	-1087.585546	1	99.453295195997	3665.872182913894	0.228864004012	
986000	-1092.897598	1	77.745258751420	3668.648809254082	0.179464264678	
987000	-1087.786662	1	99.526631125315	3581.757989110746	0.204955146738	
988000	-1088.375315	1	96.459823389391	3723.694357811057	0.236255518958	
989000	-1088.297029	1	98.150413279321	3548.178871942007	0.191284888221	
990000	-1087.964909	1	99.627569778325	3540.441563190627	0.192353760851	
991000	-1088.754273	1	95.362733381305	3787.077046007206	0.248782206841	
992000	-1087.510032	1	99.648187733956	3687.965831202016	0.235311958131	
993000	-1089.775235	1	91.041508115392	3695.915073552064	0.215818516951	
994000	-1087.409782	1	99.977267053729	3706.022836917467	0.240936565784	
995000	-1090.265647	1	89.046054370676	3670.514251779337	0.204660916777	
996000	-1088.358957	1	97.105506166532	3596.375357404193	0.203398364175	
997000	-1087.806284	1	98.891498475653	3807.919857151394	0.263181978686	
998000	-1087.509547	1	99.902011733471	3805.051624489333	0.265318526848	
999000	-1090.053815	1	90.453186964748	3580.988165581309	0.183443383594	
1000000	-1091.626493	1	83.436298128466	3611.732064176518	0.176731155949	
1001000	-1089.076482	1	96.540413499564	3490.382332725597	0.168639916907	
1002000	-1090.228837	1	89.589347441958	3592.198730619683	0.184731460591	
1003000	-1087.613752	1	99.747111177261	3833.976635067791	0.271631693903	
1004000	-1089.729663	1	98.116302547078	4190.582970158317	0.338094052199	
1005000	-1088.113766	1	97.455922758403	3738.512260622083	0.242552202268	
1006000	-1087.660913	1	99.109171201951	3683.488061282540	0.232713585652	
1007000	-1089.030893	1	94.444727255649	3596.857529516146	0.197194735999	
1008000	-1088.561957	1	98.322377109299	3985.494625229734	0.300125186431	
1009000	-1088.367071	1	96.836063088340	3797.268367635707	0.255082678362	
1010000	-1090.616906	1	88.049668651098	3583.117402524068	0.178732059935	
