# Supplementary material for: Reply to: ‘Reconstructed evolutionary patterns from crocodile-line archosaurs demonstrate the impact of failure to log-transform body size data’
Source: Commun Biol. 2022 Feb 25;5:170. doi: 10.1038/s42003-022-03072-x (PMC8881626; doi:10.1038/s42003-022-03072-x)
Supplement: Supplementary file 4 — Supplementary Data 2 [file 42003_2022_3072_MOESM4_ESM.zip › simulations/log_files/OU/simulated_data_7.txt.Log.txt]

Options:
Model:                           Continuous: Random Walk
Tree File Name:                  tree_simlation_7.nex
Data File Name:                  simulated_data_7.txt
Log File Name:                   simulated_data_7.txt.Log.txt
Save Initial Trees:              False
Save Trees:                      False
Summary:                         False
Seed:                            1476983268
Precision:                       64 bits
Cores:                           1
Analysis Type:                   MCMC
Sample Period:                   1000
Iterations:                      1010000
Burn in:                         10000
MCMC ML Start:                   False
Schedule File:                   simulated_data_7.txt.Schedule.txt
Rate Dev:                        AutoTune
No of Rates:                     1
Test for trait correlation:      True
Kappa:                           Not in use
Delta:                           Not in use
Lambda:                          Not in use
OU:                              Estimate
Min Trans Taxa No:               10
RJ Local Kappa:                  False
RJ Local Lambda:                 False
RJ Local Delta:                  False
RJ Local OU:                     False
Restrictions:
    alpha-1                      None
Prior Information:
    Priors
        alpha-1 - uniform -100.00 100.00 
        OU - exp 1.00 
Tree Information
     Trees:                      1
     Taxa:                       200
     Sites:                      1
Iteration	Lh	Tree No	Alpha 1	Sigma^2 1 	OU	
11000	-1059.994832	1	97.865652797702	2239.058318504609	0.084527694747	
12000	-1059.619732	1	99.500821479337	2246.002067228597	0.090508351735	
13000	-1060.677266	1	99.154090773082	2119.376656410283	0.031136601252	
14000	-1061.140546	1	99.798323808578	2508.575003005335	0.175150960799	
15000	-1060.759214	1	94.536786382089	2228.385106094515	0.073709721561	
16000	-1063.703243	1	81.172937142952	2248.760816528315	0.056084604289	
17000	-1063.102416	1	92.966551723455	2534.412915193987	0.166715282853	
18000	-1060.808656	1	94.631705185338	2206.738570206515	0.064808575328	
19000	-1059.787853	1	98.790218824794	2270.044958563850	0.098359020434	
20000	-1060.213414	1	98.230126982737	2172.519110952548	0.056435715307	
21000	-1062.435507	1	86.969189585715	2234.770565625007	0.061651086598	
22000	-1061.766631	1	89.973372520180	2234.389512126754	0.067298983406	
23000	-1060.225829	1	96.919408611274	2279.446227329639	0.098142585920	
24000	-1060.077899	1	97.620882171714	2223.850014264358	0.077864119579	
25000	-1061.582274	1	97.012899957369	2100.488773101381	0.015752802613	
26000	-1061.002931	1	94.590429860240	2343.606187233611	0.115719731857	
27000	-1061.599139	1	96.487767798864	2105.422354329476	0.017609330809	
28000	-1061.033719	1	93.846688180856	2197.162761574971	0.059095268098	
29000	-1059.907965	1	98.475069032380	2294.253149263491	0.106618313931	
30000	-1061.784425	1	90.185212265899	2212.361410871429	0.058564732156	
31000	-1060.161831	1	97.510359814848	2206.519433550453	0.070332992519	
32000	-1060.090797	1	97.474236790710	2233.435018170137	0.081497968636	
33000	-1062.552680	1	89.068308890110	2388.326396855892	0.118724717857	
34000	-1060.497720	1	95.891029111522	2295.546309843241	0.101931884872	
35000	-1059.956220	1	99.150920038330	2343.885838361593	0.125074429502	
36000	-1062.761130	1	85.405988736599	2253.820163415917	0.066183476401	
37000	-1060.426921	1	95.908193331532	2250.461018512664	0.085189851300	
38000	-1060.273076	1	98.153345613423	2358.787593276742	0.127880871024	
39000	-1062.705590	1	89.025024286845	2405.762541681384	0.123802823178	
40000	-1061.942893	1	89.926665225973	2323.537679750920	0.099885720702	
41000	-1061.568750	1	91.103328044621	2295.475223569209	0.092518225937	
42000	-1060.801475	1	94.609757373894	2209.572699925115	0.065983275902	
43000	-1059.603817	1	99.630664629106	2234.090979878721	0.086001910732	
44000	-1060.205936	1	96.942309871748	2270.315364474096	0.094800130603	
45000	-1059.556675	1	99.800494480659	2240.526866694493	0.088926101688	
46000	-1061.461898	1	97.840240292340	2096.918060562889	0.015328666401	
47000	-1061.414445	1	97.751520528022	2485.604438289796	0.164409737455	
48000	-1062.722579	1	93.869783911472	2520.071980565406	0.165029632912	
49000	-1062.154672	1	96.392640419433	2084.695418095230	0.004461557088	
50000	-1060.727656	1	94.615290284422	2269.672219202952	0.089987651421	
51000	-1060.176791	1	97.406696952756	2302.610286739317	0.107451817228	
52000	-1060.686459	1	94.800452859124	2269.862817967365	0.090421223708	
53000	-1059.708322	1	99.710789862706	2318.721943358359	0.117724202687	
54000	-1060.471201	1	96.705085099698	2183.906544634492	0.058726482524	
55000	-1061.063656	1	98.591442935944	2106.389999602134	0.022572483355	
56000	-1060.525908	1	95.902205533789	2206.039607518728	0.066985086587	
57000	-1059.960446	1	98.065034293951	2231.958643114656	0.082057806660	
58000	-1059.753243	1	99.814868486423	2334.301657262007	0.123244903242	
59000	-1059.722504	1	99.143619495193	2229.319645017672	0.083100923332	
60000	-1061.538783	1	91.424237177234	2205.034679671599	0.057820468624	
61000	-1062.043719	1	88.767710391502	2230.406074210035	0.063350806587	
62000	-1059.923208	1	98.274973643132	2226.995280782735	0.080442136232	
63000	-1060.005765	1	99.076372205115	2349.793795439328	0.126864713513	
64000	-1060.316007	1	96.401946609752	2251.350809893759	0.086503092841	
65000	-1060.427073	1	99.400670130332	2421.403227985107	0.149817049656	
66000	-1059.697679	1	99.576380192821	2206.176607672292	0.074230587045	
67000	-1059.668350	1	99.298806332858	2242.237848149032	0.088617309943	
68000	-1060.485907	1	95.788500268090	2282.011086609192	0.096848718559	
69000	-1059.835493	1	98.554126324419	2264.147392838961	0.095661858689	
70000	-1059.691498	1	99.540922015964	2303.364459159690	0.112012075385	
71000	-1060.296592	1	96.594137177543	2229.068598131445	0.078000762467	
72000	-1060.446581	1	99.158722520782	2133.528450211451	0.038824670187	
73000	-1061.171518	1	92.600895666102	2264.688205183287	0.084191665210	
74000	-1061.138316	1	92.726344774452	2256.378822065130	0.081275962652	
75000	-1060.587157	1	95.192723298835	2250.812108499507	0.083927865688	
76000	-1059.732285	1	99.397262045545	2207.546944011693	0.074469573966	
77000	-1059.775289	1	98.979461566133	2222.606839701175	0.080012350934	
78000	-1060.871922	1	95.216397842911	2175.793759830275	0.052050320462	
79000	-1061.712787	1	94.303933961451	2430.402261903990	0.141659244446	
80000	-1059.856985	1	98.485245727670	2237.684062439851	0.085194820098	
81000	-1062.420717	1	95.221701638207	2522.400665139259	0.168572742418	
82000	-1063.696493	1	81.739990900999	2315.089722468781	0.081367857556	
83000	-1060.127355	1	99.114751181554	2160.115946833052	0.052234985387	
84000	-1060.687001	1	96.249101141626	2354.400956541065	0.122569161663	
85000	-1063.471884	1	83.389158288291	2190.667789006204	0.035542015909	
86000	-1059.986892	1	99.028830551375	2344.312722078015	0.124964132652	
87000	-1060.077555	1	97.662453634568	2220.518632654987	0.076562416067	
88000	-1060.163676	1	97.395433400521	2297.703427719201	0.105691349503	
89000	-1059.536849	1	99.866934040721	2262.813711576225	0.097762400217	
90000	-1063.044904	1	84.314013725539	2289.141896562078	0.077226162560	
91000	-1059.753943	1	99.098461960717	2289.733093682897	0.106238574729	
92000	-1060.148580	1	99.990991172818	2141.045380244373	0.044410630897	
93000	-1061.549346	1	91.641428421187	2194.363987311665	0.053538572462	
94000	-1060.772535	1	96.896309050996	2389.474217221481	0.134916931656	
95000	-1060.610321	1	95.978568592935	2187.614267728011	0.058990342179	
96000	-1060.226913	1	97.063338425629	2293.581904698726	0.103558110085	
97000	-1060.705171	1	94.698380896524	2266.424431629328	0.088932603000	
98000	-1059.653042	1	99.775516131636	2206.108357122207	0.074591787875	
99000	-1060.215557	1	97.482134576275	2196.765016913890	0.066023030335	
100000	-1060.321362	1	99.657967542367	2134.146254466530	0.040149241216	
101000	-1059.717146	1	99.228642209879	2223.356802237035	0.080812866175	
102000	-1061.090243	1	93.869994309997	2329.411255266846	0.109596732411	
103000	-1060.186092	1	99.006185768698	2156.868756253421	0.050430643913	
104000	-1061.093057	1	94.424525419950	2171.205584798287	0.048323347256	
105000	-1060.815536	1	96.463613443935	2381.476851779499	0.131558990185	
106000	-1063.318650	1	82.903125582955	2248.930037006849	0.059474437125	
107000	-1060.063391	1	97.625168393394	2277.859025592036	0.098956117666	
108000	-1061.724723	1	90.217745621685	2228.371401361360	0.065323940808	
109000	-1060.590768	1	95.582130836067	2302.770662966917	0.103874102797	
110000	-1059.765823	1	98.850422899045	2247.628040658274	0.089863835419	
111000	-1060.271289	1	96.969142017368	2301.125276697830	0.106053539421	
112000	-1059.775428	1	98.897398009317	2278.167100468921	0.101601192601	
113000	-1062.480856	1	87.526864465210	2195.180076875855	0.045828448806	
114000	-1059.846335	1	98.868227535965	2303.538971843142	0.110715000311	
115000	-1059.987207	1	99.769977582804	2373.638427612914	0.135986568273	
116000	-1061.037807	1	93.184088089225	2245.734468565573	0.078032661223	
117000	-1061.453682	1	91.330028039968	2264.272216734504	0.081570985481	
118000	-1060.960319	1	93.967942904075	2206.219791185772	0.063290950262	
119000	-1060.809306	1	95.025036489613	2325.330567378823	0.110526447130	
120000	-1061.252528	1	96.503631194077	2436.891856006026	0.148139928009	
121000	-1061.117691	1	94.464898773813	2167.616490415553	0.046685890672	
122000	-1061.082395	1	93.077130216739	2229.970767367870	0.071519643680	
123000	-1059.832951	1	99.814257980619	2349.712304667012	0.128365029120	
124000	-1062.234319	1	88.784614811022	2331.122212991833	0.100188064448	
125000	-1061.484893	1	91.453449297313	2293.502474567647	0.092499668070	
126000	-1060.328141	1	96.348645191056	2255.394319124831	0.087964253716	
127000	-1060.929724	1	93.897078980433	2289.950811326491	0.096003281868	
128000	-1062.459484	1	89.356782361022	2154.575532346480	0.029979819690	
129000	-1059.735184	1	99.399146356129	2306.703882945849	0.112903694636	
130000	-1060.423478	1	97.848036698029	2159.499510273909	0.049434910219	
131000	-1060.517528	1	96.332625773050	2189.563000596089	0.060563357586	
132000	-1060.265169	1	96.652914972996	2264.967588167477	0.092217580230	
133000	-1060.645550	1	94.937910419961	2246.609400252677	0.081788960221	
134000	-1061.372570	1	98.359159422342	2496.234412708063	0.168621072242	
135000	-1061.456459	1	98.155274907131	2499.507343585958	0.169045067567	
136000	-1062.947538	1	84.949202234657	2302.445916744965	0.083122911884	
137000	-1061.550225	1	93.181838946736	2378.610516966525	0.123982634425	
138000	-1061.906289	1	91.909322208864	2150.672232128306	0.033166252327	
139000	-1060.707301	1	95.267343923047	2314.709541566895	0.107395279507	
140000	-1059.800141	1	98.984105234430	2297.199014042203	0.108695525037	
141000	-1059.730323	1	99.127969156661	2282.127234986101	0.103522236511	
142000	-1059.736283	1	99.576108978702	2198.044256285078	0.070686473817	
143000	-1059.938058	1	99.044468544555	2335.518441910799	0.122071319584	
144000	-1060.090556	1	98.468439392736	2339.300955531377	0.122153796740	
145000	-1059.637462	1	99.685226746776	2215.510390257714	0.078427586766	
146000	-1061.919826	1	93.979566136325	2444.724672063614	0.145049883747	
147000	-1059.796743	1	98.794685636658	2231.606588023205	0.083347670888	
148000	-1060.138622	1	98.889333431316	2164.178218343749	0.053759322444	
149000	-1060.922215	1	93.703572385659	2245.188060542544	0.078827208498	
150000	-1060.242582	1	98.192743519960	2170.126571343532	0.055231790586	
151000	-1059.677833	1	99.545933455211	2212.937347814631	0.077064668161	
152000	-1060.281320	1	98.423194104860	2160.517192511295	0.051066975579	
153000	-1061.217457	1	92.499025236941	2227.327201657356	0.069317070930	
154000	-1060.428091	1	96.738522824540	2189.194057360294	0.061191516241	
155000	-1060.571785	1	95.276901069322	2243.322780750553	0.081155886945	
156000	-1060.019287	1	98.931472465275	2176.804810994421	0.059818021242	
157000	-1059.717403	1	99.841867253206	2190.697232475779	0.067944433673	
158000	-1060.530903	1	95.445931966885	2256.521272096682	0.086629707423	
159000	-1061.973826	1	91.985310933883	2144.553073201373	0.030145985816	
160000	-1060.752714	1	95.045915140033	2199.061874613859	0.062274596844	
161000	-1060.922599	1	99.464316201410	2478.443893236085	0.166236350669	
162000	-1059.551205	1	99.865041789925	2275.755702191344	0.102639934833	
163000	-1060.312263	1	98.450243356053	2375.791326409178	0.133904416596	
164000	-1060.718767	1	94.652100160988	2269.171493539428	0.089872477262	
165000	-1061.526450	1	97.805341883394	2094.639165077367	0.013852134701	
166000	-1060.643415	1	94.966497996705	2240.900514306881	0.079590562597	
167000	-1059.796494	1	98.911930613820	2289.730839380919	0.105863625695	
168000	-1060.882911	1	95.586043607388	2165.314776827934	0.047793111118	
169000	-1060.641321	1	99.331207924949	2444.594639831319	0.156424983705	
170000	-1060.410996	1	96.335416432605	2299.928959386687	0.104368653207	
171000	-1060.210653	1	99.083682942417	2382.775941295860	0.137415620483	
172000	-1060.194716	1	97.477925797366	2200.980272993281	0.067866225912	
173000	-1065.479204	1	73.440563382322	2237.562895719676	0.036492558921	
174000	-1061.522427	1	98.658754857577	2086.527454506893	0.010582876259	
175000	-1063.479603	1	82.226719227938	2279.047774522731	0.069606927407	
176000	-1060.549732	1	99.994058246339	2452.480482957152	0.160130977834	
177000	-1060.667016	1	94.846428310929	2244.872860633815	0.080927945363	
178000	-1061.640999	1	93.035966780825	2150.669007296805	0.035440247101	
179000	-1060.482116	1	95.698909546640	2238.437785901384	0.080037767475	
180000	-1059.809407	1	99.864886609794	2347.569802749802	0.127765334083	
181000	-1059.964913	1	99.220135679195	2348.471203877357	0.126727882327	
182000	-1060.658837	1	95.063925845699	2221.296236411742	0.071813250130	
183000	-1060.651636	1	95.162332327693	2216.485148468785	0.069992900136	
184000	-1060.360310	1	96.445203987472	2217.489053881318	0.072916541847	
185000	-1060.265675	1	99.207084400611	2394.617611531668	0.141336815134	
186000	-1059.785740	1	98.959828282334	2289.800191566442	0.105984783607	
187000	-1059.704550	1	99.475499412936	2210.050977961299	0.075696668021	
188000	-1060.728378	1	94.803028502636	2290.591636379458	0.098012946006	
189000	-1060.752317	1	96.651371385941	2378.698015209712	0.131084058783	
190000	-1060.474178	1	97.530734272001	2161.630732647756	0.049848222718	
191000	-1060.397813	1	96.196003215731	2223.918255134946	0.075107332855	
192000	-1059.774622	1	98.808522297565	2249.221621257036	0.090406525182	
193000	-1059.965105	1	98.156349473529	2288.342449954627	0.103848919621	
194000	-1061.034809	1	97.369346689526	2435.599704896449	0.149610233999	
195000	-1060.121623	1	98.556368047365	2348.870085770428	0.125490652564	
196000	-1062.568362	1	98.412035542935	2604.343650353164	0.196138577337	
197000	-1062.645640	1	93.349144810695	2501.693569140603	0.159152944309	
198000	-1060.531299	1	95.662716821268	2218.996217546413	0.072021223121	
199000	-1060.283504	1	99.908768647314	2418.802810470690	0.150139657202	
200000	-1059.538410	1	99.891391987206	2238.575617332930	0.088324412872	
201000	-1060.868099	1	99.635435416176	2103.705820116842	0.023153864633	
202000	-1062.640412	1	91.146290401284	2118.704347107427	0.014093921153	
203000	-1060.324931	1	96.444607587707	2231.772710322481	0.078809585742	
204000	-1059.858748	1	99.780782294844	2352.930140425605	0.129349365244	
205000	-1062.797973	1	90.876747995136	2460.794443615920	0.143062630065	
206000	-1060.094584	1	99.540395522961	2381.607238313303	0.138011457978	
207000	-1062.182266	1	88.052314835129	2267.181091284156	0.076344335626	
208000	-1060.535510	1	96.898578122805	2354.080409721217	0.123788710452	
209000	-1060.565102	1	97.413077753379	2377.281465709680	0.132216588408	
210000	-1062.593913	1	95.330500132978	2540.223887806701	0.173351783833	
211000	-1061.067439	1	93.115602742456	2272.981808462991	0.088291632751	
212000	-1064.254164	1	83.046005939525	2430.171033264897	0.119037302696	
213000	-1060.856344	1	94.027492537588	2238.269735165482	0.076714206510	
214000	-1060.824875	1	94.256566485438	2227.072922226365	0.072627171959	
215000	-1060.604302	1	98.425101215297	2414.433516849553	0.145662842428	
216000	-1059.943671	1	98.314464667339	2216.333328530638	0.076085840558	
217000	-1059.932053	1	98.437650705286	2299.553537585403	0.108436219701	
218000	-1062.216021	1	96.662345185474	2535.856931859099	0.175206867590	
219000	-1059.756290	1	99.054016140651	2286.429804760798	0.104948934861	
220000	-1059.846642	1	99.034779511269	2314.292349533308	0.114816532417	
221000	-1059.835209	1	98.912780634549	2303.257425256224	0.110705340758	
222000	-1061.866815	1	92.606521708002	2402.578737334918	0.130059139517	
223000	-1060.780649	1	98.411117328174	2435.096559590675	0.151696344059	
224000	-1059.788938	1	99.017295648005	2215.253507817154	0.077008141627	
225000	-1060.671620	1	94.845773603006	2239.761244338551	0.078902040601	
226000	-1060.064679	1	97.565589629782	2269.802835834098	0.095839539379	
227000	-1064.446156	1	77.776749940620	2269.764831945022	0.057698807278	
228000	-1059.669101	1	99.366952867507	2230.846898417309	0.084164067571	
229000	-1063.487356	1	82.130549262192	2251.878610109869	0.059148513394	
230000	-1060.828555	1	95.456401086736	2174.447991374797	0.051890669233	
231000	-1059.598318	1	99.735923261692	2225.099216852722	0.082531446957	
232000	-1060.722018	1	94.818905401008	2289.559579112834	0.097673645186	
233000	-1061.399286	1	93.138151763010	2354.850550394629	0.116445731258	
234000	-1059.805561	1	98.668512105448	2252.117469276607	0.091261081355	
235000	-1059.600016	1	99.698008804859	2228.079951670919	0.083684085953	
236000	-1060.230616	1	97.129776841590	2299.823074400881	0.105913472921	
237000	-1059.629138	1	99.584018815031	2226.561816348897	0.082835671792	
238000	-1060.433967	1	97.045613266203	2342.182880826630	0.120206645464	
239000	-1059.847525	1	98.930655657794	2308.076162568333	0.112437825977	
240000	-1061.885672	1	90.040481223050	2198.750143975969	0.052359249936	
241000	-1059.842864	1	99.344660304196	2188.573312962668	0.066015208258	
242000	-1060.273365	1	97.148614192653	2312.998980986904	0.110563553881	
243000	-1060.276689	1	97.351555405044	2191.255293501238	0.063317210215	
244000	-1062.311877	1	88.829256697495	2178.796381125241	0.040837457644	
245000	-1059.849055	1	99.085350174831	2197.660898930927	0.069556003435	
246000	-1060.286801	1	96.957091390635	2206.425175941290	0.069211092351	
247000	-1061.034212	1	94.470627360245	2344.322889570832	0.115713509714	
248000	-1060.337027	1	96.658509843222	2210.535845185577	0.070390842902	
249000	-1060.144203	1	97.259832609581	2276.849029556735	0.097858739677	
250000	-1061.243523	1	92.395750527278	2281.312554529941	0.089949941291	
251000	-1060.803140	1	98.845631127615	2449.496460685693	0.156769668712	
252000	-1059.721224	1	99.888716196983	2188.357614646980	0.066984464609	
253000	-1060.693077	1	96.865313376777	2377.331877282943	0.131099957121	
254000	-1062.619861	1	86.582638017835	2207.699159048451	0.049530215571	
255000	-1060.221282	1	97.038110442879	2219.370376990089	0.074862302275	
256000	-1061.767103	1	99.844851252503	2567.475548946261	0.190469758143	
257000	-1059.854521	1	98.520922894103	2233.868820174440	0.083727455249	
258000	-1061.448442	1	98.907729781975	2086.946398007082	0.011383387057	
259000	-1060.001521	1	97.802273090294	2249.425087654649	0.088502456107	
260000	-1060.500497	1	96.130785708618	2311.921677276401	0.108154353680	
261000	-1060.159503	1	98.803077044526	2364.980555844451	0.131212380533	
262000	-1060.032713	1	99.683394640184	2377.446888409785	0.137007026402	
263000	-1059.930172	1	99.519036630081	2171.381304752883	0.058431206011	
264000	-1060.399124	1	96.265534683890	2217.976139450589	0.072770114261	
265000	-1060.499784	1	97.451323390412	2160.905195060604	0.049338068544	
266000	-1062.940407	1	87.412882388194	2153.542357023881	0.025453741716	
267000	-1060.029102	1	98.450484110994	2325.745437076623	0.117562348563	
268000	-1062.174760	1	91.347104766913	2405.061828983699	0.128245071439	
269000	-1064.488365	1	92.297446678878	2633.803037337379	0.188922415117	
270000	-1062.466528	1	93.473135166900	2487.652532622892	0.155716103689	
271000	-1060.433690	1	95.912225199203	2266.992404859917	0.091525087904	
272000	-1060.917162	1	99.160602535842	2106.815493153436	0.023996891318	
273000	-1061.020824	1	98.464713117091	2463.047589614218	0.159762145864	
274000	-1060.701130	1	96.149978101627	2352.958931426132	0.121902487965	
275000	-1061.261683	1	96.082122381572	2426.580389681709	0.144276058377	
276000	-1063.222004	1	83.667044851530	2219.961758314336	0.049114437548	
277000	-1060.852562	1	94.104016045221	2230.067076806554	0.073554150563	
278000	-1061.315873	1	91.988283334577	2235.264465782412	0.071551168346	
279000	-1061.474605	1	96.541225110187	2461.841364281363	0.155259036574	
280000	-1061.048499	1	96.088096950194	2400.931728111911	0.136715329762	
281000	-1060.283142	1	98.977924014736	2389.522277652145	0.139285495219	
282000	-1060.836246	1	95.031694163212	2185.939987479835	0.056375434364	
283000	-1061.031835	1	94.459331430575	2177.326373889324	0.051278220352	
284000	-1059.845505	1	99.104179695298	2318.034434214523	0.116251734034	
285000	-1059.980785	1	98.966279647406	2180.861055757652	0.061762263350	
286000	-1060.426367	1	98.931398852169	2138.634922357580	0.041052545127	
287000	-1062.226554	1	92.757044584954	2446.972227793132	0.143135138668	
288000	-1061.004812	1	95.744573802373	2150.984081387273	0.041029560625	
289000	-1059.786305	1	98.753718178089	2252.180589912323	0.091454009053	
290000	-1062.593878	1	86.786159927689	2314.572166645087	0.090798314514	
291000	-1059.650524	1	99.685118653002	2300.872362788382	0.111419410867	
292000	-1060.409756	1	98.500977352339	2147.516080067062	0.044759959687	
293000	-1062.452323	1	86.908283059498	2278.963491247000	0.078505355424	
294000	-1062.187509	1	99.310824527350	2591.909561511095	0.195250659035	
295000	-1059.808790	1	99.260725960507	2197.791467547197	0.069957099588	
296000	-1060.126545	1	97.255263170975	2261.017211908824	0.091903164373	
297000	-1060.328125	1	99.073089882621	2398.752132588012	0.142316935443	
298000	-1060.935237	1	94.116347484209	2306.757027773885	0.102367879676	
299000	-1060.658293	1	99.842841001504	2460.337011169757	0.162025820138	
300000	-1066.522396	1	71.978518534998	2419.952224816913	0.095382019013	
301000	-1060.427666	1	95.971899019295	2233.690935310033	0.078663113927	
302000	-1060.010273	1	98.841940641162	2340.508809842688	0.123320335174	
303000	-1060.916758	1	93.870219979218	2282.301492508519	0.093187107531	
304000	-1059.954815	1	98.009157731860	2257.046053707066	0.091867648113	
305000	-1059.799369	1	98.717938885030	2265.313953157163	0.096429561277	
306000	-1061.139793	1	92.832940027880	2228.651007649104	0.070507068691	
307000	-1061.002487	1	93.334920682451	2249.716179820834	0.079882842067	
308000	-1060.058598	1	97.648260876676	2278.099954778375	0.099090900701	
309000	-1060.929580	1	95.778882504899	2156.702477121667	0.043959910730	
310000	-1059.547892	1	99.883023886159	2276.269697555369	0.102867330401	
311000	-1059.599073	1	99.687806233653	2280.216109961356	0.103939234854	
312000	-1059.643201	1	99.400537482869	2244.838889745628	0.089850305701	
313000	-1060.239576	1	96.751502442528	2245.591877474055	0.084934576094	
314000	-1059.746884	1	99.961305250141	2182.058343311538	0.064263272989	
315000	-1062.242281	1	95.594497892975	2088.866465857483	0.005415140712	
316000	-1063.858360	1	81.408177553621	2333.426669221669	0.086838333017	
317000	-1059.766883	1	99.099829698426	2216.292191077813	0.077608069457	
318000	-1059.965877	1	98.042895711860	2276.136469484679	0.099147852842	
319000	-1059.896318	1	99.764775900432	2168.845763011326	0.057713730621	
320000	-1060.770319	1	94.487810146240	2228.320332832185	0.073587926483	
321000	-1061.345236	1	92.129536440685	2296.940264719101	0.095033214069	
322000	-1060.638800	1	98.937846606805	2433.365249970620	0.152328524754	
323000	-1062.284889	1	95.348281606945	2512.811939001701	0.166369897543	
324000	-1061.307485	1	94.841503665956	2396.978174741073	0.132950961606	
325000	-1059.962106	1	97.974600635620	2252.655015658706	0.090100949896	
326000	-1060.593500	1	98.319167342587	2136.875408543542	0.038909124809	
327000	-1060.112249	1	97.498688016444	2287.471455332684	0.102222373350	
328000	-1061.233862	1	92.505971409523	2287.519594995627	0.092410666354	
329000	-1059.670236	1	99.285871369150	2264.844371575108	0.097379484815	
330000	-1061.754929	1	96.240190132778	2101.326134395882	0.014621065185	
331000	-1061.337601	1	97.458913336852	2470.598283130770	0.159666344036	
332000	-1063.625773	1	84.265462575415	2389.661926467611	0.109756105356	
333000	-1063.886441	1	81.860139961505	2184.941233441126	0.029744851276	
334000	-1059.652748	1	99.878752462460	2201.078750545978	0.072610413790	
335000	-1059.750546	1	98.982574328422	2274.756293121485	0.100504675008	
336000	-1060.125052	1	97.369475719704	2279.917624964998	0.099207565839	
337000	-1060.630736	1	98.381989796372	2416.429783454017	0.146164180707	
338000	-1059.719761	1	99.279407939614	2292.549490592074	0.107620196183	
339000	-1059.964117	1	98.149172089335	2221.926285728632	0.078101252422	
340000	-1059.610589	1	99.577813802100	2237.577718592897	0.087304452246	
341000	-1060.806457	1	96.304905289520	2156.862495585687	0.045083368859	
342000	-1061.196215	1	94.026757536911	2354.602761162139	0.118145291434	
343000	-1061.086477	1	95.379724920109	2384.209101190464	0.130172820854	
344000	-1060.518679	1	95.498829469192	2250.390914178439	0.084361997362	
345000	-1060.375725	1	96.468142304558	2298.288769561796	0.104051757195	
346000	-1061.207521	1	92.648928242883	2289.582489494090	0.093429964231	
347000	-1060.399663	1	96.417858475206	2208.423849422777	0.069017403415	
348000	-1059.844997	1	99.910299525918	2170.947894178161	0.058995148939	
349000	-1059.822137	1	99.711622194366	2343.232613159310	0.126014686233	
350000	-1060.499295	1	95.584498341856	2253.506122994927	0.085738354316	
351000	-1059.936530	1	99.585720329436	2358.475404024444	0.130746985556	
352000	-1060.630318	1	98.622205836542	2129.694426685973	0.035703111985	
353000	-1060.066651	1	97.873396211545	2301.424331622042	0.107967486194	
354000	-1060.043452	1	98.003596074882	2303.393718827857	0.108924233350	
355000	-1062.159015	1	88.237924021138	2278.736954383862	0.080973641857	
356000	-1060.001499	1	98.586571933654	2190.624249226086	0.065452036213	
357000	-1060.738097	1	94.796730995469	2293.521662871306	0.099048579537	
358000	-1059.876590	1	98.684951751878	2211.665824144609	0.074835671922	
359000	-1061.082013	1	93.358354656561	2300.287066931787	0.098615645976	
360000	-1060.805027	1	95.122866233975	2329.042066845650	0.111968815735	
361000	-1060.916758	1	98.124829279369	2442.730617137348	0.153277864465	
362000	-1060.431442	1	96.129326935918	2291.177806480477	0.100841736216	
363000	-1061.014290	1	95.313468512473	2371.829898012860	0.126199576482	
364000	-1059.935724	1	98.109572320515	2263.770553042102	0.094638301604	
365000	-1063.326080	1	83.199547392351	2220.367349021475	0.048374916094	
366000	-1061.011020	1	93.551481210393	2291.379733341695	0.095837574637	
367000	-1060.873806	1	95.550722147439	2358.701330996054	0.122530960945	
368000	-1059.655675	1	99.341705688484	2262.144801338930	0.096461949050	
369000	-1059.635972	1	99.558984350143	2284.066447858721	0.105097459353	
370000	-1060.115662	1	97.678225015109	2208.512063848055	0.071517789259	
371000	-1060.400571	1	96.639978570595	2315.823003076141	0.110517881865	
372000	-1061.153281	1	94.596384958555	2368.055444444821	0.123559797727	
373000	-1060.683559	1	98.954801661454	2439.011621674683	0.154000851671	
374000	-1061.076167	1	96.541030646894	2417.490622402495	0.142585030479	
375000	-1059.958470	1	99.276739726505	2174.601898157067	0.059468258085	
376000	-1060.804897	1	94.381500425350	2223.818385114117	0.071530254554	
377000	-1060.412158	1	96.778956233543	2325.698348746616	0.114165102443	
378000	-1061.502292	1	96.488265278232	2463.398952246568	0.155577308916	
379000	-1060.290953	1	97.058362419328	2312.240823811192	0.110120046353	
380000	-1063.830806	1	83.370559746507	2390.831284586300	0.108382201995	
381000	-1062.729267	1	89.584101514882	2133.900466728676	0.019430104256	
382000	-1060.841060	1	99.595952160909	2473.344627520727	0.165118607146	
383000	-1060.651497	1	94.910579493297	2258.396960084190	0.086302242682	
384000	-1060.085992	1	99.144016718236	2366.007356097903	0.132249763657	
385000	-1060.311782	1	97.008940401134	2314.651910945501	0.110854327560	
386000	-1063.393731	1	87.358190315470	2440.057501578053	0.130245191224	
387000	-1061.375048	1	92.752401951144	2335.787027520705	0.109495757431	
388000	-1060.808388	1	96.295062871043	2156.892812292529	0.045078849890	
389000	-1060.426715	1	97.314161604232	2351.899259805290	0.123931138950	
390000	-1061.786984	1	89.810952216711	2248.449272536664	0.072567687373	
391000	-1060.157570	1	97.111502430410	2247.771467666565	0.086497190044	
392000	-1059.582033	1	99.750826809119	2231.058744888695	0.085006616914	
393000	-1060.089199	1	98.959908506577	2359.496751475917	0.129777067569	
394000	-1060.504564	1	95.812958872262	2291.822001981414	0.100446796158	
395000	-1060.762675	1	94.660192327633	2291.396694311944	0.098020335343	
396000	-1060.033450	1	97.673609408170	2243.844506323751	0.086054228332	
397000	-1059.950334	1	99.173951349769	2178.623065746804	0.061137127268	
398000	-1063.539805	1	85.957586228904	2422.524415587323	0.122565423342	
399000	-1061.983355	1	94.025515588898	2115.817842036546	0.018533326636	
400000	-1061.263940	1	92.799560782469	2315.055843200191	0.102634918240	
401000	-1060.765395	1	94.788082130124	2208.610402910881	0.065918424353	
402000	-1059.851082	1	99.221939306524	2325.734003156534	0.119129925806	
403000	-1061.212779	1	92.553316476186	2283.241363637355	0.090957652771	
404000	-1061.431277	1	96.893958535482	2466.159783554481	0.157215941512	
405000	-1061.825879	1	91.984069903893	2155.550070900579	0.035799062854	
406000	-1059.871288	1	98.413409192984	2268.344697129564	0.096970903454	
407000	-1060.156421	1	98.543033654618	2170.866362180410	0.056270575668	
408000	-1061.793496	1	97.594251045714	2086.499037115147	0.008265550663	
409000	-1060.490069	1	96.164839461103	2311.232151821142	0.107983668676	
410000	-1061.080400	1	97.667503569120	2448.658463711172	0.153982079183	
411000	-1060.024614	1	97.749739138771	2271.010318696935	0.096656490935	
412000	-1061.961366	1	89.025501631368	2259.875420789289	0.075458290837	
413000	-1059.956148	1	98.596973215720	2316.543686789234	0.114708295641	
414000	-1061.336188	1	93.740750519590	2162.554704620698	0.042793165012	
415000	-1062.197370	1	88.416421749331	2305.308178032282	0.090758608445	
416000	-1060.116501	1	99.560244165350	2151.692064622939	0.048958951679	
417000	-1060.940478	1	94.232670567667	2314.646597003364	0.105321200471	
418000	-1060.875040	1	99.682000786779	2479.095107739611	0.166899844451	
419000	-1064.993068	1	78.581351977889	2405.696409719809	0.103613562159	
420000	-1061.351453	1	92.686082330094	2328.389437110307	0.106912501964	
421000	-1060.986166	1	97.776892064898	2441.129324274363	0.152071022436	
422000	-1060.049780	1	98.577479868760	2183.535015070611	0.062225778220	
423000	-1060.522934	1	95.479217943906	2251.317435150503	0.084684025674	
424000	-1062.775733	1	91.943105446025	2482.733238668479	0.151180529910	
425000	-1059.876904	1	98.846079746241	2310.832178135407	0.113230585260	
426000	-1061.099228	1	94.230750337723	2175.514422962730	0.049979052442	
427000	-1060.236449	1	97.460662985803	2193.891234209147	0.064707346372	
428000	-1060.376899	1	99.311607902353	2412.498320591579	0.146976026238	
429000	-1063.633281	1	84.416140474926	2394.576661427744	0.111499169216	
430000	-1059.720001	1	99.954066632447	2186.247607699281	0.066158613473	
431000	-1060.346306	1	96.620605416131	2299.892071472906	0.104922991336	
432000	-1062.115187	1	90.506914248336	2160.274740431515	0.035195367487	
433000	-1061.466868	1	94.554862692139	2408.567610336467	0.135819175235	
434000	-1060.817520	1	96.803162689700	2392.600677158554	0.135678950473	
435000	-1059.618429	1	99.999763676670	2202.548548740510	0.073488783240	
436000	-1059.741561	1	99.711050437350	2191.602345978231	0.068093214552	
437000	-1061.639127	1	90.833775341544	2212.232991462241	0.059771209387	
438000	-1060.611262	1	95.192230279414	2277.727145467480	0.094105014876	
439000	-1061.340375	1	91.864266876375	2237.373242688925	0.072157459837	
440000	-1061.130603	1	94.287006317323	2170.552240439214	0.047740525009	
441000	-1060.417330	1	96.831813096208	2329.350786456354	0.115503393393	
442000	-1060.068984	1	98.184184298870	2320.890796880517	0.115366611669	
443000	-1060.737088	1	95.218581017916	2319.102732182303	0.108801415012	
444000	-1059.815285	1	98.920348219595	2297.393278533874	0.108636675947	
445000	-1059.679917	1	99.799124447894	2316.718899443994	0.117212062118	
446000	-1061.179370	1	96.397361879897	2128.205383165615	0.030396478782	
447000	-1059.844641	1	98.497422637365	2257.304300847512	0.092931674762	
448000	-1059.817116	1	99.276203765533	2195.581256988272	0.069011519956	
449000	-1060.147241	1	97.159975075871	2259.649187243409	0.091192781120	
450000	-1060.145241	1	97.594953620997	2305.910536613762	0.108989505735	
451000	-1061.295772	1	95.874828753936	2128.679372712232	0.029590309576	
452000	-1060.223810	1	98.667414752898	2160.681993004947	0.051628854197	
453000	-1060.191778	1	97.182119241460	2290.563825063488	0.102710262438	
454000	-1060.933675	1	96.228394099837	2147.690770281596	0.040324028753	
455000	-1059.635698	1	99.583657018081	2223.889518304652	0.081731491311	
456000	-1064.251118	1	78.870494221657	2234.737213586713	0.045963572399	
457000	-1060.152682	1	99.866724156015	2400.618569678197	0.144573262586	
458000	-1062.293681	1	88.368638059530	2194.412449562728	0.047139160302	
459000	-1060.762381	1	97.196555494660	2397.511700381267	0.137991781290	
460000	-1060.266002	1	96.644238306629	2263.687135774155	0.091715608692	
461000	-1060.783149	1	99.305020128665	2459.568746503403	0.160625825921	
462000	-1059.863125	1	98.479643259778	2234.301794903012	0.083821459136	
463000	-1060.509194	1	96.346806562390	2325.365397907424	0.113183491663	
464000	-1060.000036	1	98.047791021204	2292.345763244469	0.105077790239	
465000	-1060.252815	1	97.168473933527	2308.805380467415	0.109146929896	
466000	-1059.508867	1	99.979549455624	2252.000223713731	0.093811477914	
467000	-1061.809902	1	90.275346552840	2311.185045566971	0.096378489267	
468000	-1059.760023	1	98.882469339575	2262.571341905326	0.095712981547	
469000	-1060.401251	1	99.268101110133	2134.886488409250	0.039760753770	
470000	-1059.998132	1	98.399347479439	2198.759847245610	0.068696093540	
471000	-1060.010770	1	97.889379326539	2281.645976478382	0.100874912078	
472000	-1061.717531	1	90.199849285234	2233.629651305501	0.067429836317	
473000	-1060.646391	1	98.549608925381	2129.755026087679	0.035589613269	
474000	-1059.722620	1	99.044226912696	2261.311258944014	0.095552649077	
475000	-1060.690890	1	96.143511328841	2172.242381199845	0.052202830020	
476000	-1062.748749	1	98.630382728483	2623.888052674898	0.201298489026	
477000	-1059.820972	1	99.972251906339	2172.126330165702	0.059672340339	
478000	-1060.928602	1	93.695686753621	2239.864431709873	0.076705190621	
479000	-1059.553267	1	99.798772845109	2244.637955330237	0.090558289134	
480000	-1059.628854	1	99.569484258016	2228.161065949734	0.083464309994	
481000	-1061.177686	1	92.627995449662	2273.971073117603	0.087708664531	
482000	-1059.997816	1	98.868877071446	2339.304619863163	0.122975314402	
483000	-1059.791453	1	98.957828198096	2291.872786083215	0.106730031081	
484000	-1059.643797	1	99.571762304526	2288.894418785970	0.106884954952	
485000	-1059.805988	1	99.052056038367	2304.074969770452	0.111275227129	
486000	-1060.031804	1	98.291870752722	2196.963385393142	0.067694822466	
487000	-1060.517089	1	95.964969919198	2306.393499592783	0.105903026911	
488000	-1062.177046	1	90.299253233403	2375.180967604630	0.117168305453	
489000	-1060.788004	1	94.599723170835	2295.413288995498	0.099333921380	
490000	-1062.000839	1	89.029377003530	2286.019534766164	0.085135602720	
491000	-1061.643414	1	90.492549429652	2267.985871958358	0.081345633582	
492000	-1062.225154	1	88.123701326198	2294.734598426272	0.086499011931	
493000	-1059.944118	1	98.082126716346	2266.288275272382	0.095538232505	
494000	-1062.720384	1	89.253840955342	2413.421655136634	0.126485437124	
495000	-1060.518350	1	95.505585090356	2246.847199371738	0.082990247458	
496000	-1060.159040	1	98.383550798460	2174.871676112311	0.057841093021	
497000	-1060.894781	1	97.334643840017	2132.125297101363	0.034412981946	
498000	-1060.484604	1	95.659466115756	2245.495263927960	0.082759661339	
499000	-1060.120800	1	97.496749576762	2218.502246322863	0.075395913525	
500000	-1061.814373	1	90.623940968970	2189.334933439574	0.049273174197	
501000	-1060.155102	1	97.169730014983	2270.654350205086	0.095376053394	
502000	-1062.162663	1	92.717867243702	2122.942301287304	0.019871813438	
503000	-1061.338814	1	91.997331923548	2284.212315792193	0.090227393191	
504000	-1060.489673	1	98.230048471223	2146.124797068230	0.043514617915	
505000	-1060.093425	1	99.047642602001	2165.135067931106	0.054531220065	
506000	-1060.496815	1	99.929244292516	2119.223574484448	0.032621096590	
507000	-1061.462171	1	93.956971776399	2390.594866924892	0.129213368575	
508000	-1059.740711	1	99.753834341315	2328.586192555591	0.121188052259	
509000	-1059.940300	1	98.215564254750	2283.349163030207	0.102148405164	
510000	-1061.247801	1	94.992530133293	2145.714503854994	0.036835334877	
511000	-1060.424452	1	96.856508659911	2331.969798470931	0.116431960555	
512000	-1060.862634	1	94.390386099506	2206.807921335016	0.064368081650	
513000	-1062.191013	1	89.012614007498	2332.456727053424	0.101070232206	
514000	-1064.857685	1	82.408552797993	2475.020917441023	0.129879598631	
515000	-1062.219980	1	89.478338757537	2172.654325783108	0.039201319693	
516000	-1060.340226	1	96.942550825365	2317.878417329538	0.111830721473	
517000	-1061.303282	1	94.151258416631	2375.041282219208	0.124839019459	
518000	-1063.238678	1	87.827463785928	2130.232880431382	0.013620210910	
519000	-1061.697637	1	92.763623733335	2151.233196424952	0.035179362105	
520000	-1064.606480	1	83.993536851560	2484.082253092772	0.135352656012	
521000	-1061.061458	1	94.757959564224	2359.676528863793	0.121237352947	
522000	-1060.085251	1	98.700832664886	2348.368178611173	0.125623458828	
523000	-1061.568437	1	96.247672471859	2109.534176978888	0.019535887800	
524000	-1062.488070	1	88.352062778636	2172.114079193941	0.036685661215	
525000	-1060.771696	1	97.862565890775	2418.529138828376	0.145681506276	
526000	-1060.120185	1	97.914259008648	2318.360004880100	0.113952991110	
527000	-1059.648159	1	99.370253810795	2260.180798397271	0.095766870286	
528000	-1059.633514	1	99.510723829638	2276.756803559605	0.102303396799	
529000	-1060.001092	1	97.825359798250	2241.727861444144	0.085512886429	
530000	-1060.270653	1	96.690131348748	2231.317824985027	0.079104734518	
531000	-1061.661754	1	92.006373956192	2169.878128734421	0.042900754219	
532000	-1061.060034	1	93.456542649097	2300.285857386633	0.098807910036	
533000	-1062.446064	1	91.230264281617	2432.810277091937	0.136017252355	
534000	-1059.520020	1	99.954425757538	2242.315971724374	0.089944105994	
535000	-1060.781730	1	95.279067987100	2331.488410875105	0.113099162515	
536000	-1061.667017	1	92.390008444538	2369.732081841345	0.119643901068	
537000	-1060.860132	1	94.220668870184	2217.324141504606	0.068511815054	
538000	-1060.130322	1	98.641515592617	2171.295534646110	0.056666910854	
539000	-1059.822950	1	99.697566543883	2179.794567573040	0.062705315664	
540000	-1062.279085	1	88.925283061161	2344.553680276552	0.104839568587	
541000	-1060.015019	1	97.803672609406	2272.899898564352	0.097469436569	
542000	-1060.232269	1	99.015981799612	2152.488337291748	0.048280124555	
543000	-1060.722142	1	97.782778503317	2410.084640395690	0.143005549788	
544000	-1061.094040	1	96.934171064057	2125.696545950938	0.030117049066	
545000	-1060.453307	1	95.789575409965	2252.480620124360	0.085742460622	
546000	-1060.276120	1	96.637435064737	2271.433214053491	0.094616617077	
547000	-1059.693360	1	99.998445793087	2188.845138244217	0.067419318580	
548000	-1062.391430	1	99.002248245012	2602.357344583076	0.197053213957	
549000	-1060.953134	1	95.187765200832	2358.088530684965	0.121599819766	
550000	-1063.487410	1	89.172977994400	2489.058187119802	0.147097754548	
551000	-1060.316198	1	98.795881306723	2388.120860416953	0.138469569092	
552000	-1059.893817	1	99.851243864104	2361.776344194934	0.132366817161	
553000	-1060.510693	1	96.155132300288	2197.541211504582	0.063771527779	
554000	-1060.221746	1	97.610958919263	2190.654993209786	0.063555783383	
555000	-1062.521499	1	86.862256054538	2215.005563532285	0.053228805751	
556000	-1061.075989	1	94.216888026981	2341.523894703957	0.114291436798	
557000	-1060.086497	1	99.384071480959	2158.112490798923	0.051786913689	
558000	-1060.701359	1	99.471543473984	2455.095108529662	0.159726919659	
559000	-1059.534461	1	99.893946153090	2267.557009120640	0.099619476500	
560000	-1060.049523	1	98.164112206958	2199.084742151673	0.068378376358	
561000	-1059.983179	1	99.761201537027	2159.779313281899	0.053344753979	
562000	-1060.498801	1	97.711419504978	2377.776303789376	0.132989763362	
563000	-1060.209534	1	97.071679746439	2220.812470775797	0.075529388114	
564000	-1060.980541	1	99.905513337985	2495.462889576459	0.171870793494	
565000	-1060.350174	1	97.087864079730	2189.025621036102	0.061799361773	
566000	-1059.608467	1	99.958330273502	2307.275944945949	0.114239288985	
567000	-1060.601073	1	95.754189386971	2315.666346288488	0.108693415828	
568000	-1060.493248	1	95.749790954114	2281.367429092358	0.096537208306	
569000	-1060.984842	1	94.140868986652	2194.138762294329	0.058326926659	
570000	-1059.561872	1	99.949691561218	2290.786671618421	0.108332484352	
571000	-1059.579191	1	99.676010502151	2261.001812680217	0.096689281668	
572000	-1060.820598	1	94.411689739737	2216.332090859508	0.068466554017	
573000	-1059.891329	1	99.366888866235	2180.684905237040	0.062466819214	
574000	-1060.545500	1	96.522750206908	2179.438786758829	0.056314020742	
575000	-1061.620407	1	97.741757374659	2505.469026339732	0.169713324903	
576000	-1061.141513	1	94.008321766073	2176.519022514904	0.050012525184	
577000	-1061.672838	1	93.012017124457	2148.687278419663	0.034376313731	
578000	-1060.365169	1	96.187155803947	2247.737639510962	0.084672064723	
579000	-1059.733716	1	99.003886915951	2243.669406375750	0.088603840508	
580000	-1062.708579	1	87.501327821224	2362.326570469630	0.107703123111	
581000	-1060.894527	1	93.817150751813	2252.969710737218	0.082082992959	
582000	-1060.590904	1	95.734516121217	2200.325732673680	0.064173674077	
583000	-1061.627172	1	95.760424776870	2458.263549077655	0.152593448299	
584000	-1060.280676	1	98.497196762617	2372.695577229357	0.133027228678	
585000	-1060.639396	1	95.535897659599	2199.603066557930	0.063469028920	
586000	-1060.327219	1	98.257049361789	2159.749830632652	0.050364765088	
587000	-1061.260638	1	94.918789091518	2146.044185538310	0.036857014863	
588000	-1060.169603	1	97.053811389136	2250.973605810756	0.087635291040	
589000	-1059.603132	1	99.713237202235	2225.225211866706	0.082538839648	
590000	-1059.807529	1	98.659405770091	2253.991387691308	0.091971358231	
591000	-1060.707526	1	94.673459923934	2263.032255096314	0.087603451433	
592000	-1062.036834	1	88.724150641690	2269.675638376241	0.078567256128	
593000	-1059.952271	1	98.201965416589	2221.913148036848	0.078199238331	
594000	-1062.167089	1	91.605162897966	2137.921656712881	0.025841361142	
595000	-1060.801894	1	94.250545282619	2262.795541005734	0.086687978802	
596000	-1059.613347	1	99.532492660864	2263.622592975601	0.097405158127	
597000	-1061.924921	1	89.942955734780	2195.953887615687	0.050922836448	
598000	-1061.107815	1	94.891862855398	2159.088936059174	0.043377934774	
599000	-1061.300379	1	92.223576045147	2219.617219175881	0.065590205834	
600000	-1060.420665	1	98.165116167801	2153.106558289012	0.046904483567	
601000	-1060.209961	1	97.371577519511	2202.786206762548	0.068445523900	
602000	-1059.957672	1	98.533796912048	2200.776613271177	0.069842949813	
603000	-1059.679897	1	99.260229947232	2239.528937321070	0.087460403409	
604000	-1061.478107	1	91.203839032534	2247.104378017035	0.074732436426	
605000	-1060.618370	1	95.891599512055	2189.393032326335	0.059623728550	
606000	-1059.801491	1	99.316335158692	2196.796164071493	0.069627256385	
607000	-1060.762697	1	97.804373485662	2133.549301070113	0.036118986299	
608000	-1061.383335	1	91.722352663584	2276.374519124014	0.086835225588	
609000	-1062.675419	1	95.785267354410	2557.096115613585	0.178586929783	
610000	-1059.557624	1	99.764682522426	2256.854587653242	0.095269910423	
611000	-1060.048033	1	99.653711423617	2155.927750237602	0.051244986633	
612000	-1060.751315	1	94.764107741944	2213.550839614288	0.067978224563	
613000	-1061.359885	1	95.770901788976	2126.367085866040	0.028110993084	
614000	-1059.936828	1	98.104421814496	2243.358563585564	0.086708713251	
615000	-1060.191301	1	97.208866750845	2216.676931539650	0.074067146850	
616000	-1059.673184	1	99.260046219329	2247.787621527203	0.090735825037	
617000	-1060.808914	1	94.433903681920	2218.373076552332	0.069366718210	
618000	-1060.638450	1	95.747461354450	2191.376935522249	0.060233591540	
619000	-1060.171772	1	97.162756322265	2279.913413927978	0.098796236250	
620000	-1062.655839	1	90.450084161855	2436.150760324539	0.135372529016	
621000	-1059.861655	1	98.425127584476	2247.980628467442	0.089163335490	
622000	-1060.434284	1	96.338507833732	2204.579344864589	0.067205442155	
623000	-1060.253191	1	97.276049018865	2315.223198584930	0.111587727497	
624000	-1060.675262	1	99.003864342178	2439.421092270653	0.154225236842	
625000	-1060.536454	1	95.518006495591	2229.812878033700	0.076203867270	
626000	-1061.702518	1	91.053226504478	2325.583037488937	0.102767670444	
627000	-1059.735768	1	99.829087250398	2188.189313392373	0.066791645216	
628000	-1060.671220	1	95.151318669521	2211.721741425747	0.067955921172	
629000	-1060.471477	1	95.735554350349	2265.169725962975	0.090491267009	
630000	-1059.627837	1	99.648257750800	2221.370626399496	0.080812314878	
631000	-1059.703112	1	99.134087909690	2262.720371582618	0.096269236575	
632000	-1062.040041	1	88.769071367353	2231.920196050679	0.063970515568	
633000	-1059.919974	1	98.194073468006	2267.456084232854	0.096201003779	
634000	-1060.695788	1	97.289636991469	2391.553018347257	0.136371518503	
635000	-1059.991117	1	97.955201228438	2228.875056672209	0.080585584221	
636000	-1061.605257	1	90.950217761131	2296.267980546656	0.092500923474	
637000	-1062.295431	1	90.099208520389	2153.636283695575	0.031011552229	
638000	-1059.830967	1	99.363874818815	2189.787402593611	0.066599198903	
639000	-1060.351133	1	96.536730236963	2214.102111520197	0.071668258046	
640000	-1061.012155	1	93.735517966982	2304.442582034522	0.100811616632	
641000	-1061.103428	1	97.823265527599	2455.238508345945	0.156177462364	
642000	-1060.078990	1	98.178107391242	2193.108240613880	0.065762673120	
643000	-1060.106865	1	99.966501609349	2144.721147103521	0.046246370460	
644000	-1060.314826	1	96.534833567325	2226.793613532255	0.076953300260	
645000	-1060.020261	1	98.459086897065	2324.210365363607	0.117057596207	
646000	-1060.060777	1	98.008803354452	2203.992180445814	0.070215371328	
647000	-1060.016050	1	99.329134398875	2361.705004253843	0.131255448129	
648000	-1061.660240	1	91.670251614683	2343.336971788284	0.109825999952	
649000	-1060.065321	1	98.136488937946	2197.251826076131	0.067517963961	
650000	-1060.778955	1	97.244702639331	2141.507927990039	0.039176281360	
651000	-1060.704442	1	94.812609216065	2225.347137383127	0.073000058628	
652000	-1059.717843	1	99.420386344485	2209.830313951742	0.075494193680	
653000	-1060.109802	1	97.334022824904	2262.528797988051	0.092634342267	
654000	-1059.679267	1	99.394070819698	2223.577705219025	0.081229534281	
655000	-1059.559997	1	99.966124199159	2291.547560333593	0.108641194033	
656000	-1061.501565	1	91.115642733114	2242.056481140164	0.072573716901	
657000	-1062.788968	1	85.688585394628	2214.466375055115	0.050711070088	
658000	-1061.584537	1	90.780233003484	2271.631162467928	0.083259100355	
659000	-1060.562909	1	95.486051247622	2221.742633589589	0.072821281136	
660000	-1060.533896	1	96.197418211065	2191.841434437819	0.061321791325	
661000	-1059.947409	1	99.537791735878	2168.903612027529	0.057295153487	
662000	-1061.897275	1	90.272857203483	2329.754975541584	0.102631348573	
663000	-1059.846567	1	99.075447427174	2198.570627721907	0.069936858982	
664000	-1060.481273	1	97.042596649687	2172.790228787351	0.054229807227	
665000	-1060.232259	1	96.791986164668	2243.069366045260	0.084017784528	
666000	-1060.582518	1	95.395873053151	2285.668639680983	0.097405552778	
667000	-1061.798342	1	89.888259325427	2228.361875184899	0.064682233730	
668000	-1060.194661	1	98.950705710302	2157.255566633266	0.050511393258	
669000	-1060.628491	1	95.440764134895	2206.320820736887	0.066206107778	
670000	-1061.704384	1	90.540256026078	2298.758055155400	0.092581890212	
671000	-1061.008129	1	93.665006851886	2298.722282104348	0.098666814175	
672000	-1062.280434	1	88.776598586794	2183.793442244203	0.043077666678	
673000	-1059.832549	1	99.465391713233	2333.905136054536	0.122393254152	
674000	-1059.606115	1	99.550322933917	2256.189551506437	0.094587189821	
675000	-1060.632063	1	97.866161101519	2401.100347740110	0.140481909034	
676000	-1061.746264	1	94.645475330686	2120.076974063309	0.022274121905	
677000	-1060.305791	1	96.487463974376	2268.229399816447	0.093121322487	
678000	-1060.912082	1	93.745967445252	2259.037293139465	0.084275432999	
679000	-1059.779359	1	98.789353615580	2248.184870957071	0.089962046896	
680000	-1060.472892	1	96.148486300653	2205.499322600843	0.067232451883	
681000	-1060.102234	1	98.498443328148	2342.853596726490	0.123392617106	
682000	-1062.149063	1	89.110058189078	2190.868599883613	0.046992676480	
683000	-1062.691423	1	89.348910362308	2139.361486666447	0.021935377123	
684000	-1059.739673	1	99.371438087784	2207.173033220184	0.074258070877	
685000	-1059.548991	1	99.805189064973	2258.932887587998	0.096151787093	
686000	-1060.474034	1	95.746926434818	2236.377436099972	0.079306062921	
687000	-1061.300865	1	92.020094007633	2241.318043605742	0.074031739457	
688000	-1059.854571	1	98.993430326429	2200.660542815957	0.070692287480	
689000	-1062.488933	1	86.635693968158	2256.178199885002	0.069451828582	
690000	-1059.797756	1	99.012710918148	2298.605452559362	0.109255154275	
691000	-1060.509842	1	95.778426172138	2217.554256375302	0.071642946235	
692000	-1059.685574	1	99.696649206039	2312.000869011801	0.115363398435	
693000	-1062.430463	1	88.144769692222	2183.287880116002	0.041588338372	
694000	-1059.508897	1	99.994703253362	2264.428806823512	0.098632984200	
695000	-1059.979580	1	98.614570009505	2323.097251109961	0.116993850120	
696000	-1059.730317	1	99.009065065421	2246.985391513821	0.089924233204	
697000	-1059.869979	1	98.386561893133	2248.916560486050	0.089454378454	
698000	-1060.423563	1	99.495984341130	2423.776395872906	0.150723464924	
699000	-1060.858845	1	98.888513746448	2112.986290703630	0.026996605031	
700000	-1061.751508	1	90.474813569090	2307.678614632221	0.095559971349	
701000	-1060.177868	1	98.131914025456	2179.775257619049	0.059625844327	
702000	-1061.944552	1	89.299723399090	2287.345904532101	0.086133180589	
703000	-1061.990298	1	92.319804654746	2409.537792445297	0.131529268592	
704000	-1062.481755	1	86.996951983156	2217.260195316338	0.054450254698	
705000	-1062.323091	1	89.821825157037	2380.435895254448	0.117829948509	
706000	-1059.704644	1	99.177482230398	2273.653642523121	0.100482012059	
707000	-1060.438128	1	97.642092509300	2366.186575439521	0.129193696480	
708000	-1061.202819	1	92.504482259855	2233.961554920142	0.072026743905	
709000	-1060.466239	1	98.542792118672	2400.363240851628	0.141684862584	
710000	-1061.362561	1	95.877096688490	2432.571613188407	0.145575179696	
711000	-1060.754587	1	94.468341551643	2241.162601615235	0.078724238276	
712000	-1061.206179	1	97.547035379177	2111.738950052084	0.023521723259	
713000	-1061.263917	1	98.590579384652	2097.434361110028	0.017226394948	
714000	-1060.549660	1	98.240148025182	2141.350823564002	0.041083658277	
715000	-1060.160709	1	97.093027938186	2251.495739538871	0.087915567443	
716000	-1059.883117	1	98.335549228931	2245.618609007093	0.088057247106	
717000	-1066.548974	1	71.027775364797	2400.898382374834	0.088234929273	
718000	-1061.948220	1	91.989987233098	2146.250866343207	0.031043200615	
719000	-1063.896646	1	80.711209430516	2309.552651071745	0.077538958882	
720000	-1061.020313	1	93.253369615362	2253.083998234129	0.081030846293	
721000	-1060.105261	1	98.041703960517	2193.893435839588	0.065845247822	
722000	-1060.473764	1	96.656806561279	2185.104567726832	0.059178609205	
723000	-1059.970803	1	99.859521032923	2158.795297763233	0.053058230839	
724000	-1062.717603	1	97.238449354836	2591.657017563719	0.190351250583	
725000	-1060.343979	1	97.343337715888	2338.124808232408	0.119469634026	
726000	-1059.673321	1	99.281979945287	2241.047946775410	0.088110115643	
727000	-1064.447633	1	77.768603994270	2268.830094564664	0.057329977175	
728000	-1062.675885	1	90.396588142849	2436.980604314174	0.135497024373	
729000	-1060.265867	1	97.540737693886	2186.251316734091	0.061431379133	
730000	-1060.724921	1	95.338209764945	2322.438409083198	0.110173652492	
731000	-1061.427812	1	94.451256589897	2141.909522585737	0.033768196371	
732000	-1059.918558	1	99.476346337049	2350.895330037423	0.128052473728	
733000	-1062.146590	1	95.821400867303	2510.670032221527	0.166846407861	
734000	-1059.924968	1	98.195848718835	2235.661506106111	0.083812691477	
735000	-1060.658356	1	98.558071699254	2424.888512941869	0.149036113638	
736000	-1062.171533	1	88.070256750731	2255.480073830166	0.071939188754	
737000	-1061.216679	1	92.430026407058	2235.667322641286	0.072569467025	
738000	-1059.767999	1	98.958590424318	2281.677117770235	0.103018090264	
739000	-1060.672129	1	96.934198275900	2376.618069234663	0.131019387580	
740000	-1062.930753	1	84.940399990972	2220.877035981447	0.051981573792	
741000	-1059.950572	1	99.694369851004	2164.661604466954	0.055576136473	
742000	-1060.003220	1	98.182885145696	2303.597178880544	0.109356051188	
743000	-1059.930914	1	98.208008932844	2230.531189251648	0.081757551038	
744000	-1062.019977	1	89.417784998759	2315.881011747913	0.096316315913	
745000	-1060.146472	1	97.205596670939	2236.539729915569	0.082223562459	
746000	-1059.772111	1	98.853389168165	2239.196797662643	0.086525614695	
747000	-1060.789740	1	94.393493853774	2229.113956987854	0.073728636326	
748000	-1061.722901	1	93.285187283207	2404.022514292410	0.131868558357	
749000	-1060.813694	1	94.343410571327	2283.550541134177	0.094568236310	
750000	-1060.310651	1	97.377270789463	2185.101413315239	0.060588480632	
751000	-1060.229326	1	96.818985760411	2266.540847335729	0.093138774616	
752000	-1060.286271	1	96.819011821301	2214.503699541109	0.072389291614	
753000	-1061.090565	1	94.502757834127	2355.034956055696	0.119240378851	
754000	-1060.575662	1	97.780430015673	2147.554773946360	0.043347881459	
755000	-1059.996964	1	99.713359292435	2159.497966920506	0.053113319815	
756000	-1060.757693	1	94.546276560645	2278.577876627985	0.093150171783	
757000	-1060.166401	1	99.998264510961	2406.614417447784	0.146675436656	
758000	-1060.834538	1	95.470608348019	2349.195776811639	0.119309051472	
759000	-1061.871614	1	91.152025838631	2358.717841570756	0.113727175253	
760000	-1062.843192	1	96.964940198990	2596.304313544871	0.190837013781	
761000	-1060.402596	1	96.245301732436	2290.182799519290	0.100713698596	
762000	-1059.799389	1	98.805148350899	2279.834558649643	0.102033125727	
763000	-1063.475344	1	83.562231350451	2185.810205307403	0.033608291542	
764000	-1061.115871	1	93.421095440559	2312.972329813437	0.103144505861	
765000	-1059.581698	1	99.758681666834	2230.314502080766	0.084718398979	
766000	-1059.861082	1	98.456469771248	2239.656049972300	0.085927911094	
767000	-1060.606078	1	97.515378324240	2386.512866492312	0.135294011713	
768000	-1060.749817	1	96.194221675758	2164.672383886602	0.048684298774	
769000	-1060.502047	1	95.654191108014	2274.596590167358	0.093857082624	
770000	-1061.713237	1	90.211904755566	2273.416653542824	0.082821920643	
771000	-1059.722737	1	99.055479160916	2242.871671129318	0.088389061735	
772000	-1059.836424	1	99.436466482173	2333.314659228627	0.122135248447	
773000	-1060.409599	1	97.606519374049	2166.459016114030	0.052329642538	
774000	-1063.855349	1	80.765431160354	2301.443012801130	0.074838048695	
775000	-1061.259096	1	92.244481832051	2235.023232989239	0.071950608454	
776000	-1060.754905	1	95.133509456188	2318.776286894618	0.108520753069	
777000	-1062.949993	1	84.942048499828	2302.693275421561	0.083195191122	
778000	-1061.716376	1	91.735261169049	2170.693182354923	0.042753955279	
779000	-1061.109123	1	93.155864994988	2294.662985004793	0.096232507518	
780000	-1060.884493	1	94.657489257056	2323.632834719727	0.109221578740	
781000	-1060.247761	1	98.989597155918	2151.666335345270	0.047817525829	
782000	-1060.436927	1	96.701951263986	2327.235012096314	0.114529105416	
783000	-1061.418134	1	96.988854360754	2467.169001760299	0.157700106322	
784000	-1062.143606	1	91.478692112300	2404.917049867355	0.128467799684	
785000	-1067.135939	1	70.798160180768	2456.234985540387	0.103052811407	
786000	-1060.704228	1	97.420149441617	2396.775145006808	0.138235688429	
787000	-1060.815058	1	98.161767172177	2432.149021342187	0.150306679013	
788000	-1060.769779	1	98.172052817607	2427.138757925391	0.148869440952	
789000	-1061.031335	1	93.205963287794	2256.016448486042	0.082068455635	
790000	-1060.835212	1	94.664523340610	2312.717347854767	0.105513528895	
791000	-1059.736278	1	99.363613264489	2304.606845723108	0.112092631487	
792000	-1060.250890	1	98.613916980057	2159.236300257058	0.050817941190	
793000	-1061.231119	1	92.559189041497	2290.872920871511	0.093716591305	
794000	-1060.903127	1	96.581083192845	2397.045912955844	0.136567729773	
795000	-1062.580455	1	93.384981343166	2097.431126742088	0.006018364096	
796000	-1061.007914	1	94.886044405483	2168.989912963133	0.048177225595	
797000	-1063.504989	1	83.901281171186	2175.225121769686	0.029194909707	
798000	-1062.611482	1	88.444607999332	2377.890622398164	0.114341627785	
799000	-1061.693431	1	93.163157577359	2396.888149844558	0.129493902555	
800000	-1059.549543	1	99.848913853385	2271.911962266153	0.101170586815	
801000	-1059.676937	1	99.241175648166	2259.046161815157	0.095075021401	
802000	-1060.207547	1	98.274959770023	2172.010036440561	0.056283908858	
803000	-1060.271928	1	99.537996749583	2405.981692617609	0.145499706447	
804000	-1061.640815	1	90.624576323051	2225.599283288768	0.064972327517	
805000	-1060.175486	1	97.598474101934	2314.201465809798	0.111883403517	
806000	-1060.846360	1	94.033187499714	2251.287200773711	0.081851627569	
807000	-1061.061036	1	96.620929224742	2417.936347551694	0.142884053553	
808000	-1060.422559	1	97.896780859049	2372.900176291644	0.131844558738	
809000	-1060.756411	1	95.311963235746	2188.343077770088	0.058015128131	
810000	-1061.380706	1	94.177377580422	2386.522369108261	0.128424217026	
811000	-1060.500772	1	95.905611837336	2211.971926685745	0.069533142442	
812000	-1060.495027	1	96.044052511674	2305.238553501092	0.105656660914	
813000	-1061.318658	1	92.961968137703	2184.255680764734	0.051544937367	
814000	-1061.941994	1	91.245810897257	2372.092027046603	0.118094479209	
815000	-1060.696641	1	94.918350208045	2219.541762424168	0.070798659944	
816000	-1060.572231	1	98.749879574798	2131.516518373642	0.036935598365	
817000	-1060.161165	1	98.004692872506	2186.211434239917	0.062322001310	
818000	-1059.855647	1	98.588457203365	2283.380259398599	0.102903654585	
819000	-1060.647206	1	95.570085553047	2316.716799901298	0.108686552490	
820000	-1062.924590	1	85.296010787885	2205.545495671739	0.046063891154	
821000	-1061.404872	1	92.202388966424	2316.752414951987	0.102040744971	
822000	-1059.723715	1	99.045256646690	2244.520974825243	0.089022815396	
823000	-1062.624343	1	89.037613477899	2396.383998445652	0.121067238540	
824000	-1059.922638	1	99.814962124762	2365.109082197494	0.133362652995	
825000	-1063.638903	1	81.525786999589	2282.310017755821	0.069465780942	
826000	-1060.888693	1	94.316047459054	2204.763549131274	0.063339431719	
827000	-1060.256750	1	97.491448658850	2327.337885637090	0.116157352545	
828000	-1059.741799	1	99.379906609578	2307.340349734768	0.113088539057	
829000	-1059.691576	1	99.448534181394	2296.405669577652	0.109346981854	
830000	-1061.733833	1	90.094201493135	2238.031298456569	0.068996416493	
831000	-1060.454460	1	96.777465247831	2334.351346326471	0.117067935612	
832000	-1061.421559	1	91.455441338572	2257.831741072291	0.079369078168	
833000	-1061.441454	1	91.436751789201	2273.297908538123	0.085147239444	
834000	-1062.590997	1	93.012516700207	2100.686783627126	0.007246871092	
835000	-1059.748286	1	99.284202067758	2209.898598624131	0.075256292363	
836000	-1061.493193	1	91.468042087125	2297.177417136608	0.093828187183	
837000	-1062.105174	1	89.072502350368	2317.849874867017	0.096314410454	
838000	-1059.943658	1	99.200931029894	2178.697492007667	0.061224481447	
839000	-1060.430131	1	96.744802498768	2327.867716431459	0.114828747022	
840000	-1060.047768	1	97.594438932123	2252.692872319778	0.089366867547	
841000	-1062.980127	1	89.343634224166	2443.682069301434	0.135233783390	
842000	-1061.065891	1	93.139402904953	2231.265903240807	0.072167375134	
843000	-1060.046167	1	97.607804928152	2259.277006027574	0.091932759912	
844000	-1059.798401	1	99.929454643084	2176.111260360411	0.061453681214	
845000	-1059.552937	1	99.816134851105	2240.711300738931	0.089030696021	
846000	-1060.508578	1	98.797406320941	2413.580976816608	0.146201593789	
847000	-1060.038997	1	97.865099394293	2218.159982888887	0.075973256281	
848000	-1060.906096	1	93.783198509371	2262.572821410677	0.085692347968	
849000	-1060.413844	1	99.113795711504	2411.177040089308	0.146157748113	
850000	-1059.779278	1	98.784872211263	2255.389718047513	0.092761132776	
851000	-1059.617379	1	99.537184415751	2269.285461366342	0.099560517235	
852000	-1059.708194	1	99.892281140373	2190.335572291350	0.067881093903	
853000	-1062.331664	1	89.926625278272	2153.993764030201	0.030843336694	
854000	-1061.996996	1	96.672068884401	2516.113577581807	0.170139497658	
855000	-1059.962608	1	97.994861292182	2264.944206324069	0.094856746554	
856000	-1060.031390	1	97.716948400868	2270.520470336070	0.096408107063	
857000	-1059.883181	1	99.483063353294	2178.239490461964	0.061565967892	
858000	-1059.960627	1	98.973626406830	2336.756374063150	0.122340314698	
859000	-1060.594577	1	95.182155929978	2241.487966290538	0.080244322467	
860000	-1061.388371	1	95.527394979131	2426.123848950024	0.142979456291	
861000	-1060.575393	1	98.499221962318	2413.034598765974	0.145403817589	
862000	-1060.269047	1	98.600316710056	2157.803398914390	0.050088914380	
863000	-1061.308393	1	95.447172606372	2414.532089984561	0.139427452479	
864000	-1060.074613	1	99.094155302750	2166.011556965316	0.055043224574	
865000	-1061.907594	1	95.074505100896	2470.240628221714	0.154432327163	
866000	-1060.548414	1	96.601812726197	2176.783604771691	0.055235723713	
867000	-1059.570200	1	99.751529884519	2270.669869140359	0.100509434867	
868000	-1060.215718	1	99.562279072799	2143.484294043717	0.044812629102	
869000	-1059.741113	1	99.271255382131	2299.451093216280	0.110077553263	
870000	-1061.848852	1	92.429908495919	2395.340159953656	0.127543966071	
871000	-1065.335432	1	74.683721548052	2213.468660176662	0.028445161356	
872000	-1064.550983	1	79.074183013008	2363.703156851620	0.092052178918	
873000	-1061.161763	1	93.112069655829	2307.109196860443	0.100513640577	
874000	-1061.347257	1	95.861811483305	2430.428669934038	0.144925809031	
875000	-1063.492789	1	82.499226875569	2218.607152781927	0.046255683352	
876000	-1060.252424	1	96.884620392484	2220.512910469366	0.075039047703	
877000	-1061.780413	1	90.808515036163	2330.201554476475	0.103826036500	
878000	-1061.004609	1	93.411780679743	2231.477034412250	0.072782048419	
879000	-1061.587659	1	92.370405571961	2357.200837576132	0.115663884045	
880000	-1060.624534	1	95.406895590111	2209.025312298000	0.067302726159	
881000	-1061.401124	1	91.745854756368	2286.789151651756	0.090668371563	
882000	-1060.937550	1	97.359189217909	2129.059963427274	0.032812607094	
883000	-1059.763573	1	99.057533833264	2289.850841601849	0.106199112349	
884000	-1060.098087	1	98.649104819712	2348.514146826338	0.125564847818	
885000	-1061.041146	1	93.623808743480	2205.485352998384	0.062302678656	
886000	-1059.697946	1	99.151305676471	2247.424034542703	0.090377875405	
887000	-1059.570879	1	99.951917246166	2294.484280903521	0.109672597484	
888000	-1061.175885	1	95.908551511197	2135.696117273355	0.033437376349	
889000	-1060.943148	1	94.111698184457	2308.559710684590	0.102984356516	
890000	-1059.960176	1	98.794659383942	2328.034760086910	0.119039686750	
891000	-1060.209506	1	97.190261659584	2297.457496419402	0.105194438365	
892000	-1060.219728	1	98.601265390847	2162.598872788161	0.052429180547	
893000	-1059.667594	1	99.348793606547	2274.962688534471	0.101312230041	
894000	-1060.736547	1	94.702696645658	2284.992933703306	0.095796864994	
895000	-1060.860940	1	96.150418184007	2155.193925982515	0.043948451724	
896000	-1061.396445	1	91.567700046759	2257.396933551257	0.079420070546	
897000	-1060.260655	1	97.449027106758	2326.082165894826	0.115646763514	
898000	-1063.383351	1	86.202270800517	2411.260319188203	0.119828825191	
899000	-1061.814796	1	91.850633906945	2373.391338987593	0.119701490738	
900000	-1062.152893	1	92.831161646180	2441.003683523488	0.141616022174	
901000	-1061.872040	1	96.834179026286	2508.154112484205	0.168413341198	
902000	-1060.674556	1	99.067577607055	2120.693022462184	0.031691844435	
903000	-1064.466544	1	80.991984594026	2404.821616439765	0.107922266311	
904000	-1059.726965	1	99.335530929204	2212.473963922267	0.076454912546	
905000	-1061.444896	1	92.011136357739	2316.140414292573	0.101457501425	
906000	-1060.732320	1	95.897505694819	2348.414778508410	0.119918312779	
907000	-1060.098365	1	97.372014827273	2256.804670982685	0.090518702980	
908000	-1060.397519	1	99.212970763670	2136.037050429336	0.040255812785	
909000	-1060.636212	1	99.923664384694	2460.097214476100	0.162136475522	
910000	-1060.085125	1	98.349874832965	2185.904189771678	0.062858737883	
911000	-1060.197486	1	99.937330286484	2138.331929007299	0.042898797764	
912000	-1059.669330	1	99.574515427904	2298.693503665942	0.110419434797	
913000	-1060.461003	1	98.415427945970	2395.648232172698	0.139981139433	
914000	-1062.057925	1	88.706488421641	2230.174549627971	0.063137861417	
915000	-1059.773943	1	99.007695025806	2289.443321033468	0.105951471924	
916000	-1059.929935	1	99.201786202513	2180.518978396455	0.062066676832	
917000	-1060.697671	1	94.927659515532	2218.530689701614	0.070394086837	
918000	-1060.017143	1	98.316509131817	2315.703679315102	0.113850716029	
919000	-1059.795247	1	99.203608580803	2203.158249971355	0.072192784421	
920000	-1063.987779	1	87.187884551235	2493.177215854520	0.144110188509	
921000	-1060.300949	1	96.769442494680	2296.148048992904	0.103890013568	
922000	-1060.142121	1	97.350293198867	2222.550983307442	0.076796637613	
923000	-1060.305234	1	97.760047453886	2348.692667625867	0.123798841869	
924000	-1059.908507	1	98.454689772734	2292.750890121791	0.106037651398	
925000	-1062.721387	1	86.187327599980	2205.567818008430	0.047822827016	
926000	-1060.553972	1	95.362113698289	2263.800101680622	0.089241442761	
927000	-1061.833381	1	93.236783557975	2415.878935972559	0.135255717727	
928000	-1061.120764	1	93.736568966225	2329.497800948966	0.109360783186	
929000	-1060.226083	1	97.269019018458	2204.288286347326	0.068897129099	
930000	-1060.155533	1	97.200132242182	2275.576961488338	0.097269591741	
931000	-1059.821776	1	99.091600225692	2311.172228187821	0.113846234410	
932000	-1060.571232	1	97.520989403736	2152.904156202214	0.045526995019	
933000	-1061.748147	1	89.998217310567	2263.207044721180	0.078595810174	
934000	-1062.958057	1	84.513112141879	2256.486335383709	0.065501228630	
935000	-1061.893161	1	89.910969767298	2311.788308816012	0.095877728502	
936000	-1059.637248	1	99.501818465945	2277.796856098674	0.102671614305	
937000	-1061.367795	1	94.105055466411	2152.480259629183	0.038508152795	
938000	-1060.239215	1	96.774700464191	2239.826842875425	0.082695439925	
939000	-1060.924247	1	96.585214090526	2399.911486615717	0.137442068479	
940000	-1060.479959	1	96.463601153388	2190.829247824519	0.061388840266	
941000	-1061.589890	1	90.966222881274	2217.325010831635	0.062187073671	
942000	-1060.281127	1	97.351335504295	2190.538865719478	0.062995560907	
943000	-1059.868373	1	99.938520962231	2360.958130399848	0.132285111688	
944000	-1060.323844	1	96.690252150975	2212.116364637569	0.071125959139	
945000	-1059.751248	1	98.924032526521	2263.498304443056	0.096148674009	
946000	-1060.239966	1	97.682688778314	2185.329019982173	0.061290347796	
947000	-1063.270693	1	88.644139660840	2119.075936892817	0.008878319046	
948000	-1059.855509	1	98.466975235216	2242.889910709526	0.087236388494	
949000	-1059.584392	1	99.944793168961	2213.906817378857	0.078259248875	
950000	-1060.012528	1	98.533532041879	2190.781316581310	0.065418582738	
951000	-1060.209435	1	97.864814135794	2183.776853146072	0.060939647120	
952000	-1065.177915	1	74.478409603090	2263.545348384944	0.049013805657	
953000	-1062.972588	1	89.519380349885	2447.014000388804	0.136511543154	
954000	-1064.885824	1	79.710257290941	2152.590730675615	0.008487713909	
955000	-1059.928258	1	98.779564236907	2319.975771705745	0.116260218602	
956000	-1059.652408	1	99.371337995881	2241.770344377152	0.088574407661	
957000	-1061.399305	1	94.158777599946	2149.013872916809	0.036853732732	
958000	-1060.659980	1	94.894752449052	2265.222653407658	0.088864026784	
959000	-1060.721553	1	94.664315079572	2233.098675961030	0.075874593753	
960000	-1061.302304	1	92.168147279572	2284.830535268748	0.090783217909	
961000	-1059.585460	1	99.990881434822	2302.549314579251	0.112634506174	
962000	-1060.077944	1	97.460727055582	2254.553921407336	0.089824910501	
963000	-1062.874217	1	85.160295477009	2222.741065434914	0.053193457947	
964000	-1059.588335	1	99.730228765425	2230.207584877254	0.084618661127	
965000	-1060.158551	1	98.365149432930	2347.529167564726	0.124658337252	
966000	-1060.358710	1	96.225041027917	2261.686123387177	0.090131576886	
967000	-1060.001415	1	98.977756160407	2344.806750184531	0.125022097541	
968000	-1061.422804	1	91.616536791078	2224.178423508743	0.066308530166	
969000	-1059.968371	1	98.795263655411	2329.831798687684	0.119648876188	
970000	-1060.624488	1	95.833022229254	2325.013486259590	0.112034167502	
971000	-1060.318536	1	97.929624931343	2357.701873634921	0.127070273343	
972000	-1061.873045	1	94.258389459756	2118.431682930950	0.020528451812	
973000	-1059.978297	1	98.451601639494	2313.707488820471	0.113432926625	
974000	-1060.059540	1	97.598092594896	2235.621698529425	0.082623545056	
975000	-1060.205099	1	97.855777720901	2333.995952351049	0.119135173933	
976000	-1060.115877	1	98.332382399203	2338.105859074633	0.121478144474	
977000	-1063.093408	1	90.527537654125	2481.551271031477	0.147918293477	
978000	-1060.851689	1	94.273821856903	2292.222971277695	0.097556099030	
979000	-1060.741996	1	94.504128935636	2257.421041041877	0.085135033605	
980000	-1060.508976	1	97.381516741451	2367.775209343054	0.129160624995	
981000	-1061.597650	1	92.144486773026	2173.253202132610	0.044789582592	
982000	-1059.959452	1	98.240914005708	2293.581629666713	0.105908257954	
983000	-1059.846655	1	99.113781598614	2318.858202791235	0.116555108301	
984000	-1060.995919	1	94.185853069600	2324.679471069637	0.108637292946	
985000	-1060.874714	1	93.976878548822	2233.461198748931	0.074683721573	
986000	-1059.733656	1	99.139034251519	2224.820340519407	0.081242438243	
987000	-1060.949476	1	96.802759376190	2136.771615771780	0.035811239587	
988000	-1059.610396	1	99.549667876597	2243.659885877780	0.089677849762	
989000	-1061.044343	1	93.153291331392	2259.167269436025	0.083171948104	
990000	-1060.075514	1	97.781322450432	2212.902366370376	0.073592187883	
991000	-1059.998112	1	98.055847028707	2217.507643551897	0.076073047272	
992000	-1062.221638	1	88.527870822946	2199.995460497120	0.049949779022	
993000	-1059.758221	1	99.623098414241	2192.147783749099	0.068164567854	
994000	-1060.907474	1	93.845258593065	2231.593664669067	0.073671662004	
995000	-1061.357917	1	91.741114764171	2257.452983305950	0.079777275590	
996000	-1060.276225	1	96.638359232945	2234.912897270863	0.080458528038	
997000	-1059.544372	1	99.863777192778	2238.802971163157	0.088361056474	
998000	-1060.141632	1	97.569785090507	2303.193145524198	0.107983734154	
999000	-1060.680820	1	95.480897309294	2319.815798375403	0.109567209913	
1000000	-1059.787007	1	98.950872886390	2289.485169366923	0.105852696227	
1001000	-1060.591728	1	95.800160762480	2197.363317752478	0.062999516496	
1002000	-1065.130359	1	75.382310838000	2328.783656627418	0.074020475838	
1003000	-1062.426037	1	88.897503132220	2166.057770450665	0.034822121112	
1004000	-1059.842361	1	99.060961532227	2200.048421494694	0.070556748562	
1005000	-1059.970683	1	97.939366778352	2257.454697284163	0.091887206775	
1006000	-1062.345397	1	90.099129200468	2391.359932367856	0.121677829781	
1007000	-1060.520271	1	99.719534079118	2120.715513302936	0.033023307311	
1008000	-1060.293715	1	97.579105791068	2181.050972820147	0.059129884793	
1009000	-1062.306029	1	99.527856001056	2606.691804374171	0.199343355177	
1010000	-1061.782651	1	90.983132637657	2337.848029734973	0.106685696026	
