# Supplementary material for: Reply to: ‘Reconstructed evolutionary patterns from crocodile-line archosaurs demonstrate the impact of failure to log-transform body size data’
Source: Commun Biol. 2022 Feb 25;5:170. doi: 10.1038/s42003-022-03072-x (PMC8881626; doi:10.1038/s42003-022-03072-x)
Supplement: Supplementary file 4 — Supplementary Data 2 [file 42003_2022_3072_MOESM4_ESM.zip › simulations/log_files/OU/simulated_data_8.txt.Log.txt]

Options:
Model:                           Continuous: Random Walk
Tree File Name:                  tree_simlation_8.nex
Data File Name:                  simulated_data_8.txt
Log File Name:                   simulated_data_8.txt.Log.txt
Save Initial Trees:              False
Save Trees:                      False
Summary:                         False
Seed:                            1605698721
Precision:                       64 bits
Cores:                           1
Analysis Type:                   MCMC
Sample Period:                   1000
Iterations:                      1010000
Burn in:                         10000
MCMC ML Start:                   False
Schedule File:                   simulated_data_8.txt.Schedule.txt
Rate Dev:                        AutoTune
No of Rates:                     1
Test for trait correlation:      True
Kappa:                           Not in use
Delta:                           Not in use
Lambda:                          Not in use
OU:                              Estimate
Min Trans Taxa No:               10
RJ Local Kappa:                  False
RJ Local Lambda:                 False
RJ Local Delta:                  False
RJ Local OU:                     False
Restrictions:
    alpha-1                      None
Prior Information:
    Priors
        alpha-1 - uniform -100.00 100.00 
        OU - exp 1.00 
Tree Information
     Trees:                      1
     Taxa:                       200
     Sites:                      1
Iteration	Lh	Tree No	Alpha 1	Sigma^2 1 	OU	
11000	-1085.615579	1	95.390788227145	3154.990643091598	0.119697953637	
12000	-1085.351696	1	98.854258882813	3062.296284418872	0.094805347936	
13000	-1085.486697	1	96.480149529250	3316.062022958891	0.167066571696	
14000	-1086.694105	1	93.491132284777	3011.517922916137	0.067441388154	
15000	-1085.228591	1	99.975758317490	3050.665525173981	0.092458776797	
16000	-1085.689171	1	94.877930360888	3169.165009532654	0.123145839501	
17000	-1085.663168	1	95.234162092044	3281.387199820210	0.155610087872	
18000	-1085.289287	1	97.571572992459	3327.177807240902	0.172046409183	
19000	-1085.374552	1	96.731472432510	3288.594685745117	0.160345351758	
20000	-1085.408439	1	99.007487232253	3049.856271646270	0.090578839039	
21000	-1085.591527	1	98.324912144815	3041.558843129899	0.086433664976	
22000	-1084.881230	1	99.330034294944	3309.760464880082	0.170952413513	
23000	-1085.355681	1	97.012053057557	3307.050880294652	0.165747460714	
24000	-1085.373167	1	96.814490070501	3296.448372268586	0.162584386888	
25000	-1086.447774	1	98.872664489438	2952.334205203907	0.051772427142	
26000	-1085.247947	1	97.118414831140	3181.433317522528	0.130776319707	
27000	-1087.570375	1	84.670621859799	3193.921247035713	0.113006478606	
28000	-1087.318004	1	91.020965176818	2991.857884815892	0.055907119312	
29000	-1085.572753	1	95.647811172272	3277.278915066345	0.155285421990	
30000	-1087.391923	1	85.649261676427	3174.250741642892	0.108978063017	
31000	-1084.948789	1	98.555831525406	3240.393981423374	0.150559851866	
32000	-1084.978900	1	99.010089327050	3323.469093234942	0.173909913374	
33000	-1085.455618	1	97.216066353948	3098.085213805281	0.104469261496	
34000	-1084.753835	1	99.518778730226	3233.682261561087	0.150444689803	
35000	-1088.338118	1	88.344778847026	2947.670032006777	0.033411770329	
36000	-1085.775941	1	97.536447422133	3035.832742176276	0.083045021297	
37000	-1085.329259	1	99.331969588192	3052.808938929462	0.092181485794	
38000	-1085.296527	1	97.860207878995	3350.950313843186	0.178655962622	
39000	-1085.507204	1	97.682181522482	3071.495712901635	0.096122919338	
40000	-1085.116362	1	98.667151668842	3115.323815892889	0.112661341888	
41000	-1084.876112	1	98.925068727858	3243.013017575875	0.151986944245	
42000	-1085.529601	1	99.981715407545	3515.612358557394	0.221850639434	
43000	-1084.998027	1	99.796745675301	3386.777934623509	0.191475180083	
44000	-1084.735991	1	99.709046310218	3267.050812544618	0.160170882904	
45000	-1087.227745	1	94.826965376583	3598.932439054177	0.228003605467	
46000	-1084.851529	1	99.087166989448	3255.238014735106	0.155717683551	
47000	-1085.104689	1	99.903133201266	3421.288119636032	0.200046618825	
48000	-1087.176217	1	95.709169943880	3621.901012483961	0.234587706821	
49000	-1085.424614	1	98.136331592193	3404.053345848619	0.192250766705	
50000	-1085.754661	1	95.099049592457	3121.531744934968	0.108634303898	
51000	-1085.395847	1	97.256204380924	3341.700479305907	0.175129945569	
52000	-1085.564238	1	95.843996814551	3139.869797222668	0.115754400943	
53000	-1084.904709	1	99.953827972411	3369.021179653997	0.187399348961	
54000	-1084.734761	1	99.637218456163	3208.768774984366	0.143440832120	
55000	-1086.180583	1	93.543165865555	3346.351817856769	0.169081489300	
56000	-1085.439390	1	96.129581538616	3179.394462232261	0.128417970933	
57000	-1085.379201	1	96.520217093903	3168.597643568766	0.125836409108	
58000	-1084.740597	1	99.749442803802	3278.062579153928	0.163268467152	
59000	-1086.238297	1	99.149491628286	2964.095232986839	0.057234625626	
60000	-1085.107913	1	98.462942757965	3128.453412715836	0.116600122411	
61000	-1085.683245	1	95.034892712370	3154.472619218725	0.118924717120	
62000	-1085.626544	1	95.083603726185	3225.448914047097	0.139981232101	
63000	-1085.522211	1	97.601729542045	3071.417253494365	0.095962711965	
64000	-1085.370872	1	96.411851569221	3234.012681198911	0.144809213039	
65000	-1087.432851	1	85.728390212027	3244.635632581249	0.128766403138	
66000	-1087.824140	1	83.535712177673	3128.448207830533	0.091749792795	
67000	-1086.137685	1	92.650093461571	3148.630596969952	0.113047895906	
68000	-1084.913076	1	99.257928880827	3143.462305843348	0.122793788036	
69000	-1085.717771	1	94.677610017308	3176.958078637413	0.125144663309	
70000	-1085.063627	1	98.102385900569	3177.680645248356	0.131388436807	
71000	-1084.933220	1	98.730948703550	3184.664876160355	0.134621851384	
72000	-1085.308975	1	96.817325338173	3178.580167219727	0.129384885611	
73000	-1089.680205	1	75.382054713306	3341.160936647029	0.135085437049	
74000	-1085.073075	1	99.425548820157	3385.093692296933	0.190298160051	
75000	-1087.152170	1	92.301764305955	2986.628114213209	0.055825029037	
76000	-1085.362246	1	99.811869815155	3036.902627390204	0.087125562298	
77000	-1088.715755	1	78.825116418940	3250.174324144535	0.118522212872	
78000	-1085.166253	1	97.468813112554	3197.039579376044	0.136053151759	
79000	-1085.160880	1	99.457808401713	3410.618748510985	0.196561221262	
80000	-1086.212974	1	96.252044089079	3484.150680661694	0.206797164545	
81000	-1087.070819	1	89.484436276452	3363.602559722796	0.165564634944	
82000	-1085.096242	1	98.605694278859	3123.979890133015	0.115392939508	
83000	-1087.379953	1	88.875999716363	3404.692224083485	0.174036348135	
84000	-1088.565087	1	83.247722502133	3415.072455766388	0.165792165838	
85000	-1085.243931	1	99.465707172151	3431.392944343646	0.201520250607	
86000	-1085.434869	1	97.949086205478	3396.275489247620	0.189996292492	
87000	-1087.115615	1	91.071743413881	3011.589553913719	0.063656363108	
88000	-1085.945974	1	93.404193812568	3211.176573347374	0.132923916662	
89000	-1094.177296	1	69.370512688462	3772.933989626848	0.206783332784	
90000	-1085.621425	1	95.452951293564	3282.541499403285	0.156326491837	
91000	-1084.997682	1	98.444802344823	3177.690353242108	0.132000283992	
92000	-1084.843622	1	99.074511332672	3213.897797160880	0.143912465711	
93000	-1086.512618	1	93.770024642399	3436.603288066931	0.190964516964	
94000	-1085.479533	1	95.865729379293	3190.848501719687	0.131366499604	
95000	-1084.941468	1	98.770510113277	3173.362691067555	0.131260850837	
96000	-1086.834872	1	89.574165535718	3098.794370963765	0.092085698219	
97000	-1085.674403	1	97.964922706176	3039.101268310116	0.084945341616	
98000	-1085.352051	1	96.723741842456	3161.676897006198	0.124071934330	
99000	-1085.857471	1	96.229141820884	3408.901987908142	0.189510590843	
100000	-1084.989607	1	98.330488351018	3217.199607696621	0.143510869287	
101000	-1086.119869	1	93.419898638072	3319.336669489931	0.162073084894	
102000	-1084.881904	1	98.872761273211	3221.883816011477	0.145859847159	
103000	-1086.677896	1	91.064569948426	3074.351176316285	0.086306385290	
104000	-1085.514388	1	97.230215589457	3085.221486195499	0.100127989719	
105000	-1085.270011	1	96.922351682549	3233.540044932956	0.145609485910	
106000	-1086.289372	1	94.886154042817	3030.187534566866	0.076697492821	
107000	-1088.019432	1	91.787308653845	3612.686228481369	0.224083567183	
108000	-1086.580994	1	90.513198459766	3125.345026170731	0.102188966563	
109000	-1085.523524	1	95.818047246204	3267.926885652193	0.153083618578	
110000	-1086.136340	1	92.992768584770	3123.004801132748	0.105571167754	
111000	-1086.345706	1	93.693718336903	3396.918756465921	0.181599485497	
112000	-1085.224194	1	97.881830652002	3126.114288077130	0.114845182190	
113000	-1088.257538	1	80.995287451517	3216.338416584055	0.113118933264	
114000	-1084.688724	1	99.876956331335	3251.276920485652	0.156100004416	
115000	-1086.047778	1	94.048756861919	3337.576187135346	0.167867245051	
116000	-1087.318845	1	86.193785400221	3227.365705334824	0.124897117911	
117000	-1086.134634	1	92.819138614082	3276.867253580940	0.149941224899	
118000	-1085.396843	1	97.201590409707	3112.997746059511	0.109404502750	
119000	-1086.434802	1	99.253207736231	3638.076689080211	0.245990927590	
120000	-1084.752620	1	99.896406092406	3158.977764745169	0.128810437720	
121000	-1085.375491	1	97.242951792119	3116.696196738772	0.110688636824	
122000	-1086.690241	1	90.606623085800	3088.989444274806	0.090516474934	
123000	-1085.545332	1	99.224277118968	3484.742389253430	0.213300073085	
124000	-1084.726230	1	99.814623288664	3277.323250666338	0.163191992608	
125000	-1085.102179	1	97.828578998134	3190.043298286303	0.134619848339	
126000	-1084.943679	1	98.860630906622	3162.500147790069	0.128075983254	
127000	-1086.368193	1	91.919953476074	3300.609153866053	0.154483916771	
128000	-1084.787217	1	99.439404152148	3191.859005652401	0.138059676274	
129000	-1084.941488	1	98.916037981295	3158.442931201382	0.126912355215	
130000	-1085.127590	1	98.083655248789	3146.397467905043	0.121678278174	
131000	-1085.395548	1	96.283788467731	3233.048852976327	0.144303777761	
132000	-1085.914214	1	97.343125576168	3473.533960632488	0.206736257974	
133000	-1085.035975	1	99.502916306187	3379.218449789748	0.189010210654	
134000	-1085.131558	1	99.750228051921	3419.523005290400	0.199304068451	
135000	-1086.565812	1	97.444792233738	2961.626246020623	0.053536787587	
136000	-1087.140294	1	89.960002689709	3401.027806450024	0.175273816041	
137000	-1089.132658	1	75.978396013234	3140.094826531697	0.083226750329	
138000	-1085.499307	1	96.171604147889	3141.382374665674	0.116793286398	
139000	-1087.285448	1	87.250590734969	3089.275465593745	0.085185573022	
140000	-1087.159654	1	89.543744826184	3039.235628760216	0.071516157561	
141000	-1088.734953	1	96.166701136300	3843.526413470445	0.276916578534	
142000	-1085.793663	1	94.201590706392	3200.288490742667	0.131193628418	
143000	-1086.041808	1	95.631336311621	3421.597672610873	0.191277807663	
144000	-1086.392062	1	91.091331548797	3221.788642218675	0.131850889515	
145000	-1085.842332	1	93.954990361186	3194.761129307974	0.129148799762	
146000	-1085.754544	1	98.279645050453	3483.633798101686	0.211008862385	
147000	-1084.772467	1	99.827170004062	3307.383917594181	0.171298277975	
148000	-1085.106175	1	99.217950855697	3381.649734195571	0.189026443369	
149000	-1085.361446	1	97.062227814374	3131.070357249744	0.115039466988	
150000	-1086.038266	1	98.267418472252	2993.602125120809	0.067975961837	
151000	-1085.600143	1	98.357583921578	3039.662706149591	0.085788304401	
152000	-1084.805158	1	99.824013615261	3143.626186357255	0.123835547462	
153000	-1086.165196	1	92.934437599986	3117.081615668884	0.103570178880	
154000	-1085.446143	1	98.897640281346	3448.530038286278	0.204324118838	
155000	-1086.129469	1	94.511796041381	3062.584324307236	0.087806687042	
156000	-1085.471267	1	98.631126480109	3440.911012413843	0.201990533447	
157000	-1087.083820	1	87.322650927876	3190.478209469088	0.116483431454	
158000	-1084.991301	1	98.477529028670	3270.693413385149	0.158829087424	
159000	-1085.619552	1	95.148758504836	3186.732150179285	0.128882572641	
160000	-1085.336729	1	96.566211727100	3206.998901142305	0.137353498032	
161000	-1088.013721	1	94.891723512089	3711.478170734903	0.250023882080	
162000	-1087.268973	1	98.021314744269	2911.127952079014	0.031818799820	
163000	-1086.067737	1	92.817292714238	3229.590818288036	0.137084969474	
164000	-1087.441888	1	86.564298097830	3081.070761424823	0.081348701475	
165000	-1085.097199	1	98.038097351436	3164.424819525997	0.127221268730	
166000	-1085.225981	1	97.915506853063	3330.404707488469	0.173547981210	
167000	-1084.778620	1	99.706960432063	3297.188398202381	0.168350728181	
168000	-1085.997710	1	93.484110209415	3141.743430408786	0.112323080567	
169000	-1086.761680	1	99.703433157539	2923.295729402667	0.040086586199	
170000	-1086.494125	1	91.761428321350	3086.666142665569	0.091617375808	
171000	-1085.268055	1	97.218931979638	3156.566664680939	0.123355737197	
172000	-1086.728591	1	89.867823667613	3114.468165041796	0.097655929783	
173000	-1085.193567	1	97.366094917975	3250.615098811660	0.151212110540	
174000	-1085.150142	1	97.580921787329	3189.964746013975	0.134153725760	
175000	-1085.428226	1	98.327315499423	3415.273296755774	0.195323664507	
176000	-1086.216984	1	93.938688639067	3378.235848043247	0.177627998852	
177000	-1085.156655	1	97.489233265861	3208.431864790684	0.139433943739	
178000	-1085.139959	1	99.660729490474	3072.878996139846	0.099886585318	
179000	-1085.410209	1	96.888492633929	3319.114200261037	0.168642585005	
180000	-1084.983034	1	99.505540577652	3363.125847760002	0.185012750521	
181000	-1085.087612	1	98.624995815369	3334.407797248918	0.175971902974	
182000	-1085.713481	1	96.323932601170	3377.859678519146	0.182253591104	
183000	-1085.267361	1	96.926351698589	3229.006098611129	0.144332205427	
184000	-1085.048609	1	98.493047157200	3147.016353197624	0.122586310247	
185000	-1086.447752	1	98.942995224348	3628.538662261928	0.243340264633	
186000	-1085.341614	1	96.988854905885	3143.250215835556	0.118788963006	
187000	-1086.585186	1	90.967689936943	3310.585395925189	0.155273527322	
188000	-1086.555919	1	91.581261252041	3339.490782427140	0.163653755247	
189000	-1085.031484	1	98.171973366868	3194.707700030492	0.136624849328	
190000	-1085.934262	1	97.110113175915	3025.657361140641	0.078560705711	
191000	-1084.968181	1	98.438285133189	3218.412967578990	0.144059301578	
192000	-1085.209424	1	97.222923810892	3205.924188722905	0.138221500574	
193000	-1085.526025	1	95.619183314352	3191.975572150604	0.131263296695	
194000	-1085.035349	1	98.286131326659	3274.540006488096	0.159514382547	
195000	-1087.359606	1	89.735504979070	3010.348677626262	0.061083498378	
196000	-1084.850621	1	99.032171116280	3219.392722606529	0.145432350892	
197000	-1087.581942	1	84.806085378548	3137.054383513955	0.096462550346	
198000	-1085.326926	1	96.619173646864	3226.525873412733	0.143067165779	
199000	-1085.361480	1	97.034929919757	3132.774668057352	0.115538875164	
200000	-1085.160133	1	97.918120405605	3145.883663978913	0.121228509643	
201000	-1085.482725	1	99.829097050677	3022.247642194079	0.081634908358	
202000	-1085.456549	1	98.766065055096	3444.332970233138	0.203071478728	
203000	-1085.667922	1	97.274585846923	3057.374493360327	0.090457949856	
204000	-1085.557374	1	98.095678668787	3051.933806449882	0.089842792754	
205000	-1084.932785	1	98.702207826710	3190.014891446094	0.136178038502	
206000	-1084.929384	1	98.638560197039	3214.766148756517	0.143367652394	
207000	-1085.713575	1	94.645873452427	3229.127693171349	0.140230934812	
208000	-1084.709265	1	99.742793492370	3220.735822470691	0.147131661359	
209000	-1085.801335	1	97.757830869078	3469.538828859766	0.206715357645	
210000	-1088.381879	1	85.436294504779	3459.712838400063	0.179677890770	
211000	-1085.114318	1	97.896704292199	3274.399462824100	0.158737991071	
212000	-1085.764059	1	96.485881574047	3399.709664565725	0.187846162032	
213000	-1088.160957	1	93.108036181879	3674.314620233961	0.238924243444	
214000	-1085.757395	1	94.759251569081	3280.931557010099	0.154603390232	
215000	-1086.017834	1	93.719561686630	3304.116108844570	0.158737383695	
216000	-1085.325737	1	96.638851591265	3199.072561727482	0.135166148313	
217000	-1086.008509	1	99.437891151246	2978.333603282696	0.063626564886	
218000	-1085.390004	1	97.306467339907	3343.283168402809	0.175628854375	
219000	-1085.845225	1	95.956097862355	3391.732113013888	0.184869664288	
220000	-1084.872021	1	98.925592728364	3217.746281423033	0.144759140962	
221000	-1087.198145	1	88.246770840072	3070.169895012477	0.080344056335	
222000	-1086.909171	1	89.193881415704	3097.111857827081	0.090914182950	
223000	-1085.674253	1	95.173562377565	3280.820961340069	0.155346145149	
224000	-1085.971557	1	95.932659122181	3420.434867643094	0.191619888240	
225000	-1085.545265	1	96.297437574664	3324.051937010756	0.168769832581	
226000	-1085.455918	1	95.970388778654	3196.621191275967	0.133254267851	
227000	-1087.297128	1	99.161485408891	3757.455698520160	0.268872258907	
228000	-1088.282888	1	81.475638068734	3269.990865280975	0.128105685204	
229000	-1085.512784	1	96.124584344745	3296.024385466455	0.161161149920	
230000	-1085.084172	1	97.968620282322	3262.145756453396	0.155525234567	
231000	-1086.609976	1	89.880903700187	3192.464900016673	0.121412604341	
232000	-1086.993378	1	93.085895531239	2988.691446481572	0.057876824457	
233000	-1085.004849	1	98.368160500306	3183.497636584635	0.133620945758	
234000	-1087.251139	1	88.270535313573	3348.219030642232	0.159601366922	
235000	-1084.899723	1	98.788931418721	3233.691215118775	0.149091392366	
236000	-1086.569253	1	90.111469514747	3183.153199741957	0.119100213170	
237000	-1087.874432	1	84.047417113188	3294.113859103677	0.138672046773	
238000	-1085.207958	1	98.467405102555	3363.809567146101	0.183087792172	
239000	-1085.927779	1	93.555335438461	3232.819026449136	0.139305210486	
240000	-1086.059966	1	93.006179610689	3255.117059594860	0.144450758460	
241000	-1086.841291	1	92.486628603634	3014.648451180464	0.067050253148	
242000	-1085.301079	1	96.778420886424	3195.142617766409	0.134257701439	
243000	-1085.209758	1	98.116870991639	3339.898711187923	0.176369626550	
244000	-1088.097491	1	98.004040726315	2872.270553165209	0.012475420869	
245000	-1088.043101	1	83.849820495838	3330.497112163371	0.147292645105	
246000	-1086.264669	1	92.451722013486	3301.453056550291	0.155685916721	
247000	-1085.288664	1	96.808147207162	3212.136186885763	0.139280050826	
248000	-1087.299478	1	89.239392231952	3403.420319968588	0.174440527432	
249000	-1087.905391	1	83.176881814206	3120.394914404058	0.088663122077	
250000	-1085.221685	1	98.970865686420	3080.584912540583	0.101428345047	
251000	-1085.551148	1	98.326010889330	3046.990723718163	0.088424086882	
252000	-1084.771170	1	99.969238117948	3145.918505652626	0.124820110105	
253000	-1089.314239	1	84.675065217026	2927.187752504340	0.018492698375	
254000	-1085.302056	1	99.331533208783	3056.769306796485	0.093610896377	
255000	-1085.439784	1	97.530740407213	3373.200971804114	0.183529635553	
256000	-1085.589536	1	95.270020038921	3223.609215605001	0.139795577314	
257000	-1085.369639	1	96.397789107187	3206.085177874991	0.136785336892	
258000	-1085.341238	1	96.701197264663	3263.964606998242	0.153650940482	
259000	-1086.979217	1	88.971900876775	3089.513648080402	0.088040587884	
260000	-1085.589636	1	96.950660447673	3080.502555185843	0.098042893008	
261000	-1087.113197	1	88.311664884095	3312.263011813781	0.150831923648	
262000	-1085.993111	1	95.672309275616	3412.594823637140	0.189252585915	
263000	-1085.207858	1	99.463208206899	3067.615067158140	0.097700961866	
264000	-1084.697607	1	99.904251611697	3268.551004676458	0.160957288257	
265000	-1086.038025	1	99.701583622869	3592.784094288128	0.237762824050	
266000	-1085.070520	1	98.637275181549	3129.910590414085	0.117371583411	
267000	-1086.081252	1	97.123697567054	3496.135639635968	0.211308415241	
268000	-1086.729551	1	89.444329217532	3243.406071890296	0.134911832639	
269000	-1085.858160	1	94.906760734142	3102.627222860967	0.102127619083	
270000	-1085.054982	1	98.157671227056	3269.692596816030	0.157950128287	
271000	-1084.823942	1	99.596802663577	3309.021758888813	0.171279861523	
272000	-1087.642668	1	98.060327445196	3766.159005069179	0.267763578850	
273000	-1085.557781	1	95.685913030387	3156.256515354259	0.120598595049	
274000	-1084.835198	1	99.462657424466	3300.388124202361	0.168728892619	
275000	-1085.932138	1	93.717789130983	3262.792267406934	0.147823291570	
276000	-1084.968021	1	99.555639004491	3111.050793050169	0.112763046113	
277000	-1084.952730	1	98.980517585516	3148.380469320487	0.123868241146	
278000	-1086.458562	1	90.789783889226	3231.978996484105	0.134154251285	
279000	-1085.620948	1	97.562478582502	3421.271211536305	0.195160650087	
280000	-1085.783148	1	94.253680922151	3203.408999905457	0.132190800270	
281000	-1084.914781	1	99.491933075676	3338.412830089402	0.178720727988	
282000	-1085.739594	1	95.363805254564	3324.825833136219	0.167169789066	
283000	-1085.785456	1	98.164092992527	3484.564815144985	0.210969049371	
284000	-1085.461794	1	99.298339715944	3035.912374672731	0.085923711065	
285000	-1085.082328	1	97.877434251373	3204.780788561673	0.139067874609	
286000	-1084.933697	1	99.578416532508	3118.652028864034	0.115318111299	
287000	-1085.967124	1	96.713318419440	3455.994737737960	0.201437039866	
288000	-1085.018489	1	99.168106174739	3116.514896091362	0.113910281364	
289000	-1085.039087	1	98.990242464113	3344.888180485117	0.179373172250	
290000	-1085.521687	1	95.775396429889	3167.729398457146	0.124271031012	
291000	-1086.948658	1	98.694577991347	2922.497987142960	0.038168192492	
292000	-1086.377762	1	91.121149496372	3200.793038207540	0.125950591240	
293000	-1084.906759	1	98.887706547671	3181.602491194145	0.133977151497	
294000	-1087.357542	1	87.453747222395	3334.041636573473	0.154655905158	
295000	-1085.519992	1	97.019097301164	3091.916786453352	0.102057831842	
296000	-1086.400900	1	93.519923531100	3047.735451657151	0.080923453396	
297000	-1085.190586	1	98.182105407946	3337.961853375378	0.176005267110	
298000	-1084.933818	1	98.790778162743	3275.542707883654	0.160747068507	
299000	-1085.095799	1	98.013229867154	3167.900529258059	0.128246608439	
300000	-1085.549974	1	96.173705849510	3123.520447257342	0.111094239026	
301000	-1085.877929	1	99.634136795006	3563.393541305299	0.231423556463	
302000	-1086.338377	1	96.937665087244	2987.371890177681	0.063384167780	
303000	-1085.082503	1	97.913725001162	3248.738764245189	0.151708004626	
304000	-1085.943882	1	95.005545211157	3079.986862216125	0.094657998937	
305000	-1084.935900	1	98.604126590892	3231.060018974163	0.147999099694	
306000	-1085.306321	1	98.760693891384	3408.625274223300	0.194634664751	
307000	-1086.107211	1	92.621510261712	3231.723730844733	0.137330611043	
308000	-1085.748395	1	95.372379426779	3328.517518624970	0.168125416752	
309000	-1085.288357	1	97.285893935216	3302.027787145675	0.164956070999	
310000	-1086.071208	1	93.927213502999	3094.189150227331	0.097693639826	
311000	-1087.426470	1	99.278643721248	2892.275260251982	0.024617002272	
312000	-1088.949048	1	78.530435812991	3059.711437726333	0.061417414425	
313000	-1085.412469	1	96.953706021160	3121.424350527562	0.111739647722	
314000	-1085.040680	1	98.072942184495	3214.925150697270	0.142381631331	
315000	-1084.880229	1	99.132345134905	3168.448785623084	0.130395498467	
316000	-1084.811855	1	99.719881663526	3148.469769119216	0.125192162394	
317000	-1085.029353	1	98.485756996023	3155.755240995965	0.125317771002	
318000	-1086.348065	1	96.529801091087	2992.976079745250	0.064988480096	
319000	-1085.197265	1	97.503090259698	3276.487533485919	0.158559004849	
320000	-1087.944040	1	92.165482966560	2930.347827317392	0.031666807652	
321000	-1087.651198	1	84.298863377915	3152.239932691942	0.100239213620	
322000	-1084.878439	1	99.178747817944	3164.664702925514	0.129309095030	
323000	-1085.216913	1	97.264155681983	3184.186839593131	0.131861748769	
324000	-1084.962475	1	98.838469959849	3155.623352812881	0.125895587324	
325000	-1085.235697	1	97.083404362803	3208.763327062778	0.138797732156	
326000	-1084.987118	1	99.724848624804	3099.538444919000	0.109188498471	
327000	-1088.701411	1	78.373856423769	3153.064194996073	0.090898083809	
328000	-1084.839803	1	99.537461014866	3151.146926482530	0.125717855966	
329000	-1085.579185	1	97.414979535543	3403.532930273320	0.190648327072	
330000	-1085.644610	1	96.154050020862	3099.284402072074	0.103094536193	
331000	-1086.518882	1	90.383626283617	3182.645256191143	0.119416659522	
332000	-1087.896207	1	83.453530018407	3105.850015136113	0.084497794754	
333000	-1085.102236	1	97.815662121997	3192.789077338391	0.135414810856	
334000	-1084.983403	1	98.568336562945	3171.481678261589	0.130326276602	
335000	-1085.314797	1	96.674773452616	3211.034227086071	0.138720402867	
336000	-1088.334090	1	93.052770066490	3695.643528558774	0.242822238351	
337000	-1086.303086	1	91.517780735244	3196.764306404773	0.125478086370	
338000	-1085.441827	1	98.732027909629	3052.132283231487	0.090954140510	
339000	-1087.231768	1	95.761962861259	2935.870159092071	0.039720622763	
340000	-1085.226245	1	97.310909410164	3269.657617051912	0.156344293840	
341000	-1086.041718	1	93.038310934678	3246.195283502828	0.142074977433	
342000	-1085.392445	1	98.476278495690	3066.677266352101	0.095737578606	
343000	-1085.836750	1	95.929382380705	3388.160872245927	0.183958109346	
344000	-1086.378274	1	95.374514263462	3478.585359657477	0.203714086026	
345000	-1085.763391	1	94.448197703573	3174.819962000253	0.124104150679	
346000	-1085.500440	1	95.732810945659	3226.470047060122	0.141442758641	
347000	-1086.013374	1	95.553587087255	3051.662003654962	0.085613296665	
348000	-1085.065465	1	99.183645169662	3104.372556605439	0.109898730305	
349000	-1085.356138	1	96.490244322360	3195.999837215286	0.133996730951	
350000	-1085.042482	1	99.480659398866	3097.359276079891	0.108036866625	
351000	-1086.989766	1	89.864172251364	3056.528158854606	0.078194557780	
352000	-1085.225992	1	97.151713920305	3236.168437019883	0.146772282833	
353000	-1085.071883	1	98.157843425227	3281.566175164903	0.161173094686	
354000	-1087.097480	1	87.297349255210	3211.751638707532	0.122469344026	
355000	-1086.108433	1	98.230349370238	3546.342285144373	0.224632759293	
356000	-1085.766236	1	97.102089267675	3047.487705442424	0.086615816084	
357000	-1084.867406	1	99.925206581435	3354.703273337688	0.183741266492	
358000	-1085.414670	1	96.289182081258	3256.758827709593	0.150911976592	
359000	-1085.805371	1	97.405643384151	3035.042452027532	0.082541251011	
360000	-1087.188758	1	89.502730735612	3391.370124992129	0.172154011286	
361000	-1085.014404	1	98.363477847755	3270.631295705607	0.158595976625	
362000	-1085.027028	1	98.152110336515	3208.449864124895	0.140639775686	
363000	-1085.459809	1	97.400594169827	3370.990885077755	0.182724857756	
364000	-1085.228047	1	99.192558745403	3072.392056474507	0.098937297736	
365000	-1084.833498	1	99.448018882647	3161.349907433433	0.128756804415	
366000	-1085.518888	1	95.882716535939	3157.261818035601	0.121249457700	
367000	-1085.249252	1	98.744637117919	3392.856259105814	0.190796827464	
368000	-1084.796457	1	99.302223361372	3228.141561509445	0.148454972659	
369000	-1084.688720	1	99.843504515587	3223.428954000216	0.148098696767	
370000	-1087.819698	1	97.625927708595	2887.252086467777	0.019567723690	
371000	-1087.273070	1	93.418594599878	2960.799589783420	0.046930928034	
372000	-1085.078040	1	97.990409664263	3183.289533669256	0.132884230145	
373000	-1085.940510	1	93.473399091362	3182.249496093691	0.124625747474	
374000	-1085.552428	1	95.485884367463	3190.609824832974	0.130624384900	
375000	-1085.317215	1	96.866512235492	3270.641234020007	0.155777110669	
376000	-1086.755189	1	96.432769910550	3583.689208640635	0.228463663115	
377000	-1085.459072	1	98.973091163743	3043.773471711559	0.088300628888	
378000	-1085.931575	1	94.438538170360	3325.717613969658	0.165625687340	
379000	-1089.029016	1	80.455817033269	3400.203035561838	0.157389845554	
380000	-1084.928645	1	98.683294643553	3249.505970845138	0.153359018667	
381000	-1084.996417	1	98.481624165429	3173.767817187555	0.130871365303	
382000	-1085.245908	1	97.031265146592	3226.341203239399	0.143765379530	
383000	-1085.661177	1	96.402365420312	3085.947652409443	0.099002191050	
384000	-1088.972122	1	87.300068697932	2920.256659272558	0.019427195676	
385000	-1085.284020	1	96.832210280588	3211.807670875434	0.139228347637	
386000	-1085.641832	1	97.947956742071	3445.047452236777	0.201513037464	
387000	-1086.021905	1	93.002749035979	3205.651341379335	0.130632196335	
388000	-1086.186658	1	97.761079417318	3541.056960119282	0.222462206421	
389000	-1087.663954	1	87.976198406974	3010.533082710802	0.058395497753	
390000	-1085.780229	1	98.006491741262	3025.140059131682	0.079802910274	
391000	-1087.661878	1	86.883266203376	3379.466490976911	0.164438338026	
392000	-1086.294517	1	92.191459934418	3118.962319176201	0.102939115143	
393000	-1085.638058	1	96.688074285329	3378.386959571031	0.183109640083	
394000	-1085.365342	1	99.173866521054	3051.719665700159	0.091527650375	
395000	-1085.445315	1	96.800232814676	3325.554263430925	0.170128181899	
396000	-1087.779619	1	88.228701640741	3455.052354176545	0.184072572627	
397000	-1086.053476	1	98.925461830598	3564.716348522819	0.230098469881	
398000	-1084.938420	1	98.688704598842	3187.223811851482	0.135316391721	
399000	-1085.117023	1	98.579226662681	3119.522212887877	0.113891144917	
400000	-1085.311751	1	97.052416218722	3289.912897672992	0.161305239551	
401000	-1084.754906	1	99.667940271938	3181.962450689458	0.135485620996	
402000	-1086.097992	1	93.389842705337	3112.356074537986	0.102797299246	
403000	-1085.766713	1	96.693436589492	3411.127729194231	0.190981905833	
404000	-1085.251184	1	98.943415715033	3404.783020342367	0.194090237170	
405000	-1085.358569	1	97.435338770986	3111.716549589411	0.109378008700	
406000	-1088.486085	1	87.559943970745	2946.934022953601	0.031866650068	
407000	-1086.334099	1	91.752178934045	3271.863664949946	0.146668888359	
408000	-1086.206683	1	98.181070090980	3561.047142566622	0.227647921057	
409000	-1085.613941	1	97.194408178270	3400.313170072854	0.189428191369	
410000	-1084.672597	1	99.936913515033	3243.431084202600	0.154000493088	
411000	-1088.140102	1	85.453269210326	3417.737819964369	0.170497654997	
412000	-1085.572951	1	95.466595026067	3252.444843321677	0.148209207289	
413000	-1088.514951	1	95.910330831262	3808.251921628009	0.270086533954	
414000	-1085.839188	1	94.497705244557	3130.308010529656	0.110432756524	
415000	-1084.779250	1	99.713662202132	3162.901124780572	0.129710023009	
416000	-1088.318939	1	86.317893782498	3479.246140828860	0.185564090163	
417000	-1085.440508	1	96.860929419637	3118.283145804473	0.110559248508	
418000	-1085.784292	1	94.246311946687	3206.900967170962	0.133186749295	
419000	-1085.947404	1	94.370289768586	3326.361000393548	0.165658539347	
420000	-1085.786876	1	94.533383981665	3272.447470413192	0.151919676904	
421000	-1085.237328	1	97.967548699166	3338.531335176052	0.175726817671	
422000	-1085.327916	1	99.538924223211	3454.207174815877	0.207005161891	
423000	-1086.436401	1	98.982396257034	2951.806877819319	0.051714078467	
424000	-1084.750850	1	99.621525674047	3192.585711254895	0.138607037274	
425000	-1085.837125	1	94.044881529223	3237.978391740261	0.141622222869	
426000	-1084.943068	1	98.836720546669	3288.003904948606	0.164205645062	
427000	-1085.523239	1	95.802102058397	3163.473830697209	0.123018686137	
428000	-1085.466526	1	96.473245199234	3307.175565116659	0.164746831829	
429000	-1085.263489	1	97.307285970520	3150.896537684783	0.121742609840	
430000	-1085.011453	1	98.571249094156	3295.838179682277	0.165790431221	
431000	-1088.775516	1	80.678618074079	3029.285089592539	0.053978546557	
432000	-1085.887218	1	94.345616984308	3123.437772745622	0.107979150462	
433000	-1085.454891	1	99.985420481731	3501.437513368464	0.218710859112	
434000	-1084.871459	1	99.542304853250	3139.159749437144	0.121916049156	
435000	-1085.498282	1	96.280029670289	3303.811507160018	0.163499503889	
436000	-1085.021641	1	99.380881302725	3366.855560371994	0.185692664806	
437000	-1085.784763	1	97.435803698592	3451.328457972627	0.201884460513	
438000	-1085.414031	1	96.165377856840	3209.241501585962	0.137285040178	
439000	-1086.245654	1	92.365660635507	3286.799705144656	0.151722885618	
440000	-1085.315512	1	98.679295973027	3073.379782359471	0.098432140159	
441000	-1086.125100	1	92.668622139232	3254.627722936667	0.143707172406	
442000	-1088.295700	1	80.758284927631	3212.771238293336	0.111750791600	
443000	-1085.229754	1	97.178498415359	3187.828208466295	0.132798888836	
444000	-1085.641964	1	95.194554681608	3160.870767939413	0.121168159955	
445000	-1085.584300	1	96.948673697938	3378.862415561359	0.183747689978	
446000	-1084.732476	1	99.802092573848	3280.119642752094	0.163930218760	
447000	-1084.868058	1	99.001825620704	3196.722615241878	0.138720784500	
448000	-1085.655149	1	97.898466994703	3445.554761993987	0.201526369185	
449000	-1085.846457	1	97.301885396416	3032.192484987824	0.081315180524	
450000	-1084.708037	1	99.911210050562	3278.642352836298	0.163737727191	
451000	-1086.062101	1	92.791620053606	3205.771887401030	0.130295853195	
452000	-1087.860343	1	97.200607461420	3766.227575539899	0.265668942714	
453000	-1087.835104	1	85.404949229792	3352.956242766188	0.155476728050	
454000	-1085.102539	1	99.127257385682	3098.462578041148	0.107812980684	
455000	-1086.096487	1	96.212620358890	3025.198816234135	0.076952347712	
456000	-1085.748640	1	96.234352195160	3075.044947535289	0.094974082121	
457000	-1086.066153	1	96.957983204443	3486.262294637204	0.208765596971	
458000	-1085.830497	1	96.206375734720	3401.285053588168	0.187656702390	
459000	-1085.464315	1	96.429244447582	3302.265085511001	0.163379481358	
460000	-1085.051582	1	98.216902611643	3171.037521542997	0.129567738853	
461000	-1084.974360	1	98.585287720306	3274.508244759554	0.160074181641	
462000	-1084.774164	1	99.475349274962	3198.114512575038	0.139993348063	
463000	-1086.243743	1	93.715764227228	3373.237155363171	0.175987349468	
464000	-1087.902585	1	83.009338468073	3224.531880740522	0.118716061110	
465000	-1084.996944	1	98.501724685479	3278.449242789085	0.160985636733	
466000	-1086.769128	1	89.130698341042	3227.948773953001	0.130133125675	
467000	-1085.633059	1	97.470023392170	3419.382082126083	0.194524555581	
468000	-1088.589369	1	89.531134226315	2919.652964180847	0.022650206013	
469000	-1084.778068	1	99.977669386464	3324.809440002737	0.176171455629	
470000	-1085.137777	1	98.139116052479	3138.635923955250	0.119312420352	
471000	-1085.264841	1	98.745686659843	3080.206605350730	0.100921708435	
472000	-1085.200910	1	97.418664337913	3173.345004897712	0.128861047764	
473000	-1084.910848	1	98.963310966784	3169.504723581010	0.130420435550	
474000	-1085.002846	1	99.616284207508	3100.480525524690	0.109322855652	
475000	-1086.122283	1	94.520068278157	3063.535743675436	0.088154664730	
476000	-1088.865079	1	77.751829654125	3230.337283255226	0.111529648577	
477000	-1085.998946	1	95.743140608537	3048.829670025987	0.084900381208	
478000	-1085.688274	1	94.751181389289	3217.506889250754	0.137127515801	
479000	-1085.526593	1	95.637859821640	3239.292049801736	0.144877789530	
480000	-1086.667628	1	95.153944727778	3521.544902909343	0.212618020837	
481000	-1086.823905	1	88.879930726054	3234.194692101530	0.131412087087	
482000	-1084.989451	1	99.111521758451	3127.510748417450	0.117411696017	
483000	-1084.963279	1	99.030812425774	3318.663682973511	0.172700217891	
484000	-1085.385266	1	97.494676263163	3102.480708551595	0.106410707632	
485000	-1085.961633	1	94.223311853550	3108.054237955701	0.102779432549	
486000	-1085.209599	1	98.166484615375	3343.501607321025	0.177382889232	
487000	-1086.289641	1	93.736106049932	3385.726829223589	0.179025478633	
488000	-1085.199241	1	99.848526273589	3440.945937481936	0.204577557202	
489000	-1085.588992	1	96.263686451872	3107.937506774780	0.106154414338	
490000	-1085.630038	1	99.857031217121	3006.107811784342	0.075442372677	
491000	-1086.054479	1	97.221704879458	3010.065142925591	0.072789929151	
492000	-1084.844380	1	99.069345403228	3236.053851188715	0.150284507141	
493000	-1086.507473	1	90.431520798797	3190.722188220675	0.121853441006	
494000	-1086.713166	1	90.327187064573	3310.980505942049	0.154193107200	
495000	-1085.969587	1	98.927584744150	2989.356723691308	0.067314120949	
496000	-1084.936481	1	99.233999021139	3136.899530718373	0.120654920559	
497000	-1085.075424	1	97.991529792781	3185.392919674528	0.133518750703	
498000	-1084.853294	1	99.655987639032	3327.848242906586	0.176322786759	
499000	-1085.968141	1	93.291755599032	3213.868347188133	0.133493326547	
500000	-1087.521473	1	86.235410279584	3076.369161785390	0.079240615510	
501000	-1086.139400	1	94.020578287500	3362.427580599377	0.173955905463	
502000	-1084.894019	1	99.037817927888	3170.941723800725	0.130994280068	
503000	-1084.772045	1	99.424484815381	3227.209822282916	0.148413590541	
504000	-1086.418162	1	91.194218950103	3258.739348716696	0.142160583804	
505000	-1086.845396	1	89.542225826973	3097.529825575941	0.091617984015	
506000	-1086.283373	1	93.591923985018	3376.751444772882	0.176592473214	
507000	-1085.592542	1	95.253866381734	3223.237746532569	0.139661011974	
508000	-1086.180398	1	94.426375110744	3394.347552220646	0.182441751794	
509000	-1089.455768	1	82.043609401067	3518.692528879796	0.185475178650	
510000	-1086.317383	1	91.525400046789	3231.390065669268	0.135290981720	
511000	-1085.128456	1	97.940421571402	3288.841824180203	0.162712241203	
512000	-1084.728921	1	99.817434646663	3279.826223728325	0.163879868224	
513000	-1086.181509	1	98.928097380842	3586.000685292390	0.234573926565	
514000	-1085.299931	1	97.557643719585	3330.081364736355	0.172763957630	
515000	-1086.140843	1	92.376025554423	3200.747231986531	0.128121877320	
516000	-1085.856200	1	94.395634876718	3130.964283217024	0.110468978021	
517000	-1084.988028	1	98.623115353456	3163.053176479441	0.127828213965	
518000	-1086.042108	1	93.986713729359	3331.767723846530	0.166291426087	
519000	-1085.004902	1	99.426170183129	3107.988299520471	0.111521284208	
520000	-1085.939185	1	96.306962566931	3431.249473833356	0.194905527536	
521000	-1086.397678	1	91.114421587941	3164.484716110092	0.115271788892	
522000	-1085.666202	1	95.203993189772	3147.283179876236	0.116984118497	
523000	-1086.121250	1	92.757590832053	3146.845159152964	0.112678249754	
524000	-1086.563804	1	92.000794730167	3364.591256557060	0.170582479894	
525000	-1084.985840	1	99.277624384589	3347.679996357711	0.180657234090	
526000	-1088.043009	1	84.047072195213	3339.788192960376	0.149881532919	
527000	-1086.481822	1	90.609444191319	3219.419405478754	0.130342855037	
528000	-1084.790896	1	99.734522722452	3306.895724660767	0.170987456063	
529000	-1084.985191	1	98.365484287217	3236.762500924610	0.149179340254	
530000	-1085.228799	1	97.542959356508	3146.729411085976	0.120844030222	
531000	-1085.280895	1	97.218917226489	3150.571512765197	0.121487485810	
532000	-1086.096520	1	93.777590813852	3094.589778415757	0.097580771691	
533000	-1084.738189	1	99.594236689774	3228.542884311088	0.149111819089	
534000	-1089.938136	1	83.167468667538	3615.839117883041	0.206652983738	
535000	-1085.832474	1	97.033838141796	3040.095579992369	0.083806166707	
536000	-1085.373259	1	97.863518458317	3090.359677378086	0.102938846392	
537000	-1085.229434	1	97.144892067535	3239.819922791087	0.147787481073	
538000	-1085.251554	1	97.191144436318	3168.605460068162	0.127015390160	
539000	-1084.853715	1	99.085071326355	3257.338441558091	0.156298137385	
540000	-1085.473809	1	95.861648163974	3221.980907621375	0.140399508204	
541000	-1085.635149	1	98.811182565326	3025.446291194086	0.081211459353	
542000	-1087.463882	1	86.400851064288	3082.597997920838	0.081598926182	
543000	-1086.798189	1	88.963047123690	3225.523711580810	0.129171340509	
544000	-1085.947636	1	97.857862331763	3009.558534347547	0.073604852390	
545000	-1084.881708	1	98.896779446257	3242.853854524774	0.151889244373	
546000	-1085.856224	1	98.001452959678	3491.139061980155	0.212087845046	
547000	-1085.203607	1	97.636436466844	3149.904207559372	0.122003849395	
548000	-1085.647977	1	96.846346726095	3073.288275933921	0.095370998228	
549000	-1087.023187	1	87.651854779048	3190.728178229785	0.117112491680	
550000	-1084.842954	1	99.104859667362	3203.222122785448	0.140834373886	
551000	-1087.642534	1	84.690916730473	3252.638821143776	0.129104752071	
552000	-1084.906930	1	99.613302282017	3345.073366933884	0.180666782884	
553000	-1085.346023	1	98.064577329478	3088.437332038903	0.102618926811	
554000	-1086.438824	1	90.840119375770	3174.686969045478	0.117850911122	
555000	-1088.696924	1	95.187719514675	3808.276917233493	0.268325362078	
556000	-1086.858430	1	89.614053022887	3312.473061702555	0.153260600563	
557000	-1086.047819	1	93.743457960415	3317.037383488653	0.162098815944	
558000	-1085.549558	1	99.934020069113	3517.279014076950	0.222112422858	
559000	-1085.995516	1	94.846729506156	3075.592740835451	0.092885815566	
560000	-1084.978190	1	98.988776879422	3138.450454360689	0.120725947244	
561000	-1084.936847	1	99.643122613333	3114.725736226068	0.114132565740	
562000	-1084.947926	1	99.258742449971	3332.138633178612	0.176643768542	
563000	-1084.913677	1	98.717509004841	3232.581357411248	0.148642814908	
564000	-1087.031431	1	96.305803754475	2942.736948988707	0.043609090191	
565000	-1084.781204	1	99.688693078358	3296.492335532680	0.168129033081	
566000	-1086.589268	1	99.581556663051	2934.924502036303	0.045190467533	
567000	-1085.022022	1	98.405835451136	3282.091039144344	0.161787682311	
568000	-1086.985710	1	92.751161010188	2994.876463006927	0.059808739701	
569000	-1087.423424	1	95.586471265913	2926.037836318513	0.035003919743	
570000	-1087.399593	1	99.483669873634	2891.875950384525	0.024733481499	
571000	-1085.016968	1	99.744886159256	3388.942771729401	0.191899352712	
572000	-1086.705043	1	90.133349297207	3294.840213561356	0.149723481812	
573000	-1088.058576	1	82.033106819663	3149.204508460157	0.095640812723	
574000	-1086.081768	1	93.157705008056	3131.796569549327	0.108645231186	
575000	-1085.437342	1	99.950104936456	3024.961203455438	0.082861991646	
576000	-1085.053400	1	99.006346267708	3351.038387820727	0.180964624053	
577000	-1086.648432	1	89.758854726318	3163.768748376225	0.112762405645	
578000	-1086.617018	1	95.413794937177	3522.895228539397	0.213463816459	
579000	-1085.024585	1	99.239477410235	3111.606483727453	0.112407954817	
580000	-1084.662459	1	99.983244112807	3217.040797358976	0.146500461860	
581000	-1086.782572	1	96.716163651199	3598.275613299409	0.232089041243	
582000	-1085.221483	1	99.122079591978	3075.713346688287	0.099984074068	
583000	-1084.973084	1	99.355536649991	3119.260032804887	0.115135439092	
584000	-1087.842227	1	84.796961492017	3062.861848929180	0.072346872265	
585000	-1086.742363	1	89.817624164081	3285.496307680115	0.146738824090	
586000	-1086.150134	1	97.777824586024	2991.164613186339	0.066229212960	
587000	-1086.652762	1	89.815596163623	3152.191955490908	0.109361170491	
588000	-1085.173394	1	98.474075581238	3109.950655736988	0.110555054643	
589000	-1084.817956	1	99.518008252050	3297.222576058739	0.167992440693	
590000	-1084.870300	1	98.935703303704	3233.140370584996	0.149206492551	
591000	-1085.692735	1	95.478780126916	3316.290304731312	0.165204859962	
592000	-1086.737817	1	90.991607728629	3356.488168967303	0.166698250989	
593000	-1085.630668	1	96.652861808900	3374.320339512684	0.182046534876	
594000	-1085.714430	1	98.742555993287	3496.324642815624	0.214847994282	
595000	-1084.962831	1	98.755007650643	3163.036673832044	0.128055805312	
596000	-1085.104550	1	97.881959617950	3178.775751712983	0.131328728020	
597000	-1087.623606	1	96.870569304522	3723.992321473080	0.257040366500	
598000	-1085.672117	1	95.195000896523	3145.364038719280	0.116369375462	
599000	-1085.987664	1	93.352202215670	3251.749948164121	0.144161419376	
600000	-1087.134792	1	89.803810189599	3036.364481564857	0.070885985886	
601000	-1087.220820	1	86.618029412993	3165.469463442317	0.108007639067	
602000	-1085.835819	1	94.247450936937	3151.558628768693	0.116672983056	
603000	-1086.120317	1	95.521826125538	3433.530830483018	0.193822627515	
604000	-1085.152423	1	97.533912423854	3198.896337598500	0.136718168451	
605000	-1086.152511	1	92.955187904801	3119.916185581543	0.104517714047	
606000	-1085.409073	1	96.768354178275	3133.509438566877	0.115317173436	
607000	-1085.647444	1	95.896290342122	3110.270312727090	0.106306192592	
608000	-1085.768269	1	94.574077331176	3155.105294976831	0.118327405030	
609000	-1086.206858	1	94.797526327941	3043.140016240374	0.081315106698	
610000	-1085.090457	1	98.192523666316	3296.341537764707	0.165194797142	
611000	-1085.606131	1	96.227044764582	3340.147223005815	0.172722865074	
612000	-1085.143769	1	98.308637512358	3330.476732885022	0.174338936713	
613000	-1086.752516	1	89.115118393476	3190.733249378425	0.119602169776	
614000	-1085.448889	1	96.339328950487	3285.841931688461	0.158871060984	
615000	-1085.192761	1	97.304300070651	3208.347973497096	0.139075405584	
616000	-1085.195126	1	97.393182685087	3181.490621311943	0.131280652145	
617000	-1084.963254	1	99.685639655477	3106.461168117877	0.111452504193	
618000	-1084.919223	1	98.707888668924	3242.150884681733	0.151338733061	
619000	-1087.138004	1	87.527832667684	3118.066612041166	0.094974056438	
620000	-1085.574377	1	98.540580556238	3038.773825850013	0.085756655871	
621000	-1085.445858	1	96.115890717660	3176.070568247434	0.127393579395	
622000	-1085.044393	1	98.146617358143	3186.355302876843	0.134084724699	
623000	-1084.932834	1	99.271597307889	3135.760458478955	0.120354357453	
624000	-1086.930921	1	88.455681142964	3134.816904968249	0.101756410088	
625000	-1087.560383	1	89.165510771573	2999.656064379339	0.056068514262	
626000	-1086.132511	1	94.644225973743	3393.901002958370	0.182768347537	
627000	-1085.579814	1	99.097128402581	3485.832164920409	0.213269508063	
628000	-1085.806143	1	98.905695414906	3520.567339686522	0.220556349264	
629000	-1084.778092	1	99.711615199183	3297.439545677015	0.168426926799	
630000	-1086.720649	1	97.933712996660	2944.740188944948	0.047007617734	
631000	-1087.092520	1	89.548974203447	3048.982296308988	0.075022807226	
632000	-1086.741130	1	91.012243117044	3064.360090916591	0.082773547224	
633000	-1085.061812	1	98.685301985530	3329.384643628481	0.174799889591	
634000	-1085.929972	1	95.674330602433	3061.236016669556	0.089221378479	
635000	-1086.576685	1	90.083690373854	3178.411937741745	0.117661618258	
636000	-1085.573907	1	95.360235932691	3194.999417248282	0.131695530273	
637000	-1085.734573	1	96.291538862066	3075.727515557426	0.095304790517	
638000	-1089.019179	1	93.267948533456	2868.877905638764	0.003257514755	
639000	-1086.107572	1	95.091670940927	3410.316677534960	0.187544682296	
640000	-1084.954373	1	99.578683221495	3113.348252269304	0.113565690948	
641000	-1085.119322	1	98.408846323342	3128.061026537956	0.116380074478	
642000	-1085.290909	1	98.645998533666	3398.219674266850	0.191893934211	
643000	-1085.051994	1	98.025839481162	3234.738320804925	0.147977585952	
644000	-1085.724348	1	97.421639109527	3045.381815971381	0.086368119202	
645000	-1084.758443	1	99.654834117466	3181.266956530173	0.135250777749	
646000	-1085.245385	1	98.516441969648	3378.064012357250	0.186715314780	
647000	-1086.584371	1	92.202069592167	3055.341561578516	0.081520623734	
648000	-1085.476452	1	98.691820378045	3048.265253408026	0.089484526361	
649000	-1084.990330	1	98.518123760457	3276.160410599257	0.160395751994	
650000	-1086.506154	1	96.631167836853	3550.951155389013	0.222076029451	
651000	-1085.650343	1	95.717303050238	3118.648207787553	0.108743335271	
652000	-1086.492976	1	91.127379357388	3117.178646079990	0.100602152400	
653000	-1085.211895	1	98.488774185833	3100.296237558610	0.107353258820	
654000	-1085.086093	1	98.175918735164	3156.770569163233	0.125091364810	
655000	-1085.429296	1	98.190021779344	3408.157728973772	0.193343926602	
656000	-1086.160337	1	99.991375315849	2959.082385373871	0.056412466429	
657000	-1085.033154	1	98.836755140311	3129.890698257871	0.117709139217	
658000	-1084.895030	1	98.869493749126	3195.421395125089	0.138094232021	
659000	-1088.046461	1	82.835088956665	3093.492587963570	0.079513512438	
660000	-1086.172089	1	92.440948694200	3256.361158867389	0.143765210586	
661000	-1085.923553	1	94.195270776362	3120.622674169864	0.106820589498	
662000	-1088.715951	1	97.783082686988	3892.427345500704	0.289449120002	
663000	-1084.945174	1	98.554035611344	3226.798428964213	0.146687404897	
664000	-1085.449111	1	96.518894795764	3135.812762987181	0.115624281171	
665000	-1085.062149	1	98.177010157088	3169.264743815497	0.128954231393	
666000	-1085.788339	1	95.630602683493	3088.585582701690	0.098621256291	
667000	-1085.641799	1	96.102895953387	3102.156632041367	0.103967470247	
668000	-1084.688576	1	99.860312694731	3244.637920880547	0.154198029882	
669000	-1084.916485	1	98.982164227929	3164.491632595695	0.128907581863	
670000	-1086.113330	1	96.374351219850	3470.234332468879	0.203947079426	
671000	-1085.019610	1	99.052563256255	3122.020419756022	0.115520489269	
672000	-1085.939874	1	93.434880131867	3200.219199390175	0.129823899151	
673000	-1088.047679	1	89.324587990591	3536.695571780523	0.203593811305	
674000	-1085.099689	1	99.086674623216	3100.716721284914	0.108505287515	
675000	-1085.322787	1	99.877120095559	3469.603761843708	0.211276849672	
676000	-1085.612119	1	99.558302797654	3512.613900872858	0.220249840691	
677000	-1085.682694	1	98.338032726079	3029.750740015202	0.082070596702	
678000	-1085.867452	1	95.976878075419	3398.319969772567	0.186487178823	
679000	-1084.991618	1	99.602599433404	3372.391270942308	0.187522501101	
680000	-1086.344799	1	91.488050299371	3248.267729580394	0.139858195023	
681000	-1084.977944	1	99.576019627053	3366.347852837400	0.185962075259	
682000	-1085.672516	1	94.869473864683	3233.038967288967	0.141732932309	
683000	-1088.296421	1	86.641274394002	3486.468119702335	0.187728931128	
684000	-1085.898843	1	95.359642433984	3076.416188648236	0.094011001459	
685000	-1085.099267	1	98.072395715918	3159.932640630813	0.125892583354	
686000	-1085.116795	1	98.831414140464	3107.619603377900	0.110386508039	
687000	-1086.361721	1	93.015313226168	3068.555604053405	0.087465840771	
688000	-1085.025460	1	98.255391804710	3184.495506477183	0.133720093175	
689000	-1088.111427	1	83.605379211591	3052.183504243040	0.066754504474	
690000	-1087.707244	1	85.431356573016	3067.372493543577	0.074901632714	
691000	-1085.294251	1	99.470088317416	3443.251521482793	0.204311874179	
692000	-1085.422696	1	99.528454049541	3473.894757865529	0.211501975269	
693000	-1087.045745	1	87.805003601838	3246.557524024668	0.132887056996	
694000	-1086.591930	1	91.523608347893	3346.326025784858	0.165227573962	
695000	-1085.350379	1	96.497790596445	3225.343889027595	0.142510034357	
696000	-1085.876403	1	95.874123642753	3395.134363572745	0.185519899194	
697000	-1084.824744	1	99.753478116808	3141.451672421390	0.123017968579	
698000	-1085.237929	1	97.638516838001	3136.464735630923	0.117755512894	
699000	-1085.200736	1	98.011740005642	3328.468878895333	0.173239646027	
700000	-1086.242984	1	91.993853364565	3158.290526042654	0.114893120476	
701000	-1086.439558	1	91.323377612730	3281.884642262682	0.148529504597	
702000	-1084.690874	1	99.831281575356	3226.139265512053	0.148859445653	
703000	-1086.030831	1	92.980161516310	3221.114862545145	0.134995687597	
704000	-1087.598868	1	85.218438955329	3101.538537019803	0.085937849902	
705000	-1088.126415	1	94.408808355483	3710.968909690241	0.248805244582	
706000	-1084.738078	1	99.817668199280	3286.341498103113	0.165648530045	
707000	-1085.450810	1	98.435048961302	3426.298285262684	0.198156564724	
708000	-1085.177532	1	99.641962095207	3424.899403698527	0.200355663020	
709000	-1087.096889	1	87.253301374070	3192.947971966578	0.117074310256	
710000	-1085.807780	1	94.140648584590	3221.933718886288	0.137293933185	
711000	-1086.923951	1	88.235109355133	3213.263450954975	0.124500758105	
712000	-1086.690282	1	91.779243473650	3050.465437112959	0.079110018349	
713000	-1084.916434	1	98.782748082761	3190.685838460283	0.136523823058	
714000	-1085.112159	1	98.523499461583	3335.585196474183	0.176072819999	
715000	-1086.548919	1	92.032432742872	3066.358529483572	0.085112325890	
716000	-1085.279746	1	97.410494235656	3309.735254420145	0.167215983358	
717000	-1085.812897	1	96.540691505461	3414.212552182810	0.191398934319	
718000	-1084.798277	1	99.683238543805	3305.180482555662	0.170432549955	
719000	-1084.812128	1	99.991251820359	3131.017056774630	0.120072171759	
720000	-1084.930082	1	98.629337919834	3224.065979701541	0.146041099732	
721000	-1088.133835	1	82.482586982586	3086.802891675350	0.076758004957	
722000	-1085.493074	1	96.271788542602	3136.587060960521	0.115447279673	
723000	-1086.150162	1	93.321444651704	3322.851783380111	0.162778392267	
724000	-1087.774600	1	83.967679424646	3251.400494179445	0.127535261306	
725000	-1086.872213	1	92.336539132174	3014.120307368929	0.066612598381	
726000	-1085.892082	1	94.439853225519	3311.672467573182	0.162041582500	
727000	-1086.630884	1	89.865785823646	3228.727155458426	0.131632097994	
728000	-1086.364384	1	91.252926337904	3225.752426614950	0.133242441279	
729000	-1087.271040	1	87.394056548850	3086.650333090066	0.084543870350	
730000	-1084.720871	1	99.810979339105	3186.561761800073	0.137136531759	
731000	-1087.562816	1	84.765661649129	3156.780575361292	0.102362482564	
732000	-1084.770044	1	99.556309283198	3186.945228684389	0.136792908062	
733000	-1086.703840	1	95.651985304492	3546.521745531569	0.219000788215	
734000	-1085.970992	1	95.855646531567	3416.552421208928	0.190553940536	
735000	-1085.615787	1	96.281847823635	3100.563138238797	0.103735418819	
736000	-1085.442765	1	96.290816080183	3276.831397226086	0.156368924315	
737000	-1085.524009	1	98.326874446966	3437.585495973212	0.200575696072	
738000	-1087.158958	1	86.949064997797	3167.799804205414	0.109248673523	
739000	-1084.852474	1	99.195609849899	3276.650327728042	0.161821671601	
740000	-1087.415240	1	90.962674519691	2983.875158306015	0.052628446008	
741000	-1086.284557	1	91.620058391692	3192.223639650821	0.124339188997	
742000	-1086.079998	1	93.142567524586	3133.575763408999	0.109181858695	
743000	-1085.940613	1	93.429601446943	3207.399146039013	0.131886153525	
744000	-1085.155783	1	97.824574977384	3155.377636064320	0.124042752867	
745000	-1086.757909	1	99.019109110515	3677.423958926666	0.253246682507	
746000	-1086.934858	1	96.263909406151	3605.314528164412	0.232502234165	
747000	-1085.012178	1	99.028716604227	3125.399316601658	0.116582337272	
748000	-1086.408077	1	91.052898055856	3231.729223757496	0.134549487927	
749000	-1085.146742	1	97.709545415948	3172.341237534400	0.129068944626	
750000	-1087.046952	1	92.632533453403	2991.023573779275	0.058096863731	
751000	-1084.986428	1	98.593912143552	3166.883610236133	0.128959403711	
752000	-1085.224512	1	97.684108102266	3310.299632126329	0.167892047693	
753000	-1087.009842	1	89.623181811152	3355.456394520799	0.163868789353	
754000	-1085.476054	1	96.866129080696	3341.210934749769	0.174240480610	
755000	-1086.291425	1	92.226083176316	3294.374719404654	0.153438687207	
756000	-1085.639663	1	97.716677477134	3049.865562709372	0.088476772244	
757000	-1086.897401	1	88.445150972758	3156.306246552182	0.108314757467	
758000	-1088.942630	1	81.488326830809	2994.896901722215	0.042226583614	
759000	-1085.532586	1	97.341932429405	3077.918419793450	0.097797577197	
760000	-1084.945692	1	99.150899829246	3139.093857201774	0.121213566337	
761000	-1087.192696	1	89.409789073238	3037.892997143024	0.070817446183	
762000	-1086.559452	1	90.208012153255	3221.564789664491	0.130241194924	
763000	-1084.981460	1	98.477801750250	3262.307916917453	0.156528247165	
764000	-1085.044502	1	98.303122492752	3283.028217643860	0.161844343573	
765000	-1084.948324	1	99.875034334154	3377.196820457380	0.189272331557	
766000	-1085.759158	1	94.378272578321	3204.455961233420	0.132714275366	
767000	-1085.115506	1	97.828480407366	3264.784025112095	0.155986336120	
768000	-1085.257977	1	99.624450674868	3442.877223974873	0.204552672039	
769000	-1085.721339	1	94.719578458744	3167.438294030087	0.122347913559	
770000	-1085.054225	1	98.069713607502	3252.408614451140	0.153021295171	
771000	-1085.109108	1	98.918065862489	3363.076848888856	0.183812706672	
772000	-1084.753861	1	99.587618109835	3259.829730222202	0.157940990306	
773000	-1085.055631	1	99.252234895913	3368.801492094984	0.185916636309	
774000	-1085.100754	1	98.146349046286	3296.754925357239	0.165215757385	
775000	-1087.892308	1	85.896233116960	3386.603331026074	0.164256446544	
776000	-1085.027234	1	98.235134685920	3259.162979533026	0.155203586427	
777000	-1086.485895	1	95.866879106694	3517.905279516145	0.213362809725	
778000	-1084.912204	1	98.789844498752	3193.605628482818	0.137409242987	
779000	-1085.110919	1	97.842946105180	3179.649445663025	0.131523691794	
780000	-1087.405559	1	90.991485541372	3491.342976875108	0.197455430543	
781000	-1085.325721	1	98.139620450619	3377.848930467729	0.185898897864	
782000	-1088.170055	1	83.646027046204	3351.373118262915	0.151919853747	
783000	-1086.265837	1	93.985397523289	3055.707733021181	0.084522778928	
784000	-1085.316897	1	97.680322185117	3110.795237395906	0.109488531797	
785000	-1084.891055	1	99.889666202332	3360.110594449891	0.185034233411	
786000	-1084.732572	1	99.695065296594	3260.496851252607	0.158330184217	
787000	-1086.485280	1	98.633504540913	2952.595666033780	0.051514869674	
788000	-1084.736858	1	99.798085772410	3282.704406207304	0.164625142813	
789000	-1085.657476	1	95.076261932977	3258.341364686660	0.149106704532	
790000	-1085.254799	1	97.507669528765	3139.219735967132	0.118407488174	
791000	-1087.080968	1	95.422299309392	2949.693094419182	0.045282323563	
792000	-1085.778491	1	99.457427367703	2998.460436342431	0.071791744555	
793000	-1087.108921	1	87.186765299569	3184.340585239956	0.114484512050	
794000	-1084.695061	1	99.841919119984	3250.005459065997	0.155676666557	
795000	-1084.826350	1	99.443138595912	3293.099822953986	0.166743824752	
796000	-1085.770437	1	95.805978376066	3363.399212140171	0.177688046665	
797000	-1087.299003	1	87.158585632538	3300.211125812857	0.145719920142	
798000	-1085.977066	1	93.863770785590	3299.389865444072	0.157783052765	
799000	-1085.884140	1	97.682207911153	3019.787430591676	0.077254311140	
800000	-1085.438907	1	96.053661352753	3198.598246807617	0.133982870548	
801000	-1085.767442	1	97.426654135928	3447.225990104228	0.200922327096	
802000	-1084.987326	1	99.879330246690	3093.554868414547	0.107416357410	
803000	-1085.249460	1	97.245483900837	3163.701809872752	0.125607027331	
804000	-1088.260519	1	82.230548568785	3306.754528128501	0.138643476988	
805000	-1084.899427	1	98.894244580235	3264.565278168356	0.157937247929	
806000	-1085.081711	1	98.784756799210	3344.534454810005	0.178873534110	
807000	-1084.763622	1	99.467416302262	3223.797564891203	0.147509245544	
808000	-1085.098307	1	97.986112327575	3275.896683904256	0.159313542722	
809000	-1084.877795	1	99.142224509134	3168.743539955501	0.130503833651	
810000	-1085.466602	1	97.545717218210	3083.352096884274	0.100010832949	
811000	-1086.567415	1	95.767942535234	3528.093789778471	0.215338612166	
812000	-1085.771740	1	95.111595462311	3115.715157640975	0.106769572869	
813000	-1086.491423	1	96.369763530071	3538.442681767197	0.218851692251	
814000	-1085.632278	1	95.073139165496	3232.289160571022	0.141890887619	
815000	-1085.994802	1	94.254684071503	3334.170214119994	0.167407767580	
816000	-1085.372233	1	96.501598207069	3256.667298662339	0.151280435754	
817000	-1086.007955	1	93.084177018844	3214.128225600874	0.133200137109	
818000	-1085.818700	1	94.534428075381	3135.427878736692	0.112119311458	
819000	-1085.200767	1	97.933217681629	3322.052305744873	0.171431491373	
820000	-1085.311748	1	96.745780270848	3244.304553750837	0.148307733790	
821000	-1086.358884	1	95.474527294973	3010.260166117619	0.070094219974	
822000	-1085.738931	1	98.627918752555	3495.998093693390	0.214525998303	
823000	-1085.248061	1	97.107471369205	3183.220109779836	0.131293678912	
824000	-1085.054464	1	98.091371189159	3186.924160706604	0.134156640290	
825000	-1086.539909	1	90.895037708320	3288.736576098591	0.149534957820	
826000	-1087.158459	1	87.076225583713	3230.583570895147	0.127294010226	
827000	-1085.416678	1	96.707986660022	3306.425257903940	0.165000593723	
828000	-1085.853200	1	99.673269348653	2988.136099134747	0.067996824583	
829000	-1085.257423	1	99.855505644174	3454.426778843670	0.207734400070	
830000	-1085.493547	1	96.977077428762	3354.320897799168	0.177750101888	
831000	-1085.913135	1	93.633667282172	3178.737029854351	0.123860615460	
832000	-1085.760173	1	94.391689992764	3192.519684515264	0.129259290392	
833000	-1085.386940	1	96.386902468473	3248.903915147197	0.148925302784	
834000	-1084.789750	1	99.486826042445	3182.213756702718	0.135236451269	
835000	-1087.077070	1	87.787230270044	3123.572420121963	0.097139473346	
836000	-1084.880474	1	99.189630043445	3294.053699859629	0.166508572607	
837000	-1084.993579	1	98.585808910189	3163.874013150566	0.128016337710	
838000	-1085.649190	1	95.020446161229	3180.597538305514	0.126832045540	
839000	-1086.198225	1	94.269396569858	3390.687905911445	0.181260030271	
840000	-1086.579698	1	90.259603236618	3247.340657142518	0.137419322182	
841000	-1085.265242	1	98.499231268899	3088.691115084872	0.103432776124	
842000	-1085.529831	1	96.993828360314	3366.254521708508	0.180744846414	
843000	-1084.946642	1	99.199756632212	3326.629522697559	0.175103575729	
844000	-1085.201002	1	98.035876091686	3330.490807498031	0.173806348743	
845000	-1087.325615	1	87.146122151409	3307.858675234218	0.147621694650	
846000	-1087.678221	1	87.195896414500	3396.023957542064	0.168855230433	
847000	-1086.066526	1	92.822106026855	3229.228841963204	0.136992461995	
848000	-1084.993124	1	98.400948871636	3188.236674830309	0.135104367553	
849000	-1085.603606	1	97.369034973990	3064.831809492062	0.093263262279	
850000	-1086.893538	1	88.502047162373	3151.397416911225	0.106924584069	
851000	-1085.144763	1	97.820139075692	3161.217302806861	0.125847889070	
852000	-1085.067429	1	98.452330008526	3142.750906855453	0.121164762289	
853000	-1084.812398	1	99.235920077732	3240.078344002827	0.151737502368	
854000	-1085.659273	1	96.506777309006	3373.661841028300	0.181594137950	
855000	-1087.575791	1	99.316085334737	3799.617102118463	0.277015591454	
856000	-1087.280431	1	87.871670557546	3067.085097377546	0.078685472520	
857000	-1085.411895	1	99.848672116670	3486.654259875615	0.215091261161	
858000	-1085.585967	1	98.107361350406	3440.549232520716	0.200804963339	
859000	-1085.055159	1	98.175486256690	3272.573996431727	0.158769630468	
860000	-1085.499724	1	95.887247864081	3168.269821552680	0.124630503918	
861000	-1085.348656	1	96.506394940804	3205.831581689341	0.136906285762	
862000	-1085.580372	1	96.237798783300	3332.198933190121	0.170732528172	
863000	-1085.041001	1	98.557971023032	3145.193059899121	0.122122858929	
864000	-1085.741322	1	97.979360912359	3030.354189578823	0.081719098892	
865000	-1085.373910	1	97.022359064207	3315.656336747104	0.168007017301	
866000	-1087.722420	1	85.414340608466	3065.059378511954	0.074080890048	
867000	-1088.877964	1	83.029530067600	3461.109470503306	0.175400259100	
868000	-1088.391755	1	83.217137634474	3380.873796225373	0.158015831881	
869000	-1086.516772	1	91.998094074658	3352.101371056359	0.167542342447	
870000	-1087.592421	1	85.035104597362	3259.125160515504	0.131406252276	
871000	-1085.572250	1	95.629961268701	3154.189455517467	0.119862874626	
872000	-1085.302931	1	99.015362001502	3065.387205519523	0.096170342561	
873000	-1085.584542	1	96.425106574497	3346.527940302783	0.174714154440	
874000	-1084.774836	1	99.489434037007	3260.949602435699	0.158065645274	
875000	-1084.887895	1	98.843509652228	3228.870645787668	0.147815407884	
876000	-1085.054911	1	99.600900817732	3390.759903968547	0.192047139454	
877000	-1094.020827	1	51.984760650684	3384.114425257512	0.106900208352	
878000	-1085.973630	1	95.126808500347	3379.716906251131	0.180325051992	
879000	-1087.081526	1	87.366603894757	3207.231373957733	0.121319897790	
880000	-1085.540297	1	98.595902784864	3041.937544778554	0.087012802144	
881000	-1086.987344	1	90.448409641237	3041.178590657310	0.073654334447	
882000	-1084.943337	1	99.513537632518	3350.432968690394	0.181829333459	
883000	-1087.179023	1	87.386448994837	3272.518861039344	0.139020968756	
884000	-1085.754711	1	97.231661199284	3435.145701192371	0.197721456759	
885000	-1086.504964	1	96.779499979500	3556.414219697959	0.223554531100	
886000	-1085.846950	1	94.141574962222	3261.706296682567	0.148305347250	
887000	-1085.886989	1	94.110705734817	3139.510913907323	0.112686715007	
888000	-1084.716203	1	99.776729738338	3260.804946987906	0.158570867515	
889000	-1084.975468	1	98.463416144415	3252.872308864831	0.153886878361	
890000	-1085.125912	1	98.163574443950	3141.262657948979	0.120190934914	
891000	-1085.282721	1	97.610574101806	3123.716409329601	0.113603519102	
892000	-1085.215432	1	98.942939750250	3082.674245062854	0.102105237989	
893000	-1085.148837	1	98.895030107597	3097.714107359788	0.107167688225	
894000	-1085.802254	1	94.328138269780	3162.331080927122	0.120118433007	
895000	-1086.490502	1	95.385716923120	2998.417267814898	0.065342409252	
896000	-1085.004792	1	98.801013376205	3315.780159691595	0.171496995473	
897000	-1084.734511	1	99.835472324216	3286.419655282457	0.165704096230	
898000	-1085.176981	1	97.862644078785	3143.381720516198	0.120341493555	
899000	-1086.366071	1	92.521143609995	3339.612401136562	0.165461498759	
900000	-1086.050016	1	92.969875290060	3166.915157915111	0.119172004884	
901000	-1085.309742	1	97.625315613115	3338.714571817676	0.175099105522	
902000	-1085.555702	1	96.687387107240	3354.688176454183	0.177269461501	
903000	-1084.962065	1	98.467829359036	3222.172818902126	0.145199191523	
904000	-1085.574852	1	96.225709233102	3329.386438289970	0.169993672121	
905000	-1085.213919	1	98.521798171486	3098.507745034810	0.106806303304	
906000	-1087.523109	1	84.918474040892	3182.672494008862	0.110204149030	
907000	-1085.606116	1	98.550232794811	3034.525226718183	0.084196512616	
908000	-1084.797205	1	99.539045872271	3171.055831616864	0.131921534927	
909000	-1087.545143	1	85.941708039613	3082.503681839416	0.080833482780	
910000	-1085.183003	1	97.392607592714	3244.000257968410	0.149416752961	
911000	-1086.750806	1	89.217668145718	3226.141593480664	0.129785355829	
912000	-1085.232422	1	97.715593623086	3316.484922259466	0.169564712275	
913000	-1084.922702	1	98.790143024155	3266.491884249303	0.158270239851	
914000	-1086.768349	1	89.034252569699	3199.711016645963	0.122041619958	
915000	-1085.975713	1	95.340151301868	3063.532883092074	0.089487734106	
916000	-1085.061240	1	98.820436165593	3339.917466232729	0.177768713689	
917000	-1084.971492	1	98.645066194467	3281.060335728787	0.161966162772	
918000	-1085.586881	1	99.755283287187	3516.472002421906	0.221537445595	
919000	-1086.415272	1	95.880919272914	2997.336073544064	0.065696089950	
920000	-1085.642574	1	95.300662271431	3277.420388404197	0.154675510682	
921000	-1085.634495	1	97.444983466524	3057.810798069025	0.090892299739	
922000	-1085.131393	1	99.046456302853	3095.496652757375	0.106671711305	
923000	-1085.148954	1	97.949701816555	3147.995796816941	0.121949064864	
924000	-1087.735435	1	99.927544947628	2873.439808007050	0.016052829891	
925000	-1085.363515	1	96.484845453926	3187.386204939769	0.131435311036	
926000	-1087.671666	1	87.345677730974	3400.823700972507	0.170238461615	
927000	-1087.099758	1	97.486016939918	2925.807338062050	0.037828746032	
928000	-1085.963941	1	93.324920997992	3189.878265676006	0.126616467776	
929000	-1086.390060	1	91.168275789290	3162.507299165509	0.114767786107	
930000	-1086.052457	1	92.969768553194	3244.042995493031	0.141360790695	
931000	-1085.599616	1	95.864697686997	3125.901350103200	0.111337745529	
932000	-1085.599971	1	95.212349326000	3221.329809580778	0.139043934606	
933000	-1084.963677	1	98.469801122058	3211.200078241975	0.142020761723	
934000	-1084.697791	1	99.842615935936	3254.456661907830	0.156926199197	
935000	-1085.830564	1	94.072511101057	3178.530708304922	0.124561419708	
936000	-1086.427958	1	92.477817748982	3354.552567582126	0.169057079432	
937000	-1084.897325	1	99.594449600469	3127.921114430757	0.118379048743	
938000	-1085.833381	1	97.255264627711	3034.873972046462	0.082236478025	
939000	-1085.408778	1	96.203561362344	3227.544810560229	0.142601037931	
940000	-1087.268869	1	86.315576538463	3190.901683197577	0.114905773085	
941000	-1087.717473	1	84.231719679108	3247.547052151299	0.126968541970	
942000	-1084.913440	1	98.932095090892	3281.579813641833	0.162655884806	
943000	-1086.635150	1	93.659281646074	3456.146674610374	0.195160734031	
944000	-1085.449872	1	96.744164429859	3121.847318615216	0.111520876156	
945000	-1085.866195	1	96.430365188817	3050.328951581024	0.086554248152	
946000	-1086.027339	1	92.976130860327	3208.848103868596	0.131502335585	
947000	-1088.677267	1	96.069038789243	3833.373645620684	0.274902497109	
948000	-1085.308192	1	98.860837307304	3069.070057544296	0.097217988147	
949000	-1087.172061	1	92.271887367835	3498.777085438987	0.201677361991	
950000	-1086.956257	1	88.014572061583	3190.695813537441	0.117718245790	
951000	-1085.117555	1	99.908525880438	3069.133526475563	0.098977266540	
952000	-1085.333708	1	96.912614770257	3286.415307528161	0.160107956461	
953000	-1085.119865	1	97.910017147404	3279.930832320328	0.160260347860	
954000	-1085.935704	1	95.784204444517	3057.216484707505	0.087973540956	
955000	-1084.668615	1	99.942729701347	3231.850303445361	0.150710127918	
956000	-1087.866180	1	84.662484781571	3325.167231570960	0.147448280707	
957000	-1084.880714	1	99.061412215248	3176.335468455579	0.132686816451	
958000	-1084.759551	1	99.737136107263	3289.480528133275	0.166340238456	
959000	-1084.889653	1	99.969075251285	3111.370216088747	0.113576390920	
960000	-1086.026352	1	96.042679014346	3037.717715597150	0.081334775428	
961000	-1085.025133	1	99.832247208242	3396.539568945828	0.193935794133	
962000	-1085.617254	1	95.512684072789	3286.603542807173	0.157517650934	
963000	-1084.694755	1	99.982067043055	3279.660357939780	0.164151767975	
964000	-1087.978506	1	82.402576014211	3170.252823513147	0.102455504893	
965000	-1086.285295	1	94.588491014328	3037.490999322458	0.078917288323	
966000	-1089.086802	1	76.469005660069	3226.480768144561	0.108402297790	
967000	-1085.621686	1	95.454767693680	3282.872405084376	0.156417967257	
968000	-1086.504492	1	92.061506851759	3352.272651074706	0.167704988135	
969000	-1084.744196	1	99.772037671480	3175.729296624167	0.133771916094	
970000	-1085.456842	1	98.434621053362	3057.780650951848	0.092501684934	
971000	-1087.399028	1	93.382849374752	3574.818126815896	0.219949282986	
972000	-1085.450075	1	97.928589693321	3399.048899343922	0.190622644924	
973000	-1086.900839	1	90.576467186115	3050.687020421806	0.077266442715	
974000	-1084.921354	1	99.444014225715	3129.186946486742	0.118530105045	
975000	-1085.652247	1	98.325583221510	3033.753486209924	0.083546277907	
976000	-1085.220480	1	97.506234704095	3290.620969357921	0.162358004438	
977000	-1087.701378	1	84.272948633898	3124.707532991252	0.091778229803	
978000	-1086.012153	1	96.235876741393	3443.557381048414	0.197599763818	
979000	-1085.764873	1	95.754592461642	3358.704053236557	0.176429267152	
980000	-1086.212163	1	91.999150753901	3199.571038829678	0.127125186728	
981000	-1085.473967	1	96.153686969789	3278.948691628767	0.156680002218	
982000	-1085.033198	1	98.596730680742	3309.351244195098	0.169413982302	
983000	-1084.831651	1	99.663819132636	3319.245308354225	0.174098139274	
984000	-1084.860574	1	99.065832227710	3260.593768609543	0.157164883912	
985000	-1085.213068	1	97.389598020460	3169.013016814663	0.127488868171	
986000	-1087.262796	1	88.821716964175	3042.572775294341	0.071575883117	
987000	-1085.013451	1	99.089356226554	3343.255847319011	0.179155492252	
988000	-1085.002853	1	99.565692241159	3373.381314580515	0.187693179038	
989000	-1089.592223	1	90.899407022633	3789.154625839033	0.254779504947	
990000	-1086.215253	1	95.787652961886	3020.065980704030	0.074337564153	
991000	-1085.535054	1	95.539766646129	3213.131832819699	0.137286213750	
992000	-1085.753038	1	94.551577107043	3252.120395933754	0.146444297326	
993000	-1086.322409	1	96.734442581724	2992.046278566521	0.064939593165	
994000	-1085.904745	1	97.355808164050	3024.027373487367	0.078339689352	
995000	-1085.192414	1	97.803907446192	3307.004561078388	0.167260800263	
996000	-1085.725896	1	94.818408550015	3269.904808069028	0.151763895007	
997000	-1085.033543	1	98.153650250339	3247.510223217852	0.151811588109	
998000	-1085.166500	1	97.677853359993	3164.088079095037	0.126484215394	
999000	-1086.013115	1	95.242468919635	3395.680642514030	0.184384631450	
1000000	-1086.177676	1	93.106811427882	3104.533625477704	0.099769138457	
1001000	-1086.843101	1	93.786221529859	3499.270660612303	0.204927883726	
1002000	-1085.290188	1	96.910387198106	3179.398098403123	0.129795709063	
1003000	-1085.190871	1	99.711952069045	3431.838675496069	0.202145727187	
1004000	-1085.398108	1	98.196306693760	3074.258905097559	0.097939181715	
1005000	-1085.359927	1	98.121157133832	3386.250360680564	0.187916356601	
1006000	-1084.914446	1	99.455654712696	3130.611949290265	0.119012212422	
1007000	-1085.794213	1	94.505693634978	3148.298159977917	0.116104305609	
1008000	-1085.883804	1	97.041410472890	3453.774194118395	0.201617388667	
1009000	-1086.823891	1	97.587259767916	2941.859345686588	0.045202888610	
1010000	-1085.737841	1	98.592368040070	3018.195327445856	0.078102642400	
