# Supplementary material for: Reply to: ‘Reconstructed evolutionary patterns from crocodile-line archosaurs demonstrate the impact of failure to log-transform body size data’
Source: Commun Biol. 2022 Feb 25;5:170. doi: 10.1038/s42003-022-03072-x (PMC8881626; doi:10.1038/s42003-022-03072-x)
Supplement: Supplementary file 4 — Supplementary Data 2 [file 42003_2022_3072_MOESM4_ESM.zip › simulations/log_files/OU/simulated_data_9.txt.Log.txt]

Options:
Model:                           Continuous: Random Walk
Tree File Name:                  tree_simlation_9.nex
Data File Name:                  simulated_data_9.txt
Log File Name:                   simulated_data_9.txt.Log.txt
Save Initial Trees:              False
Save Trees:                      False
Summary:                         False
Seed:                            1250232822
Precision:                       64 bits
Cores:                           1
Analysis Type:                   MCMC
Sample Period:                   1000
Iterations:                      1010000
Burn in:                         10000
MCMC ML Start:                   False
Schedule File:                   simulated_data_9.txt.Schedule.txt
Rate Dev:                        AutoTune
No of Rates:                     1
Test for trait correlation:      True
Kappa:                           Not in use
Delta:                           Not in use
Lambda:                          Not in use
OU:                              Estimate
Min Trans Taxa No:               10
RJ Local Kappa:                  False
RJ Local Lambda:                 False
RJ Local Delta:                  False
RJ Local OU:                     False
Restrictions:
    alpha-1                      None
Prior Information:
    Priors
        alpha-1 - uniform -100.00 100.00 
        OU - exp 1.00 
Tree Information
     Trees:                      1
     Taxa:                       200
     Sites:                      1
Iteration	Lh	Tree No	Alpha 1	Sigma^2 1 	OU	
11000	-1114.892771	1	87.835981206160	4598.479576524704	0.239347560026	
12000	-1112.590109	1	95.925936124409	4419.274785109216	0.224368500391	
13000	-1112.929909	1	98.120191840756	4694.904281529096	0.275911462837	
14000	-1113.120650	1	92.549902094388	4205.077815165818	0.175756188687	
15000	-1111.952702	1	98.386144652154	4317.675661239583	0.209339205027	
16000	-1115.164325	1	93.610769103771	4928.839622428958	0.300022134831	
17000	-1112.103030	1	98.521294850115	4146.237040604709	0.172330851480	
18000	-1113.809086	1	88.918335334610	4182.416333725590	0.165021802886	
19000	-1111.860846	1	99.806434449133	4146.404247431682	0.174484300989	
20000	-1111.947972	1	98.505087580879	4350.577820538122	0.216127181181	
21000	-1112.350754	1	97.155738513907	4432.438463689300	0.229166212690	
22000	-1111.728155	1	99.479790647500	4325.227880285066	0.212885197234	
23000	-1116.589918	1	72.891515267525	4183.369096877391	0.141092046696	
24000	-1111.792147	1	99.228949928422	4346.326902585211	0.216643970253	
25000	-1113.200816	1	93.551743592972	4464.622726107078	0.228034011370	
26000	-1114.942956	1	84.914282483317	4449.725267839543	0.209536742455	
27000	-1113.679974	1	90.567286450242	4096.670055859177	0.148146070992	
28000	-1113.097127	1	92.815818319728	4180.805791302630	0.170899127983	
29000	-1112.186482	1	98.344963758169	4478.619080177393	0.239933394328	
30000	-1111.807750	1	99.559736044655	4188.779612222700	0.183863199621	
31000	-1112.655376	1	95.185612132519	4364.001860993611	0.212576358849	
32000	-1116.357950	1	79.149862195615	4521.946990409418	0.211268220256	
33000	-1112.403374	1	96.224529553705	4327.916345112465	0.207442948535	
34000	-1113.772799	1	90.253823517603	4417.733087178405	0.213521057056	
35000	-1112.247055	1	97.142310065648	4206.047375790467	0.183618054885	
36000	-1113.932961	1	88.135413193155	4233.376136531984	0.174516805873	
37000	-1113.025842	1	93.638602856099	4137.196426564130	0.162374624714	
38000	-1112.185535	1	97.298677254890	4236.228528129200	0.190446720053	
39000	-1112.263444	1	97.150872278074	4193.353499828760	0.180821321634	
40000	-1112.650042	1	95.443818246642	4157.408581234720	0.169902196766	
41000	-1112.788166	1	95.563117052621	4099.465967179719	0.156473164614	
42000	-1112.324131	1	99.340339927096	4051.386606460521	0.150262644497	
43000	-1115.272555	1	81.467636759803	4080.118084378134	0.130906548323	
44000	-1111.921525	1	98.613800551153	4346.041663529621	0.215434315706	
45000	-1114.421288	1	96.504635381330	4928.388590650453	0.306800492229	
46000	-1112.749932	1	99.128575689429	4711.862395283754	0.280849610620	
47000	-1112.740161	1	96.568218319118	4066.493425097251	0.149882692448	
48000	-1112.115409	1	97.558614083954	4283.080784901123	0.200771657909	
49000	-1112.503059	1	97.141527524320	4498.161645190953	0.241001548883	
50000	-1113.355725	1	92.675922573455	4452.469776274899	0.224214198680	
51000	-1111.691470	1	99.713195919294	4254.775126103929	0.198657996153	
52000	-1112.576364	1	95.262911124582	4250.940645165590	0.190058078780	
53000	-1113.047817	1	92.863070223519	4282.033539146331	0.192324717568	
54000	-1112.049837	1	97.929152998505	4253.024827830368	0.195130707056	
55000	-1112.063905	1	98.749238493716	4463.861300574716	0.238069420999	
56000	-1111.979261	1	99.223198166234	4473.922744330708	0.240853004057	
57000	-1111.761044	1	99.325866367607	4269.762292288237	0.201151265138	
58000	-1114.083230	1	96.853102625953	3885.359184884099	0.099254232000	
59000	-1113.295279	1	97.362985735338	3956.595764795745	0.121487548060	
60000	-1112.989251	1	93.215053593304	4300.794567411554	0.196697403970	
61000	-1113.002158	1	97.597215172220	4681.115435057166	0.272570282956	
62000	-1111.676031	1	99.891400614296	4232.848607190648	0.194233430871	
63000	-1117.075932	1	69.918539648972	4172.170644039194	0.134588100078	
64000	-1113.893453	1	94.140396606780	4697.338071084370	0.267605980851	
65000	-1112.786922	1	94.679790212809	4159.664903564363	0.169180683145	
66000	-1112.588912	1	97.949396372880	4047.540707916130	0.147146607323	
67000	-1114.023165	1	87.670082148760	4248.208490419483	0.176788897152	
68000	-1112.936726	1	94.842191162361	4093.775706626841	0.153976947756	
69000	-1111.823088	1	99.305771679746	4394.116726849729	0.226120247002	
70000	-1111.832725	1	99.047009065564	4349.325428320322	0.216896648378	
71000	-1111.950105	1	98.708804820549	4392.698108735248	0.224697180573	
72000	-1112.327447	1	98.220326123090	4094.660981011600	0.159458676937	
73000	-1112.263194	1	97.054508391447	4206.653887668354	0.183602947462	
74000	-1112.507512	1	97.832255564303	4068.499357499138	0.152327241833	
75000	-1113.745604	1	91.598869250617	4034.718286875026	0.134418679924	
76000	-1112.007720	1	98.337293209039	4375.034226947585	0.220587901694	
77000	-1112.098143	1	98.177943588716	4176.006937783288	0.178636072758	
78000	-1112.377894	1	99.675462003535	4648.614774771611	0.271910148117	
79000	-1113.077258	1	93.494695023815	4406.055349669062	0.217353984374	
80000	-1113.543059	1	91.366844009115	4417.322596279186	0.215481430219	
81000	-1111.957753	1	99.710914108708	4121.092342316150	0.168286235909	
82000	-1112.280460	1	97.738802996754	4134.816579316662	0.168371466784	
83000	-1112.236430	1	99.720286405442	4055.306547272089	0.151861393198	
84000	-1113.349695	1	99.591086907254	3912.429196835353	0.111418492843	
85000	-1111.825131	1	99.047434126028	4338.227967113472	0.214691101373	
86000	-1112.015290	1	98.275531461302	4215.447519486207	0.187617066003	
87000	-1112.607285	1	98.298766561700	4032.934881188710	0.143860321218	
88000	-1113.674438	1	89.729457675874	4304.212686156516	0.191355517212	
89000	-1113.318722	1	94.203793727121	4031.705444089365	0.137454088263	
90000	-1113.172105	1	95.336108947323	4023.194020552385	0.136896026114	
91000	-1112.417896	1	96.654443336751	4410.242702353959	0.224079441864	
92000	-1112.004561	1	99.522401933488	4513.981096966678	0.248652541446	
93000	-1112.667944	1	98.991206702322	4682.194288286360	0.275828218891	
94000	-1112.044328	1	98.886401689830	4142.704019233184	0.172098805961	
95000	-1115.709935	1	79.989460158822	4388.978226965335	0.190604423314	
96000	-1112.765398	1	99.398875377682	4732.354078466771	0.284680085522	
97000	-1112.636654	1	96.582518164118	4501.548100627151	0.240477072083	
98000	-1112.631561	1	95.057332158035	4315.635633701533	0.202904196426	
99000	-1112.032434	1	97.976388322789	4302.864949453867	0.205585367360	
100000	-1112.025254	1	98.247214257774	4373.618749261826	0.220143145544	
101000	-1112.835899	1	94.168469553557	4187.863555578871	0.174658137260	
102000	-1112.900750	1	93.989876074411	4363.310278203387	0.210256325883	
103000	-1112.285294	1	96.787019308076	4236.956943204539	0.189719758070	
104000	-1111.844457	1	99.181420804208	4210.826697392292	0.188155046869	
105000	-1111.762541	1	99.474316944071	4372.929418114646	0.222345327106	
106000	-1114.077815	1	91.049353298127	4569.374006375901	0.240965465521	
107000	-1112.202733	1	97.151894754248	4256.123774367666	0.194424482806	
108000	-1112.873061	1	96.960482801306	4605.748039320435	0.258994960942	
109000	-1113.720094	1	89.517350591586	4165.063606608907	0.162174922829	
110000	-1113.451827	1	90.806483683628	4288.719621650226	0.190140236655	
111000	-1112.217407	1	97.509428718283	4399.534302110980	0.223699015067	
112000	-1112.688184	1	98.811108549503	4675.974755034385	0.274430934034	
113000	-1111.804116	1	99.225719512847	4360.706815671410	0.219478996388	
114000	-1113.157597	1	94.365259672250	4512.258131614502	0.237931716858	
115000	-1113.328854	1	92.831195564080	4083.256343971374	0.148346582567	
116000	-1111.859490	1	99.317011991226	4421.163117671102	0.231283586049	
117000	-1113.568554	1	90.105863985924	4255.602796692254	0.182299448834	
118000	-1112.039416	1	98.060073477177	4232.069933421224	0.190868592838	
119000	-1112.935366	1	96.301644527078	4036.143147658479	0.141712329003	
120000	-1112.489850	1	95.689307398805	4264.229375781703	0.193570373148	
121000	-1112.809654	1	94.906599168686	4131.463889275505	0.163049855467	
122000	-1112.634837	1	94.991015628273	4236.955037330006	0.186644093105	
123000	-1113.220662	1	97.899080092758	4751.881559771488	0.284281858258	
124000	-1116.090054	1	76.048556839639	4230.753054313594	0.155174139454	
125000	-1114.253022	1	86.766991836822	4135.130467388014	0.151277533816	
126000	-1113.313225	1	91.542067949705	4294.421183701723	0.192531541098	
127000	-1112.434749	1	96.947596568848	4451.359140183406	0.232227666575	
128000	-1111.714446	1	99.887539819336	4407.637395923238	0.229839125059	
129000	-1112.216551	1	97.662316905155	4166.099267534747	0.175518400205	
130000	-1111.970374	1	98.343431867083	4334.856112528722	0.212708709358	
131000	-1112.000003	1	98.260951856454	4351.377492291762	0.215827745999	
132000	-1112.005513	1	99.158714970177	4138.467561942837	0.171543768204	
133000	-1113.278309	1	93.806420884814	4053.929036022369	0.142548243985	
134000	-1112.373544	1	98.630959250085	4572.281867506972	0.256914319937	
135000	-1112.063698	1	98.176687347192	4392.151882386650	0.223571977592	
136000	-1112.060203	1	97.922960646300	4239.357759397204	0.192201259386	
137000	-1112.159731	1	99.392499462581	4560.230191902253	0.256460713494	
138000	-1111.931180	1	99.728121610155	4503.194010004596	0.247156760958	
139000	-1115.810671	1	83.269665287515	4587.124294904796	0.228901637333	
140000	-1112.404792	1	96.118950716945	4284.869149432647	0.198582792964	
141000	-1112.034765	1	99.280805587674	4121.906404114118	0.167786499666	
142000	-1112.023800	1	98.116687096769	4237.096416218306	0.192051876141	
143000	-1112.646335	1	99.390447176832	3997.130350491082	0.135825618925	
144000	-1111.866738	1	98.787577012079	4307.143682909994	0.207935222256	
145000	-1112.762518	1	99.951003062364	3969.254733461979	0.128802243884	
146000	-1111.969888	1	98.291376358438	4270.226699915579	0.199401005157	
147000	-1113.048998	1	93.606940775727	4403.609224427280	0.217111175862	
148000	-1112.074306	1	97.860570602808	4237.116334537644	0.191611008590	
149000	-1111.958322	1	99.777294775197	4117.374081533655	0.167493525109	
150000	-1113.291109	1	94.275471891961	4034.656982468205	0.138323477982	
151000	-1114.031232	1	97.166391648762	4885.577235849030	0.302342574765	
152000	-1112.121246	1	99.025563583342	4515.166410522900	0.247836974313	
153000	-1114.609705	1	90.568719181714	3930.919674975456	0.104694007387	
154000	-1113.742077	1	89.168524344073	4221.829134880667	0.173797221714	
155000	-1113.243957	1	94.247074134983	4045.053703451264	0.140951725066	
156000	-1113.453234	1	97.776788592194	3931.250560762212	0.114634221576	
157000	-1111.908884	1	99.602048492561	4143.079695115065	0.173362384315	
158000	-1111.831180	1	99.428089575667	4189.864272901704	0.183884815690	
159000	-1112.819186	1	94.718372296094	4141.438495923850	0.165068038668	
160000	-1115.897450	1	77.164089317708	4128.436364582230	0.135662640248	
161000	-1111.929224	1	99.667824361104	4132.242749347751	0.170895044908	
162000	-1112.370926	1	98.567765283643	4069.745280246882	0.153777948117	
163000	-1114.060345	1	87.937204081922	4332.714427724897	0.193771245703	
164000	-1112.297153	1	99.089599173409	4582.308391774988	0.259590155223	
165000	-1113.782472	1	93.514474310364	4635.811680718326	0.256651483862	
166000	-1117.456320	1	91.736786183507	3732.082725987417	0.037083062385	
167000	-1116.511028	1	73.843931614557	4260.384794981026	0.157580370992	
168000	-1116.612068	1	87.596351453994	3804.857791560150	0.060244178918	
169000	-1113.621724	1	98.358409713800	4864.848319122062	0.302197798820	
170000	-1113.152103	1	92.408779380757	4305.503867297841	0.196225898501	
171000	-1115.054141	1	83.203904631096	4372.273955090381	0.193022756197	
172000	-1112.959604	1	94.521737245032	4451.282183937209	0.227515021454	
173000	-1112.125182	1	98.325651334904	4447.881995697619	0.234301713468	
174000	-1111.824309	1	99.294239708940	4209.503907728206	0.188055892196	
175000	-1114.058982	1	87.640543604506	4162.826805579060	0.158758657796	
176000	-1112.870084	1	98.626849420677	4710.963056946228	0.279576528655	
177000	-1112.950399	1	95.876054918708	4047.536390851515	0.144018443466	
178000	-1112.781225	1	94.261129820902	4226.444218059851	0.183175479421	
179000	-1112.688526	1	94.683165147640	4255.297817702858	0.189972538780	
180000	-1112.030357	1	98.464617269552	4182.655770530935	0.180625265171	
181000	-1112.925736	1	94.091592309313	4391.701639185718	0.215798365943	
182000	-1112.357524	1	96.711730123389	4186.822627324292	0.178629758091	
183000	-1113.441934	1	92.159826462768	4084.443726964983	0.147619169547	
184000	-1114.579870	1	97.036033237348	3844.517709270955	0.086082820110	
185000	-1112.129343	1	97.529343107059	4317.720649382760	0.207781459414	
186000	-1112.732397	1	94.472859434504	4243.384480440298	0.187119563202	
187000	-1112.130864	1	98.457552836914	4464.824116305410	0.237661825503	
188000	-1114.200201	1	91.865460696536	3955.323132283034	0.113467560538	
189000	-1114.480818	1	85.501214109683	4130.643204562255	0.148362773041	
190000	-1114.027329	1	87.745357749157	4174.996202411214	0.161573797970	
191000	-1112.316108	1	98.277889218563	4094.896584073557	0.159607352252	
192000	-1111.691271	1	99.858457231869	4225.532360828184	0.192573857971	
193000	-1112.969914	1	94.781348799961	4087.575495966978	0.152373870613	
194000	-1112.109703	1	99.025332194633	4510.595850893073	0.247027954111	
195000	-1112.488161	1	96.827956308048	4463.611411331118	0.234212367746	
196000	-1113.909561	1	94.751569327882	3934.610113571769	0.111465177057	
197000	-1114.506468	1	86.666406093134	4050.039789233883	0.131131629337	
198000	-1112.399502	1	96.951966347343	4144.774823390799	0.169432283669	
199000	-1112.887710	1	97.784311691964	4001.742461742287	0.134739432919	
200000	-1113.171247	1	92.807767687236	4380.669594956223	0.211380093899	
201000	-1113.910327	1	88.369417052701	4278.220655816967	0.183952777628	
202000	-1112.206579	1	97.514567128249	4393.022766641285	0.222473834581	
203000	-1118.928842	1	59.671076871352	4007.406581296810	0.084397034598	
204000	-1112.459235	1	95.883316002040	4241.277226433661	0.189085756603	
205000	-1114.806764	1	93.512498337554	3868.258030525034	0.089372851413	
206000	-1114.531764	1	86.051534701371	4383.830259988052	0.199964186293	
207000	-1111.791658	1	99.535129736834	4200.395189535689	0.186437959842	
208000	-1111.802274	1	99.300314694190	4225.097015755538	0.191504952798	
209000	-1111.648784	1	99.926228061928	4352.769973289825	0.219239824702	
210000	-1112.640593	1	95.376488625179	4381.310860434329	0.216227814929	
211000	-1112.018733	1	99.270321267523	4127.394180830418	0.169087808586	
212000	-1113.019616	1	92.981784034174	4265.838393639446	0.189235797383	
213000	-1113.640389	1	92.400170669204	4028.713751819716	0.134042133729	
214000	-1113.104243	1	92.921231743961	4353.364284078495	0.206427046271	
215000	-1115.304879	1	84.259771126669	4514.693665787236	0.219207713282	
216000	-1112.982411	1	95.618041434526	4546.055968676724	0.246220155310	
217000	-1115.137750	1	81.544104497553	4149.249698482949	0.146566423226	
218000	-1113.935044	1	89.550509043668	4072.463362957065	0.140815610473	
219000	-1111.910613	1	98.764441364304	4222.790819420665	0.190069926882	
220000	-1111.990926	1	98.172650493660	4288.512310664979	0.202994136744	
221000	-1114.911715	1	87.760802328933	3948.301701195721	0.105879896189	
222000	-1113.279265	1	98.604718180100	4805.160980793288	0.293977964967	
223000	-1112.297743	1	96.733624570843	4234.174426074700	0.189031928475	
224000	-1114.485421	1	88.684685776065	4541.692055909831	0.231854544514	
225000	-1112.127320	1	97.575414626470	4241.310912333527	0.192015716516	
226000	-1111.916575	1	98.559703329553	4317.072858174309	0.209535899117	
227000	-1112.373621	1	99.405487467328	4040.121644835370	0.147422108350	
228000	-1111.808409	1	99.489060634759	4195.878199986105	0.185344968947	
229000	-1113.737429	1	93.594842887832	3979.786241288434	0.122707206132	
230000	-1113.096366	1	94.194310460825	4477.427857638017	0.231531799162	
231000	-1112.437354	1	96.273504716949	4370.278948256442	0.215792927154	
232000	-1113.033068	1	92.908049310515	4259.746003098589	0.187859839156	
233000	-1112.720863	1	95.388843214628	4131.802849321852	0.163894856172	
234000	-1111.809724	1	99.090376603333	4267.481602710818	0.200248347693	
235000	-1112.744432	1	94.434633643763	4232.590411067550	0.184774962425	
236000	-1113.147809	1	97.532868681807	4713.336436508959	0.277499302096	
237000	-1112.165825	1	98.042972151315	4436.805923088365	0.231703213895	
238000	-1112.753748	1	94.345848756785	4262.329751313718	0.190852180843	
239000	-1111.788252	1	99.166139325432	4289.052171120381	0.204900139258	
240000	-1111.989057	1	99.550374312574	4120.645686673559	0.167918425776	
241000	-1112.190344	1	99.588345550503	4585.786246062339	0.261246222950	
242000	-1111.925799	1	98.788804888566	4387.195946807051	0.223795132596	
243000	-1112.667267	1	94.787573529819	4263.374376994748	0.191829880931	
244000	-1112.333407	1	96.508902948019	4247.850905443839	0.191557491000	
245000	-1113.453132	1	90.792807983401	4286.893110911389	0.189753708874	
246000	-1112.641722	1	95.610772749202	4147.207624423250	0.167830043555	
247000	-1112.145239	1	99.476901857669	4083.700569444688	0.158712256748	
248000	-1112.050515	1	98.034699132045	4354.670783563301	0.216051473740	
249000	-1113.067880	1	95.536574686522	4566.773962597716	0.249549654469	
250000	-1114.153370	1	90.839964447183	3985.140443049573	0.120294376570	
251000	-1111.789448	1	99.281762022554	4240.757151040027	0.194879501265	
252000	-1112.982739	1	94.290859733524	4109.643149938152	0.156936922400	
253000	-1112.319506	1	99.607311611022	4627.008108480077	0.268200719961	
254000	-1113.909275	1	89.367865134840	4089.705570512892	0.144689290917	
255000	-1111.747161	1	99.948235399789	4437.559077106524	0.235608104974	
256000	-1112.009411	1	99.154705708461	4480.665491001573	0.241936165373	
257000	-1112.342847	1	97.303279944119	4444.590606756141	0.231687820144	
258000	-1111.983639	1	98.212457100089	4279.462517488418	0.201189573468	
259000	-1111.779364	1	99.342493122381	4238.607508566723	0.194521203638	
260000	-1112.345507	1	96.706139801809	4195.324071763869	0.180513604675	
261000	-1111.933377	1	99.068540448677	4432.744751745754	0.232965248421	
262000	-1112.123753	1	99.739245645329	4077.861751405943	0.157655148615	
263000	-1113.617605	1	97.212256400480	4802.261524639094	0.290313655520	
264000	-1113.123383	1	93.738289481004	4096.463933932242	0.152926850304	
265000	-1112.090211	1	97.754284455148	4243.863266642220	0.192872965312	
266000	-1112.024585	1	98.668290764853	4166.760189462528	0.177338291155	
267000	-1113.400695	1	91.278008187156	4165.547698133457	0.165058877385	
268000	-1116.071443	1	99.573985556973	5365.590438290813	0.371075880443	
269000	-1111.744005	1	99.644515015118	4389.449361984379	0.225877283531	
270000	-1113.209807	1	94.546735438024	4041.518604210830	0.140491657120	
271000	-1112.955859	1	93.485432475765	4194.372865197359	0.174967500684	
272000	-1112.431483	1	98.588780911425	4056.365092495125	0.150396603147	
273000	-1111.891337	1	98.692686837690	4322.962226936093	0.210970152912	
274000	-1113.804867	1	91.158514569938	4496.901144337538	0.229074529049	
275000	-1112.615410	1	95.116192760668	4228.810663758227	0.185123626079	
276000	-1113.735820	1	93.120804200169	3991.612777091867	0.125266777277	
277000	-1112.035082	1	99.616940365135	4534.231726247483	0.252417872197	
278000	-1112.816552	1	97.109072948405	4599.417214115204	0.258260845132	
279000	-1112.446077	1	97.958377118149	4077.266578764042	0.154728348585	
280000	-1113.279314	1	98.102258498103	3944.415336587891	0.118982792773	
281000	-1112.387099	1	97.384402347894	4121.019025729402	0.164526011405	
282000	-1114.592179	1	93.846071927122	4830.960559810637	0.286838233985	
283000	-1112.408381	1	96.829777717857	4425.714747594190	0.227293155047	
284000	-1112.678986	1	94.988141138978	4350.512911878150	0.209617589232	
285000	-1114.796365	1	93.782591266252	4867.799172055124	0.291937258045	
286000	-1115.032715	1	98.024837629980	5114.554186822576	0.335626631230	
287000	-1112.504215	1	97.614301163870	4078.035946841323	0.154387434758	
288000	-1113.082630	1	95.169102345881	4545.837181046581	0.245273896695	
289000	-1111.698236	1	99.855443513785	4220.619339607203	0.191487366578	
290000	-1113.410460	1	96.252465672750	4701.941607536709	0.272894808505	
291000	-1114.082980	1	90.434248214268	4533.939333293600	0.233929797797	
292000	-1113.018315	1	95.436028320179	4049.253071428041	0.143797877102	
293000	-1114.362010	1	85.872777225914	4258.159517959317	0.175870550040	
294000	-1113.078358	1	93.209933545324	4374.621823227079	0.210978142001	
295000	-1114.676669	1	84.054194430953	4186.557539567550	0.158330496014	
296000	-1112.609333	1	96.002493990052	4131.559356511134	0.164815461669	
297000	-1112.189937	1	97.232642967425	4317.087537646789	0.207114147082	
298000	-1113.311662	1	91.586724896151	4192.021489119323	0.171365501882	
299000	-1115.369234	1	80.501569447508	4280.791352843463	0.171696816398	
300000	-1112.005161	1	98.589258323086	4183.338215923828	0.180989404004	
301000	-1111.998983	1	99.415456764675	4125.167476479360	0.168789097089	
302000	-1112.013813	1	98.115216257662	4328.121202148288	0.210941663272	
303000	-1112.982214	1	94.778615484720	4084.409218107266	0.151595143477	
304000	-1112.257448	1	96.977738486691	4225.398357030030	0.187560946560	
305000	-1114.782190	1	83.849848729028	4298.316654473475	0.180413660842	
306000	-1112.594337	1	95.160576002815	4260.662725037494	0.191911874493	
307000	-1111.840649	1	99.916071823926	4146.226121700461	0.174623433812	
308000	-1112.595740	1	96.167603251288	4125.653323033096	0.163687298561	
309000	-1112.131274	1	97.558319022450	4240.499236033420	0.191812239915	
310000	-1113.094756	1	97.985254680041	4727.249293958348	0.280677688682	
311000	-1118.992094	1	86.235779244788	5245.823736459668	0.322312677215	
312000	-1112.294514	1	96.825883601100	4345.619436023637	0.212032115620	
313000	-1111.764582	1	99.703909450198	4197.027120601502	0.185970801353	
314000	-1112.997795	1	99.192680503211	4775.287678033730	0.290832901481	
315000	-1112.463246	1	98.954710006826	4038.210988413217	0.146236961041	
316000	-1112.788724	1	94.553740389544	4366.039177268188	0.211806324213	
317000	-1112.513515	1	96.702743566747	4462.692035183280	0.233800402665	
318000	-1112.899991	1	99.554261779622	3960.618266517554	0.125750153130	
319000	-1112.007508	1	99.598459057817	4112.840181151029	0.166103364123	
320000	-1112.144057	1	97.513273625566	4235.385155614786	0.190636653346	
321000	-1112.955962	1	99.114274867728	4760.944012155549	0.288455197930	
322000	-1112.822340	1	96.585586162384	4564.767441606935	0.251369470845	
323000	-1112.196688	1	99.311159425310	4566.343149802065	0.257338771319	
324000	-1114.744085	1	97.602088383329	3827.505587555303	0.080947335334	
325000	-1113.312418	1	94.545097501580	4572.720041309870	0.248517384435	
326000	-1113.425795	1	97.734641630067	4788.990453392084	0.289533920933	
327000	-1112.826894	1	94.031199131903	4300.031887795366	0.197974494141	
328000	-1112.370322	1	96.347090957572	4316.027705164133	0.205297883162	
329000	-1111.893332	1	99.855874987922	4132.470721378028	0.171256868358	
330000	-1113.949961	1	91.252030997482	4546.398539715085	0.237585151318	
331000	-1115.858957	1	77.241150865513	4168.309080129828	0.144292076904	
332000	-1113.144687	1	96.482924846756	3996.178119722086	0.131329106681	
333000	-1112.236026	1	96.964350750603	4269.756663978071	0.196952819099	
334000	-1112.644927	1	96.606145524091	4506.572303108029	0.241405624779	
335000	-1113.826243	1	91.480854603545	4022.736001778314	0.131164155307	
336000	-1111.955583	1	98.556900106906	4219.245668386850	0.188934760424	
337000	-1116.841487	1	88.446230941579	3784.442102559275	0.053820859838	
338000	-1112.904458	1	93.910954927771	4354.429346649420	0.208415421846	
339000	-1115.125904	1	99.198982172724	5188.326120334556	0.348207942258	
340000	-1113.191892	1	93.709731512434	4078.712040719086	0.148568368791	
341000	-1112.036430	1	98.804698213816	4456.508722757882	0.236836091351	
342000	-1112.223036	1	97.491198073248	4400.654508706798	0.223876030505	
343000	-1111.792462	1	99.319327880552	4369.643282088309	0.221407882930	
344000	-1112.674874	1	96.912352696421	4067.514061731168	0.150666027794	
345000	-1113.631694	1	91.335303194364	4450.131672366299	0.221283019786	
346000	-1112.116105	1	97.558902194598	4275.003360140774	0.199096820873	
347000	-1113.821700	1	88.750742023033	4211.849273243952	0.171032004189	
348000	-1113.105167	1	93.967524286510	4462.091477147713	0.228382231205	
349000	-1112.579919	1	96.656098300356	4102.836089032929	0.158997557259	
350000	-1112.418731	1	96.734555904495	4420.284537543035	0.226103361500	
351000	-1112.456657	1	96.797075255117	4134.016501493640	0.166665159135	
352000	-1112.907400	1	96.760594951927	4026.888095498035	0.139971464563	
353000	-1112.011864	1	99.729755477010	4535.322996219818	0.252845091273	
354000	-1112.508523	1	97.012930423019	4489.077279514496	0.239135465775	
355000	-1112.697064	1	94.690932902980	4303.017280363546	0.199734920616	
356000	-1114.071938	1	97.054630357038	4887.956131744052	0.302416195595	
357000	-1112.361965	1	98.349495595848	4080.533967944030	0.156154469417	
358000	-1113.983148	1	93.138888063255	4663.645081918508	0.260255890534	
359000	-1116.175379	1	75.480382398051	4129.117257031433	0.133410550697	
360000	-1111.937202	1	99.319192664378	4464.129335683770	0.239261461093	
361000	-1112.982334	1	93.170148580971	4259.322989056345	0.188218802226	
362000	-1112.525266	1	95.760563156553	4195.583248087834	0.178991593670	
363000	-1112.477041	1	98.426923610170	4052.992566636684	0.149281073942	
364000	-1112.310217	1	96.893142875642	4372.484788397214	0.217373610646	
365000	-1112.880308	1	94.847311763804	4110.495793883218	0.158007481953	
366000	-1113.267994	1	98.527112088689	4798.303707011033	0.292768404473	
367000	-1112.634954	1	97.701522644862	4586.391349498818	0.257337103864	
368000	-1112.138583	1	98.623974565120	4484.976552456866	0.241639324630	
369000	-1112.373811	1	96.322966179836	4240.480835133754	0.189672384128	
370000	-1114.964298	1	85.359026916035	3998.517421578248	0.116220935340	
371000	-1112.109865	1	99.669163890843	4565.343182382316	0.257926620716	
372000	-1112.919074	1	94.597545595366	4440.857079953285	0.225781608734	
373000	-1112.358040	1	97.147441760792	4435.251151552979	0.229668640685	
374000	-1113.308164	1	98.319363233402	3937.353360217629	0.117201825333	
375000	-1112.025145	1	98.289308022229	4206.090950265698	0.185576699798	
376000	-1111.704538	1	99.571692278285	4306.189523612401	0.209177557228	
377000	-1111.764017	1	99.764617874274	4423.005555122642	0.232511931815	
378000	-1113.930603	1	88.478286950056	4315.931263475788	0.191494038516	
379000	-1113.172896	1	92.431311174731	4177.264097285321	0.169496996686	
380000	-1114.972001	1	82.370144518169	4207.504975141627	0.160102732381	
381000	-1114.096591	1	87.317456410580	4262.501889325174	0.179088610784	
382000	-1114.081857	1	91.675607135845	4606.454687683481	0.248207034745	
383000	-1115.814483	1	83.915224491829	3912.772811856430	0.090528942121	
384000	-1113.942810	1	90.314389416521	4038.816168189629	0.133594533170	
385000	-1113.576408	1	90.117812226880	4199.605221128264	0.170631523409	
386000	-1112.368104	1	98.069227912517	4091.265451580125	0.158383668026	
387000	-1112.603477	1	98.120786337105	4039.178661209086	0.145231031202	
388000	-1112.063773	1	98.701033728145	4458.629567803459	0.237017723236	
389000	-1112.262842	1	97.152753356200	4378.174377750494	0.218953672750	
390000	-1112.096599	1	97.721020625120	4329.903258988923	0.210572110456	
391000	-1112.353664	1	96.720633798775	4188.168832917281	0.178945371823	
392000	-1114.284302	1	94.164806776674	4784.168451774215	0.280744698438	
393000	-1112.365175	1	98.727948624449	4064.889539755154	0.152791946433	
394000	-1112.367437	1	96.773290686909	4395.007730174794	0.221441918214	
395000	-1111.744329	1	99.641798849126	4217.728243629404	0.190477841396	
396000	-1114.523948	1	87.229060812376	4024.642369239249	0.125575309940	
397000	-1114.760486	1	94.783628030428	4908.917259074910	0.300011254287	
398000	-1114.317895	1	86.158356846499	4166.728608239376	0.157322295286	
399000	-1113.239904	1	99.980807472886	3916.938716682255	0.113340303458	
400000	-1112.802862	1	97.959132954831	4651.755968558046	0.268656239723	
401000	-1111.625988	1	99.953441487024	4312.800760363222	0.211236688651	
402000	-1113.592791	1	92.923669427956	4549.021265309564	0.241312654115	
403000	-1114.879936	1	86.571787995206	3979.808446935864	0.112932705001	
404000	-1113.845980	1	91.112150381941	4030.996286573058	0.132759598136	
405000	-1112.460929	1	96.467335820977	4156.859348693479	0.171438984820	
406000	-1112.877166	1	93.767012634204	4296.314519960042	0.196766819645	
407000	-1111.754653	1	99.476478872694	4365.167144470419	0.220831129559	
408000	-1113.284157	1	92.677017423205	4105.014959931785	0.153341155251	
409000	-1111.927116	1	98.626876117183	4356.223786777903	0.217467223332	
410000	-1112.879201	1	94.795131408299	4441.899099791801	0.226347524654	
411000	-1112.319265	1	97.879315147440	4114.012154195457	0.163634248170	
412000	-1112.042533	1	99.247270120699	4121.441322868178	0.167620247340	
413000	-1115.247645	1	81.753921192559	4071.998589755832	0.129407687439	
414000	-1113.438733	1	93.100035767379	4045.478911852762	0.139360983765	
415000	-1111.961892	1	98.348250366633	4320.926370244497	0.209925575806	
416000	-1112.427193	1	96.274590597324	4195.781148489324	0.179892774699	
417000	-1113.609293	1	90.450413827599	4358.520509656574	0.203002199827	
418000	-1112.653134	1	95.308909684395	4380.283575339023	0.215907559752	
419000	-1112.466393	1	95.975422984301	4341.587926017442	0.209681795572	
420000	-1112.712730	1	98.084116684063	4635.251427763087	0.266243901349	
421000	-1112.050634	1	97.907261928810	4260.270140644272	0.196625853728	
422000	-1113.728721	1	95.805827000852	4750.428904636965	0.279353676761	
423000	-1112.558252	1	96.446652930956	4121.112957750389	0.163054633815	
424000	-1112.208555	1	99.620507539225	4064.380665251503	0.154042380132	
425000	-1112.198348	1	97.378257911032	4208.503657539572	0.184558669076	
426000	-1111.981100	1	98.236288566244	4310.435461333541	0.207598534948	
427000	-1112.865027	1	94.905975634350	4112.026545920437	0.158464034303	
428000	-1114.490685	1	86.685940870618	4053.252069204188	0.131949615189	
429000	-1112.212997	1	97.876476910048	4442.361196718757	0.232401538341	
430000	-1112.049539	1	98.347861289477	4184.351351003640	0.180812525375	
431000	-1112.676019	1	96.292081366605	4094.307579539553	0.156353594420	
432000	-1116.219197	1	83.320063390799	3881.547487283282	0.080330653588	
433000	-1111.932775	1	99.409599844298	4471.760800140057	0.240836380212	
434000	-1112.374872	1	99.474278486451	4037.756819923574	0.146904445310	
435000	-1112.684602	1	94.826194884640	4323.727833880631	0.204093051832	
436000	-1113.631446	1	93.207762533376	4577.961918183162	0.246673915788	
437000	-1113.960537	1	88.010846621243	4250.267178139496	0.177761884475	
438000	-1115.871562	1	81.447071220459	4514.526775511488	0.214130969469	
439000	-1112.653136	1	95.689291706468	4425.623870535040	0.225087734433	
440000	-1112.163604	1	97.856769468027	4412.679956737478	0.226844587053	
441000	-1113.902564	1	90.430846916637	4043.328084497026	0.134902870109	
442000	-1111.745417	1	99.737374317937	4406.286785901621	0.229287741645	
443000	-1112.858856	1	96.541988587009	4042.788655020951	0.143795171746	
444000	-1113.291834	1	91.630823250769	4205.777950742290	0.174403706396	
445000	-1115.416478	1	85.832401503699	3923.897053962015	0.096312621804	
446000	-1112.581338	1	95.225035790593	4274.189892599585	0.194821153251	
447000	-1112.861887	1	99.299911129296	4749.711703413132	0.287151403972	
448000	-1114.499257	1	99.576620176534	3824.045691137431	0.082251135312	
449000	-1111.845879	1	98.955771412691	4251.552408696843	0.196625114477	
450000	-1113.330270	1	94.750859046181	4591.050672501321	0.251967411419	
451000	-1113.587883	1	91.453374188970	4442.856419277410	0.220214865826	
452000	-1113.920475	1	90.927279911270	4022.445341870307	0.130291451873	
453000	-1113.387312	1	97.486501579985	3943.559673696885	0.117872431222	
454000	-1112.153347	1	98.452961575091	4132.979008236440	0.169093098437	
455000	-1112.301292	1	96.687091478611	4316.568181957370	0.206020476716	
456000	-1111.849015	1	98.867854235406	4295.193506823770	0.205629427581	
457000	-1112.237199	1	99.476902044869	4592.351112035772	0.262118789239	
458000	-1113.769269	1	89.052307983401	4259.621395869432	0.181366354348	
459000	-1113.057860	1	93.179081524843	4357.484499934128	0.207676938807	
460000	-1113.476517	1	90.660474103804	4283.814157908303	0.188915455336	
461000	-1112.252670	1	97.023612793803	4221.108861048347	0.186709745707	
462000	-1112.987135	1	94.353282846497	4104.680575153252	0.155849032012	
463000	-1112.076482	1	98.359112548151	4169.858723938139	0.177534856004	
464000	-1111.630935	1	99.935121490086	4318.715355829095	0.212410114561	
465000	-1112.542023	1	95.965920346760	4397.152262410913	0.220320239102	
466000	-1115.177563	1	81.422350679266	4261.782505722654	0.169483310388	
467000	-1113.030621	1	94.335165034895	4463.853072437504	0.229402216061	
468000	-1112.556204	1	96.659812427316	4109.574939253587	0.160631535666	
469000	-1113.702771	1	89.603213448326	4307.722149225310	0.191823947075	
470000	-1112.790919	1	94.448725028119	4351.640099541842	0.208854225559	
471000	-1112.563010	1	96.475640005161	4462.592036847134	0.233336679036	
472000	-1113.588338	1	90.277565436513	4321.840053388344	0.195718177823	
473000	-1113.985102	1	92.182232197143	3977.516737006968	0.120095457989	
474000	-1112.193731	1	97.275078487850	4336.673605717266	0.211096949532	
475000	-1114.192002	1	89.402517052944	4019.079192182086	0.127238035591	
476000	-1111.768877	1	99.528999584231	4216.034703987929	0.189908073504	
477000	-1112.384550	1	98.355196496308	4554.724866539236	0.253334881517	
478000	-1111.975841	1	98.505857136499	4211.246212098655	0.187087027971	
479000	-1114.476024	1	85.191825552188	4184.592123584775	0.159667038751	
480000	-1112.871059	1	96.229565377463	4554.593159759492	0.248915713626	
481000	-1112.220791	1	98.350761897395	4117.597665668944	0.165251682985	
482000	-1112.011938	1	99.021033446749	4467.993879956393	0.239367439757	
483000	-1112.742829	1	98.695437652164	4000.274909932734	0.135671743577	
484000	-1112.516897	1	95.561861429673	4288.483176749882	0.198337224697	
485000	-1113.268737	1	91.880754489888	4318.448002740976	0.197846610699	
486000	-1111.760111	1	99.527891174608	4222.819704467891	0.191401425759	
487000	-1113.288166	1	92.876797143595	4092.668830752281	0.150694060764	
488000	-1112.365473	1	98.299008629010	4543.754891985674	0.251328689289	
489000	-1113.221945	1	97.009632566208	3973.104217958839	0.125688357462	
490000	-1115.228220	1	87.462862535421	3916.491388066112	0.096307082503	
491000	-1112.484378	1	96.979356726321	4113.748412055949	0.162140310309	
492000	-1113.081571	1	92.753045173237	4206.280467826187	0.176348710867	
493000	-1113.378706	1	93.173453673510	4055.892382770368	0.142099144350	
494000	-1115.076039	1	87.562389534755	4627.182800193539	0.243295087400	
495000	-1111.887950	1	98.950142861389	4384.604011480913	0.223605460309	
496000	-1112.582413	1	95.251913987341	4240.736095046430	0.187889642353	
497000	-1113.179852	1	92.312069668569	4315.009142970621	0.197928057510	
498000	-1119.173674	1	87.903807737927	3690.893846765181	0.013683293524	
499000	-1113.429784	1	98.411941881063	3923.103209835869	0.113061552007	
500000	-1112.165714	1	98.615928238252	4495.662367054131	0.243536335066	
501000	-1112.864872	1	96.787794955518	4591.713192713487	0.256305675258	
502000	-1111.969374	1	98.332664450019	4253.136776229710	0.195863934255	
503000	-1112.097955	1	97.680929066047	4317.254957540305	0.207964164196	
504000	-1112.572812	1	95.328475968640	4231.291148139218	0.186013376805	
505000	-1112.015569	1	98.689189929127	4169.014990200599	0.177891226290	
506000	-1112.868596	1	93.996396525044	4339.634714415551	0.205716050135	
507000	-1112.508803	1	95.685601956346	4224.386197036071	0.185140544082	
508000	-1111.992361	1	99.185025923148	4476.014080942969	0.241155416796	
509000	-1114.185602	1	91.814036926517	4639.665894478082	0.253756735877	
510000	-1112.673606	1	94.761468530621	4278.669084708644	0.194931198311	
511000	-1112.607024	1	96.117001904573	4447.482727891674	0.229905052082	
512000	-1111.721401	1	99.602247389668	4357.625538384764	0.219586198735	
513000	-1113.583549	1	92.586692424570	4033.680006338564	0.135593173393	
514000	-1112.261935	1	98.398954690234	4514.368221053195	0.246409364720	
515000	-1113.693496	1	91.547255406361	4047.721388397177	0.137641141962	
516000	-1113.579865	1	90.146233099125	4188.643287452764	0.168318977159	
517000	-1115.146352	1	81.571443550871	4137.018178239854	0.143938343481	
518000	-1113.426984	1	96.577069358435	3956.255047925677	0.120285115570	
519000	-1112.319275	1	98.911138346595	4575.925587936648	0.258126948807	
520000	-1112.033677	1	98.112899969515	4227.297001675176	0.189925446814	
521000	-1112.821790	1	95.764148725187	4502.800679301605	0.239063353091	
522000	-1113.230772	1	92.499298417409	4378.630954443468	0.210438206034	
523000	-1111.830992	1	99.197023235214	4381.262490615004	0.223433358505	
524000	-1112.992834	1	94.314985121696	4105.037323616773	0.155875018801	
525000	-1113.059196	1	93.908342699089	4437.980700260859	0.223951548310	
526000	-1112.801327	1	95.018524057898	4428.075164066631	0.224258861381	
527000	-1113.346042	1	91.332777159584	4207.698750349702	0.174328917486	
528000	-1113.491430	1	91.161841849876	4128.352630324445	0.156463686036	
529000	-1111.739760	1	99.602332688259	4227.408125424978	0.192537658592	
530000	-1115.725070	1	78.171313631972	4132.642767249677	0.138026902857	
531000	-1111.923485	1	98.509918920335	4305.031587427109	0.206997117474	
532000	-1112.296284	1	96.900801338091	4362.293667010963	0.215420909145	
533000	-1113.158902	1	93.767690391746	4084.824842646366	0.150151665617	
534000	-1114.678979	1	85.567401983447	4404.228653835856	0.202768199897	
535000	-1114.663888	1	86.861874449914	4484.670964446316	0.218974020101	
536000	-1112.081352	1	97.755095394069	4314.133219615129	0.207469941508	
537000	-1112.445605	1	96.726169368100	4433.361807159656	0.228504041377	
538000	-1111.835185	1	99.065457173172	4357.273284158758	0.218500431486	
539000	-1112.042136	1	97.972599754899	4325.903334102481	0.210235122463	
540000	-1112.239601	1	96.984457989077	4314.807053641687	0.206205544694	
541000	-1113.326842	1	95.768175217545	3987.031245639270	0.127792751720	
542000	-1116.509412	1	82.824704173582	4710.861089354882	0.246527146528	
543000	-1111.796008	1	99.916315071418	4460.434527517722	0.239786157835	
544000	-1111.761744	1	99.312788433074	4321.640766018743	0.211849582507	
545000	-1114.201554	1	91.079271331582	4603.147771215557	0.246480496057	
546000	-1111.976339	1	98.807723302332	4424.397529964984	0.230892138936	
547000	-1112.863601	1	94.663055906928	4127.793624877831	0.161806120184	
548000	-1111.852240	1	98.863383327618	4312.232567742246	0.209111313145	
549000	-1112.221183	1	97.449233274078	4184.424589579133	0.179322667692	
550000	-1111.962112	1	99.474985642707	4133.252194006784	0.170821101727	
551000	-1112.568392	1	95.393037724049	4322.072663392477	0.204783128364	
552000	-1111.773381	1	99.398788141965	4367.467484477373	0.221133890162	
553000	-1114.335350	1	89.914874513325	3980.411577122767	0.117719267335	
554000	-1113.085912	1	97.807316062926	4714.585131050208	0.278306609343	
555000	-1112.569913	1	95.717282846360	4381.722014221164	0.216940412108	
556000	-1111.862434	1	99.197119635645	4197.431489172166	0.185195470656	
557000	-1113.908636	1	88.607228126993	4318.100328275180	0.192130275735	
558000	-1114.001418	1	97.437796678167	3884.533553842582	0.099769045680	
559000	-1112.532302	1	96.850511087063	4106.430135572373	0.160173401401	
560000	-1113.046263	1	97.016756813670	4656.666247795867	0.267402030095	
561000	-1117.010509	1	80.074463095063	4694.982603703652	0.238980376693	
562000	-1114.466386	1	85.742454993148	4116.193919089793	0.145454618086	
563000	-1116.583820	1	83.997253469874	4772.438286625099	0.257586241046	
564000	-1112.670307	1	99.717957843413	4728.561846486221	0.284816816518	
565000	-1112.831218	1	99.474028572972	3970.616313751068	0.128506555977	
566000	-1113.257822	1	92.897192411322	4431.603873090819	0.220896570807	
567000	-1112.347180	1	99.875232868499	4030.451724876337	0.145577109034	
568000	-1114.094492	1	89.342380251522	4466.793943389877	0.220488820242	
569000	-1112.500527	1	97.699458191040	4075.368052760458	0.153851406190	
570000	-1111.776011	1	99.453482413012	4381.422269346030	0.223956702398	
571000	-1112.243670	1	97.910832928314	4136.535269157016	0.169055427388	
572000	-1112.380714	1	96.250116738357	4294.992527158674	0.200881488556	
573000	-1112.047312	1	98.060746986068	4224.035481498613	0.189126001584	
574000	-1111.735288	1	99.519360354995	4248.467724045207	0.196960695276	
575000	-1112.432832	1	96.723776311221	4426.550714260055	0.227243415671	
576000	-1112.644362	1	96.219544404472	4473.210801946421	0.234738058172	
577000	-1113.393350	1	91.661806491087	4132.241351675014	0.158134306884	
578000	-1111.851177	1	99.386746845779	4425.512515184352	0.232238721796	
579000	-1111.902601	1	98.849381164937	4215.822170882659	0.188686672241	
580000	-1112.076816	1	98.028708216371	4377.929463049159	0.220561682719	
581000	-1112.884661	1	98.944863309927	3975.048900159497	0.129006189846	
582000	-1112.397606	1	96.257145309773	4329.101349591288	0.207736860977	
583000	-1112.774690	1	95.395885891240	4112.699475302782	0.159391933475	
584000	-1112.204978	1	97.114309069209	4279.416729248501	0.199223281656	
585000	-1112.887303	1	97.347997730924	4013.351404195913	0.137239682250	
586000	-1113.276694	1	92.180152270743	4367.618371172714	0.207796286317	
587000	-1112.489477	1	99.529048907653	4669.642297121001	0.275007305389	
588000	-1111.720953	1	99.492105029406	4305.459856879183	0.208881555935	
589000	-1112.664332	1	94.985398309036	4202.126941457835	0.179138680712	
590000	-1112.248316	1	96.903541457686	4292.166173041986	0.201470267009	
591000	-1111.998816	1	98.332321823156	4219.871382652685	0.188684795334	
592000	-1111.757641	1	99.354107030297	4264.920778991583	0.200178126448	
593000	-1112.088734	1	97.775588804012	4335.097679268351	0.211706666531	
594000	-1116.255160	1	79.662121530058	4521.535363623751	0.212100381518	
595000	-1114.030601	1	87.614179575949	4208.957719585361	0.168607735035	
596000	-1113.956568	1	93.929386284949	3944.369662064268	0.113179750610	
597000	-1111.873058	1	98.761951369806	4311.651430613558	0.208807025886	
598000	-1113.796063	1	89.279201415812	4143.348518155229	0.156967201149	
599000	-1111.936370	1	98.442763949366	4283.688709880694	0.202480971641	
600000	-1112.780316	1	95.280915362083	4117.666636273589	0.160393053932	
601000	-1114.395804	1	86.559557056157	4087.997434098078	0.140124510831	
602000	-1112.471221	1	96.270218181735	4169.708940699365	0.174047694661	
603000	-1112.810718	1	94.409937186399	4360.623640174595	0.210508799294	
604000	-1113.433820	1	98.907470767596	3914.857254156422	0.111229926892	
605000	-1112.321247	1	97.348481279526	4146.565559355271	0.170493058326	
606000	-1111.760808	1	99.484298938534	4229.429455583354	0.192773474986	
607000	-1112.405577	1	97.232071613363	4124.075665267314	0.165011210897	
608000	-1112.935961	1	99.318569113764	3960.988488277306	0.125521590597	
609000	-1113.578582	1	90.506141188309	4142.626576283074	0.158706184825	
610000	-1112.801454	1	95.322148416539	4108.438844810468	0.158257862453	
611000	-1114.941214	1	89.871953580425	3907.120041386736	0.096709911426	
612000	-1112.545336	1	99.505922628072	4009.063615552861	0.139267552950	
613000	-1115.773819	1	80.537872731701	4441.296677597573	0.200497287870	
614000	-1112.649557	1	95.805846445349	4130.007007062781	0.164137381777	
615000	-1112.817549	1	96.451528022214	4553.618377817611	0.249205366195	
616000	-1113.624946	1	91.974922499376	4046.768623118761	0.138029352610	
617000	-1112.450693	1	95.924898357484	4306.222168760424	0.202572368802	
618000	-1112.899929	1	95.019361807274	4470.660740558061	0.231936494575	
619000	-1113.875752	1	96.602410780589	3907.700186403285	0.105899587843	
620000	-1112.655006	1	94.974432719252	4213.193380654879	0.181527125626	
621000	-1112.791546	1	96.069951648932	4074.952864197526	0.151238576790	
622000	-1111.874991	1	99.558873991689	4158.586809157088	0.176928749561	
623000	-1113.386855	1	91.342459819477	4166.983771602102	0.165480035370	
624000	-1112.470393	1	98.995077858454	4628.188582188154	0.267060596780	
625000	-1115.746769	1	85.728269137344	4684.994302386613	0.248438885689	
626000	-1113.338510	1	95.469784147274	4637.880478681592	0.261077766759	
627000	-1112.635199	1	95.773499794942	4137.643899332742	0.165872948437	
628000	-1111.944090	1	98.839808856026	4408.496090063293	0.227959023793	
629000	-1112.277282	1	96.762425502032	4264.650743204104	0.195532512076	
630000	-1111.952371	1	98.451641351483	4243.399230347608	0.193991839544	
631000	-1111.997740	1	98.286911343414	4229.015094189119	0.190599685968	
632000	-1114.148245	1	98.273381057752	3862.272193956777	0.093641650277	
633000	-1114.168688	1	89.442761718104	4497.055198804926	0.225852409471	
634000	-1112.510430	1	95.685644507971	4222.390240735504	0.184711004577	
635000	-1111.791718	1	99.963221361265	4161.070513281180	0.178181335948	
636000	-1112.721306	1	97.596821089468	4034.319808341132	0.143171499074	
637000	-1113.140449	1	95.944257222901	4614.450544384248	0.258282795996	
638000	-1112.544430	1	98.370407473518	4606.366117384222	0.262095981003	
639000	-1112.430216	1	96.731467883848	4426.049773947267	0.227165627232	
640000	-1112.972688	1	94.307564176756	4111.963674625917	0.157514844864	
641000	-1111.623932	1	99.972501612028	4284.222095912753	0.205357616337	
642000	-1113.326110	1	97.687334542644	4764.005909404472	0.285650425189	
643000	-1112.569597	1	96.580053539439	4475.042868260383	0.235775958994	
644000	-1112.487708	1	99.658844169298	4013.854161763399	0.140795933113	
645000	-1112.812602	1	95.029375715458	4122.211478405037	0.161072073030	
646000	-1111.740640	1	99.662237596343	4217.480811777960	0.190458667084	
647000	-1111.859919	1	99.111104372783	4209.649991945137	0.187773159902	
648000	-1111.901108	1	98.614063308254	4288.025950808324	0.203688822293	
649000	-1113.728040	1	89.475286152589	4164.781153001965	0.162046680929	
650000	-1112.898885	1	95.213978325760	4486.579952563486	0.235131795564	
651000	-1113.190163	1	93.323603751164	4098.477273832573	0.152773780013	
652000	-1113.098319	1	99.030629041848	4788.889820507062	0.292522863491	
653000	-1112.282629	1	96.821981467251	4231.402603113964	0.188588653848	
654000	-1113.017708	1	93.616368793276	4387.984615949013	0.214227187262	
655000	-1113.145678	1	93.883806664936	4470.771225229611	0.229758396128	
656000	-1113.675953	1	89.650239481769	4290.111017575748	0.188453018783	
657000	-1112.688237	1	97.561984127136	4592.678347407416	0.258095037347	
658000	-1112.834870	1	95.087031377810	4111.246119745350	0.158561213715	
659000	-1112.323523	1	96.551102359011	4251.306818928540	0.192361151691	
660000	-1113.219348	1	91.960361142567	4224.892011273674	0.179009580458	
661000	-1112.556548	1	95.451502762600	4322.105031687624	0.204894667824	
662000	-1114.627241	1	84.544987064334	4143.379803767725	0.149761348982	
663000	-1112.804710	1	94.496292862266	4168.392434173762	0.170855983058	
664000	-1114.145544	1	93.283833722204	3934.528970398209	0.109433294293	
665000	-1113.566167	1	91.099221785057	4403.231424181679	0.212435333472	
666000	-1113.572743	1	91.709383066711	4457.403052238325	0.223265458016	
667000	-1113.101836	1	92.731649014437	4320.325595347488	0.199705380837	
668000	-1115.879087	1	80.679564892365	4477.828661827328	0.206817829985	
669000	-1111.946644	1	98.800567857398	4404.457619523105	0.227116787538	
670000	-1112.257415	1	99.485488292288	4599.356038711548	0.263318453439	
671000	-1112.738045	1	94.664031485154	4191.502769130733	0.176275004590	
672000	-1112.032307	1	98.077392900468	4343.855844868302	0.214001672652	
673000	-1111.861485	1	98.984790856409	4367.229863111802	0.220299890970	
674000	-1112.861181	1	93.804689453623	4244.419093218569	0.186201580152	
675000	-1112.161310	1	97.334226891838	4274.302203776974	0.198552460677	
676000	-1112.453722	1	99.928510173661	4686.375580979042	0.278599386242	
677000	-1112.413240	1	97.342624009165	4115.249692506150	0.163077598574	
678000	-1113.459950	1	90.786882107902	4294.204640641490	0.191194315618	
679000	-1113.006006	1	93.078320365576	4228.393588779008	0.181607205970	
680000	-1112.767908	1	95.493577074419	4109.276243350758	0.158726738710	
681000	-1111.695778	1	99.716213511625	4248.477482754403	0.197311592763	
682000	-1112.104139	1	97.957327310611	4196.241738151185	0.182823530758	
683000	-1111.788793	1	99.167340236818	4309.795198122532	0.209172613830	
684000	-1113.589200	1	90.101889250601	4187.299939270875	0.167957538569	
685000	-1114.781068	1	85.285918551005	4420.899679273693	0.205209551402	
686000	-1112.929883	1	93.698930065465	4340.506498176410	0.205351012690	
687000	-1111.798445	1	99.828526289675	4451.381714540628	0.237939209169	
688000	-1114.466604	1	88.253104893897	4003.309073199521	0.121508154309	
689000	-1111.658896	1	99.855829156206	4345.361214063223	0.217632392069	
690000	-1112.196563	1	99.534301941671	4070.084277979618	0.155363976566	
691000	-1112.047184	1	99.163857441592	4124.711643477429	0.168271876749	
692000	-1113.840182	1	99.494188268451	4968.845971884340	0.319775507360	
693000	-1112.746773	1	97.898043617195	4020.924360539756	0.140078674514	
694000	-1114.765391	1	84.926955648356	4389.421787082123	0.199025914587	
695000	-1112.672192	1	94.796970887083	4237.312717057860	0.186389884409	
696000	-1113.956721	1	89.491702802608	4069.237674752859	0.139944337489	
697000	-1115.824632	1	98.814747877411	3757.847386809901	0.056427432512	
698000	-1115.411689	1	84.346316412840	3953.709057080605	0.102787566796	
699000	-1112.277517	1	97.646357888593	4449.341229819475	0.233230216364	
700000	-1111.851504	1	98.865793346545	4278.112820958256	0.202079396554	
701000	-1113.029951	1	93.102780632115	4322.450410977636	0.200775617235	
702000	-1112.091200	1	99.422194482542	4538.332348040341	0.252727580304	
703000	-1112.620274	1	95.054765801763	4241.664551043247	0.187749159559	
704000	-1113.097978	1	92.632923130037	4291.660529675745	0.193862211333	
705000	-1114.897384	1	97.251903242971	3821.041708177538	0.078227423356	
706000	-1112.211722	1	98.288521590373	4123.905048195445	0.166665538846	
707000	-1111.803705	1	99.090327906627	4289.631130819093	0.204882818066	
708000	-1111.884955	1	98.870143477063	4227.032405094820	0.191180026416	
709000	-1113.869182	1	89.125499156434	4120.537980522341	0.151540482322	
710000	-1112.211450	1	98.788338806641	4528.819312765411	0.249746855560	
711000	-1111.928888	1	99.440730745595	4473.231956993291	0.241167080524	
712000	-1113.659268	1	89.865826870696	4314.147804453070	0.193521134946	
713000	-1113.115874	1	92.998939111170	4149.247302417955	0.164124025979	
714000	-1112.069693	1	97.788015482166	4296.448343104074	0.203933531970	
715000	-1112.203945	1	99.837436191533	4608.798513135680	0.265666515796	
716000	-1113.388502	1	91.813570356243	4122.848946659364	0.156198937232	
717000	-1113.854194	1	91.854268715498	4556.481890472338	0.240435770917	
718000	-1113.359620	1	91.210208202560	4227.960405934873	0.178416461946	
719000	-1116.402070	1	92.206500859277	5081.689109933433	0.316834908069	
720000	-1111.830621	1	99.088831681422	4357.735276940263	0.218635527973	
721000	-1114.462761	1	89.361616809502	3974.795039958383	0.115421152512	
722000	-1111.726696	1	99.536723689156	4255.225503208720	0.198440292582	
723000	-1113.440802	1	93.977805517876	4016.445822954166	0.133134606591	
724000	-1112.300557	1	96.970828560080	4377.641945635720	0.218509356236	
725000	-1111.814711	1	99.947498258798	4153.425412228237	0.176369055344	
726000	-1111.866339	1	98.983829196178	4223.723787852805	0.190654325955	
727000	-1111.855818	1	99.084745007978	4216.300698260719	0.189198279228	
728000	-1112.580003	1	97.447553575508	4550.272985009596	0.250685977759	
729000	-1111.867995	1	98.873268246100	4244.058191856652	0.194873006546	
730000	-1112.627688	1	99.184489445469	4004.967953475287	0.137675256859	
731000	-1113.738014	1	89.446199007184	4311.819397820888	0.192351121635	
732000	-1112.710209	1	95.701443492003	4115.690394209104	0.160585367073	
733000	-1112.240691	1	97.296001711537	4190.195466890040	0.180360078734	
734000	-1112.496847	1	99.986788361091	4004.007899530588	0.138597105328	
735000	-1115.969330	1	83.752940445300	4643.135651366266	0.238358174917	
736000	-1114.069732	1	95.722914856813	4819.156049670653	0.289386871336	
737000	-1111.771009	1	99.248542070837	4292.835457148659	0.205834030308	
738000	-1114.463373	1	85.538425604122	4137.403785731293	0.149930616688	
739000	-1112.204528	1	98.087225207300	4138.790930777552	0.169873286201	
740000	-1112.569409	1	97.155753742309	4523.881622443710	0.245535752720	
741000	-1113.392924	1	96.872297405528	3954.535810094836	0.120204530369	
742000	-1112.212461	1	99.770499415665	4606.485412283771	0.265133076557	
743000	-1112.857264	1	94.844223173415	4118.328885718849	0.159863489843	
744000	-1111.823299	1	99.449383359877	4416.551522508556	0.230673214231	
745000	-1115.258557	1	81.070377491594	4275.425454910636	0.171567900289	
746000	-1112.587160	1	95.786928959450	4401.443854886184	0.220787511116	
747000	-1117.591845	1	86.705216895475	5049.182377696119	0.299881528017	
748000	-1111.799992	1	99.123255197897	4317.947142786185	0.210750538747	
749000	-1111.963761	1	99.502495993179	4131.080247134736	0.170347496099	
750000	-1114.118029	1	91.763276141434	4620.414812610824	0.250611042185	
751000	-1113.646602	1	90.776018526445	4095.670601236517	0.148223767530	
752000	-1111.988815	1	98.914058789692	4444.526573189667	0.234847802477	
753000	-1111.935332	1	99.641372616619	4131.872740269906	0.170763440617	
754000	-1114.695500	1	91.535681803656	4739.185073705683	0.268377905655	
755000	-1111.928407	1	98.764514250648	4209.088201039605	0.187053403304	
756000	-1113.199438	1	99.441820907179	3929.616094825530	0.116449079250	
757000	-1112.282399	1	98.322645992034	4515.560943154863	0.246463013764	
758000	-1111.967609	1	99.868997850719	4110.100648902769	0.165870242303	
759000	-1112.981053	1	95.887129890912	4041.080157248627	0.142373732973	
760000	-1111.829357	1	99.798797801411	4158.594674330751	0.177330126474	
761000	-1114.944652	1	96.606410218318	5030.319524840543	0.320939865302	
762000	-1114.099418	1	87.302154103645	4183.968536251886	0.162815355538	
763000	-1112.182616	1	97.783992945449	4414.658705428677	0.227075381194	
764000	-1113.134981	1	92.666620175986	4338.049056680194	0.203033324913	
765000	-1111.831566	1	99.581550728157	4439.317506566377	0.235206359942	
766000	-1112.942878	1	93.373616342254	4257.183678540520	0.188123933941	
767000	-1112.659149	1	94.929297441418	4317.999624218000	0.203144716213	
768000	-1114.207168	1	89.371439430710	4504.136293328772	0.226914575628	
769000	-1113.171593	1	92.758773665514	4143.364724127340	0.162402767581	
770000	-1112.827073	1	95.185973780641	4108.084462757999	0.157960149287	
771000	-1112.250967	1	99.657605264226	4610.040317568912	0.265484063800	
772000	-1113.081620	1	93.125181491123	4155.008131483914	0.165631983611	
773000	-1112.101290	1	98.022748099348	4395.412855978223	0.223898927626	
774000	-1115.252996	1	84.544069819600	4516.289957354438	0.219985093656	
775000	-1112.504143	1	96.116030444770	4167.632992609622	0.173324129834	
776000	-1113.866314	1	88.539846512457	4198.241120097347	0.167816512051	
777000	-1113.714960	1	89.711068243602	4333.151834541452	0.196907788582	
778000	-1112.151929	1	97.918995287312	4173.761991021996	0.177693559062	
779000	-1112.423319	1	96.718479358194	4420.896480814657	0.226186057945	
780000	-1113.489066	1	90.514637685007	4236.187084629752	0.178985658747	
781000	-1112.702679	1	95.674220527789	4119.810953856128	0.161521845409	
782000	-1113.955272	1	89.100674246554	4089.741298211063	0.144299084779	
783000	-1113.363202	1	91.270775558392	4199.893795383305	0.172554962317	
784000	-1116.245618	1	83.479248127641	3876.950821446449	0.079107723486	
785000	-1114.114656	1	92.340484363178	4651.321685427433	0.256668026798	
786000	-1113.261922	1	92.128939712411	4351.766537358767	0.204704740130	
787000	-1113.693591	1	90.267847281663	4110.412184852027	0.150929660014	
788000	-1111.852718	1	98.940850849513	4346.058136193201	0.216049879366	
789000	-1112.301637	1	98.931146441735	4070.700117461602	0.154583017115	
790000	-1113.265798	1	93.979538511788	4519.977828691903	0.238495125587	
791000	-1112.323292	1	97.927020965083	4110.280990571052	0.162808779705	
792000	-1112.745491	1	94.461592540466	4307.157965674696	0.200157066501	
793000	-1112.648134	1	95.669555215719	4140.073447886418	0.166272056764	
794000	-1112.029969	1	99.425261650612	4115.511680376596	0.166473787999	
795000	-1116.790121	1	72.197695454735	4258.481785960452	0.154767821036	
796000	-1113.763165	1	89.843595225211	4375.951561973070	0.205173940854	
797000	-1111.788757	1	99.166490400762	4308.636522668778	0.208934354197	
798000	-1112.042963	1	97.959329524133	4254.623414745928	0.195522943501	
799000	-1113.568434	1	96.591044775775	3939.560579306636	0.115454737997	
800000	-1111.965026	1	98.678505002640	4196.194044500348	0.184035125345	
801000	-1112.154028	1	99.765034421156	4587.569025347109	0.261928147371	
802000	-1112.292574	1	98.665927863629	4083.466684386388	0.157381646735	
803000	-1112.615320	1	99.875455068074	4724.669259104376	0.284566108505	
804000	-1112.799378	1	94.279275940566	4328.340519618227	0.204020885391	
805000	-1111.863007	1	98.801425425675	4286.947002946229	0.203803353502	
806000	-1112.212121	1	98.824388880988	4096.136554513417	0.160775514976	
807000	-1114.056047	1	87.820995363939	4142.280537028900	0.154485251358	
808000	-1112.745279	1	94.652203223830	4187.770197837228	0.175431721060	
809000	-1112.616621	1	95.275754919360	4347.658835349377	0.209588660820	
810000	-1113.273977	1	91.660608159818	4230.690680517751	0.179733093987	
811000	-1112.564947	1	95.312019184332	4280.772983133561	0.196323861639	
812000	-1112.382638	1	98.590835940076	4066.351621358471	0.152952443186	
813000	-1113.350343	1	93.683952259443	4526.237666331274	0.238978864373	
814000	-1111.658525	1	99.989223391714	4231.123685856565	0.194028360149	
815000	-1116.655136	1	83.812568482945	3839.884598455339	0.067571704095	
816000	-1113.893774	1	88.650300367223	4313.207158549935	0.191262272793	
817000	-1112.018670	1	99.296847599438	4498.656838439566	0.245459968621	
818000	-1112.065147	1	97.940845392520	4229.637071755228	0.190135625328	
819000	-1111.904150	1	99.152366052731	4426.405509437373	0.231944935829	
820000	-1112.942101	1	98.320665672902	4710.165893159000	0.278763717343	
821000	-1111.698077	1	99.829030243197	4224.758975286844	0.192352558638	
822000	-1111.920419	1	98.818939277667	4207.276249237866	0.186745023934	
823000	-1112.970699	1	95.340377572104	4521.927813177639	0.241534985252	
824000	-1111.796031	1	99.160418011910	4266.470856329715	0.200159989129	
825000	-1112.101935	1	98.255848575182	4167.171830738510	0.176747321592	
826000	-1114.037669	1	94.559560496414	4751.984994903112	0.276830724003	
827000	-1112.485333	1	95.715390658254	4260.302348102134	0.192797963754	
828000	-1112.218650	1	98.667386054453	4101.866693651733	0.161935529286	
829000	-1115.327465	1	91.069812238647	4842.583944400074	0.282304105503	
830000	-1111.900597	1	98.672621157861	4254.539170768430	0.196762027682	
831000	-1114.865885	1	83.668538481589	4095.490979043606	0.137648570409	
832000	-1112.219768	1	99.600982219465	4062.808065574689	0.153609197408	
833000	-1114.215459	1	86.621992475570	4194.670831070672	0.164029983380	
834000	-1112.207488	1	98.707233462584	4102.904426730972	0.162252964817	
835000	-1115.086364	1	82.544576386453	4332.114708113472	0.184618838248	
836000	-1113.360936	1	91.459089609726	4170.240090668911	0.166387235528	
837000	-1113.744694	1	89.156529693518	4219.868802784923	0.173368100992	
838000	-1114.011412	1	90.256264620052	4501.517497907334	0.228144798135	
839000	-1114.435950	1	98.611611356279	5036.270106801211	0.326783193218	
840000	-1112.729011	1	95.478645751247	4122.947984765410	0.161955263059	
841000	-1112.168825	1	97.326717636812	4313.213682373981	0.206505480794	
842000	-1111.868220	1	98.793664246792	4317.368456877240	0.210025845021	
843000	-1112.868180	1	96.178796379948	4053.600389279732	0.146024417978	
844000	-1111.854809	1	98.964096083189	4355.073873799567	0.217875990560	
845000	-1113.269519	1	96.207516627461	4664.658236843668	0.266931278339	
846000	-1111.872716	1	98.759152696961	4280.029640748754	0.202288065200	
847000	-1112.036656	1	98.408147501801	4185.065101392262	0.181075170484	
848000	-1114.017978	1	94.385994197219	4738.551125751009	0.274427133924	
849000	-1112.585561	1	96.093316121576	4435.015699708841	0.227586018481	
850000	-1113.775408	1	90.969062230055	4473.947075955773	0.224763584574	
851000	-1112.106306	1	97.628773526898	4260.037144725753	0.196086149810	
852000	-1112.140672	1	97.863935721788	4399.045425786619	0.224284871064	
853000	-1113.165843	1	93.205217770346	4419.482264662398	0.219275055413	
854000	-1111.864763	1	98.841123650802	4331.944439153771	0.213050129261	
855000	-1114.934545	1	86.100140524966	4516.661973832489	0.222898564930	
856000	-1114.564355	1	89.523447731678	3956.952361416498	0.110709062670	
857000	-1113.242308	1	93.858454320004	4503.379083030106	0.235403649256	
858000	-1113.841793	1	90.249009380650	4065.359442319809	0.140113331556	
859000	-1112.638206	1	97.980731917544	4037.292757374879	0.144526766029	
860000	-1112.717248	1	95.132255625007	4152.901726619061	0.168368370293	
861000	-1112.922863	1	98.072320922478	4690.184941167316	0.275058106790	
862000	-1116.330629	1	75.530694274876	4047.948578752029	0.115043497851	
863000	-1114.741643	1	88.280073150656	3959.902496739576	0.109831996659	
864000	-1111.628674	1	99.956754832690	4326.619875435336	0.214055497679	
865000	-1113.399069	1	91.833290519798	4117.338675762941	0.154945647290	
866000	-1114.262033	1	86.469965617274	4271.688187840092	0.179525544788	
867000	-1112.947095	1	95.730913797382	4053.418507577537	0.145302870224	
868000	-1115.785860	1	82.877380791085	4563.095917887255	0.224429400217	
869000	-1112.320576	1	96.562545865085	4303.753684989392	0.203216484483	
870000	-1112.081724	1	98.303691204278	4172.346170001199	0.178011412425	
871000	-1111.772439	1	99.259065939257	4275.322481424587	0.202201679820	
872000	-1113.732577	1	89.329445387471	4284.362342604733	0.186775518550	
873000	-1112.668416	1	95.410925652689	4402.462262474248	0.220269375650	
874000	-1114.003231	1	91.948616975236	3980.440650953763	0.120569722536	
875000	-1113.846702	1	94.910820895519	4728.422815185852	0.274037775370	
876000	-1112.825170	1	95.734212663450	4501.624290343093	0.238798259264	
877000	-1113.391142	1	94.822421203308	4612.202709651830	0.255572456990	
878000	-1114.234960	1	92.035731157437	4663.245063507328	0.257896677730	
879000	-1111.994917	1	98.166109247423	4308.339830539741	0.207044854583	
880000	-1113.533884	1	90.324246564125	4272.050009580936	0.185992193998	
881000	-1116.032710	1	76.642969535055	4095.069590243527	0.127516213172	
882000	-1113.210605	1	93.413693877521	4456.987642497111	0.226416398640	
883000	-1112.451582	1	95.909556673204	4246.493691744042	0.190235193011	
884000	-1118.271180	1	62.957144471339	4230.482448495704	0.136248732525	
885000	-1112.897178	1	94.868820406051	4104.001422313566	0.156486736501	
886000	-1112.143772	1	97.676836271940	4371.544574134823	0.218664384617	
887000	-1112.906359	1	94.427225990102	4418.263505297333	0.221342244932	
888000	-1112.183733	1	99.477613620698	4075.034050075525	0.156531126955	
889000	-1114.229673	1	97.077964307760	4920.147612851202	0.307024921401	
890000	-1111.841152	1	99.974967270382	4142.225306900058	0.173774418647	
891000	-1112.451087	1	99.187424164684	4635.906395060169	0.268751498898	
892000	-1112.755155	1	95.011695612606	4145.843382211253	0.166553338581	
893000	-1112.716957	1	94.658731186926	4321.964008724046	0.203445333661	
894000	-1112.686737	1	94.688173184242	4267.263585602967	0.192461806522	
895000	-1117.303316	1	73.369685947579	4484.350835256633	0.195508783108	
896000	-1111.830233	1	99.648925261607	4169.972477038271	0.179716972461	
897000	-1111.753685	1	99.336437785107	4287.004922576179	0.204783422777	
898000	-1115.897698	1	96.302721177624	5181.006131603546	0.339621127251	
899000	-1112.106729	1	97.941176648950	4196.571926300865	0.182869866391	
900000	-1113.652541	1	89.643443804811	4237.540723852461	0.177833020092	
901000	-1112.602289	1	97.383327610052	4552.777891552160	0.250981648667	
902000	-1112.624307	1	95.496036644666	4386.905280729145	0.217508659477	
903000	-1111.643280	1	99.868626875096	4309.952063212796	0.210496440329	
904000	-1117.431652	1	80.742211523463	4795.860707685493	0.254344708615	
905000	-1115.636539	1	78.632984504021	4144.321780513576	0.141226790043	
906000	-1111.901555	1	99.039560268354	4192.494150453958	0.183817832469	
907000	-1113.868909	1	88.853194674538	4323.788726098587	0.193640886873	
908000	-1116.026955	1	77.098953921128	4305.826161628427	0.171044820839	
909000	-1112.557664	1	95.846609747111	4391.312804369217	0.218996600021	
910000	-1112.513152	1	98.073831692395	4575.447129147533	0.256277096726	
911000	-1113.574051	1	90.393510453247	4156.892338205435	0.161736667324	
912000	-1112.124548	1	97.523233229149	4301.178763430019	0.204422210093	
913000	-1112.090438	1	98.690756346608	4139.350250293739	0.170988001000	
914000	-1112.030737	1	97.977069083686	4291.468496788955	0.203251694181	
915000	-1113.946168	1	88.154011826731	4183.754036757849	0.164105769641	
916000	-1112.562265	1	95.383382086228	4310.322610399196	0.202427273704	
917000	-1112.615976	1	95.287150542646	4349.155102912759	0.209899782336	
918000	-1113.198641	1	99.776685012351	4853.332227253220	0.303916227862	
919000	-1111.886817	1	98.967853982652	4386.801597292984	0.224062887893	
920000	-1112.483915	1	97.676220600052	4535.354404700990	0.248589579166	
921000	-1111.823527	1	99.841882242269	4465.899540345946	0.240639396023	
922000	-1114.586941	1	99.727893705013	5119.929696095462	0.340793877616	
923000	-1112.498282	1	96.038118678366	4178.849052310772	0.175727081377	
924000	-1113.184468	1	93.233246733001	4430.433615590705	0.221315158885	
925000	-1114.054446	1	97.581973005675	3878.208607736643	0.097933451150	
926000	-1113.416997	1	91.548545978939	4374.591129822717	0.207966707392	
927000	-1112.574587	1	97.230613552766	4077.573182413898	0.153678132150	
928000	-1112.735498	1	94.543250901012	4215.204678004002	0.181239640908	
929000	-1112.093458	1	98.761025660326	4478.682415009068	0.240782275668	
930000	-1114.077542	1	88.124552142980	4106.418550662225	0.146761856986	
931000	-1112.048969	1	98.626887007403	4159.667502579247	0.175632891507	
932000	-1112.297870	1	98.645404436396	4547.999684377590	0.252782867544	
933000	-1112.515073	1	96.894981874214	4481.186913534078	0.237496656786	
934000	-1113.416699	1	91.202030037276	4330.004523142057	0.198900437547	
935000	-1112.403936	1	96.794727264868	4419.272541785640	0.226030965015	
936000	-1111.716943	1	99.885901085251	4204.103402175088	0.187871066490	
937000	-1114.133624	1	93.684974605390	4727.217788048231	0.271190767684	
938000	-1111.816326	1	99.360624998481	4398.055559022686	0.226981433215	
939000	-1114.177965	1	97.387235026226	3870.648560449073	0.095227645493	
940000	-1113.223381	1	95.604645192995	4615.606295937810	0.257758540052	
941000	-1113.024645	1	94.603957078675	4483.820240750113	0.233452565317	
942000	-1115.495479	1	97.073207747359	3787.504421790635	0.065775667399	
943000	-1113.891317	1	89.432851991406	4397.243738301624	0.208340706330	
944000	-1112.251369	1	97.009927554458	4225.196200075388	0.187572338655	
945000	-1113.519140	1	90.545064929894	4307.201404827166	0.193335841510	
946000	-1112.411134	1	98.455595795831	4571.217811070361	0.256363435784	
947000	-1112.683928	1	96.483025463280	4510.768620655963	0.241891922514	
948000	-1112.994161	1	93.110598711995	4248.252402713180	0.185826170501	
949000	-1116.506052	1	96.407761379821	5285.955981635942	0.352774573782	
950000	-1112.565058	1	97.094618190417	4517.384821536976	0.244280634896	
951000	-1112.502958	1	95.654995380935	4242.885004005750	0.189034520372	
952000	-1112.364614	1	97.492421318540	4473.578046610057	0.237321758502	
953000	-1115.626991	1	95.915667023184	5117.251192461582	0.330558012526	
954000	-1112.727338	1	94.646200994697	4203.322093161139	0.178835660892	
955000	-1114.490681	1	91.317548504077	4684.044023072024	0.259611615229	
956000	-1112.557637	1	96.568818583539	4114.182268960886	0.161594310344	
957000	-1112.253296	1	96.888249756100	4260.944464372425	0.194977016356	
958000	-1112.686855	1	94.988576812929	4184.432505077569	0.175245201591	
959000	-1113.436615	1	93.569097542658	4545.018814046897	0.241925592256	
960000	-1111.906210	1	98.878503219280	4386.946217961768	0.223919190444	
961000	-1112.352906	1	99.819859928319	4651.465029942821	0.272696338367	
962000	-1115.853452	1	77.867368443188	4287.536408406636	0.168842350580	
963000	-1112.012981	1	98.854014156327	4156.829533667366	0.175350496959	
964000	-1111.983423	1	99.097916103546	4462.547481009319	0.238527864516	
965000	-1112.141318	1	98.509128817709	4133.513254902431	0.169310984163	
966000	-1112.397498	1	99.691907832506	4655.250637837481	0.273031372437	
967000	-1111.794091	1	99.143074065271	4311.150261107713	0.209404553954	
968000	-1112.507284	1	99.008550160607	4028.906127467774	0.143860799014	
969000	-1114.285185	1	99.879048531711	3834.998011155830	0.086478384094	
970000	-1113.461293	1	97.357829663352	4775.972425142913	0.286710913917	
971000	-1112.898332	1	96.730395856353	4029.412358207275	0.140590757363	
972000	-1113.583808	1	91.052368131276	4406.856087108427	0.213009763498	
973000	-1112.864499	1	94.046465243908	4344.779963442121	0.206802535313	
974000	-1112.576689	1	97.515606021144	4065.650275369514	0.151119876897	
975000	-1112.535513	1	96.025156279475	4400.741384425569	0.221105703261	
976000	-1114.206280	1	86.955267878190	4143.603989121500	0.153458578627	
977000	-1111.847442	1	99.680759990234	4459.727780374516	0.239181616370	
978000	-1112.549991	1	97.442997564466	4074.495598951743	0.153236364154	
979000	-1112.850506	1	94.002116479321	4202.011114571493	0.177483035423	
980000	-1113.781542	1	94.573645841499	4695.091019974133	0.268188602978	
981000	-1112.432990	1	96.403799455566	4176.765915316460	0.175862160675	
982000	-1112.711167	1	97.866796081467	4027.868256282254	0.141876194927	
983000	-1113.927685	1	88.167111240554	4216.663502599036	0.171104103923	
984000	-1112.195076	1	97.163992878177	4278.025618297735	0.199023473785	
985000	-1111.727665	1	99.712374887787	4388.045414872347	0.225737463585	
986000	-1112.544481	1	96.856214901348	4102.638417970446	0.159263863555	
987000	-1113.820518	1	88.795434513270	4264.971563543470	0.182018109052	
988000	-1112.413457	1	98.663180695504	4587.423378259995	0.259547190556	
989000	-1111.754704	1	99.338843628635	4316.351755213606	0.210824526877	
990000	-1114.225316	1	89.187918443992	4497.981872278898	0.225530578218	
991000	-1113.035430	1	96.755201622884	4005.842145608854	0.134348984911	
992000	-1111.746027	1	99.647054544653	4391.590199018515	0.226294912686	
993000	-1113.080990	1	93.637775899271	4422.195312161957	0.220578286071	
994000	-1111.926634	1	98.662320840119	4363.762651315381	0.219011516574	
995000	-1113.647159	1	89.792384156347	4288.395291937519	0.188354408369	
996000	-1112.558891	1	95.680830672169	4182.931085015025	0.176051235331	
997000	-1111.773801	1	99.265206957661	4327.147263120644	0.212873825361	
998000	-1114.838686	1	85.869018618340	4476.394466387405	0.215773140732	
999000	-1111.758614	1	99.637039651628	4208.542984487601	0.188433021999	
1000000	-1112.792818	1	95.433912068623	4463.761452386971	0.231512571141	
1001000	-1113.453591	1	93.969127704695	4575.984099360913	0.247887732184	
1002000	-1113.600450	1	89.978083976761	4202.188126559848	0.170958661599	
1003000	-1111.877683	1	98.808078260048	4341.808700692864	0.214957504378	
1004000	-1115.221913	1	83.532941841320	4451.077615384236	0.207331781746	
1005000	-1112.110824	1	99.935715064102	4586.677740117733	0.262143825121	
1006000	-1112.535506	1	98.391096077241	4043.010752633022	0.146639615397	
1007000	-1112.334369	1	96.469515411616	4282.766227090892	0.198771279972	
1008000	-1112.200146	1	97.199119668519	4323.126675234375	0.208263267300	
1009000	-1111.741347	1	99.536264598783	4364.571935455352	0.220828180122	
1010000	-1115.268130	1	82.418473471324	4395.906645821345	0.195889941072	
