# Supplementary material for: Reply to: ‘Reconstructed evolutionary patterns from crocodile-line archosaurs demonstrate the impact of failure to log-transform body size data’
Source: Commun Biol. 2022 Feb 25;5:170. doi: 10.1038/s42003-022-03072-x (PMC8881626; doi:10.1038/s42003-022-03072-x)
Supplement: Supplementary file 4 — Supplementary Data 2 [file 42003_2022_3072_MOESM4_ESM.zip › simulations/log_files/OU/simulated_data_logged_1.txt.Log.txt]

Options:
Model:                           Continuous: Random Walk
Tree File Name:                  tree_simlation_1.nex
Data File Name:                  simulated_data_logged_1.txt
Log File Name:                   simulated_data_logged_1.txt.Log.txt
Save Initial Trees:              False
Save Trees:                      False
Summary:                         False
Seed:                            2037717732
Precision:                       64 bits
Cores:                           1
Analysis Type:                   MCMC
Sample Period:                   1000
Iterations:                      1010000
Burn in:                         10000
MCMC ML Start:                   False
Schedule File:                   simulated_data_logged_1.txt.Schedule.txt
Rate Dev:                        AutoTune
No of Rates:                     1
Test for trait correlation:      True
Kappa:                           Not in use
Delta:                           Not in use
Lambda:                          Not in use
OU:                              Estimate
Min Trans Taxa No:               10
RJ Local Kappa:                  False
RJ Local Lambda:                 False
RJ Local Delta:                  False
RJ Local OU:                     False
Restrictions:
    alpha-1                      None
Prior Information:
    Priors
        alpha-1 - uniform -100.00 100.00 
        OU - exp 1.00 
Tree Information
     Trees:                      1
     Taxa:                       200
     Sites:                      1
Iteration	Lh	Tree No	Alpha 1	Sigma^2 1 	OU	
11000	445.115072	1	5.295839956194	0.005395489596	3.894456077400	
12000	445.221201	1	5.296958111883	0.005718884255	4.136887011337	
13000	446.859287	1	5.295900878835	0.008830585884	6.527336253581	
14000	444.020865	1	5.296882179128	0.004636626476	3.297628263346	
15000	445.210106	1	5.297360761704	0.005898399026	4.268535048458	
16000	445.499984	1	5.294748583553	0.006052858987	4.395081574772	
17000	445.515654	1	5.297934833418	0.006860921844	4.991325623218	
18000	444.831788	1	5.294820937763	0.005255767068	3.780610944488	
19000	445.822608	1	5.294241876577	0.006942996588	5.067475105369	
20000	443.643515	1	5.293715614499	0.004677746058	3.314802643185	
21000	444.177594	1	5.299800895056	0.007534486814	5.413374904128	
22000	444.960088	1	5.292759839468	0.007290984418	5.278173599704	
23000	444.077385	1	5.295527063026	0.004568200735	3.249499219041	
24000	444.917792	1	5.298197914153	0.006147745524	4.438741718027	
25000	445.948201	1	5.293119652823	0.009924064486	7.273860093696	
26000	446.194212	1	5.296014881508	0.006939290756	5.083817196918	
27000	444.821969	1	5.294902891332	0.005225393842	3.757921879555	
28000	447.154309	1	5.296429446698	0.010701491499	7.942239856755	
29000	446.133731	1	5.297618483234	0.007900585915	5.792274369725	
30000	445.964446	1	5.294291055104	0.007204156200	5.267848959507	
31000	445.930426	1	5.297958488871	0.007872689794	5.759811226017	
32000	445.663163	1	5.296926555986	0.006300939503	4.585587914161	
33000	445.686560	1	5.293688679096	0.007326081774	5.342943986042	
34000	446.981783	1	5.295765255359	0.009393211356	6.954536683510	
35000	444.729809	1	5.294309722661	0.005335024946	3.834828558774	
36000	445.869867	1	5.293407143572	0.008464520475	6.192786316617	
37000	445.224525	1	5.292226055082	0.010811366912	7.870110587131	
38000	444.419369	1	5.298841523950	0.006152734541	4.419970729978	
39000	445.434436	1	5.295419272460	0.005776705901	4.188530159880	
40000	445.040542	1	5.294289302855	0.005683805126	4.103505535788	
41000	444.630093	1	5.292164384123	0.008027787319	5.797744812858	
42000	445.790347	1	5.297394565163	0.006833183415	4.984740494612	
43000	446.209684	1	5.297480722642	0.007921364379	5.812096014095	
44000	445.171363	1	5.295756075801	0.005453732439	3.939592152716	
45000	443.059715	1	5.296037050334	0.004023473556	2.820370951139	
46000	444.563138	1	5.293331493340	0.005780598939	4.154408361079	
47000	445.063763	1	5.298645948915	0.006974495033	5.051798502279	
48000	446.117507	1	5.295398268020	0.006835789298	5.003205510640	
49000	444.195945	1	5.295992761962	0.004643746856	3.308778627951	
50000	445.456357	1	5.297474445430	0.006320547977	4.590424384035	
51000	446.261358	1	5.296404318171	0.007170607451	5.258810660535	
52000	445.360308	1	5.296447921053	0.005728240546	4.149645682209	
53000	444.961451	1	5.298677945708	0.006824144158	4.936466224841	
54000	443.008560	1	5.294379594447	0.004117776453	2.887391307763	
55000	445.094817	1	5.295363612226	0.005404319966	3.900151354161	
56000	445.083926	1	5.293736130664	0.006126876333	4.430909840043	
57000	445.186924	1	5.294632129124	0.005697306521	4.119562768641	
58000	444.399430	1	5.292967511419	0.005934661195	4.259960063466	
59000	445.420393	1	5.294097880501	0.006335327043	4.599634728901	
60000	445.746818	1	5.295191609402	0.006251654430	4.553061256713	
61000	445.919663	1	5.295938767869	0.006432623751	4.694991690103	
62000	445.728875	1	5.292765012322	0.010545332114	7.714560690323	
63000	446.443104	1	5.296197446196	0.007538449127	5.541621486724	
64000	444.610902	1	5.298156785837	0.005711531061	4.105886583021	
65000	444.699935	1	5.293824620454	0.005562849511	4.000678189418	
66000	444.655919	1	5.293495287413	0.005754275447	4.139062640046	
67000	443.959984	1	5.294686257258	0.004596932454	3.266570255356	
68000	445.318147	1	5.295203610982	0.005675581438	4.109057559435	
69000	445.595417	1	5.295643237371	0.005958123890	4.329395972824	
70000	442.698784	1	5.300775649346	0.006989496741	4.943042819734	
71000	444.719526	1	5.295760989031	0.005031521885	3.611666650080	
72000	445.222121	1	5.293301612351	0.006879441388	4.990114763703	
73000	446.115378	1	5.293174123639	0.010827574704	7.952805838424	
74000	440.920049	1	5.301350956206	0.005553264866	3.842643728873	
75000	445.730613	1	5.295364442910	0.006185145606	4.503166057255	
76000	446.300221	1	5.296455478104	0.007278626263	5.340989281584	
77000	445.115714	1	5.298431019762	0.006746500640	4.887223768420	
78000	445.638822	1	5.294820637509	0.006223590312	4.527356253080	
79000	443.550678	1	5.299079414719	0.005365702037	3.811190325243	
80000	444.608213	1	5.298668553172	0.006214981856	4.473951229459	
81000	445.490379	1	5.296809300355	0.006000480216	4.356020757617	
82000	445.202928	1	5.294198368773	0.005942265145	4.300494749279	
83000	445.459552	1	5.293814699864	0.006673819827	4.850764026323	
84000	442.792538	1	5.294469201952	0.004001244274	2.796437791032	
85000	446.848453	1	5.295775668082	0.008791377913	6.497445697984	
86000	444.739231	1	5.298706126263	0.006469500950	4.666100753015	
87000	445.063673	1	5.294203651562	0.005759267250	4.159942936397	
88000	445.944472	1	5.294395220203	0.007055982417	5.157260974650	
89000	446.470962	1	5.295423370491	0.007638226607	5.617264523669	
90000	446.279530	1	5.294096948623	0.008388703975	6.162276640778	
91000	444.458648	1	5.298674493747	0.006009530014	4.317195425913	
92000	446.220728	1	5.295681165089	0.006993070035	5.125052722432	
93000	446.926067	1	5.295768700142	0.009126659573	6.752199649315	
94000	445.974959	1	5.297783829614	0.007707901787	5.640679398107	
95000	445.531527	1	5.294126448869	0.006496985335	4.723992167023	
96000	444.129484	1	5.291896264825	0.007418938157	5.326900126580	
97000	445.242037	1	5.293513627821	0.006624497903	4.803850700558	
98000	447.107059	1	5.295247635430	0.010492321885	7.782615846444	
99000	445.650462	1	5.296463563702	0.006108676885	4.443032400330	
100000	445.080258	1	5.297903556306	0.006108111860	4.416963962032	
101000	446.225044	1	5.294729025115	0.007414621112	5.437698972527	
102000	444.275995	1	5.292533298772	0.006330137227	4.542758605510	
103000	445.781864	1	5.293310633310	0.008401170211	6.140629062683	
104000	445.891686	1	5.293266683527	0.008992944039	6.583721207037	
105000	445.089220	1	5.297037489786	0.005598649416	4.042912010403	
106000	446.030014	1	5.297003209061	0.006999790784	5.120147828276	
107000	446.053964	1	5.296060095763	0.006674816319	4.880794650785	
108000	445.489422	1	5.293674505503	0.006902033114	5.020265295946	
109000	447.098450	1	5.295373219865	0.010280829369	7.624350199039	
110000	444.086858	1	5.299032035586	0.005929913469	4.242987473236	
111000	447.189399	1	5.296698721764	0.011446866809	8.500745712400	
112000	442.969517	1	5.293416815887	0.004363857007	3.064702960486	
113000	445.548065	1	5.295423733028	0.005920185689	4.299309364235	
114000	445.354753	1	5.292429894944	0.010167709255	7.409060836899	
115000	446.247394	1	5.293930715492	0.008612233480	6.325695875734	
116000	444.944133	1	5.294547460369	0.005458100627	3.933685309139	
117000	444.243507	1	5.292105456086	0.007123351211	5.118247057110	
118000	444.629827	1	5.292757297413	0.006589644598	4.748687586718	
119000	445.584923	1	5.297715768389	0.006750238992	4.913256683747	
120000	445.245487	1	5.296767465831	0.005679543134	4.108937002056	
121000	444.376006	1	5.295100172899	0.004814904346	3.440363699685	
122000	446.291144	1	5.295377695420	0.007208333479	5.288373062572	
123000	446.914751	1	5.296306523652	0.009193482894	6.801177414546	
124000	446.715279	1	5.297801575629	0.011180741982	8.262936977401	
125000	445.851423	1	5.295576506186	0.006335696737	4.620062472330	
126000	444.895272	1	5.296889643634	0.005344217701	3.848064487259	
127000	445.796793	1	5.297851563967	0.007356574731	5.371398062592	
128000	445.634038	1	5.297425662127	0.006573957773	4.785687761335	
129000	445.644197	1	5.297893853114	0.007071360115	5.152955554208	
130000	445.102671	1	5.297424662776	0.005800138865	4.191644507225	
131000	442.073488	1	5.291658434179	0.004839744892	3.377836341182	
132000	446.696705	1	5.297820110286	0.011113343015	8.211395264824	
133000	445.643950	1	5.292856085524	0.009453398939	6.905794963138	
134000	444.250817	1	5.296193660397	0.004692877223	3.346624708893	
135000	444.686186	1	5.296085465134	0.005013312842	3.597065742635	
136000	443.002099	1	5.292641335980	0.004786013964	3.371331723554	
137000	445.078535	1	5.294200314694	0.005779682768	4.175579281296	
138000	445.857965	1	5.294649160501	0.006684135670	4.878003684249	
139000	446.619166	1	5.295692711885	0.007994881019	5.890793970691	
140000	444.940809	1	5.297469264971	0.005634059599	4.062811214302	
141000	444.320401	1	5.293908035523	0.005131688117	3.670207994532	
142000	444.613402	1	5.293159503438	0.006020424479	4.331957219334	
143000	445.623309	1	5.299001070583	0.009817316045	7.171726049629	
144000	445.629437	1	5.297893599498	0.007039974739	5.129056617877	
145000	444.499264	1	5.297058649470	0.005037191481	3.607691055200	
146000	444.500803	1	5.299480650988	0.007463449059	5.379346339641	
147000	445.074896	1	5.296688809312	0.005468664879	3.946706118407	
148000	444.928236	1	5.293298308631	0.006342590458	4.582050217830	
149000	446.352641	1	5.298061840757	0.009789325054	7.203802442869	
150000	445.427699	1	5.293504058469	0.007009393804	5.096107037547	
151000	446.818268	1	5.296730231437	0.009122978921	6.742140701946	
152000	446.091910	1	5.293420845384	0.009413396532	6.907456244705	
153000	445.996616	1	5.294768667977	0.006875116103	5.026185157085	
154000	445.467888	1	5.297279087404	0.006204338253	4.505319293673	
155000	444.837789	1	5.293244947297	0.006260444592	4.517689418126	
156000	445.762087	1	5.293161410100	0.008782937793	6.420535841149	
157000	446.092660	1	5.295354724980	0.006799078027	4.974757030938	
158000	442.317363	1	5.296606920743	0.003758599549	2.607223568055	
159000	445.781690	1	5.295259815286	0.006286729471	4.580601217274	
160000	442.583275	1	5.296180697875	0.003830494346	2.666634923788	
161000	446.281568	1	5.294997531587	0.007360844955	5.400939458648	
162000	444.979531	1	5.296348277348	0.005302905507	3.820991971467	
163000	444.774493	1	5.299659977364	0.008948561746	6.477727871485	
164000	446.370374	1	5.295218723062	0.007460342694	5.479609757292	
165000	446.703013	1	5.297027497094	0.009006550382	6.647824028059	
166000	442.457116	1	5.290712486252	0.007068439759	4.987348873028	
167000	444.556378	1	5.298647347269	0.006114374967	4.398099511065	
168000	446.249537	1	5.294710294820	0.007492535073	5.496779846116	
169000	446.784847	1	5.294699759954	0.009434852712	6.971725814377	
170000	444.443564	1	5.298747232540	0.006072211229	4.362288656330	
171000	446.284673	1	5.296950368836	0.007543692342	5.536648626975	
172000	444.863444	1	5.295368539894	0.005180612126	3.726602572929	
173000	443.036746	1	5.297437642238	0.004192598882	2.942573299512	
174000	444.280612	1	5.292600990355	0.006234057646	4.472991210508	
175000	444.881553	1	5.295319790331	0.005203135685	3.743849155932	
176000	443.782304	1	5.299788010752	0.006658400913	4.757863309667	
177000	443.364481	1	5.297942908696	0.004528042220	3.196581361578	
178000	445.149942	1	5.295425636516	0.005453579194	3.938618981162	
179000	444.387742	1	5.296050103376	0.004780083570	3.415260125544	
180000	445.236938	1	5.293454436189	0.006691159584	4.852575818931	
181000	445.473228	1	5.294258618491	0.006295750552	4.572936346342	
182000	443.544236	1	5.295717478279	0.004253659447	3.002597598212	
183000	446.492140	1	5.296092388041	0.007643208475	5.622165157024	
184000	445.189174	1	5.299268307687	0.008963857156	6.516029220154	
185000	446.149742	1	5.296588446102	0.007006869424	5.131596809511	
186000	445.141583	1	5.298323074070	0.006648035782	4.816240452635	
187000	445.235515	1	5.293278455289	0.006943633149	5.037926471163	
188000	444.644511	1	5.298766451189	0.006397743772	4.609186789988	
189000	446.062494	1	5.295405678948	0.006728559886	4.921018733534	
190000	446.669751	1	5.294519483033	0.009199953069	6.789235055864	
191000	446.287389	1	5.295906522628	0.007128099620	5.228669017767	
192000	444.552266	1	5.295590589371	0.004901254148	3.509949724272	
193000	446.403488	1	5.297113129800	0.008033573954	5.906686575981	
194000	445.618690	1	5.294206360097	0.006581709913	4.790661123998	
195000	445.358835	1	5.296759945152	0.005812796897	4.211911138834	
196000	444.323775	1	5.294858922985	0.004817759951	3.440612737670	
197000	446.797458	1	5.296973564322	0.009355086791	6.913309225241	
198000	446.221398	1	5.298320079982	0.010047458028	7.385038388568	
199000	444.607160	1	5.296073450740	0.004948344917	3.546486542625	
200000	445.378313	1	5.296127766528	0.005697886293	4.128023512922	
201000	446.919071	1	5.295015421214	0.009638311319	7.132570021578	
202000	447.078329	1	5.297047163632	0.011356454942	8.423953469965	
203000	445.535611	1	5.296355502171	0.005927230056	4.303964426453	
204000	446.448536	1	5.295869420059	0.007507667886	5.519073592111	
205000	446.382249	1	5.296816380875	0.007692944671	5.652823518512	
206000	445.879663	1	5.297894418818	0.007626371386	5.575079848576	
207000	444.515429	1	5.298486180367	0.005886676555	4.229923296932	
208000	446.142654	1	5.293807763106	0.008487578422	6.226879144301	
209000	445.336429	1	5.296063015111	0.005643294426	4.086020562146	
210000	445.229143	1	5.297864562941	0.006293015772	4.559614817671	
211000	445.624224	1	5.295322319369	0.006041094648	4.391943766873	
212000	445.477656	1	5.295887922033	0.005801738595	4.208844745288	
213000	446.847587	1	5.296090701351	0.008811309581	6.512222164392	
214000	443.313256	1	5.292134334260	0.005543198066	3.930325509401	
215000	443.638776	1	5.292578562237	0.005419279495	3.853497883693	
216000	445.020605	1	5.294051308179	0.005798917027	4.187248825328	
217000	443.652841	1	5.293868123189	0.004624754061	3.276533825980	
218000	445.007560	1	5.293833683958	0.005937006217	4.288101586233	
219000	447.154461	1	5.295241540235	0.010864499002	8.063756210554	
220000	446.483648	1	5.293836900261	0.010088328605	7.434807018960	
221000	445.579824	1	5.295260314877	0.005993398369	4.354753087895	
222000	445.805628	1	5.295411936638	0.006289546707	4.583796787589	
223000	443.689212	1	5.295831579726	0.004331842053	3.064176562998	
224000	446.744650	1	5.294702769776	0.009228776670	6.815774722430	
225000	444.289833	1	5.292713399032	0.006090269949	4.368641114476	
226000	446.022770	1	5.297342569251	0.007272768466	5.321701602715	
227000	446.524085	1	5.293431941274	0.013446645492	9.924402193521	
228000	444.225117	1	5.293653826204	0.005179310831	3.701422059902	
229000	445.616295	1	5.295027257473	0.006109471797	4.442078050805	
230000	445.476683	1	5.293786987062	0.006737840330	4.898745614005	
231000	446.459709	1	5.293417288301	0.012558347667	9.261030215968	
232000	445.593381	1	5.298349062480	0.007670887916	5.591751968532	
233000	446.114225	1	5.295651480527	0.006783692546	4.964444838335	
234000	445.935230	1	5.295869235353	0.006456003423	4.713035101059	
235000	446.780732	1	5.294561193677	0.009691204287	7.161961986928	
236000	445.557101	1	5.296961256230	0.006159375768	4.476229703152	
237000	444.983247	1	5.296404949790	0.005315485536	3.830389577363	
238000	445.710381	1	5.293531008338	0.007661037274	5.591102822728	
239000	446.163518	1	5.296740929215	0.007114194658	5.211823886016	
240000	447.163843	1	5.295876090636	0.010457116345	7.760807871318	
241000	444.686358	1	5.292062786673	0.008653754939	6.257236292786	
242000	445.477540	1	5.297759453985	0.006600340309	4.797535341647	
243000	446.407413	1	5.295588365506	0.007430246704	5.459323493404	
244000	446.422763	1	5.298232618973	0.011007407230	8.110460500967	
245000	443.579409	1	5.293430046624	0.004760677338	3.372941686918	
246000	444.734244	1	5.296468391989	0.005098205508	3.661184002657	
247000	445.137552	1	5.295775747473	0.005418473533	3.912273621081	
248000	445.509091	1	5.296969961568	0.006094984398	4.426559816236	
249000	446.552295	1	5.295306330489	0.007917515851	5.829361316681	
250000	445.989973	1	5.295984112073	0.006553984385	4.788192949210	
251000	446.227644	1	5.295925033712	0.007001205208	5.131442696580	
252000	443.090144	1	5.295587463575	0.004034094226	2.828986923610	
253000	440.879858	1	5.292920013687	0.003587416200	2.445983448643	
254000	445.119009	1	5.297267887833	0.005735848325	4.145063083871	
255000	446.605868	1	5.296953440925	0.008524346093	6.283315455263	
256000	443.632582	1	5.299831130048	0.006483119278	4.623876436177	
257000	446.170469	1	5.296108094241	0.006903531426	5.056095473296	
258000	444.406319	1	5.294269380039	0.005051063119	3.614417502224	
259000	443.975781	1	5.299507216921	0.006460173714	4.623343826767	
260000	446.972123	1	5.295911723026	0.009336789689	6.911841039441	
261000	444.992898	1	5.294772210077	0.005430584734	3.915411367906	
262000	444.574102	1	5.299738747548	0.008515045334	6.149213013955	
263000	446.153313	1	5.294807819064	0.007183881565	5.262900740571	
264000	443.282649	1	5.296690940127	0.004180556832	2.941303275873	
265000	444.794442	1	5.296940713211	0.005262951543	3.784444820090	
266000	443.505238	1	5.293518117795	0.004665446928	3.301155240454	
267000	446.055127	1	5.294426388636	0.007277545102	5.326975992117	
268000	445.215502	1	5.295872020707	0.005500354279	3.975714001670	
269000	445.187731	1	5.294339827113	0.005838325432	4.223369770899	
270000	446.118334	1	5.294255836099	0.007632266577	5.592892605855	
271000	445.488404	1	5.295203630940	0.005885139061	4.270846146352	
272000	444.574803	1	5.296317180900	0.004944702057	3.542639104716	
273000	445.348418	1	5.296473354114	0.005719768409	4.142898494631	
274000	440.652656	1	5.302409020236	0.008663894335	6.015040802616	
275000	445.411505	1	5.293880656367	0.006517129800	4.733077635501	
276000	447.055374	1	5.295597150502	0.009843731307	7.295421287134	
277000	444.566993	1	5.293457969183	0.005676045213	4.078091409806	
278000	442.509054	1	5.299809190402	0.005092112476	3.574402703956	
279000	445.820755	1	5.296885125027	0.006535356819	4.766222570054	
280000	446.110833	1	5.296205202035	0.006804386730	4.979605028269	
281000	445.174872	1	5.294944477022	0.005575626631	4.029491551992	
282000	446.705309	1	5.294019171106	0.010957510575	8.096481595929	
283000	444.045412	1	5.298820275502	0.005647191067	4.035484636040	
284000	445.469225	1	5.296234873182	0.005821384224	4.222978871532	
285000	445.341549	1	5.296800817837	0.005805560797	4.205838317275	
286000	444.636910	1	5.297959043901	0.005594706616	4.021439690918	
287000	442.443725	1	5.297223754695	0.003883370660	2.701049176504	
288000	445.625319	1	5.296573231374	0.006104452263	4.438778766081	
289000	444.768639	1	5.299060082846	0.007116682161	5.140634428964	
290000	444.279914	1	5.296472400406	0.004743356106	3.384593149322	
291000	445.791275	1	5.296269306236	0.006270944622	4.569377176052	
292000	446.277269	1	5.295931598518	0.007107169458	5.212612017744	
293000	445.086003	1	5.295663297865	0.005369274722	3.874006053811	
294000	446.287065	1	5.296140186332	0.007154146215	5.247969467397	
295000	445.031482	1	5.297578086864	0.005804692445	4.191955312851	
296000	447.074367	1	5.297156581390	0.011692646407	8.673921878455	
297000	442.796270	1	5.292448369665	0.004762383273	3.347163844546	
298000	445.237345	1	5.298613941781	0.007294529875	5.295589015070	
299000	443.677391	1	5.294655913985	0.004425854586	3.132389415314	
300000	445.779211	1	5.295031878372	0.006355231144	4.631117376059	
301000	443.154487	1	5.299183412822	0.005087411403	3.594693051694	
302000	443.977375	1	5.292108361714	0.006559964063	4.695847331076	
303000	446.182469	1	5.298475313926	0.010536499843	7.743276291966	
304000	447.392067	1	5.295965035454	0.012683037240	9.441131922531	
305000	443.160666	1	5.293301230077	0.004530059013	3.191344555698	
306000	446.645182	1	5.296666869676	0.008378467329	6.177420444092	
307000	444.647913	1	5.297512765378	0.005347103315	3.840478103536	
308000	443.813916	1	5.296926945793	0.004513144759	3.200528250768	
309000	443.558588	1	5.293132735009	0.004908782429	3.479861974812	
310000	445.798007	1	5.298069281463	0.007700325627	5.625025413959	
311000	445.465575	1	5.297473952485	0.006334537070	4.601161303970	
312000	445.901856	1	5.297014111945	0.006755395033	4.932861696814	
313000	445.176306	1	5.294071349856	0.005991108332	4.335250008084	
314000	444.857877	1	5.296589735724	0.005231544623	3.763820155488	
315000	444.159628	1	5.298314922175	0.005344125812	3.819214141866	
316000	446.471994	1	5.296207996077	0.007616520375	5.601207139476	
317000	445.462568	1	5.293484347730	0.007116869417	5.176978656794	
318000	445.770613	1	5.298267683242	0.008006254898	5.848969449679	
319000	442.990604	1	5.293845445079	0.004233340807	2.970730624495	
320000	445.306851	1	5.294892655186	0.005745328280	4.159979257978	
321000	444.450142	1	5.297147223612	0.005023850996	3.596106547904	
322000	445.710484	1	5.292613501998	0.011727357341	8.581492778894	
323000	446.844914	1	5.297103106734	0.009836302145	7.274477400078	
324000	443.426999	1	5.297843428290	0.004530197684	3.200206138886	
325000	445.601209	1	5.296799641172	0.006151255688	4.472240985937	
326000	445.092718	1	5.295398134152	0.005397786315	3.895258748807	
327000	446.045268	1	5.294249157115	0.007447657889	5.452264175394	
328000	446.541741	1	5.293661170785	0.011475962044	8.467209939016	
329000	446.498741	1	5.295819703353	0.007639105623	5.619492910834	
330000	444.739895	1	5.295738616052	0.005048929765	3.625206045369	
331000	446.155533	1	5.294873036661	0.007145179669	5.234353850341	
332000	446.270569	1	5.294107044889	0.008337437245	6.123767697980	
333000	446.655313	1	5.297551879012	0.009853907835	7.273689482553	
334000	444.578349	1	5.295257482182	0.004950128063	3.546748654051	
335000	443.927815	1	5.293002380449	0.005339786140	3.807028547339	
336000	445.895694	1	5.295933502471	0.006393318778	4.664772170140	
337000	445.873760	1	5.292982953357	0.010187484529	7.462371929653	
338000	445.926596	1	5.298427083639	0.008972074696	6.570648390388	
339000	444.007811	1	5.296386993135	0.004550789533	3.234446432186	
340000	445.651586	1	5.298132146744	0.007431926522	5.419034730302	
341000	445.874386	1	5.293749028975	0.007723643345	5.646572611779	
342000	444.341234	1	5.294090949741	0.005066383659	3.623220235139	
343000	444.290036	1	5.294180911611	0.004986305464	3.562757812032	
344000	444.375278	1	5.298859669146	0.006112195589	4.388426785496	
345000	446.318894	1	5.296903684824	0.007593726486	5.575657403614	
346000	445.579625	1	5.293925603643	0.006781560080	4.936076326645	
347000	442.929538	1	5.295637945209	0.003962324364	2.772138462828	
348000	444.403160	1	5.294492083435	0.004972289725	3.556622258914	
349000	444.959175	1	5.298596067615	0.006695183189	4.841889083313	
350000	441.658911	1	5.298453080283	0.003849139687	2.654470069815	
351000	446.026378	1	5.296666792754	0.006797541147	4.970282582434	
352000	446.033232	1	5.295505349430	0.006653850877	4.864246287300	
353000	445.343512	1	5.298619078413	0.007562442685	5.498039078055	
354000	443.278779	1	5.293784586817	0.004414999914	3.111661434441	
355000	445.514269	1	5.295414945651	0.005877624250	4.266423395565	
356000	446.082961	1	5.293941959110	0.008007578843	5.868405863092	
357000	446.012898	1	5.297550676217	0.007483131341	5.476706016906	
358000	445.023089	1	5.294510429959	0.005559019713	4.011057262623	
359000	446.714769	1	5.294799167222	0.008943932711	6.602079628540	
360000	445.823293	1	5.296653979941	0.006433689871	4.691194871904	
361000	447.067098	1	5.295981143383	0.009848543073	7.299866834370	
362000	444.821445	1	5.293795047933	0.005726174453	4.125434836634	
363000	446.600954	1	5.294583491489	0.008781520805	6.473954627389	
364000	446.766269	1	5.295799362539	0.008473132949	6.255383722219	
365000	444.293937	1	5.293803484540	0.005160745296	3.690456167327	
366000	445.835990	1	5.295698190049	0.006300587566	4.593374534553	
367000	445.723980	1	5.293833899531	0.007202769094	5.254035401825	
368000	445.599307	1	5.295827374718	0.005956883736	4.328651273324	
369000	445.645041	1	5.296068333831	0.006030299764	4.384898849438	
370000	442.276943	1	5.299807000849	0.004896291477	3.425476387265	
371000	444.900749	1	5.294160604865	0.005590045747	4.028841088367	
372000	444.683598	1	5.295599655837	0.005006268248	3.591798161201	
373000	444.276485	1	5.292455826935	0.006458702084	4.636394263734	
374000	446.832468	1	5.294697890956	0.009695767346	7.169081701207	
375000	445.776230	1	5.297948458230	0.007447685145	5.437486095470	
376000	445.520849	1	5.298798901710	0.008559443539	6.240782295561	
377000	446.270820	1	5.295877908960	0.007091190431	5.200422262534	
378000	445.513572	1	5.293626555010	0.007018537386	5.107267539287	
379000	446.723404	1	5.296999223034	0.009053472259	6.684057475069	
380000	446.192780	1	5.293956102075	0.008351685914	6.129508421550	
381000	445.992592	1	5.293883109483	0.007833600786	5.734549661145	
382000	445.906099	1	5.296783099760	0.006631930747	4.841775671507	
383000	446.370567	1	5.295992310985	0.007323387851	5.378004066324	
384000	446.158842	1	5.295697347856	0.006866022074	5.027704460853	
385000	446.296083	1	5.296916866439	0.007545504350	5.538629747996	
386000	445.869997	1	5.296032888757	0.006359138089	4.638273537647	
387000	445.698103	1	5.297273575585	0.006568063094	4.784444415431	
388000	443.814584	1	5.292162764559	0.006182419574	4.414431325752	
389000	446.502940	1	5.295829942424	0.007650121249	5.627912024995	
390000	445.177236	1	5.294124566291	0.005955778808	4.309310201731	
391000	446.732687	1	5.297964129117	0.012309109925	9.101554678094	
392000	444.869246	1	5.293774192475	0.005801188760	4.182472192917	
393000	445.717416	1	5.294468064527	0.006552828879	4.774133540649	
394000	446.456394	1	5.297556650193	0.008906489763	6.557175081749	
395000	446.615280	1	5.295314669282	0.008108623014	5.975084398273	
396000	444.673925	1	5.294877212023	0.005097448028	3.658370600561	
397000	445.462134	1	5.298924110537	0.008752626930	6.378918066764	
398000	444.069014	1	5.297941284879	0.005036436353	3.591291461184	
399000	444.922817	1	5.293021609410	0.006717014339	4.856093317191	
400000	443.623721	1	5.294586568094	0.004407444699	3.117237001923	
401000	445.021933	1	5.297448617482	0.005716519951	4.126767969020	
402000	445.777230	1	5.294225657348	0.006865667311	5.008061845637	
403000	444.427199	1	5.299191854385	0.006688945942	4.811319588625	
404000	445.438216	1	5.295714819518	0.005754705132	4.172461273854	
405000	446.237357	1	5.296129517824	0.007044669546	5.164173050561	
406000	444.495489	1	5.293358857011	0.005672732287	4.072701087042	
407000	445.761327	1	5.297102327832	0.006559994466	4.781551040665	
408000	444.715009	1	5.292922310499	0.006484910401	4.676221607723	
409000	446.764557	1	5.295770371869	0.008469495971	6.252570518029	
410000	444.557837	1	5.299544002891	0.007788994536	5.619618890838	
411000	445.431427	1	5.294820705856	0.005929259411	4.300905294896	
412000	442.760629	1	5.298041354857	0.004220357352	2.954277039381	
413000	444.638103	1	5.296876267765	0.005103313877	3.661334034067	
414000	446.176499	1	5.296066580751	0.006909620843	5.060917156109	
415000	445.119164	1	5.293973394710	0.005983064051	4.326821254734	
416000	445.832663	1	5.296888548398	0.006557576875	4.783221779812	
417000	442.718184	1	5.297311880020	0.004015337713	2.804496953675	
418000	445.923603	1	5.297187983763	0.006921968741	5.057111059609	
419000	445.272584	1	5.296566835812	0.005653649678	4.090994471961	
420000	445.351120	1	5.296046852166	0.005658882915	4.098125501810	
421000	444.711180	1	5.295351904389	0.005048725498	3.623991316679	
422000	443.298937	1	5.300068993034	0.006394826382	4.544588107216	
423000	444.847645	1	5.295699812481	0.005143149717	3.698468440207	
424000	446.663284	1	5.294380779129	0.009462816776	6.983966589767	
425000	446.709099	1	5.297050915034	0.009068259895	6.694082350001	
426000	445.865080	1	5.293891985887	0.007465858236	5.455784188225	
427000	445.085654	1	5.298538717659	0.006847090152	4.959504295479	
428000	446.427556	1	5.296679808213	0.007718056657	5.674043756916	
429000	445.463479	1	5.296908544962	0.006004597788	4.357866652929	
430000	445.312194	1	5.294276700226	0.006043029083	4.379468635799	
431000	446.102709	1	5.296676551487	0.006952354958	5.088787489383	
432000	446.591657	1	5.293913588586	0.010526765817	7.767957217953	
433000	444.415245	1	5.293073197147	0.005841213532	4.192422601624	
434000	444.924317	1	5.298681001791	0.006758590325	4.886612147931	
435000	445.116121	1	5.296632922081	0.005497641316	3.969692286438	
436000	445.445715	1	5.293719531959	0.006757574645	4.911734769947	
437000	444.785217	1	5.298182932618	0.005950936397	4.288625366705	
438000	445.936228	1	5.294953213517	0.006657482947	4.862156110734	
439000	446.063382	1	5.295417532738	0.006727421123	4.920219651780	
440000	446.128089	1	5.294278087860	0.007630442990	5.592094150416	
441000	447.258471	1	5.295112962135	0.012168507786	9.044843301010	
442000	444.426943	1	5.296669949079	0.004884194846	3.492945632056	
443000	445.380279	1	5.297860448580	0.006533153834	4.743371816326	
444000	445.949824	1	5.297213055499	0.006995489809	5.112816016923	
445000	446.296353	1	5.296103399747	0.007168130693	5.258834518691	
446000	446.789985	1	5.296176087105	0.008610979699	6.359432488832	
447000	446.720704	1	5.296746702531	0.008731026020	6.444233616461	
448000	445.421623	1	5.295643014382	0.005738257948	4.159625101614	
449000	446.101996	1	5.295681682146	0.006757494572	4.944423093340	
450000	444.882480	1	5.297498174185	0.005584354514	4.023913514178	
451000	445.749069	1	5.296737653151	0.006348535733	4.624754906195	
452000	445.954048	1	5.296583623791	0.006629022812	4.841976364537	
453000	445.322047	1	5.293961070472	0.006293059222	4.563946948444	
454000	445.389124	1	5.296997613120	0.005944623975	4.310379818723	
455000	445.900374	1	5.296480921623	0.006499825166	4.743787323564	
456000	445.626852	1	5.296814938784	0.006195021200	4.505716309501	
457000	445.206024	1	5.297429245787	0.005933698516	4.294327933990	
458000	445.561685	1	5.296801651244	0.006095718032	4.429466124744	
459000	445.231372	1	5.297824358763	0.006260447584	4.535773125082	
460000	443.899529	1	5.295075728412	0.004494917315	3.190033837918	
461000	444.958827	1	5.294727095481	0.005409607239	3.898631952604	
462000	443.827030	1	5.297498419395	0.004671173260	3.316263991115	
463000	444.888036	1	5.296600733470	0.005262066928	3.787413191935	
464000	445.097544	1	5.296830135568	0.005533946059	3.995653776308	
465000	445.996074	1	5.293263832394	0.009530461741	6.987135503301	
466000	445.022172	1	5.295329752194	0.005335919092	3.846945398413	
467000	443.568249	1	5.299145050681	0.005446857777	3.870721111454	
468000	445.468805	1	5.295555505844	0.005802745284	4.209208620003	
469000	445.084040	1	5.295724590605	0.005365241958	3.870960023634	
470000	444.851754	1	5.296406815221	0.005192385455	3.734809652880	
471000	445.267200	1	5.294254506143	0.005994325672	4.341624103182	
472000	447.242009	1	5.296348151751	0.011328618698	8.417044723532	
473000	445.232521	1	5.296460355257	0.005584160416	4.038144807633	
474000	444.790638	1	5.292723492848	0.006973697101	5.037271891092	
475000	445.795612	1	5.297113065452	0.006626873397	4.832623427200	
476000	445.064026	1	5.296578556749	0.005430206163	3.917973864716	
477000	444.781585	1	5.295424203766	0.005101862898	3.665643582596	
478000	443.051048	1	5.300190982578	0.006239963801	4.421742156737	
479000	446.728235	1	5.296767892171	0.008783017517	6.483370335867	
480000	444.881867	1	5.295029921008	0.005252833968	3.780389222273	
481000	447.245002	1	5.297038232559	0.013313305364	9.897012080434	
482000	443.689236	1	5.296377082096	0.004360053493	3.084765865282	
483000	445.730320	1	5.296176652804	0.006164114112	4.487609920185	
484000	446.392059	1	5.296727967163	0.007654853717	5.625126599828	
485000	445.601685	1	5.294485127498	0.006346443471	4.616302974555	
486000	444.053528	1	5.293369892735	0.005192753980	3.704738588064	
487000	445.452975	1	5.294050419545	0.006429170140	4.670284875676	
488000	444.819580	1	5.298407291673	0.006224220011	4.490327205135	
489000	443.770169	1	5.298924410537	0.005445881307	3.877993553322	
490000	445.784576	1	5.297452545832	0.006874332355	5.014831878558	
491000	446.744175	1	5.295343932240	0.008539632848	6.303444653928	
492000	445.835048	1	5.296009133609	0.006302186887	4.594513462899	
493000	445.489743	1	5.296288939888	0.005855820093	4.249271136912	
494000	445.942357	1	5.295223941451	0.006561754608	4.791632670395	
495000	442.569132	1	5.292832712522	0.004380863642	3.064341653894	
496000	444.772561	1	5.294284547764	0.005389543729	3.876510443077	
497000	446.952749	1	5.295003689481	0.009847497140	7.290701165048	
498000	445.048422	1	5.297411265888	0.005727194408	4.135726232804	
499000	444.902038	1	5.298766027436	0.006852103627	4.953963147352	
500000	445.303366	1	5.295152597774	0.005669403934	4.103886965934	
501000	444.654653	1	5.296681404303	0.005070556045	3.637916812696	
502000	443.295383	1	5.299673617692	0.005749050055	4.078356373407	
503000	443.868402	1	5.295932396998	0.004435890941	3.145893750964	
504000	444.081004	1	5.294006446936	0.004885481569	3.481524609125	
505000	446.106322	1	5.296985169363	0.007149118844	5.234666355630	
506000	446.063876	1	5.294302931265	0.007431503025	5.441339864044	
507000	445.330049	1	5.294893730948	0.005773364491	4.181622028120	
508000	445.962742	1	5.298252794133	0.008613249184	6.308331673675	
509000	444.729912	1	5.294253027023	0.005360280094	3.853359177165	
510000	445.534440	1	5.294401687923	0.006293300379	4.573970475287	
511000	445.275461	1	5.295224374921	0.005622031697	4.067818132517	
512000	442.569805	1	5.293383443242	0.004157023913	2.902676604588	
513000	445.407140	1	5.296315472876	0.005758376192	4.173849554506	
514000	446.944557	1	5.296627204222	0.009619327610	7.120267092048	
515000	445.900201	1	5.293074768172	0.009853918019	7.218682944993	
516000	443.950106	1	5.296575545444	0.004537940001	3.223137740727	
517000	445.990775	1	5.296322194686	0.006610297862	4.829918030583	
518000	445.960199	1	5.295984003298	0.006503021854	4.749030644045	
519000	446.763092	1	5.294924663709	0.008990469725	6.639890561368	
520000	443.339134	1	5.292530718266	0.005159904515	3.653996734895	
521000	444.768377	1	5.297868209446	0.005681594701	4.090530417206	
522000	444.860135	1	5.297614953943	0.005625158876	4.052943025079	
523000	444.632481	1	5.293261065220	0.005939874390	4.273879675852	
524000	443.229081	1	5.300040011545	0.006230335645	4.422802779481	
525000	443.004530	1	5.293546235632	0.004336350050	3.045869350266	
526000	446.622997	1	5.296849025246	0.008470379832	6.244315086139	
527000	444.717023	1	5.292039421013	0.008903591093	6.441216454955	
528000	444.824309	1	5.292787486608	0.006922706620	5.001701203494	
529000	445.855744	1	5.295264592358	0.006403381015	4.670324468527	
530000	444.763590	1	5.294522084694	0.005284318863	3.798936727870	
531000	445.504725	1	5.292970117319	0.008383122553	6.110241150286	
532000	446.368693	1	5.294896210124	0.007655238489	5.624085227522	
533000	445.351553	1	5.293891496692	0.006404034023	4.646987750679	
534000	444.815711	1	5.296516825499	0.005178611852	3.723315944878	
535000	447.006881	1	5.297048931436	0.010769092174	7.980804319356	
536000	445.920831	1	5.297450300605	0.007154371441	5.228739437395	
537000	446.560246	1	5.294616945530	0.008568913391	6.313509140337	
538000	443.679472	1	5.296055783022	0.004332382006	3.064262677740	
539000	443.769605	1	5.297448600073	0.004616876939	3.274725446669	
540000	445.224883	1	5.293093963873	0.007243198490	5.257257249406	
541000	446.684241	1	5.294904629162	0.008683645281	6.406660673805	
542000	444.944502	1	5.297953900345	0.005964394314	4.305449557668	
543000	445.203055	1	5.296150192880	0.005504052818	3.977933990633	
544000	445.888525	1	5.294973259034	0.006562748813	4.789754975073	
545000	447.104523	1	5.295679550566	0.010104841864	7.493655574132	
546000	444.737134	1	5.297611665417	0.005488960102	3.948020833888	
547000	446.352882	1	5.294400645529	0.008140181709	5.982683478251	
548000	445.952277	1	5.297495881542	0.007273802891	5.318675817162	
549000	447.147682	1	5.294847652763	0.011737987974	8.714086004986	
550000	444.399264	1	5.294183453393	0.005078589465	3.634306205461	
551000	445.856262	1	5.297835340471	0.007477557335	5.463933530833	
552000	443.894375	1	5.296661743839	0.004515943986	3.205224384312	
553000	446.603887	1	5.295825570856	0.007936538128	5.846532108653	
554000	446.368758	1	5.295151510399	0.007489907271	5.501453169242	
555000	442.463371	1	5.296172622199	0.003784298475	2.629829993964	
556000	445.734449	1	5.293681303109	0.007458643199	5.443270297834	
557000	445.943465	1	5.297844905171	0.007718108496	5.646423982009	
558000	446.625047	1	5.293835023189	0.011204550475	8.273104444804	
559000	447.218720	1	5.296365656495	0.011143088927	8.276728495681	
560000	444.156096	1	5.291429459252	0.009839254034	7.082564765403	
561000	442.998543	1	5.298067895796	0.004357349963	3.060904323880	
562000	445.067471	1	5.295333330108	0.005380658742	3.881651590487	
563000	445.902059	1	5.295129073129	0.006523732695	4.761553067679	
564000	446.008542	1	5.294704304208	0.006942119481	5.076368684699	
565000	445.218927	1	5.295176590697	0.005568003107	4.025685269228	
566000	445.503478	1	5.293211046621	0.007735863197	5.634454871086	
567000	445.848786	1	5.294736819063	0.006613404382	4.825271590083	
568000	443.910071	1	5.292092434389	0.006468181237	4.626072182814	
569000	445.463203	1	5.293504009944	0.007087795053	5.155622193837	
570000	446.325153	1	5.295121737058	0.007396402371	5.429689617016	
571000	443.860036	1	5.293309399413	0.005054895109	3.597060808954	
572000	446.131887	1	5.296247300229	0.006854413702	5.017732641040	
573000	444.795550	1	5.294380589484	0.005371172022	3.863935572013	
574000	444.902688	1	5.294623510191	0.005386863735	3.879690853789	
575000	444.689941	1	5.295085734678	0.005068662679	3.637840197444	
576000	444.413445	1	5.293758621547	0.005299924011	3.796793598630	
577000	445.948990	1	5.296699551048	0.006669038716	4.871333903547	
578000	445.436392	1	5.295969489390	0.005754462884	4.172205113580	
579000	445.590101	1	5.295367575648	0.005985583286	4.349437573616	
580000	446.635564	1	5.294817529714	0.008595077774	6.337736328295	
581000	444.302594	1	5.298356367211	0.005522317280	3.954922662923	
582000	444.763580	1	5.294396291811	0.005332468392	3.834274405545	
583000	446.400477	1	5.295766994536	0.007390592473	5.429510900870	
584000	445.316099	1	5.297348953365	0.006031853337	4.371414059920	
585000	446.231060	1	5.296925424682	0.007390866236	5.420428657097	
586000	445.222321	1	5.294976072766	0.005620405187	4.064419505942	
587000	442.238806	1	5.290757108818	0.006468293409	4.548379097664	
588000	445.603521	1	5.295424479927	0.005994091045	4.356313241799	
589000	445.705286	1	5.294954431455	0.006268802436	4.563809960206	
590000	444.878419	1	5.297329864148	0.005495587856	3.958577952687	
591000	445.683213	1	5.295861748981	0.006071650994	4.417154228906	
592000	444.738136	1	5.295189119261	0.005093253333	3.657693079686	
593000	444.918281	1	5.294629266435	0.005400839765	3.890577798149	
594000	442.937408	1	5.293317878926	0.004383980739	3.078264428120	
595000	443.760702	1	5.299265666279	0.005798451853	4.133571545851	
596000	444.663596	1	5.292840803998	0.006517413281	4.697535998183	
597000	445.028575	1	5.296174228940	0.005328392160	3.841658696926	
598000	443.912646	1	5.299811371216	0.006959656574	4.982533246141	
599000	443.719151	1	5.298957708124	0.005423838674	3.859970233322	
600000	445.955710	1	5.297010655230	0.006855889084	5.009884709342	
601000	444.718104	1	5.293553121181	0.005784306068	4.163680045178	
602000	444.487755	1	5.292361371158	0.007070702823	5.092546749671	
603000	444.250842	1	5.294417227876	0.004873360668	3.478722292095	
604000	445.788902	1	5.297702920072	0.007147021101	5.216344602625	
605000	445.937279	1	5.295624692548	0.006470000914	4.723491795344	
606000	444.564199	1	5.297765907773	0.005396636457	3.873472531705	
607000	442.836086	1	5.297324796618	0.004071363123	2.848578630405	
608000	445.617408	1	5.297579990108	0.006677780204	4.861446759582	
609000	445.403565	1	5.297487128877	0.006249188172	4.535413234099	
610000	445.176283	1	5.295010212930	0.005559383706	4.017590634836	
611000	445.150300	1	5.295592247246	0.005438658806	3.927646678760	
612000	446.723001	1	5.295658885024	0.008339712480	6.153447944919	
613000	446.517944	1	5.297734610073	0.009626524052	7.095118113603	
614000	446.264612	1	5.294637625045	0.007598667079	5.576263082265	
615000	446.642617	1	5.294109322761	0.010117153107	7.468081218758	
616000	444.804447	1	5.299112361555	0.007307141131	5.281680909174	
617000	446.040479	1	5.294953187133	0.006856230665	5.014437656697	
618000	444.239155	1	5.299589151503	0.007126198459	5.120091166611	
619000	446.891283	1	5.294158967530	0.012093802550	8.956080518072	
620000	445.857297	1	5.294886571581	0.006548491615	4.777698974083	
621000	446.412479	1	5.296828350998	0.007785540888	5.723246424908	
622000	443.736019	1	5.295512686041	0.004363129785	3.088500492088	
623000	446.016928	1	5.295575216977	0.006613523057	4.833585744190	
624000	445.256270	1	5.293630020367	0.006511642983	4.721603089462	
625000	445.953771	1	5.295316884923	0.006554651698	4.786930608982	
626000	446.594728	1	5.294880158098	0.008373428766	6.170538224055	
627000	446.075499	1	5.294403054420	0.007350448666	5.382014068917	
628000	445.721348	1	5.297477036272	0.006775359647	4.938588331802	
629000	446.580964	1	5.296094885697	0.007892453520	5.812426677846	
630000	445.504007	1	5.298264396284	0.007298057304	5.312477171595	
631000	444.343987	1	5.294773432014	0.004851141530	3.465773944380	
632000	446.495660	1	5.295946074271	0.007633628588	5.615250706240	
633000	444.618823	1	5.296694002642	0.005043007358	3.616373838424	
634000	444.426390	1	5.297166021390	0.005010269643	3.585286232690	
635000	445.822153	1	5.294499070850	0.006721553296	4.903880426093	
636000	446.078253	1	5.297237251815	0.007297550396	5.343024053771	
637000	446.403045	1	5.295705493043	0.007401989141	5.438110442482	
638000	445.761898	1	5.298816609105	0.009678728281	7.079777582365	
639000	444.532556	1	5.296212522048	0.004900489196	3.508679987014	
640000	445.946607	1	5.297176817330	0.006959447751	5.086001139880	
641000	447.125397	1	5.296656971461	0.010817778797	8.026589380419	
642000	442.843786	1	5.291773985119	0.005454727133	3.847878218088	
643000	443.921751	1	5.297092102135	0.004618366349	3.280938490483	
644000	444.716631	1	5.297935273883	0.005668490004	4.078774232235	
645000	447.047738	1	5.295377830814	0.009952642465	7.376000755146	
646000	445.572804	1	5.295009548201	0.006053663382	4.398927494086	
647000	443.785037	1	5.297146995591	0.004543770319	3.221921861854	
648000	446.689487	1	5.296295067818	0.008297148976	6.119727676533	
649000	443.862306	1	5.294628941163	0.004545289983	3.225593715190	
650000	445.971828	1	5.295773315165	0.006518311597	4.760908210615	
651000	444.422403	1	5.294725879562	0.004923496422	3.521579396056	
652000	444.058007	1	5.292233397987	0.006467142090	4.632263452306	
653000	446.009737	1	5.295103913398	0.006727137394	4.917337722969	
654000	444.235306	1	5.298285850678	0.005398971291	3.862200739246	
655000	444.720513	1	5.298725918585	0.006465916217	4.662594009202	
656000	444.959670	1	5.297628086907	0.005748917220	4.147943026637	
657000	446.714890	1	5.296993001458	0.009007520575	6.649339771847	
658000	446.404092	1	5.295681116283	0.007407355798	5.442151099557	
659000	446.006260	1	5.294348334926	0.007241512220	5.297700951988	
660000	446.019007	1	5.296353300475	0.006668972265	4.874740490602	
661000	445.520265	1	5.295224082374	0.005921968467	4.299410256737	
662000	445.174810	1	5.298228873701	0.006588471541	4.774126201827	
663000	444.122227	1	5.294462359427	0.004763196620	3.393625632531	
664000	442.217159	1	5.292024347771	0.004642601618	3.241332547481	
665000	445.220882	1	5.294480293650	0.005807237610	4.201913195422	
666000	444.590581	1	5.299436739351	0.007573669007	5.464566287688	
667000	446.638507	1	5.296969977043	0.008666464842	6.390949466869	
668000	446.153943	1	5.297453135995	0.007726821283	5.664880902517	
669000	446.915733	1	5.295402736717	0.009226133396	6.825550512812	
670000	446.111627	1	5.296126624058	0.006791523050	4.970115351824	
671000	444.083822	1	5.294497423625	0.004725995304	3.365099801832	
672000	446.001656	1	5.296254014928	0.006613568787	4.832871883108	
673000	445.498782	1	5.296213082504	0.005855255173	4.249244873616	
674000	446.592147	1	5.295701299558	0.007912106888	5.827686267839	
675000	445.313538	1	5.297358165930	0.006033962084	4.372852920701	
676000	446.361647	1	5.295152192162	0.007471465003	5.487377499789	
677000	445.773612	1	5.297587468749	0.006985554044	5.096376259620	
678000	444.818018	1	5.298234667820	0.006043221427	4.357676828433	
679000	444.110047	1	5.293868202524	0.004968228746	3.542998683706	
680000	445.577711	1	5.297079464040	0.006250659723	4.544521117183	
681000	443.999357	1	5.294757678290	0.004608762244	3.276538198539	
682000	446.107109	1	5.296152518846	0.006787249926	4.966722522732	
683000	445.921815	1	5.295403425028	0.006479132278	4.729507866761	
684000	442.628317	1	5.291831931735	0.005160570695	3.628007326302	
685000	446.934253	1	5.295843217033	0.009157066261	6.775396950502	
686000	446.207654	1	5.297732381641	0.008322993178	6.109198986356	
687000	446.767870	1	5.297342501806	0.009941417676	7.346939716646	
688000	445.185619	1	5.298914571347	0.007813795106	5.673521445605	
689000	440.870002	1	5.301563420776	0.005903958083	4.088062582351	
690000	445.877351	1	5.296542972039	0.006481892759	4.729418315439	
691000	446.671093	1	5.295114732835	0.008430437139	6.217657835441	
692000	445.420672	1	5.294631259341	0.005996693910	4.350145735003	
693000	445.129290	1	5.298285945770	0.006579398197	4.765264751353	
694000	445.854946	1	5.295821320529	0.006326106045	4.613133688492	
695000	444.803112	1	5.295432985598	0.005119896762	3.679701261226	
696000	445.194321	1	5.294040420174	0.006038532591	4.370920859424	
697000	444.421328	1	5.300057863476	0.009432840395	6.806436697897	
698000	444.452115	1	5.295618894744	0.004823684081	3.449487045052	
699000	445.939701	1	5.294034456650	0.007454181385	5.451272091007	
700000	446.105688	1	5.295942870520	0.006760333071	4.946710775485	
701000	446.293978	1	5.297675987247	0.008517408689	6.258465952905	
702000	444.982646	1	5.294572072276	0.005489741203	3.958488433961	
703000	444.787922	1	5.292342933199	0.007932672928	5.737565886671	
704000	446.176186	1	5.294900975419	0.007173836154	5.256676246147	
705000	446.007447	1	5.293343233986	0.009271795930	6.797135223117	
706000	446.922013	1	5.296161806766	0.009155899081	6.773693414830	
707000	446.477946	1	5.296052150754	0.007598707807	5.588317518634	
708000	446.684384	1	5.295320373542	0.008336877073	6.148945731361	
709000	445.969846	1	5.297406614521	0.007217987130	5.278361014281	
710000	445.358757	1	5.297476580399	0.006175302398	4.478952454965	
711000	444.643728	1	5.292201364277	0.007942947406	5.736711512296	
712000	445.875712	1	5.294842339094	0.006603423299	4.819208298282	
713000	444.643171	1	5.296582406938	0.005040911404	3.615736699696	
714000	444.906263	1	5.296612237741	0.005281837198	3.802650276517	
715000	444.697945	1	5.297502653022	0.005391945001	3.875321402592	
716000	443.745231	1	5.295179876200	0.004391379394	3.109417107691	
717000	446.599435	1	5.296805227332	0.008343971374	6.148952578910	
718000	445.509672	1	5.294850070971	0.006023887282	4.374142602232	
719000	444.843381	1	5.294208271950	0.005501057538	3.961179120338	
720000	445.120244	1	5.294556915732	0.005650170697	4.082094522940	
721000	446.112298	1	5.296266929009	0.006821012412	4.991995252992	
722000	444.447609	1	5.297371065977	0.005100958193	3.652483987638	
723000	444.405964	1	5.295040052088	0.004846841796	3.464825669407	
724000	445.579263	1	5.295573926576	0.005942482879	4.317136817784	
725000	446.594341	1	5.296447785641	0.008062925432	5.939873652880	
726000	446.017937	1	5.298750888959	0.010955634237	8.039402760867	
727000	447.203879	1	5.296340326134	0.010988822888	8.160467359017	
728000	444.242436	1	5.295508375600	0.004678757563	3.335998125072	
729000	444.972206	1	5.297704999485	0.005814303507	4.196484946874	
730000	445.450128	1	5.297988854760	0.006799453367	4.942778123889	
731000	444.936835	1	5.293256354978	0.006408879890	4.631035079740	
732000	445.099857	1	5.297110854566	0.005640783847	4.074343045993	
733000	446.050577	1	5.296680609246	0.006850687696	5.010846732965	
734000	446.690795	1	5.296881741761	0.008762442801	6.465638124021	
735000	446.392179	1	5.295886453581	0.007368380815	5.412571554200	
736000	447.030814	1	5.295914968815	0.009638566326	7.140779597473	
737000	446.585146	1	5.295219096277	0.008066320909	5.941845272083	
738000	444.012104	1	5.295112923627	0.004561246288	3.242234253997	
739000	446.254837	1	5.295771298495	0.007058312930	5.175203120574	
740000	444.075847	1	5.295220442285	0.004590344345	3.265645005005	
741000	445.238300	1	5.295157952739	0.005593602674	4.045338161588	
742000	445.169509	1	5.297562879678	0.005971269522	4.320362849332	
743000	444.236805	1	5.296980986022	0.004810149084	3.431976951312	
744000	444.182984	1	5.299027788554	0.006054351985	4.337751724454	
745000	445.686912	1	5.296532808483	0.006180784545	4.497947505297	
746000	444.405933	1	5.294017414938	0.005157085719	3.692005345595	
747000	444.277753	1	5.295069873775	0.004747451939	3.387517213495	
748000	443.230709	1	5.299555488781	0.005527501599	3.915679751789	
749000	445.539294	1	5.295574272511	0.005890179590	4.276777248555	
750000	441.158996	1	5.301222262581	0.005604246576	3.888107474334	
751000	444.892064	1	5.297161182200	0.005436840900	3.915982457237	
752000	446.157369	1	5.293897909494	0.008344082577	6.121698615870	
753000	444.015524	1	5.295869279456	0.004523830046	3.214989986025	
754000	445.471054	1	5.296261877443	0.005827850893	4.227828624406	
755000	443.226189	1	5.297309296721	0.004260499009	2.997719311942	
756000	443.894144	1	5.292270567973	0.006132836377	4.382011828620	
757000	444.878300	1	5.295014820269	0.005252694612	3.780149104030	
758000	446.185021	1	5.296806013959	0.007200711611	5.277056461857	
759000	446.301578	1	5.296180313090	0.007194735416	5.278845350914	
760000	443.055086	1	5.298413977510	0.004532675490	3.189773377262	
761000	446.448083	1	5.296359395989	0.007604195653	5.590706463482	
762000	445.522244	1	5.295203367425	0.005929445399	4.305014557849	
763000	446.391640	1	5.295380680482	0.007447240906	5.471064646829	
764000	444.444757	1	5.294793519358	0.004925315909	3.523719132954	
765000	447.011375	1	5.295656523583	0.009573945294	7.091247911842	
766000	444.127174	1	5.298880055824	0.005806732739	4.155047262335	
767000	445.412116	1	5.297902468265	0.006632040559	4.817687066677	
768000	445.814571	1	5.297782259692	0.007304255591	5.333752965719	
769000	445.903013	1	5.298116913034	0.008094452781	5.921865583288	
770000	446.322166	1	5.296152390385	0.007235406819	5.310114997614	
771000	446.342211	1	5.296671130414	0.007489169279	5.499430988537	
772000	445.498274	1	5.295679161801	0.005830309630	4.230813783340	
773000	446.868742	1	5.297042847169	0.009850431505	7.286728529446	
774000	443.849269	1	5.294716402791	0.004519601855	3.206407475975	
775000	445.068515	1	5.296053556641	0.005357252052	3.864466565578	
776000	446.967055	1	5.294733843356	0.010476935141	7.760227536283	
777000	446.439644	1	5.294403874725	0.008437686175	6.208548355139	
778000	446.674138	1	5.295326664539	0.008297865045	6.119313263599	
779000	446.389714	1	5.294684016247	0.007907670740	5.812507102207	
780000	443.129946	1	5.291060085350	0.007552797680	5.369526588506	
781000	446.556240	1	5.296454705149	0.007950479398	5.854077674836	
782000	446.123220	1	5.295706266781	0.006795901015	4.973942361173	
783000	443.712462	1	5.299455314525	0.005984517292	4.266444955682	
784000	445.094810	1	5.296200834438	0.005397111774	3.894845362656	
785000	441.770425	1	5.294182636730	0.003642815255	2.508923420300	
786000	445.340035	1	5.297779190376	0.006389054953	4.635423252849	
787000	445.183449	1	5.292236728509	0.010383027343	7.553744497305	
788000	446.916943	1	5.295611602307	0.009124669079	6.750097759038	
789000	445.464825	1	5.293570620897	0.006992581471	5.085650480632	
790000	445.721372	1	5.297028959787	0.006448251882	4.697103899433	
791000	441.692384	1	5.296225048679	0.003525538616	2.422274646472	
792000	443.979865	1	5.297612038463	0.004819992951	3.430129579854	
793000	446.211811	1	5.295513693752	0.006999991296	5.129721093251	
794000	444.637794	1	5.298053202757	0.005663131345	4.071577891063	
795000	446.715274	1	5.295988832805	0.008299137927	6.122797569523	
796000	444.697289	1	5.293665702840	0.005670266604	4.079272440918	
797000	444.841323	1	5.293976105831	0.005629026469	4.055004158351	
798000	446.282380	1	5.294928430512	0.007407380543	5.435482059257	
799000	446.274587	1	5.294268936488	0.008078649848	5.932395181504	
800000	445.984119	1	5.296016764156	0.006546587609	4.782433459491	
801000	443.868071	1	5.292389307179	0.005921210374	4.227238533767	
802000	443.039186	1	5.297111748719	0.004126571902	2.894696825553	
803000	445.647260	1	5.292966492852	0.008987420278	6.563478317169	
804000	442.628788	1	5.299092912980	0.004621770438	3.240063355047	
805000	446.775186	1	5.296231693900	0.008576043932	6.332498614376	
806000	445.534373	1	5.295763667356	0.005872888190	4.263799531582	
807000	446.051665	1	5.293827622418	0.008122239799	5.951282231014	
808000	445.830714	1	5.296314707352	0.006341598483	4.623456321220	
809000	442.774106	1	5.293746340704	0.004149095125	2.903078935940	
810000	445.788361	1	5.296512603245	0.006328089409	4.611485117150	
811000	445.591414	1	5.292933696819	0.008861828383	6.467491304604	
812000	446.438240	1	5.295702662281	0.007489940998	5.505340239583	
813000	443.681257	1	5.292575945871	0.005468574802	3.890948217733	
814000	446.177351	1	5.295510873462	0.006929488647	5.075685492070	
815000	444.540680	1	5.293364734136	0.005722810036	4.111200940132	
816000	445.426049	1	5.298111751304	0.006906940597	5.020656768077	
817000	444.977446	1	5.297087228863	0.005496696763	3.963390871754	
818000	445.762538	1	5.295916993188	0.006187100935	4.506070999047	
819000	446.098479	1	5.294609279404	0.007211091474	5.280124957863	
820000	445.377239	1	5.294645250781	0.005931409608	4.300121458893	
821000	445.850439	1	5.293715392904	0.007715236217	5.639004929013	
822000	445.546451	1	5.295036953333	0.006008176479	4.364183013012	
823000	445.950617	1	5.296192522616	0.006512992379	4.755948373084	
824000	445.145468	1	5.293570794470	0.006387906831	4.625441861367	
825000	444.894730	1	5.298406191865	0.006337782017	4.576969860173	
826000	444.865330	1	5.299701296591	0.009574424762	6.940165278384	
827000	444.939719	1	5.296092032170	0.005236268783	3.770441719292	
828000	446.708204	1	5.294191635177	0.010273204949	7.588850883347	
829000	444.798615	1	5.296641920758	0.005188398667	3.729854197221	
830000	446.359253	1	5.298148723088	0.010160795504	7.479128955960	
831000	445.310933	1	5.296629561049	0.005714820843	4.137672536331	
832000	446.668927	1	5.296014490912	0.008148904251	6.008263489082	
833000	444.469947	1	5.297432795313	0.005145289045	3.685783712659	
834000	445.138589	1	5.299253403511	0.008703007349	6.321853841825	
835000	442.120745	1	5.300713349055	0.005890172521	4.130605513955	
836000	445.133351	1	5.295454580652	0.005433043665	3.922833748052	
837000	443.580958	1	5.292017486686	0.006061646533	4.316572517795	
838000	445.554047	1	5.295242764491	0.005962562541	4.330852491481	
839000	444.170286	1	5.297455284501	0.004905542429	3.499374572741	
840000	444.678256	1	5.296412303557	0.005041778707	3.617671482763	
841000	445.438068	1	5.296924704491	0.005977403691	4.336693071458	
842000	445.788024	1	5.293459275120	0.008046034045	5.879316414151	
843000	445.377232	1	5.294854753857	0.005846003438	4.237176672299	
844000	443.592095	1	5.300047357708	0.006873024236	4.903802798029	
845000	444.920886	1	5.294821968019	0.005342301022	3.847661743797	
846000	443.471368	1	5.291658341678	0.006565655776	4.675927540292	
847000	445.322882	1	5.296525301013	0.005701792356	4.128573894295	
848000	445.390792	1	5.297390590626	0.006163311933	4.471577539675	
849000	445.035782	1	5.294274066877	0.005686218488	4.105080399933	
850000	444.898676	1	5.295457541742	0.005203630934	3.744868197451	
851000	440.167571	1	5.302102962002	0.006183349617	4.254469535049	
852000	445.740298	1	5.297500601828	0.006833147634	4.982189383220	
853000	445.192152	1	5.297022992480	0.005710691892	4.129634321461	
854000	446.432473	1	5.294610525565	0.008124775858	5.976060577999	
855000	445.778396	1	5.295384068930	0.006253081582	4.555575417881	
856000	444.312415	1	5.298987532266	0.006186543806	4.439811810035	
857000	445.292458	1	5.298024869827	0.006556045556	4.755982152154	
858000	445.430707	1	5.294377609004	0.006150437488	4.463903071463	
859000	446.744936	1	5.295473293824	0.008477027863	6.256935906331	
860000	446.354315	1	5.295011462072	0.007535078243	5.534154784937	
861000	446.532223	1	5.295671237120	0.007743955211	5.699278461275	
862000	440.885563	1	5.293669261331	0.003438832524	2.339651323551	
863000	446.483294	1	5.296397126829	0.007714267609	5.674423606141	
864000	446.212922	1	5.295700204307	0.006975081319	5.111312834348	
865000	447.000540	1	5.295416963909	0.009648345303	7.145889282478	
866000	446.093747	1	5.294897727166	0.006995883616	5.120556967597	
867000	445.289756	1	5.293919535428	0.006278181524	4.551507396221	
868000	442.195539	1	5.292329388577	0.004423748713	3.083385854775	
869000	445.500571	1	5.294142660709	0.006430456449	4.673487274914	
870000	446.473710	1	5.294093744825	0.009210543744	6.783703979991	
871000	446.658907	1	5.296672023835	0.008430944532	6.217271429705	
872000	445.557928	1	5.296669298384	0.006041579371	4.389344813441	
873000	443.528417	1	5.295271018011	0.004263515224	3.009292927420	
874000	444.072862	1	5.294995617997	0.004616857232	3.284934616369	
875000	442.737851	1	5.299977532536	0.005505195401	3.880009652491	
876000	446.310347	1	5.294242140304	0.008240370882	6.054331441704	
877000	445.877996	1	5.294930153866	0.006563945639	4.790129001204	
878000	446.498053	1	5.295432851998	0.007708827768	5.671229539912	
879000	444.332097	1	5.298064694861	0.005345649132	3.827056683535	
880000	446.652701	1	5.296584672432	0.008340334674	6.149551996746	
881000	445.108155	1	5.294308843349	0.005755269144	4.158886395175	
882000	446.071151	1	5.295579690509	0.006711507838	4.908820766387	
883000	445.235258	1	5.294010737541	0.006119893984	4.432588721278	
884000	445.547996	1	5.292707310057	0.009676595306	7.062997252039	
885000	446.378744	1	5.294341354932	0.008317830294	6.115917170220	
886000	444.634966	1	5.293907156451	0.005440766675	3.908604617593	
887000	445.203368	1	5.297760882051	0.006165174555	4.464446258369	
888000	446.654945	1	5.296846295852	0.008584290690	6.330959682984	
889000	445.292235	1	5.295416958455	0.005609524509	4.059295592656	
890000	444.272841	1	5.295545252579	0.004697846766	3.351021261576	
891000	446.028917	1	5.296837530894	0.006891349985	5.039843123707	
892000	446.037952	1	5.295619717002	0.006645567850	4.858345332010	
893000	445.243088	1	5.294956004996	0.005650036808	4.087105047703	
894000	439.495711	1	5.291193902178	0.003684072630	2.478909273263	
895000	444.913049	1	5.295453400814	0.005217294807	3.755464753104	
896000	447.389800	1	5.295710704410	0.012727942481	9.474440422939	
897000	446.245110	1	5.293731915898	0.009121885683	6.702551869668	
898000	444.064282	1	5.298522642962	0.005404124471	3.859221817845	
899000	445.250027	1	5.299263507864	0.009207102900	6.698154003820	
900000	444.219628	1	5.295194485999	0.004689970592	3.343425366722	
901000	445.609228	1	5.293810338265	0.006978200218	5.082488356439	
902000	445.160596	1	5.295178744253	0.005503760584	3.975997801270	
903000	445.694265	1	5.297419691831	0.006675525759	4.863569078419	
904000	444.210306	1	5.298625987094	0.005650325809	4.044554090426	
905000	446.486218	1	5.295955752463	0.007609283477	5.596637572669	
906000	445.279888	1	5.294864558604	0.005722023495	4.141671211713	
907000	444.362357	1	5.292358923440	0.006804371113	4.892213890233	
908000	444.540645	1	5.296240896688	0.004909504253	3.515583694992	
909000	445.603260	1	5.296960380556	0.006226798093	4.528089909422	
910000	446.677110	1	5.297132023744	0.009056628648	6.683288142087	
911000	445.149434	1	5.292516106444	0.008615517482	6.258512269905	
912000	444.433936	1	5.293013892572	0.005930095371	4.258121383576	
913000	445.135705	1	5.296916070950	0.005604885818	4.049415931868	
914000	447.034573	1	5.296172147950	0.009726743656	7.206743734181	
915000	445.334081	1	5.296048441295	0.005639456811	4.083093729617	
916000	446.026030	1	5.294847262955	0.006886128885	5.035831896426	
917000	443.763345	1	5.295988641349	0.004376739428	3.099308755988	
918000	445.800139	1	5.296375275315	0.006308054367	4.597224528943	
919000	446.160687	1	5.294376352652	0.007598730864	5.570461990366	
920000	446.493062	1	5.294150809022	0.009160923947	6.748240713467	
921000	445.350667	1	5.295904698897	0.005650842413	4.092178287727	
922000	446.299673	1	5.297302205531	0.007948146520	5.837217607000	
923000	445.791729	1	5.296869102671	0.006478179812	4.722571739445	
924000	445.901827	1	5.293236906961	0.009149632627	6.699883388349	
925000	446.965757	1	5.294654539658	0.010680122527	7.911313743692	
926000	445.888299	1	5.295030855148	0.006537688936	4.771210885102	
927000	444.770562	1	5.296993380184	0.005257065861	3.779201413462	
928000	445.341312	1	5.297444399674	0.006128057341	4.443375688160	
929000	445.603716	1	5.294336404691	0.006451986555	4.694259204898	
930000	441.860896	1	5.300928456850	0.005946355823	4.159691253457	
931000	445.150260	1	5.295121666632	0.005504465484	3.976097902148	
932000	445.461013	1	5.296357086255	0.005832223767	4.230622908779	
933000	444.013848	1	5.297864421563	0.004953595511	3.528833937905	
934000	442.768038	1	5.293510818050	0.004217931727	2.952747300143	
935000	445.705301	1	5.296986615397	0.006398441809	4.659557962803	
936000	443.799522	1	5.291008969056	0.011692475523	8.393322650014	
937000	445.703942	1	5.298254326571	0.007786320881	5.683040656617	
938000	444.104354	1	5.296328570153	0.004606761980	3.278613080461	
939000	446.493901	1	5.295268068304	0.007766370559	5.713717735360	
940000	445.154116	1	5.295466621233	0.005453386420	3.938644650741	
941000	444.963291	1	5.295048202846	0.005327668621	3.838567993533	
942000	444.982498	1	5.297188094326	0.005543588815	3.998058798112	
943000	444.366409	1	5.294874771323	0.004846819088	3.463404440891	
944000	445.312268	1	5.295051652600	0.005704703104	4.130272894425	
945000	446.205938	1	5.296744161965	0.007209659784	5.284802830500	
946000	445.560732	1	5.296135743423	0.005924695227	4.303192190073	
947000	444.264281	1	5.291788045756	0.008228076097	5.921781415010	
948000	445.698645	1	5.294025120966	0.006911477246	5.037873204168	
949000	445.728578	1	5.296008650390	0.006142756518	4.471746279027	
950000	445.364273	1	5.298481060778	0.007345840028	5.340085458637	
951000	446.782084	1	5.295068345112	0.008909971073	6.581300378360	
952000	443.295702	1	5.295123982735	0.004156152136	2.923934340366	
953000	445.507939	1	5.296956100827	0.006086906216	4.420549889219	
954000	446.580460	1	5.295523390353	0.007916143700	5.829998390217	
955000	446.351859	1	5.294836880963	0.007656663240	5.624186094414	
956000	445.511127	1	5.297528700096	0.006450284309	4.688600237480	
957000	445.983212	1	5.295677477518	0.006543240132	4.779911500824	
958000	446.157737	1	5.295683607846	0.006865055342	5.026931793736	
959000	445.596853	1	5.295503224426	0.005973837392	4.341062629756	
960000	444.855195	1	5.296814264410	0.005283506065	3.801894240493	
961000	445.989105	1	5.296626486815	0.006709867175	4.903529855322	
962000	445.958837	1	5.296948194542	0.006821473749	4.984588051076	
963000	445.276015	1	5.296923849174	0.005771091956	4.177650100323	
964000	445.825147	1	5.294609283201	0.006649716909	4.850949976517	
965000	445.079983	1	5.295050025798	0.005445851718	3.930124467125	
966000	447.380705	1	5.296216669703	0.012714474248	9.463522770546	
967000	446.109272	1	5.297171327084	0.007308407418	5.352735163799	
968000	445.348875	1	5.298447879430	0.007251475986	5.269932742890	
969000	446.307171	1	5.296940973122	0.007593874540	5.575107213162	
970000	445.648128	1	5.294192978632	0.006646865821	4.840156192354	
971000	446.804236	1	5.296862319617	0.009224029960	6.816332922257	
972000	446.001593	1	5.296909109962	0.006880311078	5.030282126580	
973000	445.825900	1	5.295089243326	0.006409895023	4.673727320979	
974000	445.317182	1	5.296693794241	0.005740947948	4.157188833938	
975000	446.888914	1	5.295238982077	0.009227558488	6.824769370659	
976000	447.233569	1	5.295427316171	0.011278844473	8.379210910437	
977000	446.369774	1	5.298068482876	0.009909383968	7.293891140443	
978000	445.688946	1	5.294740699099	0.006340027551	4.615652867160	
979000	446.063258	1	5.296039717615	0.006689472796	4.892109149040	
980000	443.583920	1	5.293811244909	0.004599233234	3.255638577245	
981000	444.771220	1	5.294556251214	0.005279604307	3.795771986661	
982000	446.055179	1	5.296567926191	0.006809391969	4.980506276109	
983000	443.809629	1	5.292625977654	0.005562518517	3.964301914779	
984000	445.107131	1	5.293638992356	0.006254400894	4.525617436581	
985000	443.250180	1	5.300061317492	0.006302300219	4.475639114255	
986000	445.245604	1	5.298814840117	0.007736980814	5.620625531797	
987000	445.493244	1	5.294486616757	0.006177318726	4.486558270734	
988000	445.518807	1	5.295649491752	0.005857976026	4.252118443807	
989000	444.664719	1	5.298122257176	0.005747986626	4.134829017591	
990000	442.193805	1	5.290434379064	0.007463411475	5.255338564250	
991000	445.640422	1	5.296411986137	0.006081531738	4.422532390926	
992000	444.340767	1	5.294589770686	0.004893937075	3.496995506896	
993000	446.349218	1	5.296032005949	0.007277789347	5.343013669524	
994000	443.848903	1	5.296078610583	0.004429931037	3.140908134424	
995000	444.878375	1	5.296252078174	0.005195327643	3.737988284765	
996000	443.951441	1	5.292411346699	0.006008813182	4.294475089941	
997000	445.183577	1	5.293377553801	0.006692914872	4.851242353597	
998000	444.614539	1	5.294268546047	0.005240051861	3.760713093414	
999000	445.805616	1	5.293802078761	0.007449143847	5.440176730625	
1000000	445.849981	1	5.295647539438	0.006326170499	4.612949065433	
1001000	445.456387	1	5.294465382264	0.006135177074	4.453818787463	
1002000	441.980981	1	5.293481561170	0.003857783781	2.669626033873	
1003000	446.262364	1	5.294608819705	0.007620855254	5.592576603449	
1004000	446.599635	1	5.296958408763	0.008507510462	6.270418954276	
1005000	446.351830	1	5.294278710870	0.008324570115	6.119251973260	
1006000	446.030059	1	5.294728596283	0.006970070464	5.098157926271	
1007000	444.777295	1	5.293385582595	0.006016292541	4.336151812389	
1008000	445.212809	1	5.295392855025	0.005524698774	3.993538058220	
1009000	444.680487	1	5.295523346363	0.005008020591	3.592970416925	
1010000	446.154845	1	5.295683728796	0.006859335952	5.022546337761	
