# Supplementary material for: Reply to: ‘Reconstructed evolutionary patterns from crocodile-line archosaurs demonstrate the impact of failure to log-transform body size data’
Source: Commun Biol. 2022 Feb 25;5:170. doi: 10.1038/s42003-022-03072-x (PMC8881626; doi:10.1038/s42003-022-03072-x)
Supplement: Supplementary file 4 — Supplementary Data 2 [file 42003_2022_3072_MOESM4_ESM.zip › simulations/log_files/OU/simulated_data_logged_10.txt.Log.txt]

Options:
Model:                           Continuous: Random Walk
Tree File Name:                  tree_simlation_10.nex
Data File Name:                  simulated_data_logged_10.txt
Log File Name:                   simulated_data_logged_10.txt.Log.txt
Save Initial Trees:              False
Save Trees:                      False
Summary:                         False
Seed:                            1186349266
Precision:                       64 bits
Cores:                           1
Analysis Type:                   MCMC
Sample Period:                   1000
Iterations:                      1010000
Burn in:                         10000
MCMC ML Start:                   False
Schedule File:                   simulated_data_logged_10.txt.Schedule.txt
Rate Dev:                        AutoTune
No of Rates:                     1
Test for trait correlation:      True
Kappa:                           Not in use
Delta:                           Not in use
Lambda:                          Not in use
OU:                              Estimate
Min Trans Taxa No:               10
RJ Local Kappa:                  False
RJ Local Lambda:                 False
RJ Local Delta:                  False
RJ Local OU:                     False
Restrictions:
    alpha-1                      None
Prior Information:
    Priors
        alpha-1 - uniform -100.00 100.00 
        OU - exp 1.00 
Tree Information
     Trees:                      1
     Taxa:                       200
     Sites:                      1
Iteration	Lh	Tree No	Alpha 1	Sigma^2 1 	OU	
11000	-8.343415	1	5.252122081747	0.411852621900	3.197314107518	
12000	-7.356623	1	5.285108727417	0.366863286369	2.868302804918	
13000	-8.164403	1	5.252254964403	0.520997229682	4.067486165591	
14000	-6.956262	1	5.279382434620	0.566070396111	4.477152828653	
15000	-9.380115	1	5.317856629335	0.342108839176	2.613056531463	
16000	-7.302929	1	5.270136833249	0.411408019150	3.227937566778	
17000	-8.763647	1	5.300751246365	0.283455193456	2.158734391200	
18000	-8.164633	1	5.306707479521	0.393274431315	3.055289217780	
19000	-6.970531	1	5.280628713255	0.629833364838	4.984385726076	
20000	-9.923194	1	5.252521291321	0.261954685923	1.959406630626	
21000	-7.815647	1	5.289919062941	0.321309135472	2.488027262027	
22000	-8.228467	1	5.279686856024	0.286891019059	2.198974465415	
23000	-7.871652	1	5.285589284157	0.310411314324	2.398406466420	
24000	-7.039594	1	5.276104333672	0.467708447851	3.688150294140	
25000	-7.547031	1	5.291507191886	0.357517425716	2.787475948814	
26000	-7.653574	1	5.272265779830	0.338838823207	2.633927917336	
27000	-11.359118	1	5.227372932268	0.373590973660	2.804383054257	
28000	-7.375864	1	5.265631169760	0.450228736356	3.536062748019	
29000	-7.236613	1	5.287533845779	0.400330789107	3.141199049310	
30000	-7.578166	1	5.292286674184	0.356426024226	2.777793184926	
31000	-7.232028	1	5.292765767501	0.466800959198	3.673704246146	
32000	-7.863157	1	5.266668986767	0.336312079043	2.607849722492	
33000	-12.058945	1	5.221755534075	0.521484536952	3.914030353278	
34000	-8.749614	1	5.255383071088	0.313126249583	2.398226954066	
35000	-7.903507	1	5.305025320094	0.595396883902	4.666161584040	
36000	-7.545969	1	5.260641495497	0.554857277351	4.361703097446	
37000	-7.649541	1	5.259082602395	0.531545865389	4.172379978000	
38000	-8.147713	1	5.307506986153	0.423120410627	3.293286006429	
39000	-6.981724	1	5.281175260193	0.652013149066	5.160283354805	
40000	-8.685874	1	5.276340449406	0.267788283675	2.033281818409	
41000	-7.275735	1	5.285737006872	0.383709082232	3.006355675160	
42000	-6.992466	1	5.278218161451	0.489245313677	3.862248019712	
43000	-7.056555	1	5.273767273296	0.686206483787	5.428091779203	
44000	-7.166146	1	5.283944547346	0.405761132644	3.187101903801	
45000	-8.349240	1	5.250710001216	0.465340156567	3.620721237962	
46000	-7.631396	1	5.260579467927	0.455323936499	3.567471521693	
47000	-7.761873	1	5.258774678766	0.445915002354	3.487878743383	
48000	-9.203620	1	5.263104978724	0.264242514185	1.993253267890	
49000	-9.625620	1	5.303529352231	0.253097078972	1.893874092128	
50000	-7.512073	1	5.296043347931	0.399088336098	3.122398607893	
51000	-7.752220	1	5.278706732717	0.318960918539	2.470674660820	
52000	-7.376457	1	5.286789804839	0.367502135005	2.872862009442	
53000	-7.695290	1	5.268658046292	0.346956213398	2.698216265259	
54000	-7.727651	1	5.257964626786	0.522613240264	4.098296147777	
55000	-8.408003	1	5.273573440803	0.282078312448	2.155723946856	
56000	-7.144624	1	5.270492327452	0.703091929708	5.557284779881	
57000	-8.114480	1	5.298845619627	0.323452984691	2.497555618698	
58000	-7.111259	1	5.284121574224	0.424373976361	3.338360665457	
59000	-7.549912	1	5.287243547324	0.343518188785	2.674543571602	
60000	-8.033604	1	5.272012760404	0.306032043431	2.358897972657	
61000	-8.543388	1	5.274648748089	0.274831532569	2.093752000921	
62000	-9.045059	1	5.246492445207	0.366534834695	2.816195434200	
63000	-8.300974	1	5.258124807406	0.338034579815	2.609829812854	
64000	-7.091816	1	5.285905188507	0.442662744759	3.485680287567	
65000	-10.736158	1	5.257927549814	0.230184353203	1.685695082277	
66000	-9.344272	1	5.256860401569	0.272788502936	2.059409639728	
67000	-7.351905	1	5.274987671391	0.372891398444	2.916986579606	
68000	-8.710005	1	5.251990375607	0.342892666902	2.637562844246	
69000	-7.475111	1	5.261877369416	0.550089988790	4.326985080068	
70000	-7.535863	1	5.266776201449	0.384028794105	3.000901596240	
71000	-7.110820	1	5.282148010324	0.419589294128	3.299976966067	
72000	-8.996595	1	5.250882159646	0.321894064567	2.462194785653	
73000	-7.469371	1	5.298677626102	0.521504589023	4.100198797198	
74000	-8.452488	1	5.309846364298	0.381467662524	2.952402494611	
75000	-7.068599	1	5.271661908959	0.568005729630	4.487499191085	
76000	-7.872428	1	5.261172583460	0.372410740088	2.897550566976	
77000	-7.138967	1	5.283490678506	0.412843180035	3.244875620334	
78000	-7.045280	1	5.286549018560	0.482577140266	3.806875429655	
79000	-7.700478	1	5.289978887830	0.332764846454	2.583627719373	
80000	-8.553031	1	5.257098836057	0.319669626844	2.455771173218	
81000	-7.025785	1	5.283503378072	0.701682245009	5.552720059151	
82000	-7.174714	1	5.288246330483	0.425347223071	3.344004505971	
83000	-9.033995	1	5.316818973308	0.402526462497	3.101229923145	
84000	-7.560931	1	5.262870931221	0.428098624839	3.352833520316	
85000	-8.707223	1	5.308007628818	0.319687983803	2.451962070873	
86000	-6.993292	1	5.275603863145	0.604264655673	4.779738107409	
87000	-7.836314	1	5.265842246119	0.343358744104	2.665330875096	
88000	-7.111154	1	5.282512148695	0.420044185352	3.303617069936	
89000	-7.649561	1	5.300197421863	0.425080651197	3.325719446390	
90000	-8.654098	1	5.294014428449	0.275269151037	2.094834068630	
91000	-7.169647	1	5.279396701318	0.401889017645	3.155876521894	
92000	-7.766216	1	5.302532282676	0.438064523125	3.425222636507	
93000	-7.522121	1	5.264340179952	0.415579118307	3.254082819513	
94000	-9.694023	1	5.309213319285	0.263235802472	1.974619087468	
95000	-7.341160	1	5.264861511055	0.505437255762	3.977619416215	
96000	-7.595960	1	5.296094564590	0.378912769060	2.958008309562	
97000	-7.264259	1	5.276811851252	0.384591753766	3.013811015463	
98000	-8.325068	1	5.298297185347	0.303562889840	2.331740637074	
99000	-7.876615	1	5.266445115447	0.335861364324	2.603853920816	
100000	-7.625242	1	5.285790307788	0.332539885373	2.583832186382	
101000	-8.840166	1	5.313782323179	0.370529423859	2.853878816447	
102000	-12.604727	1	5.339330497167	0.274466255305	2.001740992654	
103000	-8.650109	1	5.253541049281	0.335407371140	2.579367786628	
104000	-8.352158	1	5.296554508978	0.296599543887	2.274773899328	
105000	-7.940489	1	5.268598560210	0.321562943836	2.486835666835	
106000	-7.702987	1	5.264241526951	0.373699035964	2.912945052635	
107000	-7.463561	1	5.297725987124	0.455045035858	3.571337749054	
108000	-12.490503	1	5.226143240562	0.272040609966	1.985148583547	
109000	-8.010792	1	5.270269387331	0.311310364161	2.402182606864	
110000	-7.514447	1	5.289362808647	0.353915993305	2.759397012293	
111000	-7.531430	1	5.299756137885	0.548709849005	4.313577526355	
112000	-7.627497	1	5.298644079088	0.808623253529	6.363188381749	
113000	-8.068894	1	5.302531409567	0.353737996884	2.742196594611	
114000	-8.226010	1	5.257110894439	0.356398485551	2.759038322663	
115000	-8.214474	1	5.307110552832	0.387571757087	3.008297661625	
116000	-7.628866	1	5.260629070467	0.455075744905	3.565586608647	
117000	-12.868105	1	5.217105730285	0.505628184320	3.762491942111	
118000	-7.944013	1	5.305847986966	0.500218859125	3.912110489979	
119000	-8.423117	1	5.293218107663	0.285498036173	2.183140707881	
120000	-8.427972	1	5.262302948928	0.305173939421	2.342220281567	
121000	-7.500366	1	5.278764401090	0.344366238057	2.682764302794	
122000	-7.858205	1	5.268459278838	0.329677409787	2.554491740736	
123000	-7.295596	1	5.288298358822	0.389363681125	3.051207356385	
124000	-7.189047	1	5.290736758312	0.449648705696	3.538145465686	
125000	-7.448458	1	5.292497467747	0.380875520475	2.978267380559	
126000	-7.779195	1	5.292682963810	0.332476129201	2.579183678606	
127000	-7.280744	1	5.268334624084	0.442545554493	3.478047516771	
128000	-8.474056	1	5.310739863614	0.708209300414	5.523678166229	
129000	-6.998264	1	5.276795104875	0.497339979807	3.926735378444	
130000	-7.687466	1	5.279851438234	0.324063408889	2.513646756617	
131000	-7.757452	1	5.258165379602	0.473127983780	3.704438428748	
132000	-8.562522	1	5.289916039279	0.274550837761	2.091041492589	
133000	-7.178752	1	5.292089739262	0.500940030804	3.948288815419	
134000	-7.024712	1	5.276117263249	0.479077355651	3.779677469530	
135000	-7.472611	1	5.274528518883	0.355159290565	2.770613733372	
136000	-8.380667	1	5.255405708184	0.351491136343	2.715402887290	
137000	-7.707176	1	5.263484370512	0.380037006626	2.963639927437	
138000	-7.271046	1	5.293364116160	0.454253818814	3.572008884410	
139000	-8.995900	1	5.295161292452	0.262644302730	1.984711098894	
140000	-7.385475	1	5.273920598576	0.370579571135	2.897372577901	
141000	-7.432564	1	5.298000694013	0.522138086415	4.106760786681	
142000	-8.054472	1	5.274178124887	0.301231194331	2.319493017476	
143000	-7.654648	1	5.273506601454	0.335504928950	2.606988720597	
144000	-7.246226	1	5.286609821744	0.393521831816	3.086182362111	
145000	-7.999620	1	5.303979624161	0.385836812262	3.001084661237	
146000	-8.351895	1	5.250134170354	0.518647573556	4.041268361960	
147000	-7.905329	1	5.297301599727	0.338338997142	2.623028786574	
148000	-8.063403	1	5.261635913455	0.341098839063	2.640906889496	
149000	-9.718369	1	5.319040637753	0.313934691815	2.380411530652	
150000	-7.433434	1	5.285874607557	0.356315067339	2.781054839372	
151000	-7.650725	1	5.295501626884	0.363642634098	2.833743872922	
152000	-8.957989	1	5.247152694261	0.370831733355	2.852812081381	
153000	-8.469898	1	5.308908153206	0.360917210874	2.788154924318	
154000	-8.689547	1	5.266677765550	0.278892639871	2.123452425199	
155000	-7.788252	1	5.283104858579	0.315422636465	2.441105585845	
156000	-8.127525	1	5.298333339708	0.319887015086	2.468471465193	
157000	-7.842498	1	5.298322805410	0.353231524535	2.744554795400	
158000	-8.254139	1	5.263187389620	0.314781255849	2.424060883815	
159000	-7.625265	1	5.264356202330	0.388127104318	3.030997751798	
160000	-7.438086	1	5.296622632828	0.701593190676	5.529080572449	
161000	-7.038964	1	5.276550230379	0.464199846005	3.660090169479	
162000	-8.872552	1	5.246478055327	0.407858999263	3.148509569651	
163000	-7.260269	1	5.270012865736	0.426995778320	3.354294211425	
164000	-9.270969	1	5.318927985698	0.396189699265	3.043784898872	
165000	-8.868397	1	5.249273924318	0.352935557341	2.713221621112	
166000	-9.445399	1	5.253065348352	0.280354074797	2.118182134069	
167000	-7.469360	1	5.268105162999	0.387016695767	3.026938277951	
168000	-7.515812	1	5.280203744295	0.341665691207	2.660531437756	
169000	-7.643462	1	5.300937405491	0.453865405393	3.555418914109	
170000	-7.192415	1	5.276527938270	0.402436494219	3.159539867844	
171000	-8.608320	1	5.312986973030	0.428568920022	3.320922055055	
172000	-8.834777	1	5.315594956150	0.547182908571	4.245239923088	
173000	-8.059849	1	5.292876073234	0.307848604676	2.372949325728	
174000	-7.379269	1	5.293565916247	0.408796013864	3.204488815452	
175000	-7.574763	1	5.292940048807	0.360296018275	2.809041436168	
176000	-7.429107	1	5.294201970317	0.400950574039	3.139983911278	
177000	-7.403811	1	5.296156900718	0.444411847960	3.488602798613	
178000	-7.876265	1	5.290054552073	0.316297417117	2.445935436771	
179000	-7.105260	1	5.278925124818	0.422479583293	3.323362938847	
180000	-7.295389	1	5.265524560598	0.532436479395	4.194420121861	
181000	-8.860041	1	5.309916913401	0.318731344381	2.440383479608	
182000	-8.427893	1	5.305499039162	0.330893783285	2.549139874459	
183000	-7.263505	1	5.270187142119	0.423793856719	3.328532506664	
184000	-7.193980	1	5.282565365758	0.395751163536	3.105760614982	
185000	-8.204758	1	5.263929070291	0.315813804914	2.433643338972	
186000	-7.418442	1	5.281081670095	0.353914369706	2.762123547346	
187000	-9.344389	1	5.320307451832	0.457795248245	3.525222788428	
188000	-7.679138	1	5.298979164695	0.392076375665	3.060946678906	
189000	-8.157897	1	5.297470256972	0.313747958933	2.418164406512	
190000	-6.961505	1	5.280707051468	0.603081493069	4.771844529153	
191000	-8.355640	1	5.307849811860	0.367319587908	2.842558105693	
192000	-8.456781	1	5.279147788873	0.276008245367	2.105265478511	
193000	-8.136060	1	5.308280581504	0.510737312101	3.987623102394	
194000	-7.469396	1	5.262210073694	0.516894574654	4.063557594145	
195000	-7.180322	1	5.289901862288	0.441217259344	3.470968532561	
196000	-7.627372	1	5.284615698660	0.330994745646	2.571287383149	
197000	-7.636747	1	5.300894243398	0.630831480295	4.958991942998	
198000	-7.283911	1	5.294747407408	0.498513282836	3.924747916405	
199000	-7.846104	1	5.256389824150	0.662705172010	5.199959382979	
200000	-7.903361	1	5.278901165807	0.307098532637	2.370771690112	
201000	-8.597988	1	5.259635845827	0.303741190618	2.326491828041	
202000	-7.324007	1	5.274457574195	0.379935865201	2.974519160683	
203000	-9.947435	1	5.244804997463	0.291714685059	2.197772216784	
204000	-8.313415	1	5.291165444246	0.288377377254	2.209059813912	
205000	-7.108054	1	5.270289407564	0.581847288604	4.595885720505	
206000	-7.146638	1	5.278960314121	0.408983431397	3.213624469293	
207000	-9.032266	1	5.249757990339	0.327765122948	2.508173134936	
208000	-8.154804	1	5.287466754322	0.293150081298	2.251534558167	
209000	-7.862811	1	5.275184188192	0.313545526669	2.424009806153	
210000	-7.382376	1	5.289716924759	0.377707387784	2.954815989449	
211000	-7.269681	1	5.281145192540	0.378313538274	2.963121039465	
212000	-9.128859	1	5.243086569354	0.450833576453	3.478308403534	
213000	-8.701611	1	5.313385622543	0.400933650012	3.099193717171	
214000	-7.377650	1	5.272163712670	0.379499000972	2.969367335572	
215000	-7.490354	1	5.297295953129	0.427606154353	3.351311534771	
216000	-7.323118	1	5.265342743056	0.499932056412	3.934493665664	
217000	-7.221399	1	5.291609088221	0.446685285163	3.513274716333	
218000	-7.783163	1	5.265703402505	0.350822812208	2.726870083736	
219000	-7.673886	1	5.301230527465	0.444852292989	3.482536794286	
220000	-7.072482	1	5.273122945536	0.484349841463	3.819995508040	
221000	-7.471395	1	5.298640324754	0.504983193464	3.968769816589	
222000	-7.354894	1	5.273520000076	0.377670141411	2.955351262267	
223000	-7.260863	1	5.293314362377	0.460126798631	3.619313651766	
224000	-7.364755	1	5.282211356254	0.362074164279	2.829471401660	
225000	-9.743619	1	5.314755297467	0.281478690420	2.120488575281	
226000	-9.173530	1	5.312717257880	0.310358187784	2.365442652660	
227000	-7.336408	1	5.266061511165	0.461832265833	3.630153392161	
228000	-7.653535	1	5.291000617476	0.341105700172	2.652217248129	
229000	-7.285384	1	5.274554419661	0.387544811702	3.036904576137	
230000	-7.267362	1	5.294235452020	0.490285002622	3.859799120377	
231000	-8.136252	1	5.259303384633	0.349028460663	2.702537840384	
232000	-8.217179	1	5.251501289130	0.568574520685	4.440311221350	
233000	-7.809326	1	5.265104095023	0.350924098136	2.726946363620	
234000	-7.458469	1	5.266940789512	1.088897967958	8.586493138723	
235000	-8.968360	1	5.293354258709	0.261598791314	1.976787609565	
236000	-7.835687	1	5.278973871753	0.312070418555	2.412752161998	
237000	-9.607940	1	5.245139208922	0.313864969409	2.382615894012	
238000	-7.550915	1	5.285860546145	0.340892890387	2.653323820577	
239000	-9.000792	1	5.311463588509	0.316939195603	2.422450690368	
240000	-7.797626	1	5.289542906993	0.322156325232	2.495345289246	
241000	-7.660214	1	5.300042429516	0.416832985563	3.259510677760	
242000	-10.377829	1	5.251002972548	0.250753221660	1.859525793946	
243000	-8.754348	1	5.311263062585	1.018131404814	7.924632444332	
244000	-7.784568	1	5.281429202284	0.315417679525	2.441159522863	
245000	-10.439544	1	5.232957709997	0.417450360626	3.173007267978	
246000	-7.236595	1	5.272381418844	0.412241834654	3.236816323975	
247000	-7.002520	1	5.277210767041	0.673998574964	5.334005319381	
248000	-7.209076	1	5.271730553764	0.427232211049	3.357940421040	
249000	-7.779614	1	5.290779975050	0.326736777585	2.532834346838	
250000	-9.036987	1	5.288909270518	0.255757045867	1.927725611217	
251000	-7.398249	1	5.280031650136	0.357042181168	2.787929819335	
252000	-8.893493	1	5.249556429616	0.345935199447	2.656786641009	
253000	-9.989005	1	5.236642596416	0.404943822808	3.089929502403	
254000	-7.705459	1	5.292782821889	0.341308617166	2.652424875660	
255000	-9.222569	1	5.318716080537	0.607609890612	4.699710336833	
256000	-8.643336	1	5.308840940918	0.333716427263	2.566020194749	
257000	-7.278154	1	5.288424324169	0.394267912263	3.091167272189	
258000	-9.624086	1	5.320609115631	0.349695669604	2.666463466043	
259000	-7.080179	1	5.288991675507	0.600191737203	4.743158256414	
260000	-7.185643	1	5.274974855535	0.411022965622	3.228717769585	
261000	-7.374873	1	5.268679925914	0.404865557323	3.173124552096	
262000	-7.066797	1	5.271879514651	0.540239193545	4.266330497552	
263000	-7.339129	1	5.291962167182	0.403886283310	3.166430139436	
264000	-7.233713	1	5.284108415950	0.388851618340	3.049026263380	
265000	-7.293067	1	5.289266908274	0.395437385664	3.100089111824	
266000	-7.186637	1	5.275112262967	0.410020382560	3.220636195194	
267000	-9.269060	1	5.293502752902	0.251619200938	1.889167843828	
268000	-8.143448	1	5.279961241993	0.291458633180	2.238072853508	
269000	-8.210303	1	5.261658924475	0.325567168872	2.512077440990	
270000	-10.089776	1	5.326346835745	0.452767007677	3.459489480834	
271000	-9.787466	1	5.276673805917	0.235385139936	1.746203647914	
272000	-6.981553	1	5.276112715339	0.568493256315	4.495324723387	
273000	-7.892381	1	5.305135425355	0.494715071983	3.870546262753	
274000	-7.595111	1	5.261869248993	0.436369297297	3.417672974964	
275000	-7.333508	1	5.285063775786	0.370781643915	2.900550555897	
276000	-8.729279	1	5.249012485210	0.381930794444	2.947687321267	
277000	-7.613744	1	5.289832127766	0.342257483950	2.662605015539	
278000	-8.433112	1	5.269514827682	0.286410766695	2.190313495119	
279000	-7.976258	1	5.300301551566	0.348504550889	2.702811447033	
280000	-7.739521	1	5.281193356983	0.319171276371	2.472705225149	
281000	-7.915994	1	5.305468609782	0.544723971052	4.265362528483	
282000	-8.090319	1	5.288027213781	0.297661263597	2.289678735727	
283000	-7.946932	1	5.298543319184	0.340370163223	2.638239120352	
284000	-9.002951	1	5.301342919644	0.273014673572	2.068778653320	
285000	-9.289187	1	5.242070902457	0.426144222714	3.278881964161	
286000	-7.217581	1	5.268717594950	0.470716975037	3.705527921239	
287000	-7.223368	1	5.268564321415	0.470521774741	3.703751153345	
288000	-7.005182	1	5.274976704094	0.528112388759	4.172224964761	
289000	-7.941400	1	5.260710027458	0.365168887284	2.837491819605	
290000	-7.230661	1	5.267672497863	0.493020732695	3.883058101819	
291000	-7.965372	1	5.255508655454	0.459785793370	3.590794738001	
292000	-7.584951	1	5.300630703295	0.552744560180	4.343238641708	
293000	-8.232046	1	5.292065212418	0.294530643320	2.260891541146	
294000	-7.840023	1	5.279577869362	0.311455563552	2.407662116161	
295000	-8.776324	1	5.311060490310	0.339385397625	2.607755218244	
296000	-7.863799	1	5.257835016669	0.428491419099	3.345621546464	
297000	-9.107144	1	5.248683728136	0.329853994432	2.522874476505	
298000	-7.063808	1	5.278464637869	0.440465165125	3.469058089981	
299000	-8.605323	1	5.312534510068	0.408225405865	3.160034905761	
300000	-7.703929	1	5.273133596781	0.331268980829	2.571454860157	
301000	-8.421540	1	5.250152396508	0.793873928569	6.197325239574	
302000	-8.324496	1	5.266618352929	0.298710724013	2.292523399474	
303000	-7.908312	1	5.264981273404	0.339458013664	2.631955470278	
304000	-8.479363	1	5.301444880305	0.303685106343	2.328944853722	
305000	-7.409088	1	5.292549565281	0.390286951507	3.055069947245	
306000	-7.019354	1	5.275205057356	0.498069194700	3.931724410818	
307000	-7.276355	1	5.274661996124	0.389092682550	3.049630952009	
308000	-7.513734	1	5.266923646895	0.387445555261	3.029000862616	
309000	-7.847786	1	5.268049352539	0.332232004180	2.575375401251	
310000	-9.898654	1	5.240681622960	0.331060694873	2.511682929803	
311000	-7.206514	1	5.293111212752	0.558413618485	4.404961493696	
312000	-7.021010	1	5.275435190421	0.492029538110	3.883388595625	
313000	-7.326532	1	5.271707586941	0.392972400995	3.079230386541	
314000	-7.411505	1	5.272730510726	0.370688339213	2.897471528482	
315000	-9.852861	1	5.259713854970	0.249003946372	1.855980808640	
316000	-7.728570	1	5.275220768605	0.324861473388	2.519022499337	
317000	-7.122037	1	5.271352499426	0.479881829788	3.782378321970	
318000	-7.793733	1	5.293844717753	0.335171821952	2.600537400223	
319000	-7.413262	1	5.282095536076	0.354813635083	2.769525354330	
320000	-6.980321	1	5.282214054347	0.637442633189	5.044443210088	
321000	-7.485818	1	5.290033751338	0.360714612643	2.814992422095	
322000	-7.694572	1	5.289207124190	0.331494024704	2.573523002682	
323000	-7.069118	1	5.284040901941	0.442160824060	3.482462557902	
324000	-7.534887	1	5.280309686073	0.339428704198	2.641939780934	
325000	-8.363408	1	5.278515074079	0.280547760235	2.144303711162	
326000	-7.875056	1	5.287772011803	0.312565896483	2.415768804761	
327000	-7.829227	1	5.293050656808	0.328476940310	2.545573798549	
328000	-8.065636	1	5.298730035695	0.327833301811	2.534128392585	
329000	-8.140331	1	5.285984860451	0.292819302789	2.249193960213	
330000	-7.459640	1	5.298405104938	0.502257316451	3.947558735273	
331000	-8.121382	1	5.306032357210	0.391430806596	3.041947824364	
332000	-7.065378	1	5.287670814306	0.484834754495	3.824146586963	
333000	-9.738729	1	5.290962982190	0.237239176581	1.762322022930	
334000	-7.313118	1	5.286318140219	0.377770555246	2.957428857847	
335000	-8.197579	1	5.298031456784	0.312524019271	2.407281410140	
336000	-7.362545	1	5.279733705226	0.362580594699	2.833618106047	
337000	-7.570122	1	5.293138464381	0.362152864220	2.824116520999	
338000	-8.836278	1	5.273164689005	0.264395244341	2.002389639950	
339000	-7.716640	1	5.273823022111	0.328513566074	2.548856457394	
340000	-7.454393	1	5.275332819516	0.355702539421	2.775515021497	
341000	-8.391695	1	5.278052572886	0.279418195962	2.134474242189	
342000	-8.036436	1	5.297194877830	0.323644835141	2.501137801712	
343000	-7.445430	1	5.279286632323	0.350935100200	2.737320872796	
344000	-7.462932	1	5.267876969185	0.390347146595	3.053866326846	
345000	-8.064726	1	5.259221743026	0.359893249418	2.791642794449	
346000	-7.783677	1	5.260390108187	0.401810395262	3.135475300074	
347000	-10.965847	1	5.322401003879	0.255805877693	1.888211935792	
348000	-10.760667	1	5.231631308971	0.372231956815	2.811165003087	
349000	-8.255797	1	5.251847943507	0.461519349834	3.593930455244	
350000	-8.038360	1	5.268187792692	0.314630153253	2.428322462003	
351000	-8.648732	1	5.257175168013	0.311353726129	2.386515612322	
352000	-7.088000	1	5.283695704697	0.432079279009	3.400970463242	
353000	-9.263392	1	5.261912083492	0.264256431530	1.992084397260	
354000	-7.278190	1	5.288744604728	0.396090822092	3.105810863170	
355000	-7.223697	1	5.284937528356	0.393248187501	3.084695067936	
356000	-7.185422	1	5.278026120138	0.400059112660	3.140662250762	
357000	-9.659607	1	5.238011694755	0.536799305620	4.129325631733	
358000	-7.458286	1	5.262600159939	0.673849246274	5.308459852932	
359000	-7.631723	1	5.278634202901	0.330063299473	2.563641666425	
360000	-7.212973	1	5.267362420618	0.601797715795	4.749581376204	
361000	-7.414229	1	5.294328851710	0.406977923146	3.188776038050	
362000	-7.061963	1	5.282064739009	0.439009354969	3.457451600987	
363000	-7.400587	1	5.291117842275	0.381867227998	2.987703194671	
364000	-8.075081	1	5.270090176753	0.307008824827	2.365775299022	
365000	-9.506448	1	5.264425526937	0.252125490645	1.888421338968	
366000	-7.838927	1	5.269989118684	0.326530608679	2.529604610946	
367000	-7.754391	1	5.298206654903	0.366915038092	2.856984532035	
368000	-8.675047	1	5.310147982861	0.343239413336	2.641289188175	
369000	-7.334883	1	5.295779365038	0.600273308207	4.731658699422	
370000	-7.381269	1	5.266891675327	0.424497071341	3.330163844051	
371000	-7.308933	1	5.266404840761	0.738897879573	5.831688917500	
372000	-7.282104	1	5.265656119648	0.569082066253	4.486405024764	
373000	-9.883583	1	5.237913636280	0.388973171453	2.968144173883	
374000	-7.459579	1	5.270721554097	0.371768988192	2.904729688795	
375000	-8.155964	1	5.287549455233	0.293158129091	2.251572266291	
376000	-7.255077	1	5.291784484789	0.432411592940	3.397846196613	
377000	-7.220507	1	5.277129401829	0.393529112827	3.087054471540	
378000	-7.030269	1	5.276095958242	0.474744222518	3.744801528951	
379000	-6.971747	1	5.277827188696	0.611519502626	4.838542776054	
380000	-8.966606	1	5.303652195457	0.280891500409	2.133360591401	
381000	-9.256593	1	5.315383625878	0.326185364601	2.489723205792	
382000	-8.357501	1	5.250057157174	0.638070644558	4.979996670375	
383000	-10.492170	1	5.324829113740	0.298592044622	2.239713375464	
384000	-8.742777	1	5.269954759988	0.271438878745	2.061736754196	
385000	-8.636128	1	5.269257891685	0.276999355613	2.109290978758	
386000	-7.859562	1	5.299892054108	0.363554488747	2.826939233231	
387000	-7.451318	1	5.291839587114	0.375906137532	2.938243997026	
388000	-7.067588	1	5.280783170644	0.801176557395	6.339935296013	
389000	-7.047393	1	5.273627579273	0.661584236472	5.232950985704	
390000	-7.466635	1	5.297890829593	0.459159909087	3.604045673248	
391000	-8.078283	1	5.257308513374	0.379388090233	2.947172704788	
392000	-7.211434	1	5.284429465854	0.394893569695	3.098311361736	
393000	-7.537210	1	5.261090988457	0.510309672926	4.008456896528	
394000	-7.297641	1	5.295193029415	0.511852174959	4.030467496279	
395000	-7.708936	1	5.301412609149	0.431013109169	3.371016953536	
396000	-10.702718	1	5.330749284594	0.419483908867	3.180246651580	
397000	-9.015737	1	5.257479160958	0.286563995367	2.178050565825	
398000	-8.730095	1	5.268145244707	0.274561678786	2.087390489770	
399000	-7.272242	1	5.266065088000	0.530300916628	4.178403725606	
400000	-7.408716	1	5.295872368542	0.434748226838	3.411210638349	
401000	-8.857427	1	5.253149444367	0.317988971479	2.434502367814	
402000	-7.981403	1	5.255685711049	0.443661556260	3.462195521613	
403000	-8.790456	1	5.276066511534	0.264004239640	2.000190631958	
404000	-7.408467	1	5.288672390527	0.368212657456	2.877635073288	
405000	-7.952793	1	5.273164188508	0.309808839111	2.391490010891	
406000	-8.925438	1	5.248172403429	0.359622009398	2.764775654414	
407000	-7.471270	1	5.269605091139	0.376017761958	2.938538286315	
408000	-8.103256	1	5.307757352613	0.561283451401	4.387927434994	
409000	-7.013911	1	5.281944800365	0.704607050044	5.576618254121	
410000	-8.313575	1	5.298144741764	0.303898546914	2.334734897065	
411000	-9.477539	1	5.255896869237	0.269875759518	2.032951156792	
412000	-7.290392	1	5.267035477587	0.464942154174	3.656686169699	
413000	-7.077289	1	5.279595351497	0.432044836613	3.401065395410	
414000	-7.354205	1	5.275287293379	0.371573963539	2.906311858192	
415000	-8.202503	1	5.273159881548	0.293486969750	2.253132730480	
416000	-7.360911	1	5.264061205378	0.544386273187	4.286645409972	
417000	-7.240782	1	5.279476308607	0.384876692699	3.016830104476	
418000	-7.992318	1	5.297059411726	0.327464640443	2.533093465080	
419000	-7.336431	1	5.294046848278	0.432524285005	3.395932187684	
420000	-7.624971	1	5.265207770394	0.379832334287	2.964503141458	
421000	-8.802496	1	5.294193281350	0.269042211784	2.040938820368	
422000	-7.253641	1	5.267021072172	0.496227248772	3.907724019032	
423000	-6.997693	1	5.275979595940	0.512549121090	4.048279060141	
424000	-7.670064	1	5.261672794604	0.413083397064	3.229233190076	
425000	-7.474425	1	5.297087105489	0.718367233163	5.659707202758	
426000	-8.666937	1	5.313608597508	0.428635197640	3.319460208055	
427000	-7.975052	1	5.306248841677	0.498668100360	3.898604786773	
428000	-7.181976	1	5.274354853872	0.415680252743	3.266219044058	
429000	-7.807535	1	5.267648781990	0.338134036848	2.624042197416	
430000	-10.731562	1	5.233166047621	0.340209530191	2.561718068064	
431000	-7.966093	1	5.302255868735	0.368850891425	2.866259837233	
432000	-8.191404	1	5.264578080411	0.314409521882	2.422654357838	
433000	-7.296418	1	5.288898389482	0.392385329123	3.075464181807	
434000	-7.589452	1	5.289126380635	0.343217675748	2.671023151511	
435000	-7.154846	1	5.290188681821	0.461581107336	3.634844770332	
436000	-7.705584	1	5.261526111938	0.405052654799	3.163901290044	
437000	-8.916091	1	5.312976275399	0.342778255435	2.631014872780	
438000	-7.174191	1	5.282213800269	0.975610104777	7.714419260176	
439000	-9.736513	1	5.267915215133	0.241925131493	1.800660755846	
440000	-9.211143	1	5.283704035329	0.248865768028	1.867871454399	
441000	-7.467008	1	5.261986453279	0.563473531347	4.433553862903	
442000	-7.483019	1	5.296829113962	0.421142199245	3.299883315026	
443000	-8.918166	1	5.276300208633	0.259383422107	1.959800233803	
444000	-8.188700	1	5.258860326377	0.345837943704	2.675492852624	
445000	-10.612768	1	5.330008394929	0.514673812265	3.919246713004	
446000	-8.142828	1	5.306052005214	0.385873220309	2.996964794783	
447000	-7.472844	1	5.298096852840	0.462876417596	3.633450891658	
448000	-6.978418	1	5.278442120618	0.504661627633	3.986046612504	
449000	-7.050408	1	5.277481415031	0.451223464690	3.555753442210	
450000	-7.963513	1	5.258111611117	0.392690308373	3.056934124693	
451000	-7.600328	1	5.297299793067	0.390753809239	3.052824417542	
452000	-10.315802	1	5.243295693827	0.279457851686	2.091448437282	
453000	-7.561862	1	5.289505838336	0.347851583836	2.709167892692	
454000	-7.928822	1	5.284092560897	0.305241726514	2.355089724538	
455000	-7.968034	1	5.300720463027	0.353115181971	2.740060044389	
456000	-7.295831	1	5.268991835473	0.426485810910	3.348994421944	
457000	-11.157243	1	5.329489300530	0.288157315556	2.141622951137	
458000	-6.998353	1	5.277986469624	0.677044249528	5.358439495468	
459000	-7.010463	1	5.284914230493	0.492861095569	3.890450957332	
460000	-7.146701	1	5.289723251650	0.688550099061	5.441779415410	
461000	-9.254814	1	5.250640497797	0.302687213540	2.302016884940	
462000	-7.547953	1	5.292861542121	0.364280138495	2.841877511521	
463000	-7.736435	1	5.257672785102	0.559257524737	4.388158614172	
464000	-7.173253	1	5.289396226516	0.438031626824	3.445705394927	
465000	-8.759806	1	5.286960412274	0.264472750016	2.004668415298	
466000	-6.978158	1	5.276925481000	0.607004105491	4.802279533815	
467000	-7.767417	1	5.276631538430	0.319514046375	2.474758267113	
468000	-7.173876	1	5.273603434011	0.423575069965	3.329822704781	
469000	-9.046555	1	5.300044780378	0.268342586849	2.029927671435	
470000	-8.749687	1	5.308290844276	0.317537322042	2.433626181779	
471000	-7.477649	1	5.291398448636	0.368425595266	2.877298114164	
472000	-7.834109	1	5.304260779046	0.569124224517	4.461840355807	
473000	-7.171096	1	5.289299773244	0.437877954851	3.444550180575	
474000	-7.451644	1	5.287438944925	0.357272164199	2.788246487624	
475000	-10.667310	1	5.329200973652	0.676940129703	5.163718923257	
476000	-7.555672	1	5.260473642823	0.594984267082	4.679267430067	
477000	-7.503499	1	5.286327857421	0.347549387751	2.708367182672	
478000	-8.505793	1	5.267500719428	0.286344994443	2.188092454468	
479000	-9.923273	1	5.315490781977	0.274958011559	2.064113140940	
480000	-8.165039	1	5.305787000485	0.375781521658	2.915754204712	
481000	-7.700972	1	5.273657960900	0.330395274533	2.564476419071	
482000	-7.287589	1	5.292508183921	0.754079359303	5.953152919351	
483000	-9.125512	1	5.251953442385	0.304278305605	2.317916981586	
484000	-6.977570	1	5.280800020621	0.645473772290	5.108478903828	
485000	-8.646822	1	5.312051520637	0.379817055283	2.933398129643	
486000	-7.054089	1	5.286176112947	0.468877147330	3.696959539571	
487000	-8.441817	1	5.258001894002	0.324356943444	2.496298086493	
488000	-7.408002	1	5.274602306014	0.364607383267	2.848617234135	
489000	-7.144279	1	5.273898202102	0.432502583675	3.402413787744	
490000	-7.884187	1	5.256900250860	0.448406302099	3.503344272244	
491000	-8.189137	1	5.253487592308	0.426911091214	3.321993003071	
492000	-9.121510	1	5.266774004238	0.261366385649	1.971637225239	
493000	-7.635485	1	5.284475541828	0.330044275260	2.563387500582	
494000	-7.435029	1	5.272354779845	0.368261094470	2.877237659502	
495000	-6.957079	1	5.279120898586	0.566169362539	4.477905084366	
496000	-8.487062	1	5.292507905447	0.281109308982	2.146045056479	
497000	-8.402866	1	5.259374018848	0.320085622500	2.462975537566	
498000	-7.254097	1	5.267764933918	0.737312792703	5.822340832525	
499000	-7.808683	1	5.262142617064	0.374146213282	2.913361629945	
500000	-8.007941	1	5.276592214360	0.301595824552	2.323585867114	
501000	-7.434021	1	5.293173846444	0.389484115050	3.047844827116	
502000	-7.208320	1	5.270875865002	0.437221037830	3.437984674628	
503000	-9.415472	1	5.269664679399	0.248878703923	1.863825397483	
504000	-7.009159	1	5.274359506750	0.556359920172	4.397366389532	
505000	-7.538936	1	5.285674394567	0.342032608141	2.662855803245	
506000	-7.534017	1	5.260931701840	0.534692266686	4.202228801924	
507000	-7.293412	1	5.266218053250	0.489864277958	3.855426181492	
508000	-7.923444	1	5.282944007182	0.305186687862	2.354776611419	
509000	-7.653833	1	5.261367795795	0.424384521602	3.320018317719	
510000	-7.851403	1	5.287975692175	0.314755833747	2.434096636110	
511000	-9.355483	1	5.251312041359	0.292610238043	2.218792158823	
512000	-8.072098	1	5.254242340998	0.453924595925	3.540427044202	
513000	-7.749717	1	5.271821258863	0.329960053734	2.559661228794	
514000	-7.274191	1	5.294706749882	0.518935648131	4.087839830993	
515000	-7.327930	1	5.291476935740	0.402648077060	3.156858873805	
516000	-9.398621	1	5.318481683890	0.349844757953	2.673884801819	
517000	-7.472089	1	5.298516658415	0.588739578855	4.633705954584	
518000	-7.387805	1	5.295552639241	0.438191975124	3.439467286919	
519000	-7.666346	1	5.299085624200	0.397184808596	3.102238367357	
520000	-7.135966	1	5.275392400556	0.425190180106	3.344066585266	
521000	-8.985078	1	5.262627430823	0.273890136834	2.076270153197	
522000	-7.887062	1	5.265207453577	0.340709810424	2.642612791364	
523000	-8.075174	1	5.254711195775	0.434320380014	3.384725822044	
524000	-7.157251	1	5.273214529869	0.433192641073	3.407494446267	
525000	-7.386510	1	5.268611757484	0.402381087538	3.152825883973	
526000	-9.012179	1	5.316663523402	0.405150205655	3.122635359894	
527000	-8.374024	1	5.310925404147	0.545935977026	4.255221640246	
528000	-8.153213	1	5.298015679459	0.316248249618	2.438461993027	
529000	-7.090994	1	5.289540033153	0.518003555335	4.087981160952	
530000	-7.140577	1	5.290908868444	0.498943713709	3.933882376232	
531000	-7.957129	1	5.287844199038	0.306458385209	2.364247906648	
532000	-7.536300	1	5.299331021785	0.465763944259	3.654113680444	
533000	-8.443898	1	5.311706794845	0.477397742401	3.712414241698	
534000	-7.055335	1	5.275714354473	0.460928861669	3.633298488165	
535000	-8.905744	1	5.273319896813	0.261770248763	1.979518877106	
536000	-9.044856	1	5.314996696651	0.873756751457	6.779823556107	
537000	-7.235613	1	5.268462787791	0.464682869416	3.656648908965	
538000	-7.296244	1	5.269550801918	0.419591790892	3.293757346684	
539000	-7.514833	1	5.279152431466	0.342332493673	2.665943015436	
540000	-7.364707	1	5.293841365622	0.417443685776	3.274253771136	
541000	-7.936970	1	5.275919771927	0.307115079938	2.370069407790	
542000	-8.006363	1	5.290440323428	0.306807755423	2.365854881132	
543000	-6.997894	1	5.277341923942	0.491224224255	3.877859036828	
544000	-7.289220	1	5.267247498272	0.460272472475	3.619434882825	
545000	-7.304947	1	5.271013213797	0.403270363414	3.162595288644	
546000	-7.417614	1	5.295188757846	0.417991662109	3.276871811546	
547000	-7.536253	1	5.296452713564	0.397420350642	3.108262916030	
548000	-8.432529	1	5.269494334137	0.286476228077	2.190858009753	
549000	-7.406628	1	5.277546394389	0.358273243140	2.797614534618	
550000	-8.914708	1	5.282346517464	0.257967935395	1.948327017199	
551000	-7.466576	1	5.298415601877	0.489598600436	3.846553733099	
552000	-7.722281	1	5.283762216288	0.321331808839	2.490637165347	
553000	-6.967837	1	5.281204031749	0.513345455484	4.055863610144	
554000	-7.654813	1	5.301016647554	0.449012377074	3.516356737612	
555000	-7.961552	1	5.264848803613	0.334294309007	2.588939311717	
556000	-7.776775	1	5.259224539249	0.426878807543	3.335739456388	
557000	-7.917283	1	5.280854335879	0.305481353488	2.357317893263	
558000	-8.087510	1	5.305648126513	0.393271107606	3.057680217324	
559000	-8.616093	1	5.273150066216	0.273077551361	2.077865718288	
560000	-7.142668	1	5.289885993889	0.464294857957	3.656998298810	
561000	-7.154159	1	5.277496882704	0.410134368113	3.222620889707	
562000	-7.955643	1	5.257084689369	0.414188239600	3.228623591817	
563000	-8.577324	1	5.301770847830	0.297962550035	2.280380691636	
564000	-7.664371	1	5.276745393266	0.328759007600	2.552228398782	
565000	-8.399608	1	5.278798245996	0.278729742174	2.128695483688	
566000	-7.538250	1	5.298781981767	0.442137116186	3.465684894795	
567000	-7.031012	1	5.283887384175	0.463468875456	3.654533557517	
568000	-8.613999	1	5.256849092511	0.315897412894	2.423911005607	
569000	-7.051481	1	5.274057256794	0.485615377761	3.830925486023	
570000	-7.833346	1	5.303200475857	0.425449786381	3.322430476418	
571000	-6.983968	1	5.276483831960	0.611070200017	4.834370901351	
572000	-7.180496	1	5.274018297897	0.418324571379	3.287485277612	
573000	-7.775147	1	5.267034421018	0.344709070947	2.677895503168	
574000	-10.201918	1	5.234239286949	0.708051242767	5.427460958462	
575000	-7.138913	1	5.286648439537	0.427025998281	3.358689790277	
576000	-7.076520	1	5.288564828560	0.496638826557	3.918025585786	
577000	-8.156955	1	5.253118533525	0.456919388063	3.561103043451	
578000	-7.572922	1	5.298421198644	0.416711930022	3.261450298596	
579000	-8.250907	1	5.296307236414	0.302792099070	2.327327333095	
580000	-12.749111	1	5.220611822004	0.312404705378	2.293919935519	
581000	-7.139320	1	5.273336598226	0.439728049596	3.460487590986	
582000	-7.354393	1	5.281030068027	0.363435325144	2.840745942838	
583000	-8.004266	1	5.306344046550	0.460837660845	3.597719923657	
584000	-7.675424	1	5.261662306745	0.411612299857	3.217303711648	
585000	-6.970469	1	5.278393673380	0.518844055609	4.099677943925	
586000	-7.835856	1	5.295024212175	0.335330091124	2.600674893306	
587000	-7.230659	1	5.293564568404	0.507524162286	3.998704530330	
588000	-7.307230	1	5.295374387594	0.577069343587	4.548722453466	
589000	-8.950357	1	5.244228572732	0.499383013349	3.865889881836	
590000	-8.268287	1	5.303076154496	0.331507122471	2.558307947842	
591000	-7.796276	1	5.291334212695	0.326574085869	2.531080497668	
592000	-10.307259	1	5.322103854787	0.289872789818	2.174735258075	
593000	-7.515253	1	5.261454691806	0.511592481632	4.019542364628	
594000	-7.744536	1	5.264049060626	0.368073325747	2.866570764321	
595000	-7.121462	1	5.290421478353	0.506324831046	3.993554174143	
596000	-7.249475	1	5.291583735474	0.431998799050	3.394734684529	
597000	-7.944003	1	5.256364912880	0.437918036376	3.417860778858	
598000	-7.755737	1	5.303266390024	0.508331302492	3.983917958281	
599000	-8.079005	1	5.306713714080	0.427098314052	3.327215561137	
600000	-8.262977	1	5.276344719444	0.286848129259	2.197821793686	
601000	-7.155583	1	5.279179956975	0.406052878525	3.189790154580	
602000	-9.700591	1	5.256687178310	0.259535457961	1.944539516898	
603000	-9.629719	1	5.242478427243	0.340027689589	2.589810618955	
604000	-7.710731	1	5.293273814304	0.342679310697	2.663328113641	
605000	-8.036604	1	5.292862090207	0.309588300048	2.387604789301	
606000	-7.542271	1	5.298045984452	0.421286463720	3.299041341458	
607000	-7.932096	1	5.287344659381	0.307677960648	2.374750981086	
608000	-9.846434	1	5.240253410339	0.343673826249	2.612787538754	
609000	-7.210431	1	5.283183748214	0.392590375512	3.079825084169	
610000	-10.652767	1	5.275421563266	0.219166877177	1.597125524634	
611000	-7.333263	1	5.276109633641	0.373023149500	2.918606916451	
612000	-8.650914	1	5.313824880682	0.465058918293	3.607426086623	
613000	-7.567506	1	5.300360221317	0.548046095240	4.306743220675	
614000	-7.385503	1	5.294480092733	0.419071681818	3.286593669549	
615000	-8.029225	1	5.264801952224	0.327687184998	2.533912676819	
616000	-7.615938	1	5.263923490864	0.395195064304	3.087909195654	
617000	-7.568595	1	5.263139674531	0.420221062111	3.289641545056	
618000	-8.048427	1	5.301427953640	0.347124742293	2.689716718896	
619000	-10.785893	1	5.329360326564	0.327202970901	2.458247556165	
620000	-8.122258	1	5.292284094187	0.302073684820	2.324662054519	
621000	-7.650628	1	5.261806156593	0.416902319539	3.260383618560	
622000	-9.088228	1	5.274302814210	0.254997345218	1.920460417968	
623000	-8.607458	1	5.313433585475	0.476294524043	3.697567135497	
624000	-13.655253	1	5.252332234834	0.193926519212	1.339498853244	
625000	-8.157362	1	5.261337577008	0.332562495259	2.569750469101	
626000	-6.996254	1	5.285360534818	0.536169910834	4.236903317445	
627000	-8.400657	1	5.253500001695	0.371268364980	2.872725971563	
628000	-7.330916	1	5.265513427453	0.707461604878	5.581507349499	
629000	-8.112014	1	5.304225416839	0.364714489937	2.828867817880	
630000	-7.834740	1	5.265415420341	0.345849186264	2.685415793368	
631000	-7.003700	1	5.284403929865	0.493305010427	3.894266220887	
632000	-7.368339	1	5.273170153072	0.376605186515	2.946376304541	
633000	-7.163098	1	5.275938050920	0.413219809427	3.247099279629	
634000	-9.224700	1	5.316053146008	0.338820793414	2.591142440244	
635000	-8.077141	1	5.297943492498	0.322952110926	2.494491106778	
636000	-7.262290	1	5.280703691953	0.379791847798	2.975246799961	
637000	-9.670246	1	5.318250524121	0.310895412786	2.357412464677	
638000	-7.193319	1	5.280486258400	0.395023787211	3.099933518042	
639000	-8.426220	1	5.254126871716	0.358790218538	2.772433340267	
640000	-8.100700	1	5.263503355398	0.326811603220	2.524974648686	
641000	-8.581353	1	5.304086312364	0.307516698142	2.357317767373	
642000	-8.450641	1	5.251370968525	0.398951823561	3.091437000300	
643000	-8.999782	1	5.249550632978	0.333141796347	2.551933751387	
644000	-8.106092	1	5.277790711173	0.294578107743	2.264285870812	
645000	-7.606220	1	5.260202411138	0.491098569792	3.853038161846	
646000	-7.192863	1	5.280933046265	0.395062613591	3.100260162472	
647000	-7.021198	1	5.277289183583	0.470928952161	3.714615611622	
648000	-8.752638	1	5.264185227535	0.281028577510	2.139335716775	
649000	-7.133296	1	5.287925803832	0.440594001135	3.467637385218	
650000	-7.800095	1	5.269020120972	0.333553151760	2.587311221691	
651000	-10.236049	1	5.258487959606	0.240691997486	1.780793507365	
652000	-7.832485	1	5.258525707573	0.422963929399	3.302651866330	
653000	-7.201172	1	5.292254266663	0.478547417800	3.768689389225	
654000	-7.185235	1	5.268227835564	0.623170169509	4.920713235814	
655000	-7.231336	1	5.278031959058	0.388978613861	3.050122037246	
656000	-11.476148	1	5.318514732923	0.229219646676	1.664052189697	
657000	-7.429297	1	5.296910992362	0.667043328394	5.256128896729	
658000	-7.195635	1	5.273820884138	0.414726721814	3.258112583818	
659000	-7.607811	1	5.299087493435	0.416787026428	3.260888437770	
660000	-7.809198	1	5.258414921362	0.434964517650	3.399042126264	
661000	-8.386392	1	5.250115309088	0.478006590556	3.719387493223	
662000	-7.672781	1	5.301847399841	0.482225700812	3.779943772878	
663000	-8.035596	1	5.297104125143	0.323341285072	2.498711745461	
664000	-7.317047	1	5.275042774810	0.379210389550	2.968895117249	
665000	-7.076077	1	5.284261475010	0.439878151972	3.463919440920	
666000	-7.158091	1	5.277698745422	0.408396664820	3.208535531375	
667000	-8.548454	1	5.261658848771	0.299403421860	2.292708756202	
668000	-7.757388	1	5.264405088474	0.363170230568	2.826834927795	
669000	-7.496803	1	5.273257134960	0.355479671529	2.772503131111	
670000	-7.125554	1	5.289457464832	0.468615157509	3.692184367452	
671000	-8.528111	1	5.308383294662	0.344577220549	2.656016705474	
672000	-8.009924	1	5.305103571719	0.405990022210	3.161532711753	
673000	-7.378282	1	5.278765605730	0.360954371891	2.820050600659	
674000	-7.914610	1	5.296673810595	0.334031592752	2.588086715751	
675000	-7.814348	1	5.302193647201	0.406936875116	3.175424538131	
676000	-9.318176	1	5.309088623453	0.280646028459	2.123409445465	
677000	-7.550867	1	5.289525947618	0.349382105770	2.721817575650	
678000	-7.403608	1	5.275259581565	0.363450631745	2.839427945551	
679000	-6.959577	1	5.278804804484	0.546865122549	4.323823452999	
680000	-10.620111	1	5.329565574122	0.371234355088	2.807459151456	
681000	-7.733822	1	5.273802734837	0.326910747648	2.535449255117	
682000	-7.343594	1	5.280114757299	0.365396994979	2.856872843288	
683000	-7.245680	1	5.267799443529	0.475169636908	3.740024708441	
684000	-7.263376	1	5.292961159085	0.449531367666	3.534533954085	
685000	-8.700932	1	5.259029587665	0.299314688260	2.288310816952	
686000	-8.690796	1	5.247331177286	0.448849448209	3.478201837165	
687000	-7.273101	1	5.273216373943	0.396806840786	3.111724583489	
688000	-9.238005	1	5.242518721621	0.426709639914	3.285039817022	
689000	-7.185792	1	5.292430861144	0.583193305444	4.602990515360	
690000	-7.527428	1	5.278602219573	0.341290672627	2.657182664212	
691000	-7.659381	1	5.280815722680	0.326414798394	2.533405630220	
692000	-7.393831	1	5.295327683619	0.430397893756	3.376941758464	
693000	-7.129712	1	5.286840718956	0.432282839134	3.401157196988	
694000	-7.939539	1	5.305662684702	0.477969054950	3.735988650490	
695000	-8.033614	1	5.299410178189	0.335087859594	2.593385535119	
696000	-7.171185	1	5.273793377884	0.889304129973	7.031385888343	
697000	-7.774576	1	5.271542291345	0.328272374185	2.545371094817	
698000	-10.693852	1	5.243168422155	0.263313337800	1.954055079216	
699000	-7.906888	1	5.271217736754	0.317292327731	2.453196721111	
700000	-8.042067	1	5.261819908134	0.342423517168	2.652136370862	
701000	-9.055329	1	5.315769780729	0.364365318287	2.798695102218	
702000	-8.706371	1	5.302293955016	0.291428491126	2.224540546961	
703000	-8.236436	1	5.309133157019	0.451720384685	3.517060304770	
704000	-7.197775	1	5.278300915913	0.396357067838	3.110510807036	
705000	-10.203156	1	5.317559852799	0.269861958719	2.017068870735	
706000	-7.195049	1	5.269343629441	0.471250357403	3.710636754610	
707000	-7.637244	1	5.273894263213	0.336482477359	2.615353582716	
708000	-9.548041	1	5.284190902550	0.239961263668	1.788321215382	
709000	-7.254591	1	5.266937699336	0.674734136792	5.326349347783	
710000	-7.346052	1	5.296139309513	0.499799802034	3.932526999088	
711000	-7.492517	1	5.264044612104	0.431304124496	3.380786967153	
712000	-7.127620	1	5.270392744456	0.661762960889	5.230153701593	
713000	-8.654934	1	5.248470452104	0.416246385436	3.221912063596	
714000	-7.020961	1	5.277244386641	0.471445046621	3.718754864363	
715000	-7.669444	1	5.273785102552	0.333317175975	2.588922710124	
716000	-7.118538	1	5.281103433372	0.416133967554	3.271978682797	
717000	-7.505563	1	5.299266119936	0.561861133348	4.419041576152	
718000	-8.477434	1	5.256568709433	0.330233226336	2.542527511494	
719000	-8.862637	1	5.292396957983	0.264574573101	2.003282183091	
720000	-11.756917	1	5.281839004854	0.202511920490	1.440964162963	
721000	-9.100635	1	5.315186843567	0.345330103724	2.646273161030	
722000	-7.172971	1	5.269756900486	0.477627480075	3.762418878597	
723000	-8.220856	1	5.269064321201	0.299476915595	2.301233455029	
724000	-7.148376	1	5.279435725034	0.407784898232	3.203939985820	
725000	-7.736079	1	5.299851965891	0.389391998165	3.037677763820	
726000	-7.902262	1	5.255602723678	0.512094034811	4.007808226914	
727000	-7.461976	1	5.284049429819	0.349597563806	2.726061125961	
728000	-7.629021	1	5.259878107180	0.488301466182	3.829918907497	
729000	-7.588047	1	5.272077888052	0.347170814656	2.702945063858	
730000	-8.080146	1	5.298545034715	0.325432664522	2.514405980551	
731000	-6.997084	1	5.279842143365	0.686020097172	5.429852959047	
732000	-7.289755	1	5.274094549937	0.388545433398	3.044812703040	
733000	-6.996329	1	5.276723667567	0.500802302132	3.954484660215	
734000	-7.796465	1	5.275548843416	0.318417415997	2.465135338025	
735000	-9.892689	1	5.239138626482	0.356090067155	2.709447047273	
736000	-9.537358	1	5.315079496786	0.297027637618	2.249905280515	
737000	-7.448559	1	5.287113724208	0.356881630821	2.785187465998	
738000	-8.773876	1	5.299221670115	0.279133791085	2.123499968653	
739000	-6.956654	1	5.281112874945	0.549618916237	4.345922047538	
740000	-7.420518	1	5.280913022970	0.353637425555	2.759830264588	
741000	-9.098832	1	5.258082714191	0.280407610714	2.126450759714	
742000	-8.378568	1	5.294581387102	0.290461126176	2.224430176922	
743000	-7.627613	1	5.301083064352	0.478464314872	3.751766117948	
744000	-8.868726	1	5.314018088565	0.368954084438	2.840533630585	
745000	-8.107865	1	5.283940466787	0.293667542441	2.256852548165	
746000	-7.973176	1	5.259466247374	0.372600429553	2.896064544498	
747000	-8.359961	1	5.262104848585	0.310891731228	2.390029669920	
748000	-7.793682	1	5.257319315152	0.492349799841	3.855654162089	
749000	-7.705274	1	5.270655555693	0.338057860857	2.626215565935	
750000	-7.556030	1	5.291382282289	0.355606167206	2.771825729988	
751000	-7.538056	1	5.295410655729	0.385328189231	3.011259700326	
752000	-7.079268	1	5.282355654363	0.431952258020	3.400254224407	
753000	-9.572712	1	5.298744090871	0.247801250550	1.851856797004	
754000	-7.782640	1	5.268242809850	0.338416832293	2.627000028111	
755000	-8.395449	1	5.253986833471	0.365498286209	2.826862076765	
756000	-12.015881	1	5.295358901924	0.200698676141	1.421710649900	
757000	-8.512573	1	5.306860178605	0.331942083832	2.555295626983	
758000	-8.096903	1	5.273751738671	0.299079592416	2.301019909287	
759000	-7.601240	1	5.282562719739	0.332335282957	2.582823477470	
760000	-7.236187	1	5.287279857741	0.399136442034	3.131618570020	
761000	-7.920455	1	5.264133042701	0.342695684864	2.657673381181	
762000	-8.429868	1	5.251345206901	0.405472061466	3.143863436968	
763000	-8.670624	1	5.274475678971	0.269665393965	2.048898653315	
764000	-7.203415	1	5.293051896292	0.538745810831	4.248560273512	
765000	-7.397301	1	5.292365752696	0.391677723808	3.066604896231	
766000	-9.637546	1	5.319954677108	0.335639384451	2.554835635955	
767000	-9.942274	1	5.273004453904	0.233565346387	1.728334269233	
768000	-9.163534	1	5.248137769159	0.329119486171	2.515537509430	
769000	-11.496988	1	5.295115528209	0.207278059194	1.484613105994	
770000	-7.939104	1	5.264278044241	0.339708982417	2.633133685658	
771000	-8.292677	1	5.299461735076	0.310259900493	2.386618861914	
772000	-7.663576	1	5.280191362422	0.326161097792	2.531242967825	
773000	-7.238182	1	5.268046815919	0.473696305949	3.728545256784	
774000	-7.607401	1	5.295621585603	0.372452188774	2.905799681621	
775000	-9.020972	1	5.251991612192	0.311949518878	2.381986515374	
776000	-8.580904	1	5.259170272017	0.306923233417	2.352549318537	
777000	-7.566894	1	5.283759391239	0.336672781325	2.618802908233	
778000	-7.369905	1	5.290858126848	0.387021448333	3.030067412416	
779000	-7.535318	1	5.285458661174	0.342149360380	2.663898313500	
780000	-7.075899	1	5.276820542570	0.441884461726	3.480007263338	
781000	-7.588247	1	5.275825969049	0.338006227220	2.628991590924	
782000	-7.135231	1	5.290988623530	0.584155982472	4.612993998413	
783000	-8.544886	1	5.308373164426	0.342060036899	2.635428270931	
784000	-8.829400	1	5.252799363140	0.322987510873	2.475256232428	
785000	-9.175825	1	5.254453096546	0.289113688565	2.194884468284	
786000	-8.092270	1	5.307487195329	0.461823040537	3.602313753652	
787000	-7.855416	1	5.260877613529	0.378811547486	2.949318474638	
788000	-7.050555	1	5.276646746173	0.456236599758	3.595902857104	
789000	-7.525251	1	5.298918384977	0.455820845469	3.575284003236	
790000	-7.826397	1	5.263355698486	0.360510181828	2.803473784297	
791000	-11.396441	1	5.227469351737	0.361308547326	2.708075840922	
792000	-7.973072	1	5.259339480794	0.374067731279	2.907808803817	
793000	-7.405727	1	5.279145911979	0.356535586834	2.783629312158	
794000	-9.733118	1	5.265872727572	0.244041359329	1.817991997000	
795000	-8.705133	1	5.254918047278	0.319696886939	2.452087077490	
796000	-8.722885	1	5.305090900651	0.301426570379	2.304797339059	
797000	-8.923621	1	5.262790968825	0.276227711232	2.096581291051	
798000	-7.285328	1	5.289539154574	0.399279400357	3.131191148083	
799000	-8.082282	1	5.291598025692	0.303507756159	2.337255956496	
800000	-7.662472	1	5.271420081645	0.340382611696	2.646139071494	
801000	-8.711835	1	5.304446895288	0.299330909184	2.288178497955	
802000	-7.216303	1	5.279900804692	0.389905146526	3.058045098971	
803000	-7.353756	1	5.264932357941	0.700204200477	5.522765158000	
804000	-8.235889	1	5.272108819624	0.293043580729	2.248742507598	
805000	-7.730380	1	5.261589424448	0.397520268143	3.102886507121	
806000	-7.877409	1	5.266124617787	0.337248696652	2.615008317567	
807000	-8.709236	1	5.273058357223	0.269346022935	2.045452498142	
808000	-7.676880	1	5.266614052698	0.360336351510	2.806406466840	
809000	-8.510377	1	5.273127473754	0.277734721987	2.118099238761	
810000	-7.067130	1	5.287255935761	0.474608082847	3.742312915826	
811000	-7.517258	1	5.294931971835	0.385581664068	3.013936694609	
812000	-7.014807	1	5.284791825900	0.486014123433	3.835538021681	
813000	-7.346561	1	5.295278242442	0.456031187775	3.583462611248	
814000	-8.782679	1	5.246087368812	0.470847415430	3.648149881385	
815000	-8.011652	1	5.305080665557	0.404799052658	3.151986175689	
816000	-8.293154	1	5.253921899240	0.386369394440	2.996293156623	
817000	-9.280916	1	5.244124332373	0.367075707020	2.813627526408	
818000	-15.638598	1	5.218437867069	0.212062410961	1.453132685473	
819000	-7.615655	1	5.298596748698	0.404845333847	3.165155435596	
820000	-7.100173	1	5.272232305456	0.478681303450	3.773621074593	
821000	-6.975000	1	5.281694890753	0.503805678024	3.979343725917	
822000	-8.609492	1	5.308515631425	0.334874403052	2.576192563803	
823000	-7.076043	1	5.272747516540	0.489225621634	3.858822133879	
824000	-7.689558	1	5.285711249789	0.326016387632	2.529387503185	
825000	-9.261842	1	5.248188198258	0.319063710723	2.432795661107	
826000	-7.027075	1	5.280335446657	0.455926173513	3.594274238952	
827000	-7.517830	1	5.273681663865	0.351324593112	2.738411927498	
828000	-8.711727	1	5.311595984402	0.356877186685	2.749030437631	
829000	-7.178427	1	5.270880281141	0.451488929027	3.553252649311	
830000	-7.962735	1	5.255708178632	0.452569133860	3.533604231566	
831000	-7.505896	1	5.276210625470	0.347036675564	2.704163079175	
832000	-7.564102	1	5.285126903521	0.338352764999	2.632449684534	
833000	-8.213125	1	5.254348725128	0.397743257706	3.089350606011	
834000	-7.590951	1	5.300615738909	0.576065190911	4.527780914838	
835000	-8.677721	1	5.280226815922	0.266617658497	2.023923023443	
836000	-8.352575	1	5.250263501943	0.499372796513	3.889286493040	
837000	-7.416110	1	5.274504995058	0.363613782993	2.840376108021	
838000	-7.582287	1	5.262406463155	0.429480598327	3.363137470493	
839000	-8.174369	1	5.261539969486	0.329683800097	2.546146437375	
840000	-7.485245	1	5.298294071651	0.461113536465	3.618940060773	
841000	-7.469102	1	5.266792172629	0.399229202203	3.124902098950	
842000	-7.050619	1	5.277237666517	0.452438661909	3.565480715435	
843000	-8.140214	1	5.256641684500	0.376278847437	2.920470942884	
844000	-7.825037	1	5.256995367449	0.483894528049	3.787355403618	
845000	-8.359425	1	5.284508208239	0.280465778042	2.143727918192	
846000	-7.162792	1	5.282323555181	0.403672978037	3.170433996269	
847000	-9.014843	1	5.253524507808	0.303476876807	2.314184671225	
848000	-9.781299	1	5.247039358685	0.289121632217	2.180895782095	
849000	-7.227831	1	5.276603943782	0.393281875235	3.084835190876	
850000	-7.716208	1	5.280068347715	0.321406985989	2.491403419820	
851000	-6.962666	1	5.279759098724	0.607959182015	4.810634037281	
852000	-9.417923	1	5.245200060351	0.331850576542	2.530583295426	
853000	-7.209922	1	5.272140732828	0.422993576558	3.323936842883	
854000	-7.788296	1	5.291590036328	0.328086267598	2.543504499035	
855000	-7.296402	1	5.294274754483	0.657345122938	5.186265928225	
856000	-7.142064	1	5.277443666627	0.414013407376	3.254168959787	
857000	-9.116399	1	5.257215180909	0.282254377987	2.140963509834	
858000	-8.739154	1	5.259091793227	0.296658715628	2.265978066033	
859000	-7.196957	1	5.292701609124	0.586169633656	4.626134974095	
860000	-7.413624	1	5.263721305531	0.486973684989	3.827711593908	
861000	-7.577485	1	5.275414329790	0.339952479295	2.645000930168	
862000	-8.659350	1	5.312821755325	0.397265705414	3.071467924247	
863000	-7.533041	1	5.294422007661	0.377664540365	2.949898481449	
864000	-7.405643	1	5.263626449365	0.500583426546	3.936393179326	
865000	-8.279527	1	5.304932285139	0.345029643768	2.666498487687	
866000	-7.445720	1	5.279591114498	0.350694094894	2.735368094161	
867000	-7.284533	1	5.268749257577	0.434268122157	3.411686398864	
868000	-12.527867	1	5.227160960976	0.263808360512	1.919573195232	
869000	-7.333007	1	5.273896153945	0.380363320428	2.977682404631	
870000	-7.069611	1	5.287842046843	0.643404905774	5.087310706263	
871000	-8.215808	1	5.302902948192	0.336477958583	2.599641793343	
872000	-6.987002	1	5.276193208864	0.529035670380	4.180361175027	
873000	-7.477384	1	5.279193281315	0.346867896215	2.703599344827	
874000	-7.471643	1	5.284769570112	0.349192170662	2.722517546104	
875000	-8.433501	1	5.296671009669	0.291813967300	2.234094738476	
876000	-9.585776	1	5.292590139337	0.241946388083	1.803812965095	
877000	-7.843303	1	5.296963827788	0.344235973361	2.672197488972	
878000	-7.274560	1	5.291486508153	0.420365177696	3.300684489338	
879000	-8.842511	1	5.314853988484	0.400499095502	3.091285391233	
880000	-7.859315	1	5.268495688917	0.329439161278	2.552540097617	
881000	-7.739359	1	5.260507594612	0.412569113053	3.222841251377	
882000	-7.268653	1	5.288007888119	0.394426897594	3.092745726983	
883000	-7.410353	1	5.270422283059	0.382792311848	2.994837057518	
884000	-8.170497	1	5.269673306009	0.301415407562	2.318153166077	
885000	-7.104325	1	5.273387063372	0.457063715633	3.600559079360	
886000	-9.735800	1	5.258701492615	0.254269992619	1.901128178114	
887000	-7.010329	1	5.280098612887	0.467036446038	3.683866017137	
888000	-8.056099	1	5.267735711914	0.314560859325	2.427311740638	
889000	-7.700941	1	5.290460910617	0.334017121390	2.593725833379	
890000	-6.987799	1	5.281046743239	0.486084216537	3.837148481345	
891000	-8.411496	1	5.252190837916	0.391273220907	3.031653776154	
892000	-8.125980	1	5.301863398479	0.340047025661	2.630745210020	
893000	-7.553772	1	5.267884383059	0.372167783492	2.905118976098	
894000	-7.687601	1	5.262682436877	0.393320133617	3.070636752876	
895000	-8.362332	1	5.295653648300	0.293746972959	2.251436484972	
896000	-7.299046	1	5.271593881653	0.400501429839	3.140561855899	
897000	-9.360307	1	5.249037003685	0.304908554999	2.317236779340	
898000	-7.486423	1	5.297654981885	0.438372617005	3.437457336685	
899000	-7.342000	1	5.296065711696	0.501010194138	3.942329064871	
900000	-8.225426	1	5.262906225218	0.318323049961	2.453345136511	
901000	-6.969493	1	5.278702275334	0.620120399456	4.907126787404	
902000	-7.866127	1	5.296225568224	0.337429396931	2.616770402799	
903000	-8.685281	1	5.310349450869	0.344128289318	2.648105935650	
904000	-7.920152	1	5.296074856526	0.330650322903	2.560688454041	
905000	-9.501763	1	5.240396930734	0.417203615727	3.201649986882	
906000	-8.403232	1	5.259137977450	0.321330064185	2.472973531685	
907000	-7.552020	1	5.277149073956	0.340063582843	2.646597108822	
908000	-10.525827	1	5.320978548611	0.269632798709	2.008254377432	
909000	-7.124160	1	5.269768986546	0.578930852166	4.571934439579	
910000	-7.510017	1	5.275333657179	0.348235440514	2.713719154334	
911000	-7.719759	1	5.266006581198	0.357800984851	2.784786931014	
912000	-8.071515	1	5.298880398467	0.327981744244	2.535168771061	
913000	-9.780605	1	5.243930710964	0.309471107630	2.343344648776	
914000	-7.336260	1	5.289466292407	0.386201088569	3.024520391131	
915000	-7.484808	1	5.266034935508	0.403562189986	3.159117535638	
916000	-8.361603	1	5.304362198184	0.329980556904	2.543568298079	
917000	-7.393990	1	5.282563742833	0.357826109726	2.794374156045	
918000	-7.523126	1	5.264997569879	0.405904112709	3.176630234158	
919000	-8.331234	1	5.290867702543	0.286991472161	2.197395499390	
920000	-8.500605	1	5.306442747194	0.329924213689	2.539435976998	
921000	-8.143800	1	5.257438875277	0.365784023132	2.836494438500	
922000	-8.216109	1	5.308550912239	0.431209380061	3.355187868148	
923000	-8.273486	1	5.307731182277	0.384336050797	2.980699228354	
924000	-8.099660	1	5.253971674848	0.450409683156	3.511562136924	
925000	-8.141566	1	5.301147919761	0.333244504381	2.575657095342	
926000	-9.334909	1	5.269602515354	0.251263299797	1.884915112913	
927000	-8.678185	1	5.259559915527	0.298724465180	2.284100420985	
928000	-7.025413	1	5.275089482231	0.493228915383	3.892801829342	
929000	-8.774988	1	5.268031725068	0.272820827415	2.072253905449	
930000	-7.617096	1	5.281619307465	0.330511429735	2.567655081522	
931000	-7.721275	1	5.265734575300	0.359330996153	2.797041348194	
932000	-7.318464	1	5.293161015764	0.425583048790	3.340993598108	
933000	-8.789382	1	5.246760796433	0.428106659757	3.311144336887	
934000	-7.475729	1	5.271922831159	0.363473196019	2.837498575949	
935000	-6.999580	1	5.275738672257	0.515116208943	4.068703757611	
936000	-8.397002	1	5.284981348534	0.278847000142	2.129708306599	
937000	-7.268463	1	5.285905348393	0.385802780056	3.023422026619	
938000	-10.693486	1	5.298272756798	0.221411811082	1.614806331849	
939000	-9.717329	1	5.319459894039	0.318641695802	2.417867981227	
940000	-7.956947	1	5.255170740696	0.708053636835	5.551201753282	
941000	-7.872554	1	5.271435961914	0.319657744459	2.473203025411	
942000	-7.243578	1	5.268132080089	0.742899198394	5.867214103215	
943000	-7.267843	1	5.268511193348	0.445610665193	3.503021083786	
944000	-7.763635	1	5.269759751955	0.334774775353	2.598148201088	
945000	-7.574805	1	5.286237313794	0.338711036921	2.635050474606	
946000	-7.148548	1	5.277738962510	0.411126369822	3.230772356943	
947000	-8.722518	1	5.246497810049	0.689534988024	5.364034966768	
948000	-9.885470	1	5.244230702828	0.299392800936	2.260507487591	
949000	-6.965027	1	5.282199034824	0.593982017990	4.699196517978	
950000	-6.985931	1	5.276890930420	0.513678382707	4.057780914550	
951000	-7.759704	1	5.278416742928	0.318523919501	2.466944629023	
952000	-7.206963	1	5.273601444164	0.412640165925	3.240993093930	
953000	-7.533720	1	5.263189227623	0.432220585485	3.386686275956	
954000	-7.879434	1	5.263130944923	0.354440397099	2.753215946122	
955000	-7.965957	1	5.261092855723	0.357912194299	2.778605610919	
956000	-7.213962	1	5.279285422596	0.391005884530	3.066971655848	
957000	-8.095570	1	5.254459687580	0.433887413662	3.380584000335	
958000	-7.794345	1	5.283530564993	0.315105872924	2.438385113615	
959000	-7.161515	1	5.284916314204	0.410190391056	3.222828477925	
960000	-7.904725	1	5.301229184271	0.368985114067	2.869148246811	
961000	-10.117226	1	5.326561732077	0.457057897904	3.491885155669	
962000	-7.887348	1	5.263733939677	0.349253703969	2.711322414847	
963000	-12.287226	1	5.226149256981	0.283479283291	2.079358486570	
964000	-8.947102	1	5.264311673359	0.272049561179	2.062186982263	
965000	-7.156808	1	5.279869813443	0.404927197957	3.180706108984	
966000	-7.569694	1	5.294239543027	0.369152738969	2.880415535704	
967000	-7.103819	1	5.280007064217	0.421459903008	3.315227964334	
968000	-7.126691	1	5.271142633178	0.480943332765	3.790681677810	
969000	-7.095853	1	5.275379259896	0.441856238315	3.479074471323	
970000	-7.250714	1	5.278279168609	0.384338109906	3.012189338616	
971000	-7.913356	1	5.289141933147	0.311622087656	2.407160564246	
972000	-7.017005	1	5.274360720470	0.525511690176	4.150971745532	
973000	-7.683526	1	5.266900529047	0.357604370267	2.784248171328	
974000	-7.060964	1	5.288564095317	0.534937055213	4.224304737804	
975000	-8.851665	1	5.314885104885	0.398100362047	3.072021060953	
976000	-8.229871	1	5.287796352342	0.289145230893	2.217250971981	
977000	-9.466885	1	5.305200201889	0.262187524149	1.970963562616	
978000	-7.952607	1	5.267963277782	0.322543129725	2.494434236482	
979000	-9.989478	1	5.283657581439	0.230016587308	1.698365544971	
980000	-7.564775	1	5.284836614966	0.337932726869	2.629038649592	
981000	-7.036359	1	5.279067166038	0.452678021308	3.567915278464	
982000	-7.559329	1	5.282660966872	0.336848430909	2.620427850191	
983000	-7.100790	1	5.285783266252	0.437407570118	3.443246514657	
984000	-8.264960	1	5.291465237278	0.291582902954	2.236206524756	
985000	-7.377337	1	5.295839192498	0.451966187488	3.549885226334	
986000	-8.226844	1	5.256762851906	0.359881412108	2.786878159970	
987000	-7.170815	1	5.269521208069	0.486245635319	3.831327969378	
988000	-8.839515	1	5.299696179968	0.276974390658	2.104517665291	
989000	-7.586663	1	5.273627534365	0.342844490134	2.668089406167	
990000	-7.198586	1	5.292930399323	0.545000822171	4.298566732700	
991000	-10.439424	1	5.281749063356	0.221548405641	1.620543501721	
992000	-7.340985	1	5.266215312657	0.455171712483	3.576801610025	
993000	-7.739421	1	5.302872208341	0.577967736806	4.536059305116	
994000	-8.608872	1	5.255676210073	0.323490946015	2.485003059273	
995000	-7.889607	1	5.297125840284	0.339291317753	2.631124597389	
996000	-9.424776	1	5.246089479162	0.322135002036	2.453115453871	
997000	-8.511593	1	5.301575573083	0.301838382114	2.313255987215	
998000	-7.172762	1	5.268648999538	0.523464742010	4.128131675081	
999000	-8.088422	1	5.261562258969	0.338686814724	2.620841088452	
1000000	-7.980306	1	5.289099864491	0.306505510651	2.364054241266	
1001000	-7.906082	1	5.261790066881	0.361031508647	2.805350217582	
1002000	-7.777403	1	5.273447641086	0.323596015448	2.507511881119	
1003000	-9.486145	1	5.291110076795	0.243700021871	1.820122216518	
1004000	-7.702346	1	5.286196797173	0.325392534926	2.524006001446	
1005000	-8.326504	1	5.307905505318	0.374551636714	2.901107158775	
1006000	-7.641938	1	5.259494856965	0.678775588273	5.337587536144	
1007000	-7.222820	1	5.275501100540	0.398368081307	3.125873531009	
1008000	-10.911898	1	5.228998348230	0.497524908978	3.775509121504	
1009000	-8.251033	1	5.300026146442	0.316183070767	2.435441755763	
1010000	-7.886376	1	5.257079000434	0.441099926042	3.445175994289	
