# Supplementary material for: Reply to: ‘Reconstructed evolutionary patterns from crocodile-line archosaurs demonstrate the impact of failure to log-transform body size data’
Source: Commun Biol. 2022 Feb 25;5:170. doi: 10.1038/s42003-022-03072-x (PMC8881626; doi:10.1038/s42003-022-03072-x)
Supplement: Supplementary file 4 — Supplementary Data 2 [file 42003_2022_3072_MOESM4_ESM.zip › simulations/log_files/OU/simulated_data_logged_2.txt.Log.txt]

Options:
Model:                           Continuous: Random Walk
Tree File Name:                  tree_simlation_2.nex
Data File Name:                  simulated_data_logged_2.txt
Log File Name:                   simulated_data_logged_2.txt.Log.txt
Save Initial Trees:              False
Save Trees:                      False
Summary:                         False
Seed:                            2077302847
Precision:                       64 bits
Cores:                           1
Analysis Type:                   MCMC
Sample Period:                   1000
Iterations:                      1010000
Burn in:                         10000
MCMC ML Start:                   False
Schedule File:                   simulated_data_logged_2.txt.Schedule.txt
Rate Dev:                        AutoTune
No of Rates:                     1
Test for trait correlation:      True
Kappa:                           Not in use
Delta:                           Not in use
Lambda:                          Not in use
OU:                              Estimate
Min Trans Taxa No:               10
RJ Local Kappa:                  False
RJ Local Lambda:                 False
RJ Local Delta:                  False
RJ Local OU:                     False
Restrictions:
    alpha-1                      None
Prior Information:
    Priors
        alpha-1 - uniform -100.00 100.00 
        OU - exp 1.00 
Tree Information
     Trees:                      1
     Taxa:                       200
     Sites:                      1
Iteration	Lh	Tree No	Alpha 1	Sigma^2 1 	OU	
11000	336.294907	1	5.292016402247	0.017763528683	4.342864076180	
12000	334.647193	1	5.298671993137	0.010678162064	2.537313672728	
13000	332.902479	1	5.286929264224	0.015860755185	3.741545781672	
14000	335.769009	1	5.300438009813	0.014906781870	3.616860234930	
15000	335.272893	1	5.296306474536	0.011182557784	2.679562153086	
16000	334.488065	1	5.289429810030	0.014528411432	3.477848533892	
17000	336.434859	1	5.291936973933	0.019828134259	4.859030451799	
18000	336.301385	1	5.291823762365	0.018654748145	4.563122480488	
19000	335.843587	1	5.294214730205	0.012673366755	3.066844640842	
20000	337.203276	1	5.297021303554	0.019563574952	4.830975569971	
21000	337.043200	1	5.298217855382	0.019881776517	4.902215807386	
22000	337.004379	1	5.297170935312	0.017483514608	4.304458541296	
23000	336.512332	1	5.296178354888	0.014263210786	3.484300895011	
24000	336.073772	1	5.292382220242	0.015254021903	3.713951265215	
25000	335.109989	1	5.289823017940	0.016842069064	4.066195490847	
26000	336.260715	1	5.298468878221	0.014313844039	3.487948366321	
27000	337.263764	1	5.295879886927	0.019824926464	4.898968953794	
28000	336.856722	1	5.298005326242	0.017255246139	4.241346084042	
29000	336.355775	1	5.300922514275	0.027317236922	6.699406531887	
30000	335.466344	1	5.291249482985	0.014535109076	3.514311880207	
31000	335.827826	1	5.293560242962	0.012995416786	3.146262940525	
32000	337.043523	1	5.295555177355	0.017437267011	4.294654161640	
33000	337.043726	1	5.297123357002	0.017805036169	4.386152483451	
34000	334.973360	1	5.298124118590	0.010991332522	2.623794999722	
35000	334.104696	1	5.302955588106	0.013394736477	3.188533166909	
36000	336.729252	1	5.299656175882	0.021562276615	5.302556990613	
37000	336.139533	1	5.292533606207	0.015324977737	3.733983066165	
38000	335.527644	1	5.293753093790	0.012139669780	2.924650962142	
39000	335.880419	1	5.290464604961	0.022677011159	5.530812602816	
40000	336.724232	1	5.296672808714	0.015300507067	3.750121780430	
41000	335.885595	1	5.294376144784	0.012711296434	3.077588792496	
42000	336.655685	1	5.299997741854	0.022928325440	5.636157856600	
43000	336.566982	1	5.292054699665	0.021353026931	5.242236664048	
44000	337.016104	1	5.297765702182	0.018407045889	4.534581457589	
45000	335.736013	1	5.296544341381	0.012051018928	2.908891067990	
46000	335.271881	1	5.289345865280	0.024603898127	5.966451752123	
47000	335.687521	1	5.299059481727	0.012877671974	3.112576043754	
48000	334.014658	1	5.304182601107	0.018390646985	4.395329731440	
49000	337.507234	1	5.297612340367	0.044986787580	11.169887233554	
50000	336.876178	1	5.295912299721	0.016095156757	3.953750769737	
51000	336.430260	1	5.298433989137	0.015047684707	3.676221965139	
52000	336.812293	1	5.293075808699	0.019583684654	4.816967365525	
53000	336.700403	1	5.293317268736	0.017552686520	4.308412224484	
54000	333.118398	1	5.297568468783	0.008958748718	2.073504120651	
55000	337.030459	1	5.297799013003	0.018636018577	4.592145514041	
56000	336.746851	1	5.296993574734	0.015546035701	3.812061134455	
57000	336.649249	1	5.293230422012	0.017309109398	4.245814576738	
58000	337.036020	1	5.294857962571	0.017916205643	4.413458174475	
59000	334.708025	1	5.303304123008	0.019250740473	4.635082064474	
60000	337.044195	1	5.297852546925	0.018914921916	4.662093743947	
61000	337.056812	1	5.296443096782	0.017493558087	4.309238216803	
62000	337.277404	1	5.295901706102	0.020029104229	4.950459911619	
63000	336.970722	1	5.294080189256	0.018505537369	4.556971232255	
64000	335.644323	1	5.297133441576	0.011940235061	2.878611321725	
65000	333.107809	1	5.304485269294	0.013599358255	3.205518742104	
66000	336.277613	1	5.297941100911	0.013970495672	3.403303742794	
67000	337.244708	1	5.298625938525	0.031514264101	7.800687596868	
68000	337.114589	1	5.295937295898	0.017989042935	4.435086553356	
69000	337.192151	1	5.294153346339	0.021754201558	5.374985160239	
70000	336.041092	1	5.293320350336	0.013865697109	3.369132022775	
71000	337.198562	1	5.296005736203	0.018915075466	4.669392991607	
72000	335.457314	1	5.297668145687	0.011693156920	2.811717052208	
73000	337.216693	1	5.294128050421	0.022457343399	5.551021559946	
74000	334.810571	1	5.293466422659	0.010951107771	2.609383181027	
75000	335.684047	1	5.300368543758	0.014380843957	3.484054806990	
76000	336.893213	1	5.297122877320	0.016550148208	4.067625275889	
77000	333.984687	1	5.291166992701	0.010870438800	2.567188151956	
78000	336.151918	1	5.296758610055	0.013106726158	3.184410497568	
79000	336.605765	1	5.294924791633	0.014957258485	3.660300700726	
80000	335.867404	1	5.298104081851	0.012773792812	3.092533299764	
81000	336.734348	1	5.294631152591	0.015841851378	3.885124033013	
82000	337.457320	1	5.296703033668	0.025010187282	6.199923408698	
83000	335.898454	1	5.300349978440	0.015406375831	3.744940064608	
84000	336.902455	1	5.298220625329	0.018092859949	4.451380158206	
85000	335.621888	1	5.300386467980	0.014149898057	3.424890847787	
86000	335.896446	1	5.295667405652	0.012413287337	3.003861534981	
87000	335.500518	1	5.295607035546	0.011593650795	2.788234759328	
88000	336.525431	1	5.296684483890	0.014379899961	3.513794011305	
89000	335.914860	1	5.294809031307	0.012629466499	3.058178772765	
90000	336.812600	1	5.295676430626	0.015747699595	3.864784191765	
91000	335.395700	1	5.292771204484	0.012429146340	2.992365085640	
92000	336.043736	1	5.299211083396	0.014209343981	3.454371091747	
93000	336.527805	1	5.297555904325	0.014756575975	3.607534874589	
94000	334.302996	1	5.288531795431	0.017119201075	4.100282823873	
95000	336.078888	1	5.299553881201	0.014832149143	3.609806107449	
96000	336.185170	1	5.300601619063	0.018671446269	4.561891699635	
97000	337.070120	1	5.294957186370	0.018146571347	4.472277908754	
98000	336.550236	1	5.299957279039	0.020185906859	4.953085463224	
99000	335.554214	1	5.302017185392	0.019872963097	4.827084317615	
100000	336.691902	1	5.292059328070	0.024947390960	6.136962503796	
101000	337.099230	1	5.297159534031	0.018421403524	4.541956739809	
102000	337.099278	1	5.295269640719	0.018145767917	4.473394181744	
103000	336.745584	1	5.297373713585	0.015768023792	3.867212533502	
104000	337.176173	1	5.297376135892	0.019741110460	4.873807105356	
105000	335.085586	1	5.290145566705	0.015427285416	3.719282024827	
106000	334.384443	1	5.300818882338	0.011346163807	2.695288124715	
107000	335.038565	1	5.291907617843	0.012290110668	2.947094423933	
108000	335.446973	1	5.297506327645	0.011632873280	2.796438915023	
109000	337.123610	1	5.298585197122	0.023567692858	5.821370640131	
110000	336.035743	1	5.297284027261	0.012904064690	3.130266222086	
111000	336.109386	1	5.291304889963	0.019072455323	4.657142076370	
112000	336.391193	1	5.294215955013	0.014458405687	3.528495715999	
113000	336.618118	1	5.295562359480	0.014772013331	3.614688742785	
114000	336.001780	1	5.297374537179	0.012839453929	3.113119788941	
115000	336.875336	1	5.299757409447	0.029602385433	7.299351221283	
116000	336.065540	1	5.298832686644	0.013892935195	3.376725475716	
117000	335.604835	1	5.296835674505	0.011813397906	2.845911435477	
118000	337.462865	1	5.295642633059	0.024726714852	6.129725496303	
119000	336.444202	1	5.294566958350	0.014441696397	3.526247496310	
120000	336.185864	1	5.300016644874	0.016420774445	4.006654254855	
121000	336.921770	1	5.297933424519	0.017727502288	4.361492734677	
122000	336.155459	1	5.293109599024	0.014543468659	3.541116872067	
123000	335.277506	1	5.290239897220	0.016306841457	3.942072106747	
124000	335.693771	1	5.293709716915	0.012549683328	3.031456867246	
125000	337.289791	1	5.296752219955	0.020602353129	5.093738825256	
126000	336.786162	1	5.292261555066	0.025709027613	6.331016055443	
127000	336.512891	1	5.295730611504	0.014291055743	3.491247456194	
128000	336.093754	1	5.293183376391	0.014203248556	3.454621367900	
129000	337.445261	1	5.297083186219	0.025892789383	6.418741304940	
130000	336.249720	1	5.298005796698	0.013909380321	3.387159135840	
131000	335.296976	1	5.299084137553	0.011953468798	2.871597056788	
132000	336.752224	1	5.297794331511	0.016188326094	3.971942129763	
133000	336.631923	1	5.296676934147	0.014845008090	3.633354622988	
134000	336.537908	1	5.298954120133	0.016467368615	4.032508833434	
135000	337.357924	1	5.295648804785	0.021655093047	5.359288015780	
136000	336.612784	1	5.293542794871	0.016405618304	4.020248447506	
137000	335.966338	1	5.292492712760	0.014557821539	3.537858112784	
138000	335.903202	1	5.296297962788	0.012410223601	3.003308119332	
139000	335.465094	1	5.295542755309	0.011534830184	2.772589671757	
140000	336.581216	1	5.298810600049	0.016502142064	4.042899550191	
141000	335.030352	1	5.302031207139	0.015055856438	3.626299660842	
142000	336.206867	1	5.297614470456	0.013542667073	3.294599354308	
143000	337.422624	1	5.295940655822	0.023100727545	5.722669477231	
144000	335.802763	1	5.293348359996	0.013073671906	3.164855827793	
145000	337.226474	1	5.298305926716	0.024954290171	6.171696513552	
146000	335.081925	1	5.297578127953	0.011028509615	2.635997498275	
147000	335.758519	1	5.291215902354	0.016204568919	3.936160772346	
148000	336.739117	1	5.293138469738	0.018435308898	4.528932575367	
149000	336.467467	1	5.298585460971	0.015426564701	3.771637523909	
150000	335.026945	1	5.292841489092	0.011598527054	2.775819420436	
151000	335.696401	1	5.297329166544	0.012091773347	2.917834421505	
152000	336.384050	1	5.298445084857	0.014834800182	3.621679407334	
153000	336.354364	1	5.296728548338	0.013742777156	3.349349155965	
154000	336.573578	1	5.297754104942	0.015118415932	3.699153868082	
155000	335.821711	1	5.295836769459	0.012228114609	2.955520337782	
156000	336.382164	1	5.291727704731	0.020365248733	4.988944309559	
157000	337.256237	1	5.293499962721	0.032081545693	7.942303906003	
158000	334.717920	1	5.290030306448	0.014001208358	3.357102049814	
159000	336.098089	1	5.296641114794	0.012936286753	3.140280602664	
160000	337.218635	1	5.298297986379	0.024562333319	6.073904762267	
161000	335.865909	1	5.292540660739	0.014079941300	3.416118543521	
162000	336.786406	1	5.292902110324	0.019974507053	4.912521831340	
163000	336.677767	1	5.293476335665	0.017009695992	4.172784463919	
164000	335.645482	1	5.294511291303	0.012094899740	2.917081173462	
165000	336.289192	1	5.292486738157	0.016320748111	3.986111578957	
166000	335.451576	1	5.293086319314	0.012342259399	2.972565282409	
167000	336.535988	1	5.292660798336	0.017848861694	4.374569084396	
168000	335.352525	1	5.291620436666	0.013483328029	3.251340439081	
169000	335.928591	1	5.291297959776	0.017206429074	4.189727006140	
170000	335.686976	1	5.299865088786	0.013656791065	3.305360353327	
171000	336.473818	1	5.300279516296	0.021156178646	5.188755368112	
172000	335.403605	1	5.301483913616	0.015530500775	3.756649616206	
173000	336.131624	1	5.292336116773	0.015662989554	3.817255836315	
174000	333.447445	1	5.293483134187	0.009375502696	2.184486598560	
175000	334.226508	1	5.289409484403	0.013529635914	3.225408424329	
176000	337.268195	1	5.296657720536	0.020134433610	4.976211574848	
177000	336.784647	1	5.296004873240	0.015542773933	3.812711256842	
178000	336.155864	1	5.294638997930	0.013366573290	3.249135862257	
179000	336.457352	1	5.298954594436	0.015924296631	3.894667795917	
180000	337.460421	1	5.297741096803	0.035964046896	8.923388457286	
181000	336.174174	1	5.298625617621	0.014111499952	3.434697624609	
182000	336.070483	1	5.298059643640	0.013335568525	3.238602401404	
183000	337.009058	1	5.297724591839	0.018255845950	4.496682917595	
184000	334.142445	1	5.289779326877	0.012598884172	2.995539583513	
185000	336.660377	1	5.298188007704	0.016057699562	3.935817089441	
186000	335.862960	1	5.301177464112	0.018010779597	4.384741959141	
187000	337.150567	1	5.294093517543	0.021119990807	5.215213141679	
188000	336.069844	1	5.299068777431	0.014151081945	3.440855371196	
189000	335.643598	1	5.292997883046	0.012894519298	3.115347307221	
190000	333.475941	1	5.298362733686	0.009341237053	2.176644271722	
191000	335.361889	1	5.301248619374	0.014680302083	3.546269093485	
192000	335.543481	1	5.294324698222	0.011941283749	2.875879975193	
193000	337.204498	1	5.297372691274	0.020179048279	4.984115908495	
194000	334.886852	1	5.292147911217	0.011767797448	2.813630243949	
195000	335.232171	1	5.292841950434	0.012009264710	2.883492214759	
196000	334.962757	1	5.294339720043	0.010919993304	2.605791783709	
197000	336.042828	1	5.300178035126	0.015865910958	3.863925612228	
198000	334.314589	1	5.302809871953	0.013844177128	3.305036094928	
199000	336.878835	1	5.293636016366	0.018547777602	4.563231856399	
200000	336.857494	1	5.296229255704	0.015973802250	3.922810549517	
201000	336.839230	1	5.296421924555	0.015888291509	3.900810908206	
202000	337.364555	1	5.296404968333	0.021747403797	5.382619371093	
203000	336.982181	1	5.297493380424	0.017639207109	4.342203761391	
204000	336.944356	1	5.297701431712	0.017572040050	4.323852285225	
205000	336.248654	1	5.294979412638	0.013529632683	3.292765555949	
206000	337.393861	1	5.295922072967	0.022327126456	5.528506627122	
207000	336.515128	1	5.292323805078	0.018902279504	4.634166266957	
208000	335.117478	1	5.300900084400	0.013130089164	3.156612382772	
209000	336.137367	1	5.291745775577	0.017320395580	4.226689939724	
210000	336.886449	1	5.295332198305	0.016333895528	4.013560057079	
211000	337.488034	1	5.295432985504	0.026352305731	6.535843537523	
212000	335.869843	1	5.293268581197	0.013337737005	3.232502174974	
213000	333.611988	1	5.288614397876	0.013184267788	3.121438843195	
214000	336.471812	1	5.296396034970	0.014119281131	3.447066404637	
215000	334.414769	1	5.289889070230	0.013211827359	3.153958851929	
216000	336.431418	1	5.294234634318	0.014616680625	3.569259344908	
217000	336.704839	1	5.296408011480	0.015143119155	3.710233803003	
218000	336.417592	1	5.292727477799	0.016661928355	4.075762864531	
219000	336.500589	1	5.299249729353	0.016833137252	4.121593471674	
220000	335.565703	1	5.294163029391	0.012046108777	2.902572040206	
221000	335.249450	1	5.296809469119	0.011176404599	2.677380385000	
222000	335.674129	1	5.295772075520	0.011917201010	2.873768198567	
223000	336.475560	1	5.292388655162	0.018182921699	4.454510155923	
224000	335.537730	1	5.297148256357	0.011730782765	2.823408163416	
225000	336.714147	1	5.296080082168	0.015166903229	3.716501971740	
226000	336.576176	1	5.293386490645	0.016424860569	4.023530529465	
227000	336.509474	1	5.293524904007	0.015774396146	3.859547728277	
228000	336.062239	1	5.300171512577	0.015974961369	3.891611651592	
229000	337.495790	1	5.296363533320	0.026027912636	6.455624613572	
230000	334.800545	1	5.302589076314	0.015608760354	3.752823115813	
231000	336.785875	1	5.294412489953	0.016382167929	4.021471485439	
232000	334.833984	1	5.296675115336	0.010560402823	2.512995075786	
233000	337.066349	1	5.295621866271	0.017613953418	4.339612645631	
234000	335.823714	1	5.294682859202	0.012444946258	3.009484364749	
235000	335.858742	1	5.301475715290	0.020030981863	4.880697158759	
236000	336.682526	1	5.294320928670	0.015819598069	3.877555256214	
237000	336.326888	1	5.301136277444	0.036642623182	8.989371606803	
238000	336.168527	1	5.300673881796	0.018866727456	4.609239880432	
239000	337.390610	1	5.296152554747	0.022233908290	5.505125746197	
240000	334.725678	1	5.290516791665	0.013122506491	3.142109791796	
241000	337.388859	1	5.294397612433	0.027326000328	6.771364996480	
242000	335.543778	1	5.293413099050	0.012356373716	2.978884652072	
243000	336.563093	1	5.294324683694	0.015161974667	3.709581817788	
244000	334.658562	1	5.291579945781	0.011747340413	2.801958583156	
245000	336.695024	1	5.297598363435	0.015647495132	3.835277057621	
246000	335.967823	1	5.301211771181	0.019614417131	4.783708531466	
247000	334.942602	1	5.293850984634	0.011024129881	2.631095367140	
248000	334.037102	1	5.301970042996	0.011713599019	2.775744582538	
249000	336.085368	1	5.297904345833	0.013297523159	3.229646185898	
250000	335.660542	1	5.301026318955	0.015741564630	3.818391310460	
251000	334.224466	1	5.290169156215	0.012257903963	2.914609097790	
252000	336.661743	1	5.293268552458	0.017326938567	4.250770814486	
253000	337.404573	1	5.296363063971	0.022703201419	5.622704300459	
254000	335.672205	1	5.292085715251	0.013958957417	3.379508246507	
255000	333.064226	1	5.301158427246	0.009763296037	2.271277295221	
256000	336.536704	1	5.297726254814	0.014915461922	3.647347978145	
257000	335.735625	1	5.298249502528	0.012507491475	3.022288198978	
258000	336.066667	1	5.294188323980	0.013312478803	3.232742510840	
259000	336.535158	1	5.297520963632	0.014768415965	3.610747470299	
260000	333.927236	1	5.293956073114	0.009737355603	2.285670008427	
261000	336.004130	1	5.300139698053	0.015539073566	3.781728581584	
262000	335.904625	1	5.300725241421	0.016481224332	4.010153011562	
263000	334.862394	1	5.298527134052	0.010943047163	2.608791016337	
264000	334.948474	1	5.302109304626	0.014852730893	3.573585467441	
265000	336.874256	1	5.295393587378	0.016223949828	3.985716005733	
266000	336.033811	1	5.291699094980	0.016643972692	4.055537617198	
267000	334.938385	1	5.292937555423	0.011386431843	2.720787267475	
268000	334.546562	1	5.303724525904	0.022230971110	5.349230968712	
269000	336.010234	1	5.295832171051	0.012679165029	3.073535413066	
270000	336.641663	1	5.294180627262	0.015724858411	3.852419387270	
271000	336.011371	1	5.299263820888	0.014141817404	3.436511536819	
272000	337.170467	1	5.293500775844	0.025605875585	6.329889646920	
273000	336.315054	1	5.294935107597	0.013769545251	3.354660529709	
274000	331.354484	1	5.285103913262	0.016879662917	3.923324892098	
275000	336.495271	1	5.293339645552	0.015974138648	3.908522830618	
276000	336.407019	1	5.299835333129	0.017733531231	4.340369049998	
277000	337.277141	1	5.294913612363	0.021144750373	5.228016469752	
278000	335.716064	1	5.301340323718	0.017334634169	4.212226577235	
279000	332.076219	1	5.306236543698	0.016081240739	3.762653871315	
280000	336.621587	1	5.296890947217	0.014861901195	3.637174596944	
281000	336.604726	1	5.293953168504	0.015767043104	3.861450877336	
282000	337.043081	1	5.293232904604	0.023460051182	5.789977719405	
283000	336.010543	1	5.292622001989	0.014561913603	3.540462235434	
284000	336.395456	1	5.299034806270	0.015681303044	3.832021572936	
285000	336.429777	1	5.291864381600	0.020213533438	4.953898869241	
286000	337.067638	1	5.296768759421	0.017747650162	4.372934566868	
287000	337.123280	1	5.294334230708	0.019894637274	4.909367126220	
288000	335.731980	1	5.299825788411	0.013768429735	3.334481677581	
289000	336.042265	1	5.299715872133	0.014917597332	3.629594846566	
290000	336.333427	1	5.300634088058	0.021398015858	5.241019462819	
291000	336.168585	1	5.294719656763	0.013372443828	3.251017414613	
292000	334.902000	1	5.290762303133	0.013287652377	3.188358320532	
293000	333.597401	1	5.292433089509	0.009786045365	2.289757525179	
294000	336.890649	1	5.299277533601	0.022440008164	5.528567475251	
295000	336.979905	1	5.293175301661	0.022161538155	5.464505776777	
296000	336.853331	1	5.296160172588	0.015943804011	3.915181270139	
297000	336.648849	1	5.292665112049	0.019097267552	4.688679702024	
298000	336.050440	1	5.299647525462	0.014844418351	3.611797050984	
299000	336.515456	1	5.296314969984	0.014283025647	3.489341061565	
300000	335.647486	1	5.293030312980	0.012879564162	3.111767515116	
301000	337.274294	1	5.297382033536	0.021519080408	5.320961059622	
302000	335.761419	1	5.293300020288	0.012991301290	3.143103348856	
303000	336.974343	1	5.295914401811	0.016775510872	4.127051064251	
304000	336.871085	1	5.294670704821	0.016715020338	4.107705684043	
305000	335.573392	1	5.297892432044	0.011993504415	2.889738452302	
306000	335.184836	1	5.289606952481	0.018939355603	4.581457859196	
307000	336.454652	1	5.300123488713	0.019668708357	4.820636320573	
308000	335.429884	1	5.294527834306	0.011655352491	2.801529636329	
309000	333.538263	1	5.300415735572	0.009953627428	2.329734442232	
310000	335.547083	1	5.295308097332	0.011715218294	2.819811344792	
311000	336.232699	1	5.292605918304	0.015709450074	3.832665780733	
312000	336.955116	1	5.294394792851	0.017764809610	4.372233281300	
313000	337.295973	1	5.294227090647	0.024323185101	6.019201735121	
314000	336.760866	1	5.298587146517	0.017511286284	4.300773016599	
315000	335.497027	1	5.290095387357	0.019232697029	4.667685465672	
316000	337.374415	1	5.295567771865	0.022117619321	5.475290983790	
317000	334.145686	1	5.294699622779	0.009844398995	2.317571842060	
318000	336.023151	1	5.298261624333	0.013308479122	3.230311448209	
319000	335.233853	1	5.300909079297	0.013522722880	3.257097726664	
320000	335.791464	1	5.295411934374	0.012204095710	2.948628570073	
321000	336.799472	1	5.296587000879	0.015691087630	3.850186580026	
322000	337.310516	1	5.294985244885	0.021678418608	5.362535855386	
323000	334.958406	1	5.302367087436	0.015773371421	3.799064253525	
324000	335.149359	1	5.300454297310	0.012685283587	3.048008634671	
325000	335.926434	1	5.294502253720	0.012766575214	3.092612924330	
326000	336.151155	1	5.292646110477	0.015189831296	3.700988948000	
327000	335.375112	1	5.297723785729	0.011554358639	2.774861426415	
328000	334.414305	1	5.301693841949	0.012236915476	2.915163619766	
329000	335.001046	1	5.303074499843	0.022193233177	5.364561083203	
330000	335.984951	1	5.294746313213	0.012831946015	3.110716957131	
331000	336.469856	1	5.294252127969	0.014774738677	3.609921684623	
332000	336.449151	1	5.292569490738	0.017331015938	4.242657039849	
333000	336.543233	1	5.292413017062	0.018854292497	4.623613816768	
334000	336.772844	1	5.294322209787	0.016395331366	4.024211692985	
335000	333.933606	1	5.291837956926	0.010414900070	2.453549680461	
336000	334.509824	1	5.303740909683	0.021520927798	5.175480561156	
337000	335.552193	1	5.294586895322	0.011877518457	2.860298435176	
338000	337.173236	1	5.298315624736	0.023131709082	5.716040618757	
339000	333.863189	1	5.303791955848	0.014746820801	3.508696035618	
340000	336.600820	1	5.294694946522	0.015070355716	3.688231807720	
341000	335.534633	1	5.292673643916	0.012865608046	3.104716570906	
342000	336.182596	1	5.300979745112	0.021591427842	5.280653485339	
343000	334.686285	1	5.292317877023	0.011285646034	2.688782358594	
344000	337.035101	1	5.295376136693	0.017457069249	4.299215428299	
345000	335.947835	1	5.295953170211	0.012516990353	3.031245659929	
346000	333.167605	1	5.294185348914	0.009036307346	2.093879081638	
347000	337.223379	1	5.293367991445	0.032254485084	7.982571745672	
348000	336.606734	1	5.294076679435	0.015636384907	3.829085809165	
349000	337.015265	1	5.293934540315	0.019422852445	4.786890277645	
350000	336.127533	1	5.299309931163	0.014699135042	3.578661066583	
351000	333.894686	1	5.302851203230	0.012546501559	2.975146289833	
352000	333.849276	1	5.296233755568	0.009478609249	2.219510538774	
353000	336.949633	1	5.294717621901	0.017287908022	4.253451098477	
354000	337.305312	1	5.295712353451	0.020573543367	5.087364800606	
355000	336.680829	1	5.292686408374	0.019431622980	4.772957002757	
356000	334.707784	1	5.291289528372	0.012113381666	2.893581871365	
357000	332.795556	1	5.301343245195	0.009574922011	2.218503034013	
358000	337.173964	1	5.298230343041	0.022618644614	5.588692792324	
359000	335.916197	1	5.293797711569	0.013094183971	3.173623828975	
360000	334.726081	1	5.289740926871	0.014763593738	3.543742714569	
361000	336.839550	1	5.296856469829	0.016032323121	3.936655072897	
362000	335.617079	1	5.290390360532	0.018655998311	4.532038479237	
363000	335.810362	1	5.298897790731	0.013106415531	3.173218817742	
364000	336.446737	1	5.299080350649	0.016082857272	3.933541351867	
365000	337.118437	1	5.296526205640	0.018119054619	4.467612070186	
366000	337.031815	1	5.294717518130	0.018049702010	4.446465108243	
367000	336.780123	1	5.296517366737	0.015563334477	3.817651535842	
368000	336.986572	1	5.294987182400	0.017329460792	4.265373657241	
369000	335.279798	1	5.293900933246	0.011578045588	2.778005533862	
370000	336.356345	1	5.295734017545	0.013710504620	3.341389893302	
371000	335.099214	1	5.298198165781	0.011212320702	2.682125153075	
372000	337.001704	1	5.295701457952	0.017032211791	4.192075886115	
373000	336.708563	1	5.294169567461	0.016147430838	3.960028573330	
374000	336.253032	1	5.291797522154	0.018231575213	4.456519880958	
375000	336.371960	1	5.291904349319	0.019124929269	4.682437982931	
376000	336.474685	1	5.292303319025	0.018510290475	4.535400882021	
377000	336.930776	1	5.298425754021	0.018938923395	4.662723255408	
378000	336.041212	1	5.294459806366	0.013100997005	3.179380741259	
379000	334.716146	1	5.300600290861	0.011807970926	2.818578729863	
380000	335.415064	1	5.290480228457	0.016358418493	3.960215922836	
381000	337.053229	1	5.297030428366	0.017809797593	4.387757741572	
382000	334.951384	1	5.291517675812	0.012458222201	2.985891491554	
383000	335.462168	1	5.290704418065	0.015894417650	3.848243133142	
384000	337.248851	1	5.295631397921	0.019715820146	4.871082678870	
385000	336.951727	1	5.296545330720	0.016672672796	4.100521829305	
386000	335.518992	1	5.296547066985	0.011620343872	2.795405780433	
387000	336.288910	1	5.299219763549	0.015377179090	3.752578840147	
388000	337.478337	1	5.297474452194	0.032158938049	7.979236507239	
389000	336.549943	1	5.292651350684	0.018018794726	4.417242119733	
390000	336.600693	1	5.293664361626	0.016131474113	3.951744978245	
391000	335.903752	1	5.296144566268	0.012408157820	3.002811324688	
392000	335.123326	1	5.296160565453	0.010947618368	2.617020473435	
393000	334.370067	1	5.301146315991	0.011582125262	2.752981366612	
394000	335.007107	1	5.297612454477	0.010921922986	2.607474291321	
395000	335.841489	1	5.293247271462	0.013267711939	3.214213101932	
396000	336.163274	1	5.295210619222	0.013195524924	3.206863025014	
397000	336.598503	1	5.298851650213	0.016711944635	4.095631568555	
398000	336.452813	1	5.295599365551	0.014078223435	3.436187269335	
399000	331.996520	1	5.303570763146	0.009978679483	2.298207764282	
400000	336.645964	1	5.298572134401	0.016539137843	4.054728891582	
401000	337.431700	1	5.294498475052	0.029252785699	7.253277925098	
402000	336.128942	1	5.297171693788	0.013135365279	3.190781954960	
403000	336.248390	1	5.294678077995	0.013649203722	3.322477129976	
404000	336.087459	1	5.297529638550	0.013134831210	3.189294851669	
405000	333.936300	1	5.304153999003	0.017209093221	4.106801311343	
406000	335.976841	1	5.300747932542	0.017154002402	4.178858891419	
407000	335.633412	1	5.291296407550	0.015239233152	3.693740543493	
408000	336.176914	1	5.295675699794	0.013149565768	3.195880794713	
409000	336.874645	1	5.294386058644	0.017073301858	4.196905631853	
410000	336.461300	1	5.291866156890	0.020753325988	5.088698524382	
411000	336.850904	1	5.293944626167	0.017570301046	4.319341006447	
412000	336.960560	1	5.297728343361	0.017765661838	4.372685459176	
413000	333.702770	1	5.302743566375	0.011915267771	2.815412640564	
414000	335.591202	1	5.291934316020	0.013873767906	3.355694598259	
415000	335.651789	1	5.295453116124	0.011902126626	2.869358040826	
416000	335.635703	1	5.299997275153	0.013642032454	3.299983787583	
417000	335.402934	1	5.290983149140	0.014815823661	3.581068118670	
418000	336.574299	1	5.297408139744	0.014882778887	3.640617177430	
419000	336.806069	1	5.298945409393	0.019033566407	4.680326090250	
420000	336.321320	1	5.300236712612	0.018467681758	4.517872890589	
421000	335.266075	1	5.302262102965	0.017862454371	4.322145763541	
422000	336.256939	1	5.296143241084	0.013364091438	3.251877409661	
423000	337.314186	1	5.294464502447	0.023579663945	5.835500622617	
424000	336.754527	1	5.296231912083	0.015381306521	3.771379237076	
425000	336.892956	1	5.297280180592	0.016672050175	4.097929749033	
426000	335.902213	1	5.296328728991	0.012409181094	3.003018322772	
427000	335.881105	1	5.299695480101	0.014168017174	3.438432115298	
428000	337.326808	1	5.293598049158	0.045369542697	11.244668555239	
429000	337.054378	1	5.297820931408	0.018975083653	4.677523139921	
430000	335.365786	1	5.300579195329	0.013489939454	3.253411169884	
431000	335.324556	1	5.300442328473	0.013175788216	3.174586870067	
432000	335.404673	1	5.290273873634	0.017147790994	4.153230898849	
433000	335.500769	1	5.299173171095	0.012472079261	3.006234049235	
434000	337.315811	1	5.294000571899	0.027303364211	6.760783881899	
435000	336.149042	1	5.294663237361	0.013335093907	3.241086880471	
436000	336.863196	1	5.296879073264	0.016195826146	3.978274053345	
437000	336.764694	1	5.294812061009	0.015881258052	3.896116878327	
438000	334.918268	1	5.301420880935	0.013264368138	3.183169890017	
439000	333.586030	1	5.289275715443	0.011960606978	2.823073141266	
440000	335.429773	1	5.299951158622	0.012938276753	3.119339797497	
441000	335.828993	1	5.293595042484	0.012975576392	3.141379802329	
442000	332.835197	1	5.293488349026	0.008882248080	2.048226843472	
443000	331.888613	1	5.305000021720	0.011303403039	2.616026274945	
444000	336.870214	1	5.293019176106	0.020795526786	5.120139187518	
445000	336.332032	1	5.291879234676	0.018750682171	4.588209083868	
446000	335.937967	1	5.298717710008	0.013358767098	3.239970071036	
447000	336.826155	1	5.297799787013	0.016717763770	4.106520834236	
448000	336.374804	1	5.291885808269	0.019262336715	4.716484996529	
449000	336.387634	1	5.296751282118	0.013864918146	3.380868901694	
450000	335.775840	1	5.294305555692	0.012466103468	3.013258922280	
451000	335.168237	1	5.292382401328	0.012192007232	2.926783886679	
452000	335.165956	1	5.290759952734	0.014248442421	3.433211542371	
453000	336.860787	1	5.294633401480	0.016677111165	4.097854393396	
454000	336.003740	1	5.292224426287	0.015185218508	3.694312813275	
455000	336.281710	1	5.298610265674	0.014541565136	3.545196595255	
456000	337.304970	1	5.297888727317	0.024725022850	6.119596541245	
457000	336.773446	1	5.293593112053	0.017580543785	4.318504308574	
458000	337.247664	1	5.297254006796	0.020675588848	5.109794596531	
459000	337.052324	1	5.296101037772	0.017397403301	4.285116273218	
460000	335.114481	1	5.292243440627	0.012179581086	2.922093902192	
461000	333.044933	1	5.301152276523	0.009740786630	2.265270293474	
462000	335.858760	1	5.299980345911	0.014496212516	3.518766563982	
463000	336.780563	1	5.296038335411	0.015518824848	3.806594811377	
464000	334.448942	1	5.302323492249	0.013286346722	3.173286722799	
465000	335.962020	1	5.292408409529	0.014667516096	3.564825142843	
466000	335.254452	1	5.293837060058	0.011555378052	2.771652961629	
467000	337.075409	1	5.294863827868	0.018314063928	4.514172785583	
468000	337.012120	1	5.296688142218	0.017205772023	4.235703256710	
469000	334.192015	1	5.303461285577	0.015315778783	3.658625305230	
470000	336.783569	1	5.295977533009	0.015538282382	3.811552066816	
471000	336.528294	1	5.297320951728	0.014624259343	3.574662235205	
472000	336.594528	1	5.296873904700	0.014731252467	3.603684654085	
473000	336.524869	1	5.297261391480	0.014579634903	3.563443500193	
474000	337.065689	1	5.293449133073	0.022464263508	5.544319674492	
475000	333.992222	1	5.302473165616	0.012225918867	2.899826661637	
476000	335.996336	1	5.294469382902	0.012969332346	3.145218469507	
477000	336.023567	1	5.297972417902	0.013145758673	3.189923843653	
478000	336.533489	1	5.299122963184	0.016794634329	4.113426241878	
479000	335.668824	1	5.298804001166	0.012649786929	3.055503451146	
480000	333.730972	1	5.294128427905	0.009519420170	2.226860932341	
481000	335.718175	1	5.291521071329	0.015162428495	3.677998304889	
482000	336.694709	1	5.293441555393	0.017220280365	4.225735080696	
483000	336.947616	1	5.297341778500	0.017159929809	4.221544231557	
484000	336.125920	1	5.293859325158	0.013714957716	3.334645651032	
485000	336.096542	1	5.293895537764	0.013589764852	3.302578841102	
486000	335.842995	1	5.298735920861	0.013082811121	3.168426166583	
487000	336.245205	1	5.294959527626	0.013525349220	3.291584696761	
488000	333.093694	1	5.297691261694	0.008952199213	2.071326214559	
489000	336.677451	1	5.298749343978	0.017132019918	4.203110150857	
490000	335.597929	1	5.301590768128	0.017433525669	4.231460029285	
491000	337.211355	1	5.297956343289	0.022165435036	5.478203146984	
492000	335.591847	1	5.301510279405	0.016991360950	4.122711752388	
493000	335.453631	1	5.291942511548	0.013390776008	3.231862960895	
494000	336.555811	1	5.296212559416	0.014442001749	3.530331067895	
495000	333.888247	1	5.299087489074	0.009884867861	2.321312814081	
496000	336.991899	1	5.292851322605	0.025860139354	6.381521782419	
497000	336.991499	1	5.298305457543	0.019392704944	4.778259331445	
498000	336.690956	1	5.295800923197	0.015072080061	3.692038726820	
499000	337.349291	1	5.295028523611	0.022498074798	5.568556641328	
500000	335.577600	1	5.297896107689	0.012003609375	2.892373565055	
501000	336.613700	1	5.294734940120	0.015107951893	3.698060256282	
502000	336.398660	1	5.292097226591	0.018523054833	4.535076469981	
503000	337.001557	1	5.294654873414	0.017834241644	4.391546398107	
504000	336.486592	1	5.294464202794	0.014691620441	3.589884974019	
505000	336.304269	1	5.300600345531	0.020488461394	5.015397406690	
506000	336.615861	1	5.299728387199	0.019880517319	4.880850772228	
507000	336.997372	1	5.294644400698	0.017807960760	4.384827252897	
508000	335.736457	1	5.299623282995	0.013544956507	3.279370981547	
509000	336.601240	1	5.298280460680	0.015806485834	3.871106588505	
510000	336.984363	1	5.295865299980	0.016858827407	4.148202103200	
511000	337.221287	1	5.294636208030	0.020749236811	5.126750367269	
512000	336.361044	1	5.294500650906	0.014147292254	3.450138266198	
513000	337.198415	1	5.295472517064	0.019131498586	4.723242487390	
514000	335.223185	1	5.297737434929	0.011291388867	2.705223974281	
515000	336.373546	1	5.296386977245	0.013759341170	3.354125121568	
516000	335.355019	1	5.298805371755	0.011925057859	2.866273081141	
517000	336.542474	1	5.294139602264	0.015224667414	3.724376095476	
518000	336.145085	1	5.300008577958	0.016113264446	3.929050168765	
519000	336.448021	1	5.293140138415	0.016019239409	3.917828455254	
520000	336.899622	1	5.295691323545	0.016288354864	4.002764929790	
521000	336.596093	1	5.298319583923	0.015825488169	3.875621728026	
522000	336.590870	1	5.297501784057	0.015021134543	3.675625034155	
523000	336.481213	1	5.296095932687	0.014140222813	3.452606303089	
524000	337.391320	1	5.295397283499	0.022801788219	5.646487740180	
525000	335.240395	1	5.296372178241	0.011132480214	2.666206909537	
526000	334.363170	1	5.302833248694	0.014105093336	3.370296620584	
527000	336.210503	1	5.291593332970	0.018728105021	4.577023814986	
528000	335.422113	1	5.298375704710	0.011864538666	2.853241307611	
529000	336.716830	1	5.294196614049	0.016168889864	3.965690721426	
530000	334.625547	1	5.288325478912	0.028247572497	6.809064918097	
531000	334.670841	1	5.302226423846	0.013895304698	3.329588388728	
532000	337.030235	1	5.298450333785	0.020527897232	5.061970656317	
533000	336.091370	1	5.293292612215	0.014079303665	3.423820357497	
534000	336.877018	1	5.298219006060	0.017830157403	4.385013765528	
535000	337.324605	1	5.297501841535	0.023226108313	5.748211102631	
536000	334.908454	1	5.296371137284	0.010645412124	2.536098008691	
537000	336.987201	1	5.298466012365	0.019867199265	4.895833966775	
538000	336.872856	1	5.293210744754	0.019911781020	4.901251039951	
539000	335.643925	1	5.301413885289	0.017015825293	4.130891003311	
540000	334.732106	1	5.298220546381	0.010667291629	2.536865072524	
541000	335.273280	1	5.296353246561	0.011184583800	2.680076772317	
542000	336.950822	1	5.293637160750	0.019446776628	4.789720269741	
543000	336.965741	1	5.297680787491	0.017743305043	4.367357538207	
544000	336.610702	1	5.299157702697	0.017545277541	4.302674588094	
545000	336.990163	1	5.296418260956	0.016927941922	4.165643483230	
546000	336.273171	1	5.298706939469	0.014607360955	3.561207322768	
547000	337.370704	1	5.293908825609	0.035173891973	8.719218794467	
548000	336.896676	1	5.294221505724	0.017500545201	4.304008916377	
549000	335.789451	1	5.299304019669	0.013390496983	3.242910509638	
550000	336.757030	1	5.297438980600	0.015886813788	3.897195428227	
551000	337.128419	1	5.297946211179	0.020404921659	5.036422703225	
552000	336.586504	1	5.300341646311	0.025598217151	6.291012112407	
553000	335.613249	1	5.295039006754	0.011891417765	2.865555770481	
554000	333.933327	1	5.304085934062	0.016691773172	3.981755165433	
555000	334.953698	1	5.289943230456	0.015331153794	3.690802837516	
556000	331.562782	1	5.306692433297	0.015366206900	3.574058290131	
557000	336.310806	1	5.298242440622	0.014321759140	3.491692857415	
558000	337.488150	1	5.296748279686	0.026634635550	6.606101173453	
559000	336.238979	1	5.300741527307	0.020444873221	5.001367478924	
560000	336.630735	1	5.299422816638	0.018637782696	4.574106439974	
561000	336.107520	1	5.292532893687	0.015159475698	3.691841515218	
562000	336.333520	1	5.298438875083	0.014596766160	3.560765117905	
563000	336.359137	1	5.296114993004	0.013697221514	3.338180985438	
564000	336.950475	1	5.297886272109	0.017927532225	4.412462717955	
565000	336.380882	1	5.297216517314	0.013980618241	3.409405630185	
566000	336.110393	1	5.295400290462	0.013001482008	3.156890475877	
567000	335.772145	1	5.291322259711	0.015975136593	3.880229515373	
568000	336.406007	1	5.292543175871	0.017044401358	4.169919197196	
569000	337.256336	1	5.295884899364	0.019713025650	4.870754423905	
570000	335.323968	1	5.301977171935	0.016841782702	4.074939170179	
571000	336.891274	1	5.292608487658	0.024906512770	6.139142535390	
572000	336.111650	1	5.292303581616	0.015615157022	3.804661296227	
573000	336.845994	1	5.293062324355	0.020156375234	4.960539701241	
574000	335.119353	1	5.300341488222	0.012492400524	2.999487391501	
575000	335.334319	1	5.289832011343	0.019112357106	4.630637317430	
576000	336.282309	1	5.292071711507	0.017447330788	4.264236220329	
577000	336.839041	1	5.295139310851	0.016125931892	3.959918210595	
578000	337.069921	1	5.299236344460	0.031419055648	7.763463557170	
579000	337.136865	1	5.297883965223	0.020356188966	5.024741822204	
580000	336.095941	1	5.291817362236	0.016743257361	4.082584369251	
581000	336.396086	1	5.295435618037	0.013902226492	3.390439590551	
582000	335.281282	1	5.302024019720	0.016703167996	4.039254733171	
583000	336.982949	1	5.295463644707	0.016974646141	4.176959658252	
584000	335.788269	1	5.291560654146	0.015446613645	3.750670659300	
585000	336.872971	1	5.296295737173	0.016078046997	3.949365243167	
586000	336.541273	1	5.295038619345	0.014607453128	3.570955372443	
587000	335.265289	1	5.299437217040	0.012102641641	2.907594545149	
588000	335.684135	1	5.296831927154	0.011973432630	2.888048370714	
589000	336.142977	1	5.292965382620	0.014672630654	3.572659408700	
590000	333.522350	1	5.293247357212	0.009492061753	2.215150111082	
591000	337.450840	1	5.296641399937	0.024597554383	6.096845691806	
592000	336.846830	1	5.294497753407	0.016720911482	4.108162119296	
593000	335.631685	1	5.291061883948	0.015852829093	3.844636385229	
594000	334.374339	1	5.302266397619	0.012946809296	3.087852446149	
595000	335.974504	1	5.297407963598	0.012777169073	3.096770947116	
596000	336.366045	1	5.296466294966	0.013741519808	3.349435666647	
597000	337.043394	1	5.294974272461	0.017860145087	4.399844267375	
598000	336.813852	1	5.297464667826	0.016273861326	3.995687357700	
599000	332.183767	1	5.285967126528	0.016905167645	3.962477695197	
600000	335.103327	1	5.291805571542	0.012545113542	3.011998659145	
601000	336.122129	1	5.297801105660	0.013359695178	3.246306859228	
602000	337.403947	1	5.294540407519	0.026894612455	6.665153690970	
603000	337.254779	1	5.296490914521	0.019795992152	4.891325266993	
604000	337.219065	1	5.295988074228	0.019177511008	4.735676920223	
605000	336.513120	1	5.296308773127	0.014273184705	3.486810047440	
606000	336.802067	1	5.297052071244	0.015900051840	3.902267009014	
607000	335.290026	1	5.300702801091	0.013409469544	3.231066479554	
608000	336.031555	1	5.301160023407	0.020263520686	4.946360838517	
609000	336.950539	1	5.297029181170	0.016913683527	4.160428304223	
610000	336.466391	1	5.293566351295	0.015471961792	3.782858149347	
611000	336.497374	1	5.297106225803	0.014394773271	3.516489036046	
612000	336.908560	1	5.294555186636	0.017134794182	4.213630281104	
613000	335.447275	1	5.302166339288	0.019524688857	4.736744109622	
614000	335.216150	1	5.299560399781	0.012077926325	2.900007776138	
615000	330.637544	1	5.304006266495	0.008930858823	2.012074256729	
616000	335.779713	1	5.290546110161	0.019724909988	4.801751292220	
617000	336.602884	1	5.297937049463	0.015433836406	3.778629858044	
618000	336.473821	1	5.295727325539	0.014137946290	3.451779982656	
619000	335.959121	1	5.301051780292	0.018419795092	4.489615582644	
620000	335.991443	1	5.297260784500	0.012777981599	3.097510860803	
621000	336.699378	1	5.296659670159	0.015168553120	3.716355126980	
622000	335.347802	1	5.289516083708	0.023389840958	5.675085032421	
623000	337.225269	1	5.297143890560	0.020082718440	4.961197955618	
624000	335.810085	1	5.290175881087	0.026139812077	6.374728498436	
625000	335.859547	1	5.296175010943	0.012305593837	2.975944025626	
626000	336.137084	1	5.294984027290	0.013181832497	3.202600064566	
627000	336.770456	1	5.294356734974	0.016339452584	4.010230510712	
628000	335.476609	1	5.302277347868	0.021384444898	5.192722730029	
629000	336.100322	1	5.294619717339	0.013205473217	3.207270228172	
630000	335.130855	1	5.294441957185	0.011156350456	2.669105535036	
631000	335.684795	1	5.291615920734	0.014798039867	3.586963791444	
632000	336.805982	1	5.296581664089	0.015727514274	3.859503271780	
633000	336.505672	1	5.294162278189	0.015019802635	3.672114535910	
634000	336.758960	1	5.297694077342	0.016127738529	3.957156598586	
635000	336.990187	1	5.297325349370	0.017513272310	4.311241291393	
636000	336.077601	1	5.298811817670	0.013917891953	3.383328748820	
637000	336.401255	1	5.298685008631	0.015200069847	3.712939479661	
638000	336.573980	1	5.294729255051	0.014918889649	3.649581783702	
639000	335.848517	1	5.293800818335	0.012901381129	3.123600209075	
640000	336.058352	1	5.290811109208	0.022562123418	5.512498420097	
641000	337.440922	1	5.295481884430	0.024195383311	5.996166189679	
642000	336.338745	1	5.295471850759	0.013693189292	3.336483424583	
643000	336.841222	1	5.298086960052	0.017255245137	4.240681510105	
644000	334.821240	1	5.303326995976	0.021979415364	5.302988442457	
645000	336.681695	1	5.293888459659	0.016337897048	4.006242260828	
646000	337.082460	1	5.296422535160	0.017723234665	4.367513639427	
647000	335.149995	1	5.291134537152	0.013519018952	3.253395890707	
648000	335.061307	1	5.294295478006	0.011082246407	2.648779799875	
649000	334.872133	1	5.291520415847	0.012264141975	2.935651197028	
650000	336.510959	1	5.295264628961	0.014392326574	3.516366876805	
651000	336.866447	1	5.293084377478	0.020388862580	5.019179008069	
652000	335.590431	1	5.293266621701	0.012560287383	3.030869162340	
653000	335.659246	1	5.292372497166	0.013545935389	3.277026880619	
654000	336.828853	1	5.292859156039	0.020935239367	5.152609548616	
655000	337.589385	1	5.296279038553	0.034009483286	8.448617172951	
656000	337.059107	1	5.295512125399	0.017597560091	4.335216446491	
657000	336.394205	1	5.298319336995	0.014754851878	3.602210186462	
658000	336.364194	1	5.300027777393	0.018029077989	4.411507111331	
659000	334.878843	1	5.300363975708	0.011954024549	2.859375213601	
660000	336.621074	1	5.292212222841	0.021225232788	5.213512193809	
661000	336.489417	1	5.297725353486	0.014694653498	3.590741755590	
662000	336.970719	1	5.294464067706	0.017807986930	4.383653889815	
663000	334.507472	1	5.296640944500	0.010157444169	2.404386092128	
664000	336.329370	1	5.297744692946	0.014044278469	3.423433692928	
665000	336.389432	1	5.299203110923	0.015943618795	3.896773847763	
666000	336.821973	1	5.297498802568	0.016360525414	4.017561205726	
667000	336.357351	1	5.300722796816	0.023113202753	5.664817150812	
668000	331.748944	1	5.306702260342	0.017215937936	4.018512367396	
669000	330.577033	1	5.307185708511	0.012742822714	2.921590885297	
670000	336.433910	1	5.295667958420	0.013995895979	3.415049533134	
671000	336.410605	1	5.293443534564	0.015335074894	3.746775492092	
672000	336.912410	1	5.298712299339	0.019648496087	4.837904462922	
673000	337.223384	1	5.298348674419	0.025235893499	6.241412369839	
674000	336.334205	1	5.294630479087	0.013974666117	3.406304425171	
675000	333.066047	1	5.288042943492	0.012727729014	2.993725759794	
676000	336.494811	1	5.298333317069	0.015267043239	3.733093274797	
677000	335.470399	1	5.295588242808	0.011540253874	2.774090522099	
678000	336.236845	1	5.294427994992	0.013734860804	3.343368012475	
679000	334.605626	1	5.294891743314	0.010337308650	2.451602181712	
680000	337.019358	1	5.295541211944	0.017235631089	4.243442424698	
681000	335.627822	1	5.290973685676	0.016098993128	3.905004056542	
682000	336.255741	1	5.291984618260	0.017513661033	4.279467653148	
683000	336.540527	1	5.298700913574	0.016031167328	3.924460682044	
684000	334.173398	1	5.297433118374	0.009863030194	2.322880891842	
685000	336.392911	1	5.292477363215	0.017122124315	4.188590093092	
686000	335.857201	1	5.299477515544	0.013804343190	3.347634592464	
687000	335.764960	1	5.298930787538	0.012999193190	3.145173401786	
688000	336.038539	1	5.299461150244	0.014508948713	3.528363261934	
689000	332.478713	1	5.305907227571	0.017101721165	4.021121709231	
690000	336.309132	1	5.299179909017	0.015424069623	3.764964537785	
691000	336.706034	1	5.297016659864	0.015334436967	3.757867873070	
692000	336.252991	1	5.296945522052	0.013454198819	3.274155689626	
693000	336.488306	1	5.296734313974	0.014241153197	3.477962437827	
694000	337.001038	1	5.292885267720	0.025787881857	6.364212017058	
695000	337.121259	1	5.294883689579	0.018809054355	4.639389214059	
696000	336.607253	1	5.295612495588	0.014711809393	3.599314475757	
697000	335.950426	1	5.297212451909	0.012658353737	3.066476683364	
698000	335.318132	1	5.301697754007	0.015686032146	3.791536209867	
699000	337.022422	1	5.297870226745	0.018685556270	4.604082703189	
700000	336.312415	1	5.296782849733	0.013611110439	3.315176377102	
701000	334.826974	1	5.301888616383	0.013782310525	3.307213995011	
702000	334.798365	1	5.292922892994	0.011155948435	2.659806424340	
703000	337.297380	1	5.295882937686	0.020359767697	5.033758053216	
704000	337.241824	1	5.296362267989	0.019540718732	4.827163907635	
705000	336.750010	1	5.294186845387	0.016402543425	4.025073132355	
706000	335.966329	1	5.295419122287	0.012615859037	3.056411062477	
707000	335.734063	1	5.294550078560	0.012278681874	2.965420221567	
708000	336.326486	1	5.296943288385	0.013697241083	3.337073540640	
709000	335.848207	1	5.297742044362	0.012568491624	3.040941183061	
710000	336.579886	1	5.300076137085	0.021711879598	5.331542668548	
711000	336.958686	1	5.297213351442	0.017128473563	4.214193849802	
712000	335.932362	1	5.294907050059	0.012644738736	3.062524284294	
713000	336.492806	1	5.298938288919	0.016124985874	3.945820548146	
714000	337.398919	1	5.296640908809	0.022883494327	5.667251361808	
715000	336.777903	1	5.297693057645	0.016252257161	3.988864184481	
716000	336.895609	1	5.295868448455	0.016226706976	3.987263902215	
717000	335.911193	1	5.290855408591	0.019313389664	4.707037927372	
718000	333.194985	1	5.296162197797	0.008947062358	2.072303060993	
719000	335.994053	1	5.299063526163	0.013856290875	3.365185056296	
720000	337.119456	1	5.293059146297	0.030266801811	7.481857573973	
721000	333.156834	1	5.300401307021	0.009560421873	2.223450381789	
722000	335.314922	1	5.300020178136	0.012689224779	3.054167077039	
723000	336.697173	1	5.297728498424	0.015775265947	3.867114859348	
724000	336.514670	1	5.295551260328	0.014330068795	3.501015073039	
725000	335.578959	1	5.290166179908	0.019846543477	4.821821306568	
726000	336.157583	1	5.294490587739	0.013439839145	3.267397643527	
727000	332.874900	1	5.288489867072	0.011509193048	2.692971379292	
728000	336.127622	1	5.298681438305	0.013984094256	3.401475497919	
729000	337.487626	1	5.297232706750	0.029786937985	7.390185846884	
730000	336.269987	1	5.300726492136	0.020920391940	5.120057765923	
731000	336.874615	1	5.293890281480	0.017901381625	4.402592072660	
732000	336.885706	1	5.298309666218	0.018115539304	4.456258343905	
733000	337.371445	1	5.296605439098	0.022113704867	5.474153393312	
734000	337.011082	1	5.294960631005	0.017570786266	4.326455597732	
735000	336.091270	1	5.290722685084	0.025303294139	6.187432405105	
736000	334.626368	1	5.293969784542	0.010537890721	2.501960832976	
737000	336.014418	1	5.295962341545	0.012683012139	3.074624189725	
738000	337.161017	1	5.298202696416	0.022128438012	5.466244303989	
739000	335.110076	1	5.293848978387	0.011296368943	2.703288780316	
740000	334.941664	1	5.292365273361	0.011725868311	2.804860242852	
741000	334.648411	1	5.296736332927	0.010329533526	2.450768371021	
742000	335.237761	1	5.294616016307	0.011291236977	2.705595130822	
743000	332.644577	1	5.286033419409	0.025005347887	5.906311107496	
744000	336.383021	1	5.299106494844	0.015728803434	3.843307425460	
745000	335.862447	1	5.298608388522	0.013051152534	3.161205030556	
746000	335.958184	1	5.298808709153	0.013497088176	3.274940881403	
747000	333.021707	1	5.291357237326	0.009588466864	2.227178740794	
748000	337.063260	1	5.297364148541	0.018285480884	4.506512014078	
749000	334.943501	1	5.302149348705	0.014944208535	3.595787436077	
750000	336.474370	1	5.298711589723	0.015640833194	3.825052580996	
751000	335.940804	1	5.300529214573	0.016132579412	3.925688618482	
752000	336.641336	1	5.297592798143	0.015344521687	3.757907741469	
753000	336.303412	1	5.298131803121	0.014203688246	3.462117009700	
754000	336.808072	1	5.297572389781	0.016335439073	4.010760344213	
755000	336.485740	1	5.300234477195	0.021020433023	5.155876886146	
756000	335.610664	1	5.290955613933	0.016044161267	3.890849205369	
757000	331.594698	1	5.306497401218	0.014399819534	3.346293529453	
758000	336.587062	1	5.298655838651	0.016266188419	3.984618960074	
759000	337.248558	1	5.297150023614	0.020484386445	5.062283430804	
760000	336.494748	1	5.295155440055	0.014363812910	3.508696444680	
761000	336.967555	1	5.296836834059	0.016923303401	4.163537416650	
762000	337.228313	1	5.294566554978	0.021069702755	5.206791576486	
763000	336.430036	1	5.294043756244	0.014769581638	3.607180125847	
764000	336.806264	1	5.298312772773	0.017353754203	4.263640507120	
765000	335.381660	1	5.296902193565	0.011408207803	2.738726156073	
766000	334.554637	1	5.294269517929	0.010378022765	2.460405373384	
767000	335.843286	1	5.295245104283	0.012349498686	2.986363284880	
768000	336.828775	1	5.295966909833	0.015798522914	3.878063813493	
769000	335.523034	1	5.300501378568	0.013942716987	3.370365270360	
770000	336.539087	1	5.297847667580	0.015021978600	3.673901821291	
771000	336.624465	1	5.297428794251	0.015141327350	3.706761603499	
772000	335.319161	1	5.291602641908	0.013398392244	3.229298929696	
773000	337.536553	1	5.296903220627	0.031382460150	7.790745970078	
774000	331.937771	1	5.301145664221	0.008797765244	2.007705495808	
775000	335.387374	1	5.302132389017	0.018399322422	4.458779529573	
776000	336.606892	1	5.294590715259	0.015172859637	3.713937225072	
777000	334.330351	1	5.302903213093	0.014151171537	3.380395833344	
778000	335.356182	1	5.299961419317	0.012743766384	3.068939701741	
779000	336.020264	1	5.295535008804	0.012736005434	3.087988435834	
780000	334.520087	1	5.292122858011	0.011120585182	2.643394056527	
781000	335.818373	1	5.294798957951	0.012397123520	2.997435350557	
782000	336.899080	1	5.295379395310	0.016397267346	4.029838822421	
783000	337.433442	1	5.297329818638	0.026754320567	6.632239461235	
784000	333.111179	1	5.304991169707	0.015737749642	3.719963571306	
785000	335.349869	1	5.295559313394	0.011331447587	2.718741566192	
786000	336.396962	1	5.297636859081	0.014244932272	3.475667466772	
787000	336.048051	1	5.298547889629	0.013587984088	3.300501897910	
788000	337.022079	1	5.293044918310	0.024604447734	6.072365563913	
789000	337.151340	1	5.295754916499	0.018418491553	4.543620315246	
790000	336.949902	1	5.294415224471	0.017684598651	4.352069552943	
791000	336.585127	1	5.299010691535	0.016950044948	4.154094755696	
792000	335.362157	1	5.301462696503	0.015227330915	3.680656133487	
793000	335.846224	1	5.296296138354	0.012278106138	2.968700351792	
794000	335.836019	1	5.294370726970	0.012587445259	3.045268573896	
795000	337.427918	1	5.296763037606	0.024038973259	5.956465659336	
796000	335.337364	1	5.293382044923	0.011919077728	2.864268732439	
797000	335.780654	1	5.294282731551	0.012487062300	3.018613192828	
798000	337.220867	1	5.293840483690	0.024391296671	6.031575588613	
799000	336.498670	1	5.297297366318	0.014483968978	3.538712733759	
800000	335.218070	1	5.299577218327	0.012093774823	2.903986529610	
801000	336.212189	1	5.299742327121	0.015922849965	3.884644960226	
802000	334.702482	1	5.303340726535	0.019575010797	4.713533082763	
803000	336.493394	1	5.295202509417	0.014341444427	3.503085696488	
804000	336.697801	1	5.294689798857	0.015583412644	3.819456431286	
805000	337.314800	1	5.297012299796	0.021503128373	5.319160618324	
806000	336.115171	1	5.294586526277	0.013264184876	3.222347323798	
807000	332.724948	1	5.287149080790	0.013924223558	3.271006765302	
808000	336.557934	1	5.299689938727	0.018853541911	4.624113661531	
809000	334.201204	1	5.293913925607	0.010035100015	2.366307232011	
810000	334.812685	1	5.300239710662	0.011721128924	2.799953756134	
811000	336.846176	1	5.293106519254	0.019955821416	4.910848845888	
812000	337.397664	1	5.296449345555	0.022597006005	5.595885824253	
813000	335.231627	1	5.299866549366	0.012343312687	2.966108159762	
814000	336.692363	1	5.295418140858	0.015168181424	3.715997974174	
815000	335.604733	1	5.301105201266	0.015624937875	3.787551648201	
816000	337.190373	1	5.296635014668	0.019003944128	4.691121571028	
817000	335.580388	1	5.297287700689	0.011841770391	2.852245986649	
818000	337.048301	1	5.293140367867	0.024544075078	6.059001087302	
819000	336.480564	1	5.296646139637	0.014191327949	3.465295762657	
820000	337.028645	1	5.294675051708	0.018075346567	4.452698798758	
821000	337.562389	1	5.296830648122	0.034125406258	8.475169428056	
822000	335.537006	1	5.299539009611	0.012851544777	3.101312392928	
823000	333.461302	1	5.296754675682	0.009165307974	2.132591156812	
824000	337.028852	1	5.296851827309	0.017444735393	4.295875649656	
825000	334.749764	1	5.293746614139	0.010768936049	2.562560440605	
826000	336.495374	1	5.294706875885	0.014576481569	3.561590729380	
827000	337.386035	1	5.294550710724	0.025872162004	6.409799784591	
828000	335.164714	1	5.294461424561	0.011206631191	2.682535554325	
829000	336.663016	1	5.294065899586	0.015983324234	3.917453036111	
830000	336.014062	1	5.296516169918	0.012698001212	3.078340898591	
831000	337.081796	1	5.297854806189	0.019420387063	4.789487652473	
832000	337.302297	1	5.294421999719	0.023418226121	5.794677650546	
833000	336.915449	1	5.299088629595	0.021623133293	5.327575390900	
834000	336.628451	1	5.297157954791	0.015007485876	3.673634627880	
835000	336.493057	1	5.291959162748	0.020647598120	5.064225246063	
836000	336.187229	1	5.293766453270	0.014006718090	3.409157447686	
837000	335.401088	1	5.290961325919	0.014857386180	3.591216889760	
838000	336.093485	1	5.300880300106	0.019119023343	4.667857722894	
839000	337.213379	1	5.293838680180	0.024133993083	5.967239290385	
840000	336.194918	1	5.295218018020	0.013288782455	3.231093020896	
841000	335.210210	1	5.301140579463	0.013817844947	3.328920792529	
842000	336.695404	1	5.297879344913	0.015915310086	3.901842095364	
843000	336.060536	1	5.298168163662	0.013368113023	3.246353213921	
844000	336.077375	1	5.292798314295	0.014607227387	3.554087945828	
845000	335.698924	1	5.292157034083	0.013959356994	3.380528074872	
846000	336.110480	1	5.293985647003	0.013575106647	3.299410337337	
847000	336.421012	1	5.300457920423	0.021649916870	5.307753223677	
848000	335.098057	1	5.289365399118	0.019885209959	4.807935038565	
849000	336.893153	1	5.293797657875	0.018297266735	4.501709668558	
850000	337.032348	1	5.296464219380	0.017286174249	4.256576379536	
851000	337.139567	1	5.294141298862	0.020739401473	5.120092646989	
852000	336.750927	1	5.299463917345	0.020651838633	5.078435684878	
853000	337.160151	1	5.293573693883	0.024426055027	6.036524532706	
854000	336.749133	1	5.292432892887	0.022302102068	5.486605584289	
855000	336.659312	1	5.294913198907	0.015228741964	3.729809463044	
856000	336.615254	1	5.300379495221	0.028387617368	6.980829969417	
857000	336.824059	1	5.297624588161	0.016500601127	4.052465230562	
858000	336.570755	1	5.293116091021	0.016928345972	4.148114035663	
859000	334.768441	1	5.288826291874	0.020382199428	4.912647845159	
860000	336.912907	1	5.294018828526	0.018018999035	4.433506732499	
861000	336.747723	1	5.299089176519	0.018811814831	4.622632118943	
862000	333.328732	1	5.287224739304	0.017360737533	4.118023110393	
863000	336.716404	1	5.295310837428	0.015330819776	3.757363661200	
864000	334.787885	1	5.300381620435	0.011778770856	2.813462779373	
865000	335.085492	1	5.301276294351	0.013595500776	3.270052029986	
866000	336.728101	1	5.298374537614	0.016816434109	4.126942847691	
867000	330.753443	1	5.300841993224	0.008017548211	1.790657834607	
868000	336.533489	1	5.298469215748	0.015648418434	3.829228871942	
869000	336.026110	1	5.294251580367	0.013156747231	3.192735904632	
870000	336.309487	1	5.294345433754	0.014044922628	3.422899964429	
871000	334.906038	1	5.292894291981	0.011351627721	2.711258760217	
872000	335.918421	1	5.295333326269	0.012512017556	3.029093631890	
873000	335.794292	1	5.299747962631	0.013899467976	3.369010352718	
874000	336.550666	1	5.292933725630	0.017200779155	4.214757399894	
875000	336.543006	1	5.294833578074	0.014715721618	3.597936577711	
876000	334.790061	1	5.288689372292	0.023217743582	5.601643694179	
877000	337.224967	1	5.298288267381	0.024729982219	6.115914825190	
878000	336.602740	1	5.295930002622	0.014647294476	3.583100578836	
879000	335.458887	1	5.290584499378	0.016281013461	3.942985398150	
880000	337.029841	1	5.293927822773	0.019648299365	4.843582052705	
881000	335.999419	1	5.292580926369	0.014572651963	3.542717842958	
882000	331.999303	1	5.305538173018	0.012621865538	2.935719640384	
883000	336.501131	1	5.292661314841	0.017519809467	4.291612036285	
884000	336.502404	1	5.292619769748	0.017658148494	4.325900269415	
885000	335.525582	1	5.290443343676	0.017400472492	4.220264426690	
886000	334.854509	1	5.299307165618	0.011240103412	2.682202401613	
887000	336.024531	1	5.298739945146	0.013663333237	3.318395685616	
888000	336.333444	1	5.297167786693	0.013790944263	3.360610591440	
889000	335.898564	1	5.299757225329	0.014326706639	3.478288616657	
890000	335.606629	1	5.291970862175	0.013878302876	3.357342259221	
891000	335.067415	1	5.301558154569	0.014053804779	3.382004253748	
892000	336.821093	1	5.298071514461	0.017060547369	4.191466300554	
893000	335.630478	1	5.293455063354	0.012540613571	3.027238230103	
894000	337.064301	1	5.299139846934	0.028127385804	6.947875385557	
895000	336.881327	1	5.294329296938	0.017205739057	4.230099656406	
896000	336.814014	1	5.292732978856	0.021445738318	5.278230735797	
897000	334.301378	1	5.294021396357	0.010125811313	2.391332927338	
898000	335.891892	1	5.296661055435	0.012411954002	3.003389394269	
899000	337.547340	1	5.297075180212	0.035367167228	8.782722976520	
900000	337.013099	1	5.293341244635	0.021869444836	5.393896743366	
901000	336.430475	1	5.296843299851	0.014044522292	3.427024035410	
902000	336.580456	1	5.295242919277	0.014697961033	3.594889923548	
903000	336.070527	1	5.291219515576	0.019081864560	4.657633384278	
904000	334.855483	1	5.290770527567	0.013129979871	3.148126259639	
905000	337.295427	1	5.294356886666	0.023537546033	5.823933483272	
906000	335.399118	1	5.294517281912	0.011600690471	2.787061677723	
907000	334.819437	1	5.297080600886	0.010577054179	2.516752848544	
908000	334.193025	1	5.304154462765	0.021328004512	5.112473704536	
909000	337.418431	1	5.297571033200	0.027901738252	6.916500309933	
910000	337.405602	1	5.296182555247	0.022627857617	5.604010796591	
911000	335.463219	1	5.292510134319	0.012816050636	3.090189863447	
912000	336.870384	1	5.297759815546	0.017012598054	4.181640006207	
913000	337.288711	1	5.294929224543	0.021343084025	5.277958815894	
914000	336.206425	1	5.294150290451	0.013794682292	3.357186266643	
915000	336.825057	1	5.295848087160	0.015788982485	3.875543997357	
916000	334.285818	1	5.300662116664	0.011070146699	2.624530697637	
917000	336.851433	1	5.297460028439	0.016531374616	4.061238743077	
918000	334.137653	1	5.291707225014	0.010766656504	2.545689465836	
919000	335.985010	1	5.294132916418	0.013098905935	3.177032866333	
920000	335.775167	1	5.296259182606	0.012119293422	2.927047246540	
921000	335.706511	1	5.293874093091	0.012494125748	3.018067660924	
922000	336.561996	1	5.294343587136	0.015140455356	3.704194367603	
923000	334.604190	1	5.298239462608	0.010501237965	2.492283386013	
924000	335.766183	1	5.300687513484	0.015457810785	3.752588848858	
925000	335.975540	1	5.292327972889	0.014860883940	3.613117653997	
926000	335.027925	1	5.302460422302	0.016704791887	4.029306008206	
927000	335.018132	1	5.300770072285	0.012681789008	3.043044031521	
928000	336.043451	1	5.301292542874	0.021957986243	5.363307194476	
929000	335.679487	1	5.299961149467	0.013751485392	3.328508767541	
930000	336.204238	1	5.299158796089	0.014849440793	3.618692468631	
931000	336.774708	1	5.297794355208	0.016340329260	4.010620960465	
932000	337.192290	1	5.296826070313	0.019187866101	4.736975596640	
933000	336.311176	1	5.292546126307	0.016332231158	3.989839562228	
934000	331.810668	1	5.305612524641	0.012248347924	2.840672979556	
935000	335.606684	1	5.296971610828	0.011836270526	2.851652686298	
936000	330.893475	1	5.285653949381	0.012042029750	2.764900055359	
937000	337.061599	1	5.293988682661	0.019934975359	4.916336925665	
938000	336.708686	1	5.297341454569	0.015532585370	3.807241721413	
939000	337.024855	1	5.293314300648	0.022325498644	5.507635242951	
940000	336.099786	1	5.293032612193	0.014400739721	3.503763141393	
941000	335.550264	1	5.301385433760	0.016165515762	3.918274202772	
942000	334.156255	1	5.290211201085	0.012046322390	2.860748875286	
943000	337.454992	1	5.295789974496	0.024243880658	6.009083317745	
944000	335.996070	1	5.294212287507	0.013089292409	3.175005291129	
945000	335.785945	1	5.300140579873	0.014437946974	3.501773145821	
946000	335.650863	1	5.299979718331	0.013673069927	3.308163735459	
947000	336.902621	1	5.294356056666	0.017348025819	4.266370298160	
948000	335.746020	1	5.295732814821	0.012069810677	2.913864426192	
949000	332.315553	1	5.304430744827	0.011318832840	2.631398965721	
950000	337.350868	1	5.296753130223	0.021840169400	5.404961800335	
951000	336.337914	1	5.294127651316	0.014305581645	3.488639595521	
952000	335.012884	1	5.302321711961	0.015962406035	3.847367445898	
953000	337.208908	1	5.294769730484	0.020228217156	4.996564592196	
954000	337.229880	1	5.293736848381	0.025735824057	6.365921858926	
955000	335.944298	1	5.297849382409	0.012862437849	3.116995201638	
956000	337.097572	1	5.298157106483	0.020584924436	5.079565832640	
957000	336.241163	1	5.299870159685	0.016430523488	4.011307622681	
958000	333.123497	1	5.295075391415	0.008923967858	2.064969446128	
959000	335.475700	1	5.292556879908	0.012807961384	3.088584756253	
960000	336.260776	1	5.296790349433	0.013443913790	3.271858411578	
961000	336.545181	1	5.296705515468	0.014467245457	3.536228296080	
962000	332.863944	1	5.304707117109	0.013311013018	3.128122270837	
963000	332.906994	1	5.291802452589	0.009323679108	2.159146398175	
964000	333.244698	1	5.305323766538	0.021543055998	5.115300520650	
965000	336.171155	1	5.291505767048	0.018714176332	4.571775731895	
966000	335.560677	1	5.298886032753	0.012430797849	2.997853345567	
967000	337.414832	1	5.295728748027	0.023009298926	5.699467727495	
968000	336.671762	1	5.293206736845	0.017565837604	4.310425756188	
969000	335.973167	1	5.294558605833	0.012869094215	3.119571506623	
970000	334.817367	1	5.290243064455	0.013931199080	3.343364254589	
971000	336.258924	1	5.295302132883	0.013467666234	3.277703196497	
972000	335.109983	1	5.298732362986	0.011422589661	2.734596609530	
973000	336.830202	1	5.293208704260	0.019306892981	4.749227770262	
974000	335.365204	1	5.293208380135	0.012072602009	2.903146069507	
975000	336.892294	1	5.299737099399	0.030551211658	7.535146736963	
976000	336.482372	1	5.294475903558	0.014664779860	3.583061859786	
977000	336.005950	1	5.293007173523	0.014056563719	3.415208654444	
978000	328.137789	1	5.309043427562	0.011058400270	2.458682900256	
979000	337.374099	1	5.296712258836	0.022335983101	5.529612421391	
980000	335.470322	1	5.290096678382	0.018868419445	4.577312097851	
981000	336.465671	1	5.296207916316	0.014082568105	3.437718355844	
982000	335.121032	1	5.296279183919	0.010945712115	2.616483955644	
983000	336.538558	1	5.297577641384	0.014820382792	3.623788469946	
984000	334.412495	1	5.303932643689	0.022893198924	5.502028877140	
985000	337.385476	1	5.295866520681	0.022142126310	5.481999205411	
986000	336.501514	1	5.298185430730	0.015143370943	3.702643933464	
987000	337.352890	1	5.294923629720	0.022895963642	5.667732380058	
988000	337.281534	1	5.297672026577	0.022720056474	5.619946186726	
989000	336.341426	1	5.293844576917	0.014557344284	3.551267630131	
990000	336.788756	1	5.292446133796	0.023269152028	5.727994409903	
991000	335.725349	1	5.293622226175	0.012679733964	3.064705020064	
992000	337.129882	1	5.296870423319	0.018468228874	4.555011151701	
993000	337.144042	1	5.294233310893	0.020518356164	5.065401636134	
994000	334.040326	1	5.293691018938	0.009907997862	2.330781298681	
995000	335.318506	1	5.301040703288	0.014059940171	3.392185494218	
996000	336.483062	1	5.291918022320	0.020766962795	5.093179093833	
997000	333.050638	1	5.304327407826	0.012971706894	3.052206906668	
998000	336.411585	1	5.297650238078	0.014311928402	3.492834794773	
999000	333.352385	1	5.286864708423	0.023160932399	5.507705786697	
1000000	335.328655	1	5.297337303978	0.011384223532	2.731262530527	
1001000	335.444843	1	5.296151553687	0.011471109971	2.756164750400	
1002000	336.412142	1	5.297876301881	0.014462319864	3.530220399566	
1003000	337.201118	1	5.294246813468	0.021576235864	5.331249299973	
1004000	335.825654	1	5.293095388557	0.013347675937	3.233503933158	
1005000	336.527491	1	5.293054841999	0.016732208652	4.097710853134	
1006000	337.075745	1	5.297404617190	0.018481347665	4.555786464307	
1007000	336.477038	1	5.292217612453	0.018914533670	4.635414900630	
1008000	337.154253	1	5.295266002093	0.018759178347	4.628524491939	
1009000	335.789791	1	5.292436609247	0.013926138843	3.375450010439	
1010000	336.991203	1	5.297169973028	0.017365644894	4.274572618846	
