# Supplementary material for: Reply to: ‘Reconstructed evolutionary patterns from crocodile-line archosaurs demonstrate the impact of failure to log-transform body size data’
Source: Commun Biol. 2022 Feb 25;5:170. doi: 10.1038/s42003-022-03072-x (PMC8881626; doi:10.1038/s42003-022-03072-x)
Supplement: Supplementary file 4 — Supplementary Data 2 [file 42003_2022_3072_MOESM4_ESM.zip › simulations/log_files/OU/simulated_data_logged_3.txt.Log.txt]

Options:
Model:                           Continuous: Random Walk
Tree File Name:                  tree_simlation_3.nex
Data File Name:                  simulated_data_logged_3.txt
Log File Name:                   simulated_data_logged_3.txt.Log.txt
Save Initial Trees:              False
Save Trees:                      False
Summary:                         False
Seed:                            1484334428
Precision:                       64 bits
Cores:                           1
Analysis Type:                   MCMC
Sample Period:                   1000
Iterations:                      1010000
Burn in:                         10000
MCMC ML Start:                   False
Schedule File:                   simulated_data_logged_3.txt.Schedule.txt
Rate Dev:                        AutoTune
No of Rates:                     1
Test for trait correlation:      True
Kappa:                           Not in use
Delta:                           Not in use
Lambda:                          Not in use
OU:                              Estimate
Min Trans Taxa No:               10
RJ Local Kappa:                  False
RJ Local Lambda:                 False
RJ Local Delta:                  False
RJ Local OU:                     False
Restrictions:
    alpha-1                      None
Prior Information:
    Priors
        alpha-1 - uniform -100.00 100.00 
        OU - exp 1.00 
Tree Information
     Trees:                      1
     Taxa:                       200
     Sites:                      1
Iteration	Lh	Tree No	Alpha 1	Sigma^2 1 	OU	
11000	233.241090	1	5.289276192185	0.053185184656	4.626160332224	
12000	232.258743	1	5.300045841351	0.044561208555	3.825533512178	
13000	232.776841	1	5.287470220549	0.051820902226	4.484566245982	
14000	230.113818	1	5.295740719326	0.032153804988	2.671947241030	
15000	232.656506	1	5.293828418151	0.043088550736	3.711434289530	
16000	233.755661	1	5.289802707171	0.060714149910	5.317518867453	
17000	234.087464	1	5.296674180577	0.062985355887	5.537110355481	
18000	234.747298	1	5.293940949649	0.083516812982	7.407072875042	
19000	231.438795	1	5.282517928410	0.055245717361	4.720894650734	
20000	233.128495	1	5.301297618974	0.058945000170	5.128203630901	
21000	233.109112	1	5.297259231854	0.048413443960	4.199160592120	
22000	234.133570	1	5.290252686400	0.068895501079	6.064541116375	
23000	232.395623	1	5.302503135327	0.052198241320	4.500270847512	
24000	232.627806	1	5.299174921030	0.046323662996	3.994994325148	
25000	231.119634	1	5.302408045083	0.040616080924	3.438809329022	
26000	231.361119	1	5.298989384072	0.037887621759	3.209366711273	
27000	233.029500	1	5.297057786785	0.047397652963	4.106160182039	
28000	234.212124	1	5.290887135348	0.068811290577	6.061865997054	
29000	233.306277	1	5.298208848325	0.052118390965	4.535013219141	
30000	234.589718	1	5.296904721130	0.082108478009	7.269928436183	
31000	232.890784	1	5.289738145492	0.048014249103	4.154681943799	
32000	234.212200	1	5.291865307915	0.065913029975	5.804339843010	
33000	232.097214	1	5.292458265994	0.039841898835	3.405532239796	
34000	231.620885	1	5.289801126440	0.038732791945	3.291932278225	
35000	231.249338	1	5.298900747372	0.037308546218	3.155143381072	
36000	233.248000	1	5.289062920110	0.053832001010	4.683558133626	
37000	232.103258	1	5.302035585125	0.047335638606	4.062181539853	
38000	231.059871	1	5.283753324014	0.045054858079	3.821739250459	
39000	233.129251	1	5.295561335904	0.047295890792	4.101346543525	
40000	232.964605	1	5.298949776614	0.049331926433	4.273925843569	
41000	234.577819	1	5.292193331217	0.078229217710	6.923565775705	
42000	233.838011	1	5.295921275694	0.056720714923	4.967932336095	
43000	234.466970	1	5.295031501685	0.071323837840	6.301213023161	
44000	232.837170	1	5.294906469425	0.044514450955	3.844073469406	
45000	234.333052	1	5.300176863777	0.101901715008	9.008241543591	
46000	231.801988	1	5.295214860364	0.038170285684	3.248769327930	
47000	234.397491	1	5.295676676778	0.069840275736	6.164786566486	
48000	233.607729	1	5.296288348028	0.053462249877	4.667933483811	
49000	232.911720	1	5.291179560147	0.046405682976	4.013804377564	
50000	233.678693	1	5.291153101117	0.055904779161	4.887670733135	
51000	233.826713	1	5.296420631032	0.057129510239	5.003612388903	
52000	233.417042	1	5.289982320716	0.054116555959	4.716740912472	
53000	234.410931	1	5.298391800734	0.082400378737	7.282816054682	
54000	232.175086	1	5.291014083627	0.040993137945	3.509369710271	
55000	234.590641	1	5.294063349012	0.075675587320	6.696935693923	
56000	232.478937	1	5.285721127827	0.054140003151	4.674137549675	
57000	234.625817	1	5.298119005566	0.094693823550	8.393283275752	
58000	233.667478	1	5.297814690300	0.056834165207	4.969405553366	
59000	233.400715	1	5.303476198660	0.098087679480	8.589055369382	
60000	233.487056	1	5.298071198441	0.054427294109	4.747568444049	
61000	233.124321	1	5.293089167917	0.047132302886	4.086693572820	
62000	233.581280	1	5.295792236298	0.052641747832	4.594035309977	
63000	234.512299	1	5.297233274334	0.079781634741	7.057185815203	
64000	233.118880	1	5.298138923508	0.049691100046	4.312326978795	
65000	233.946178	1	5.295704315216	0.058472412934	5.128863130684	
66000	232.047917	1	5.294509368819	0.039327273828	3.358636141170	
67000	223.654014	1	5.269568142723	0.052930707914	4.176382267348	
68000	233.229601	1	5.294340623851	0.047971932696	4.165295382001	
69000	234.317122	1	5.294405149612	0.066186484299	5.834817115808	
70000	231.337776	1	5.289553879604	0.037527329661	3.177133893094	
71000	233.704727	1	5.286291525355	0.086766196275	7.616598456393	
72000	233.669251	1	5.291493430867	0.055189986099	4.823900992647	
73000	233.185961	1	5.299747441196	0.054036562462	4.698649394049	
74000	233.073264	1	5.288336548054	0.053308538076	4.629157197882	
75000	232.604736	1	5.294540475399	0.042725590535	3.677510324598	
76000	233.905410	1	5.296671814723	0.058993667846	5.172987222173	
77000	232.989068	1	5.294630481891	0.045734727689	3.957764912464	
78000	232.377691	1	5.296832336561	0.042001232969	3.605315875028	
79000	232.378326	1	5.295970093501	0.041574116299	3.567787566006	
80000	230.765763	1	5.306091916372	0.047590808151	4.029207745136	
81000	232.705420	1	5.295016217654	0.043523432191	3.751612448763	
82000	233.266070	1	5.298656072298	0.052464961502	4.563758983994	
83000	233.244223	1	5.293981251883	0.048125184856	4.179461033514	
84000	233.786268	1	5.291209402195	0.057683301419	5.050644679485	
85000	232.300132	1	5.303690596063	0.056326556980	4.856727037694	
86000	231.506156	1	5.295844024169	0.036955837507	3.132650481058	
87000	233.286627	1	5.293874982035	0.048578332540	4.221330078729	
88000	233.682369	1	5.291043228425	0.056167285922	4.911100876607	
89000	229.316888	1	5.302940542900	0.033489251092	2.764845517622	
90000	233.524959	1	5.292804860697	0.051751753139	4.512636664599	
91000	231.536392	1	5.284878680299	0.045966887227	3.919744704470	
92000	233.847213	1	5.299664929459	0.067894749531	5.958461791810	
93000	233.223126	1	5.289464719213	0.052488650385	4.563860793849	
94000	233.053116	1	5.291748249616	0.047238141640	4.093071246524	
95000	232.981705	1	5.299308273730	0.050233385152	4.354092349182	
96000	232.116965	1	5.300547146771	0.044270589401	3.794551297235	
97000	234.214993	1	5.295091592897	0.063814391362	5.617956349387	
98000	233.587060	1	5.297187280485	0.054336809512	4.744374652560	
99000	232.245610	1	5.299408005889	0.043522282791	3.733918525916	
100000	233.048221	1	5.294638659911	0.046261396936	4.006654877261	
101000	233.339206	1	5.301709345475	0.066615048071	5.815271546733	
102000	233.530224	1	5.298416927658	0.055897202772	4.879655459069	
103000	232.402269	1	5.296685261883	0.042076964241	3.612882153825	
104000	234.012273	1	5.296965564905	0.061844582085	5.431669412959	
105000	232.075337	1	5.284586913709	0.053381631497	4.588900251088	
106000	233.289991	1	5.300338765051	0.057790712403	5.034809439009	
107000	234.031326	1	5.292814012923	0.060059357596	5.274218784566	
108000	232.197510	1	5.282837828419	0.070440323316	6.081777708615	
109000	233.741702	1	5.292705501270	0.054922094853	4.803699420905	
110000	234.320644	1	5.288481371356	0.093322072079	8.245861121853	
111000	234.084505	1	5.292784636148	0.061232939465	5.381309285630	
112000	231.671549	1	5.290975319353	0.038244157312	3.250875125105	
113000	230.532244	1	5.285470757380	0.037974067997	3.189541044605	
114000	233.618750	1	5.289379548894	0.059286921655	5.183945924937	
115000	233.573408	1	5.291201841983	0.054154338709	4.727568638686	
116000	232.794884	1	5.297433193816	0.045608030641	3.938774055412	
117000	234.469166	1	5.292006277359	0.074105611093	6.549008406957	
118000	232.860197	1	5.290447272455	0.046720549043	4.039439722925	
119000	232.728660	1	5.287211682304	0.051997337248	4.497868512573	
120000	232.116096	1	5.303285323390	0.051594508550	4.434811597070	
121000	232.842347	1	5.298585465450	0.047447934417	4.102769185324	
122000	233.489203	1	5.297759903871	0.053852109029	4.696806313659	
123000	234.261875	1	5.291707559344	0.067747738102	5.970368627521	
124000	232.480509	1	5.304667077787	0.068762406138	5.952642760310	
125000	233.105684	1	5.296265713706	0.047478057379	4.116445955349	
126000	234.438986	1	5.292703033917	0.071264269094	6.294133628164	
127000	233.163938	1	5.300705173878	0.056963953905	4.955565238440	
128000	233.379195	1	5.286674335573	0.067858504911	5.927201858804	
129000	233.375162	1	5.291112111435	0.051525681720	4.485795780373	
130000	234.758803	1	5.290179754370	0.107823430713	9.574337355573	
131000	230.402394	1	5.307724795571	0.051518607854	4.351748103160	
132000	231.348464	1	5.293382984699	0.036113843362	3.053935423051	
133000	230.812778	1	5.287426008834	0.036951532967	3.109922671222	
134000	234.724710	1	5.293466504526	0.082670636136	7.329936806938	
135000	232.350801	1	5.290798196311	0.042289485709	3.629653529485	
136000	231.263736	1	5.304834134967	0.047773152079	4.065514850448	
137000	234.175637	1	5.295879766302	0.063725641171	5.607836856738	
138000	234.088722	1	5.296161437008	0.062063075801	5.455273285344	
139000	233.150167	1	5.288310963991	0.054541294986	4.741428758186	
140000	232.346919	1	5.293099057960	0.041136829693	3.528194472927	
141000	233.171358	1	5.295419287473	0.047646647014	4.134093263172	
142000	233.004726	1	5.299044719339	0.049969055859	4.331819669703	
143000	232.757917	1	5.286977043636	0.053212336066	4.605923295718	
144000	231.196594	1	5.298290747899	0.036678360903	3.098434290385	
145000	233.988722	1	5.295342024709	0.058971973319	5.175422691241	
146000	233.967870	1	5.288820598333	0.071233888142	6.261625799742	
147000	229.933148	1	5.294474840489	0.031552008812	2.614650029451	
148000	229.795225	1	5.298831770192	0.032189343972	2.666135667096	
149000	234.409089	1	5.293436159870	0.069259822784	6.113843424241	
150000	232.425026	1	5.291723334526	0.042171156546	3.622007450313	
151000	231.667489	1	5.285386978544	0.045736298045	3.904903001244	
152000	232.037213	1	5.290520908693	0.040501242033	3.461276552473	
153000	233.373687	1	5.294941795013	0.049621205953	4.317329859727	
154000	232.733371	1	5.303442800829	0.063846932870	5.537364101301	
155000	234.136382	1	5.291853764071	0.063924058061	5.623240273204	
156000	234.027263	1	5.296580045825	0.061392113825	5.392327236808	
157000	233.412237	1	5.295340603819	0.050219065505	4.371917628092	
158000	234.138555	1	5.291090086542	0.065934822806	5.801962677064	
159000	232.887799	1	5.290794244805	0.046578621063	4.028067952988	
160000	232.329978	1	5.286120357245	0.050511881838	4.349720131957	
161000	234.118225	1	5.290641589490	0.066858127578	5.882748400430	
162000	231.825897	1	5.293686733182	0.038200863203	3.252250951646	
163000	233.232636	1	5.297197183307	0.049691494109	4.317351734166	
164000	233.446852	1	5.295800819150	0.050901697903	4.433859403557	
165000	231.412003	1	5.282869489376	0.052678602397	4.497184800732	
166000	232.891175	1	5.297440728099	0.046472391245	4.018843694164	
167000	232.954777	1	5.288170252567	0.052131690534	4.520031489238	
168000	234.165844	1	5.293244878768	0.062658348819	5.512433823008	
169000	232.589968	1	5.301503924350	0.051217173101	4.423107389212	
170000	234.470008	1	5.299981675405	0.114319117207	10.123477646140	
171000	234.815406	1	5.292317591905	0.092032427042	8.171914763717	
172000	232.606731	1	5.288288942216	0.047755856067	4.119987437494	
173000	231.599044	1	5.283141620780	0.053922536275	4.613731499524	
174000	233.372053	1	5.297356666572	0.051586113290	4.490995978290	
175000	232.902860	1	5.291475742234	0.046059180739	3.982894628830	
176000	233.493159	1	5.289086019885	0.057844828240	5.049955794147	
177000	233.770321	1	5.296989719778	0.057015636275	4.990665235609	
178000	233.823846	1	5.290929576212	0.058985552026	5.168001447309	
179000	233.637131	1	5.294985492646	0.052950673332	4.624008241333	
180000	231.494958	1	5.282335136521	0.057566339284	4.924695643680	
181000	234.217105	1	5.290464960755	0.070717608271	6.231518138606	
182000	230.980859	1	5.300860341411	0.037819270772	3.190861729864	
183000	233.150439	1	5.294295579050	0.047185202824	4.092453975236	
184000	233.092124	1	5.293803544956	0.046654121399	4.043131341254	
185000	233.512074	1	5.300454110852	0.063098694389	5.515026408522	
186000	234.544590	1	5.294419256674	0.073806983084	6.527382940788	
187000	233.093695	1	5.291979611358	0.047453515185	4.113776929206	
188000	233.618647	1	5.295887817871	0.053240021713	4.648768930442	
189000	230.972920	1	5.301683956489	0.038747023287	3.271283592485	
190000	234.153136	1	5.292621080418	0.063022934790	5.544124029372	
191000	234.487270	1	5.293781763804	0.071702083096	6.336187156740	
192000	232.629466	1	5.301321036307	0.051139976198	4.418107546719	
193000	234.510551	1	5.290359942404	0.084657611667	7.490960524237	
194000	232.218889	1	5.286080503400	0.049319940253	4.240584558278	
195000	232.347259	1	5.296258316394	0.041499847579	3.560123281806	
196000	231.770571	1	5.286938954608	0.043114008141	3.680176049202	
197000	234.330453	1	5.296180064604	0.068660994532	6.055735810682	
198000	233.250311	1	5.301107685369	0.060516280423	5.272986505102	
199000	234.128603	1	5.289122849166	0.075279965209	6.630757460125	
200000	233.111384	1	5.298286605139	0.049841489672	4.325265414909	
201000	233.657727	1	5.289668394751	0.059118595831	5.171096299743	
202000	232.953458	1	5.294590197669	0.045422388367	3.928770440246	
203000	230.276825	1	5.283922651289	0.039175463275	3.284903493625	
204000	233.339337	1	5.290853482538	0.051437806112	4.476398970758	
205000	233.265830	1	5.302778742211	0.074773398943	6.528837797034	
206000	233.715455	1	5.301863403088	0.084587979190	7.425163369010	
207000	231.554669	1	5.286961594793	0.041563338408	3.536857472531	
208000	232.255577	1	5.293386004017	0.040531232833	3.471677427940	
209000	234.111604	1	5.294808008149	0.061193519126	5.379280979151	
210000	232.627582	1	5.288524000958	0.047492562050	4.097726688257	
211000	234.437575	1	5.296811972591	0.074405958880	6.573651546859	
212000	230.986872	1	5.288995326254	0.036373154785	3.065133531596	
213000	232.253812	1	5.286307612634	0.049008167373	4.214812254947	
214000	232.590922	1	5.303382476359	0.060021968929	5.194673056672	
215000	234.099752	1	5.291388898215	0.064067558409	5.633903320632	
216000	232.920807	1	5.299516606402	0.049961073333	4.327423172899	
217000	234.692990	1	5.293122023548	0.081515240124	7.224596091024	
218000	232.962811	1	5.287244185705	0.055355832046	4.804076206078	
219000	231.639085	1	5.290078624659	0.038625462603	3.283158127600	
220000	234.057455	1	5.292705490082	0.060730421345	5.335212219864	
221000	233.463532	1	5.291723933383	0.051903504830	4.523248372870	
222000	231.622272	1	5.292423891005	0.037453397471	3.179996068554	
223000	229.688378	1	5.278673698381	0.055540559642	4.662937976625	
224000	232.475733	1	5.288506224594	0.046073467210	3.966840178304	
225000	232.505316	1	5.296058640563	0.042449998850	3.649523855398	
226000	233.357458	1	5.294438714372	0.049340895679	4.291826862288	
227000	231.598315	1	5.284804313083	0.046782351464	3.993195440671	
228000	234.265123	1	5.296846148691	0.068325155503	6.021894274783	
229000	232.874029	1	5.286461101040	0.057279016543	4.968712369974	
230000	232.977805	1	5.298020783553	0.047998349322	4.156962145095	
231000	232.591104	1	5.304167640980	0.066644589964	5.774112795633	
232000	234.567534	1	5.293267431748	0.075309152917	6.662732141298	
233000	234.263855	1	5.294015872229	0.064726036810	5.701810999495	
234000	232.548200	1	5.294361913929	0.042323890530	3.640024521138	
235000	232.788812	1	5.293909410114	0.044069864731	3.802988593141	
236000	234.638846	1	5.292163792607	0.081396662986	7.210096416014	
237000	233.992942	1	5.292522226408	0.059593670344	5.230834845394	
238000	230.086661	1	5.307054529785	0.044994309765	3.778736748418	
239000	233.375695	1	5.286915284920	0.065923572850	5.756469557689	
240000	232.423256	1	5.298223916031	0.043439412706	3.733424431351	
241000	233.085881	1	5.284942354083	0.075619238839	6.591271762509	
242000	230.105548	1	5.295532621700	0.032100829890	2.667111185582	
243000	231.807276	1	5.285503896921	0.046722863601	3.996523591739	
244000	231.392557	1	5.285005664128	0.044360204800	3.774359404263	
245000	233.490841	1	5.294191402232	0.050890971779	4.434891534815	
246000	233.903442	1	5.288400573336	0.071886640638	6.315356017923	
247000	232.669536	1	5.303893658772	0.066193169134	5.739177412057	
248000	230.966697	1	5.282243023065	0.050031826078	4.248394522283	
249000	232.525043	1	5.293317061798	0.042243711757	3.632104695994	
250000	234.170049	1	5.292127302778	0.064239321773	5.653166750190	
251000	233.759835	1	5.296639539911	0.056276885305	4.924668949646	
252000	233.498869	1	5.295226904238	0.051220696552	4.464439727198	
253000	231.376918	1	5.291361463091	0.036715878223	3.107493348883	
254000	232.820916	1	5.303712480289	0.069058895644	5.999097724028	
255000	232.566194	1	5.300429613859	0.048078242017	4.146594769301	
256000	233.680765	1	5.295264222553	0.053702958388	4.692722357069	
257000	233.249087	1	5.298585098350	0.052089565959	4.529836923617	
258000	233.074426	1	5.295496056405	0.046744355416	4.050368986583	
259000	233.239652	1	5.291167363406	0.049800978581	4.327330422483	
260000	232.016786	1	5.286301925408	0.046568389532	3.991570045292	
261000	233.669584	1	5.287540611879	0.070280951393	6.158641853810	
262000	232.725187	1	5.297545438573	0.045125638631	3.893504490708	
263000	233.805750	1	5.293600775601	0.055417549243	4.850758992253	
264000	233.055977	1	5.300187726717	0.053422800026	4.638408977289	
265000	231.990352	1	5.301789517977	0.045685592406	3.913356395061	
266000	233.735419	1	5.293572401617	0.054325936531	4.750551542431	
267000	234.063179	1	5.288919640581	0.074119486303	6.523511393266	
268000	232.806710	1	5.296113558010	0.044717672799	3.860790819043	
269000	233.688918	1	5.293463223712	0.053672801571	4.690437911271	
270000	233.504261	1	5.299048911841	0.057181662078	4.991913964558	
271000	231.730414	1	5.295804885431	0.037961761442	3.228103713074	
272000	231.689705	1	5.306593841984	0.067770782842	5.819414369894	
273000	230.667627	1	5.280325165416	0.058626746960	4.974716180530	
274000	233.558194	1	5.297512082246	0.054442035902	4.752297818824	
275000	231.935143	1	5.300929302092	0.043535827174	3.723268840639	
276000	232.444417	1	5.288446705246	0.045895446011	3.949947926287	
277000	232.579863	1	5.299611152172	0.046603111841	4.017597859300	
278000	232.452526	1	5.301534867568	0.049654367680	4.279989254113	
279000	232.113168	1	5.286812883621	0.046221214005	3.965125338704	
280000	233.516666	1	5.296883776577	0.052875802369	4.611735710172	
281000	234.099698	1	5.295714616313	0.061686689571	5.422444497552	
282000	233.195924	1	5.289907514271	0.051212254705	4.449980497199	
283000	233.048376	1	5.287031438011	0.057767660518	5.020482610484	
284000	231.618322	1	5.284761550577	0.047116500539	4.023090760261	
285000	231.283365	1	5.288135365951	0.038482651781	3.258702469917	
286000	234.096659	1	5.294548932698	0.060771156479	5.340946100542	
287000	232.141748	1	5.300663868185	0.044673581273	3.830806027293	
288000	232.064389	1	5.300892987646	0.044468067123	3.809796523905	
289000	231.243673	1	5.283057520866	0.049526914001	4.216647528525	
290000	234.267055	1	5.298696009705	0.077402857377	6.828558838123	
291000	233.349972	1	5.291799676186	0.050396798335	4.384865484535	
292000	232.944931	1	5.297736696364	0.047309442539	4.094849243764	
293000	234.361922	1	5.293340549610	0.067858509123	5.986253789215	
294000	233.258683	1	5.298507237844	0.052060458015	4.527708476677	
295000	231.791883	1	5.290552711842	0.039102838942	3.330149712401	
296000	234.742330	1	5.292928931106	0.084771067133	7.518555584170	
297000	232.066322	1	5.287050555065	0.045270857247	3.880113613430	
298000	232.966321	1	5.289912366559	0.048531596756	4.203476734413	
299000	231.992891	1	5.291017535411	0.039914718656	3.408271699536	
300000	234.081041	1	5.298623521710	0.069576555343	6.121752958270	
301000	233.193615	1	5.292024326433	0.048438829284	4.205015165218	
302000	231.593218	1	5.286162040956	0.043288767394	3.688738668531	
303000	230.411995	1	5.284275094451	0.039276377235	3.298198514527	
304000	231.273986	1	5.297269081027	0.036472439177	3.082922430718	
305000	231.060510	1	5.299435878329	0.036879404781	3.111604812085	
306000	231.969128	1	5.305666487919	0.064723062028	5.570949539790	
307000	234.581836	1	5.293337174278	0.075826118222	6.709754350313	
308000	234.025670	1	5.300118231700	0.078452971107	6.905017215385	
309000	233.549391	1	5.297977874223	0.055207698855	4.819612561857	
310000	233.261690	1	5.296507392582	0.049300653613	4.284093695143	
311000	233.519093	1	5.291022805348	0.053635001163	4.679022939608	
312000	234.000123	1	5.296234301789	0.060218705412	5.286699876104	
313000	234.092618	1	5.291064728219	0.064764252139	5.695355234392	
314000	233.387427	1	5.290798772703	0.052152278690	4.541745645256	
315000	230.854197	1	5.303248439980	0.040498386298	3.419246022908	
316000	233.488169	1	5.293728066909	0.050905391833	4.436047511020	
317000	233.817151	1	5.291560215316	0.057612943390	5.045986485694	
318000	233.887857	1	5.294781955657	0.056788455594	4.976450838673	
319000	233.103342	1	5.296263643243	0.047453587822	4.114187481808	
320000	234.465467	1	5.293067188468	0.071610953941	6.326681459219	
321000	233.101033	1	5.300393501136	0.054758842250	4.758230061897	
322000	233.372703	1	5.296224572850	0.050329746784	4.379949160723	
323000	234.018806	1	5.296200104365	0.060564296234	5.318380217433	
324000	233.729784	1	5.296345455306	0.055388167672	4.844423307226	
325000	233.783647	1	5.293776862340	0.055013767271	4.813870629896	
326000	232.363648	1	5.293758345876	0.041140472745	3.529120039928	
327000	233.782414	1	5.290232915582	0.059940968903	5.250473833109	
328000	234.859434	1	5.294357441071	0.090902424792	8.074691418106	
329000	231.962641	1	5.290222004068	0.040287108343	3.439859860886	
330000	233.741687	1	5.296816642117	0.056235106457	4.920061908748	
331000	233.785465	1	5.294002737090	0.055003312198	4.813032195107	
332000	233.056873	1	5.300897440824	0.055875733567	4.854422161006	
333000	232.313326	1	5.291311345817	0.041677113201	3.574462776319	
334000	231.469522	1	5.301196323869	0.040834317106	3.470215153710	
335000	232.516586	1	5.284526817866	0.061981961303	5.362191535878	
336000	229.513208	1	5.279450308261	0.047632227597	3.981619508528	
337000	232.613421	1	5.301156832645	0.050449287011	4.356774462735	
338000	230.955892	1	5.281790630112	0.052375794931	4.450276022150	
339000	229.449880	1	5.308230910220	0.044085634315	3.676710388356	
340000	231.579349	1	5.291717907642	0.037478063735	3.180747771600	
341000	232.907043	1	5.298799944898	0.048445258413	4.193337264894	
342000	233.561549	1	5.297734757497	0.054907450997	4.793641516617	
343000	231.319711	1	5.286653417201	0.040555932235	3.440641224227	
344000	233.595571	1	5.298290463565	0.056698628794	4.953797557926	
345000	234.120197	1	5.292962184332	0.061848885758	5.437978750870	
346000	233.635559	1	5.289121235162	0.060569185581	5.298245472743	
347000	232.906055	1	5.290357263308	0.047275284163	4.090218072298	
348000	233.189642	1	5.287639964801	0.057686608116	5.020526331422	
349000	233.427164	1	5.295543096359	0.050501226400	4.397545003661	
350000	233.486780	1	5.296430832147	0.051945801058	4.528058504954	
351000	232.957268	1	5.292983638516	0.045641952448	3.948296200091	
352000	234.683543	1	5.293288437158	0.080714131944	7.152492491971	
353000	233.625313	1	5.296339211536	0.053772750117	4.696265140738	
354000	230.111503	1	5.289527611455	0.032953254763	2.741329597012	
355000	230.807353	1	5.282744801801	0.046142495125	3.905862258839	
356000	233.862372	1	5.290820464290	0.060025435625	5.262208814193	
357000	233.181231	1	5.291108240974	0.049209785817	4.272566941488	
358000	234.064388	1	5.290599102723	0.065490648837	5.758202555750	
359000	233.755039	1	5.295375849182	0.054893324851	4.801798312134	
360000	233.113480	1	5.294596192401	0.046858500194	4.062062253729	
361000	230.043757	1	5.306939120387	0.044228704279	3.711393257786	
362000	231.756182	1	5.287498789234	0.042071218319	3.588552834706	
363000	234.219172	1	5.296593235683	0.066271131122	5.836575548289	
364000	232.718991	1	5.287705558310	0.050399955305	4.357117066042	
365000	233.124591	1	5.302226573040	0.064522123426	5.618667872848	
366000	231.787961	1	5.304032607251	0.050510323789	4.325686440234	
367000	234.152354	1	5.287474970104	0.097710174688	8.620678143335	
368000	232.922441	1	5.301822633540	0.057566867451	4.996442923372	
369000	231.892969	1	5.284069810592	0.053275307006	4.571158516469	
370000	234.140524	1	5.295674802843	0.062586851634	5.504671179503	
371000	234.125205	1	5.289190158034	0.074645149465	6.574219765388	
372000	232.183321	1	5.298123199645	0.041691964731	3.571008149317	
373000	233.481018	1	5.288376884275	0.060306381471	5.266765572986	
374000	233.336728	1	5.297805842205	0.051814714217	4.509584510975	
375000	233.946311	1	5.292061233668	0.059278409947	5.200395004779	
376000	233.804824	1	5.291293873417	0.057864422509	5.067647265287	
377000	232.301501	1	5.290527964193	0.042173532297	3.617638022399	
378000	233.286910	1	5.290503416035	0.051316332358	4.463287411090	
379000	232.378719	1	5.294267326141	0.041219715290	3.536635158847	
380000	235.040276	1	5.296359319936	0.121789560978	10.848524002477	
381000	232.505459	1	5.297915570509	0.043743780594	3.763327299310	
382000	233.840850	1	5.287720703432	0.075166564757	6.601539216704	
383000	234.741245	1	5.294639179108	0.083350842200	7.391820318863	
384000	233.174259	1	5.296555375860	0.048400240179	4.200779088727	
385000	232.715958	1	5.295786973752	0.043848821684	3.780686297604	
386000	233.294846	1	5.294330917147	0.048650852923	4.228094847349	
387000	233.038235	1	5.301461190532	0.057984306682	5.039024651546	
388000	233.629041	1	5.289210549306	0.060095634559	5.256015856679	
389000	233.282296	1	5.295827987720	0.049013782986	4.259636391347	
390000	232.550182	1	5.302870283302	0.056200968467	4.858047657760	
391000	233.328100	1	5.290189823709	0.052413728020	4.562107183291	
392000	232.365235	1	5.304599845103	0.064540301207	5.577330135520	
393000	230.561324	1	5.292265134408	0.033472545825	2.799480752230	
394000	233.288803	1	5.287824179960	0.058787189220	5.122614475424	
395000	231.337062	1	5.285212619737	0.043411956197	3.689795929200	
396000	232.856546	1	5.298033410773	0.046827443590	4.048706685218	
397000	233.893489	1	5.293575251273	0.056905437524	4.987114549669	
398000	233.504251	1	5.291272727547	0.053038591934	4.625557494107	
399000	232.250527	1	5.300373595986	0.045048457098	3.867923609091	
400000	232.579436	1	5.291592253418	0.043340168760	3.730656305502	
401000	232.849319	1	5.292057054368	0.045171951041	3.902522484865	
402000	232.160988	1	5.303229747132	0.051959453843	4.468708767851	
403000	233.991360	1	5.288180045989	0.077324138016	6.802661535004	
404000	234.591475	1	5.297338078850	0.084893205569	7.518035647732	
405000	233.917377	1	5.294978439211	0.057395752096	5.031834464088	
406000	232.967176	1	5.300397857090	0.052793082874	4.578815559635	
407000	232.342844	1	5.298539223664	0.043185592154	3.708069048540	
408000	232.509752	1	5.296055990359	0.042479159860	3.652255554894	
409000	234.316084	1	5.291262450287	0.070897619649	6.253743630298	
410000	233.968873	1	5.293469121757	0.058329568677	5.117360840545	
411000	232.535463	1	5.284011606416	0.067198438952	5.819275959061	
412000	232.933233	1	5.299303862750	0.049661116733	4.301554924716	
413000	233.448771	1	5.292025308068	0.051395670682	4.477648491331	
414000	232.286611	1	5.291524305112	0.041377726562	3.547181711791	
415000	232.322244	1	5.285256049085	0.053881393974	4.644106804141	
416000	234.118292	1	5.289094807988	0.075059636270	6.610526581990	
417000	233.568839	1	5.294079115572	0.051884502693	4.526403437637	
418000	232.823645	1	5.297246745178	0.045680728536	3.946335449422	
419000	233.512573	1	5.295034005526	0.051314227675	4.473340835716	
420000	233.133560	1	5.291844747700	0.047961112167	4.160270093448	
421000	233.737123	1	5.290684934778	0.057882950475	5.065817304904	
422000	232.221208	1	5.299589033814	0.043586764699	3.738641567698	
423000	233.516548	1	5.296542372303	0.052462274014	4.575136418700	
424000	231.989993	1	5.295196990997	0.039111448949	3.337697420626	
425000	232.391813	1	5.291728358951	0.041946139120	3.600993450965	
426000	232.673318	1	5.302204599801	0.055053129168	4.763454928221	
427000	234.299609	1	5.291151541973	0.070731635209	6.237949682337	
428000	234.801612	1	5.295509430243	0.089034179887	7.903364781849	
429000	231.649436	1	5.300650563589	0.041167881879	3.505762516333	
430000	232.683759	1	5.302389802984	0.056087149397	4.854645419982	
431000	233.394117	1	5.297163607975	0.051604793806	4.493653765698	
432000	233.591950	1	5.294388328864	0.052194947161	4.554962442046	
433000	232.705442	1	5.292790049086	0.043673757080	3.764857525164	
434000	234.393069	1	5.298751096467	0.084679104640	7.484026923133	
435000	231.820492	1	5.302020893344	0.044765452728	3.826277755330	
436000	233.555082	1	5.292258213723	0.052579310795	4.587286916336	
437000	233.203721	1	5.294449992215	0.047718663085	4.141819410474	
438000	231.268782	1	5.287842299431	0.038718082063	3.278740168467	
439000	231.731067	1	5.304026809611	0.049805924408	4.261890247856	
440000	232.061154	1	5.288296635268	0.043027255556	3.683534603296	
441000	230.093267	1	5.286072153679	0.035317110612	2.945630142073	
442000	230.984401	1	5.288971266963	0.036379983564	3.065650285239	
443000	233.034370	1	5.290316853828	0.048648639397	4.216710022598	
444000	233.776329	1	5.296950808269	0.057055190143	4.994474272760	
445000	233.271717	1	5.299595006029	0.054909468888	4.779759061673	
446000	232.467344	1	5.289192257376	0.044904406286	3.863840539586	
447000	234.349288	1	5.292298774954	0.069048721590	6.091378822463	
448000	233.526454	1	5.291120418060	0.053586537923	4.675084327547	
449000	233.043614	1	5.297691852400	0.048244897643	4.181496208497	
450000	231.663224	1	5.292667287844	0.037582699053	3.192667757585	
451000	234.147486	1	5.287529255080	0.096147352145	8.481823814857	
452000	233.329071	1	5.295628196178	0.049412418625	4.296912230461	
453000	231.728002	1	5.289081612471	0.039932513636	3.400567103039	
454000	233.308521	1	5.292962744110	0.049079317386	4.266566679271	
455000	232.031916	1	5.286292024717	0.046739510242	4.007140715651	
456000	231.387392	1	5.294314987443	0.036242275404	3.066403154767	
457000	233.686161	1	5.296189548570	0.054523961460	4.765724798822	
458000	232.028151	1	5.301977600453	0.046471430112	3.983558706064	
459000	232.541434	1	5.294073912274	0.042273883061	3.635370283140	
460000	233.183359	1	5.295974762476	0.048061327442	4.171232153630	
461000	232.665961	1	5.285115699758	0.061015184097	5.285620831800	
462000	233.735195	1	5.301465276494	0.079671727171	6.992508205171	
463000	233.087449	1	5.288576325486	0.052827717329	4.587458987495	
464000	232.575530	1	5.301296789393	0.050402298318	4.350974483766	
465000	232.690415	1	5.292328182545	0.043753325279	3.771288219063	
466000	232.462583	1	5.297958338827	0.043465389474	3.737209263428	
467000	234.611079	1	5.294284175923	0.076567468671	6.777801271214	
468000	231.197155	1	5.286557829047	0.039969090750	3.385253778062	
469000	233.619187	1	5.296228642981	0.053565782032	4.677644893755	
470000	233.697357	1	5.289298482641	0.061241649752	5.361063315607	
471000	232.217802	1	5.302329725218	0.049392727534	4.246903594684	
472000	231.985881	1	5.294956388466	0.039049293710	3.332101556109	
473000	230.378461	1	5.282965473984	0.041941760119	3.527086324173	
474000	232.631920	1	5.291423949732	0.043850667735	3.777603633234	
475000	234.205140	1	5.295188682370	0.063647756374	5.602584245694	
476000	233.893615	1	5.292055557026	0.058260647838	5.107351871983	
477000	234.063692	1	5.290774027581	0.064888459059	5.704716445910	
478000	233.560600	1	5.297682127567	0.054791388163	4.783326154570	
479000	232.053608	1	5.290414731232	0.040678863040	3.477438907742	
480000	231.714741	1	5.300724299079	0.041684642666	3.553263061317	
481000	232.899185	1	5.298800741502	0.048364190295	4.185861684655	
482000	233.022263	1	5.296238398901	0.046661862121	4.040937263394	
483000	231.153440	1	5.300134298401	0.037898799514	3.203476637867	
484000	232.848112	1	5.289378873161	0.048168800012	4.166484861917	
485000	231.432613	1	5.285056980682	0.044561485729	3.793411171520	
486000	232.420711	1	5.283473091890	0.069764140462	6.036476119764	
487000	233.432414	1	5.299008292619	0.055821267545	4.868114280936	
488000	233.877088	1	5.289042916748	0.066981448242	5.879374579011	
489000	234.012040	1	5.288851522024	0.072632004671	6.388332838372	
490000	227.709781	1	5.288223946332	0.027928776853	2.244856638148	
491000	234.204108	1	5.296496053591	0.065620955940	5.777909568974	
492000	233.736580	1	5.301346041746	0.078198950122	6.862515519797	
493000	232.960643	1	5.297335798453	0.047012996162	4.069365740616	
494000	232.797977	1	5.300337945226	0.050437307729	4.363900365033	
495000	231.431409	1	5.296551755543	0.036849742891	3.120953634685	
496000	233.656613	1	5.298285290083	0.057783519707	5.052891052198	
497000	232.049517	1	5.286279858947	0.046942893186	4.025635717319	
498000	232.430464	1	5.300355716073	0.046596835278	4.010933973250	
499000	234.676041	1	5.297834489733	0.095695398577	8.486712501052	
500000	232.788161	1	5.294754252980	0.044101653553	3.805765542652	
501000	232.212564	1	5.286008128063	0.049480662267	4.254367423951	
502000	232.712165	1	5.291676490227	0.044298753610	3.820173060965	
503000	233.487088	1	5.293801007347	0.050878506761	4.433619154310	
504000	233.524892	1	5.295437920830	0.051658432601	4.504372549834	
505000	233.534933	1	5.297232149544	0.053631368135	4.679453158795	
506000	233.551513	1	5.291025634771	0.054111260814	4.722707483475	
507000	232.597399	1	5.290813164985	0.044079200042	3.796380726144	
508000	228.940552	1	5.290029213114	0.029792433717	2.435864735086	
509000	233.850772	1	5.294989218642	0.056236265830	4.925603337980	
510000	234.300589	1	5.292063316986	0.068043463375	5.998999096348	
511000	232.446402	1	5.296937473909	0.042530081923	3.654366303756	
512000	233.363095	1	5.298244548080	0.052962851202	4.612246772815	
513000	231.842715	1	5.284561988726	0.050339172225	4.313186560972	
514000	232.277569	1	5.293485567528	0.040647403501	3.482672956907	
515000	233.011975	1	5.287738836465	0.054305207108	4.714012343930	
516000	232.438702	1	5.293593291058	0.041630947351	3.574995434004	
517000	232.783252	1	5.297128063087	0.045230608719	3.905060077490	
518000	233.551627	1	5.291904432039	0.052894074715	4.614989177863	
519000	232.903297	1	5.288553393102	0.050476879232	4.372056478355	
520000	233.901087	1	5.291248105745	0.059840324567	5.247852927784	
521000	233.500885	1	5.294763013653	0.051084441300	4.452470201217	
522000	232.955100	1	5.304086993813	0.080255015147	6.988945073813	
523000	234.472540	1	5.291852025875	0.074741896384	6.605870117511	
524000	232.745904	1	5.288323495461	0.049171909351	4.250362224655	
525000	233.707942	1	5.292463627561	0.054609823732	4.774385737255	
526000	233.234968	1	5.286429038190	0.065570066926	5.717182834193	
527000	234.694651	1	5.291352390808	0.089016439966	7.893293845411	
528000	233.701706	1	5.293242369833	0.053957835441	4.716307623338	
529000	232.931088	1	5.297156514242	0.046557724585	4.028002941396	
530000	232.180928	1	5.294853114444	0.040094442555	3.430651238348	
531000	231.605371	1	5.288747566495	0.039573168117	3.364882723618	
532000	234.155890	1	5.293169996267	0.062484591006	5.496437996289	
533000	233.674922	1	5.296993394494	0.055406807982	4.843382183430	
534000	234.676732	1	5.293947401378	0.079704556423	7.062000116664	
535000	233.654538	1	5.296203152960	0.054059578189	4.723065074091	
536000	234.661907	1	5.289691136202	0.105030298209	9.316473789726	
537000	233.909010	1	5.298604458464	0.064389074473	5.651557647680	
538000	232.924358	1	5.301875776880	0.057867011180	5.022913352470	
539000	231.469322	1	5.291178939377	0.037197200769	3.152574906880	
540000	232.963670	1	5.293791209615	0.045506582467	3.936609253677	
541000	232.816948	1	5.298379385193	0.046907787860	4.054148597977	
542000	232.415296	1	5.291502781019	0.042235223727	3.627279883318	
543000	232.352586	1	5.289924512301	0.043104105529	3.701282011378	
544000	233.339984	1	5.296584800811	0.050270556898	4.373260776233	
545000	233.451349	1	5.297899124482	0.053556098778	4.668833506342	
546000	234.214706	1	5.299359942527	0.080491849457	7.099109819473	
547000	233.184356	1	5.291849482992	0.048485604715	4.208750322258	
548000	234.114594	1	5.295760916846	0.062086215401	5.458755308908	
549000	232.721523	1	5.295305148137	0.043717783630	3.769355668222	
550000	234.407824	1	5.291230452433	0.074474926436	6.577817279936	
551000	234.299060	1	5.293004296533	0.066363024119	5.849456225486	
552000	234.556160	1	5.298875926247	0.099147395958	8.783513589757	
553000	232.756629	1	5.285392943369	0.061116579226	5.299357669183	
554000	232.689052	1	5.303203405224	0.060935742533	5.279895104232	
555000	233.471093	1	5.294002716691	0.050657669097	4.413354410957	
556000	234.295324	1	5.296168447720	0.067544237767	5.954286758238	
557000	233.371286	1	5.286601183276	0.068212636703	5.957932038612	
558000	234.065513	1	5.289200415099	0.072256066018	6.358439560707	
559000	234.153425	1	5.295511116800	0.062702570560	5.515672017009	
560000	231.266220	1	5.283824200110	0.046743912129	3.976363903282	
561000	231.031689	1	5.286191116230	0.039566816873	3.344543309150	
562000	233.979969	1	5.291427642268	0.061136639407	5.367081465389	
563000	232.954711	1	5.302147787967	0.059950496085	5.207542937512	
564000	233.506630	1	5.297802053676	0.054190954273	4.727607583648	
565000	233.519194	1	5.289284042055	0.057682624523	5.036950078670	
566000	233.340346	1	5.297964672445	0.052131470519	4.537737346364	
567000	233.475047	1	5.297121541538	0.052622436167	4.587377761577	
568000	233.293449	1	5.297964508916	0.051518602074	4.481450161101	
569000	233.273801	1	5.290685368130	0.050865117404	4.422841465729	
570000	230.495863	1	5.300634832683	0.035553174973	2.978451739435	
571000	233.996196	1	5.293839566947	0.058716929093	5.153169808732	
572000	232.560985	1	5.287479741743	0.049152521899	4.240673615379	
573000	232.381355	1	5.290057072738	0.043176078274	3.708694009606	
574000	233.312091	1	5.297555143687	0.051111855444	4.446363162867	
575000	233.451192	1	5.292305936634	0.051174425405	4.458184952529	
576000	232.861244	1	5.291366294659	0.045781543485	3.956735269547	
577000	233.602965	1	5.295114894022	0.052532406303	4.585361930163	
578000	233.769078	1	5.299432902287	0.064404056130	5.644903755341	
579000	232.628189	1	5.300038394992	0.047877998100	4.131619574335	
580000	234.722806	1	5.296178353248	0.086418443138	7.663946285429	
581000	232.965651	1	5.295838936416	0.045916545517	3.972861525044	
582000	232.181299	1	5.294737367429	0.040081734577	3.429547828316	
583000	233.972295	1	5.292271156864	0.059498571285	5.221302408982	
584000	231.561264	1	5.301119606897	0.041286566329	3.512949722940	
585000	231.611261	1	5.299277793116	0.039387298274	3.348838887841	
586000	233.666630	1	5.293258486134	0.053437014360	4.668486826170	
587000	233.031744	1	5.294669750967	0.046117613765	3.993289950667	
588000	234.771956	1	5.294871004300	0.085491951141	7.585097103001	
589000	231.947490	1	5.295043615366	0.038864514911	3.314574296334	
590000	234.759532	1	5.293316253776	0.084946983746	7.535545894521	
591000	232.025809	1	5.285640219970	0.048564351908	4.166294948946	
592000	230.632162	1	5.299121436182	0.034974147857	2.932308154106	
593000	233.202632	1	5.289992695495	0.051137908351	4.443722090372	
594000	234.656048	1	5.293111188101	0.079622316495	7.053200126495	
595000	232.991678	1	5.284378528769	0.079950882698	6.964854922988	
596000	233.526163	1	5.296647334473	0.052713831353	4.597846176557	
597000	231.183986	1	5.302939614508	0.041983750403	3.559977955284	
598000	232.831405	1	5.299279047603	0.048495710360	4.194551441156	
599000	232.587444	1	5.288791727168	0.046605628898	4.018129443636	
600000	233.431016	1	5.297313558379	0.052299339806	4.556759761281	
601000	233.227801	1	5.294715352339	0.047998600053	4.167575852762	
602000	232.342773	1	5.296823721533	0.041767822446	3.583513971506	
603000	230.943874	1	5.285291414625	0.040541719464	3.426156773393	
604000	234.672784	1	5.295463643904	0.080999085671	7.177119167799	
605000	232.551678	1	5.291587497021	0.043139926974	3.711978442064	
606000	232.543251	1	5.288396724006	0.046909292532	4.042990405918	
607000	234.461574	1	5.296343839391	0.073765804649	6.518261431835	
608000	233.745998	1	5.297544295026	0.057652831224	5.045887266624	
609000	230.937578	1	5.294799692017	0.034577294573	2.906980678377	
610000	233.383254	1	5.298165631719	0.053091374657	4.624547367053	
611000	233.954071	1	5.295967765544	0.058919413194	5.168944378199	
612000	231.922459	1	5.285882105816	0.046777617956	4.005998887944	
613000	232.489361	1	5.285898115258	0.053521888513	4.620501764655	
614000	233.256891	1	5.287044568609	0.062051048452	5.408549839335	
615000	233.162916	1	5.286970287711	0.060367736222	5.255252374112	
616000	232.305864	1	5.303945838683	0.057981253315	5.001538209511	
617000	233.126886	1	5.293944693196	0.046967072891	4.072206961317	
618000	233.127027	1	5.295090330994	0.047094655048	4.083481196169	
619000	234.007860	1	5.288975693275	0.071628326334	6.299110790004	
620000	231.942470	1	5.292860757868	0.038902540449	3.317739368163	
621000	232.842209	1	5.288480489101	0.049917216191	4.320108511230	
622000	233.526861	1	5.291003491498	0.053780755248	4.692287277468	
623000	233.793870	1	5.290615427020	0.059141722671	5.180271896344	
624000	231.237730	1	5.293551836103	0.035662484306	3.010989174602	
625000	229.623349	1	5.305478090907	0.037975560033	3.159902441135	
626000	232.234106	1	5.300793553357	0.045694911191	3.923916970775	
627000	232.909178	1	5.295114847732	0.045152050180	3.903151483214	
628000	233.448997	1	5.299045741131	0.056206295010	4.902952650967	
629000	233.346972	1	5.300260002802	0.058557456311	5.105363188622	
630000	233.079891	1	5.289579415876	0.050404816715	4.373555209208	
631000	231.923095	1	5.285141558559	0.049094736559	4.208203428688	
632000	232.171083	1	5.298330655155	0.041799707479	3.580014238224	
633000	234.826207	1	5.294195270152	0.088458128024	7.853920840155	
634000	233.676392	1	5.293190790922	0.053611863193	4.684442556504	
635000	234.278812	1	5.293822042112	0.065175433898	5.742643496036	
636000	233.203113	1	5.290432785297	0.050392646401	4.377960495369	
637000	232.177688	1	5.302187227833	0.048519093441	4.168782497572	
638000	230.405738	1	5.305306884655	0.042084333080	3.540367743109	
639000	228.878715	1	5.281401298588	0.036852574307	3.039913280743	
640000	232.791589	1	5.291927273499	0.044773527018	3.865117056252	
641000	232.143676	1	5.288968980459	0.042707868013	3.658648185020	
642000	234.227653	1	5.291982674656	0.066081754921	5.820242480353	
643000	232.737725	1	5.296020527608	0.044123036350	3.805689285960	
644000	233.024321	1	5.299807222683	0.051925916401	4.505099086216	
645000	234.524613	1	5.297692756979	0.083408715184	7.380884498075	
646000	233.284577	1	5.292181529198	0.049301902606	4.285201267566	
647000	233.260327	1	5.294226823287	0.048284211662	4.194203568892	
648000	229.070876	1	5.279120564276	0.044825638446	3.725376194831	
649000	233.121367	1	5.296661204452	0.047946736967	4.158484658978	
650000	233.405983	1	5.297048127166	0.051606790695	4.494371730964	
651000	231.958944	1	5.301955680919	0.045793729764	3.921550275223	
652000	232.422575	1	5.300163226260	0.046156615134	3.971986638289	
653000	234.851325	1	5.290902654165	0.107840891041	9.584783841943	
654000	232.887803	1	5.288089633908	0.051469404452	4.458699997195	
655000	231.706475	1	5.296099218344	0.037935362813	3.224994664336	
656000	234.038628	1	5.293131614463	0.059925376730	5.262710232991	
657000	232.118678	1	5.299147638835	0.042300664251	3.622017885163	
658000	233.971525	1	5.291105706983	0.061691907613	5.415888339913	
659000	232.094071	1	5.297267112972	0.040506730372	3.463778442847	
660000	233.630233	1	5.301486762214	0.074945826213	6.568066369838	
661000	233.196961	1	5.289215345912	0.052710225458	4.582195337951	
662000	233.369248	1	5.301249509548	0.064182296020	5.602609263347	
663000	232.794039	1	5.295911487469	0.044512731210	3.842229310391	
664000	234.126336	1	5.293350558957	0.061663102876	5.421808547969	
665000	234.045404	1	5.299270192105	0.072176097676	6.350061333935	
666000	233.311496	1	5.296685520263	0.050036612674	4.351318900204	
667000	234.201572	1	5.290518221244	0.069951765990	6.162523987522	
668000	231.235393	1	5.296957889121	0.036184910683	3.056574976871	
669000	231.330421	1	5.302625768140	0.042354078632	3.597544613842	
670000	232.627032	1	5.300309207081	0.048444514721	4.181339703776	
671000	234.284096	1	5.293646515740	0.065396166729	5.762582884175	
672000	233.047416	1	5.285981255412	0.063905473754	5.560102071247	
673000	233.274198	1	5.289839595500	0.052375204363	4.556211116825	
674000	234.137002	1	5.288721585208	0.079017499208	6.962823184584	
675000	231.130882	1	5.303092032830	0.041933931671	3.553714468712	
676000	232.970367	1	5.300505115475	0.053166500832	4.611827933770	
677000	230.883247	1	5.280354269057	0.063267752852	5.384997732187	
678000	233.055026	1	5.294393687480	0.046297319216	4.010104337131	
679000	234.362043	1	5.293407967544	0.067802645058	5.981290100045	
680000	231.698633	1	5.295758099444	0.037799803148	3.212857577745	
681000	231.036116	1	5.294812532635	0.034927706605	2.940566473097	
682000	233.713883	1	5.292464826738	0.054700682696	4.782724988177	
683000	233.303943	1	5.299161751670	0.054198667822	4.718583307720	
684000	232.641446	1	5.289587571944	0.045846074124	3.953550935639	
685000	234.252607	1	5.292970055578	0.065119004404	5.736106961983	
686000	230.151521	1	5.279411138424	0.057166990617	4.823988103284	
687000	230.472838	1	5.299184854614	0.034449911622	2.881913025347	
688000	232.270362	1	5.289761732543	0.042685859425	3.661462558020	
689000	232.571279	1	5.298964050104	0.045510421248	3.921220272710	
690000	233.079023	1	5.287798028088	0.055153202000	4.791895195367	
691000	234.182905	1	5.290509932619	0.069370355117	6.109731587890	
692000	232.397853	1	5.290004743090	0.043352608697	3.724829173204	
693000	231.949195	1	5.294382340265	0.038805074946	3.309416748334	
694000	234.098608	1	5.293416563546	0.061003550076	5.361697734059	
695000	232.232675	1	5.290583340730	0.041670553844	3.570934425202	
696000	230.894755	1	5.307395053869	0.056911990708	4.838486688647	
697000	232.138155	1	5.294922174415	0.039863938331	3.408900534904	
698000	233.126304	1	5.299062734902	0.051490331981	4.471357606957	
699000	232.757891	1	5.297054486366	0.044958069312	3.880044126833	
700000	232.650398	1	5.302739793277	0.057292060363	4.958616967692	
701000	233.622306	1	5.293545167101	0.052699861773	4.601095980113	
702000	233.388016	1	5.292337214941	0.050375194050	4.384650145838	
703000	233.140320	1	5.294869600718	0.047163902714	4.090150823203	
704000	232.495810	1	5.291230092608	0.042980059641	3.695797720494	
705000	233.587340	1	5.296938240439	0.053966417225	4.711601547925	
706000	230.877798	1	5.291190218221	0.034816593595	2.926050674565	
707000	234.255617	1	5.296326692343	0.066706507505	5.877429749302	
708000	233.778544	1	5.298054047043	0.059528430591	5.213725841399	
709000	233.150161	1	5.289023803196	0.052530914469	4.564209203333	
710000	233.965367	1	5.288899322837	0.070629218951	6.207893303859	
711000	233.703953	1	5.292467901583	0.054544329901	4.768389230596	
712000	234.275886	1	5.292627464508	0.066226875576	5.835981401120	
713000	234.363388	1	5.289255462782	0.086096165430	7.607678727789	
714000	231.681555	1	5.299881424600	0.040400985043	3.439901476415	
715000	232.683807	1	5.298544124089	0.045913461044	3.961188334884	
716000	232.424944	1	5.293484483511	0.041557236368	3.568007196861	
717000	233.040241	1	5.286697792145	0.059269660308	5.152178881513	
718000	234.684905	1	5.292087879988	0.084294373346	7.471730388841	
719000	233.896950	1	5.298608359280	0.064090788439	5.624435962713	
720000	231.166499	1	5.286120060402	0.040469575869	3.427723316171	
721000	233.463298	1	5.294629200103	0.050594841828	4.407444778069	
722000	233.929819	1	5.295738716300	0.058196067071	5.103492480549	
723000	232.826178	1	5.286291624414	0.057246489028	4.963449854315	
724000	233.989237	1	5.293081654559	0.058967821158	5.175081023293	
725000	233.458339	1	5.293337065725	0.050651394298	4.412227333691	
726000	231.434788	1	5.287516279274	0.040020257590	3.397992589220	
727000	232.267297	1	5.285168301783	0.053463535531	4.605004624542	
728000	233.420113	1	5.298480136758	0.054294032609	4.732571665682	
729000	231.423768	1	5.303986339742	0.046459112922	3.958014033649	
730000	234.035919	1	5.295289242822	0.059882342518	5.258744503145	
731000	232.051514	1	5.287219435233	0.044797719113	3.838138431746	
732000	233.769938	1	5.294036046408	0.054756743165	4.790413603178	
733000	233.450458	1	5.300345582430	0.061095515996	5.334801040328	
734000	232.711853	1	5.299244630520	0.047225866565	4.077788750033	
735000	232.128535	1	5.285861643044	0.048994487178	4.208247761971	
736000	232.391908	1	5.291704129075	0.041960176796	3.602231164077	
737000	232.561723	1	5.291353917620	0.043372033591	3.732784602810	
738000	233.818013	1	5.298124754170	0.060557831422	5.307022058156	
739000	230.779107	1	5.301414172427	0.037488787415	3.155524875791	
740000	233.924631	1	5.298659508764	0.065034567591	5.709663100570	
741000	233.647650	1	5.292892780984	0.053371354909	4.661771599255	
742000	233.880440	1	5.295408776249	0.057003376520	4.995144640458	
743000	232.388135	1	5.285962383241	0.051833505305	4.468003427752	
744000	234.375996	1	5.292935759570	0.068767739690	6.068016609040	
745000	234.105152	1	5.290740953934	0.066131769327	5.817491635194	
746000	233.735772	1	5.291902419221	0.055686363865	4.871143018781	
747000	231.613869	1	5.302497177068	0.044161299565	3.765572130684	
748000	234.027419	1	5.301035994157	0.091660757754	8.074590171081	
749000	233.430908	1	5.295102894245	0.050339396888	4.383394182841	
750000	231.969466	1	5.304576559604	0.055848934963	4.798893898248	
751000	230.600410	1	5.291866348567	0.033679607752	2.818662720711	
752000	232.182291	1	5.283911703043	0.059297759220	5.110098884750	
753000	233.378738	1	5.294792798685	0.049638879657	4.319114862221	
754000	231.695590	1	5.288481429937	0.040377642595	3.438356479786	
755000	231.777311	1	5.289460657730	0.039858096031	3.395776632883	
756000	233.408776	1	5.295218174511	0.050124036020	4.363357166485	
757000	233.775860	1	5.299818761640	0.066642921900	5.843419706882	
758000	234.407660	1	5.296776215587	0.073078342324	6.453560913596	
759000	233.195988	1	5.286674507147	0.062860249042	5.476455199205	
760000	230.298169	1	5.308320542197	0.054028946857	4.562348434800	
761000	232.527972	1	5.297402517175	0.043452506329	3.738575184734	
762000	233.521711	1	5.296028309725	0.052029978731	4.537115187960	
763000	233.702242	1	5.293373276506	0.053904988806	4.711649799748	
764000	234.061733	1	5.299045832800	0.071321540496	6.275325854541	
765000	233.139283	1	5.299689913998	0.053192195481	4.622002905305	
766000	233.892614	1	5.294988272944	0.056958667712	4.991793441484	
767000	231.577825	1	5.299975521994	0.039914637799	3.393763199625	
768000	232.240629	1	5.298959556090	0.042926831937	3.681492952672	
769000	234.758918	1	5.290449595178	0.103631894105	9.200969015049	
770000	233.108974	1	5.289185018089	0.051596468464	4.479928419596	
771000	232.155466	1	5.302777474471	0.050161791865	4.311422349634	
772000	233.542823	1	5.300409251723	0.063624640124	5.563190984172	
773000	232.849412	1	5.299016933808	0.048213758990	4.170498240554	
774000	233.099551	1	5.291776192210	0.047673940263	4.133481260221	
775000	232.928398	1	5.301092539926	0.054545405443	4.731142122784	
776000	233.681289	1	5.286987012402	0.075879386956	6.653887798599	
777000	234.477840	1	5.293409369702	0.071642690084	6.330296384842	
778000	233.214426	1	5.287644389946	0.058133482818	5.061163802031	
779000	232.118068	1	5.293342138224	0.039751954475	3.398362794600	
780000	234.391594	1	5.293879995427	0.068433221448	6.039198671344	
781000	233.925465	1	5.295798403411	0.058175905068	5.101478556018	
782000	233.426978	1	5.300344186572	0.060571814390	5.287315700895	
783000	233.939088	1	5.294123845338	0.057600188619	5.051085969769	
784000	232.303694	1	5.299691308881	0.044367487027	3.810297137109	
785000	233.282395	1	5.301716992083	0.065049800743	5.674102806532	
786000	232.930390	1	5.301563430381	0.056496283394	4.902754137232	
787000	233.844572	1	5.293890605286	0.055978587085	4.902437319919	
788000	232.766969	1	5.284922551032	0.065014840889	5.641586493762	
789000	233.097332	1	5.299051887126	0.051100346214	4.435660280444	
790000	234.552923	1	5.295328310354	0.075062301552	6.639762482668	
791000	233.944230	1	5.290533666751	0.062640352192	5.498510175047	
792000	234.832080	1	5.295676757683	0.091944061423	8.165400441088	
793000	233.828628	1	5.294545182043	0.055720173607	4.878726035773	
794000	232.641426	1	5.290405264432	0.044835156294	3.864619480869	
795000	231.479036	1	5.298849878450	0.038344990472	3.253246565126	
796000	232.442228	1	5.294112522449	0.041619739987	3.574138524103	
797000	232.213274	1	5.303636232940	0.054593004644	4.701117945403	
798000	232.884564	1	5.296090569906	0.045349822907	3.919611522394	
799000	233.891787	1	5.289210174316	0.066541375490	5.841264060667	
800000	232.095091	1	5.294854515486	0.039616886083	3.385700374556	
801000	234.328359	1	5.298159234453	0.076503890705	6.752886331184	
802000	234.639881	1	5.289930410976	0.098962599477	8.774450892116	
803000	229.675381	1	5.307671493462	0.043845322310	3.664650677754	
804000	231.809392	1	5.290735556200	0.039081544822	3.328883909361	
805000	233.117582	1	5.296102293035	0.047483704211	4.117443324372	
806000	233.014186	1	5.299021051614	0.050032990673	4.337870574293	
807000	233.974167	1	5.293758272271	0.058316234023	5.116451179914	
808000	230.870764	1	5.288542821719	0.036222431348	3.048333966511	
809000	234.291125	1	5.293883770061	0.065489350675	5.771280405578	
810000	234.261560	1	5.295813825362	0.065904988557	5.806516960248	
811000	233.645412	1	5.298180103905	0.057306656054	5.010115366784	
812000	233.759292	1	5.295353527754	0.054945819010	4.806659002773	
813000	232.820697	1	5.293923147895	0.044318037397	3.826110153900	
814000	234.094478	1	5.297862941542	0.066597987963	5.858248872177	
815000	233.257088	1	5.302887184480	0.075840766993	6.622127389140	
816000	232.385858	1	5.295863759132	0.041581102498	3.568677274140	
817000	232.193252	1	5.283734866990	0.060893557353	5.249812998587	
818000	231.704387	1	5.286855924995	0.042778419533	3.648394425923	
819000	233.214853	1	5.292078095663	0.048621810569	4.222089729994	
820000	233.296346	1	5.294511022095	0.048682196938	4.230930591254	
821000	233.313371	1	5.298163954670	0.052129783185	4.536346031929	
822000	231.642305	1	5.282895738998	0.056192557825	4.812833794840	
823000	233.866346	1	5.296771335562	0.058405627428	5.118799588948	
824000	233.907343	1	5.294877767242	0.057169587398	5.011254663003	
825000	232.700223	1	5.292388010810	0.043799590120	3.775741726159	
826000	234.897878	1	5.292424149988	0.098488016293	8.754855832559	
827000	231.923273	1	5.287693073732	0.042946029519	3.671237787279	
828000	233.312179	1	5.293206570183	0.049016425248	4.261164828442	
829000	232.787405	1	5.295699881501	0.044365423022	3.828986024458	
830000	232.363557	1	5.302900152254	0.053383758685	4.602525790767	
831000	231.817009	1	5.301352024263	0.043405522832	3.707391841368	
832000	232.773891	1	5.303382003734	0.064405332311	5.588568683800	
833000	231.826450	1	5.286704747214	0.043992554560	3.759025249637	
834000	233.370194	1	5.292744343446	0.049889492945	4.340904699840	
835000	232.133285	1	5.293275495351	0.039846911971	3.407234613023	
836000	233.416657	1	5.293369070456	0.050142316116	4.365323905557	
837000	230.878088	1	5.289428467787	0.035645329861	2.998300908028	
838000	233.886193	1	5.288772833764	0.068796397512	6.040654396048	
839000	231.288558	1	5.284715329153	0.044256237855	3.761319630319	
840000	234.145873	1	5.289531574906	0.073159402867	6.443755358145	
841000	233.578933	1	5.293764702908	0.052057607028	4.542197974040	
842000	232.667331	1	5.302732556761	0.057565512924	4.983435880760	
843000	232.333990	1	5.293760796768	0.040958047986	3.512007482937	
844000	231.657647	1	5.300597712615	0.041146767365	3.504213558635	
845000	233.892038	1	5.291861056384	0.058523521445	5.130587701985	
846000	233.679656	1	5.297045335039	0.055567012877	4.857803953306	
847000	230.495209	1	5.306238158922	0.045581136183	3.845095925931	
848000	232.856818	1	5.295992992322	0.045064336691	3.893333310671	
849000	231.381787	1	5.295587223585	0.036371169384	3.077501413271	
850000	232.500610	1	5.285479555490	0.055643515638	4.806810684952	
851000	234.399985	1	5.292876993896	0.069632443873	6.146445271385	
852000	234.129297	1	5.292711640657	0.062338195921	5.481954742824	
853000	229.512383	1	5.309104003032	0.048660877639	4.069235949173	
854000	232.769202	1	5.300679446159	0.050998830880	4.411978938319	
855000	230.881514	1	5.281328673481	0.054251001798	4.608574477101	
856000	233.956535	1	5.296362408753	0.059512855486	5.221737806942	
857000	234.140073	1	5.289555386646	0.072789564360	6.410561131017	
858000	234.296705	1	5.293976859288	0.065618479274	5.783091815649	
859000	232.497922	1	5.303439841773	0.058488367980	5.055640006772	
860000	234.173178	1	5.295416529935	0.063077469313	5.550093326821	
861000	234.599202	1	5.292969728636	0.077184696018	6.831989631961	
862000	233.582774	1	5.294002481238	0.052073692556	4.543799664932	
863000	233.061139	1	5.294388225071	0.046352551164	4.015230771973	
864000	233.090038	1	5.290926693737	0.048437333145	4.200453684001	
865000	233.869105	1	5.297887019321	0.060977912496	5.347001186770	
866000	232.235560	1	5.290936159626	0.041425722154	3.549541077215	
867000	231.732810	1	5.284280286664	0.050144335482	4.291415848062	
868000	232.768729	1	5.287473465077	0.051703347256	4.473867912450	
869000	231.999888	1	5.286090179274	0.046964971431	4.025528736295	
870000	232.559651	1	5.301857605115	0.052012392387	4.491476919633	
871000	233.867720	1	5.290926911664	0.059877835862	5.249408019950	
872000	232.907276	1	5.286706856666	0.056707164992	4.920137778322	
873000	233.468100	1	5.297614034746	0.053287479169	4.645872358292	
874000	233.851786	1	5.290860937546	0.059707806285	5.233490348113	
875000	234.115986	1	5.290925375435	0.065822712751	5.790687077205	
876000	234.637322	1	5.291775382893	0.082976823065	7.350776958010	
877000	233.772056	1	5.296134214026	0.055832552631	4.885892877303	
878000	233.534146	1	5.293395851169	0.051577235542	4.497607106005	
879000	233.920834	1	5.295861700460	0.058156866303	5.099550164153	
880000	233.094075	1	5.300888313077	0.056474550064	4.908975693334	
881000	234.128505	1	5.292298137979	0.062906852286	5.532432179544	
882000	233.765594	1	5.296461564725	0.056126360455	4.911614938109	
883000	233.277617	1	5.296677322383	0.049638774981	4.314667817884	
884000	233.290846	1	5.295454596485	0.048902196793	4.250142756162	
885000	233.095763	1	5.292299350846	0.047251302351	4.096011440585	
886000	232.594292	1	5.289225532324	0.045956605698	3.961366478266	
887000	232.423048	1	5.304079158683	0.061402261098	5.306475928270	
888000	233.092998	1	5.290615786987	0.048865234417	4.238336936354	
889000	231.819209	1	5.303234872515	0.047967919296	4.105561466733	
890000	227.986358	1	5.281177536960	0.033619795708	2.737823104037	
891000	232.651203	1	5.288565181842	0.047650108839	4.112559713265	
892000	234.121917	1	5.293698805012	0.061377113415	5.396155318886	
893000	234.148074	1	5.296488879838	0.064111130230	5.640524020015	
894000	232.792416	1	5.292157208410	0.044642612914	3.853612547237	
895000	233.600493	1	5.292153715532	0.053317466842	4.654770779944	
896000	234.508222	1	5.293026029650	0.073270874475	6.477249082316	
897000	232.130014	1	5.303163066822	0.051283611933	4.408290139569	
898000	233.670243	1	5.291312621960	0.055492151006	4.850710825958	
899000	232.817439	1	5.296289559316	0.044905546094	3.877773702096	
900000	233.516523	1	5.298097396115	0.054940182421	4.794349279245	
901000	234.504517	1	5.289174604975	0.097839917353	8.662744442052	
902000	233.976779	1	5.295832234300	0.059208757481	5.195815425635	
903000	233.269853	1	5.297752920833	0.050883394771	4.424278424284	
904000	232.769384	1	5.300585787199	0.050742951852	4.389497945264	
905000	233.088097	1	5.288613480645	0.052735293069	4.579345095061	
906000	232.124797	1	5.286689869875	0.046625985955	4.001006021058	
907000	232.049714	1	5.296200326154	0.039719186304	3.393101224853	
908000	233.635120	1	5.294306881809	0.052775720769	4.608414843755	
909000	231.725372	1	5.300766677280	0.041815312919	3.565066177960	
910000	233.383928	1	5.302835103012	0.081468117070	7.125930845573	
911000	232.784895	1	5.299652651583	0.048726381659	4.212859233636	
912000	232.636744	1	5.287814194900	0.049155398394	4.244195469901	
913000	233.421320	1	5.291317372494	0.051848155861	4.516416157250	
914000	233.602567	1	5.289140489533	0.059801483241	5.228599444751	
915000	233.208886	1	5.295075689365	0.047896355667	4.157739132929	
916000	233.526459	1	5.290082635439	0.055609212970	4.854002022147	
917000	228.858925	1	5.276135561998	0.070856309591	5.915412899972	
918000	231.812780	1	5.285716340522	0.046183831698	3.949736475862	
919000	233.482019	1	5.295485990389	0.051140861693	4.456610467898	
920000	233.166260	1	5.294975111183	0.047442328525	4.115829572853	
921000	232.530172	1	5.296634626810	0.042923951365	3.692160163112	
922000	234.193178	1	5.300234522956	0.090234240580	7.961585475975	
923000	233.576972	1	5.301956602087	0.078247118235	6.855747146959	
924000	232.822073	1	5.292216195796	0.044851871220	3.873225911939	
925000	231.980963	1	5.286763096637	0.045149453892	3.866122796157	
926000	234.405495	1	5.290760544908	0.076623689693	6.768787371928	
927000	232.822882	1	5.287058295793	0.053873267273	4.667034668432	
928000	230.393775	1	5.307279620993	0.048964089180	4.131985327993	
929000	233.460233	1	5.293754523630	0.050559606992	4.404189342339	
930000	232.779681	1	5.302652057881	0.059297448627	5.141052589580	
931000	231.533581	1	5.307024292707	0.068785277144	5.898024935217	
932000	231.316064	1	5.303550211261	0.044309598009	3.767013352367	
933000	233.336474	1	5.292904672709	0.049417919343	4.297722098639	
934000	233.927132	1	5.290987478823	0.060995011663	5.351655017315	
935000	229.869174	1	5.308077987083	0.047218805446	3.960734159133	
936000	233.593678	1	5.291289776652	0.054323612884	4.743524817764	
937000	231.720105	1	5.304786497773	0.053115850712	4.549285550706	
938000	228.633472	1	5.286858578227	0.030351102664	2.476062491674	
939000	231.420121	1	5.307190040527	0.067453605990	5.776189928407	
940000	232.140160	1	5.297072318591	0.040659731214	3.478848839316	
941000	233.411044	1	5.287161415293	0.065196320245	5.694397950582	
942000	231.997501	1	5.289879709508	0.040779364603	3.484247339093	
943000	232.780175	1	5.296393842339	0.044665888629	3.855182012039	
944000	233.808039	1	5.295799678412	0.056087285340	4.910262070998	
945000	232.362961	1	5.296205529658	0.041575808447	3.567374684478	
946000	234.306984	1	5.287974099637	0.101664005116	8.984801129339	
947000	234.004773	1	5.288939665101	0.071756937495	6.310313413135	
948000	232.446558	1	5.285729786156	0.053610281877	4.626233936356	
949000	233.425791	1	5.296831588467	0.051595201758	4.494250752162	
950000	234.092572	1	5.300523522950	0.087541697097	7.715050311320	
951000	233.260865	1	5.286231765909	0.067908416161	5.924523230106	
952000	232.555390	1	5.300313741985	0.047717328640	4.114451278308	
953000	235.033600	1	5.294720991633	0.108294150230	9.642806507242	
954000	232.590173	1	5.296177301254	0.043100236632	3.709946114599	
955000	233.262073	1	5.297770190932	0.050814154097	4.417813599741	
956000	233.637587	1	5.296081391585	0.053687054682	4.689259470945	
957000	233.425910	1	5.298249430415	0.053877878871	4.696070465761	
958000	233.835100	1	5.296469903784	0.057349477480	5.023542307201	
959000	232.410422	1	5.301230793259	0.048365074510	4.165168467726	
960000	233.446944	1	5.289504923736	0.055766975831	4.864033609586	
961000	231.354589	1	5.282511552628	0.053924434824	4.602467333977	
962000	232.247974	1	5.293452055037	0.040476939654	3.466635042013	
963000	234.787676	1	5.291882179623	0.092344801362	8.197492983460	
964000	232.464696	1	5.290101011840	0.043754526349	3.762704239232	
965000	233.572779	1	5.297560339185	0.054754115491	4.780618278306	
966000	232.691397	1	5.290384651204	0.045277754467	3.905551198808	
967000	232.958489	1	5.295382945866	0.045656364184	3.949616926640	
968000	232.818397	1	5.286397857671	0.056587541283	4.905208137290	
969000	232.838912	1	5.285532132047	0.062033405795	5.384202769207	
970000	233.821529	1	5.288374018838	0.069255039263	6.077303662289	
971000	233.861469	1	5.291297894859	0.058939022607	5.165843167159	
972000	232.529233	1	5.299810010525	0.046485194272	4.005169032965	
973000	234.307835	1	5.295679255802	0.067022793675	5.908659963805	
974000	233.426886	1	5.288399430507	0.059096695534	5.157101214684	
975000	234.016926	1	5.300777571256	0.086358386120	7.604439850975	
976000	232.815576	1	5.290109578744	0.046729343401	4.038377905141	
977000	233.011178	1	5.288733761229	0.051393205111	4.457577942086	
978000	234.090421	1	5.296709015234	0.063132279285	5.550323128338	
979000	232.757714	1	5.285545549250	0.060128633291	5.212796951905	
980000	232.845765	1	5.285513351687	0.062329050287	5.410512129014	
981000	232.316141	1	5.286640593493	0.048719686780	4.192226655120	
982000	233.006700	1	5.300241117660	0.052879882105	4.588294460058	
983000	231.288581	1	5.304549075022	0.047006785059	4.000075233994	
984000	232.163892	1	5.298886485506	0.042312990205	3.624776050517	
985000	231.510747	1	5.295036408859	0.036817596667	3.120697821328	
986000	233.877137	1	5.297189562640	0.059421254621	5.209424074070	
987000	234.399920	1	5.295386615078	0.069461893378	6.131262538788	
988000	231.714662	1	5.282773023020	0.058442497989	5.011733840108	
989000	231.176273	1	5.281900451086	0.055076070672	4.693685211278	
990000	232.887711	1	5.300132230735	0.051008896674	4.418179381338	
991000	233.687798	1	5.292574982160	0.054202224240	4.737297398986	
992000	233.267976	1	5.302587830555	0.072523071916	6.331029938740	
993000	234.115760	1	5.291409147050	0.064428114032	5.666835102768	
994000	231.404111	1	5.292007692885	0.036609327236	3.099046708864	
995000	232.718475	1	5.303141501147	0.061164978891	5.301555210944	
996000	232.253007	1	5.300890135719	0.046057172396	3.956412894566	
997000	233.294627	1	5.290964161737	0.050718513965	4.410825180990	
998000	233.431173	1	5.295482557643	0.050515993030	4.399030592932	
999000	233.150764	1	5.297466472163	0.049104591401	4.261957723885	
1000000	233.557659	1	5.294518481401	0.051758605246	4.514741685827	
1001000	231.339073	1	5.305535238895	0.051714467968	4.410336960742	
1002000	232.603527	1	5.298473696088	0.045134075401	3.889415360002	
1003000	232.395023	1	5.286613084867	0.049696815280	4.281205716772	
1004000	234.133210	1	5.292944427893	0.062166639273	5.466928225619	
1005000	232.797330	1	5.289033322496	0.048260583133	4.172408331931	
1006000	234.649260	1	5.291193080643	0.087060532023	7.715479266857	
1007000	231.824489	1	5.297853522495	0.039381503361	3.355680814207	
1008000	233.506158	1	5.297520028841	0.053677653618	4.682182185394	
1009000	232.520471	1	5.289556185661	0.044847199141	3.860908896156	
1010000	233.342579	1	5.289040848312	0.055365113328	4.823419160652	
