# Supplementary material for: Reply to: ‘Reconstructed evolutionary patterns from crocodile-line archosaurs demonstrate the impact of failure to log-transform body size data’
Source: Commun Biol. 2022 Feb 25;5:170. doi: 10.1038/s42003-022-03072-x (PMC8881626; doi:10.1038/s42003-022-03072-x)
Supplement: Supplementary file 4 — Supplementary Data 2 [file 42003_2022_3072_MOESM4_ESM.zip › simulations/log_files/OU/simulated_data_logged_4.txt.Log.txt]

Options:
Model:                           Continuous: Random Walk
Tree File Name:                  tree_simlation_4.nex
Data File Name:                  simulated_data_logged_4.txt
Log File Name:                   simulated_data_logged_4.txt.Log.txt
Save Initial Trees:              False
Save Trees:                      False
Summary:                         False
Seed:                            1824860782
Precision:                       64 bits
Cores:                           1
Analysis Type:                   MCMC
Sample Period:                   1000
Iterations:                      1010000
Burn in:                         10000
MCMC ML Start:                   False
Schedule File:                   simulated_data_logged_4.txt.Schedule.txt
Rate Dev:                        AutoTune
No of Rates:                     1
Test for trait correlation:      True
Kappa:                           Not in use
Delta:                           Not in use
Lambda:                          Not in use
OU:                              Estimate
Min Trans Taxa No:               10
RJ Local Kappa:                  False
RJ Local Lambda:                 False
RJ Local Delta:                  False
RJ Local OU:                     False
Restrictions:
    alpha-1                      None
Prior Information:
    Priors
        alpha-1 - uniform -100.00 100.00 
        OU - exp 1.00 
Tree Information
     Trees:                      1
     Taxa:                       200
     Sites:                      1
Iteration	Lh	Tree No	Alpha 1	Sigma^2 1 	OU	
11000	179.531239	1	5.302893212104	0.069043336794	3.502150027128	
12000	176.289291	1	5.314551983452	0.085982111330	4.236675208636	
13000	181.408423	1	5.283892930030	0.136174340560	7.091832975726	
14000	180.316692	1	5.280684044055	0.094005534915	4.830166299151	
15000	179.597799	1	5.280940677407	0.070174172143	3.563214458566	
16000	182.151804	1	5.289886902314	0.160623738270	8.431813568360	
17000	179.454935	1	5.294860093949	0.054634831172	2.749697347555	
18000	181.295982	1	5.299895438816	0.120321447054	6.255619599453	
19000	180.924130	1	5.289889748705	0.073604184513	3.791953717324	
20000	179.607219	1	5.300328166799	0.062513963587	3.165430749711	
21000	178.289064	1	5.285477504628	0.048831840730	2.415556638837	
22000	179.694332	1	5.281089651471	0.071448172641	3.632869766049	
23000	180.993971	1	5.297011864134	0.081266614368	4.196640216555	
24000	179.776000	1	5.283062092863	0.066074575050	3.356471049293	
25000	179.484994	1	5.287489323407	0.055893646006	2.816366986886	
26000	180.891539	1	5.289686295148	0.073087075180	3.763559449205	
27000	178.230400	1	5.278526644208	0.058698906009	2.924618568557	
28000	180.420888	1	5.281637178824	0.089213607735	4.586071908028	
29000	177.675564	1	5.309561730051	0.069133233887	3.440868350299	
30000	180.788553	1	5.297264006899	0.076337143999	3.929912078519	
31000	180.362262	1	5.299178936217	0.072159935555	3.694897227424	
32000	180.235631	1	5.288793214361	0.062952193603	3.208906765757	
33000	177.813397	1	5.276586628235	0.060008410019	2.979195352015	
34000	179.727508	1	5.282315994735	0.067487248277	3.428291181195	
35000	182.014628	1	5.289117837808	0.138911104596	7.279037448274	
36000	181.026290	1	5.287669434307	0.079594073672	4.110317601132	
37000	180.788110	1	5.288830319372	0.071881934955	3.696399273785	
38000	182.068559	1	5.288497874397	0.159850727246	8.384147874193	
39000	180.861584	1	5.296995830761	0.077476128134	3.992516669275	
40000	181.358014	1	5.294561857216	0.086966514967	4.511758219971	
41000	181.052114	1	5.283305856655	0.106860984402	5.537960857661	
42000	181.074266	1	5.291799687696	0.076142696249	3.931138264806	
43000	179.841636	1	5.284651176301	0.063363767642	3.217413405613	
44000	181.267341	1	5.294347645709	0.083369677162	4.318781528300	
45000	180.497778	1	5.289443306144	0.066165750064	3.386167058368	
46000	180.198559	1	5.299439301988	0.069667114834	3.558687137938	
47000	180.998065	1	5.294712908422	0.076270230853	3.934785249500	
48000	179.175599	1	5.282213916751	0.060101506703	3.026211109293	
49000	179.752933	1	5.284187295594	0.063091255573	3.200277305407	
50000	181.369222	1	5.293109877321	0.085234625327	4.421272026937	
51000	179.569070	1	5.296731593856	0.056885667636	2.870679382588	
52000	180.583319	1	5.294898342155	0.068014100759	3.486074850495	
53000	180.290587	1	5.302984712574	0.092035043464	4.726582097775	
54000	180.202897	1	5.298951263816	0.068451422407	3.495375286850	
55000	181.221002	1	5.295059558586	0.083202683485	4.307986032832	
56000	180.340101	1	5.295584372945	0.064892222289	3.314018422884	
57000	179.323542	1	5.301250089752	0.060907628403	3.072747638242	
58000	181.604227	1	5.293493975565	0.095724824059	4.983817746697	
59000	177.109141	1	5.286366708251	0.042882116368	2.078030900355	
60000	180.464328	1	5.290103710763	0.065237713341	3.336359494036	
61000	179.872593	1	5.303071471583	0.077703919453	3.964384795010	
62000	181.400536	1	5.301476742312	0.230477626417	12.013369153074	
63000	179.273817	1	5.287308326928	0.054233454315	2.723570129790	
64000	181.616590	1	5.290274909549	0.096309766857	5.015195373265	
65000	181.771640	1	5.291090737062	0.104434635453	5.450641799335	
66000	180.383444	1	5.298767972960	0.071393578543	3.655657336103	
67000	179.637256	1	5.295565442896	0.056640968980	2.859911156245	
68000	178.042566	1	5.298726794684	0.047481212515	2.339098112792	
69000	181.958048	1	5.289737638004	0.125614942805	6.575868285285	
70000	180.795643	1	5.286847078605	0.075601788934	3.891676313587	
71000	180.585786	1	5.296464474658	0.070186623682	3.600008211577	
72000	181.306628	1	5.292645577645	0.082804709321	4.290815876488	
73000	181.158894	1	5.296453933615	0.084853002928	4.391846000793	
74000	181.578095	1	5.292761160802	0.093481100950	4.864550170379	
75000	180.971404	1	5.289855858713	0.074691258826	3.850854116854	
76000	181.047036	1	5.295713528704	0.079345498245	4.098143808790	
77000	181.852224	1	5.293796150832	0.113232752372	5.917998570814	
78000	180.911744	1	5.283476879839	0.095949990728	4.960843250466	
79000	179.433128	1	5.301374298783	0.062620753619	3.165319714445	
80000	181.038398	1	5.286330295180	0.084080838185	4.346032434274	
81000	180.763803	1	5.296942256354	0.074915738277	3.854482100240	
82000	180.297552	1	5.284603933605	0.070852330795	3.624193806669	
83000	180.427322	1	5.285295187724	0.071518287059	3.663813475037	
84000	180.322643	1	5.285169350069	0.069825980186	3.571503210076	
85000	180.566373	1	5.295768217358	0.068754788316	3.524288616838	
86000	181.139828	1	5.287950896139	0.082287003790	4.256402070372	
87000	179.113201	1	5.296522251191	0.052846491396	2.646657023264	
88000	181.153599	1	5.283080777921	0.120210051350	6.240855926145	
89000	180.870007	1	5.286178828948	0.079411182672	4.094221232490	
90000	180.153883	1	5.293077844700	0.060882618299	3.097832239728	
91000	180.888993	1	5.287000810534	0.077543544885	3.997162418982	
92000	179.508934	1	5.296162931790	0.055869117003	2.815784243562	
93000	181.574403	1	5.292171561329	0.092961021663	4.837023090722	
94000	180.041013	1	5.296951877482	0.062384134877	3.172792649823	
95000	181.925136	1	5.288872707329	0.127449349607	6.670139634745	
96000	181.714512	1	5.288796891681	0.106936598440	5.579014686673	
97000	180.357969	1	5.294202282662	0.063985033978	3.267090238581	
98000	180.992062	1	5.299502790719	0.093734995826	4.849101119820	
99000	181.126508	1	5.301310212111	0.131010079163	6.802538733631	
100000	179.337038	1	5.293334688269	0.053206763911	2.671686964803	
101000	180.432182	1	5.281444828621	0.091500645457	4.705562955912	
102000	181.697860	1	5.287571239023	0.113345470941	5.914731908704	
103000	181.205002	1	5.300432187573	0.120431789421	6.255662625612	
104000	181.880457	1	5.292329747628	0.112547372358	5.883622444830	
105000	180.251175	1	5.283422449986	0.073765456811	3.774449845490	
106000	177.223117	1	5.308701853323	0.057863240794	2.851652986980	
107000	181.394658	1	5.298287421043	0.107506897222	5.590943736755	
108000	180.381445	1	5.296971413173	0.067419076880	3.447746740986	
109000	180.566261	1	5.286398747884	0.071622503468	3.674466006219	
110000	181.063896	1	5.285576744204	0.088384991943	4.572625568876	
111000	179.941786	1	5.289559472739	0.058994383035	2.992269815490	
112000	180.559084	1	5.289211069568	0.067327927201	3.449241313484	
113000	179.347750	1	5.275629458123	0.137275691119	7.003037354517	
114000	180.087489	1	5.303958485661	0.093308234050	4.782862331429	
115000	181.420394	1	5.292998129553	0.087002987915	4.516525695866	
116000	180.847348	1	5.300287089595	0.092969068937	4.802031129300	
117000	180.821645	1	5.295549139366	0.073448055819	3.779809616218	
118000	179.637484	1	5.296447342768	0.057304330145	2.894600459499	
119000	181.800905	1	5.286759193093	0.135935431474	7.107288902651	
120000	178.134416	1	5.279610294574	0.055143075736	2.738445654012	
121000	180.719886	1	5.294225700860	0.069799773979	3.584650448933	
122000	180.565050	1	5.286862491614	0.070640041973	3.622988835099	
123000	179.459902	1	5.289187472986	0.054652710215	2.750774265299	
124000	181.642619	1	5.292676765020	0.096659347384	5.034897405689	
125000	182.013868	1	5.291233816282	0.127092206784	6.657294936097	
126000	180.111459	1	5.280102052249	0.090654965775	4.646478671186	
127000	180.121867	1	5.301760698172	0.076964296174	3.935973983691	
128000	179.724347	1	5.282029726219	0.068377689009	3.474475722477	
129000	180.521578	1	5.292453667673	0.065646872459	3.359780853850	
130000	179.687373	1	5.301485394095	0.066753505801	3.388734189550	
131000	179.955802	1	5.299825434586	0.066458867566	3.382701745482	
132000	180.523136	1	5.288869478848	0.067061863848	3.434027370267	
133000	180.951144	1	5.287637893287	0.077629596813	4.004201050318	
134000	181.512896	1	5.296319174378	0.100539595989	5.232041283806	
135000	179.693074	1	5.283716080709	0.063277986770	3.208037465652	
136000	179.085601	1	5.280647576939	0.062963901645	3.171802512228	
137000	180.584178	1	5.296218294950	0.069745297446	3.576831034985	
138000	180.780228	1	5.290044590894	0.070553111476	3.626394690592	
139000	181.013076	1	5.286403000478	0.082968344658	4.286634942321	
140000	181.912650	1	5.295650967498	0.132732825708	6.946987830557	
141000	179.524869	1	5.298310339670	0.058136633862	2.934673024556	
142000	180.833405	1	5.285092606494	0.082437881292	4.251084530525	
143000	179.025132	1	5.294938812538	0.051415145749	2.569501408746	
144000	180.812619	1	5.294757943912	0.072150562683	3.711415390537	
145000	181.736734	1	5.292739527780	0.102213982121	5.331942844671	
146000	181.555457	1	5.296972197685	0.107820615571	5.616467340044	
147000	180.153254	1	5.278168523623	0.142717125389	7.340774186484	
148000	181.189798	1	5.290268650525	0.079876667898	4.131992689380	
149000	179.940383	1	5.278148650641	0.112624111917	5.773800986127	
150000	182.003758	1	5.289412913090	0.134344841536	7.038127483783	
151000	177.724026	1	5.272667371349	0.086644078832	4.332336031424	
152000	180.944844	1	5.298115234562	0.083802737931	4.327354694557	
153000	179.128767	1	5.300015581262	0.056533420205	2.839288185267	
154000	181.101145	1	5.289087230257	0.078874448643	4.075670666986	
155000	179.321172	1	5.298614439309	0.056489067383	2.842642041266	
156000	179.131201	1	5.281472788508	0.061301629449	3.087104389304	
157000	180.131038	1	5.298680743668	0.066604074972	3.396363714444	
158000	179.138835	1	5.284949234644	0.055320692602	2.776427363585	
159000	177.644726	1	5.308972749332	0.064911043337	3.224549096029	
160000	179.291536	1	5.280185940370	0.067678032847	3.422901909918	
161000	180.720862	1	5.291574064354	0.068858261401	3.535288603088	
162000	180.865475	1	5.285094403895	0.083476613866	4.306814013965	
163000	176.466808	1	5.307394631537	0.048265070397	2.340621297252	
164000	178.399176	1	5.281227365825	0.054382767530	2.706633587567	
165000	181.484096	1	5.289934403493	0.090584384937	4.707728446582	
166000	181.066297	1	5.301643717094	0.131867681310	6.843119125440	
167000	181.441888	1	5.286112942890	0.104976616235	5.460971708388	
168000	178.950496	1	5.296057259124	0.051403249330	2.566876058118	
169000	179.591672	1	5.300992435889	0.063871911093	3.235601848548	
170000	180.156103	1	5.281954946593	0.078082734913	3.995538975606	
171000	181.612564	1	5.289809125273	0.097033433278	5.053035613488	
172000	181.026310	1	5.297067677971	0.082462484920	4.260700528286	
173000	181.658758	1	5.287136507379	0.113514083495	5.921255823625	
174000	181.719989	1	5.286104325006	0.134951762188	7.049934778237	
175000	179.600630	1	5.291170558643	0.055256911676	2.786429841069	
176000	178.634456	1	5.281109979710	0.056709362644	2.833891350285	
177000	180.380116	1	5.289408684723	0.064452565497	3.292339090019	
178000	180.123170	1	5.284100800791	0.069011105371	3.521728037977	
179000	181.767799	1	5.297334948086	0.135224695555	7.067638947960	
180000	182.205439	1	5.290025197190	0.175927330489	9.241703065829	
181000	181.172027	1	5.284783021878	0.098911831599	5.128916342580	
182000	174.817739	1	5.312220810951	0.047275437814	2.250227232245	
183000	180.462071	1	5.289661402158	0.065469181576	3.348417558908	
184000	178.249717	1	5.309136177074	0.080359276365	4.035025082410	
185000	181.790234	1	5.289779360713	0.108694287819	5.675708363813	
186000	177.267242	1	5.308865932790	0.059002848079	2.911139307483	
187000	181.352660	1	5.289039890337	0.087041092279	4.515430772800	
188000	179.616470	1	5.293611241702	0.055558383314	2.802666649212	
189000	181.178923	1	5.297626465618	0.090472926953	4.687381160023	
190000	180.156529	1	5.301572374405	0.076903359412	3.934190873451	
191000	181.507430	1	5.293275965456	0.090820415637	4.721247066306	
192000	180.834540	1	5.295762487177	0.074095016595	3.814231976385	
193000	181.130816	1	5.296031261907	0.082642937502	4.274686043386	
194000	179.950816	1	5.284374668817	0.065498417017	3.332438759714	
195000	180.875098	1	5.297817373042	0.080420120802	4.147265101146	
196000	181.267454	1	5.299074980177	0.106284333415	5.519814848555	
197000	180.510711	1	5.281579561494	0.093922254077	4.835313285210	
198000	180.828847	1	5.288261183235	0.073540197714	3.784918977877	
199000	180.134070	1	5.281275169921	0.081535837683	4.174161720372	
200000	180.994455	1	5.285646063822	0.085411427721	4.413773097734	
201000	178.998193	1	5.305661252545	0.071937709108	3.632376116769	
202000	179.927039	1	5.281798302771	0.073256262993	3.735534094295	
203000	181.421896	1	5.288756512061	0.090534664410	4.702156576364	
204000	181.378203	1	5.294010586051	0.086696827137	4.498511295897	
205000	180.493667	1	5.300272780635	0.079689732068	4.093132432870	
206000	179.486743	1	5.282389243686	0.063611909538	3.218602186330	
207000	181.993134	1	5.292636079499	0.124586430381	6.524070185263	
208000	181.542129	1	5.290210535027	0.092727417161	4.823166042546	
209000	180.018465	1	5.290914665671	0.059328686297	3.012153615601	
210000	181.275810	1	5.290095258930	0.082648833372	4.281286380020	
211000	180.484643	1	5.282476269742	0.085174572723	4.378692243901	
212000	181.281793	1	5.287177207277	0.089951502955	4.664908811969	
213000	181.102816	1	5.297834251857	0.088338807226	4.572007857826	
214000	179.870802	1	5.292854991610	0.057765583349	2.925756049740	
215000	180.948663	1	5.283120785746	0.101845988624	5.270534585002	
216000	182.138104	1	5.291072181675	0.148345022194	7.784632954279	
217000	180.427110	1	5.291485435086	0.064258759065	3.283764438004	
218000	181.087423	1	5.297177436756	0.084911432816	4.391728771566	
219000	178.649600	1	5.280140121168	0.059027370989	2.954308378895	
220000	180.071791	1	5.281239608805	0.079873548054	4.085179082442	
221000	181.075501	1	5.296244040359	0.081486196078	4.211630429406	
222000	181.890526	1	5.287700413514	0.135502134906	7.090925011174	
223000	177.588094	1	5.276066720907	0.059169242755	2.929332593852	
224000	179.510843	1	5.278842498285	0.080091288004	4.073214977378	
225000	181.817218	1	5.288270408935	0.119484255113	6.244497367430	
226000	178.629398	1	5.298087778940	0.050529632835	2.512774714393	
227000	179.384649	1	5.304261808487	0.072514753497	3.676583158832	
228000	181.149842	1	5.297312515526	0.087786040729	4.545214559527	
229000	180.901435	1	5.297525632863	0.080183683961	4.135991446043	
230000	180.681286	1	5.287441482799	0.071842469597	3.690306129442	
231000	180.952127	1	5.297171326582	0.080516267664	4.155547422648	
232000	181.955357	1	5.295667244007	0.139825881363	7.322782525074	
233000	181.233382	1	5.286385002551	0.091445594297	4.740954478290	
234000	181.096684	1	5.284874019948	0.094123989470	4.874584999823	
235000	180.212923	1	5.289636896552	0.062080914061	3.162520665032	
236000	181.159462	1	5.296685567869	0.085666624971	4.434540773903	
237000	181.695701	1	5.293440434358	0.100756231028	5.253089276388	
238000	178.149333	1	5.304691843098	0.055962348128	2.781149870716	
239000	180.116946	1	5.303347612569	0.088040577463	4.511136886789	
240000	180.324073	1	5.290831386589	0.062993930367	3.214012167680	
241000	181.732784	1	5.289355292025	0.105892037231	5.525131270874	
242000	180.317036	1	5.292828223998	0.062849563660	3.206212026800	
243000	178.797432	1	5.279656660838	0.062143375477	3.120021221535	
244000	180.656692	1	5.297276751280	0.073285755342	3.764964458074	
245000	181.192518	1	5.291928642497	0.079217751861	4.097492521947	
246000	177.627806	1	5.277642856981	0.055025363365	2.718013329460	
247000	179.889098	1	5.282630434070	0.069287196530	3.527680332424	
248000	181.550754	1	5.293793571219	0.093610920287	4.870030420325	
249000	181.146332	1	5.297944383698	0.090734118254	4.699518076647	
250000	180.482879	1	5.290878607209	0.065187490327	3.334360294717	
251000	181.670439	1	5.293138746503	0.098741518024	5.145820298993	
252000	180.163574	1	5.291402375998	0.060881869157	3.098102181536	
253000	181.413418	1	5.289514005295	0.088422275789	4.590788028757	
254000	181.915020	1	5.287972612547	0.135710465258	7.103614590912	
255000	181.314328	1	5.286543483288	0.094446169332	4.902209505848	
256000	180.628045	1	5.294498790941	0.068398573998	3.507833005522	
257000	180.515453	1	5.282733303290	0.084552164348	4.347621008490	
258000	180.463499	1	5.282038857569	0.087604705184	4.504301672930	
259000	178.577665	1	5.284937225589	0.051054991320	2.538765007742	
260000	181.484879	1	5.284641337220	0.129406085795	6.743121149967	
261000	178.597574	1	5.275300054731	0.084442586451	4.258285452855	
262000	181.762185	1	5.291054573389	0.103831154700	5.418381165882	
263000	180.792726	1	5.287837790983	0.073466925575	3.779685212765	
264000	179.618258	1	5.290380199458	0.055569991903	2.803326160636	
265000	181.227316	1	5.291061327312	0.080396124774	4.160860440982	
266000	181.015975	1	5.282487009629	0.117340086921	6.082601641164	
267000	180.422392	1	5.282923755255	0.080416696009	4.128067259981	
268000	180.768933	1	5.285093598774	0.080454079217	4.144573408941	
269000	180.970442	1	5.298003052639	0.084193930848	4.348961179346	
270000	182.043854	1	5.294832898675	0.145497722452	7.627568759561	
271000	180.615561	1	5.281122823679	0.106616036848	5.500921149403	
272000	177.336497	1	5.304822582030	0.049686520434	2.435518901490	
273000	178.324896	1	5.301530278265	0.051881193139	2.574936123660	
274000	180.225042	1	5.288124148937	0.063420633845	3.233088073110	
275000	181.219337	1	5.287044603085	0.087929518668	4.555938084714	
276000	177.987702	1	5.307275757540	0.062120306095	3.092933660228	
277000	180.293437	1	5.289651131142	0.063109244164	3.219043621589	
278000	179.133530	1	5.279844723429	0.066372895265	3.349872547868	
279000	180.399020	1	5.289282508907	0.064814812031	3.311964634093	
280000	181.901040	1	5.294417897209	0.120928864444	6.325730726335	
281000	181.329213	1	5.289604224364	0.085113658142	4.413125579416	
282000	181.491336	1	5.295618621080	0.095986612044	4.991887215426	
283000	180.271483	1	5.295899783691	0.064246532505	3.277884139448	
284000	181.408061	1	5.293005006003	0.086547447901	4.492020638794	
285000	180.245065	1	5.292646159721	0.061893730714	3.153755646025	
286000	180.429173	1	5.295105423478	0.065736650997	3.361305186720	
287000	178.898850	1	5.278234389331	0.069359410878	3.495865177496	
288000	181.652902	1	5.291887119817	0.096847474395	5.045314022682	
289000	181.036322	1	5.287879517424	0.079383979071	4.099716357272	
290000	179.486161	1	5.303567291291	0.071140956590	3.609244175801	
291000	178.437631	1	5.307814908431	0.073480620016	3.690717771691	
292000	181.503356	1	5.296331310859	0.100032114623	5.204901093419	
293000	179.526438	1	5.277954624780	0.089366574804	4.552628951253	
294000	178.908088	1	5.306173988716	0.073108931761	3.689337980045	
295000	179.159498	1	5.293099865618	0.051868767102	2.596837757241	
296000	177.945553	1	5.303577051290	0.052037084891	2.572802233141	
297000	180.481930	1	5.301914022391	0.090257029371	4.643215156690	
298000	180.137670	1	5.284260379566	0.068832803584	3.512946623036	
299000	177.880953	1	5.300721617032	0.048125095033	2.368541567312	
300000	181.075240	1	5.289815257968	0.077241904156	3.988900747519	
301000	181.439791	1	5.289187764047	0.090202281886	4.685545646630	
302000	179.843086	1	5.292631254131	0.057458855409	2.908857301749	
303000	181.284122	1	5.284524393114	0.109403332991	5.683950475462	
304000	179.684251	1	5.282710566554	0.065623778681	3.329865170852	
305000	180.391374	1	5.299961775958	0.075566650910	3.873862798282	
306000	181.476705	1	5.296673472237	0.100398880091	5.222747878897	
307000	181.368859	1	5.291414754343	0.084741542178	4.395341846806	
308000	180.504368	1	5.285384689991	0.072865375311	3.737145750338	
309000	180.639076	1	5.288909883696	0.068976407930	3.538529344016	
310000	180.862606	1	5.287710300659	0.075285929066	3.877770478792	
311000	182.134321	1	5.292121849955	0.146000122256	7.660934245269	
312000	180.638555	1	5.303557745868	0.131209702419	6.779643311631	
313000	181.090483	1	5.287637968176	0.081561622753	4.216227165220	
314000	179.902355	1	5.280049548985	0.082991184349	4.239795798688	
315000	181.033024	1	5.294140903881	0.076403797386	3.943196718505	
316000	181.472041	1	5.287022081371	0.100387069154	5.221882442738	
317000	180.806847	1	5.291567394411	0.070426423316	3.620730894226	
318000	179.992982	1	5.296298012360	0.061031365792	3.100485040191	
319000	181.066144	1	5.284122504918	0.098608530106	5.107584466540	
320000	180.944963	1	5.296510532696	0.078420142703	4.045395238202	
321000	180.551352	1	5.289815115721	0.066739166219	3.418098857795	
322000	181.613455	1	5.291146245983	0.095073894303	4.950055080853	
323000	181.187525	1	5.287030197179	0.086760780396	4.493187676783	
324000	181.625769	1	5.292990103586	0.096100332993	5.004647768929	
325000	181.803058	1	5.287755803126	0.122604908672	6.407545924360	
326000	181.641459	1	5.291768156906	0.096245253433	5.013062089108	
327000	178.759646	1	5.299484632960	0.052704216648	2.629513759236	
328000	181.043893	1	5.297647164794	0.085253983943	4.407737012195	
329000	180.879984	1	5.290194540860	0.072425182663	3.728380214447	
330000	181.116552	1	5.291365004179	0.077263552459	3.991713646701	
331000	180.283048	1	5.290601739656	0.062532449000	3.188472434223	
332000	180.053186	1	5.288811781112	0.060683259097	3.084184196636	
333000	180.749311	1	5.297274394276	0.075403599117	3.879463348492	
334000	180.028452	1	5.281377300914	0.077832572390	3.977358454747	
335000	180.257969	1	5.298798450618	0.069060561669	3.529167759349	
336000	181.007127	1	5.291942954666	0.074559785515	3.845351000286	
337000	180.343793	1	5.302753535334	0.092107259916	4.732877804454	
338000	180.536762	1	5.293395319138	0.066168429771	3.387660097514	
339000	179.201013	1	5.293447443985	0.052221700265	2.616421792267	
340000	181.447383	1	5.291417306167	0.087609053015	4.549620949305	
341000	180.110903	1	5.283825710456	0.069576811090	3.550791837848	
342000	178.919452	1	5.289451942066	0.050605988037	2.524410928719	
343000	180.766147	1	5.284211006353	0.084509772141	4.356467664905	
344000	175.406821	1	5.275956213859	0.044026570166	2.098888622449	
345000	181.468567	1	5.291552990879	0.088397058634	4.592025206978	
346000	179.498013	1	5.292881843090	0.054404171930	2.738860184346	
347000	179.132838	1	5.305817242435	0.076256131095	3.860074891206	
348000	181.125645	1	5.301306765195	0.130791549483	6.791084353341	
349000	180.342184	1	5.281483072900	0.087311689682	4.483534963008	
350000	180.558552	1	5.288651685273	0.067868524445	3.477561620205	
351000	180.766537	1	5.293085479468	0.069918161431	3.592571674002	
352000	180.818013	1	5.283963754249	0.087897913440	4.535816187619	
353000	180.720128	1	5.298089384786	0.077056696387	3.964832799423	
354000	181.346793	1	5.291541295405	0.083955404086	4.353046977626	
355000	179.241800	1	5.303707844278	0.067108459959	3.391677508777	
356000	179.849296	1	5.302896932634	0.076052132733	3.877741714894	
357000	179.857247	1	5.288800725380	0.058538722939	2.965817563149	
358000	179.065098	1	5.303594722927	0.063866244554	3.217854324990	
359000	180.963135	1	5.289003560496	0.075483234391	3.892094345711	
360000	181.466826	1	5.292139577245	0.088318879254	4.587834420704	
361000	180.405279	1	5.301753182852	0.085821184621	4.408830848230	
362000	181.454176	1	5.287149615938	0.098580656766	5.126161935113	
363000	180.554354	1	5.285554881357	0.073469841129	3.770667863549	
364000	180.655145	1	5.293430474957	0.068107655746	3.493544731423	
365000	180.560148	1	5.289870140311	0.066842947706	3.423849155361	
366000	180.583319	1	5.288544868137	0.068408700216	3.506759917025	
367000	180.544985	1	5.281394038780	0.097906700313	5.044287819292	
368000	180.879617	1	5.287570049604	0.075979798212	3.914821682901	
369000	181.519793	1	5.290561252850	0.091230978224	4.743420992995	
370000	179.320272	1	5.303745356118	0.068678229093	3.475701887768	
371000	180.330603	1	5.293922181210	0.063446579355	3.237955074079	
372000	180.458227	1	5.285976306060	0.070456172437	3.609422172499	
373000	180.081658	1	5.283910016637	0.068805339074	3.509503041520	
374000	179.780520	1	5.282046410176	0.069326721838	3.525821934107	
375000	181.822097	1	5.291110488767	0.108085223545	5.645491204753	
376000	179.724044	1	5.292601656583	0.056328011523	2.846100819267	
377000	181.320096	1	5.290693879562	0.083499906774	4.327935412737	
378000	180.427642	1	5.286246544019	0.069311199585	3.548407100249	
379000	177.070877	1	5.312650584812	0.085158872655	4.228924684483	
380000	181.158488	1	5.287168095887	0.085210071430	4.410554728643	
381000	180.389654	1	5.281225638397	0.091705028977	4.714164376755	
382000	179.830864	1	5.302674938204	0.074398399140	3.791180694936	
383000	180.787118	1	5.302693474343	0.124366035439	6.434020950155	
384000	177.126298	1	5.309281605794	0.058904813482	2.901901740059	
385000	181.911504	1	5.295177543351	0.127725235752	6.683728211139	
386000	179.667549	1	5.285119516204	0.060382203997	3.056249329692	
387000	180.616242	1	5.286164005465	0.073210976334	3.759499066053	
388000	180.937302	1	5.288095528568	0.076337826118	3.935899091346	
389000	181.067085	1	5.288711939135	0.078565173974	4.058030114380	
390000	180.622462	1	5.299566399320	0.080098086742	4.119820948066	
391000	181.330406	1	5.288678445984	0.087042099158	4.514466334724	
392000	178.689878	1	5.296818777576	0.050094131018	2.491657037888	
393000	181.467935	1	5.288773912950	0.092543734843	4.809902025373	
394000	180.788634	1	5.289019999398	0.071664932997	3.685036948461	
395000	178.520839	1	5.296501005565	0.048897523335	2.424879812335	
396000	180.051179	1	5.286177250242	0.063551495298	3.234159603969	
397000	181.696787	1	5.290111650584	0.101226211447	5.277860072675	
398000	181.478680	1	5.293797998097	0.090355385730	4.695435558951	
399000	178.952346	1	5.275683850095	0.094854636371	4.807512512418	
400000	180.497244	1	5.303475781906	0.112874452288	5.819250301906	
401000	180.810685	1	5.287971443552	0.073624510592	3.788639124945	
402000	181.353258	1	5.290626775925	0.084674168545	4.391106568924	
403000	180.635760	1	5.285747958162	0.074754474017	3.841023346847	
404000	179.613714	1	5.277993290476	0.092963342675	4.742221940792	
405000	181.013449	1	5.294147901320	0.075931730644	3.917632770661	
406000	181.367198	1	5.294207002716	0.086623302361	4.494147353473	
407000	180.461624	1	5.287568415041	0.067620686884	3.461136128436	
408000	180.746788	1	5.283654750550	0.087094238720	4.490588972480	
409000	179.760545	1	5.303151876736	0.075240397004	3.832143411948	
410000	181.178705	1	5.289256987201	0.080817441840	4.180931269005	
411000	180.128702	1	5.303337779443	0.088433558945	4.532063223072	
412000	180.046995	1	5.294344808003	0.060150838950	3.056108897889	
413000	181.688598	1	5.295735264163	0.109244955695	5.698828937989	
414000	180.991056	1	5.287078888373	0.080130455408	4.136966494212	
415000	178.611678	1	5.308509520218	0.085935139935	4.335238609205	
416000	181.623294	1	5.287206373762	0.109826116502	5.725589851874	
417000	180.957325	1	5.292867781411	0.073665065728	3.796432849012	
418000	181.441600	1	5.284806855353	0.120624248907	6.280635824194	
419000	180.402854	1	5.293241670578	0.064133904790	3.276401357494	
420000	180.133525	1	5.293156044714	0.060664572705	3.085758557867	
421000	179.798732	1	5.284298949967	0.063481695199	3.222144767436	
422000	180.485065	1	5.301113042749	0.084215080531	4.328717297619	
423000	179.613609	1	5.293860766515	0.055607141759	2.805134982325	
424000	176.947577	1	5.306113465274	0.049186386989	2.399893414872	
425000	180.359107	1	5.284234934530	0.073252683544	3.751836267313	
426000	181.712704	1	5.288157085176	0.110367636706	5.759196422073	
427000	181.227354	1	5.291432661519	0.080260072122	4.153713902285	
428000	180.335070	1	5.281952786896	0.083520609816	4.286001261088	
429000	179.938641	1	5.292317358152	0.058386781037	2.960353894075	
430000	182.003518	1	5.288626787132	0.142667365301	7.475705235407	
431000	181.551548	1	5.289313316744	0.095074867287	4.947012170606	
432000	180.746859	1	5.289871930533	0.070052471444	3.598896420645	
433000	181.663880	1	5.289025168530	0.102429079450	5.339332587291	
434000	181.507779	1	5.291515811284	0.090012438243	4.678787921137	
435000	180.482675	1	5.296712818895	0.068722782631	3.519598671357	
436000	180.807261	1	5.298187360019	0.079780772851	4.110954696624	
437000	180.963564	1	5.298257826352	0.085092592697	4.395703041639	
438000	179.434658	1	5.303426216767	0.069457558775	3.520156303076	
439000	181.355898	1	5.292796736350	0.084528049994	4.383545160944	
440000	181.423521	1	5.294835790330	0.090234517836	4.686467986598	
441000	181.065631	1	5.296596845773	0.082198566357	4.248562871260	
442000	178.308644	1	5.285039818903	0.049270084202	2.438861830319	
443000	181.538687	1	5.295855115266	0.099662010219	5.187322528843	
444000	181.016898	1	5.287896302168	0.078808955646	4.068748643022	
445000	181.586754	1	5.287050538975	0.108122712141	5.634093101670	
446000	180.668498	1	5.298801282169	0.078194906242	4.022269895653	
447000	180.352908	1	5.296888891074	0.066814157631	3.415085400625	
448000	180.384144	1	5.285672448935	0.069759873968	3.570291441497	
449000	180.338822	1	5.286712117652	0.066943484559	3.421360179483	
450000	181.159833	1	5.292027798838	0.078332793289	4.049648912032	
451000	181.474571	1	5.291529697045	0.088642890483	4.605228015303	
452000	178.550938	1	5.275818502532	0.077546357018	3.903372631817	
453000	180.516053	1	5.283119729911	0.082224088050	4.226271588613	
454000	181.036824	1	5.298404995449	0.088622780679	4.583820157310	
455000	181.765551	1	5.290784127607	0.104425925572	5.449849228529	
456000	181.248077	1	5.290957145237	0.081062766910	4.196765990268	
457000	181.028012	1	5.290370210655	0.075582633701	3.899884181507	
458000	180.326868	1	5.295080862293	0.064212066861	3.277942167829	
459000	178.956076	1	5.301025093718	0.056457344509	2.830257920991	
460000	181.558014	1	5.294978895995	0.097122980942	5.054958629294	
461000	181.517927	1	5.295572090511	0.097212755761	5.057628305034	
462000	179.964352	1	5.302464095672	0.076613347060	3.911441983128	
463000	181.290895	1	5.300402304010	0.130412386575	6.782559562008	
464000	179.311924	1	5.295641178968	0.053861754963	2.705228163430	
465000	179.922774	1	5.289834817887	0.058666348837	2.974508483804	
466000	180.302192	1	5.284289234286	0.071878885113	3.677963513929	
467000	180.757184	1	5.299636569193	0.084821503360	4.372357972156	
468000	181.980374	1	5.291244914013	0.122918246875	6.435462597918	
469000	180.967328	1	5.293835760669	0.074531984602	3.842333701410	
470000	180.024764	1	5.300264626835	0.068863623453	3.510499971113	
471000	180.154589	1	5.300506144751	0.072230295512	3.690745797516	
472000	181.209081	1	5.293207007875	0.080201045060	4.149842648129	
473000	180.648286	1	5.287567071836	0.070969818199	3.643348586809	
474000	178.037624	1	5.288635835598	0.045999358505	2.261798950154	
475000	180.562521	1	5.288131418849	0.068558263473	3.513851940756	
476000	179.586690	1	5.282302616545	0.065289390503	3.309153413619	
477000	179.244692	1	5.285263404470	0.055890048346	2.809169318048	
478000	181.005050	1	5.290667643615	0.074852940798	3.860663198363	
479000	175.105190	1	5.274958742996	0.043947985587	2.088112475207	
480000	180.405872	1	5.298989125805	0.072504933178	3.714565797274	
481000	177.951612	1	5.292612385766	0.045112557639	2.213500705812	
482000	181.386451	1	5.285301550968	0.108618543741	5.648708316559	
483000	179.131443	1	5.290169138733	0.051825597800	2.593820288399	
484000	179.072752	1	5.277904132938	0.075027483502	3.794422512402	
485000	181.114903	1	5.283190334985	0.114043682729	5.916586663511	
486000	180.793855	1	5.287800147896	0.073558662413	3.784537713041	
487000	179.292698	1	5.292457466868	0.052762895308	2.647241624134	
488000	181.547506	1	5.286993943099	0.105594889640	5.499233462513	
489000	181.270079	1	5.286118725254	0.094652325166	4.910823522540	
490000	180.364334	1	5.286518074593	0.067695748538	3.461619633864	
491000	180.294080	1	5.302160754165	0.084791964008	4.350346985008	
492000	179.325174	1	5.277358657426	0.088018965300	4.474000147686	
493000	181.159791	1	5.298771430679	0.096750133321	5.015164915363	
494000	180.428180	1	5.297217044906	0.068660026845	3.514354296152	
495000	180.773788	1	5.302676633965	0.122337491412	6.327693095176	
496000	178.170653	1	5.278510355874	0.058099933538	2.891965785477	
497000	181.758824	1	5.288808532522	0.110377194067	5.762373456740	
498000	178.808041	1	5.288922836058	0.050079357692	2.493974848318	
499000	179.815858	1	5.286474095700	0.060217897492	3.052339858714	
500000	180.047919	1	5.291073652157	0.059617539031	3.028203500319	
501000	180.870548	1	5.282780227153	0.100828224425	5.213303305701	
502000	179.126139	1	5.304436775208	0.068143980788	3.441195950298	
503000	180.862968	1	5.294478879170	0.072883031150	3.751758165899	
504000	181.531997	1	5.298903486567	0.130368687498	6.796714658604	
505000	181.497858	1	5.299481913585	0.138627404918	7.226544708965	
506000	179.848189	1	5.299988610946	0.065170823132	3.311860690805	
507000	181.768111	1	5.296133937104	0.119633106818	6.249232788114	
508000	180.555123	1	5.284464308638	0.077058440792	3.958276194666	
509000	180.299549	1	5.286441126143	0.066774877575	3.411165356105	
510000	181.917984	1	5.287230115021	0.149287228411	7.816942422730	
511000	178.891840	1	5.288026450778	0.051003522666	2.544439121661	
512000	180.605757	1	5.295063091725	0.068576069884	3.516339047871	
513000	175.138455	1	5.316394129914	0.074011508084	3.594826418463	
514000	180.670962	1	5.287801860836	0.071024986656	3.647083098067	
515000	179.789227	1	5.287467070916	0.058866678827	2.980884053587	
516000	180.688430	1	5.301173948838	0.093051560447	4.798623751776	
517000	180.401227	1	5.285926587489	0.069505657212	3.557619839480	
518000	182.151469	1	5.293269552700	0.153811933179	8.073382739243	
519000	181.144347	1	5.298074333722	0.091371652877	4.732815860729	
520000	180.626586	1	5.297530000676	0.073241943454	3.761516325586	
521000	178.882402	1	5.297184208024	0.051605524082	2.575602131927	
522000	181.006116	1	5.298555932371	0.088206806537	4.560627383218	
523000	181.400421	1	5.285742507449	0.105269393929	5.474032589313	
524000	180.007416	1	5.303101742404	0.081956795176	4.190645159898	
525000	180.498045	1	5.293289942320	0.065532272489	3.352961103101	
526000	180.340883	1	5.283033098170	0.077583545594	3.977033554420	
527000	182.000881	1	5.289573068626	0.132638905842	6.948204903255	
528000	180.463782	1	5.285156518918	0.072647698075	3.724222362935	
529000	180.820934	1	5.289485902660	0.071816832451	3.694221282354	
530000	181.751797	1	5.287239342020	0.122145049248	6.380102398462	
531000	181.271639	1	5.297794444528	0.095842830796	4.973290844201	
532000	181.445371	1	5.296384696006	0.097016036525	5.043601251486	
533000	180.998832	1	5.292504834762	0.074459589451	3.839764963278	
534000	181.121934	1	5.286821233913	0.085138456717	4.405167072656	
535000	179.630753	1	5.293008054134	0.055549038858	2.802592880018	
536000	180.492617	1	5.292059997425	0.065175971052	3.334089071168	
537000	179.728315	1	5.279691457904	0.080195882959	4.087639281319	
538000	181.089800	1	5.296815206222	0.083688687688	4.327739442379	
539000	181.019952	1	5.290181855277	0.075536516365	3.897143036940	
540000	180.376633	1	5.289873202354	0.064108777407	3.274202671073	
541000	181.375416	1	5.287654858047	0.092154489951	4.784977130991	
542000	180.539463	1	5.294501325791	0.066920954571	3.427213992092	
543000	181.505728	1	5.296229517249	0.099622216037	5.183508991943	
544000	181.580068	1	5.289849743734	0.095238469049	4.957037318817	
545000	179.468340	1	5.284578515840	0.058997299341	2.977830950014	
546000	179.206098	1	5.283882846901	0.057372452680	2.885251853968	
547000	179.689669	1	5.296543059910	0.057910086294	2.927835235239	
548000	180.121308	1	5.281927512750	0.077300265410	3.953428613343	
549000	180.490933	1	5.292349253342	0.065175490353	3.334006292889	
550000	175.712620	1	5.314866223714	0.071079958407	3.469650503794	
551000	180.965234	1	5.289851919348	0.074554150060	3.843415251839	
552000	179.326497	1	5.289311315488	0.053531579896	2.688378599451	
553000	180.714603	1	5.296357082925	0.072569455372	3.729658555664	
554000	180.323173	1	5.291725979421	0.062831202143	3.205451626068	
555000	181.290146	1	5.287222646059	0.090121703984	4.674232036326	
556000	181.611432	1	5.289547619992	0.097618563689	5.083735617603	
557000	179.355194	1	5.298771811415	0.057013424470	2.870990229664	
558000	180.338719	1	5.288166862316	0.064965527334	3.317810847109	
559000	181.289927	1	5.289864746530	0.083393385971	4.321016094331	
560000	179.267206	1	5.276352451494	0.101133803275	5.145335306645	
561000	181.232570	1	5.289613851966	0.081912438840	4.240736225807	
562000	179.912427	1	5.285534674109	0.062727061541	3.186510147739	
563000	179.889071	1	5.300855814419	0.068245751376	3.473465820387	
564000	180.847780	1	5.289387277093	0.072464964109	3.729243553669	
565000	180.736131	1	5.295588831513	0.071709558482	3.685403352583	
566000	181.407296	1	5.287093743597	0.096290406960	5.003592688422	
567000	178.951387	1	5.306178391404	0.074180870709	3.746158553239	
568000	178.803413	1	5.275856124136	0.085432656474	4.317925516667	
569000	180.930185	1	5.287318877447	0.077825333360	4.013609229880	
570000	181.132096	1	5.296923352130	0.085544990580	4.426934772737	
571000	180.985670	1	5.295150297835	0.076635287902	3.953444240936	
572000	178.635060	1	5.302461889634	0.055937797103	2.793932830379	
573000	181.285734	1	5.298465467598	0.101626426767	5.276983747895	
574000	178.105766	1	5.293055326677	0.045840329983	2.255135568505	
575000	181.159009	1	5.290803174968	0.078617753563	4.064583990526	
576000	178.761642	1	5.307988248028	0.085159165864	4.302087957198	
577000	180.642501	1	5.293323529951	0.067840618763	3.479085336981	
578000	179.543409	1	5.305944965477	0.092376900373	4.708624707970	
579000	181.852884	1	5.294013928323	0.114120539661	5.964728067013	
580000	179.255359	1	5.285445768435	0.055777960384	2.803635837901	
581000	180.656894	1	5.299795988876	0.082283993312	4.235443372935	
582000	181.119213	1	5.291575318144	0.077287308420	3.993069497239	
583000	180.612569	1	5.301310385616	0.090740053969	4.674525540307	
584000	181.371059	1	5.295989506842	0.091620819829	4.756756022054	
585000	180.636260	1	5.292087397785	0.067408888728	3.456214357254	
586000	181.316322	1	5.294217171722	0.084808936494	4.396542774162	
587000	178.777402	1	5.303189869225	0.058982279227	2.955877134430	
588000	180.735275	1	5.297800943007	0.076539901764	3.938395665355	
589000	180.826711	1	5.298443873830	0.081365556808	4.194699281569	
590000	181.935464	1	5.294741010410	0.127215551719	6.658538944546	
591000	180.183449	1	5.289148366171	0.062018372165	3.158286261132	
592000	181.354392	1	5.289647764587	0.085940987051	4.457720527511	
593000	180.560746	1	5.291003359793	0.066328167423	3.396871546863	
594000	181.000645	1	5.287370591765	0.079616457516	4.110420847094	
595000	182.015111	1	5.290975797727	0.127828781822	6.696136234303	
596000	179.854405	1	5.291705775772	0.057534821405	2.913176280786	
597000	181.066228	1	5.289899030797	0.076926136942	3.971956507615	
598000	177.884807	1	5.300826792445	0.048242938834	2.374753627119	
599000	180.850247	1	5.293491114639	0.071755322858	3.692097736499	
600000	180.184340	1	5.287639476223	0.063394119188	3.230348996079	
601000	180.321791	1	5.289802384800	0.063399280954	3.235183230791	
602000	179.050922	1	5.299220720476	0.054769317316	2.745182009832	
603000	179.947395	1	5.300043827481	0.066889215068	3.404846082552	
604000	179.675084	1	5.295868427252	0.057213671357	2.890986321378	
605000	179.756739	1	5.282544889774	0.067260029185	3.417497054313	
606000	179.755009	1	5.298487303695	0.060975012648	3.089954232123	
607000	179.855945	1	5.295981300599	0.059165670195	2.998579811139	
608000	179.769288	1	5.289915955173	0.057101083276	2.887912966197	
609000	180.950701	1	5.291373393889	0.073365816632	3.780465354613	
610000	180.931331	1	5.293579788930	0.073517856700	3.787700464416	
611000	180.325329	1	5.294999847610	0.064119889928	3.273061293349	
612000	180.900093	1	5.291759297695	0.072247092570	3.719795367644	
613000	180.485892	1	5.298366388558	0.072404367516	3.712339990740	
614000	181.104451	1	5.293652328440	0.077711428625	4.014743496956	
615000	180.973461	1	5.299386754988	0.091994690134	4.757219373661	
616000	181.349363	1	5.285471450215	0.104137602173	5.411934074587	
617000	180.338533	1	5.285861860408	0.068528647621	3.504265095637	
618000	181.162036	1	5.292774282495	0.078607751379	4.064183593997	
619000	181.106798	1	5.290224777686	0.077657380864	4.012000977821	
620000	176.549457	1	5.276391382930	0.049462362409	2.403974820505	
621000	180.523876	1	5.294147197782	0.066401781570	3.399448849374	
622000	181.300491	1	5.288999775659	0.085219893437	4.417420751520	
623000	179.963424	1	5.293477200569	0.058867019774	2.986268034045	
624000	181.279440	1	5.291456868551	0.081809895101	4.237364798507	
625000	180.449783	1	5.287640938282	0.067323381437	3.445147066935	
626000	181.550025	1	5.294049470684	0.094100645099	4.895735271157	
627000	180.263601	1	5.289719043944	0.062679673987	3.195550065230	
628000	179.638146	1	5.303076438874	0.072011160959	3.659987934391	
629000	179.900469	1	5.297939546217	0.061950000105	3.145534517940	
630000	180.646069	1	5.287811698062	0.070530734407	3.620258716877	
631000	181.820350	1	5.294194935411	0.111974813929	5.849958310738	
632000	181.560883	1	5.289333275689	0.095497725701	4.969702164956	
633000	178.362337	1	5.286345131519	0.048685893423	2.409817344617	
634000	180.730785	1	5.281190228432	0.115598650450	5.974626882778	
635000	179.717123	1	5.306454320271	0.114385865955	5.851555854916	
636000	180.995803	1	5.292539279067	0.074401047563	3.836572536177	
637000	181.224604	1	5.293236082997	0.080678109883	4.175560011280	
638000	181.356739	1	5.288690797894	0.088027010018	4.567398645484	
639000	181.796482	1	5.287737707067	0.122015136317	6.376144910821	
640000	177.955018	1	5.281721658164	0.050383321455	2.487499603142	
641000	181.330655	1	5.290034479915	0.084537391337	4.382914749561	
642000	178.712521	1	5.275774896898	0.083037535051	4.191289821384	
643000	181.364700	1	5.296255309091	0.092390923699	4.796866760517	
644000	179.509390	1	5.285465778933	0.058177903166	2.936356622589	
645000	180.180096	1	5.288310216171	0.062648427728	3.191172469617	
646000	180.883866	1	5.290455203882	0.072335703824	3.723831170201	
647000	181.125729	1	5.284175069733	0.101766893597	5.275819373488	
648000	181.937877	1	5.290455929254	0.120058889130	6.282308114860	
649000	179.171639	1	5.287688448108	0.053176123832	2.665487472888	
650000	180.075044	1	5.294014114702	0.060306490203	3.065146003653	
651000	178.867610	1	5.300829751328	0.055320315650	2.768599841219	
652000	180.656018	1	5.288123946029	0.070254034651	3.606124341505	
653000	179.835393	1	5.283769340269	0.065173512755	3.311566238446	
654000	180.759605	1	5.292281258638	0.069558069777	3.573420721138	
655000	180.270830	1	5.296617476868	0.065133787693	3.324308111946	
656000	181.939225	1	5.294373961631	0.125115616702	6.548366562041	
657000	178.859070	1	5.305184920530	0.066741408852	3.359472861645	
658000	181.557953	1	5.285552392086	0.122064657250	6.363470751456	
659000	181.140879	1	5.284790264632	0.097075804258	5.031248302949	
660000	180.234883	1	5.302187188086	0.082917887839	4.250310738754	
661000	181.416777	1	5.291030962115	0.086642126834	4.497393625856	
662000	180.065583	1	5.303809244167	0.090544651953	4.638605366928	
663000	180.543329	1	5.301746116163	0.091488020274	4.710197655918	
664000	178.609053	1	5.292579019668	0.048378751626	2.400041398239	
665000	180.527003	1	5.299654728400	0.077794392089	3.995577083270	
666000	181.659650	1	5.286668417799	0.118406323111	6.178056101065	
667000	180.592821	1	5.295176216341	0.068477320430	3.510697740657	
668000	181.834539	1	5.294145190145	0.113007702681	5.905111268506	
669000	181.097537	1	5.299371204834	0.098223367292	5.089062016715	
670000	181.249984	1	5.296196556523	0.087336145381	4.526220331954	
671000	182.228532	1	5.289511418040	0.196253619094	10.313320667170	
672000	181.376141	1	5.290847580028	0.085294922339	4.424750879508	
673000	181.407727	1	5.287890709727	0.092731447706	4.816830644768	
674000	179.856361	1	5.291249428414	0.057596870329	2.916484664532	
675000	180.340584	1	5.301934276869	0.084787228334	4.352151742340	
676000	178.215106	1	5.304968377351	0.057311639784	2.852661501053	
677000	181.723173	1	5.293551154852	0.102720831385	5.357867757107	
678000	180.470258	1	5.282842392968	0.082355647320	4.231165981625	
679000	180.287446	1	5.299197315189	0.070690006864	3.615344067546	
680000	179.936478	1	5.286457688835	0.061667555508	3.131939007696	
681000	180.031938	1	5.292500643793	0.059391739709	3.015875777014	
682000	181.178754	1	5.294783010568	0.081326134124	4.207642021449	
683000	181.122102	1	5.285745498573	0.089905996524	4.654995947681	
684000	179.113921	1	5.302202458198	0.060546203191	3.047365155519	
685000	180.557074	1	5.300381105076	0.082207182924	4.227148965496	
686000	180.494581	1	5.284318613715	0.076089668374	3.905251863357	
687000	181.197289	1	5.291909250871	0.079350034078	4.104640984704	
688000	180.332722	1	5.301386677481	0.080905833263	4.149782795206	
689000	179.944917	1	5.301749757158	0.072650896623	3.704735814082	
690000	181.104605	1	5.288090184707	0.080873964474	4.180753667578	
691000	181.700021	1	5.290943588603	0.100013227782	5.214244042744	
692000	179.371217	1	5.292487210169	0.053357360718	2.680517162615	
693000	180.600528	1	5.298124678623	0.074251159196	3.813319047728	
694000	179.130517	1	5.289667730638	0.051959207660	2.600779273821	
695000	181.781312	1	5.290891216048	0.105365875428	5.500158408100	
696000	180.069586	1	5.288095804659	0.061461452330	3.125445302492	
697000	180.309718	1	5.298677038284	0.069712054109	3.565079284254	
698000	180.346088	1	5.284875951898	0.071040507723	3.635820745516	
699000	180.236252	1	5.292651884707	0.061785294567	3.147786416534	
700000	180.995990	1	5.300754661720	0.106803785221	5.531845350225	
701000	181.341343	1	5.287305936809	0.092034729926	4.777045618134	
702000	179.154946	1	5.300749556069	0.057987634953	2.915722907959	
703000	180.557349	1	5.295280453179	0.067985839787	3.483667750948	
704000	181.411301	1	5.293717784250	0.087496585248	4.542049480680	
705000	179.925210	1	5.281919690025	0.072689353540	3.705990866144	
706000	180.438687	1	5.299540251118	0.075096488350	3.851181756105	
707000	180.132005	1	5.285387384210	0.066113236542	3.370758422440	
708000	181.326734	1	5.289961930406	0.084498074055	4.380674925382	
709000	181.437808	1	5.297387860430	0.102741750465	5.343571962318	
710000	181.714434	1	5.295561290260	0.110229826633	5.752056617910	
711000	178.741022	1	5.292699425012	0.049141684415	2.443259944672	
712000	180.151075	1	5.282045967481	0.077464757349	3.963184392675	
713000	180.976015	1	5.298188187680	0.085215032722	4.402667507827	
714000	181.774858	1	5.293120532850	0.105336424696	5.498251733338	
715000	181.330548	1	5.286675347601	0.094544158875	4.908151651328	
716000	180.595831	1	5.288942312777	0.068193306489	3.495916621769	
717000	180.454394	1	5.290432463287	0.064934942254	3.320145264540	
718000	181.943479	1	5.292478640610	0.118733334037	6.212920571996	
719000	181.076826	1	5.294872330518	0.078552700774	4.057777135623	
720000	180.901267	1	5.296038523453	0.076198471998	3.927150106869	
721000	181.333775	1	5.290652716563	0.083988600341	4.354217067156	
722000	180.937380	1	5.297649660632	0.081706596713	4.217274873413	
723000	179.755343	1	5.280000032747	0.078814887213	4.017227424972	
724000	180.147333	1	5.286290627241	0.064718645040	3.298397513898	
725000	181.146966	1	5.291324196612	0.078065900069	4.035100104877	
726000	180.090812	1	5.282501358566	0.073858711268	3.773141483363	
727000	180.054316	1	5.298906098550	0.065870598132	3.355409355996	
728000	180.702926	1	5.291395636786	0.068571183321	3.519577535363	
729000	179.755935	1	5.285715844630	0.060525706378	3.066527826058	
730000	181.420991	1	5.296510466099	0.096346791276	5.007243383149	
731000	178.785591	1	5.290701572153	0.049486343846	2.462415867819	
732000	179.689324	1	5.285732396766	0.059745599325	3.023708312940	
733000	180.675075	1	5.301215125565	0.092786232617	4.784147476010	
734000	180.465743	1	5.297805577394	0.070582952385	3.616331213606	
735000	180.844828	1	5.289343978141	0.072449394163	3.728314394878	
736000	181.306096	1	5.293103807283	0.083092075025	4.305892775412	
737000	180.687509	1	5.299124609854	0.080045567320	4.119798248737	
738000	180.040403	1	5.286549100995	0.062863585543	3.197842957355	
739000	178.963058	1	5.285323800060	0.053473149678	2.675179746148	
740000	180.853378	1	5.286698801862	0.077417458034	3.989109952934	
741000	180.366126	1	5.302125394770	0.087240063037	4.480896489000	
742000	181.822067	1	5.296403488165	0.129064891324	6.748079094683	
743000	179.956649	1	5.281557287562	0.075060613907	3.830460724029	
744000	180.187518	1	5.287539184891	0.063552949453	3.238767487812	
745000	180.468887	1	5.288578604934	0.066493122063	3.402321408311	
746000	179.439185	1	5.306842215612	0.101454540179	5.170765171209	
747000	180.353043	1	5.294918491018	0.064443410792	3.290945058548	
748000	181.270136	1	5.301126150251	0.149990346330	7.803003881214	
749000	176.121623	1	5.297122611253	0.039361734675	1.873972691184	
750000	180.877045	1	5.294075667155	0.072769370706	3.746331946106	
751000	177.912647	1	5.290952537395	0.044987123616	2.206040555976	
752000	179.289940	1	5.286363879453	0.055144407401	2.771586827104	
753000	181.832307	1	5.290915744194	0.109159928649	5.702608843468	
754000	180.703645	1	5.283770546884	0.084791378044	4.368413150600	
755000	181.377614	1	5.289539802665	0.086986095623	4.513682377746	
756000	181.532285	1	5.287628553407	0.100588468134	5.235630484649	
757000	181.226210	1	5.290672558490	0.080596378400	4.171334346206	
758000	180.950775	1	5.293541950356	0.073917688931	3.809441660615	
759000	180.535153	1	5.301179009874	0.086505848216	4.450316244522	
760000	181.015104	1	5.285318801484	0.087790175745	4.539235792333	
761000	178.479849	1	5.284684880115	0.050633613313	2.514250022581	
762000	181.071204	1	5.284531696974	0.095389710158	4.939536139392	
763000	180.768167	1	5.286775489452	0.075125120191	3.865621478355	
764000	177.719547	1	5.307127480963	0.058164960461	2.881829398734	
765000	180.534371	1	5.296769147232	0.069761390237	3.575854289538	
766000	181.245088	1	5.297050609715	0.090538713579	4.693968386061	
767000	180.335516	1	5.287416261653	0.065831503156	3.363046226849	
768000	182.067069	1	5.292046673010	0.134016413846	7.025318558311	
769000	181.847110	1	5.290107383502	0.112324121265	5.869906371049	
770000	181.344827	1	5.294916862169	0.087260455317	4.526593335188	
771000	181.190328	1	5.296665722640	0.086734535000	4.491938789607	
772000	181.010643	1	5.289712694966	0.075752502740	3.908112514336	
773000	181.910845	1	5.286691353418	0.161973543954	8.482316685611	
774000	179.666867	1	5.288106948415	0.057114203500	2.885539296597	
775000	180.107896	1	5.295810948880	0.061963726574	3.152972529566	
776000	177.749516	1	5.294076550116	0.044375905164	2.170358512466	
777000	179.234432	1	5.304065114637	0.068482904502	3.462546844746	
778000	180.905062	1	5.282902602698	0.101590534519	5.254890598699	
779000	180.521141	1	5.296089926155	0.068415128303	3.504867821226	
780000	180.683678	1	5.298130979165	0.076262573932	3.921819922546	
781000	179.940714	1	5.280606257390	0.080117260543	4.092388469212	
782000	181.559075	1	5.290842130391	0.092704618545	4.822793462391	
783000	181.539646	1	5.297265901257	0.109070850433	5.681155392578	
784000	181.142766	1	5.285058366043	0.095135772596	4.929816661430	
785000	180.098823	1	5.281076001196	0.081777928243	4.185243846757	
786000	181.549188	1	5.294569428256	0.095366892459	4.962240177219	
787000	180.743154	1	5.292849588887	0.069397861555	3.564413385198	
788000	178.839266	1	5.286795326574	0.051369103110	2.562111444039	
789000	178.643089	1	5.281680761182	0.055717983519	2.782771096195	
790000	178.474056	1	5.285430994352	0.049976852285	2.479917910187	
791000	180.560982	1	5.283362980209	0.082301820891	4.232254081293	
792000	181.447498	1	5.287940124605	0.094456264043	4.909338773266	
793000	180.678723	1	5.295849076623	0.070964382239	3.644195676011	
794000	180.590519	1	5.295657239565	0.069033974055	3.539790482935	
795000	179.972531	1	5.296128099923	0.060618501277	3.078234749805	
796000	180.842136	1	5.297752620194	0.079241038027	4.084154341326	
797000	177.953675	1	5.305294617356	0.055493988791	2.751384882833	
798000	180.792835	1	5.288985664692	0.071789210367	3.691713751432	
799000	180.246622	1	5.279855726050	0.101286175552	5.204330420953	
800000	179.361332	1	5.307260885992	0.105018090934	5.349767393265	
801000	178.856266	1	5.304644119865	0.064463335263	3.241797932306	
802000	179.734607	1	5.280080900582	0.077710704921	3.959177035853	
803000	177.466906	1	5.274104073139	0.066261850291	3.287453595410	
804000	179.958871	1	5.300575810062	0.068621517350	3.495523850198	
805000	179.490643	1	5.280292075581	0.070911003397	3.597496032897	
806000	179.187186	1	5.302551782822	0.062400248985	3.145886708444	
807000	181.319626	1	5.286845745586	0.093136097793	4.833767650721	
808000	176.854496	1	5.308822641666	0.054408320603	2.664754882140	
809000	181.812882	1	5.292513500897	0.107238577322	5.600431646402	
810000	181.294844	1	5.283479499465	0.129318820204	6.725704165298	
811000	181.764858	1	5.292602843089	0.103913766256	5.422872483063	
812000	179.352624	1	5.291237485529	0.053242388318	2.673984298164	
813000	181.992674	1	5.293506681080	0.127210272339	6.662089008059	
814000	179.545407	1	5.288065633188	0.056016563781	2.824557963836	
815000	180.928129	1	5.292420893993	0.072888351406	3.754530092345	
816000	179.914603	1	5.301434535282	0.070736327795	3.604016403847	
817000	181.203472	1	5.292059070629	0.079532824294	4.114502416400	
818000	179.701378	1	5.290207964151	0.056364426704	2.847338479544	
819000	180.252701	1	5.297643483452	0.066492910011	3.394785437079	
820000	179.309308	1	5.279425019457	0.071416595014	3.616985792468	
821000	179.150898	1	5.291825851933	0.051735939892	2.589659367409	
822000	180.851550	1	5.289725426073	0.072215035070	3.716272343543	
823000	181.624564	1	5.292642025443	0.095683684810	4.982678013857	
824000	181.713882	1	5.296145146140	0.114362358399	5.969091037763	
825000	180.323736	1	5.287325995670	0.065776318686	3.359751580111	
826000	181.541052	1	5.294921442740	0.096026385827	4.996483543884	
827000	178.115142	1	5.291302978422	0.045875292786	2.257184614768	
828000	179.589227	1	5.278425207470	0.086598657149	4.412664756447	
829000	181.144067	1	5.289462759161	0.079514278831	4.111047132815	
830000	179.767224	1	5.285947562033	0.060336497035	3.057003915278	
831000	181.022945	1	5.296010568370	0.079345345993	4.097133161916	
832000	180.119891	1	5.294789512182	0.061277100302	3.117409802448	
833000	179.425415	1	5.290514511433	0.053929920193	2.711990417992	
834000	180.638354	1	5.303507809622	0.129486131746	6.690182740364	
835000	180.085450	1	5.301197058537	0.073427940903	3.750509817909	
836000	180.809086	1	5.299594133871	0.086480164034	4.461339187472	
837000	179.547183	1	5.297469828771	0.057385605576	2.896141290075	
838000	179.744212	1	5.303924861801	0.079725712860	4.063950733734	
839000	181.595348	1	5.297601872841	0.117485681987	6.125785814236	
840000	181.241469	1	5.284275568258	0.109057063233	5.663400623557	
841000	180.238282	1	5.281736109854	0.081785598570	4.191570754420	
842000	180.591148	1	5.284586035389	0.077523685926	3.984038854662	
843000	180.582819	1	5.297658262155	0.072614576205	3.727011840365	
844000	180.918079	1	5.294085186068	0.073663109886	3.794812598208	
845000	179.595231	1	5.279999447674	0.074668903316	3.796100617822	
846000	179.668859	1	5.293198675653	0.055923438261	2.823301010303	
847000	181.296791	1	5.287813963740	0.088225887218	4.575066030155	
848000	181.012591	1	5.299616967145	0.095687407921	4.952173521310	
849000	180.740683	1	5.293769606200	0.069828812799	3.586935512966	
850000	180.304564	1	5.299827094174	0.073044922986	3.738910228889	
851000	179.386693	1	5.284535598124	0.058205026701	2.934048048083	
852000	178.034275	1	5.273933152561	0.080993379520	4.058486985256	
853000	181.163093	1	5.292965014595	0.078741538057	4.071254974400	
854000	182.056497	1	5.290025404346	0.138415116291	7.256004126408	
855000	178.210757	1	5.286185370038	0.047937054793	2.367001086044	
856000	180.668671	1	5.286281729018	0.074067794857	3.806368127992	
857000	181.114924	1	5.295735674042	0.081386772042	4.208099089577	
858000	179.634634	1	5.303861406319	0.076220251675	3.877984525640	
859000	180.654026	1	5.285079042848	0.077334914329	3.976716488139	
860000	180.130719	1	5.299232900811	0.067891392517	3.463567234338	
861000	181.859994	1	5.290290765106	0.112894686680	5.900679634212	
862000	179.738950	1	5.282385091878	0.067460360433	3.427294353599	
863000	181.221979	1	5.298600125878	0.098886084385	5.130154420612	
864000	180.809559	1	5.294487576359	0.071784221924	3.692081869730	
865000	180.876406	1	5.292634429316	0.071874819292	3.699356040583	
866000	180.474057	1	5.299566752118	0.076063963175	3.903094149184	
867000	180.584532	1	5.292118755689	0.066578778853	3.410846778195	
868000	178.978555	1	5.286129979257	0.052859083351	2.643600814285	
869000	180.899726	1	5.284320827135	0.088929000964	4.593471586973	
870000	179.972972	1	5.302840899366	0.079098846791	4.040865744046	
871000	178.947200	1	5.295685421524	0.051197462031	2.556042375612	
872000	180.182001	1	5.300784337070	0.073917139697	3.779693540183	
873000	181.627395	1	5.296799045043	0.112205178973	5.850698043917	
874000	180.178440	1	5.281756642370	0.079836967709	4.087704566316	
875000	181.121268	1	5.299309763000	0.099047431346	5.133381716681	
876000	180.885752	1	5.298301594212	0.082639812809	4.263910651742	
877000	181.029102	1	5.287621894835	0.079789744833	4.120697179802	
878000	180.419529	1	5.287733213183	0.066711404749	3.412034505811	
879000	179.740516	1	5.284037137930	0.063233680740	3.207292525848	
880000	179.665086	1	5.300801598438	0.064454107095	3.268349401711	
881000	180.801321	1	5.297306394537	0.076776081158	3.953412118494	
882000	179.336903	1	5.287215155152	0.054823098852	2.756160313702	
883000	180.807664	1	5.281096795334	0.127446949561	6.595553680658	
884000	179.975496	1	5.301148563165	0.070887106596	3.614107132713	
885000	179.554410	1	5.279937877914	0.074054964992	3.762733940333	
886000	180.518838	1	5.299238379981	0.075940570901	3.898427131822	
887000	181.089580	1	5.295959759793	0.081168047142	4.195543529110	
888000	180.090531	1	5.292149378853	0.060012009818	3.050206659422	
889000	178.685505	1	5.276658123551	0.074335128783	3.743938675515	
890000	180.391504	1	5.298701510778	0.071372521301	3.654857640010	
891000	178.880933	1	5.282282779534	0.056865387278	2.849239443015	
892000	180.765097	1	5.284040597313	0.085424933035	4.404233467223	
893000	181.335833	1	5.291443600660	0.083615056613	4.334677560116	
894000	180.897768	1	5.296628783147	0.077462660003	3.993279805125	
895000	179.398165	1	5.287230099383	0.055333273621	2.784568923936	
896000	178.249523	1	5.281802345594	0.052316862831	2.595487928731	
897000	179.890165	1	5.281505312105	0.073767256114	3.760682552017	
898000	177.349849	1	5.273914836062	0.065389663102	3.239147005503	
899000	180.899529	1	5.287597910802	0.076408068858	3.938069744695	
900000	181.456473	1	5.290220954690	0.088987204543	4.622481696873	
901000	181.981515	1	5.287759810684	0.152610205087	7.996507511930	
902000	180.077417	1	5.288818331070	0.060962859652	3.099595167695	
903000	177.897275	1	5.300746629075	0.048241451935	2.374988605761	
904000	180.880476	1	5.290477927132	0.072252557417	3.719338226413	
905000	180.707679	1	5.294127237167	0.069493416394	3.568134219294	
906000	181.515015	1	5.290375061251	0.091256497622	4.744533315212	
907000	181.497295	1	5.290910204919	0.089913144023	4.673071963549	
908000	177.524631	1	5.287371942835	0.044148925791	2.153345274656	
909000	181.082220	1	5.287722117010	0.081093142313	4.191301097128	
910000	178.301084	1	5.286095822174	0.048491078140	2.398120045097	
911000	180.979050	1	5.295469747057	0.077030373901	3.973905127997	
912000	181.060446	1	5.288622813263	0.078542709538	4.056577494365	
913000	180.458042	1	5.295287369420	0.066368047044	3.395389824479	
914000	180.681698	1	5.284758474217	0.079299276017	4.080547669888	
915000	180.205591	1	5.294904735223	0.062431280994	3.180635749301	
916000	180.848022	1	5.300427022764	0.094192162663	4.865911661267	
917000	178.032904	1	5.307783258390	0.065138105537	3.249061241187	
918000	180.596500	1	5.291823591059	0.066762553201	3.420906146815	
919000	179.651205	1	5.287411948713	0.057511569812	2.905844402101	
920000	181.416958	1	5.293335618552	0.087214390133	4.527479135675	
921000	179.907674	1	5.300153115170	0.066526527145	3.384560594179	
922000	178.210993	1	5.306764434901	0.063221461313	3.156625361598	
923000	180.963316	1	5.297951696963	0.083732738225	4.324499939440	
924000	180.464376	1	5.295377774924	0.066565658226	3.405965083113	
925000	180.474187	1	5.290678509592	0.065126407609	3.330860068891	
926000	181.582095	1	5.288603522590	0.099044698640	5.157163902136	
927000	180.422882	1	5.297624750489	0.069375204293	3.551582827465	
928000	181.727764	1	5.289467529563	0.105122709792	5.484407706915	
929000	178.598553	1	5.277395969288	0.068081493687	3.419448089148	
930000	180.400696	1	5.300598432526	0.078638077047	4.034443954479	
931000	181.075635	1	5.283758305462	0.102942696062	5.334593993479	
932000	180.020577	1	5.299041933060	0.065640122233	3.342219878318	
933000	181.711286	1	5.293592785906	0.102050777584	5.321993068665	
934000	180.614279	1	5.290721540300	0.067273608029	3.448340744526	
935000	180.999497	1	5.288996310600	0.076371872441	3.940176764088	
936000	179.852777	1	5.295523699358	0.058768130364	2.977684613816	
937000	179.024663	1	5.285850609243	0.053452842587	2.675837975635	
938000	181.222982	1	5.287918981842	0.085143809064	4.409960455093	
939000	179.735571	1	5.284708864983	0.061877439627	3.136417708319	
940000	177.234828	1	5.308109797044	0.056022372089	2.757932426078	
941000	179.004773	1	5.285384508954	0.053740005047	2.690250741951	
942000	180.185522	1	5.280245307470	0.092534857150	4.747490526783	
943000	180.362065	1	5.288655750170	0.064810982310	3.310508889490	
944000	181.695687	1	5.286636464119	0.122880883768	6.415115361397	
945000	181.947316	1	5.291685510090	0.118807657193	6.217070950117	
946000	179.460821	1	5.305901694573	0.088052303303	4.481868965350	
947000	181.193905	1	5.292019038818	0.079261488042	4.099848045013	
948000	180.116697	1	5.299862524025	0.069356560240	3.539514684356	
949000	181.629841	1	5.295811001564	0.105306043369	5.488627475948	
950000	177.874271	1	5.308376519819	0.065564291045	3.265564770803	
951000	178.957695	1	5.302998733015	0.060638370873	3.047235879117	
952000	180.660376	1	5.289456829727	0.068827605899	3.531495882905	
953000	181.173803	1	5.289763776852	0.079964844898	4.135952515487	
954000	180.932898	1	5.297008841015	0.079457834764	4.099282040703	
955000	180.201811	1	5.283785915686	0.071446524426	3.651649172603	
956000	181.431450	1	5.298281440854	0.110349278269	5.741949574700	
957000	181.656311	1	5.290273738311	0.098485985257	5.131651021036	
958000	180.164570	1	5.296314465305	0.063239405496	3.221596615309	
959000	179.860489	1	5.286703181603	0.060454543737	3.066114204462	
960000	180.991031	1	5.299014096739	0.090279963851	4.668389000176	
961000	180.715744	1	5.299360623538	0.081988602878	4.222537733534	
962000	180.607263	1	5.284760479461	0.077283017404	3.972113598640	
963000	180.712489	1	5.287633930455	0.072134535070	3.706787594754	
964000	179.581708	1	5.283140655333	0.063069446219	3.193515276935	
965000	179.637582	1	5.304542440769	0.081162793433	4.133885256441	
966000	181.359138	1	5.290087895448	0.085464026302	4.432874424670	
967000	182.155081	1	5.290130546108	0.158801607270	8.336224000302	
968000	178.617785	1	5.280120472020	0.058728535798	2.937886981346	
969000	179.942082	1	5.300915406057	0.069411012803	3.536038592697	
970000	180.017834	1	5.283082739719	0.070170687759	3.578355820603	
971000	178.075634	1	5.279738444376	0.054376250286	2.697199803010	
972000	177.862886	1	5.299052865003	0.046748140065	2.296567600106	
973000	177.822627	1	5.309963736223	0.076043913787	3.798116890831	
974000	181.635317	1	5.292038294022	0.095934774565	4.996423863365	
975000	179.407607	1	5.285292213499	0.057381496476	2.891747053786	
976000	179.749611	1	5.284670741024	0.062122446306	3.149650877761	
977000	179.197443	1	5.295582340547	0.052939595043	2.653847191201	
978000	180.420169	1	5.301188501555	0.082492273572	4.236134309701	
979000	181.369581	1	5.295228481562	0.089049596696	4.621695904261	
980000	182.023357	1	5.291995332156	0.127731662240	6.691580160222	
981000	179.728033	1	5.281330955185	0.071095733417	3.615820187346	
982000	180.344891	1	5.301450436398	0.081674014181	4.190298174908	
983000	181.293248	1	5.289494057907	0.084055824037	4.355959811105	
984000	181.190339	1	5.290592645295	0.079622342691	4.118656148636	
985000	180.765858	1	5.296218807878	0.073408443574	3.775585564447	
986000	181.720089	1	5.286798308887	0.123725189984	6.460998893524	
987000	179.247293	1	5.289103806286	0.053012151212	2.659019018705	
988000	180.108584	1	5.295098997681	0.061361645968	3.121474113748	
989000	180.447791	1	5.286026837879	0.070146550967	3.592842247550	
990000	179.705964	1	5.278805706494	0.087211298834	4.449549888074	
991000	178.190633	1	5.301099394104	0.050418215500	2.495464718693	
992000	181.106730	1	5.288723512489	0.079640353160	4.116105903375	
993000	180.585251	1	5.294353392366	0.067548652293	3.461739705684	
994000	179.354525	1	5.296884992336	0.055059222328	2.768997516148	
995000	181.002469	1	5.295984715181	0.078715813416	4.063267338083	
996000	181.463847	1	5.292538289291	0.088354652888	4.589576672511	
997000	180.339914	1	5.294956860181	0.064289133592	3.282418948024	
998000	181.338193	1	5.286967642225	0.093429910418	4.850087249745	
999000	180.422679	1	5.303578265140	0.108611731921	5.593786460560	
1000000	180.037967	1	5.289763693374	0.059943157530	3.044948255180	
1001000	181.211714	1	5.283032070124	0.128904851320	6.698483046308	
1002000	173.281075	1	5.266859727502	0.050517617947	2.374842140207	
1003000	177.893576	1	5.282499042374	0.049111367832	2.420015950980	
1004000	180.254551	1	5.304501921759	0.113970402668	5.861786219379	
1005000	180.751384	1	5.297807915810	0.076972032585	3.961661744904	
1006000	182.117794	1	5.292258594435	0.142895670511	7.496295863555	
1007000	180.513449	1	5.290766705886	0.065678512992	3.361160406698	
1008000	180.624917	1	5.286667122158	0.072227673100	3.708355278401	
1009000	179.667750	1	5.298197055795	0.059532350616	3.011904327216	
1010000	179.755909	1	5.284868461140	0.061852428737	3.135769386736	
