# Supplementary material for: Reply to: ‘Reconstructed evolutionary patterns from crocodile-line archosaurs demonstrate the impact of failure to log-transform body size data’
Source: Commun Biol. 2022 Feb 25;5:170. doi: 10.1038/s42003-022-03072-x (PMC8881626; doi:10.1038/s42003-022-03072-x)
Supplement: Supplementary file 4 — Supplementary Data 2 [file 42003_2022_3072_MOESM4_ESM.zip › simulations/log_files/OU/simulated_data_logged_5.txt.Log.txt]

Options:
Model:                           Continuous: Random Walk
Tree File Name:                  tree_simlation_5.nex
Data File Name:                  simulated_data_logged_5.txt
Log File Name:                   simulated_data_logged_5.txt.Log.txt
Save Initial Trees:              False
Save Trees:                      False
Summary:                         False
Seed:                            1677012902
Precision:                       64 bits
Cores:                           1
Analysis Type:                   MCMC
Sample Period:                   1000
Iterations:                      1010000
Burn in:                         10000
MCMC ML Start:                   False
Schedule File:                   simulated_data_logged_5.txt.Schedule.txt
Rate Dev:                        AutoTune
No of Rates:                     1
Test for trait correlation:      True
Kappa:                           Not in use
Delta:                           Not in use
Lambda:                          Not in use
OU:                              Estimate
Min Trans Taxa No:               10
RJ Local Kappa:                  False
RJ Local Lambda:                 False
RJ Local Delta:                  False
RJ Local OU:                     False
Restrictions:
    alpha-1                      None
Prior Information:
    Priors
        alpha-1 - uniform -100.00 100.00 
        OU - exp 1.00 
Tree Information
     Trees:                      1
     Taxa:                       200
     Sites:                      1
Iteration	Lh	Tree No	Alpha 1	Sigma^2 1 	OU	
11000	127.152713	1	5.281149509133	0.120143166109	3.591740913174	
12000	126.544306	1	5.296549877510	0.091251734932	2.690676460216	
13000	127.316977	1	5.292591366381	0.112842948083	3.374647069105	
14000	124.477683	1	5.271164744578	0.074381688258	2.125287015317	
15000	126.919290	1	5.299259857285	0.134204214401	4.010559860275	
16000	127.009870	1	5.294782207698	0.102179443384	3.038480034848	
17000	127.301450	1	5.282477861854	0.128099678538	3.840025763553	
18000	126.886343	1	5.278520629392	0.120055562165	3.579330380169	
19000	125.331745	1	5.307132314009	0.103922975442	3.038911971272	
20000	125.762301	1	5.281289244225	0.075334344038	2.183675211828	
21000	127.525257	1	5.285946894117	0.152458945674	4.592534004985	
22000	126.847345	1	5.298270303805	0.110645454188	3.291557293040	
23000	127.539229	1	5.287770911107	0.131930583226	3.966427608661	
24000	125.304404	1	5.308688750468	0.154902807233	4.563299288201	
25000	125.924323	1	5.299524280361	0.084644415779	2.472304636529	
26000	127.568740	1	5.287840245554	0.154852317456	4.667588523487	
27000	126.500467	1	5.279062866376	0.092778308809	2.736082752981	
28000	125.253685	1	5.278773186449	0.071946215365	2.068356212218	
29000	126.437421	1	5.302273449684	0.121668496636	3.611809378451	
30000	126.432069	1	5.275267453156	0.117173404070	3.475486443399	
31000	127.101946	1	5.296794380911	0.120039119439	3.586710217734	
32000	127.126299	1	5.291190547475	0.099388638484	2.956650612102	
33000	126.789664	1	5.296754080933	0.099678801696	2.955277148150	
34000	126.910980	1	5.298819005581	0.122570622213	3.656727924305	
35000	126.964624	1	5.285048381406	0.094324144132	2.796656768883	
36000	127.348603	1	5.290815406977	0.110506040001	3.304224800981	
37000	126.788958	1	5.277364403138	0.130168674778	3.882835847710	
38000	127.263383	1	5.288919184162	0.103729563631	3.093914017875	
39000	125.975911	1	5.305318741631	0.132701363618	3.927074291456	
40000	127.001948	1	5.298197423654	0.125744732440	3.756707615474	
41000	126.563872	1	5.279080247030	0.094833027950	2.800628871442	
42000	127.321368	1	5.292003607672	0.111284786653	3.327132602589	
43000	123.155969	1	5.304389547640	0.063793101811	1.776297938484	
44000	127.453910	1	5.292151417861	0.198436106908	5.989324480327	
45000	127.527587	1	5.286483401190	0.136518188894	4.106106092677	
46000	127.075115	1	5.279750986670	0.132401312915	3.962077616106	
47000	125.857650	1	5.303522156883	0.097676024281	2.866402673336	
48000	126.763338	1	5.277909525116	0.113696596264	3.381556578614	
49000	126.267021	1	5.274777934695	0.107786830673	3.185442204902	
50000	126.154959	1	5.303186927415	0.109325108358	3.228347486011	
51000	126.419922	1	5.275412365857	0.113014255109	3.349015986223	
52000	126.940022	1	5.279375258583	0.114833550396	3.422307122621	
53000	126.246803	1	5.274841155664	0.105572162349	3.117650043364	
54000	127.498065	1	5.285241835583	0.152733114280	4.599630299774	
55000	126.739071	1	5.295042836149	0.093174728366	2.754980936756	
56000	126.508397	1	5.296764512344	0.090835910021	2.676966983388	
57000	126.847385	1	5.299442310315	0.124093957360	3.700648354533	
58000	126.585806	1	5.299545748554	0.104039129626	3.081872680048	
59000	127.558206	1	5.290578358799	0.155735971834	4.694049478602	
60000	127.036972	1	5.281300072581	0.282982120694	8.525372488274	
61000	126.295029	1	5.302651936973	0.113251672105	3.351928277282	
62000	125.757044	1	5.271215864127	0.122896234026	3.623749279140	
63000	127.364857	1	5.287405854127	0.110245900611	3.296810303657	
64000	126.403241	1	5.285786533349	0.081302634317	2.382204332573	
65000	127.336458	1	5.283854785824	0.211039755669	6.365308453415	
66000	127.513195	1	5.289834729981	0.126315521481	3.793766391369	
67000	127.080005	1	5.280629508853	0.116703595948	3.484235852363	
68000	124.294136	1	5.301636082316	0.068690761734	1.948275653220	
69000	126.850565	1	5.295631133935	0.098282316239	2.914451739842	
70000	122.580001	1	5.318245331267	0.117692536048	3.356432847395	
71000	127.474229	1	5.292953489022	0.144509032656	4.347721476071	
72000	126.437696	1	5.279626655941	0.089392291145	2.630896270411	
73000	127.187300	1	5.280712006832	0.148567561267	4.458525400068	
74000	124.984866	1	5.286887341259	0.066435799345	1.893513093748	
75000	127.149615	1	5.291409526398	0.100634727284	2.995540705116	
76000	126.837167	1	5.300103310525	0.161854185805	4.845205149558	
77000	127.456391	1	5.292693817342	0.131870031722	3.961240096263	
78000	126.787363	1	5.288853649912	0.088068781888	2.599863828907	
79000	127.271753	1	5.283617627907	0.113562635290	3.395086671106	
80000	127.438487	1	5.284197237653	0.163658755403	4.929731671675	
81000	126.989205	1	5.297924635017	0.119964450064	3.580314273781	
82000	125.520222	1	5.274867654563	0.081562587996	2.368167395436	
83000	126.504624	1	5.301220900111	0.112804951605	3.345568445496	
84000	125.510001	1	5.270855245041	0.102414695526	2.999046757740	
85000	127.274895	1	5.281694411956	0.148943685289	4.473931848258	
86000	126.340030	1	5.275142113561	0.109237989744	3.231835029790	
87000	127.188487	1	5.289972369617	0.100763651274	3.000690064508	
88000	121.442066	1	5.280933899159	0.051886741276	1.382324855552	
89000	126.573334	1	5.278147043883	0.099238658394	2.935285651013	
90000	127.499883	1	5.285291906224	0.153654401306	4.627808965176	
91000	125.162056	1	5.286357955013	0.067753220806	1.937698409743	
92000	125.479552	1	5.269839654548	0.123975824094	3.645877965046	
93000	126.510639	1	5.276380810277	0.108644424594	3.219462437907	
94000	125.591046	1	5.278485880354	0.076107187208	2.203378033835	
95000	127.520943	1	5.291539567057	0.170475703454	5.141621448970	
96000	127.315220	1	5.291361510890	0.109273430755	3.265372637241	
97000	127.500571	1	5.288770294557	0.123083917628	3.694466918625	
98000	126.156449	1	5.275031292866	0.098835637633	2.910467263949	
99000	127.500394	1	5.289905723003	0.124294761816	3.731489215877	
100000	127.184003	1	5.281277960599	0.188676034573	5.676791938104	
101000	127.497155	1	5.289812531883	0.123599356814	3.710101350316	
102000	127.083374	1	5.296612160266	0.116316518283	3.472552647654	
103000	127.426768	1	5.283923676066	0.140278788901	4.216626208861	
104000	126.775809	1	5.286918474279	0.087974985307	2.596673339518	
105000	127.423437	1	5.292484147245	0.123729584846	3.711295522295	
106000	126.635873	1	5.276184238785	0.134615423095	4.011477697833	
107000	125.447060	1	5.301091571651	0.080144069193	2.323172603994	
108000	127.309470	1	5.286565013098	0.107528709570	3.211768216190	
109000	125.906206	1	5.281296679114	0.077145745427	2.242585676160	
110000	126.728425	1	5.298288252777	0.103832400110	3.080091028517	
111000	127.478779	1	5.286174764693	0.125730699726	3.774562690920	
112000	126.062218	1	5.293558976009	0.078326225490	2.282507924338	
113000	127.356066	1	5.293296574619	0.119964575798	3.593741559062	
114000	127.260315	1	5.291570119799	0.106318807613	3.173114675348	
115000	126.664712	1	5.287802800715	0.085448708269	2.516180770569	
116000	127.077184	1	5.284610478045	0.099030660894	2.944191658410	
117000	126.367338	1	5.282889222555	0.082661326852	2.422992271107	
118000	127.460411	1	5.290504099159	0.120150897742	3.603267308835	
119000	127.031898	1	5.289417917302	0.094713203010	2.810533769749	
120000	126.021118	1	5.298871187158	0.085000465269	2.485672065939	
121000	126.802906	1	5.284779815710	0.089989204583	2.659198010143	
122000	126.108210	1	5.278028736488	0.085428884130	2.501016371279	
123000	125.538920	1	5.306722093748	0.111539325293	3.274619642397	
124000	127.573915	1	5.288945351778	0.157674198630	4.753932210051	
125000	125.892955	1	5.272083679095	0.116804426825	3.445279388239	
126000	127.551303	1	5.288442538534	0.133974131824	4.029366254998	
127000	124.799755	1	5.278522903543	0.068041786702	1.939005558403	
128000	126.698852	1	5.294882679393	0.091737815342	2.709869596897	
129000	127.299596	1	5.289211532575	0.105753552176	3.157080208053	
130000	124.995531	1	5.307647461282	0.094726043264	2.752350697560	
131000	126.330800	1	5.287814706807	0.079776558887	2.333545337962	
132000	126.012652	1	5.296946146021	0.081377343828	2.374757193075	
133000	126.477777	1	5.282677225152	0.084968313624	2.496558642004	
134000	127.353905	1	5.284927109406	0.115171161199	3.447138245315	
135000	126.778129	1	5.286270772308	0.088295728701	2.606577867101	
136000	127.472976	1	5.285723194310	0.187165286385	5.647372388504	
137000	125.407577	1	5.279345620311	0.073020639202	2.104687277025	
138000	126.345671	1	5.286419993592	0.080199199944	2.346892159821	
139000	125.691802	1	5.279115183828	0.076641958836	2.222100341933	
140000	126.063396	1	5.278812870564	0.082894292298	2.422421812834	
141000	127.017643	1	5.282846732115	0.100486710756	2.986946259245	
142000	126.957912	1	5.289596212668	0.092566498103	2.742574017410	
143000	126.400433	1	5.301204117739	0.105860390944	3.131323779936	
144000	127.509568	1	5.291586633977	0.177426637999	5.352813483338	
145000	126.098356	1	5.294301592106	0.079466179146	2.318340819859	
146000	124.909615	1	5.275518632976	0.072009015704	2.062703331013	
147000	126.793919	1	5.284830327547	0.089711714820	2.650441584155	
148000	127.132828	1	5.286327346793	0.098968695942	2.943980934601	
149000	125.896659	1	5.290593325112	0.074741915552	2.168584288704	
150000	126.965631	1	5.299099853413	0.155917916494	4.671496310348	
151000	126.881114	1	5.287492435318	0.090351849549	2.672483856421	
152000	126.669971	1	5.293156575524	0.088362294161	2.605689512370	
153000	126.752618	1	5.300263868988	0.125638011098	3.743942276266	
154000	127.295404	1	5.292557122340	0.296647543178	8.962496462392	
155000	127.539601	1	5.286715759295	0.139534060318	4.198715596258	
156000	126.628769	1	5.295177484447	0.090492059690	2.669788392771	
157000	126.214861	1	5.297489193643	0.085850846798	2.516696635750	
158000	126.920944	1	5.296528937057	0.104666351173	3.111651426486	
159000	127.384551	1	5.285469239300	0.116103635779	3.476740085189	
160000	125.674659	1	5.270701256520	0.132340030634	3.904222086905	
161000	127.201762	1	5.294550365441	0.112470802698	3.359303296309	
162000	127.098337	1	5.293876769319	0.103545911319	3.083055024504	
163000	127.075704	1	5.290573764365	0.096863347868	2.877740274997	
164000	126.291376	1	5.277394506055	0.092005300898	2.706605282264	
165000	125.671470	1	5.271645152012	0.103189028421	3.027401440384	
166000	125.472886	1	5.271309310335	0.095966761548	2.803450641513	
167000	126.796418	1	5.300330162685	0.138791248768	4.144646636597	
168000	126.132321	1	5.296600870634	0.082795191522	2.421137307620	
169000	127.357585	1	5.293178357120	0.119420628739	3.577175615568	
170000	126.655733	1	5.292571708705	0.087396961878	2.575713534783	
171000	127.204260	1	5.287742908558	0.101032868771	3.009427884576	
172000	126.866123	1	5.282160776868	0.096184025813	2.850740575193	
173000	126.782166	1	5.277209662481	0.137407294534	4.102094397898	
174000	126.755745	1	5.282241936737	0.092377912483	2.731066557424	
175000	126.626348	1	5.281688740047	0.089842966531	2.649853655148	
176000	126.470772	1	5.279255540291	0.091292651557	2.689875885943	
177000	127.009945	1	5.281196215228	0.106526035110	3.171303819274	
178000	126.825386	1	5.278520900457	0.112698802369	3.353333910717	
179000	126.390551	1	5.300472732911	0.100587652155	2.970794413672	
180000	126.626755	1	5.276601022196	0.117547949868	3.493772218659	
181000	127.392581	1	5.291848382749	0.116893051108	3.501169669628	
182000	127.412024	1	5.288445322006	0.113304730469	3.392064841236	
183000	126.911998	1	5.286594487095	0.091496835070	2.708469324369	
184000	126.605023	1	5.301143464991	0.121696406600	3.618834020702	
185000	126.489960	1	5.296498457500	0.089776078504	2.644059870046	
186000	126.856132	1	5.277765528428	0.138804840515	4.147572174554	
187000	126.397127	1	5.299192585556	0.094976882196	2.800189829479	
188000	126.157430	1	5.279408005466	0.083588422286	2.446041351862	
189000	127.527983	1	5.286488559166	0.136629860581	4.109533258661	
190000	126.688877	1	5.288796330650	0.085957881636	2.532446450515	
191000	126.995736	1	5.280489275632	0.109895791560	3.273692484848	
192000	126.481558	1	5.293489878274	0.084871918951	2.493702195717	
193000	126.561234	1	5.300464430339	0.109368868699	3.243146057096	
194000	125.700770	1	5.299751214459	0.081319073713	2.365227513101	
195000	127.403424	1	5.294198425592	0.142801310486	4.292540857263	
196000	126.510954	1	5.302395672909	0.156801685185	4.676726305950	
197000	127.207409	1	5.294850721201	0.114646352033	3.425954969660	
198000	125.214731	1	5.303980651765	0.083558764073	2.421148095603	
199000	125.126565	1	5.308558138506	0.109840967044	3.209946734011	
200000	124.564268	1	5.302173520520	0.071663474166	2.044604595029	
201000	127.183321	1	5.293148841320	0.105823960233	3.155469996935	
202000	126.614784	1	5.301149092835	0.123121280587	3.662399826122	
203000	126.343107	1	5.293543239009	0.082482268989	2.416888197596	
204000	127.499447	1	5.292295336988	0.141704717256	4.263257777524	
205000	127.137674	1	5.283100676556	0.105922291663	3.156999565689	
206000	127.372123	1	5.291140448584	0.112964543448	3.380271716096	
207000	126.232082	1	5.304055400794	0.144342341653	4.288277244427	
208000	126.087542	1	5.301659412945	0.095565013096	2.809110417869	
209000	127.465191	1	5.285308572988	0.129234430709	3.881095524522	
210000	124.432411	1	5.268732127493	0.080655617596	2.313953133623	
211000	125.272267	1	5.299111040293	0.074725285915	2.153779060317	
212000	126.957806	1	5.279938476349	0.111065415085	3.308087176045	
213000	127.428498	1	5.283866731406	0.152632810740	4.593334695858	
214000	123.813308	1	5.312170954441	0.090726176021	2.599829343844	
215000	127.453941	1	5.287971487180	0.229504679059	6.934612621387	
216000	127.320812	1	5.286348952328	0.108605348843	3.245107750843	
217000	127.453858	1	5.284982990665	0.180205557880	5.434411781921	
218000	127.109259	1	5.293976929351	0.104394935678	3.109372816680	
219000	127.084068	1	5.290453244501	0.097058841974	2.883981208901	
220000	126.676289	1	5.301112657558	0.179693108957	5.376434021165	
221000	126.005448	1	5.273157763605	0.107934208008	3.181363084815	
222000	127.347339	1	5.285254599522	0.113319043130	3.390259929175	
223000	127.380050	1	5.289694535578	0.111265485640	3.328540376804	
224000	126.447527	1	5.289716559754	0.081800354620	2.398596028065	
225000	124.693680	1	5.286465188227	0.064539120666	1.829286015707	
226000	124.605349	1	5.266082416844	0.121760241512	3.547658815497	
227000	125.611875	1	5.306478922170	0.113454533200	3.334681555232	
228000	124.922449	1	5.280036845089	0.068025127118	1.941054364907	
229000	127.084527	1	5.294958292908	0.106602604774	3.176071064779	
230000	126.166703	1	5.273708576813	0.188820594605	5.623162911806	
231000	125.588513	1	5.302429718761	0.085892201997	2.501568977296	
232000	127.042504	1	5.282546296655	0.102616639015	3.052871311936	
233000	126.294917	1	5.301600029250	0.103374224715	3.052493751911	
234000	126.335002	1	5.297587243386	0.088600124428	2.603897841521	
235000	126.560210	1	5.278873541042	0.095470662667	2.819984053806	
236000	126.503467	1	5.275266494497	0.142763890963	4.252402884429	
237000	127.385916	1	5.291522401480	0.115168765607	3.448192574777	
238000	126.585874	1	5.301516012649	0.126901602695	3.775872002905	
239000	126.744090	1	5.277493320318	0.195428070285	5.855710558792	
240000	125.137667	1	5.271287054694	0.085436330822	2.476039321171	
241000	126.379188	1	5.274541480573	0.131987433429	3.921640444349	
242000	126.631971	1	5.288099407629	0.084798521363	2.495365095791	
243000	127.339283	1	5.286669352776	0.109352970021	3.268612715521	
244000	125.871752	1	5.302263425177	0.091852226471	2.690212095066	
245000	125.715490	1	5.287173287535	0.072451283889	2.094086783194	
246000	126.517733	1	5.277103344633	0.102775266659	3.041270795956	
247000	125.868119	1	5.271821943627	0.121381510696	3.582258819562	
248000	126.969575	1	5.283773419705	0.096405842227	2.860580432990	
249000	126.091305	1	5.273072489415	0.120210967391	3.555102481115	
250000	124.442904	1	5.274597258658	0.068645635715	1.950015194538	
251000	125.732328	1	5.300570107531	0.083593541186	2.435350855376	
252000	126.086940	1	5.272820021021	0.135358135046	4.011529858097	
253000	126.723059	1	5.277561441315	0.210377366463	6.306078958567	
254000	126.697152	1	5.278926970585	0.101026207266	2.993561949312	
255000	126.274594	1	5.273899615678	0.133262124229	3.955941320052	
256000	127.150057	1	5.284778512862	0.101946329206	3.035725053673	
257000	127.338952	1	5.282579855804	0.139704076656	4.195355953357	
258000	127.534903	1	5.287304662003	0.132637132489	3.987843780770	
259000	127.178122	1	5.281897649950	0.115721101288	3.457740458504	
260000	127.327896	1	5.286255053734	0.109256139666	3.265267293501	
261000	124.622684	1	5.266295918395	0.113189279633	3.293188432931	
262000	124.943461	1	5.309805582670	0.119033464771	3.478553567757	
263000	126.151418	1	5.302993766896	0.107149244936	3.162362923640	
264000	127.053921	1	5.296728072442	0.114605428406	3.419336848309	
265000	126.712558	1	5.301034829012	0.147640787920	4.409076593440	
266000	126.702324	1	5.286627029171	0.086470030827	2.548521714743	
267000	124.884839	1	5.305809080464	0.083483392033	2.410526778893	
268000	126.028999	1	5.285208344197	0.076264233242	2.218422569574	
269000	126.914960	1	5.298344602437	0.116880137850	3.483741760682	
270000	127.266235	1	5.287239532717	0.104308431730	3.111739061839	
271000	126.016095	1	5.287816029648	0.075655656780	2.199422216674	
272000	127.323830	1	5.288041833801	0.107111864875	3.199474737675	
273000	125.410218	1	5.307984040449	0.127073121365	3.736072055583	
274000	127.087551	1	5.285039613866	0.098745669361	2.935775892459	
275000	124.091130	1	5.309327467559	0.082195819147	2.351935260355	
276000	125.417118	1	5.282928170647	0.070722497506	2.034395958449	
277000	126.841700	1	5.277777384064	0.130071556540	3.881971177710	
278000	127.229319	1	5.284943423078	0.105777753980	3.155545287571	
279000	124.224798	1	5.313007324627	0.141783660746	4.126237029945	
280000	126.682117	1	5.276601671481	0.164057453495	4.904221693727	
281000	127.053989	1	5.280926188752	0.111471939631	3.323751604074	
282000	126.932308	1	5.298994959292	0.129584734754	3.870758119809	
283000	127.424995	1	5.293918320969	0.159760809218	4.810336569718	
284000	127.175374	1	5.281865427692	0.115693029618	3.456786506204	
285000	126.581300	1	5.300221660319	0.108590404175	3.220153065194	
286000	123.946003	1	5.267583327177	0.076294418359	2.171001710372	
287000	127.568664	1	5.289957231496	0.154255158402	4.649364034234	
288000	123.739084	1	5.301645401114	0.064812038794	1.818732999584	
289000	126.328069	1	5.301661067815	0.105517165828	3.118583595344	
290000	127.180801	1	5.281850475429	0.216702672273	6.527161008253	
291000	127.291973	1	5.288461243671	0.105190245164	3.139578322583	
292000	125.478985	1	5.303933798854	0.088754524434	2.585501731335	
293000	126.771229	1	5.300588650981	0.163273236083	4.884914393824	
294000	127.232451	1	5.291822867128	0.105275974564	3.140285513067	
295000	126.887796	1	5.280905693990	0.101108407636	3.001952259569	
296000	124.312048	1	5.265008805534	0.149769148442	4.365970200457	
297000	127.315682	1	5.288292173105	0.106556991893	3.182213073504	
298000	127.491719	1	5.287240054905	0.123674840367	3.712204053204	
299000	127.318258	1	5.285752570505	0.109616825422	3.275984992739	
300000	125.309867	1	5.304358215980	0.086634276821	2.516786257416	
301000	127.407999	1	5.283590755228	0.158666833480	4.776191064855	
302000	126.437437	1	5.298223494088	0.092882183854	2.737467437341	
303000	127.188663	1	5.281288087062	0.124081373236	3.713154015804	
304000	126.874927	1	5.277954137409	0.157170771448	4.705170676381	
305000	126.879199	1	5.284880068522	0.091941007272	2.721167250485	
306000	127.194194	1	5.294508868176	0.111682523817	3.334958842476	
307000	125.903469	1	5.271840663684	0.135502268312	4.008390481020	
308000	126.936929	1	5.282637368632	0.097653080365	2.897793797566	
309000	126.903513	1	5.291644774182	0.092497393632	2.738911490788	
310000	126.244026	1	5.283536893517	0.080081086346	2.340765485006	
311000	127.542155	1	5.286619078074	0.143212788473	4.311146757051	
312000	126.726759	1	5.280702487653	0.095218805300	2.817141659977	
313000	127.221091	1	5.287103966268	0.102153263581	3.044283938967	
314000	127.535458	1	5.290910622568	0.137308787747	4.130581707775	
315000	126.922813	1	5.278807001158	0.120641053808	3.598475439555	
316000	126.704569	1	5.293292275808	0.089332010559	2.636350090450	
317000	124.346605	1	5.265316051974	0.167485266407	4.890965358751	
318000	125.780165	1	5.271303208619	0.156269030301	4.626290943273	
319000	126.885318	1	5.284729078799	0.092283868848	2.731850573204	
320000	127.383881	1	5.294243402886	0.178139206789	5.367704956785	
321000	123.404048	1	5.284847428693	0.058105218291	1.606958799859	
322000	126.940257	1	5.282002319070	0.099578753388	2.956804715798	
323000	126.207327	1	5.297331396222	0.085396481023	2.502612842907	
324000	124.053256	1	5.313616519379	0.138557536321	4.023877802009	
325000	125.549739	1	5.270163195414	0.124753157759	3.671806070126	
326000	126.125681	1	5.273039380936	0.134351245540	3.982773873814	
327000	126.100594	1	5.303003891793	0.104453692552	3.079102115321	
328000	126.808571	1	5.280626381466	0.098619677907	2.923498581656	
329000	127.155728	1	5.280463582733	0.136784654323	4.098738171485	
330000	126.405612	1	5.277599259810	0.095022887708	2.801837574187	
331000	126.911587	1	5.299240150319	0.186333636271	5.590292485319	
332000	125.181827	1	5.290749939495	0.068245166521	1.953240647435	
333000	127.548657	1	5.286765588176	0.146922263712	4.424665837944	
334000	126.602679	1	5.275963104290	0.154182869177	4.601929135371	
335000	126.925563	1	5.297722487082	0.112090339437	3.338231640969	
336000	126.563382	1	5.302061091333	0.151205447166	4.510139620630	
337000	127.564633	1	5.287593474956	0.146425074837	4.410204659181	
338000	127.278350	1	5.295915206260	0.142206471625	4.268985792215	
339000	127.546751	1	5.290923792541	0.143961149001	4.334194220765	
340000	127.285397	1	5.283450921277	0.115859595317	3.465763881756	
341000	125.497793	1	5.269969862167	0.158020943788	4.665445012488	
342000	126.862072	1	5.293886743471	0.094502081615	2.799141619172	
343000	127.080377	1	5.297836821279	0.134464487613	4.025045964719	
344000	127.007728	1	5.290219101123	0.094360854156	2.799028801371	
345000	123.178704	1	5.315377189423	0.098575296291	2.814705413439	
346000	124.851045	1	5.289955215926	0.065733751546	1.869194861522	
347000	126.362255	1	5.296753485858	0.087410624096	2.568277979841	
348000	126.592845	1	5.278380976336	0.098928855172	2.926431416007	
349000	126.363979	1	5.286619736088	0.080428269210	2.354379010289	
350000	126.058827	1	5.293927266609	0.078583296777	2.290311150389	
351000	127.531739	1	5.287192932805	0.132288742467	3.977070040645	
352000	127.153272	1	5.295137943891	0.111947689041	3.341661487914	
353000	126.817425	1	5.278175376173	0.116186004703	3.459162302496	
354000	126.855373	1	5.298429859693	0.112530555865	3.349239885975	
355000	127.258807	1	5.282749491504	0.117888815898	3.526801286913	
356000	125.581045	1	5.307363077220	0.169288082734	5.006299110045	
357000	125.710336	1	5.296231729970	0.076365258851	2.214062117790	
358000	126.898281	1	5.284821395783	0.092555491595	2.740544096140	
359000	127.109700	1	5.286706263118	0.097749460501	2.905915499627	
360000	127.062165	1	5.281163438678	0.110466347667	3.293337739320	
361000	126.249390	1	5.294895281098	0.082406933226	2.412211114267	
362000	126.440831	1	5.275496892585	0.113939607181	3.377789380526	
363000	127.210123	1	5.284554220468	0.105630219378	3.150408442668	
364000	123.644717	1	5.263065759648	0.098393115350	2.822889876694	
365000	126.916495	1	5.290064303072	0.091637838915	2.712920544657	
366000	126.922422	1	5.280065965424	0.107417392304	3.195652646242	
367000	126.252128	1	5.280749256612	0.083192086821	2.436328820536	
368000	127.296656	1	5.285101273293	0.109746751920	3.279236106858	
369000	127.130323	1	5.296714876060	0.122707947260	3.669097391897	
370000	127.020043	1	5.296269385535	0.109030089736	3.248086742796	
371000	127.288226	1	5.290407940574	0.106079093542	3.166682195161	
372000	127.538773	1	5.286465771838	0.143972553077	4.334191729479	
373000	126.451943	1	5.301700823125	0.114191829081	3.385820541206	
374000	127.520570	1	5.289766799120	0.192855106391	5.823385477934	
375000	125.799392	1	5.272176002743	0.105325639453	3.095916184079	
376000	125.628737	1	5.280489924743	0.074443638902	2.153296287510	
377000	123.854310	1	5.314290145789	0.133846174565	3.876969546084	
378000	125.591387	1	5.274649593641	0.083526151563	2.429713952850	
379000	126.723962	1	5.294947482047	0.092549867413	2.735430341162	
380000	127.285736	1	5.283365820884	0.222048727932	6.696437428089	
381000	126.605809	1	5.279040027622	0.096532386949	2.853720828096	
382000	126.549815	1	5.277883242663	0.099560166047	2.944370451741	
383000	121.389470	1	5.321790801617	0.118389497657	3.335889021252	
384000	126.438312	1	5.284791079605	0.082381219515	2.416195822455	
385000	124.398936	1	5.294330493807	0.064191275499	1.812760738811	
386000	127.407956	1	5.285407853090	0.215734772707	6.512679218014	
387000	126.185467	1	5.299441215755	0.089967332093	2.641544332453	
388000	127.033591	1	5.288215913686	0.094577777999	2.806429947652	
389000	125.816959	1	5.271878235645	0.111816418059	3.292310840696	
390000	127.440421	1	5.288286455018	0.115948033880	3.473962835071	
391000	125.030788	1	5.295205793933	0.068966835045	1.972221066307	
392000	127.572113	1	5.289650398375	0.150605849357	4.538158479326	
393000	126.798893	1	5.299784218420	0.123242150618	3.672949917851	
394000	126.581168	1	5.296217607579	0.091442668092	2.697543208028	
395000	127.290098	1	5.281878276504	0.148481031436	4.460538008217	
396000	126.852971	1	5.299607327958	0.128531474908	3.835653150967	
397000	127.240635	1	5.285153969598	0.105954149841	3.161311699437	
398000	126.932269	1	5.281728123019	0.100119648664	2.973100520729	
399000	127.243369	1	5.285030098989	0.106406992657	3.175262468840	
400000	127.377845	1	5.289073201230	0.110693935131	3.310967052191	
401000	122.992117	1	5.305140119757	0.063566327429	1.766240811880	
402000	127.479032	1	5.292871026330	0.161387136606	4.862530433465	
403000	125.384341	1	5.269455977503	0.120157714280	3.527948279513	
404000	126.485027	1	5.275613403442	0.188643439028	5.635913471717	
405000	127.441557	1	5.288166939494	0.116119501042	3.479250459101	
406000	126.964463	1	5.290614077698	0.093329702636	2.766166017305	
407000	126.745481	1	5.284545386109	0.088792384122	2.620925186588	
408000	126.559948	1	5.298257531908	0.096808033809	2.860777986480	
409000	126.664564	1	5.276939626307	0.116508275064	3.463551510728	
410000	124.717625	1	5.299178021074	0.069549067320	1.983407856934	
411000	126.472630	1	5.276099643647	0.232673833108	6.961901830912	
412000	125.354484	1	5.269752850198	0.107342308689	3.142406886763	
413000	127.562823	1	5.290097160366	0.143997506852	4.336010670310	
414000	127.083496	1	5.283931266363	0.100674751895	2.994728351966	
415000	125.835848	1	5.299035962916	0.082093507482	2.392225096756	
416000	127.247369	1	5.286190263240	0.104445339472	3.115329463773	
417000	126.939204	1	5.286565480031	0.092270783685	2.732974002482	
418000	125.003632	1	5.309928118154	0.137278399079	4.024814450885	
419000	127.252532	1	5.295351809399	0.123802457839	3.707062287553	
420000	127.150970	1	5.291866452227	0.101395691121	3.018890936020	
421000	127.388011	1	5.283640265385	0.175832316864	5.297733846509	
422000	127.136799	1	5.287039842342	0.098568883741	2.931847499481	
423000	127.367191	1	5.284335373988	0.119780116018	3.588512421618	
424000	126.917262	1	5.281178149703	0.101438261239	3.012942412072	
425000	126.866731	1	5.287917784719	0.089920061176	2.658838225856	
426000	127.250490	1	5.281722112716	0.173680496493	5.224989070340	
427000	125.827488	1	5.299634309033	0.083157023541	2.424463669820	
428000	126.508945	1	5.289101638634	0.082674335116	2.426983627911	
429000	125.882366	1	5.300704903914	0.086808316454	2.537146728206	
430000	124.552088	1	5.305592212055	0.077766170539	2.229536377382	
431000	126.802907	1	5.296872315839	0.100669934616	2.985945208134	
432000	126.337547	1	5.277348876391	0.093681606593	2.759003886531	
433000	127.316206	1	5.295353544540	0.171944754550	5.175673289625	
434000	126.042478	1	5.304536632649	0.119557144101	3.533608808222	
435000	125.366801	1	5.305692428262	0.094162940624	2.745949666560	
436000	126.579874	1	5.295352561586	0.089624447047	2.641888721791	
437000	125.570953	1	5.306034279396	0.104951011896	3.077373422827	
438000	127.491479	1	5.285249772057	0.162559558173	4.898875052029	
439000	126.608247	1	5.293594143102	0.087544408799	2.578960025036	
440000	127.158471	1	5.280428472660	0.152364872650	4.572648416362	
441000	127.157234	1	5.296399931299	0.122511315125	3.664109892647	
442000	125.721076	1	5.287825367669	0.072489427101	2.095383927886	
443000	126.462822	1	5.297323039963	0.091043350050	2.682039071616	
444000	125.252256	1	5.273988293009	0.079119939336	2.287276440149	
445000	127.202660	1	5.281136735172	0.171438512624	5.154360579701	
446000	127.423111	1	5.290205265875	0.115527763843	3.460488970365	
447000	125.235385	1	5.303725650314	0.083170794836	2.409906187213	
448000	126.751566	1	5.284418514390	0.089067709376	2.629533479937	
449000	126.781845	1	5.285064905158	0.089198696427	2.634377859081	
450000	126.843910	1	5.294528778283	0.095236451251	2.821093581414	
451000	126.711463	1	5.295932033169	0.094436768108	2.792790111759	
452000	126.114042	1	5.294077656035	0.079479325852	2.319126114116	
453000	127.314373	1	5.295167527777	0.133302271183	3.999195023754	
454000	126.961432	1	5.279354612602	0.117605436430	3.507482545298	
455000	126.982186	1	5.298899813678	0.165983936503	4.977536109923	
456000	127.248545	1	5.286253520864	0.104420115002	3.114594501497	
457000	126.494790	1	5.283074830127	0.084854243264	2.493504558001	
458000	127.108336	1	5.286423188095	0.097921117554	2.911136042360	
459000	126.391947	1	5.281220389083	0.085213566659	2.501834996694	
460000	126.037541	1	5.305096377049	0.140065994093	4.151189914190	
461000	125.987269	1	5.283783093957	0.076379860525	2.220995586661	
462000	125.640421	1	5.294940648735	0.074390593727	2.151936512911	
463000	127.217227	1	5.281076429273	0.139975173885	4.198428435502	
464000	125.883430	1	5.295550559143	0.077806202837	2.262287183588	
465000	126.133379	1	5.303719985691	0.114396992529	3.381009337820	
466000	126.649941	1	5.301194692260	0.130441164165	3.885605416229	
467000	126.708557	1	5.294412475069	0.091129166821	2.691509016391	
468000	127.427501	1	5.291027927313	0.233798471637	7.063349880533	
469000	127.088007	1	5.287977751528	0.096411268210	2.864245540333	
470000	127.452175	1	5.291837256694	0.124209764980	3.727059123419	
471000	126.358298	1	5.291171401565	0.080977919271	2.371115520084	
472000	125.863984	1	5.275971049518	0.085481517768	2.496256146674	
473000	126.912784	1	5.297772267944	0.111523585108	3.320525493025	
474000	127.336514	1	5.291304548847	0.110620961067	3.307333179723	
475000	125.632019	1	5.305829398296	0.106132408169	3.114913878912	
476000	124.590672	1	5.305505570958	0.078069307499	2.239619413126	
477000	127.352639	1	5.290277472396	0.109949221421	3.287315420633	
478000	127.422286	1	5.293992066950	0.156320342501	4.705399484705	
479000	127.451325	1	5.287024936532	0.118701458852	3.558599576936	
480000	126.266205	1	5.279015747509	0.086651233515	2.542509814269	
481000	127.440898	1	5.284442803032	0.133538620630	4.011555094524	
482000	127.402911	1	5.286114274129	0.115819181480	3.468690276165	
483000	127.097604	1	5.279940228748	0.163322111624	4.902548450231	
484000	126.918259	1	5.280363789294	0.105337099190	3.132039955889	
485000	126.123245	1	5.285707711951	0.077290792270	2.252180618927	
486000	126.660608	1	5.294282585204	0.089716028832	2.646908720799	
487000	126.980881	1	5.298453804818	0.126972848024	3.793253611591	
488000	126.945003	1	5.297316149730	0.110521660850	3.291075805781	
489000	126.362891	1	5.301122638722	0.103345925397	3.053767828800	
490000	127.264024	1	5.288598029587	0.103717280416	3.093558055433	
491000	126.162415	1	5.284409379609	0.078349168226	2.285620913609	
492000	126.908136	1	5.281828917491	0.098746027278	2.930364170103	
493000	126.963126	1	5.297936261079	0.117280698894	3.497654403999	
494000	127.464545	1	5.284900847940	0.171204404372	5.160886962419	
495000	127.307981	1	5.283836527553	0.115913283974	3.468204426442	
496000	124.201694	1	5.264846950117	0.105744126015	3.057940706295	
497000	126.872115	1	5.286626619855	0.090421453281	2.674369648101	
498000	126.619812	1	5.276815687238	0.113242865776	3.362815573984	
499000	126.101618	1	5.273715765603	0.108121589813	3.190172507579	
500000	127.037447	1	5.284061943129	0.098438444910	2.924852914466	
501000	126.722287	1	5.296396824080	0.096058390158	2.842671323492	
502000	126.624877	1	5.301609448662	0.143048733685	4.266261141669	
503000	125.833084	1	5.274485274521	0.089962771544	2.631758065568	
504000	127.390225	1	5.285544572063	0.116411897253	3.486370010023	
505000	126.133142	1	5.282109407034	0.079595347442	2.323149600921	
506000	125.632008	1	5.271998055569	0.097483364058	2.853912769086	
507000	127.308633	1	5.289085358408	0.106218484751	3.171614908678	
508000	126.843681	1	5.294171424747	0.094486929946	2.798145728654	
509000	127.270301	1	5.290817398972	0.105613616604	3.151846058335	
510000	127.397942	1	5.287653257697	0.112564588648	3.368921956268	
511000	126.792877	1	5.292519527899	0.090527838224	2.675433524819	
512000	125.953263	1	5.281638420335	0.077464348408	2.253470570598	
513000	126.990314	1	5.281754022242	0.102836320389	3.057948670985	
514000	126.793514	1	5.297776659784	0.104349192590	3.097911430448	
515000	127.557493	1	5.287410988082	0.162048286381	4.886554381706	
516000	126.259484	1	5.286220328707	0.078990386283	2.307657652304	
517000	127.009537	1	5.287088691178	0.094102377599	2.791155074592	
518000	127.330546	1	5.283240462464	0.123546847328	3.702205978581	
519000	126.960138	1	5.292953503868	0.095964286109	2.846778718139	
520000	125.479796	1	5.301668934288	0.081909990275	2.377734881086	
521000	127.398562	1	5.283646295433	0.134088660556	4.026612355330	
522000	126.908367	1	5.299551024227	0.146502433709	4.383310886971	
523000	127.237409	1	5.293383801216	0.109890796042	3.281652120010	
524000	127.518439	1	5.290408563650	0.129163332140	3.881025171055	
525000	127.403296	1	5.288227718668	0.266671751557	8.061017609929	
526000	125.511622	1	5.270451847700	0.108732484458	3.189303076056	
527000	126.463606	1	5.284021473157	0.083370154549	2.447184725954	
528000	126.879440	1	5.289938253888	0.090603033778	2.680143260677	
529000	127.454283	1	5.284379360868	0.157592413012	4.745688509769	
530000	124.622665	1	5.278822347916	0.066473132355	1.887266605565	
531000	126.797424	1	5.283907900770	0.090838831015	2.685091904791	
532000	127.217248	1	5.288497788165	0.101477847473	3.023467515502	
533000	126.294235	1	5.275514707199	0.102301256316	3.019897244287	
534000	127.224561	1	5.283910751533	0.293200712669	8.851530448782	
535000	127.201662	1	5.282649476523	0.112700036640	3.366303419579	
536000	127.131829	1	5.284120863646	0.102515172528	3.052569951619	
537000	125.630366	1	5.304972611554	0.098629116241	2.888483043111	
538000	126.980110	1	5.284106935792	0.096190176579	2.854285532725	
539000	125.804628	1	5.305224075806	0.109736487966	3.229183134845	
540000	126.018120	1	5.279989274756	0.080245021611	2.340239565760	
541000	126.491903	1	5.276359292201	0.107424887051	3.181802221269	
542000	125.696484	1	5.293118897753	0.073737063406	2.133160111464	
543000	127.460185	1	5.293320977875	0.154560570864	4.653569874573	
544000	127.329301	1	5.287994540564	0.107466387428	3.210512516202	
545000	126.452022	1	5.279321133228	0.090573553580	2.667387443539	
546000	127.003575	1	5.279073921385	0.133042768987	3.978695508053	
547000	125.418953	1	5.270373232228	0.102631768984	3.002773455520	
548000	127.172799	1	5.293064826385	0.105022765116	3.130615536489	
549000	126.915878	1	5.279824921767	0.108624020485	3.232239618516	
550000	126.450856	1	5.288822560086	0.081668530649	2.394631483474	
551000	127.208343	1	5.287984314009	0.101140404363	3.012849887808	
552000	127.119608	1	5.284361817706	0.101373046887	3.017223848074	
553000	123.128981	1	5.270544187960	0.063097091992	1.754615640844	
554000	125.183216	1	5.305736951480	0.089389905327	2.596752481126	
555000	127.559071	1	5.290142845086	0.141636170488	4.263743851932	
556000	127.202086	1	5.286144519982	0.102209089924	3.045399308495	
557000	125.598301	1	5.305905756139	0.105083743111	3.082238276818	
558000	126.433039	1	5.300628040468	0.103429933802	3.058524108974	
559000	125.673958	1	5.302725034440	0.088702738861	2.589177545645	
560000	127.325610	1	5.290057592580	0.107906469245	3.223868018841	
561000	125.545975	1	5.287100232790	0.070860013156	2.041425934756	
562000	126.962498	1	5.282813662379	0.098222833205	2.915996184716	
563000	127.394540	1	5.284990901701	0.119401123636	3.577928225441	
564000	127.378750	1	5.284998288559	0.117475082392	3.518472129863	
565000	126.611046	1	5.298808937530	0.101140951833	2.994406473525	
566000	126.952795	1	5.285828889183	0.093176241276	2.761126918338	
567000	126.874817	1	5.296946429434	0.104284861340	3.098536239176	
568000	124.668480	1	5.266376650348	0.118569300750	3.454979813622	
569000	125.286775	1	5.294275553725	0.070529034249	2.025629517805	
570000	127.218818	1	5.287696199379	0.101708616986	3.030588197023	
571000	121.852878	1	5.308818752558	0.061057498880	1.668801214327	
572000	127.366080	1	5.283785563429	0.124042331627	3.718678790434	
573000	126.993188	1	5.296242655495	0.107237583928	3.192483227750	
574000	127.371560	1	5.282969467382	0.151686901888	4.561877146081	
575000	126.894116	1	5.293696726478	0.095146395555	2.819799820982	
576000	127.462243	1	5.293068543351	0.168789354131	5.087208746442	
577000	125.370688	1	5.270450754956	0.098894721066	2.888758847636	
578000	127.265685	1	5.294479088261	0.117763018594	3.523207067201	
579000	126.725388	1	5.298801280216	0.106726179730	3.168154586791	
580000	127.348826	1	5.291491996451	0.111976460830	3.349234440191	
581000	126.284201	1	5.275027035409	0.106224232635	3.138624530178	
582000	127.072410	1	5.288254510603	0.095845968774	2.846452563512	
583000	127.478223	1	5.284904227656	0.160271320734	4.828486033427	
584000	125.837341	1	5.305713142925	0.121197275749	3.575589229127	
585000	127.144299	1	5.296508552556	0.122070699441	3.650196513705	
586000	127.107628	1	5.297504485121	0.132539714688	3.967598728646	
587000	127.473305	1	5.284864980036	0.138965720176	4.178547159993	
588000	127.126264	1	5.284747891612	0.100897707950	3.002874769947	
589000	127.251720	1	5.290703052018	0.104465471871	3.116085248996	
590000	127.078965	1	5.287809504915	0.096130884474	2.855381702500	
591000	127.020301	1	5.296861026630	0.112849478799	3.364621921653	
592000	122.288436	1	5.319310632222	0.164040966405	4.690517916478	
593000	127.574503	1	5.289067497963	0.156194919470	4.708827221723	
594000	127.384926	1	5.283286808480	0.162218368234	4.883211485745	
595000	126.755330	1	5.300049081002	0.121930615541	3.631496950939	
596000	125.746703	1	5.289796388900	0.072956467990	2.110313881873	
597000	125.624405	1	5.272600024031	0.092915252024	2.715514944942	
598000	126.012519	1	5.272939865440	0.112231230503	3.311438119711	
599000	127.230458	1	5.287694028737	0.102252448428	3.047616376262	
600000	127.537056	1	5.288711198527	0.129863675633	3.903168499950	
601000	124.402770	1	5.265609457198	0.106645837294	3.091118875634	
602000	126.949693	1	5.299007040326	0.180338188393	5.410838179925	
603000	125.894905	1	5.276536787934	0.084591707085	2.469938231916	
604000	127.017363	1	5.296057726552	0.107730822353	3.208335113208	
605000	126.403440	1	5.290704139317	0.081457889591	2.386976073116	
606000	126.022004	1	5.291921750324	0.076749261747	2.233154418161	
607000	125.557052	1	5.300024196016	0.079683127374	2.311803535520	
608000	126.701846	1	5.296151845570	0.094716173672	2.801053779639	
609000	126.695480	1	5.294588622496	0.091102197805	2.690318503896	
610000	126.801838	1	5.287342691547	0.088454211241	2.612083705076	
611000	123.251062	1	5.276482652931	0.059572010894	1.649262546532	
612000	125.675154	1	5.302697750158	0.088631947655	2.587060879677	
613000	125.285796	1	5.306401489238	0.095960359264	2.797841474747	
614000	127.476469	1	5.291507885266	0.126399275694	3.794908043917	
615000	126.894434	1	5.278052669229	0.148565009630	4.445236064084	
616000	127.425043	1	5.286012967987	0.118564626048	3.553460565068	
617000	126.743217	1	5.278555375543	0.105921331429	3.144217063259	
618000	126.204297	1	5.301583989664	0.099336423658	2.927112721972	
619000	127.466575	1	5.286779738866	0.209144041909	6.315971072284	
620000	125.135384	1	5.268560075362	0.111130627647	3.248871713595	
621000	127.569677	1	5.288874748875	0.142128808811	4.279247715272	
622000	124.696956	1	5.274819532126	0.070740327783	2.019346267181	
623000	127.383814	1	5.284603517413	0.120262543392	3.603865677512	
624000	127.547346	1	5.286682085160	0.149232774701	4.495120922731	
625000	126.445853	1	5.278045283117	0.094610811327	2.790438357276	
626000	125.836737	1	5.282679763284	0.075205019829	2.181426347116	
627000	127.512938	1	5.288728224300	0.125057219569	3.755282370422	
628000	126.319523	1	5.277903308688	0.091069801424	2.678863350780	
629000	126.190292	1	5.285509731702	0.078249254997	2.283222983041	
630000	127.293995	1	5.295633868866	0.172372138051	5.187506546071	
631000	126.172711	1	5.301232388159	0.096348380543	2.835396332130	
632000	126.294655	1	5.284042149649	0.080510082336	2.355178142100	
633000	127.388324	1	5.283506134327	0.170326304354	5.130188947298	
634000	126.343679	1	5.290736960627	0.080548163261	2.357558995355	
635000	127.510281	1	5.285568689370	0.155464959266	4.683509027521	
636000	127.371417	1	5.288423826957	0.110149446276	3.294078436337	
637000	127.307957	1	5.283034882866	0.122009659756	3.654427433593	
638000	127.426959	1	5.293599830802	0.136922846634	4.114258989562	
639000	126.074654	1	5.304653715677	0.127284725333	3.767816070352	
640000	126.185585	1	5.290292532856	0.078140898949	2.279781799632	
641000	127.243265	1	5.295932125352	0.189071104893	5.692187422504	
642000	125.412613	1	5.304150416278	0.088082521731	2.563366996733	
643000	126.784868	1	5.299228185987	0.114309793780	3.400953958496	
644000	126.428317	1	5.302336650088	0.121756634708	3.614142033391	
645000	126.500875	1	5.299273845417	0.098903839854	2.922896847105	
646000	126.253459	1	5.273814276087	0.155384454706	4.621872577001	
647000	124.946509	1	5.309553016623	0.113391734181	3.310174375568	
648000	125.074730	1	5.268757855082	0.101925267473	2.970953953406	
649000	126.634653	1	5.295765988755	0.091847253936	2.711414990090	
650000	127.147492	1	5.291852332447	0.101219644896	3.013391277687	
651000	127.327613	1	5.292811888547	0.114594115071	3.428569020909	
652000	126.480469	1	5.286300352489	0.082394106888	2.417657617225	
653000	122.676235	1	5.272199158132	0.059166762835	1.626423469393	
654000	125.875668	1	5.297052494357	0.079492964332	2.313740639741	
655000	127.338366	1	5.282726544851	0.133906157313	4.018585296745	
656000	127.293922	1	5.283846330194	0.114445360532	3.422841659490	
657000	126.568903	1	5.276812460556	0.108667008443	3.222072070301	
658000	127.502262	1	5.290093442704	0.200884121324	6.066778677425	
659000	127.078118	1	5.283558963871	0.101336725065	3.014824715842	
660000	126.974155	1	5.297200228402	0.111799613232	3.331027987199	
661000	126.227377	1	5.280576439812	0.082990030482	2.429512215053	
662000	127.436911	1	5.291057875804	0.118942874334	3.565460065522	
663000	127.075949	1	5.279715208462	0.161677501328	4.851558947479	
664000	126.810830	1	5.279007870144	0.107129296920	3.183218461316	
665000	126.195918	1	5.295502425043	0.082290852527	2.407306837005	
666000	126.945182	1	5.281271550031	0.102455934347	3.044908236737	
667000	127.380913	1	5.288360059976	0.110852311111	3.315920125750	
668000	127.167535	1	5.285310312406	0.101798664090	3.031748196809	
669000	127.252332	1	5.290292923422	0.104026139618	3.102647984457	
670000	125.419805	1	5.269872668631	0.111543784655	3.270761081369	
671000	125.693841	1	5.304973882075	0.101243295352	2.969356704955	
672000	126.611690	1	5.278877554601	0.097438547227	2.881544685668	
673000	127.471475	1	5.285680654683	0.127473929484	3.827555021454	
674000	126.923608	1	5.296493499556	0.468962400352	14.142022346522	
675000	127.060830	1	5.296186164091	0.111325983013	3.319530023167	
676000	127.522949	1	5.286284510698	0.136951234052	4.119137906219	
677000	124.517096	1	5.306564308114	0.079839981061	2.291390849693	
678000	125.749016	1	5.302692068625	0.090382693279	2.642207146750	
679000	127.116860	1	5.294332494780	0.105995773742	3.158572145847	
680000	126.514513	1	5.302047975024	0.128393647851	3.818293203384	
681000	125.311217	1	5.308225146299	0.120027417644	3.521413657445	
682000	126.849429	1	5.288171231243	0.089477765238	2.644790913804	
683000	124.223829	1	5.268619499640	0.077390666655	2.210493994985	
684000	124.903982	1	5.307461229243	0.090933674635	2.635705869585	
685000	125.043301	1	5.274895922222	0.074429152832	2.139529733591	
686000	127.220046	1	5.289373969215	0.101806638991	3.033630175562	
687000	126.187919	1	5.278065605798	0.087137828998	2.555294918014	
688000	126.771876	1	5.280816301526	0.096510569378	2.857950060132	
689000	127.123641	1	5.297274056321	0.130843229623	3.916609825299	
690000	127.052538	1	5.295363993334	0.106508176275	3.172144133043	
691000	126.980092	1	5.282448374482	0.099965192410	2.969840047255	
692000	127.481903	1	5.288038808619	0.120824524477	3.624663893145	
693000	127.192742	1	5.292606833748	0.104899551279	3.127485357468	
694000	126.701766	1	5.279022110878	0.100759313255	2.985564212698	
695000	126.259306	1	5.276753819921	0.093524109687	2.751974840510	
696000	127.478007	1	5.286124090945	0.125869875885	3.778786969702	
697000	126.456688	1	5.275233012735	0.122213190086	3.629011135846	
698000	126.265405	1	5.282426213635	0.081377835049	2.381071627803	
699000	126.455421	1	5.296402865318	0.088763722779	2.612161968913	
700000	125.865349	1	5.271813014499	0.164666797356	4.882149177394	
701000	127.472122	1	5.284716210094	0.143700186389	4.322954749645	
702000	125.367334	1	5.287489068534	0.069311794283	1.989963759516	
703000	127.478364	1	5.285171637196	0.134932721980	4.055650536336	
704000	127.441598	1	5.293583754363	0.162983895272	4.909330203891	
705000	127.527809	1	5.286020301356	0.148928006798	4.484932595316	
706000	127.531008	1	5.289402076754	0.129009809159	3.876828498817	
707000	126.537214	1	5.284756512012	0.084183890025	2.474043428422	
708000	127.077927	1	5.279943335470	0.175572575583	5.273288837531	
709000	126.601743	1	5.290832703580	0.084961501637	2.499580140153	
710000	125.701138	1	5.306231236804	0.117158215015	3.449175420813	
711000	124.000751	1	5.310650435418	0.086263542381	2.471561786439	
712000	127.483442	1	5.291795991068	0.189042593666	5.705129080572	
713000	126.812644	1	5.282216029432	0.094207856117	2.788707014724	
714000	125.471506	1	5.302751012940	0.084594489648	2.459124124954	
715000	124.598756	1	5.286036522472	0.063985027258	1.810357092973	
716000	127.450826	1	5.287143187752	0.118390422147	3.549066410740	
717000	127.036632	1	5.287288779255	0.094879737424	2.815778130191	
718000	127.165938	1	5.281737659780	0.115751479330	3.458237273066	
719000	126.498039	1	5.300890397395	0.109036252218	3.230946227836	
720000	126.909001	1	5.287369134991	0.091110577754	2.696536941399	
721000	127.109412	1	5.284782188275	0.100087227624	2.977534726993	
722000	127.031063	1	5.295502195717	0.105911086652	3.153205571101	
723000	125.793968	1	5.288540961909	0.073251718786	2.120451584582	
724000	127.555585	1	5.289679753856	0.172100614732	5.192956977166	
725000	126.827721	1	5.281760239516	0.095829342862	2.838761170554	
726000	127.286296	1	5.282597438779	0.123311158032	3.693344438684	
727000	127.223935	1	5.292237659538	0.105703895001	3.153110191647	
728000	126.992465	1	5.279190343664	0.177021943691	5.312668737255	
729000	123.303896	1	5.315999157887	0.121707899220	3.499302712732	
730000	126.819150	1	5.283017537125	0.092816822700	2.746304142992	
731000	126.801472	1	5.281362056054	0.095970158548	2.842298289072	
732000	125.175227	1	5.303708711079	0.082104459458	2.376054913700	
733000	121.744073	1	5.258035215411	0.079714188464	2.221691219995	
734000	125.609401	1	5.283028362460	0.072525642057	2.094008611893	
735000	126.716517	1	5.300854217282	0.135491544232	4.041315556453	
736000	127.160100	1	5.297091694952	0.176925272657	5.318735511491	
737000	124.477476	1	5.265775770402	0.110643656577	3.212548379133	
738000	127.078069	1	5.297024604133	0.119780679453	3.577961355230	
739000	127.517578	1	5.286916351656	0.129966099422	3.905525573784	
740000	126.177141	1	5.297133246900	0.084463660097	2.473312707741	
741000	126.275718	1	5.289530419375	0.079159892784	2.313258536397	
742000	127.448633	1	5.290500868050	0.118753258690	3.560086371983	
743000	124.434678	1	5.311231298427	0.105767490927	3.065968211753	
744000	127.546272	1	5.290851635556	0.142248799434	4.281895503222	
745000	126.880499	1	5.298786856135	0.118461269270	3.530623054487	
746000	127.545575	1	5.291097388832	0.147682482098	4.447729404780	
747000	127.507451	1	5.289830759245	0.125296031912	3.762374641872	
748000	124.763349	1	5.304637679897	0.078313129782	2.251092179558	
749000	127.099302	1	5.290868987986	0.097990592175	2.912994099836	
750000	127.124202	1	5.289681635863	0.098004075808	2.914155273963	
751000	127.507354	1	5.287771793598	0.125021119726	3.753964998948	
752000	127.459320	1	5.289959377917	0.118876498245	3.564244786243	
753000	126.903084	1	5.280651590348	0.102993964151	3.060022233903	
754000	125.176192	1	5.297877223785	0.072340690251	2.078720667512	
755000	127.123921	1	5.293258769776	0.103079869103	3.069604411073	
756000	125.664913	1	5.270673963459	0.129184878068	3.809162322527	
757000	127.272389	1	5.282076372984	0.128326550838	3.845808579122	
758000	126.261720	1	5.293208643756	0.080883390506	2.365816410532	
759000	124.472108	1	5.294312379940	0.064626758661	1.827581134970	
760000	126.565528	1	5.275671249717	0.141215878696	4.208272012334	
761000	127.510969	1	5.286518128480	0.180651493970	5.451130326739	
762000	126.603144	1	5.288936349689	0.084318415944	2.479877262066	
763000	125.282847	1	5.270366794705	0.095488808416	2.783542973734	
764000	127.151378	1	5.293296286308	0.104540161171	3.115161624456	
765000	126.805578	1	5.281284513755	0.096344010672	2.853851491819	
766000	127.528483	1	5.286161084020	0.159663373319	4.812404261029	
767000	125.153330	1	5.281889819832	0.068905027333	1.972916808826	
768000	126.799954	1	5.281959788047	0.094375624595	2.793475214543	
769000	126.970585	1	5.294505134749	0.099691393780	2.961174186602	
770000	126.936599	1	5.283237625528	0.096267939995	2.855384757325	
771000	126.582160	1	5.282802688512	0.087016704364	2.562090551657	
772000	126.521659	1	5.291902389959	0.084165952965	2.473091328454	
773000	127.155037	1	5.280406871004	0.140513195763	4.212145784411	
774000	126.588916	1	5.275926638526	0.129951599270	3.868369310017	
775000	127.401735	1	5.285221651388	0.119114225787	3.569419537852	
776000	126.730203	1	5.286266591865	0.087217342179	2.572198305073	
777000	126.725983	1	5.297614855991	0.100503381181	2.978500465485	
778000	127.110503	1	5.280930092422	0.117117468237	3.497943739674	
779000	126.998780	1	5.287024298959	0.093798544580	2.781527637524	
780000	126.022353	1	5.304383951303	0.114773401807	3.388536363672	
781000	127.219887	1	5.293937688272	0.110893474878	3.311717566944	
782000	127.076238	1	5.296974189279	0.119030763030	3.555040962275	
783000	127.480370	1	5.285596601079	0.130275861947	3.913510928362	
784000	127.135258	1	5.283994878893	0.103005177290	3.067676009019	
785000	126.726433	1	5.296212880578	0.095663675630	2.830730133312	
786000	127.165163	1	5.281348336513	0.119512783395	3.572970878137	
787000	127.096735	1	5.281934831270	0.108444394955	3.232748309511	
788000	125.832582	1	5.272807327854	0.100422793132	2.948786234733	
789000	127.100278	1	5.280706062377	0.118345230538	3.535014172410	
790000	127.116936	1	5.292155556576	0.100428005679	2.988202595405	
791000	127.362119	1	5.289018984637	0.109558319168	3.275665395034	
792000	126.763294	1	5.293151330811	0.090579722816	2.676202643649	
793000	127.224836	1	5.283033024930	0.112519796393	3.361593467815	
794000	127.337498	1	5.290235125689	0.108871212120	3.253803156737	
795000	124.918565	1	5.286251407615	0.066017084204	1.879279631850	
796000	126.722055	1	5.300952290450	0.161998439544	4.843929771964	
797000	126.772440	1	5.285516757561	0.088617811138	2.616304519617	
798000	126.120020	1	5.277295106962	0.087614876469	2.568041789288	
799000	126.713966	1	5.277226980395	0.118077597109	3.512973229074	
800000	126.756741	1	5.279034878946	0.103569418207	3.072969434483	
801000	126.743199	1	5.284573713600	0.088709940118	2.618334964108	
802000	127.343694	1	5.282919883096	0.173633525317	5.228482011916	
803000	127.073428	1	5.286627097258	0.096481048124	2.865953805636	
804000	127.098440	1	5.287427133130	0.096933949631	2.880579948552	
805000	126.957804	1	5.294006878688	0.097961633388	2.907861457601	
806000	125.993618	1	5.281225685695	0.078417469923	2.283657255743	
807000	124.935907	1	5.302357634413	0.075832446222	2.179810946401	
808000	126.791862	1	5.286929263109	0.088339370283	2.608289088103	
809000	127.478683	1	5.284803160763	0.149252701461	4.492602713012	
810000	126.388760	1	5.296507670463	0.087495531442	2.571583088796	
811000	126.889262	1	5.287077088865	0.090681337998	2.682818511020	
812000	126.334296	1	5.274221786107	0.142586425043	4.239757279393	
813000	125.611272	1	5.286237581518	0.071544253710	2.063893955243	
814000	127.374120	1	5.286356904793	0.112573094945	3.368361544963	
815000	126.536635	1	5.275617416230	0.127692410497	3.797923301960	
816000	127.430084	1	5.285773029383	0.211549522569	6.386822821958	
817000	125.999393	1	5.302863300085	0.098963691437	2.909639882658	
818000	124.867952	1	5.301589305399	0.073832480514	2.117384029616	
819000	126.622786	1	5.301428530292	0.131992458551	3.931518299165	
820000	124.628849	1	5.292944134066	0.065075595258	1.844491486110	
821000	126.876189	1	5.278556490742	0.117996407161	3.516325963543	
822000	127.194820	1	5.287619647421	0.100665935950	2.997891032485	
823000	126.805895	1	5.288946930528	0.088506891300	2.613810424369	
824000	124.696801	1	5.308043227021	0.088785526201	2.565479185602	
825000	126.490348	1	5.279998122145	0.089878412195	2.647199232899	
826000	127.198697	1	5.281118390636	0.129779637639	3.887199287869	
827000	126.771136	1	5.280284883472	0.098320000150	2.913217341150	
828000	126.017961	1	5.292423542590	0.076977475919	2.240065393905	
829000	125.625977	1	5.297219568973	0.076451262223	2.214721703850	
830000	127.485839	1	5.285948656512	0.128631330071	3.863482962939	
831000	126.547715	1	5.282471325039	0.086698510554	2.551423089370	
832000	125.408308	1	5.290049778602	0.069902210844	2.008996610108	
833000	126.942345	1	5.285305462908	0.093346647087	2.766052569224	
834000	126.727781	1	5.300472605143	0.200251504039	6.000480389454	
835000	125.363141	1	5.270650279739	0.096622478570	2.820047305281	
836000	126.766483	1	5.279306272328	0.102548637896	3.042146395639	
837000	127.568960	1	5.287929197966	0.156720100397	4.724586034554	
838000	127.055853	1	5.297855165168	0.193110185090	5.803885686535	
839000	127.495313	1	5.291030537411	0.194886916281	5.883766206267	
840000	126.474786	1	5.298214222762	0.093934867133	2.770652235359	
841000	126.153114	1	5.273421479928	0.120412885652	3.563442499812	
842000	126.096840	1	5.304144527427	0.117891128711	3.485277010599	
843000	126.443597	1	5.298900277130	0.095356398120	2.813105296663	
844000	127.450824	1	5.291453061886	0.213201355164	6.438414797215	
845000	126.755360	1	5.282695125857	0.091520185286	2.704791775808	
846000	126.729618	1	5.296469516185	0.096521903685	2.857050013096	
847000	127.211871	1	5.281166253558	0.167308277567	5.029350112876	
848000	125.306049	1	5.271516877154	0.088781701016	2.581677322703	
849000	127.027864	1	5.281227140059	0.107541923944	3.202912415981	
850000	127.459173	1	5.285688164509	0.125027039594	3.752304485855	
851000	127.490280	1	5.291451251298	0.128725783197	3.866543761368	
852000	127.235043	1	5.281430764317	0.132841955585	3.981948725099	
853000	126.710011	1	5.287205317469	0.086461509302	2.548464167775	
854000	127.237319	1	5.292264227269	0.106517145850	3.178436873390	
855000	127.298856	1	5.282105324096	0.136856176781	4.106879204454	
856000	125.486603	1	5.276435156329	0.077730067947	2.250521285324	
857000	127.548094	1	5.287494088273	0.171132034355	5.163039318825	
858000	125.699715	1	5.306760647967	0.134883292302	3.981529875305	
859000	127.228829	1	5.281196662691	0.140811424758	4.224379164242	
860000	127.573423	1	5.288315351746	0.154340972800	4.652206660789	
861000	127.275388	1	5.293701744700	0.114134004592	3.412677327113	
862000	127.126391	1	5.293420381121	0.103625279819	3.086372327946	
863000	126.730145	1	5.300540627217	0.194124488921	5.815497962453	
864000	124.521663	1	5.266237539587	0.191374909777	5.606090093341	
865000	127.154342	1	5.280825389158	0.182178395591	5.477886857313	
866000	127.337990	1	5.282501832149	0.145364049082	4.367765855469	
867000	127.377226	1	5.284232811800	0.121922214605	3.654337013455	
868000	127.144245	1	5.297185514518	0.181224969750	5.448391664419	
869000	127.378369	1	5.292395137688	0.117654093454	3.523931680692	
870000	127.351136	1	5.285615133090	0.112515514521	3.365808026514	
871000	127.521266	1	5.288047056159	0.127094529612	3.817895880959	
872000	126.211043	1	5.300857134018	0.095878199694	2.822222289775	
873000	127.103484	1	5.295914489709	0.112815262628	3.366441519498	
874000	127.247651	1	5.294764563177	0.117909927085	3.527044303109	
875000	127.387402	1	5.286398405837	0.113623516940	3.400966421142	
876000	126.745871	1	5.297478014870	0.100753360923	2.986738297865	
877000	125.774593	1	5.275574286849	0.084677018891	2.469435036383	
878000	127.088203	1	5.295511564922	0.109379764398	3.261035433145	
879000	126.645172	1	5.301419345802	0.138896497773	4.141473502370	
880000	126.640680	1	5.285593042842	0.085679814567	2.522642799104	
881000	126.100841	1	5.273108605494	0.169805178684	5.048212037086	
882000	125.932261	1	5.296866541005	0.080051231360	2.332202079983	
883000	125.072811	1	5.270536308132	0.087279768894	2.530074374163	
884000	126.819932	1	5.299951727145	0.187808670555	5.629741424973	
885000	127.109753	1	5.296818853497	0.121265563551	3.624376002196	
886000	126.372055	1	5.277125135926	0.095917941779	2.828130846363	
887000	126.948339	1	5.294172898035	0.097999776361	2.908744948835	
888000	127.390341	1	5.284148065891	0.124826932707	3.743563400863	
889000	127.310558	1	5.295598122762	0.148605081385	4.465239717802	
890000	126.146074	1	5.300807894243	0.093646331681	2.752469537108	
891000	125.621440	1	5.296767832552	0.075887307608	2.197355318191	
892000	126.515508	1	5.278115951670	0.096927438358	2.863106381298	
893000	126.171470	1	5.288492054112	0.077594765421	2.262666732016	
894000	127.249323	1	5.289569094723	0.103295787664	3.080178125895	
895000	127.211176	1	5.295380700731	0.118837529084	3.554042286150	
896000	125.879619	1	5.279202809346	0.079181377283	2.304302700718	
897000	127.212843	1	5.287422080441	0.101565502235	3.026016578261	
898000	126.114132	1	5.273071804843	0.159674771077	4.744370529342	
899000	126.622882	1	5.280784953528	0.091676885434	2.705873774497	
900000	126.134779	1	5.276683964777	0.089954512570	2.639763985079	
901000	126.657694	1	5.298554043928	0.101907960022	3.019222282120	
902000	126.470261	1	5.278229044566	0.094742975759	2.795173701098	
903000	125.247120	1	5.294385821521	0.070252800770	2.016295864591	
904000	125.951381	1	5.272147077094	0.153265986021	4.544144422976	
905000	127.217325	1	5.295185858163	0.236863917773	7.141450047855	
906000	127.508967	1	5.290895672195	0.129417178191	3.888408978899	
907000	127.130642	1	5.288181623538	0.097928433097	2.912029850996	
908000	127.426862	1	5.293826402459	0.164179937640	4.945024910378	
909000	124.818703	1	5.299500567049	0.070732480894	2.021736122698	
910000	127.566496	1	5.289294213005	0.140801979057	4.238588287144	
911000	126.882740	1	5.281846628109	0.097661028598	2.896417938874	
912000	126.752831	1	5.277062539574	0.131696159094	3.927734905702	
913000	127.526940	1	5.290292893333	0.130637462503	3.926415882395	
914000	126.127624	1	5.301348643728	0.095407647157	2.805491858561	
915000	125.446291	1	5.269730381470	0.121006841665	3.555641904502	
916000	127.549754	1	5.290873878365	0.159791568752	4.817349724834	
917000	126.176221	1	5.275852237441	0.094796758377	2.788324720282	
918000	127.098867	1	5.285218949158	0.098934980462	2.941918185466	
919000	126.703970	1	5.276641242723	0.151685996176	4.531107900724	
920000	126.594596	1	5.301443507994	0.126576301052	3.766351603331	
921000	126.296596	1	5.275509775292	0.102475813207	3.025270948342	
922000	126.338234	1	5.279581322596	0.087052803348	2.556696997308	
923000	126.609030	1	5.294949114361	0.089592915498	2.641723276595	
924000	127.483916	1	5.287270456204	0.122402031302	3.672987601085	
925000	126.868426	1	5.282631443425	0.095160720212	2.819489983729	
926000	127.356599	1	5.294989556656	0.157183390227	4.728547523664	
927000	125.572297	1	5.271690749771	0.327978289827	9.743695659535	
928000	123.696104	1	5.278624345510	0.060862823858	1.697082822437	
929000	126.469049	1	5.276817424866	0.102111334309	3.019555309069	
930000	127.090992	1	5.289834651177	0.096880065266	2.878706715788	
931000	126.889235	1	5.278979693896	0.113952930871	3.393718425385	
932000	122.173221	1	5.260149669040	0.076207670132	2.128013468110	
933000	126.421597	1	5.288525875263	0.081171209770	2.378626400828	
934000	125.831953	1	5.273239104086	0.096856386967	2.840821927935	
935000	126.246899	1	5.303863501098	0.135167467541	4.012304351408	
936000	127.080606	1	5.282452955412	0.105032657088	3.127956486652	
937000	127.568771	1	5.289967983646	0.152092888929	4.583387173834	
938000	126.807917	1	5.293002794297	0.091531379027	2.706608290866	
939000	124.592095	1	5.309281350024	0.093223435400	2.695855528800	
940000	126.917571	1	5.282701535031	0.096757691773	2.869815064591	
941000	126.375306	1	5.289158780840	0.080538735377	2.358051746843	
942000	127.261731	1	5.294922764866	0.120775646714	3.615043442769	
943000	127.418158	1	5.291799040148	0.225753505358	6.818040869524	
944000	124.723317	1	5.266685377362	0.159895336839	4.684596907938	
945000	127.250972	1	5.286833266535	0.103865201821	3.097674734412	
946000	127.393660	1	5.287292665791	0.112601728782	3.369911242897	
947000	125.622522	1	5.299275182557	0.079301896075	2.301759509141	
948000	126.272522	1	5.298469009484	0.089332563248	2.624564061534	
949000	126.109343	1	5.273196118339	0.119526156720	3.535085783746	
950000	126.431131	1	5.298376609319	0.093180884613	2.746402219287	
951000	127.256872	1	5.295271444115	0.123546396779	3.699414265016	
952000	126.712013	1	5.299388552499	0.110242209207	3.274732186660	
953000	127.531383	1	5.286410374496	0.139432564026	4.195266275568	
954000	123.557045	1	5.270188175218	0.066650951115	1.871049430316	
955000	127.353946	1	5.283403405279	0.126011887321	3.778352258230	
956000	126.577734	1	5.292563964355	0.085783424125	2.524165740542	
957000	125.423014	1	5.274141425274	0.081683233679	2.369424167731	
958000	127.051333	1	5.279382922760	0.147215418527	4.411322670133	
959000	127.257669	1	5.289283387895	0.103563561517	3.088646605447	
960000	120.426743	1	5.324537238371	0.146199848163	4.095729248078	
961000	127.340236	1	5.282921921618	0.130107079114	3.902788810805	
962000	125.661346	1	5.278989482438	0.076395103506	2.213830211046	
963000	127.405507	1	5.286292194993	0.115579849991	3.461460221215	
964000	127.243309	1	5.296202172244	0.175214659834	5.271228929374	
965000	126.759493	1	5.294552329511	0.092759319561	2.742848581543	
966000	126.559957	1	5.277382741358	0.103182500448	3.054986283459	
967000	125.884533	1	5.274287270647	0.092500732044	2.710259055207	
968000	126.623561	1	5.276418777156	0.120983314548	3.597889984583	
969000	126.948625	1	5.278527311770	0.137643610633	4.116209826760	
970000	127.446919	1	5.286755657890	0.219885028737	6.641494700672	
971000	126.959153	1	5.298788478702	0.130188670708	3.890171082417	
972000	126.180286	1	5.289901429488	0.077953416968	2.273895858575	
973000	127.302886	1	5.288249019081	0.105823928155	3.159342557443	
974000	127.341980	1	5.290479023541	0.109498475487	3.273157748999	
975000	126.639537	1	5.284959488725	0.086068655833	2.534543482649	
976000	127.428734	1	5.292431784883	0.124192749538	3.725649378230	
977000	125.645937	1	5.270659990297	0.122867592769	3.618785937390	
978000	124.619646	1	5.275502068193	0.069213094047	1.971063950072	
979000	125.994710	1	5.273448738945	0.103570290711	3.049021295499	
980000	126.089182	1	5.304807822119	0.168569771733	5.010497400536	
981000	127.224315	1	5.281565984936	0.126593237080	3.791092412632	
982000	126.524638	1	5.275436448399	0.152089668314	4.535076819913	
983000	127.210123	1	5.283746913048	0.108157346583	3.227727609737	
984000	126.169025	1	5.280804202190	0.081637875747	2.386633402592	
985000	125.716898	1	5.271443951968	0.109875378147	3.230466055341	
986000	126.777922	1	5.283396549562	0.091018916086	2.690067078755	
987000	125.873343	1	5.305401336021	0.118424475483	3.493397511572	
988000	126.761930	1	5.300383521356	0.130452476886	3.890377072205	
989000	127.266503	1	5.286558593429	0.105000115109	3.132934520627	
990000	125.914743	1	5.297656474857	0.080949144160	2.359232466230	
991000	127.555296	1	5.290744051713	0.153482931396	4.625174415390	
992000	127.161576	1	5.297298792749	0.152916229314	4.589549749712	
993000	124.962686	1	5.280824429181	0.067900572282	1.938071005205	
994000	126.157467	1	5.282739076057	0.079400377708	2.317762827116	
995000	125.319367	1	5.301747588031	0.079638398194	2.304672753476	
996000	126.971426	1	5.282197446593	0.100348614541	2.981302259384	
997000	127.019973	1	5.279125515596	0.152993586073	4.585321062066	
998000	125.322560	1	5.308591020941	0.160462813102	4.730024596559	
999000	127.125425	1	5.288122499930	0.097739652906	2.906086016283	
1000000	127.375265	1	5.293192702769	0.121686436844	3.647060424946	
1001000	126.107870	1	5.280377758030	0.081179527770	2.371071495738	
1002000	124.969948	1	5.307961988571	0.096083022546	2.792406123491	
1003000	126.530077	1	5.295226285562	0.088248995483	2.598435352225	
1004000	127.433446	1	5.285739411548	0.120752663316	3.620676271575	
1005000	126.882533	1	5.283413841564	0.094090824862	2.787138418121	
1006000	127.400480	1	5.287274413413	0.113198928260	3.388426180995	
1007000	122.656794	1	5.318118490955	0.123419501161	3.526178725079	
1008000	125.750516	1	5.280200083278	0.076191801567	2.209687358026	
1009000	127.387714	1	5.294389240502	0.140617020304	4.225267811173	
1010000	127.212660	1	5.289023576559	0.101345871091	3.019280461009	
