# Supplementary material for: Reply to: ‘Reconstructed evolutionary patterns from crocodile-line archosaurs demonstrate the impact of failure to log-transform body size data’
Source: Commun Biol. 2022 Feb 25;5:170. doi: 10.1038/s42003-022-03072-x (PMC8881626; doi:10.1038/s42003-022-03072-x)
Supplement: Supplementary file 4 — Supplementary Data 2 [file 42003_2022_3072_MOESM4_ESM.zip › simulations/log_files/OU/simulated_data_logged_6.txt.Log.txt]

Options:
Model:                           Continuous: Random Walk
Tree File Name:                  tree_simlation_6.nex
Data File Name:                  simulated_data_logged_6.txt
Log File Name:                   simulated_data_logged_6.txt.Log.txt
Save Initial Trees:              False
Save Trees:                      False
Summary:                         False
Seed:                            1122606957
Precision:                       64 bits
Cores:                           1
Analysis Type:                   MCMC
Sample Period:                   1000
Iterations:                      1010000
Burn in:                         10000
MCMC ML Start:                   False
Schedule File:                   simulated_data_logged_6.txt.Schedule.txt
Rate Dev:                        AutoTune
No of Rates:                     1
Test for trait correlation:      True
Kappa:                           Not in use
Delta:                           Not in use
Lambda:                          Not in use
OU:                              Estimate
Min Trans Taxa No:               10
RJ Local Kappa:                  False
RJ Local Lambda:                 False
RJ Local Delta:                  False
RJ Local OU:                     False
Restrictions:
    alpha-1                      None
Prior Information:
    Priors
        alpha-1 - uniform -100.00 100.00 
        OU - exp 1.00 
Tree Information
     Trees:                      1
     Taxa:                       200
     Sites:                      1
Iteration	Lh	Tree No	Alpha 1	Sigma^2 1 	OU	
11000	76.134475	1	5.301474595297	0.442125175630	7.985014938972	
12000	77.435513	1	5.278624265931	0.483580843731	8.855490255918	
13000	78.457841	1	5.284739507675	0.548536335142	10.158254673380	
14000	76.795177	1	5.290174481936	0.432601240018	7.863770884275	
15000	76.085352	1	5.277704513352	0.407622353085	7.352895925804	
16000	77.278511	1	5.282087870573	0.462130446310	8.446267938715	
17000	78.919119	1	5.294532623224	0.624649006568	11.631318634297	
18000	78.248067	1	5.279260203927	0.546437767899	10.097776063888	
19000	74.817719	1	5.284534246026	0.345444187788	6.141526804921	
20000	77.149682	1	5.293801410060	0.463192942613	8.454856742177	
21000	75.841702	1	5.281064776655	0.388126610033	6.980746812877	
22000	78.661271	1	5.279578950448	0.586017117444	10.879362406015	
23000	78.051634	1	5.294443998566	0.533704682323	9.841378009236	
24000	75.904800	1	5.283055470872	0.388049247002	6.983790263291	
25000	76.987073	1	5.281572640542	0.445299852216	8.112292974419	
26000	75.417337	1	5.288327723498	0.367148556628	6.571476139077	
27000	76.538626	1	5.275510902293	0.440433963631	7.986698188109	
28000	72.081297	1	5.309183911102	0.322458239305	5.571610279330	
29000	76.308701	1	5.282186397154	0.407783634145	7.372432761402	
30000	72.591503	1	5.292873432202	0.289240316162	5.015989511016	
31000	75.918262	1	5.279826072122	0.394001836390	7.092937026811	
32000	75.072376	1	5.294092675379	0.362426169932	6.463486015330	
33000	73.473617	1	5.299284106619	0.323672662705	5.672285115714	
34000	77.882535	1	5.293731801799	0.515834744751	9.493366481722	
35000	76.524049	1	5.298000025086	0.443901602246	8.048933772563	
36000	75.776845	1	5.292655980121	0.387569350824	6.966061483368	
37000	74.865349	1	5.301053075889	0.377952405728	6.729253766468	
38000	77.525771	1	5.277902528819	0.493412038456	9.045138992098	
39000	78.204798	1	5.280704219146	0.535995441523	9.899172039499	
40000	78.359261	1	5.296462171780	0.576596347049	10.670857419163	
41000	77.387153	1	5.281724041688	0.470045763817	8.601520564342	
42000	75.890998	1	5.279212554504	0.394217609148	7.094905661124	
43000	72.353041	1	5.283939005016	0.280886596592	4.857159095632	
44000	77.865866	1	5.286186842684	0.498049398798	9.162135913177	
45000	74.004982	1	5.290458776726	0.322145524132	5.675642384583	
46000	77.333184	1	5.280075164284	0.471099433758	8.616267086401	
47000	77.657679	1	5.304991431697	0.603171751278	11.087347277149	
48000	77.458741	1	5.285718122426	0.469383593049	8.595506970243	
49000	72.300000	1	5.281249170439	0.281288255008	4.861593869795	
50000	75.260104	1	5.300268106312	0.391060889607	6.992851878269	
51000	79.221859	1	5.281764858623	0.641181970124	11.977458513102	
52000	77.052568	1	5.272220779580	0.495167343791	9.034383268761	
53000	77.642329	1	5.288733520279	0.483330200160	8.869330733825	
54000	77.059603	1	5.279057813905	0.456852230174	8.330611947520	
55000	79.307600	1	5.276983194937	0.690938181713	12.923565337220	
56000	77.542714	1	5.275499685444	0.508512352217	9.325649821729	
57000	77.581885	1	5.282098512504	0.482494582857	8.848486812605	
58000	74.371150	1	5.282490196121	0.332488409093	5.881908951598	
59000	77.150982	1	5.288761693164	0.451217018858	8.234595533101	
60000	73.755835	1	5.314024139930	0.423693664157	7.467875490428	
61000	70.552275	1	5.252210237901	0.347755160673	5.921955114482	
62000	76.504963	1	5.294100670826	0.426438171247	7.728107034105	
63000	72.928618	1	5.266902893652	0.330159084579	5.755545304952	
64000	76.907568	1	5.284598642221	0.436311645839	7.940800476597	
65000	76.055853	1	5.279033636789	0.402300064309	7.253835655846	
66000	75.460132	1	5.282404431054	0.370393031759	6.633026563483	
67000	72.292774	1	5.256281925799	0.377644314060	6.551190631888	
68000	76.060985	1	5.308672483795	0.506661240117	9.153781565516	
69000	75.853605	1	5.286675135995	0.384145139849	6.909262692348	
70000	78.711062	1	5.279940635415	0.589394775212	10.947955894524	
71000	76.284571	1	5.280500238760	0.409767020328	7.406819744993	
72000	76.584834	1	5.281820902366	0.422372467807	7.659945325368	
73000	77.384468	1	5.278066751520	0.482420417411	8.829532507636	
74000	75.507184	1	5.290128738509	0.372261640369	6.670008344479	
75000	75.143183	1	5.307126061698	0.430139351786	7.689408720831	
76000	78.767825	1	5.287067207076	0.578271250086	10.746156723572	
77000	77.856174	1	5.284680703758	0.498143324743	9.162981991796	
78000	77.083443	1	5.275093372243	0.477119535463	8.705308753884	
79000	78.837820	1	5.290016683214	0.591055552084	10.993016076958	
80000	75.732119	1	5.281681895534	0.382422439421	6.869535449237	
81000	76.869810	1	5.272970692694	0.476318858109	8.671892820760	
82000	75.206449	1	5.256563871738	0.562376535218	10.080862044534	
83000	77.122915	1	5.297044710559	0.476515716674	8.697664583924	
84000	78.111753	1	5.284797681469	0.518165527996	9.558616259091	
85000	78.151652	1	5.300504658813	0.595009747848	10.990871203817	
86000	75.279395	1	5.284664217499	0.361677036667	6.463492942042	
87000	78.643773	1	5.288873697054	0.567824111753	10.537588921341	
88000	76.176561	1	5.290110706405	0.401048186011	7.239866431906	
89000	79.415312	1	5.283807333112	0.659616799845	12.347863500991	
90000	74.845086	1	5.262071159250	0.446873556381	7.967226696431	
91000	77.843506	1	5.287026908959	0.496487363929	9.131127912240	
92000	74.571498	1	5.300108659004	0.362426426748	6.430850609686	
93000	75.496042	1	5.274457727555	0.392014424189	7.026791356707	
94000	75.538069	1	5.305030174608	0.434473003505	7.798571710318	
95000	76.777752	1	5.295563416069	0.447253751072	8.131007228667	
96000	76.328705	1	5.291003755906	0.409743780339	7.409695436271	
97000	75.531657	1	5.298401308758	0.394827667592	7.080256306279	
98000	72.896987	1	5.307230385998	0.337301559408	5.879711260825	
99000	73.484901	1	5.254893845217	0.455682643743	8.014930684794	
100000	78.726633	1	5.289648593186	0.578089992462	10.738313504366	
101000	74.874203	1	5.295064925150	0.357440726104	6.360864495906	
102000	77.880666	1	5.297244715804	0.536766448355	9.881206410276	
103000	75.338859	1	5.283544990281	0.364603403601	6.520267919145	
104000	79.400454	1	5.274667487991	0.738424645854	13.829591034275	
105000	77.145057	1	5.280813203512	0.456745151175	8.335821991845	
106000	73.376040	1	5.311372509114	0.381019848848	6.683115654988	
107000	77.177311	1	5.277949719152	0.468770958543	8.559882005166	
108000	74.118727	1	5.266285062833	0.375529239657	6.635423669045	
109000	77.270459	1	5.281940437640	0.461932083352	8.441927907998	
110000	76.295896	1	5.285342978575	0.404187029164	7.305860827284	
111000	77.721325	1	5.289620033724	0.490383727157	9.006933639504	
112000	73.646015	1	5.258200154263	0.422106594772	7.431405431606	
113000	75.279058	1	5.279305247394	0.368360971363	6.584198603816	
114000	74.746813	1	5.282787137067	0.344229999357	6.115306463254	
115000	75.620403	1	5.291464033177	0.378716797403	6.794631251445	
116000	75.908464	1	5.288102542391	0.387023576363	6.965407278155	
117000	73.166759	1	5.311137473520	0.370734215646	6.487102067087	
118000	72.638822	1	5.305033863849	0.319736431395	5.555259770671	
119000	77.530845	1	5.292323245068	0.483671660956	8.865679397526	
120000	75.066298	1	5.270507509225	0.391486617787	6.986852132937	
121000	74.993018	1	5.275329447509	0.367861488140	6.556198427876	
122000	75.345755	1	5.272108686543	0.395828625812	7.085068803922	
123000	73.730490	1	5.288988405203	0.313477799459	5.505667081083	
124000	71.641048	1	5.262898945124	0.311638907752	5.358275588650	
125000	75.414923	1	5.295561878995	0.379678770973	6.797940685258	
126000	74.728866	1	5.257074934016	0.509268482489	9.078572140720	
127000	76.427407	1	5.307133465243	0.515672146699	9.352260792679	
128000	76.369619	1	5.271579100606	0.453514623246	8.211921923911	
129000	76.952150	1	5.282822509090	0.440916967571	8.028946730976	
130000	78.528536	1	5.281552805205	0.563053354407	10.436355484662	
131000	71.141879	1	5.259719165492	0.314081047616	5.373581593432	
132000	74.196312	1	5.271283949164	0.353151734957	6.240779663074	
133000	77.024698	1	5.277048939805	0.462828511944	8.437513180554	
134000	73.966898	1	5.293648668891	0.325164137506	5.727285615977	
135000	78.674403	1	5.280202575115	0.584031041233	10.843687387006	
136000	78.025904	1	5.284556618487	0.511460621174	9.425884335785	
137000	72.484639	1	5.283582473183	0.283764656018	4.914268599147	
138000	73.487696	1	5.289635745747	0.307539012421	5.386718156783	
139000	75.618644	1	5.300302339235	0.407825561661	7.322023117980	
140000	78.225462	1	5.271981143832	0.607435921062	11.230205023769	
141000	78.497127	1	5.291041834947	0.559284035358	10.362747392198	
142000	72.565252	1	5.293188886296	0.289025251946	5.010868845718	
143000	78.412588	1	5.281504764234	0.552018064295	10.218515958751	
144000	74.477493	1	5.276820564559	0.345063019599	6.113598464219	
145000	78.752353	1	5.284037829549	0.578741665315	10.753280605520	
146000	76.905441	1	5.287849695293	0.436048547199	7.935800743535	
147000	75.573783	1	5.283955599638	0.373434187000	6.695738684743	
148000	74.986823	1	5.268873244949	0.397309993473	7.086114308972	
149000	73.151907	1	5.300343153083	0.317699096604	5.548165621196	
150000	75.822689	1	5.301821296890	0.427018397493	7.685631050624	
151000	76.280928	1	5.282419478911	0.406089215152	7.339456880522	
152000	76.552227	1	5.284976924271	0.416992782836	7.559024040077	
153000	77.458852	1	5.275955970625	0.499078366183	9.143634868934	
154000	76.932955	1	5.268805822225	0.518641838277	9.454539510891	
155000	73.642301	1	5.293380151322	0.315621528516	5.538860858848	
156000	73.202309	1	5.296329952710	0.309135816126	5.399425725016	
157000	75.541694	1	5.288032925883	0.371823323530	6.664396818633	
158000	78.213761	1	5.293381000252	0.542619262628	10.023265696801	
159000	77.613909	1	5.281774471981	0.485556638324	8.907951295634	
160000	76.494081	1	5.293520427164	0.424069168681	7.683951715370	
161000	78.640953	1	5.287588684342	0.565700296196	10.497617066356	
162000	79.098245	1	5.282690380186	0.621626815464	11.595581111902	
163000	77.433346	1	5.275412309462	0.500564862277	9.168717257815	
164000	75.003427	1	5.301889122778	0.387874567053	6.917360327926	
165000	77.509793	1	5.276367716421	0.500481466823	9.174241539691	
166000	75.681464	1	5.290072141557	0.379241532039	6.808339053138	
167000	77.717262	1	5.284816052258	0.487772447052	8.958239822883	
168000	76.290254	1	5.309619983468	0.539660663716	9.777012003439	
169000	76.909536	1	5.292738486670	0.444932818241	8.099214856216	
170000	76.580349	1	5.294496732847	0.431856725685	7.833126944317	
171000	78.883602	1	5.294637562489	0.621093965386	11.560589360028	
172000	79.380332	1	5.289971806162	0.657967306593	12.312475529569	
173000	77.832992	1	5.289192497959	0.497903044656	9.156390265239	
174000	78.154706	1	5.296399582981	0.555712014441	10.260685956200	
175000	76.643907	1	5.291812139005	0.427582920199	7.759905367020	
176000	77.713865	1	5.271118163177	0.562974130495	10.349648633559	
177000	78.503652	1	5.278547414512	0.575564926398	10.667136489784	
178000	74.645955	1	5.297868121216	0.357140498911	6.340815018454	
179000	71.208914	1	5.257270486952	0.330710006582	5.665753147470	
180000	75.988492	1	5.286780450040	0.389995865511	7.025102840940	
181000	74.692001	1	5.307286652903	0.408210798166	7.260772751738	
182000	76.329586	1	5.311074420626	0.568674959029	10.310468901020	
183000	74.712847	1	5.293726217911	0.348824792402	6.195739864962	
184000	77.051934	1	5.299393588419	0.486612926804	8.877065228105	
185000	73.314172	1	5.282200093621	0.303541382702	5.306405477764	
186000	75.312690	1	5.283846629560	0.363391733421	6.496650670639	
187000	75.269054	1	5.295116925693	0.372514029820	6.658537891602	
188000	75.967533	1	5.288895065688	0.390193078530	7.027202640397	
189000	73.900417	1	5.252965235334	0.520481600758	9.202848449005	
190000	77.549921	1	5.286851837591	0.475467884983	8.715817828079	
191000	76.534204	1	5.280658799036	0.422109987586	7.651233214797	
192000	77.764482	1	5.299634547309	0.546444949304	10.048861279345	
193000	76.831004	1	5.290908123869	0.435936266213	7.927785401947	
194000	77.564060	1	5.287021582197	0.476485561103	8.735864302016	
195000	74.717423	1	5.303316754077	0.383262092529	6.814568304293	
196000	75.874935	1	5.270994432686	0.428654762307	7.719412448696	
197000	75.027081	1	5.286525968510	0.352241429375	6.277022064750	
198000	76.612443	1	5.271686956646	0.468299187572	8.502646288816	
199000	76.477074	1	5.291044483136	0.417240737628	7.557825968091	
200000	74.935571	1	5.290043661816	0.350984944910	6.248597727257	
201000	74.710378	1	5.308407149788	0.418306040708	7.443407744178	
202000	75.662970	1	5.286868305555	0.376254033359	6.752901397045	
203000	75.717322	1	5.279646857305	0.385545423667	6.925160934467	
204000	75.291857	1	5.266966165077	0.426007243514	7.626315907499	
205000	77.844858	1	5.278625429105	0.514646994452	9.467754859475	
206000	72.981695	1	5.304627303704	0.327982389980	5.720202842607	
207000	76.470143	1	5.298919688784	0.445791693815	8.079103129163	
208000	75.931515	1	5.289722194984	0.389461279177	7.011343935249	
209000	78.436634	1	5.266337896933	0.749508599336	13.902912665885	
210000	76.489396	1	5.282991596527	0.415612898973	7.529008985000	
211000	75.419113	1	5.270174228420	0.410046620362	7.347460540996	
212000	77.876786	1	5.276581875560	0.528980170970	9.736487706530	
213000	74.132231	1	5.268802317321	0.362003478212	6.394806912666	
214000	77.432463	1	5.291187836181	0.473597131609	8.670984313261	
215000	78.414238	1	5.279613392016	0.560439062485	10.375630551990	
216000	74.536533	1	5.265243600735	0.401122153867	7.122310239980	
217000	77.413320	1	5.300534477200	0.523918541950	9.597756014608	
218000	76.183393	1	5.287423579635	0.398972173242	7.202531700609	
219000	76.646046	1	5.289511623392	0.423566445784	7.686537336919	
220000	79.454038	1	5.293995918169	0.694809728223	13.015530128240	
221000	74.532725	1	5.274812341880	0.352472123310	6.249859923130	
222000	74.378577	1	5.305442263721	0.381358660027	6.757212975857	
223000	74.766078	1	5.269230352229	0.385317639106	6.854853924181	
224000	76.140059	1	5.277061636639	0.412510701640	7.446004536942	
225000	78.552677	1	5.293812162422	0.577985025461	10.717569418598	
226000	76.965185	1	5.301039553150	0.493092685563	8.988325746951	
227000	77.258512	1	5.278167691135	0.473271079208	8.649788878305	
228000	77.456475	1	5.300363638954	0.525993945856	9.640238040044	
229000	76.400338	1	5.282629808750	0.411632784885	7.449554380035	
230000	78.649993	1	5.294467201279	0.592671357563	11.002443182496	
231000	76.497549	1	5.298633882800	0.445789249693	8.081291620797	
232000	76.722608	1	5.290790578990	0.429709569597	7.805034201898	
233000	75.943513	1	5.285710717929	0.388040430528	6.986360725237	
234000	78.392579	1	5.291257712279	0.550074084842	10.180235110820	
235000	79.321429	1	5.284843663821	0.644494064356	12.051758976379	
236000	75.597388	1	5.304947203603	0.437137932461	7.851521433616	
237000	76.214408	1	5.274671717959	0.426377567688	7.704382276050	
238000	76.159032	1	5.277016094864	0.413627054312	7.467770013490	
239000	74.926549	1	5.297931665598	0.367808162626	6.550836286932	
240000	75.200325	1	5.275117601060	0.376847395035	6.732121928004	
241000	76.064239	1	5.298708496285	0.422113338541	7.615100108482	
242000	75.100058	1	5.304058675456	0.404881232512	7.230715992037	
243000	75.594234	1	5.277139211444	0.386810400230	6.939476324023	
244000	74.507692	1	5.303645707851	0.376366530342	6.676559372240	
245000	75.810333	1	5.278577639118	0.392217779386	7.052818975136	
246000	74.987656	1	5.293006554235	0.357085289775	6.361762514385	
247000	75.628520	1	5.298084119753	0.397908600511	7.143022376727	
248000	75.867547	1	5.270198463675	0.433569103967	7.808113482620	
249000	77.375414	1	5.294855676536	0.482734497400	8.834519504862	
250000	75.154081	1	5.282449920964	0.358751143855	6.402527546538	
251000	75.143823	1	5.281483900458	0.359541674569	6.416123687311	
252000	77.592849	1	5.272189173791	0.539952899008	9.911508149724	
253000	78.228103	1	5.284290849947	0.528558304115	9.763149308832	
254000	76.859349	1	5.298987298506	0.470565544814	8.565417611924	
255000	78.392702	1	5.295167587524	0.570303989417	10.557199706279	
256000	74.834339	1	5.301234353791	0.377528652092	6.719526283789	
257000	75.312919	1	5.277499636597	0.374016549076	6.688636877469	
258000	75.079138	1	5.310394313876	0.459096035018	8.206351935051	
259000	76.770411	1	5.289494940642	0.430222719963	7.818205480298	
260000	71.668399	1	5.266135507260	0.298961884205	5.138740906643	
261000	72.962218	1	5.286894690119	0.293762024742	5.114775029173	
262000	74.808729	1	5.256588066164	0.524945225040	9.367685853082	
263000	75.781747	1	5.257411549085	0.604239499136	10.899378414062	
264000	75.253134	1	5.300361963955	0.391199578713	6.994863898245	
265000	75.338517	1	5.278990582449	0.371367254441	6.642487501642	
266000	75.412505	1	5.275176531822	0.385558392450	6.904109244495	
267000	74.880839	1	5.315288013543	0.515011908397	9.195801971604	
268000	76.220582	1	5.292164369494	0.406792535641	7.347810154834	
269000	76.159523	1	5.287931135268	0.398121819728	7.185302705633	
270000	75.542090	1	5.283145916455	0.372845836286	6.682940517450	
271000	74.482900	1	5.289286169195	0.335421113032	5.941128333808	
272000	77.155210	1	5.279601927074	0.461027104882	8.415471967332	
273000	77.884036	1	5.278762285806	0.517180390878	9.518455306042	
274000	73.799745	1	5.272317786952	0.336042855221	5.911266132049	
275000	73.855729	1	5.291686160073	0.319231937985	5.615167938102	
276000	74.693721	1	5.286934741490	0.341052799634	6.054962110895	
277000	78.403286	1	5.280090061046	0.557016222068	10.310700895801	
278000	77.806657	1	5.265454946005	0.668780469950	12.319460125241	
279000	76.421824	1	5.269002943637	0.477789010361	8.659681263288	
280000	76.519864	1	5.270996237759	0.467450984251	8.479205123141	
281000	74.781650	1	5.277457203361	0.354031418644	6.293637557965	
282000	76.778389	1	5.298036481453	0.459541569694	8.356329207358	
283000	76.838607	1	5.283922337047	0.433056596589	7.875569488661	
284000	73.036563	1	5.288555112348	0.295938425085	5.157106764757	
285000	77.963615	1	5.287434763143	0.505874677639	9.316339538966	
286000	74.653743	1	5.317186226242	0.531762413348	9.475429499981	
287000	76.243188	1	5.289419504964	0.403310315752	7.285987907637	
288000	76.977161	1	5.266736188213	0.548702672316	10.010988646397	
289000	77.600852	1	5.300105759601	0.536105848636	9.841191060199	
290000	76.075291	1	5.278387246409	0.405031206647	7.304978590066	
291000	76.226284	1	5.302027114408	0.451450942091	8.162437281711	
292000	78.004448	1	5.285839627928	0.508821939983	9.374873495701	
293000	77.174199	1	5.266716459727	0.568246745937	10.390628307626	
294000	77.213408	1	5.281922159513	0.458348739777	8.371094737710	
295000	73.766716	1	5.275655079731	0.325551513823	5.722583689606	
296000	76.243690	1	5.282605253729	0.404043077431	7.299386975897	
297000	75.431264	1	5.288168928234	0.367590355015	6.580392998588	
298000	72.331194	1	5.275469507152	0.289274569882	5.003355603413	
299000	77.368004	1	5.292536444748	0.473141760556	8.656955060924	
300000	75.822288	1	5.294949233990	0.395477463884	7.112862966652	
301000	78.175588	1	5.289118560201	0.525118531717	9.694034449648	
302000	78.235236	1	5.292395115799	0.540052612460	9.977684332284	
303000	75.882426	1	5.299836132921	0.418523990221	7.535927421845	
304000	75.027559	1	5.289669715336	0.353839643554	6.305849348268	
305000	72.813714	1	5.313474217181	0.374890012083	6.537231638527	
306000	76.886605	1	5.271350983177	0.490110156565	8.926472731184	
307000	77.550900	1	5.294747321748	0.494895530342	9.074837914383	
308000	77.126817	1	5.287521477620	0.448710641427	8.186480254063	
309000	75.610475	1	5.304057978804	0.430977024174	7.740923315623	
310000	79.677336	1	5.296325149300	0.761619375373	14.306008533648	
311000	78.495142	1	5.288547125606	0.552748453332	10.240635966520	
312000	79.018482	1	5.296417557537	0.655052694148	12.213090579607	
313000	75.585435	1	5.288602368506	0.373922012440	6.705364976896	
314000	76.884877	1	5.290922571645	0.439017766781	7.988646726810	
315000	76.958573	1	5.293591724156	0.450546971551	8.206329378419	
316000	79.486284	1	5.285037489663	0.666981498246	12.495436931945	
317000	77.883091	1	5.281459890566	0.506570359107	9.321681416659	
318000	73.860868	1	5.298736044618	0.333622927081	5.871819207720	
319000	75.203143	1	5.300345966919	0.388927667574	6.950332201790	
320000	77.947729	1	5.299648303196	0.564085968822	10.394669132339	
321000	77.536081	1	5.280259478036	0.484489745297	8.881259339201	
322000	74.367874	1	5.284092975748	0.331289583243	5.860251373426	
323000	74.358152	1	5.280078986194	0.334911666599	5.924513972149	
324000	77.270167	1	5.303273667580	0.539994599294	9.880122464887	
325000	76.717537	1	5.294816059238	0.440735725115	8.006651131648	
326000	79.810009	1	5.281829010642	0.730309125843	13.733233848926	
327000	79.073484	1	5.280703796044	0.627610148363	11.704953958633	
328000	71.354900	1	5.305904981522	0.290705523346	4.978893184328	
329000	75.897798	1	5.292508094456	0.392568361308	7.065421548391	
330000	72.496952	1	5.275758688952	0.292483744922	5.068211117012	
331000	76.753547	1	5.288900632331	0.428583598512	7.786833588349	
332000	76.236611	1	5.276019261363	0.421492003995	7.617026379260	
333000	78.209783	1	5.279141163110	0.543525372127	10.039716867461	
334000	76.029720	1	5.292693235458	0.398965220941	7.191240101248	
335000	76.925309	1	5.281181803358	0.442554703970	8.056841863043	
336000	75.979618	1	5.274567995777	0.414585995030	7.471701531201	
337000	73.996702	1	5.295795588918	0.330189057022	5.818647126501	
338000	77.871391	1	5.278004588090	0.520021872703	9.569911248466	
339000	75.785910	1	5.280597748987	0.386556133772	6.948306619429	
340000	74.553405	1	5.295693341927	0.347754085287	6.166555924479	
341000	75.815429	1	5.270373768880	0.429474999650	7.729672778273	
342000	74.215387	1	5.295561804038	0.336400715323	5.942578095719	
343000	78.207862	1	5.282398483025	0.530674624873	9.800519204541	
344000	77.974508	1	5.293177235933	0.520885683690	9.595883390338	
345000	74.691742	1	5.297230393471	0.356798430603	6.337608076690	
346000	77.664145	1	5.302930443404	0.573588292182	10.540812747982	
347000	78.205856	1	5.275072083723	0.571543197613	10.560410298827	
348000	71.526265	1	5.285392969638	0.264751054375	4.535380834214	
349000	75.486858	1	5.273708514869	0.394771201599	7.076032492978	
350000	77.597122	1	5.301083604330	0.545452345214	10.013593092304	
351000	70.702830	1	5.258592146478	0.308352016267	5.250802265113	
352000	76.111242	1	5.298849360154	0.425306559660	7.676863617164	
353000	77.880529	1	5.273498271352	0.553963023223	10.199979200616	
354000	73.037820	1	5.276222192552	0.304563870695	5.309630699061	
355000	76.858587	1	5.297332612082	0.460710393185	8.384533315002	
356000	76.590471	1	5.286467376236	0.418606275052	7.591465879637	
357000	74.548457	1	5.296752269156	0.350360804577	6.212993013789	
358000	78.255331	1	5.278920493634	0.548908108556	10.144481499828	
359000	76.883296	1	5.297747912085	0.464592865336	8.457873782611	
360000	73.853546	1	5.277066524434	0.324986950291	5.717560275339	
361000	77.059178	1	5.295080994023	0.462538622336	8.435117078492	
362000	76.009785	1	5.267513202514	0.463952122751	8.372063643807	
363000	72.576700	1	5.300118293482	0.302117977852	5.241834306261	
364000	76.866335	1	5.275952136266	0.458054275064	8.336451291165	
365000	75.068556	1	5.270698986771	0.390561492136	6.970338014184	
366000	76.970760	1	5.289691497053	0.441771666905	8.046152838700	
367000	75.831790	1	5.290209655034	0.385740158698	6.936707844271	
368000	78.125117	1	5.296743348607	0.555480663974	10.253330591698	
369000	77.853730	1	5.295779169765	0.524477612757	9.650784017896	
370000	69.147069	1	5.270039709865	0.242135421154	4.041638401999	
371000	73.746218	1	5.278232376491	0.319729743739	5.617801946516	
372000	76.491471	1	5.288770862201	0.414755484286	7.513492859876	
373000	78.778656	1	5.290279638377	0.585463612093	10.881868806938	
374000	73.812827	1	5.291495575374	0.317824002345	5.587657516764	
375000	75.489653	1	5.286239733806	0.369306096287	6.615331886265	
376000	75.158468	1	5.270834978940	0.393878939739	7.036513263092	
377000	76.258730	1	5.278602890626	0.413406593571	7.471266412638	
378000	76.140101	1	5.307085585255	0.492877852822	8.909992440395	
379000	79.327524	1	5.290989549818	0.655129607245	12.252558633317	
380000	75.300135	1	5.310895657357	0.479827000629	8.599139973458	
381000	75.477897	1	5.281164580275	0.372789007895	6.677579161145	
382000	77.418412	1	5.300149457479	0.520872414343	9.542041948959	
383000	79.275670	1	5.282764678012	0.644025621840	12.037406098761	
384000	72.796455	1	5.265345012395	0.333371832546	5.804473749668	
385000	75.954623	1	5.285805123886	0.388507988788	6.995646327951	
386000	77.256209	1	5.295105313728	0.475646550749	8.693346329857	
387000	72.476096	1	5.305088435391	0.315459044299	5.470948695667	
388000	74.562615	1	5.281473229033	0.339553241669	6.020040052218	
389000	78.625269	1	5.294544225241	0.590487069709	10.958908769537	
390000	75.538942	1	5.300084514439	0.402899834032	7.226943597773	
391000	76.560397	1	5.266081254466	0.520578514632	9.454554693777	
392000	76.490710	1	5.303847201623	0.483951985773	8.778357608097	
393000	75.958324	1	5.294805029551	0.401300665054	7.228525248931	
394000	76.066314	1	5.299313356392	0.425344436567	7.674074110477	
395000	79.146836	1	5.290500950340	0.629116201665	11.741872516796	
396000	75.751603	1	5.290501031209	0.382721731047	6.876318590523	
397000	77.927164	1	5.283957783995	0.504458565043	9.286656665698	
398000	72.832486	1	5.308955721245	0.344460575959	6.002085086638	
399000	76.219888	1	5.281173485518	0.405239117392	7.319438423097	
400000	78.293886	1	5.293706747898	0.551711935724	10.200612681574	
401000	78.242681	1	5.277836564435	0.554092618768	10.239648571342	
402000	76.720710	1	5.264215543424	0.562951515371	10.246268512316	
403000	78.007451	1	5.292423231990	0.520494846438	9.591813524659	
404000	74.470297	1	5.281708914505	0.336342136294	5.956876020648	
405000	76.309005	1	5.291333383076	0.409386956632	7.401711422047	
406000	77.689072	1	5.283721118402	0.487025836273	8.941882466674	
407000	77.527495	1	5.286025037093	0.473908757227	8.685049621750	
408000	75.404419	1	5.301272839806	0.402745843081	7.214351492584	
409000	76.017851	1	5.278315945738	0.402499285870	7.254678190783	
410000	76.942072	1	5.288184340036	0.438371530645	7.981389553976	
411000	72.404315	1	5.279506724348	0.285086895303	4.933494766489	
412000	72.420905	1	5.289674619685	0.282895508792	4.895814647231	
413000	75.123113	1	5.271651326281	0.388104882744	6.929879999502	
414000	73.979731	1	5.292901055788	0.324362243116	5.713727829395	
415000	78.005755	1	5.292765456140	0.521729321138	9.614562116958	
416000	76.209567	1	5.290038935563	0.402499451746	7.268734362998	
417000	75.019537	1	5.284387106996	0.352428507488	6.279913825999	
418000	74.090058	1	5.278630601880	0.329030034091	5.803454929338	
419000	74.172553	1	5.284660363432	0.325234779219	5.740485357923	
420000	77.777654	1	5.295563210808	0.516874455278	9.502596135233	
421000	75.284773	1	5.284789705960	0.361822219511	6.466466780750	
422000	76.819788	1	5.292031649640	0.437833332370	7.961681310786	
423000	78.256116	1	5.283884828493	0.531608813441	9.822665550113	
424000	74.876074	1	5.311165832484	0.455350570140	8.122195371119	
425000	77.245586	1	5.280378126902	0.464380910061	8.484915702128	
426000	76.233089	1	5.279955738686	0.408494963174	7.379778577519	
427000	76.817899	1	5.298371303307	0.464015370464	8.441708364999	
428000	74.736275	1	5.303260354141	0.383749581295	6.824623044412	
429000	71.152563	1	5.273270383852	0.269251628688	4.596315554281	
430000	76.938305	1	5.289317654896	0.439373143031	7.999477933842	
431000	75.809827	1	5.312813989421	0.550952172366	9.934849035241	
432000	76.112909	1	5.288029147462	0.396046813684	7.144132890421	
433000	74.051037	1	5.295781530838	0.331804540341	5.850679256307	
434000	76.416176	1	5.286709716669	0.409867576505	7.418500807157	
435000	76.628077	1	5.302898436356	0.484888182133	8.807656308475	
436000	75.099853	1	5.305756166813	0.416766886789	7.444973872517	
437000	75.239372	1	5.283474620034	0.360933862106	6.447460393894	
438000	73.889939	1	5.301525636681	0.344020078075	6.058790945636	
439000	73.590851	1	5.254776087226	0.464357163947	8.177537820435	
440000	74.931576	1	5.307109052712	0.418782780117	7.468622180630	
441000	76.975613	1	5.293786700299	0.452254642960	8.239107644289	
442000	74.335320	1	5.262939868253	0.410218886585	7.270603289917	
443000	74.613552	1	5.285038032952	0.338579613401	6.005670608700	
444000	79.306953	1	5.289240110178	0.645467788027	12.068316795115	
445000	75.326768	1	5.304499965203	0.419134106863	7.504814702998	
446000	78.463533	1	5.293425892676	0.566657486122	10.496733811668	
447000	78.544546	1	5.298193164524	0.613554001070	11.380501586051	
448000	74.103405	1	5.267665427791	0.366855312186	6.479557180769	
449000	78.997952	1	5.284573492374	0.604821337292	11.268819983673	
450000	73.937401	1	5.270969433443	0.345440503964	6.087018808990	
451000	77.183884	1	5.272049914925	0.506703656268	9.258705419117	
452000	78.635818	1	5.287439495309	0.565059293931	10.485101173621	
453000	78.389283	1	5.281463331681	0.549971049324	10.177977498753	
454000	75.902629	1	5.268820045492	0.445898388291	8.034935293453	
455000	78.591984	1	5.273682184338	0.630319177912	11.698975060956	
456000	73.758648	1	5.272287378370	0.334848516709	5.887556098204	
457000	76.016744	1	5.310905738686	0.536132270407	9.685919361085	
458000	77.392384	1	5.284814726685	0.465526048759	8.518604063403	
459000	73.275386	1	5.302933027837	0.330016787254	5.773265598197	
460000	77.664844	1	5.286153820336	0.483383051283	8.872320870678	
461000	77.029316	1	5.279109470277	0.454784586485	8.290067620190	
462000	75.185067	1	5.305460604947	0.418898526958	7.489840428332	
463000	76.089038	1	5.294899166755	0.407823682427	7.356835045435	
464000	75.731210	1	5.285214193920	0.379168345346	6.810433183169	
465000	78.569566	1	5.286408421265	0.558140502868	10.348961594567	
466000	74.688828	1	5.298501112821	0.360816477475	6.409572722415	
467000	74.728948	1	5.275017389629	0.358892026762	6.377602013333	
468000	77.688951	1	5.297922742257	0.525262775005	9.649308027613	
469000	76.551696	1	5.288687026926	0.417735123888	7.572561875400	
470000	77.191301	1	5.294695645898	0.469472865440	8.574010496907	
471000	73.657190	1	5.314825361206	0.427469457866	7.527538994763	
472000	77.428992	1	5.284037050222	0.468687618079	8.580087334794	
473000	77.611228	1	5.295151206211	0.501463342351	9.201773677143	
474000	73.085891	1	5.311666685198	0.371494732865	6.495241037089	
475000	76.693035	1	5.291854770342	0.430346846143	7.814379211351	
476000	74.729754	1	5.264117699767	0.420031713506	7.475858387065	
477000	78.131195	1	5.274142559033	0.572599269151	10.572103896593	
478000	76.363274	1	5.267626723442	0.487158502053	8.825632710772	
479000	78.427477	1	5.291504523318	0.554276226195	10.262139273435	
480000	77.784191	1	5.304476094779	0.609417105001	11.217144102438	
481000	74.732050	1	5.298816342339	0.363540210683	6.461303560995	
482000	76.393274	1	5.295968216536	0.427199073349	7.733299951409	
483000	76.455448	1	5.276820037004	0.429957655137	7.788561277871	
484000	77.312816	1	5.283326219525	0.462087576614	8.448399312335	
485000	75.949880	1	5.285808691659	0.388300563297	6.991539756521	
486000	77.417421	1	5.297807783420	0.502566193564	9.204173038834	
487000	78.191446	1	5.284831029034	0.524779987342	9.689287575322	
488000	77.146290	1	5.292953956042	0.460031397874	8.396393847682	
489000	78.453272	1	5.303478537101	0.680357523914	12.615717724360	
490000	74.163519	1	5.314291963607	0.449903998547	7.966767675474	
491000	78.814352	1	5.302346328824	0.714824861559	13.306670025995	
492000	75.754983	1	5.282532297209	0.382233255113	6.867688832150	
493000	79.536725	1	5.286450713128	0.673240313520	12.619758409375	
494000	73.419905	1	5.281580113032	0.306708334145	5.368281685791	
495000	77.143283	1	5.281800753077	0.454239577121	8.289570778223	
496000	72.121582	1	5.266806146428	0.307834840926	5.317819941856	
497000	75.357680	1	5.269139664450	0.413575455258	7.406687532112	
498000	74.496484	1	5.319501579361	0.569024471258	10.128192449144	
499000	75.726989	1	5.263067494626	0.494198576226	8.896937328188	
500000	77.577387	1	5.283040298412	0.480236703676	8.806359581489	
501000	77.383240	1	5.275529114792	0.496017420899	9.080213647979	
502000	79.454471	1	5.299041521738	0.764617089117	14.330466242568	
503000	74.381241	1	5.270530423933	0.363162263176	6.431667642682	
504000	76.982926	1	5.270867908429	0.501628797067	9.146749265173	
505000	78.172491	1	5.281899993551	0.529036078325	9.766565532748	
506000	77.599919	1	5.280606811862	0.487920622688	8.950392666511	
507000	78.217680	1	5.298724103987	0.582367159572	10.763006004365	
508000	76.495111	1	5.271388634452	0.462836747448	8.392736704587	
509000	79.202403	1	5.282682577288	0.634752494876	11.854325445186	
510000	76.745052	1	5.294635016158	0.441644067192	8.025520052964	
511000	78.653773	1	5.275185210585	0.620606215735	11.524775706668	
512000	74.198990	1	5.281769550518	0.327966644737	5.790851094141	
513000	75.960716	1	5.289535445432	0.390532469666	7.032890516068	
514000	77.874394	1	5.295547506274	0.524812394113	9.658998299298	
515000	75.900177	1	5.262310076075	0.518736751285	9.358415146872	
516000	77.816823	1	5.271079601384	0.573866380975	10.562177001452	
517000	75.817610	1	5.288846406636	0.383675148084	6.898217045965	
518000	73.394736	1	5.309066881657	0.365148150471	6.403050260646	
519000	75.011442	1	5.276281563069	0.365628010489	6.517185313602	
520000	76.935237	1	5.270491910261	0.501454709784	9.139158867450	
521000	77.299300	1	5.291358953397	0.465223989759	8.505048097557	
522000	78.304559	1	5.277447430794	0.562674808300	10.405803650178	
523000	78.359279	1	5.281543869940	0.546886824996	10.117453880769	
524000	74.873408	1	5.287051668518	0.347032516212	6.173563128006	
525000	73.746175	1	5.278323262928	0.319574073356	5.615029357303	
526000	79.735081	1	5.283466485381	0.709346558568	13.326939039461	
527000	77.625392	1	5.274724175731	0.520744915070	9.559597896367	
528000	79.466976	1	5.287829759872	0.664299772588	12.442494750032	
529000	69.998597	1	5.243821816626	0.426649129166	7.240602726220	
530000	76.965171	1	5.279830723779	0.448526830017	8.169771365492	
531000	77.752784	1	5.292671997917	0.501183823176	9.209731209209	
532000	77.174576	1	5.286512111290	0.451270871467	8.237545983970	
533000	76.220082	1	5.303251723007	0.460579579159	8.328348319109	
534000	74.816213	1	5.299721002623	0.370219580916	6.586890354229	
535000	73.528093	1	5.284387578876	0.307719326368	5.392126358612	
536000	79.540533	1	5.290015066584	0.681357222795	12.773255538516	
537000	77.374823	1	5.284028769893	0.465148550286	8.510134159565	
538000	77.403038	1	5.301986680600	0.537458917218	9.846569508601	
539000	76.103705	1	5.275684183697	0.416007779223	7.506953690180	
540000	78.646622	1	5.282956954298	0.570348010089	10.585040111503	
541000	76.019538	1	5.290393004563	0.394240106114	7.104528905525	
542000	70.328327	1	5.282545175458	0.246046094324	4.158105246864	
543000	74.617089	1	5.270291460136	0.373506206851	6.632621165751	
544000	74.210772	1	5.282915145286	0.327308439506	5.779775845670	
545000	74.982357	1	5.278647225538	0.358567706929	6.388119446148	
546000	75.135493	1	5.271659543905	0.388608635251	6.939831642212	
547000	74.704504	1	5.287671517883	0.341602690777	6.065499625353	
548000	75.545073	1	5.306530702350	0.447744004954	8.039433763094	
549000	75.695172	1	5.282498057816	0.379772882353	6.818918728569	
550000	77.349458	1	5.290105221551	0.465708775362	8.518287860762	
551000	69.413467	1	5.312549522968	0.273932302131	4.595584817634	
552000	76.196947	1	5.281142243378	0.404200007429	7.298804172856	
553000	78.377135	1	5.276707722086	0.575449063476	10.651402509683	
554000	76.030240	1	5.271186531073	0.436062443503	7.866307196950	
555000	76.938135	1	5.274542475877	0.470580139482	8.572490534228	
556000	74.977569	1	5.285822265870	0.350530431803	6.243066327748	
557000	75.676327	1	5.302053783362	0.420762989868	7.560868445272	
558000	77.389479	1	5.278299685729	0.481733384702	8.817305750980	
559000	75.222146	1	5.296846240450	0.375811182582	6.714901182217	
560000	79.921108	1	5.292045851425	0.758565873134	14.283315317789	
561000	73.592647	1	5.269628140950	0.339404122575	5.958600667074	
562000	78.013562	1	5.267273028733	0.658355133931	12.151575165945	
563000	76.773299	1	5.285059700395	0.428586101655	7.788431132526	
564000	78.374996	1	5.269395010448	0.667712785807	12.370186474217	
565000	76.393260	1	5.284580008820	0.409274230655	7.405949349541	
566000	73.259318	1	5.299756956530	0.318963739416	5.576601383689	
567000	76.371708	1	5.288207531940	0.408349347740	7.387451665045	
568000	76.111791	1	5.297696346929	0.419761494399	7.575925174582	
569000	74.005522	1	5.284098169250	0.320669852352	5.649346626742	
570000	72.105674	1	5.329284803812	0.607032424838	10.552337950985	
571000	77.041097	1	5.281932056209	0.447753049044	8.161805784470	
572000	78.832897	1	5.277544441550	0.619996760614	11.534156832810	
573000	77.781657	1	5.295019902423	0.514147246619	9.452474782714	
574000	76.246312	1	5.290420047413	0.404793034356	7.313256234000	
575000	70.907942	1	5.291328403737	0.255929663105	4.354089323482	
576000	74.337395	1	5.286426664871	0.329851101995	5.832698220680	
577000	76.617549	1	5.275246159367	0.446387170798	8.102020947430	
578000	75.619997	1	5.277517756238	0.386796204539	6.941024845709	
579000	75.998963	1	5.296100431105	0.407592906417	7.345951793769	
580000	74.794127	1	5.265615788752	0.410808015852	7.314941129250	
581000	77.070712	1	5.296289887051	0.468967367194	8.554300514473	
582000	78.271754	1	5.284326719405	0.532288753099	9.836866256606	
583000	76.509343	1	5.285586357400	0.414571316502	7.511480793334	
584000	74.804551	1	5.296992276797	0.360177827370	6.405593546599	
585000	78.596562	1	5.277501284103	0.592835387949	10.999591498385	
586000	76.609767	1	5.285887556595	0.419633187963	7.611738485680	
587000	76.606944	1	5.290847779242	0.423614912776	7.684392647714	
588000	78.439073	1	5.283342500589	0.549170160771	10.168150909382	
589000	75.976807	1	5.259974792856	0.567010102465	10.243634059196	
590000	77.169215	1	5.296741608308	0.477993686759	8.728926111820	
591000	74.816096	1	5.283403134172	0.346050407582	6.152326502981	
592000	77.161966	1	5.283348886075	0.452608539731	8.261116063316	
593000	75.627651	1	5.287240853575	0.374917572341	6.726269592408	
594000	75.707132	1	5.283656967697	0.379084863672	6.807262723639	
595000	73.550005	1	5.284204930631	0.308349522509	5.404518280671	
596000	77.897837	1	5.282770512227	0.504337455654	9.281668040985	
597000	75.970570	1	5.289334104498	0.390750735176	7.037559701793	
598000	75.873242	1	5.277574700514	0.397965259089	7.161721648323	
599000	76.083209	1	5.293896936266	0.404529665851	7.296431363172	
600000	76.618603	1	5.294446845121	0.433798313521	7.871687815334	
601000	75.658306	1	5.266641338493	0.449869199927	8.087146298669	
602000	76.704420	1	5.288718560123	0.425751831174	7.731099943971	
603000	74.228444	1	5.304840707199	0.371743933050	6.575128066767	
604000	75.019806	1	5.278321697079	0.360661002651	6.428251381514	
605000	75.439471	1	5.280510927889	0.372347280010	6.666995988598	
606000	76.460047	1	5.285985899526	0.412023210572	7.461179537233	
607000	75.165023	1	5.294363151449	0.366549416505	6.543932402003	
608000	79.148708	1	5.285947359543	0.621313287218	11.595582706792	
609000	69.337629	1	5.308878401924	0.260338971583	4.360208620365	
610000	75.859112	1	5.272942083207	0.416447448087	7.496434222425	
611000	77.071309	1	5.278516148032	0.459588263543	8.381901527792	
612000	76.728801	1	5.292613883763	0.434238661321	7.888511079631	
613000	78.740991	1	5.295519629472	0.611098508532	11.357101170395	
614000	74.897286	1	5.263306716304	0.436900786766	7.792001683577	
615000	76.780236	1	5.279576015736	0.438450728858	7.969824674303	
616000	75.291500	1	5.269567052700	0.407517466477	7.292320186351	
617000	74.340913	1	5.281040036789	0.333081509910	5.890724648522	
618000	76.659190	1	5.274516283270	0.452821220594	8.223237041495	
619000	75.354831	1	5.288151481267	0.364663205391	6.522401490686	
620000	79.915679	1	5.279068279379	0.774328417847	14.580817138255	
621000	75.919424	1	5.291897950880	0.392289081453	7.061888143141	
622000	76.419116	1	5.278112006837	0.423237193356	7.662944740522	
623000	73.720808	1	5.262454107969	0.385545081368	6.786903751397	
624000	74.121164	1	5.274875390536	0.338437453208	5.973287291121	
625000	76.339362	1	5.293819567609	0.416923994492	7.541549692825	
626000	74.080688	1	5.305056986512	0.367186955399	6.483988611483	
627000	72.050032	1	5.297267805784	0.283971183857	4.896244415346	
628000	76.731472	1	5.290813852190	0.430237162651	7.815399831462	
629000	76.606777	1	5.273559772982	0.455197270715	8.262377183512	
630000	77.392725	1	5.268395508656	0.565768891542	10.367799917280	
631000	78.005388	1	5.294703777035	0.531115731307	9.788743224309	
632000	77.244128	1	5.289054682684	0.457312548567	8.354602737868	
633000	75.769856	1	5.269313730405	0.434394801574	7.815408017787	
634000	78.690751	1	5.284042420538	0.572349506634	10.627149579970	
635000	73.056434	1	5.306804427052	0.340267047009	5.941604959090	
636000	77.456844	1	5.283307146205	0.471550271541	8.635334747297	
637000	72.053800	1	5.276663224154	0.281364437822	4.850785957468	
638000	75.110809	1	5.308577633812	0.441699758304	7.895326297994	
639000	76.251016	1	5.283734096571	0.403093663615	7.282612685198	
640000	77.264167	1	5.289782215478	0.459663766443	8.399605201586	
641000	78.730098	1	5.280879242032	0.586703077212	10.899726465606	
642000	75.438557	1	5.298238192606	0.390011133200	6.986474972905	
643000	73.880042	1	5.290612980179	0.318775704228	5.608421195230	
644000	78.459634	1	5.286191050283	0.547730996283	10.143421976044	
645000	74.248672	1	5.313605128678	0.446446728004	7.911814905494	
646000	78.021721	1	5.280710947915	0.520247465158	9.588600017071	
647000	75.716538	1	5.283605635754	0.379517507668	6.815757908228	
648000	75.985497	1	5.296771024550	0.409489684686	7.379452423697	
649000	78.445817	1	5.284561442690	0.547641818779	10.140348425285	
650000	72.571375	1	5.303781950051	0.313173811763	5.436037119024	
651000	74.604885	1	5.306615070304	0.399068896026	7.090393256569	
652000	76.143018	1	5.297948665716	0.422552995375	7.629164474007	
653000	77.856388	1	5.286265089406	0.497329378746	9.147917471972	
654000	75.933084	1	5.293735489825	0.397085922407	7.150064258050	
655000	76.347118	1	5.281100221944	0.411598388122	7.444926572972	
656000	74.995364	1	5.310976323358	0.460599319836	8.226495126838	
657000	74.334649	1	5.289632557226	0.331120591191	5.855256546106	
658000	73.401890	1	5.297870011198	0.317889626003	5.565611660898	
659000	76.146270	1	5.308138777402	0.506306766690	9.155192444710	
660000	77.086133	1	5.280583700104	0.453711120394	8.275077643426	
661000	74.737208	1	5.270567593573	0.377040833534	6.704172590635	
662000	78.268241	1	5.287839901277	0.531269587688	9.817552149130	
663000	79.090694	1	5.285093480293	0.614991286836	11.470182026733	
664000	71.981895	1	5.273615354929	0.285202430582	4.914401091425	
665000	77.905743	1	5.286308581991	0.501067627097	9.221779873707	
666000	76.424879	1	5.284186585035	0.411119699582	7.442026501996	
667000	75.375857	1	5.301595582020	0.403167389557	7.219892324061	
668000	76.640175	1	5.290004828838	0.423951724667	7.693135550138	
669000	74.005748	1	5.292393807569	0.324390564195	5.715738370897	
670000	78.687520	1	5.284159852818	0.571804332638	10.616615399646	
671000	77.540883	1	5.285694717411	0.474902163374	8.704573130122	
672000	74.612510	1	5.272982465872	0.361649574576	6.419578155988	
673000	74.749257	1	5.297706051733	0.360380158645	6.405649630845	
674000	78.650318	1	5.287714236362	0.566758712313	10.518379715711	
675000	75.145773	1	5.265624668013	0.429212569227	7.672894320353	
676000	76.174509	1	5.281648029545	0.402224671419	7.261155301799	
677000	77.070235	1	5.289293868888	0.447035586529	8.151012696471	
678000	75.622137	1	5.296344020249	0.391027316492	7.017854846290	
679000	75.331898	1	5.263259094658	0.464089537468	8.317523577784	
680000	75.108389	1	5.274455863160	0.375474342561	6.701114867703	
681000	74.985795	1	5.290034665061	0.352727040767	6.283148476937	
682000	75.215753	1	5.283238233345	0.360255927837	6.433683709255	
683000	78.092712	1	5.275376569455	0.557643368900	10.290163626509	
684000	78.150014	1	5.301858960318	0.612635346001	11.318336525999	
685000	77.119784	1	5.272572372903	0.497375350536	9.081122798091	
686000	73.697590	1	5.282075050039	0.313527422067	5.504714894554	
687000	77.128451	1	5.287869224529	0.449029055235	8.192472981880	
688000	76.356835	1	5.263814196061	0.535103988385	9.700378167332	
689000	77.243419	1	5.306468742407	0.581691853728	10.645539284598	
690000	76.628900	1	5.272318310040	0.464789885264	8.439817377377	
691000	77.364545	1	5.281882796352	0.468176638596	8.565092631568	
692000	75.681711	1	5.303541795945	0.431090985400	7.748554724135	
693000	73.909411	1	5.291533935092	0.320558714518	5.641869857358	
694000	75.956140	1	5.285829239809	0.388570408443	6.996888470121	
695000	76.655238	1	5.283046829672	0.424145794405	7.697858142557	
696000	76.376282	1	5.298411638081	0.437571897941	7.921373169190	
697000	76.515340	1	5.283975130516	0.415838112305	7.535098244402	
698000	76.624370	1	5.284378674487	0.421108505378	7.639865097973	
699000	78.558877	1	5.285882887299	0.557205097119	10.330389269223	
700000	76.501781	1	5.292992301833	0.422979068498	7.664619328360	
701000	78.991793	1	5.291710609524	0.615495732950	11.468230694064	
702000	76.827249	1	5.276412359766	0.453362665913	8.247114534124	
703000	75.507520	1	5.298981748221	0.396242873233	7.104148930571	
704000	78.248197	1	5.279366290808	0.545909848600	10.087966720282	
705000	75.726587	1	5.293453644134	0.387199644170	6.955819668484	
706000	76.407929	1	5.302282914646	0.464772659436	8.420722871107	
707000	76.778737	1	5.280759260399	0.435166248093	7.909490640998	
708000	77.347606	1	5.290118074344	0.465612793722	8.516359128964	
709000	75.419079	1	5.305469894500	0.431411634361	7.733851024289	
710000	73.499555	1	5.280704892772	0.309624897078	5.424398704450	
711000	76.634452	1	5.297420028334	0.447404933303	8.122033595732	
712000	76.820019	1	5.274952415614	0.460454307552	8.376577147323	
713000	75.027055	1	5.302427650319	0.391783984450	6.989441060681	
714000	77.701175	1	5.274572149015	0.528348528828	9.707595165239	
715000	76.427378	1	5.300716026846	0.454465977898	8.234085736437	
716000	75.673895	1	5.295808663263	0.391529726362	7.030633413899	
717000	79.667661	1	5.276135585616	0.765021882024	14.368844823490	
718000	75.829179	1	5.289769947263	0.385088437140	6.924689305731	
719000	73.806617	1	5.282462285191	0.316162207990	5.557715724178	
720000	68.824960	1	5.313239706449	0.265420921309	4.423746161181	
721000	75.807496	1	5.287376538591	0.382366614304	6.873753730482	
722000	77.880069	1	5.290166593074	0.503401857538	9.262663900945	
723000	77.185529	1	5.268363146040	0.546174458897	9.985471837445	
724000	73.222158	1	5.305310125619	0.338382644521	5.918225835796	
725000	78.902435	1	5.285537678245	0.592876347676	11.034269254854	
726000	77.844903	1	5.275160978384	0.536340725193	9.869759424400	
727000	76.367232	1	5.286714507795	0.407479260027	7.371232072399	
728000	76.288273	1	5.288830504757	0.404841447828	7.317237526246	
729000	77.452897	1	5.298545999069	0.510605435571	9.355849523147	
730000	77.971434	1	5.285970464403	0.506190246507	9.322928443616	
731000	76.136582	1	5.302598643176	0.450272057094	8.133583550960	
732000	78.324945	1	5.272666893201	0.610349212074	11.295703718051	
733000	77.903466	1	5.293282425750	0.515511919030	9.489382556161	
734000	77.762456	1	5.295716232690	0.516532140071	9.494803538065	
735000	76.416585	1	5.291426643003	0.414912144197	7.510678898986	
736000	74.149943	1	5.285379821026	0.324387884209	5.724041235046	
737000	76.221113	1	5.283100783788	0.402345826230	7.266780792826	
738000	78.212694	1	5.275580441578	0.567802433903	10.491558617433	
739000	77.390373	1	5.287325275660	0.465044403886	8.509547186528	
740000	75.179015	1	5.296710017794	0.373636672163	6.672739815800	
741000	74.970488	1	5.315112869354	0.519235871003	9.280164280991	
742000	77.406419	1	5.275426126773	0.498422507792	9.126705913495	
743000	75.990453	1	5.272069064778	0.428297721093	7.721919713421	
744000	75.423540	1	5.270910589134	0.405901038819	7.272810414987	
745000	76.478891	1	5.299357007890	0.448879448329	8.136253492127	
746000	76.156032	1	5.288387799864	0.398265260824	7.187662928493	
747000	75.313035	1	5.281563109433	0.365770619778	6.539656257686	
748000	78.778843	1	5.282324789747	0.586131285713	10.894378976695	
749000	74.098615	1	5.282206968657	0.324599869331	5.724852624227	
750000	77.263537	1	5.290970832133	0.461987925523	8.442367510879	
751000	77.174296	1	5.278469213577	0.466413209802	8.516225959149	
752000	78.386063	1	5.293107253707	0.557378939842	10.315671436557	
753000	75.676641	1	5.288186978535	0.377333393348	6.773406510096	
754000	76.884953	1	5.299898498064	0.478530094759	8.713798450655	
755000	78.112775	1	5.287094647704	0.517616663922	9.548516561703	
756000	76.929557	1	5.276726807198	0.458262507293	8.345589956789	
757000	78.797115	1	5.283618859061	0.584377948054	10.863578339386	
758000	78.894340	1	5.272120483338	0.696350488159	12.971346182977	
759000	72.112548	1	5.299549644573	0.289911523795	5.003421745942	
760000	74.882322	1	5.277272735951	0.358109608850	6.373420882546	
761000	75.391465	1	5.288565439372	0.366311318123	6.554618914103	
762000	75.622623	1	5.282803866361	0.376438693819	6.753496235101	
763000	78.882857	1	5.288539999848	0.592364781316	11.022516054772	
764000	77.813522	1	5.289197380005	0.496449805848	9.127674067549	
765000	75.202725	1	5.274471260739	0.379298043744	6.776513662974	
766000	78.162917	1	5.297056793845	0.561615562829	10.371284528212	
767000	77.934294	1	5.300544458805	0.572290701469	10.545447290836	
768000	76.533718	1	5.283005474868	0.417857144022	7.573419816740	
769000	74.314288	1	5.291294731939	0.332151909461	5.872503953329	
770000	78.258402	1	5.278035481821	0.554346017836	10.245984668478	
771000	77.372539	1	5.287305521488	0.463881189654	8.486565356132	
772000	72.694646	1	5.278822974703	0.292286253092	5.074908863002	
773000	75.899125	1	5.278475188771	0.396515088133	7.137239631882	
774000	77.443366	1	5.281770479562	0.473706996029	8.673964852834	
775000	76.902439	1	5.287980907045	0.435970650697	7.934130570166	
776000	78.226930	1	5.294045035207	0.547297126963	10.111613186705	
777000	74.763959	1	5.271351962575	0.374386149712	6.658282914108	
778000	73.265207	1	5.291760576871	0.303785254196	5.308091988859	
779000	78.147244	1	5.291257638472	0.528102657366	9.746733237391	
780000	78.429263	1	5.301558852399	0.643222221823	11.920377698979	
781000	74.440676	1	5.296198922504	0.345227942618	6.114276667288	
782000	75.050630	1	5.284631604721	0.353407386797	6.299530196545	
783000	77.081647	1	5.286844128800	0.445755487516	8.128411753724	
784000	77.367522	1	5.297271997781	0.495296165816	9.065474567188	
785000	77.440611	1	5.275765751184	0.498868234174	9.138076570502	
786000	77.924439	1	5.280344818195	0.513637394310	9.456623943525	
787000	75.649832	1	5.273421711125	0.403685823998	7.249285961135	
788000	75.854855	1	5.271405240964	0.424982138501	7.651138536544	
789000	74.528667	1	5.289884305756	0.337348053386	5.978432270924	
790000	76.020701	1	5.286756747694	0.391414634517	7.053202707977	
791000	75.176412	1	5.280053049893	0.362994597973	6.480542853000	
792000	75.227430	1	5.286124699783	0.359404649559	6.419074587544	
793000	76.636816	1	5.282728834076	0.423616848120	7.686744283780	
794000	71.934790	1	5.318290934078	0.382541457123	6.613076744531	
795000	76.457878	1	5.280636123420	0.418190334727	7.573715309095	
796000	77.521277	1	5.282808811277	0.476782921669	8.737590506079	
797000	77.431357	1	5.276450058110	0.494082833205	9.048916941701	
798000	75.513531	1	5.278351411375	0.379992073634	6.810387182819	
799000	74.946230	1	5.287285195516	0.349572798276	6.223847075477	
800000	76.736241	1	5.267202205099	0.521109502150	9.481046795371	
801000	77.180406	1	5.273584226505	0.494130461088	9.026941691728	
802000	75.876126	1	5.289277176810	0.386572730445	6.954941505803	
803000	76.798902	1	5.297097061546	0.455729178122	8.288151333190	
804000	76.756560	1	5.304157437908	0.506833499344	9.221311998200	
805000	77.545027	1	5.278569126889	0.491730424155	9.015827194995	
806000	77.456537	1	5.298964867535	0.514110308692	9.420887480509	
807000	78.739984	1	5.285188059551	0.575782617042	10.696611687432	
808000	75.612041	1	5.281873949281	0.377157158756	6.765794168085	
809000	78.117870	1	5.288428638544	0.519219373138	9.578786915580	
810000	76.897315	1	5.300325204607	0.482540936734	8.788502935634	
811000	77.232870	1	5.284842736584	0.455373844889	8.317950794075	
812000	74.210624	1	5.267154857922	0.374012994691	6.614492492214	
813000	77.398626	1	5.293113488556	0.477189404911	8.734294830229	
814000	75.620024	1	5.292788428462	0.381180893090	6.839261879969	
815000	77.249328	1	5.295513245826	0.477109639162	8.719692965850	
816000	77.792839	1	5.286986576648	0.492710550332	9.056519728343	
817000	75.804291	1	5.291794206559	0.387045104193	6.958474270768	
818000	76.015333	1	5.275085078972	0.414079690081	7.465183451305	
819000	74.957955	1	5.297326929194	0.366986152467	6.538115966564	
820000	77.221034	1	5.269625641065	0.534064543947	9.766029503055	
821000	76.913526	1	5.291860849693	0.442791635813	8.060233998300	
822000	77.981956	1	5.289136346643	0.509306448146	9.381740125399	
823000	78.065546	1	5.286675580908	0.513639819947	9.470119659785	
824000	73.862710	1	5.302401055041	0.346617664185	6.103387930132	
825000	75.661932	1	5.279217062621	0.384143972953	6.895879370424	
826000	78.710006	1	5.278990822429	0.594942473340	11.051545134937	
827000	72.227596	1	5.261647053826	0.335331062049	5.805479822521	
828000	77.140991	1	5.292579442525	0.458521358341	8.368161474398	
829000	73.888485	1	5.264324342007	0.378892099312	6.679905427984	
830000	77.302858	1	5.293464800643	0.471984937806	8.629953083504	
831000	75.299148	1	5.289448706879	0.363524885905	6.498167075666	
832000	77.589726	1	5.298169983854	0.518849384228	9.521128737340	
833000	74.623279	1	5.293197603687	0.344813770445	6.118146852750	
834000	73.438285	1	5.296880632779	0.316572267284	5.544292557946	
835000	78.139879	1	5.279476691699	0.535566849365	9.884737044842	
836000	74.606368	1	5.268217450151	0.384274811555	6.825096479914	
837000	76.417671	1	5.284899096150	0.410284194864	7.426223054545	
838000	75.586134	1	5.282107540923	0.375787914449	6.739217048382	
839000	76.327933	1	5.277612552845	0.420159640411	7.599731879711	
840000	72.705116	1	5.299814755319	0.304509632801	5.290795901404	
841000	76.625726	1	5.285695374514	0.420501482478	7.628858241175	
842000	72.300319	1	5.281057338836	0.281445284518	4.864366142358	
843000	78.773379	1	5.289633858491	0.582982665212	10.834884591227	
844000	77.488261	1	5.290924509321	0.476733941977	8.733779173218	
845000	76.766504	1	5.292050195733	0.434878438191	7.903239100966	
846000	77.350774	1	5.284312676041	0.463282611236	8.473666866770	
847000	78.007957	1	5.290334450424	0.513887810536	9.469230772924	
848000	74.167824	1	5.301908260708	0.355116747280	6.274085513869	
849000	76.433557	1	5.280270650344	0.417790834048	7.564558131107	
850000	76.344145	1	5.297654978263	0.431960206871	7.816374341792	
851000	74.636992	1	5.262508825449	0.430191782049	7.651179840700	
852000	78.379296	1	5.284440751793	0.541698854188	10.022838531732	
853000	76.105373	1	5.282780227508	0.397342404981	7.167182467550	
854000	77.925810	1	5.294948383220	0.525671590552	9.679935802139	
855000	75.866661	1	5.272723576934	0.418001625139	7.525239212409	
856000	76.090824	1	5.289610193262	0.396451020912	7.149899788812	
857000	74.730185	1	5.293996673255	0.349963005364	6.217274608670	
858000	77.451164	1	5.303806394936	0.563682397671	10.335387090746	
859000	75.852481	1	5.294638321977	0.395921391024	7.123095240136	
860000	77.855093	1	5.306271667145	0.651584733163	12.006728684742	
861000	77.305196	1	5.291726291525	0.466571280402	8.530383831790	
862000	76.809101	1	5.285415582483	0.430374685844	7.824044183660	
863000	77.018256	1	5.291469266127	0.448008879663	8.164627505605	
864000	77.537129	1	5.283926290542	0.476092212438	8.726227294996	
865000	75.994002	1	5.276277221881	0.408165527887	7.355999856305	
866000	66.788709	1	5.302187363084	0.213780630559	3.472623673729	
867000	75.979618	1	5.295841796075	0.405730689816	7.310649201345	
868000	73.850929	1	5.278855059039	0.321661278087	5.658169569356	
869000	79.897430	1	5.287949229551	0.732948530903	13.795243883350	
870000	77.654689	1	5.280929117670	0.490885124202	9.010161300866	
871000	76.850638	1	5.269598719190	0.503594914412	9.170638296889	
872000	77.875809	1	5.274846539788	0.541620279339	9.970697452543	
873000	76.329850	1	5.284123516244	0.406524116635	7.351019213028	
874000	75.535922	1	5.278742810242	0.379954763350	6.811252118392	
875000	75.974754	1	5.297570974878	0.412264759138	7.429120389760	
876000	77.483195	1	5.287522209089	0.471261465315	8.632296449426	
877000	70.521156	1	5.292151679130	0.250340478567	4.240461238298	
878000	73.974618	1	5.279484308979	0.324243859008	5.711320735398	
879000	75.132416	1	5.289046886980	0.357048240541	6.370410994669	
880000	76.086270	1	5.270279341408	0.445648567698	8.045281558492	
881000	79.821163	1	5.283237732724	0.724816975255	13.630944373939	
882000	75.643562	1	5.274841993701	0.397155724608	7.130460295049	
883000	74.694220	1	5.297899064973	0.358990635800	6.377134198363	
884000	77.283729	1	5.282386987404	0.461853819596	8.441615239727	
885000	77.729456	1	5.283720700555	0.489947601582	8.999599553395	
886000	77.688117	1	5.306701614469	0.638162999485	11.738217958121	
887000	75.424441	1	5.309231497273	0.467958695795	8.395266444454	
888000	74.939508	1	5.292000559483	0.353641357566	6.296668526328	
889000	74.266883	1	5.286601424619	0.327756485289	5.791073461376	
890000	76.233643	1	5.297033138174	0.423165970027	7.647319937039	
891000	76.185677	1	5.291758688630	0.404268561008	7.299223263358	
892000	76.719364	1	5.307178941653	0.541306055297	9.849502846418	
893000	76.935732	1	5.278403822406	0.451576614197	8.223345498666	
894000	77.426354	1	5.276927726805	0.491066749752	8.992806377108	
895000	76.497378	1	5.287932171327	0.414383685467	7.507143710253	
896000	74.855634	1	5.279335501989	0.352646402980	6.273434426258	
897000	76.417231	1	5.304741281927	0.487490369864	8.836495256809	
898000	77.553191	1	5.284220646070	0.476834810174	8.741359985304	
899000	73.426799	1	5.308124759790	0.360390425207	6.320763389646	
900000	74.349708	1	5.285845114589	0.330232333090	5.840249230444	
901000	71.112704	1	5.274086446147	0.267103888832	4.557175798763	
902000	78.388532	1	5.285403581675	0.541540286737	10.020816229955	
903000	78.429796	1	5.270538195462	0.654941095306	12.138908790109	
904000	74.339858	1	5.302048321205	0.361988413125	6.407972950048	
905000	76.598574	1	5.282447414379	0.422028974794	7.654721364755	
906000	74.652962	1	5.281115422803	0.342941597041	6.086374452513	
907000	77.732784	1	5.268883123415	0.594761653175	10.940045252220	
908000	78.270629	1	5.292711000516	0.544641231817	10.066636106184	
909000	77.868145	1	5.298181296156	0.543030543271	9.996067848274	
910000	78.858992	1	5.291393838496	0.598555858329	11.135774751812	
911000	77.164501	1	5.284310529918	0.451620407201	8.243141924133	
912000	78.009886	1	5.298406578990	0.558275840958	10.293326756530	
913000	76.115013	1	5.283451914331	0.397028581324	7.162164680800	
914000	76.633096	1	5.272002225088	0.467334557171	8.486757867493	
915000	72.800474	1	5.284768607066	0.290226730070	5.044037407925	
916000	75.585723	1	5.293922393035	0.382338519497	6.857865074000	
917000	75.078438	1	5.274488746762	0.374140393411	6.675042373495	
918000	75.841877	1	5.297932593460	0.407317206288	7.329306703123	
919000	75.677327	1	5.286307456817	0.376781390161	6.763443707814	
920000	78.403835	1	5.287235127525	0.542842939195	10.046635460302	
921000	75.237502	1	5.270634117439	0.398615177506	7.127634701941	
922000	77.938702	1	5.287898017007	0.504301421745	9.284821529490	
923000	75.298372	1	5.287129770418	0.362133278128	6.472975300620	
924000	76.055061	1	5.271669185544	0.434341782937	7.836959888519	
925000	75.210186	1	5.298630428513	0.381789664304	6.821995382961	
926000	76.379755	1	5.285554161121	0.408159983677	7.384593845847	
927000	74.743535	1	5.271826493660	0.371429222506	6.603786562038	
928000	76.672443	1	5.290368914622	0.426249359479	7.737717724277	
929000	74.522071	1	5.311798555794	0.441382162986	7.842886625146	
930000	74.956471	1	5.296061057499	0.363085735455	6.467793612738	
931000	73.380114	1	5.283275170822	0.304480522557	5.326609184563	
932000	74.711081	1	5.287318052347	0.341704706463	6.067735665662	
933000	75.628014	1	5.277957790081	0.385890595183	6.925173458428	
934000	76.647208	1	5.301916887540	0.477757638316	8.678800873358	
935000	77.670357	1	5.280832019016	0.492339429283	9.038485022925	
936000	79.444031	1	5.285816467984	0.660133423397	12.361160039949	
937000	75.783170	1	5.282255255291	0.383777605094	6.897677826493	
938000	73.519969	1	5.252244946678	0.504086900924	8.876707702682	
939000	74.724460	1	5.297861921480	0.359975730814	6.396779379372	
940000	75.393648	1	5.273919242649	0.389683850067	6.977389476488	
941000	76.423009	1	5.281462352085	0.414696611005	7.507228481562	
942000	75.198054	1	5.307164987140	0.433499923301	7.754309105551	
943000	77.560462	1	5.294808899418	0.495905817445	9.094379737213	
944000	77.042041	1	5.298831053942	0.481990112403	8.791205575537	
945000	76.273673	1	5.288270012180	0.403680410740	7.294981105331	
946000	75.709163	1	5.305146836495	0.445234147595	8.007225645918	
947000	75.866294	1	5.302529142092	0.434112436996	7.817885114646	
948000	77.568144	1	5.284231181606	0.477850971679	8.761454564380	
949000	78.814325	1	5.286823712400	0.583072096096	10.841024020976	
950000	77.328180	1	5.308329095318	0.625868827302	11.469115313140	
951000	74.281737	1	5.279744635793	0.333040242880	5.886459798820	
952000	76.661164	1	5.294771913196	0.437353787638	7.940172909537	
953000	76.888458	1	5.295911834371	0.455503313598	8.291493144432	
954000	75.134384	1	5.286084267847	0.356034290108	6.352249037991	
955000	78.340315	1	5.288984679436	0.539225888112	9.972850893852	
956000	74.337288	1	5.295420485206	0.339962157361	6.013650157232	
957000	75.647215	1	5.281248927470	0.379541538808	6.811422596989	
958000	75.960586	1	5.289511582202	0.390500370066	7.032297566268	
959000	78.326548	1	5.286993774833	0.535783133534	9.907362586146	
960000	77.219182	1	5.284731378696	0.454609869074	8.302735271938	
961000	76.517355	1	5.282924412305	0.417126102220	7.558802385304	
962000	77.523864	1	5.284818626377	0.474253972321	8.691107958915	
963000	74.394408	1	5.278133077680	0.339434114278	6.007670907981	
964000	77.521968	1	5.278533617829	0.490197760406	8.985424055474	
965000	73.812607	1	5.277339222635	0.323254421635	5.684341873405	
966000	73.584248	1	5.292254853129	0.312534017853	5.480746753971	
967000	76.797515	1	5.281562310956	0.434417662495	7.897262659653	
968000	72.134118	1	5.313636213218	0.350654183447	6.068250931517	
969000	76.459533	1	5.297476741892	0.437538086418	7.927409517828	
970000	79.594661	1	5.293527047012	0.713267954522	13.382103533987	
971000	76.471188	1	5.282424975853	0.415490075792	7.525380989973	
972000	76.691322	1	5.276348925683	0.445437363874	8.090653235732	
973000	75.281197	1	5.287482318669	0.361601341513	6.462243349292	
974000	76.310284	1	5.300706608369	0.447321544732	8.094004516196	
975000	77.740256	1	5.286880220467	0.488837842479	8.980036768821	
976000	73.074053	1	5.291888943122	0.299261314158	5.217825872006	
977000	76.792338	1	5.272468919147	0.474623948985	8.634046933068	
978000	77.964174	1	5.285616156736	0.505747861503	9.314039302593	
979000	73.622497	1	5.296522854698	0.320891331745	5.631411875520	
980000	78.057822	1	5.290673374438	0.518840347077	9.565956766669	
981000	72.729119	1	5.312925455245	0.367177135350	6.395837756371	
982000	77.704482	1	5.287829762105	0.486789731033	8.938902194856	
983000	75.331717	1	5.288342100226	0.363901546975	6.507113413864	
984000	76.656370	1	5.289365509033	0.423924979653	7.693902862151	
985000	72.527820	1	5.302710403965	0.308405281520	5.349794865173	
986000	78.462735	1	5.292043083049	0.559844814658	10.369616708762	
987000	79.829084	1	5.278461513819	0.764332817907	14.379146548027	
988000	76.787620	1	5.283600701120	0.430594829786	7.826385193335	
989000	72.813192	1	5.317758009837	0.417665479768	7.290950813876	
990000	75.727396	1	5.298266132475	0.403292184310	7.247822932533	
991000	77.011513	1	5.278350291490	0.456462192071	8.319406630538	
992000	76.478199	1	5.307742176559	0.528089144771	9.584016552604	
993000	74.555274	1	5.306767210605	0.397870887895	7.065361708588	
994000	75.954885	1	5.280176480753	0.394889778558	7.111705761101	
995000	78.345147	1	5.289908451372	0.541645923732	10.018406963648	
996000	75.579943	1	5.291948244562	0.377889864142	6.776874289702	
997000	79.087844	1	5.283184371036	0.618722426907	11.539867330307	
998000	75.415678	1	5.280838187416	0.370847679169	6.638270915404	
999000	79.158671	1	5.286304395118	0.622442220021	11.617944399754	
1000000	77.054300	1	5.279871355162	0.453829175026	8.274592340546	
1001000	77.138091	1	5.282402600525	0.452703459132	8.260874019564	
1002000	74.996723	1	5.275294021157	0.368121038823	6.561118754047	
1003000	76.274108	1	5.304257306219	0.472873744293	8.557139651340	
1004000	76.225013	1	5.290176187347	0.403420892233	7.286667433184	
1005000	76.672684	1	5.269093563488	0.495040309914	8.997541491159	
1006000	75.326094	1	5.285664384048	0.363107631645	6.492396796574	
1007000	78.420149	1	5.275874077986	0.586957707366	10.870525060497	
1008000	76.342462	1	5.304908880246	0.483858137435	8.763538922509	
1009000	75.782792	1	5.274198655134	0.406499670000	7.310097567342	
1010000	76.957325	1	5.288518665244	0.439542732845	8.004127196250	
