# Supplementary material for: Reply to: ‘Reconstructed evolutionary patterns from crocodile-line archosaurs demonstrate the impact of failure to log-transform body size data’
Source: Commun Biol. 2022 Feb 25;5:170. doi: 10.1038/s42003-022-03072-x (PMC8881626; doi:10.1038/s42003-022-03072-x)
Supplement: Supplementary file 4 — Supplementary Data 2 [file 42003_2022_3072_MOESM4_ESM.zip › simulations/log_files/OU/simulated_data_logged_7.txt.Log.txt]

Options:
Model:                           Continuous: Random Walk
Tree File Name:                  tree_simlation_7.nex
Data File Name:                  simulated_data_logged_7.txt
Log File Name:                   simulated_data_logged_7.txt.Log.txt
Save Initial Trees:              False
Save Trees:                      False
Summary:                         False
Seed:                            1586078800
Precision:                       64 bits
Cores:                           1
Analysis Type:                   MCMC
Sample Period:                   1000
Iterations:                      1010000
Burn in:                         10000
MCMC ML Start:                   False
Schedule File:                   simulated_data_logged_7.txt.Schedule.txt
Rate Dev:                        AutoTune
No of Rates:                     1
Test for trait correlation:      True
Kappa:                           Not in use
Delta:                           Not in use
Lambda:                          Not in use
OU:                              Estimate
Min Trans Taxa No:               10
RJ Local Kappa:                  False
RJ Local Lambda:                 False
RJ Local Delta:                  False
RJ Local OU:                     False
Restrictions:
    alpha-1                      None
Prior Information:
    Priors
        alpha-1 - uniform -100.00 100.00 
        OU - exp 1.00 
Tree Information
     Trees:                      1
     Taxa:                       200
     Sites:                      1
Iteration	Lh	Tree No	Alpha 1	Sigma^2 1 	OU	
11000	55.714377	1	5.302520811085	0.215672391315	3.179639989281	
12000	57.630610	1	5.280930390136	0.232334459897	3.497127154351	
13000	56.320222	1	5.263257272049	0.178901555208	2.641182828151	
14000	58.052601	1	5.269098180887	0.385533233358	5.849410689272	
15000	57.654737	1	5.280918998545	0.235027217134	3.539114586823	
16000	56.729649	1	5.292083247368	0.203226640886	3.023586100852	
17000	57.569016	1	5.289586440851	0.284521442581	4.289477390071	
18000	57.563487	1	5.293297537675	0.407366279190	6.151313793318	
19000	56.939383	1	5.280057540000	0.182045672159	2.706345548816	
20000	56.622979	1	5.257419282222	0.249336953080	3.718446862056	
21000	57.174312	1	5.277931801524	0.193415388218	2.887287712499	
22000	56.569534	1	5.258327322316	0.228910722543	3.407896905742	
23000	55.359107	1	5.255178372443	0.172210895269	2.513812200551	
24000	57.569153	1	5.287056668258	0.254568823102	3.833913724770	
25000	56.219682	1	5.280011979127	0.156463134083	2.295014305975	
26000	54.962854	1	5.270871917672	0.133410775188	1.911911419612	
27000	57.804192	1	5.269717593051	0.281091270197	4.247411981561	
28000	56.608788	1	5.288590112006	0.181477385002	2.688450703403	
29000	56.639916	1	5.263946289639	0.192589846511	2.858919758453	
30000	56.267377	1	5.270484462238	0.161363384894	2.371477245830	
31000	56.649211	1	5.280230584011	0.170100297513	2.515298543972	
32000	57.296436	1	5.277816608706	0.200984253291	3.006847758139	
33000	57.305750	1	5.291651961560	0.263864962308	3.964854230412	
34000	56.699813	1	5.263012106566	0.201069429581	2.989843710461	
35000	57.488813	1	5.292187142647	0.319203466910	4.812081380395	
36000	56.299009	1	5.291064837092	0.175018571302	2.581345799782	
37000	56.814479	1	5.274316972726	0.177054994802	2.626394921406	
38000	56.220869	1	5.284935988513	0.160075292123	2.350553698182	
39000	56.591718	1	5.298690517356	0.266360521358	3.973966523150	
40000	58.327325	1	5.281367716519	0.475708243547	7.240521863499	
41000	56.662599	1	5.267377539626	0.181832167545	2.695368106880	
42000	57.753708	1	5.276149012676	0.243622710391	3.674000588095	
43000	56.211444	1	5.294003182266	0.182039849174	2.686014146410	
44000	55.277268	1	5.303097785417	0.188069309506	2.751137871397	
45000	57.387836	1	5.288273304269	0.239464804660	3.597124912438	
46000	57.022055	1	5.294661019821	0.262522859755	3.933196212718	
47000	57.803980	1	5.278775934105	0.250362697990	3.778817637337	
48000	55.177807	1	5.303743912133	0.187547524240	2.740469316104	
49000	54.192699	1	5.293344604291	0.129097892138	1.829811677620	
50000	57.914213	1	5.283309145413	0.287332335930	4.347275820425	
51000	57.518428	1	5.293455211579	0.386132630919	5.827230912308	
52000	56.624008	1	5.276841407907	0.168583497537	2.491357307232	
53000	57.827683	1	5.278235843760	0.253352447572	3.825377765436	
54000	57.870580	1	5.281018932381	0.265896398118	4.018534432892	
55000	55.060602	1	5.275162679592	0.133355383492	1.913070066241	
56000	57.830488	1	5.266804616330	0.337758156286	5.110726731476	
57000	56.829439	1	5.263213251473	0.209409218260	3.120771062435	
58000	56.893927	1	5.261919140272	0.225218797410	3.363117175438	
59000	57.089984	1	5.280324030873	0.189857988649	2.830332000911	
60000	55.648877	1	5.289525364839	0.150882511824	2.195796026565	
61000	56.999996	1	5.290352578701	0.213956914832	3.195465683481	
62000	56.028427	1	5.254811671757	0.216401598599	3.200829690930	
63000	56.403944	1	5.268355950591	0.169014576279	2.492271639541	
64000	57.861797	1	5.267349606529	0.336455968318	5.092536466661	
65000	57.060766	1	5.296096196212	0.305842032693	4.589700157508	
66000	57.652646	1	5.269788039123	0.253200696239	3.816299795003	
67000	55.683933	1	5.303717632961	0.231656103613	3.418527190106	
68000	56.323471	1	5.280679185209	0.159651716788	2.346566175044	
69000	55.821787	1	5.256483414265	0.186918749699	2.749180105919	
70000	56.822341	1	5.275714342526	0.176546206533	2.618805100685	
71000	57.693082	1	5.290017708898	0.329296745725	4.975235641630	
72000	58.048533	1	5.278088009121	0.295967912371	4.484938557677	
73000	57.555078	1	5.263813251761	0.316356683677	4.772109961747	
74000	55.394383	1	5.255858310442	0.170379672127	2.486965126169	
75000	57.275757	1	5.266362266414	0.229319492484	3.438655759973	
76000	56.232787	1	5.266114063731	0.167414334959	2.463357558761	
77000	57.893019	1	5.279559072051	0.265627138917	4.015335505859	
78000	57.685043	1	5.292617700145	0.464827661553	7.029321290111	
79000	56.645303	1	5.270651734589	0.174337093325	2.580174306175	
80000	57.619597	1	5.269022897083	0.253716585660	3.822885051024	
81000	57.807907	1	5.272248270269	0.262969219938	3.971351145352	
82000	58.287607	1	5.279165395892	0.400322715321	6.088735357855	
83000	55.855702	1	5.285213230139	0.150635002367	2.196783850381	
84000	57.104181	1	5.294008017051	0.265725591825	3.984970406208	
85000	57.765135	1	5.285733627100	0.276907413046	4.182026325678	
86000	55.925114	1	5.253899108580	0.217954888949	3.220850238977	
87000	57.976484	1	5.270906746683	0.312685737415	4.736455373626	
88000	57.405731	1	5.267753707814	0.234393745730	3.520536106341	
89000	53.935026	1	5.261961446012	0.126079280313	1.778242150240	
90000	57.124054	1	5.258237509010	0.374179717100	5.624014686463	
91000	55.138480	1	5.248209945287	0.224481697805	3.292606582745	
92000	56.664030	1	5.295368092008	0.223799518219	3.333767176023	
93000	58.007926	1	5.284592132201	0.328532982163	4.979368595043	
94000	57.465881	1	5.272295684954	0.220299566850	3.307610150764	
95000	56.519996	1	5.267046770325	0.176314905810	2.607091594617	
96000	56.142389	1	5.295194625897	0.184208118181	2.717076344046	
97000	57.358748	1	5.271620081252	0.212903772384	3.191081781146	
98000	57.282532	1	5.259368420510	0.397787809180	5.989426625267	
99000	57.870554	1	5.275525454074	0.261682276794	3.954222613374	
100000	57.640003	1	5.272740486856	0.237103484780	3.570286327274	
101000	57.813744	1	5.282551147210	0.262772187646	3.968579894593	
102000	57.131599	1	5.265211740686	0.222550464641	3.330645744663	
103000	57.744241	1	5.279099184455	0.242656834897	3.658898334105	
104000	57.386273	1	5.280175620747	0.208767828040	3.128746235760	
105000	57.429669	1	5.269110080837	0.229124920100	3.441066974686	
106000	57.351426	1	5.294035552066	0.331448486506	4.990739943226	
107000	56.173796	1	5.294118809413	0.180701683332	2.664602984523	
108000	57.900130	1	5.273374857282	0.274090293081	4.144756284757	
109000	57.757374	1	5.275039223327	0.245751059125	3.706638177525	
110000	57.594641	1	5.287212709591	0.260031288006	3.918083725063	
111000	57.821413	1	5.283302894858	0.268336504001	4.053750491093	
112000	57.526074	1	5.285540014464	0.238044148700	3.580508377078	
113000	57.755876	1	5.270183996038	0.267344161467	4.035947655913	
114000	55.936439	1	5.288429969083	0.156693400267	2.291738957929	
115000	56.618820	1	5.262760449508	0.197079242861	2.926664980276	
116000	56.423070	1	5.295302827378	0.202237318162	2.999110409872	
117000	57.541216	1	5.270620884297	0.234001366935	3.519391421448	
118000	56.899274	1	5.270692435125	0.185692207949	2.761068879620	
119000	57.376439	1	5.272311524308	0.212547177477	3.186207975014	
120000	57.949781	1	5.282267859762	0.288009379399	4.359157571109	
121000	57.271879	1	5.276838662829	0.199453940998	2.982672653719	
122000	56.289613	1	5.256577769909	0.220531420859	3.271752257683	
123000	57.403244	1	5.291849627510	0.287094463712	4.321344615748	
124000	57.838793	1	5.286927245892	0.310542750058	4.697298210685	
125000	57.058015	1	5.277411639771	0.187040037871	2.786240340645	
126000	53.275233	1	5.314775556035	0.185428309651	2.655909506887	
127000	57.083148	1	5.279356098559	0.188822951387	2.814279744537	
128000	57.652398	1	5.282719706202	0.240163743230	3.617450607111	
129000	56.923654	1	5.284632382988	0.187296860341	2.786322139872	
130000	57.478564	1	5.281028111392	0.217551066539	3.266038244484	
131000	58.035016	1	5.267512671613	0.453094390588	6.875669993916	
132000	56.495368	1	5.262984664391	0.188687557439	2.795262528040	
133000	57.481850	1	5.276329008063	0.215138205316	3.229260832096	
134000	57.167780	1	5.275021864546	0.194069790436	2.897114346300	
135000	58.171448	1	5.281534887916	0.354609259975	5.385174853273	
136000	57.233412	1	5.269273212038	0.210493698205	3.150221580795	
137000	57.755134	1	5.267778417707	0.293386720735	4.432441601761	
138000	55.725788	1	5.271605113908	0.146604611995	2.131790965287	
139000	57.670000	1	5.272569094871	0.241368530494	3.636485904903	
140000	58.181255	1	5.271097437361	0.414521762408	6.298491645600	
141000	57.447059	1	5.273842778687	0.215147649624	3.228260921101	
142000	56.594377	1	5.286381480802	0.175461233176	2.596029449132	
143000	57.453338	1	5.276119855947	0.212908620594	3.194234176318	
144000	57.732790	1	5.273580029023	0.246131666448	3.711525759302	
145000	56.007540	1	5.268651083254	0.156178888721	2.285549897593	
146000	57.376928	1	5.282611412002	0.212272969468	3.182033308231	
147000	56.579249	1	5.299717270922	0.292880054768	4.372636965770	
148000	57.365426	1	5.277922063616	0.205774923733	3.082303123749	
149000	54.713457	1	5.249465625124	0.177988591434	2.583944491300	
150000	58.246499	1	5.281099951719	0.391807906199	5.956444848899	
151000	55.655835	1	5.300045286346	0.186789555247	2.742532267503	
152000	56.743594	1	5.279440459169	0.173324859165	2.567272257531	
153000	56.700832	1	5.277723626286	0.171330686265	2.535536960425	
154000	57.489893	1	5.284669280232	0.229539936291	3.449504677340	
155000	55.243643	1	5.300396891004	0.169046625769	2.462874160370	
156000	55.690773	1	5.296959180563	0.171486194327	2.511463474281	
157000	57.425254	1	5.285109678611	0.224813328047	3.375142055327	
158000	56.524126	1	5.287568785101	0.175073744749	2.588213329468	
159000	55.853245	1	5.257257541724	0.183901423915	2.704339631279	
160000	56.720172	1	5.297275275613	0.259002421803	3.868081803919	
161000	58.242767	1	5.280934345322	0.387045972339	5.883636067907	
162000	54.935514	1	5.245938690346	0.251636859200	3.689600328147	
163000	56.418509	1	5.254423554253	0.282787974497	4.213977638027	
164000	57.678583	1	5.265826898437	0.306837293690	4.633442859761	
165000	57.550306	1	5.272964320529	0.226614388613	3.406946659790	
166000	53.958594	1	5.258787313125	0.129898164975	1.837456511835	
167000	57.560022	1	5.277903423965	0.221755950382	3.333044173932	
168000	56.493647	1	5.266770768396	0.175887907032	2.599850831234	
169000	57.369431	1	5.289269014799	0.245628734277	3.690247934416	
170000	57.592291	1	5.289042748999	0.281263954916	4.240973433793	
171000	57.645934	1	5.287969243222	0.277824873901	4.190958659501	
172000	57.918170	1	5.270268290207	0.303202937526	4.589273648022	
173000	58.066539	1	5.270128688458	0.363513214354	5.515073726139	
174000	58.340840	1	5.277070686809	0.443212977553	6.746105185322	
175000	57.505117	1	5.272564534772	0.223242646042	3.353894402534	
176000	56.487770	1	5.286625385759	0.171648697480	2.534810636369	
177000	57.496209	1	5.287439114771	0.247108778938	3.717527569363	
178000	56.086560	1	5.256862212650	0.200713693891	2.965752241177	
179000	57.635435	1	5.280258493333	0.231539936731	3.485161851360	
180000	57.528737	1	5.271443887824	0.229232241410	3.446168606853	
181000	56.284523	1	5.273491732845	0.159169625226	2.338201639976	
182000	56.227834	1	5.293779711233	0.181859489829	2.683722277745	
183000	55.148385	1	5.280203666503	0.134649074733	1.934882834544	
184000	54.445133	1	5.272538262946	0.125798061955	1.783822299042	
185000	55.936956	1	5.297610802399	0.186634175092	2.748127422373	
186000	52.428638	1	5.269539784006	0.108418791640	1.477518318424	
187000	57.072727	1	5.273361282619	0.190461001403	2.839063560625	
188000	56.529270	1	5.282362271796	0.167330473269	2.469678173048	
189000	58.039641	1	5.278068165053	0.293717392684	4.450203757949	
190000	56.590265	1	5.289699755838	0.184050785513	2.727243673143	
191000	58.109222	1	5.279309964258	0.315623830949	4.787596648152	
192000	57.595097	1	5.283834347046	0.237751253325	3.578545447129	
193000	56.745156	1	5.287430355760	0.184888729535	2.744410611768	
194000	58.059183	1	5.277400240430	0.298505088994	4.524128725934	
195000	57.716096	1	5.270264982640	0.259868293971	3.920410306190	
196000	56.487488	1	5.297400355771	0.228474165933	3.398459878059	
197000	57.123200	1	5.269478252714	0.201745907159	3.013160138810	
198000	56.770287	1	5.259026770118	0.244579827292	3.652063317719	
199000	57.002798	1	5.292613414610	0.232323347791	3.474747522938	
200000	57.093563	1	5.269517869726	0.199653141209	2.980277201595	
201000	57.426147	1	5.267532977903	0.238329543472	3.581230459424	
202000	57.649948	1	5.288447564565	0.285262773271	4.304249917906	
203000	57.879522	1	5.277788378440	0.261267160423	3.948244085054	
204000	56.303141	1	5.298954303599	0.228394709866	3.390901338552	
205000	53.848402	1	5.291497618715	0.123188121220	1.731964476957	
206000	57.076832	1	5.277015913180	0.188060081789	2.802410187251	
207000	57.612493	1	5.273870307970	0.230858932853	3.473949312655	
208000	57.764264	1	5.269885768089	0.271374613318	4.097707077995	
209000	58.165140	1	5.275295007971	0.338125202493	5.133531200850	
210000	58.059681	1	5.280123914714	0.304015510027	4.608206994028	
211000	56.481586	1	5.254582830979	0.293918661613	4.383941887310	
212000	57.777902	1	5.267550528580	0.303186305913	4.582547342478	
213000	57.738560	1	5.273515703046	0.247118743713	3.726810028716	
214000	57.731182	1	5.273010116488	0.247838750512	3.737520706436	
215000	57.509160	1	5.271463470447	0.227125114074	3.413320018828	
216000	57.109978	1	5.269408908936	0.201069592529	3.002421063312	
217000	55.325510	1	5.304469608915	0.205890472594	3.020437249113	
218000	56.492428	1	5.294551413308	0.201940248905	2.996728728667	
219000	57.858648	1	5.277566041549	0.257860177521	3.895406597948	
220000	57.850934	1	5.268735350741	0.305067245962	4.614545372634	
221000	57.797342	1	5.280932291741	0.253739576001	3.830113122925	
222000	56.586142	1	5.297592800721	0.243783314183	3.633231567995	
223000	57.726662	1	5.282123164407	0.247632293927	3.734198963068	
224000	57.691728	1	5.283423484183	0.248361754279	3.744007328785	
225000	56.301221	1	5.290734676499	0.174106648555	2.567476170479	
226000	57.288674	1	5.288238670464	0.227815880058	3.416205589606	
227000	57.296369	1	5.271804681827	0.207559411119	3.107409187217	
228000	58.233023	1	5.284114496381	0.462172407138	7.027569116686	
229000	56.027349	1	5.250253687990	0.384438381566	5.715470167150	
230000	55.710212	1	5.294740639656	0.164104360562	2.399546412239	
231000	57.825467	1	5.278746374451	0.253461391491	3.826955368963	
232000	56.761333	1	5.264914966692	0.195602614464	2.908434233345	
233000	56.891710	1	5.283918786731	0.184308559088	2.739673591015	
234000	56.335172	1	5.288067939339	0.168773678142	2.486802869390	
235000	56.105782	1	5.285589494759	0.157506363807	2.308299929366	
236000	57.748164	1	5.274800984355	0.245006592613	3.694925986513	
237000	55.386270	1	5.249998199626	0.220314216349	3.238544672291	
238000	58.429373	1	5.278146159139	0.629850631095	9.598738930981	
239000	57.393303	1	5.273885809547	0.210701992377	3.158548486951	
240000	57.524245	1	5.273154529852	0.223552467414	3.359279773171	
241000	57.222321	1	5.290299195412	0.236176482315	3.541103080735	
242000	54.348723	1	5.248825511413	0.166293734995	2.398641052610	
243000	58.239476	1	5.284701347293	0.507362323262	7.716128173091	
244000	57.630473	1	5.283507840393	0.240651426423	3.624088562409	
245000	56.362216	1	5.264171735016	0.177669053280	2.623517169933	
246000	54.459655	1	5.253562096434	0.149697207380	2.150403465214	
247000	57.870283	1	5.289441846005	0.398058708366	6.028938274492	
248000	57.730254	1	5.281628903645	0.246392140128	3.715406377607	
249000	56.425160	1	5.275432845760	0.162375154571	2.390940037048	
250000	57.749871	1	5.265786763821	0.332868841938	5.032333780671	
251000	52.205102	1	5.238020839460	0.156602293855	2.202219205489	
252000	56.893384	1	5.289822298315	0.202669850982	3.020167591647	
253000	57.462003	1	5.270937350948	0.224330337529	3.369030091880	
254000	58.045962	1	5.273237472351	0.310477315543	4.706098805459	
255000	57.165202	1	5.264501056780	0.231474800517	3.467577028476	
256000	57.379138	1	5.269898778042	0.220495889356	3.307688677215	
257000	56.251467	1	5.255112889962	0.236787103710	3.515598211337	
258000	57.274934	1	5.288119691065	0.225627208762	3.382389434575	
259000	55.558214	1	5.257601972271	0.169164312112	2.472734173214	
260000	57.611719	1	5.282243089845	0.233706723475	3.517410811867	
261000	58.239225	1	5.275796733918	0.370883892971	5.637032277726	
262000	58.280407	1	5.280680103275	0.410940587429	6.250164212683	
263000	55.975090	1	5.268806282003	0.155115089752	2.268438957647	
264000	57.099668	1	5.287544934784	0.207229905442	3.096147967598	
265000	58.144546	1	5.274965009162	0.331886366278	5.037345779251	
266000	57.557100	1	5.282345843151	0.228098402725	3.429847204532	
267000	57.600529	1	5.275003033201	0.227472066089	3.421790800932	
268000	57.356355	1	5.281306544155	0.208075372641	3.117203033615	
269000	57.386865	1	5.268775722543	0.226401655630	3.398049975234	
270000	57.271476	1	5.273796434689	0.201972296304	3.021196800880	
271000	56.237116	1	5.254472074219	0.246501944351	3.661309327762	
272000	56.735138	1	5.260603277463	0.221589796163	3.302674231584	
273000	56.194239	1	5.262602497286	0.175688545796	2.588767035730	
274000	56.551727	1	5.258659499837	0.223140257212	3.319984605527	
275000	57.303602	1	5.265934556710	0.235643363527	3.535909993465	
276000	57.943080	1	5.278607747217	0.273198650349	4.132945456620	
277000	56.477025	1	5.262708273508	0.188923277580	2.798325602199	
278000	56.853608	1	5.294931773242	0.240870951059	3.598994131527	
279000	58.116307	1	5.282608154896	0.342856961603	5.203127272007	
280000	55.827028	1	5.264258358055	0.158427157586	2.315667231095	
281000	54.400783	1	5.245654245875	0.196279914937	2.848920862867	
282000	57.753646	1	5.272634566853	0.252529860417	3.809964224459	
283000	58.168432	1	5.272970467596	0.362329082840	5.502669864706	
284000	57.232224	1	5.272533283785	0.201446881875	3.011948967953	
285000	57.027751	1	5.284163318178	0.192022114657	2.861639083102	
286000	56.791273	1	5.267545046620	0.187782916866	2.789958295185	
287000	55.989537	1	5.258533456043	0.183821123446	2.706923404519	
288000	56.673337	1	5.257328508374	0.259361463070	3.871668577860	
289000	53.382380	1	5.314505925091	0.189396463583	2.717569883719	
290000	55.924057	1	5.296343303467	0.179002431336	2.631924738022	
291000	55.406170	1	5.286675343054	0.142310465017	2.058560360802	
292000	57.511894	1	5.279902824759	0.218812505686	3.286430696964	
293000	56.860235	1	5.281741252554	0.179828046065	2.670159757897	
294000	57.866377	1	5.271028461485	0.282498501768	4.271522860988	
295000	57.335887	1	5.276532177214	0.203853078796	3.051971959532	
296000	57.328191	1	5.273793560607	0.205943679882	3.083712038220	
297000	56.691393	1	5.293394221410	0.208939767547	3.109245392117	
298000	57.058123	1	5.294023484092	0.257937756221	3.865191108284	
299000	57.621443	1	5.278366021116	0.227955306707	3.429902532078	
300000	57.312685	1	5.276019514417	0.202507380739	3.030658842656	
301000	57.998722	1	5.283528146138	0.311663034827	4.721931417277	
302000	56.955137	1	5.274106786896	0.183585871707	2.730391329420	
303000	57.151586	1	5.294199274249	0.278878786667	4.186070811057	
304000	57.931719	1	5.276090695990	0.271516632466	4.106803937440	
305000	57.673330	1	5.268914970848	0.263300427532	3.971001955834	
306000	56.719097	1	5.263543535572	0.199483603557	2.966292620327	
307000	57.159616	1	5.292868137697	0.256916462075	3.853672501374	
308000	54.869503	1	5.305150380035	0.181511568727	2.641118738176	
309000	56.675627	1	5.295719409140	0.228987691448	3.412737197656	
310000	56.384756	1	5.257001460354	0.225177805946	3.345133185832	
311000	57.606184	1	5.288217018861	0.272951733051	4.115166725212	
312000	57.502584	1	5.280661921863	0.219063956553	3.289962530607	
313000	57.150449	1	5.283716527028	0.198491457142	2.964250793372	
314000	56.594605	1	5.293703901821	0.203623924369	3.025449715683	
315000	56.194431	1	5.258005327906	0.199271097097	2.947177315296	
316000	57.651607	1	5.280419281412	0.233624493883	3.517578394051	
317000	56.958971	1	5.290133664316	0.209250633955	3.122484321789	
318000	56.670208	1	5.294387172770	0.215001392828	3.200589533476	
319000	57.298320	1	5.284916446497	0.212589080082	3.184311386252	
320000	57.333639	1	5.281775738826	0.207179987520	3.102790225389	
321000	57.038071	1	5.256625408144	0.511344817576	7.683789416969	
322000	57.404828	1	5.282978989886	0.215523377310	3.232613036784	
323000	55.416955	1	5.285852817076	0.141832997646	2.051442622101	
324000	56.786357	1	5.284959345589	0.181148597622	2.688346197038	
325000	57.978026	1	5.285246384561	0.328165822798	4.972282719898	
326000	55.481083	1	5.250782569162	0.217760073009	3.203389854217	
327000	56.261032	1	5.300062012122	0.240728921072	3.575303258466	
328000	56.594502	1	5.278550173322	0.167568056661	2.475002802922	
329000	57.708951	1	5.265310845681	0.330201464543	4.989766285506	
330000	56.661478	1	5.300561017528	0.366794254990	5.487112913215	
331000	55.790229	1	5.273236530425	0.147025558274	2.139731042769	
332000	56.916352	1	5.270710627297	0.186524363629	2.774291483037	
333000	57.665784	1	5.268838093707	0.262675358094	3.961178760111	
334000	57.727154	1	5.287422709600	0.288453093208	4.356142313338	
335000	56.918061	1	5.271322810552	0.185475181187	2.758280448758	
336000	58.259490	1	5.277677413272	0.376832315991	5.728890505219	
337000	56.987695	1	5.283206074521	0.188004546251	2.798992809670	
338000	53.706377	1	5.312122642741	0.180861218398	2.599878780862	
339000	57.105208	1	5.291451554475	0.232884539770	3.486888864429	
340000	56.511381	1	5.260831047031	0.201315465816	2.987820528545	
341000	56.623609	1	5.254468336432	0.359300309500	5.372560924752	
342000	56.079334	1	5.303058515947	0.284326145623	4.222623332598	
343000	57.970645	1	5.285317796181	0.326697395921	4.949557824500	
344000	57.406350	1	5.267696350177	0.234843792763	3.527415222624	
345000	57.513236	1	5.266046018874	0.265008355473	3.990558802607	
346000	55.840641	1	5.256479866156	0.187991327993	2.765958476909	
347000	57.982632	1	5.278014173544	0.280625660210	4.247954048364	
348000	56.814037	1	5.285182924169	0.182904910733	2.716003053225	
349000	57.302856	1	5.273541900422	0.204529054218	3.061281222716	
350000	55.594581	1	5.275961985217	0.142184999366	2.060757250086	
351000	57.235335	1	5.281780637021	0.200301390552	2.994522924492	
352000	58.291267	1	5.278549079548	0.399692409235	6.079348015020	
353000	58.215827	1	5.284656856567	0.468363290315	7.120617972879	
354000	54.675199	1	5.300635706624	0.151431375844	2.181696247992	
355000	56.601731	1	5.259626444946	0.218117261373	3.245586475123	
356000	57.874513	1	5.277715998839	0.260427269352	3.935223413087	
357000	57.787698	1	5.280668371577	0.251564646898	3.796543600835	
358000	56.796117	1	5.271190731534	0.179905862023	2.669584995183	
359000	55.841076	1	5.251972410252	0.239553599969	3.542487436643	
360000	54.026339	1	5.290663750363	0.124657587439	1.758071753379	
361000	57.009826	1	5.258535080343	0.305913080068	4.588420405734	
362000	56.047267	1	5.261884492703	0.172126740894	2.530544398455	
363000	54.526196	1	5.290104050854	0.130720590850	1.861495431519	
364000	56.534350	1	5.276587261852	0.165549141073	2.442455530060	
365000	57.377244	1	5.287866471428	0.235146101134	3.530978449170	
366000	56.405662	1	5.264036040230	0.180075007388	2.661426239542	
367000	57.143082	1	5.293889264599	0.270929174443	4.065355369332	
368000	57.451738	1	5.264301011722	0.277873921925	4.183504037282	
369000	54.112214	1	5.244421104997	0.191188725414	2.764765709074	
370000	57.394760	1	5.277132969304	0.207932640712	3.116241804774	
371000	57.337829	1	5.295575474049	0.410955156556	6.191614316784	
372000	55.265028	1	5.277811539795	0.136266633818	1.962316742554	
373000	57.447874	1	5.280180014518	0.213654242387	3.205457194929	
374000	56.254630	1	5.255266417540	0.234680090487	3.483969546997	
375000	57.284240	1	5.273954477577	0.202615743200	3.031435225494	
376000	57.926747	1	5.272539961698	0.284430034779	4.303575593767	
377000	56.243568	1	5.294704116497	0.187127920064	2.764324550569	
378000	56.415679	1	5.252262857790	0.480637187545	7.176936710887	
379000	56.746330	1	5.262074399493	0.210474487953	3.134313714540	
380000	58.121609	1	5.269015895654	0.453663110991	6.890287856582	
381000	55.809768	1	5.268923400072	0.150835487601	2.198801762815	
382000	57.962461	1	5.269324562114	0.332773537502	5.041642693290	
383000	55.159975	1	5.308126287696	0.262313436168	3.856761984230	
384000	56.719151	1	5.284268801111	0.176947038974	2.622153850325	
385000	56.646791	1	5.262004330211	0.203350330825	3.022905488402	
386000	57.746784	1	5.277556723395	0.242038170328	3.649543783600	
387000	56.945223	1	5.277072810041	0.181561243783	2.699082232222	
388000	56.750941	1	5.288375017792	0.188036753737	2.792678457973	
389000	57.549385	1	5.263965044391	0.310359616821	4.680865613417	
390000	56.562252	1	5.269742400596	0.172516103689	2.550062862965	
391000	56.769981	1	5.290082565784	0.195644593211	2.909332176241	
392000	58.303707	1	5.272685498580	0.497047947434	7.563951823269	
393000	56.146840	1	5.303103083651	0.304912689305	4.533770645104	
394000	57.263293	1	5.266464313636	0.227306925331	3.407573974293	
395000	57.956427	1	5.276483114067	0.275756589445	4.172540260326	
396000	56.716633	1	5.272948322964	0.174259673457	2.580893380470	
397000	56.611274	1	5.259851092795	0.216894000425	3.227361158691	
398000	57.576974	1	5.285958093791	0.247253429656	3.722772389430	
399000	56.645293	1	5.268424259496	0.178492370817	2.643806244378	
400000	56.043578	1	5.290070249382	0.162961825830	2.390417922206	
401000	56.293932	1	5.298742233663	0.224483431956	3.331565055537	
402000	57.361630	1	5.270360480032	0.217147787043	3.255995352292	
403000	57.973085	1	5.272197962048	0.298298430501	4.517059423394	
404000	55.165399	1	5.274266223746	0.135170540050	1.943294628760	
405000	57.675412	1	5.286277347000	0.265112799828	3.998689919298	
406000	57.260012	1	5.292510660147	0.268957900811	4.040266073426	
407000	57.558517	1	5.266580437345	0.266816502008	4.019888824216	
408000	56.477952	1	5.296025885089	0.212547916390	3.157160812998	
409000	57.771318	1	5.267941580543	0.295134673775	4.459760788017	
410000	57.910894	1	5.275575704960	0.268606274553	4.061530376100	
411000	58.108389	1	5.276063811253	0.314565392968	4.771413099389	
412000	57.967661	1	5.285654280362	0.331473621971	5.022119108870	
413000	56.977434	1	5.275320760697	0.183725586512	2.733159908542	
414000	57.729307	1	5.272280776133	0.250515137452	3.778289972796	
415000	54.943025	1	5.253063422405	0.166282703893	2.413386666745	
416000	57.331658	1	5.269492447146	0.217852661286	3.265759945457	
417000	56.990338	1	5.296994862561	0.315476191839	4.731804297758	
418000	57.491976	1	5.262623766835	0.330922604094	4.989825475102	
419000	57.475231	1	5.269466392562	0.232224035122	3.489933439728	
420000	58.096247	1	5.274571043849	0.317125286598	4.809868633618	
421000	57.426114	1	5.280135838824	0.211831261155	3.176875333672	
422000	57.354544	1	5.281484506504	0.208235688311	3.119596822330	
423000	57.439919	1	5.277774341701	0.211388979256	3.170558317052	
424000	57.558716	1	5.270870806026	0.234876897210	3.533376015507	
425000	57.099024	1	5.289707292987	0.218663496992	3.270380113181	
426000	56.543069	1	5.295537122931	0.213827508253	3.178654695345	
427000	54.710046	1	5.309289917521	0.223466514134	3.263189145740	
428000	56.585269	1	5.270543255888	0.172141163635	2.544924561645	
429000	54.331766	1	5.311339478281	0.222872382236	3.241843150849	
430000	55.450805	1	5.275514782306	0.139631949403	2.018238293031	
431000	56.868915	1	5.285272192340	0.185824399382	2.762228823876	
432000	56.846336	1	5.269869891495	0.184718590133	2.744668233826	
433000	56.717389	1	5.296710229621	0.248274794178	3.705952530896	
434000	57.131414	1	5.274390237232	0.192552879728	2.872812864928	
435000	58.044330	1	5.268668360991	0.396028242264	6.008581846515	
436000	58.021619	1	5.268156010822	0.400665719862	6.077737502285	
437000	56.862105	1	5.283468687934	0.182134505460	2.705550590234	
438000	58.087416	1	5.278801861679	0.307596525149	4.664121321126	
439000	57.559279	1	5.262372272164	0.378153566613	5.708801719994	
440000	57.324339	1	5.289694057893	0.243545760376	3.656888762681	
441000	58.020941	1	5.270788227125	0.329776804330	4.998964780975	
442000	58.105249	1	5.273740140004	0.326085605125	4.946930480247	
443000	56.589903	1	5.293795689331	0.203897837207	3.029465757329	
444000	56.973791	1	5.265756770170	0.206016970146	3.073685605077	
445000	57.708774	1	5.267783597020	0.282273817313	4.261323760640	
446000	57.503365	1	5.268428761630	0.241766904632	3.636422446200	
447000	53.650941	1	5.239869799380	0.233632787797	3.377671421362	
448000	55.967977	1	5.278028751916	0.149826439392	2.186935572831	
449000	57.372595	1	5.264679885509	0.257645476607	3.873055703099	
450000	58.080957	1	5.282080083017	0.323542580030	4.906960848795	
451000	57.001025	1	5.260258669160	0.260707586813	3.904888043257	
452000	57.000289	1	5.267518504415	0.200242719762	2.986433012916	
453000	54.548948	1	5.252861413031	0.154396980353	2.223799127083	
454000	57.492982	1	5.272405949362	0.222523970250	3.342504012737	
455000	57.923754	1	5.281447626673	0.277754936676	4.201649201507	
456000	57.470662	1	5.286931448969	0.239947966426	3.607507399499	
457000	57.557760	1	5.288839581591	0.271422324520	4.089902846599	
458000	57.920994	1	5.278661639360	0.269116726787	4.069735142403	
459000	57.140992	1	5.276578135561	0.191646255201	2.859211003506	
460000	57.407133	1	5.270004486887	0.222697266451	3.342232073531	
461000	56.208295	1	5.274513676963	0.156484356143	2.295066673204	
462000	57.254667	1	5.286264078040	0.214145503026	3.206648477755	
463000	57.527629	1	5.287482000940	0.251980200948	3.792896564248	
464000	57.786293	1	5.275774449565	0.248456907280	3.749044747241	
465000	57.127982	1	5.263492547998	0.236340947998	3.540215182831	
466000	56.739511	1	5.283438663679	0.176596635849	2.617335897616	
467000	57.234244	1	5.294831388940	0.318125543679	4.783483566384	
468000	57.057036	1	5.256816614690	0.499022242558	7.499836399951	
469000	56.597791	1	5.287837963624	0.178920360959	2.649055121663	
470000	55.952349	1	5.266465667243	0.157894011015	2.310535424277	
471000	55.679087	1	5.302926311003	0.217901432183	3.211983507899	
472000	57.638429	1	5.266321803083	0.287005811040	4.330249498477	
473000	55.969595	1	5.264996870146	0.161151887279	2.360872745844	
474000	57.018412	1	5.280042458945	0.185884560570	2.767404178764	
475000	57.761848	1	5.278976200709	0.244802710731	3.692324476027	
476000	57.278816	1	5.287735790477	0.223696932024	3.353109746574	
477000	57.605926	1	5.275377633681	0.227506865870	3.422510144602	
478000	57.179559	1	5.284912653375	0.203546535241	3.042415655697	
479000	57.025120	1	5.277671563282	0.185369445547	2.759701517090	
480000	55.795687	1	5.299479913986	0.191035196378	2.810733407391	
481000	57.007367	1	5.265542921539	0.209679531176	3.130561884465	
482000	57.605010	1	5.289527620994	0.292017314341	4.404941149831	
483000	58.272591	1	5.280048089393	0.397002509226	6.037201545217	
484000	56.620984	1	5.263709819840	0.192545051097	2.857681620499	
485000	56.765482	1	5.264200905184	0.199199474031	2.963373626632	
486000	56.436179	1	5.262358260943	0.188288635157	2.787487344482	
487000	55.523941	1	5.289904700449	0.148482628971	2.156087256462	
488000	56.696627	1	5.280984354412	0.172351217276	2.551087411828	
489000	57.766405	1	5.283708707977	0.261275892978	3.943868321425	
490000	58.079824	1	5.269657835406	0.385029061060	5.843334581343	
491000	57.916793	1	5.272364758794	0.283392138639	4.287319632612	
492000	57.575476	1	5.272966776599	0.229206944768	3.447418131690	
493000	58.015934	1	5.271054636008	0.323984020573	4.910479634609	
494000	57.691546	1	5.285162773132	0.258744423895	3.902310568452	
495000	57.342907	1	5.267050353271	0.231952167711	3.481109007536	
496000	57.798483	1	5.280608174956	0.252983307736	3.818613914890	
497000	58.014560	1	5.273017828001	0.303006128203	4.590726690125	
498000	55.480823	1	5.253856133544	0.185908252303	2.724286451166	
499000	57.223894	1	5.277348148945	0.196353408783	2.933754709613	
500000	56.758687	1	5.288003326324	0.187271889573	2.781216262974	
501000	53.826691	1	5.243673237037	0.181708900020	2.615738174158	
502000	55.926849	1	5.293329384785	0.167398047695	2.455280526362	
503000	56.706731	1	5.261894321637	0.208582425427	3.104302632141	
504000	55.887578	1	5.297327413989	0.182319101032	2.681290775719	
505000	57.525706	1	5.287881266758	0.255311274547	3.843530553964	
506000	56.384614	1	5.301516232344	0.307098954597	4.577429766996	
507000	55.713073	1	5.249226083263	0.304861748257	4.513258987366	
508000	56.399259	1	5.289405224999	0.174424651950	2.574947130166	
509000	57.558612	1	5.266618123413	0.266390562341	4.013413782258	
510000	56.590964	1	5.291316804750	0.190343910281	2.823262343298	
511000	57.349915	1	5.278899787126	0.205012633856	3.070152754880	
512000	57.942479	1	5.284322197474	0.304108202577	4.604187764429	
513000	56.592186	1	5.258075586825	0.234845927126	3.498431384815	
514000	57.389547	1	5.260652169124	0.375931967582	5.665505074604	
515000	57.889605	1	5.270571662094	0.292203994375	4.420429222108	
516000	57.189497	1	5.260364556517	0.300904006624	4.520975983011	
517000	56.999846	1	5.284449772421	0.191053345233	2.846001271714	
518000	57.202591	1	5.262499060097	0.258982589855	3.886687689066	
519000	57.358861	1	5.261022776327	0.338499087794	5.097781094229	
520000	56.362311	1	5.291689790515	0.179954331884	2.658394315922	
521000	55.951899	1	5.249867594146	0.374085461837	5.556858042479	
522000	55.723207	1	5.248703282748	0.350142513663	5.187975608674	
523000	55.991967	1	5.291103711615	0.163613764886	2.399104730524	
524000	57.218404	1	5.270021781922	0.206776755245	3.092982400183	
525000	54.968291	1	5.291720300161	0.139549563568	2.006595958505	
526000	56.763411	1	5.271151354815	0.178517141155	2.647413831852	
527000	57.948049	1	5.274304120492	0.279694983163	4.232276159714	
528000	56.133149	1	5.250688501459	0.421567126534	6.275634763186	
529000	56.467909	1	5.285078105846	0.168331169983	2.483450506606	
530000	57.657955	1	5.269740418152	0.254333631211	3.833773030063	
531000	57.801967	1	5.268068857007	0.301466715418	4.557494626604	
532000	58.172206	1	5.277509342477	0.334641897919	5.080773223172	
533000	57.088499	1	5.262235419381	0.245095858796	3.671681677162	
534000	55.592144	1	5.272884876776	0.143143848160	2.075489439984	
535000	57.209048	1	5.296509066219	0.392048192117	5.898428554712	
536000	57.213856	1	5.282112639405	0.199436785485	2.980639270068	
537000	57.568596	1	5.289379030521	0.281176741817	4.238635139446	
538000	56.813264	1	5.267365325236	0.189510380869	2.816985949511	
539000	56.207905	1	5.301719187966	0.269580449192	4.006920446191	
540000	57.450499	1	5.267760319818	0.239724851895	3.603371632022	
541000	56.002587	1	5.288228206656	0.158250205093	2.317215331700	
542000	57.649515	1	5.290189664975	0.318564660377	4.810164720392	
543000	57.430429	1	5.284676850218	0.223502677570	3.355317422041	
544000	56.462809	1	5.287791982299	0.173069266721	2.555902657789	
545000	56.979716	1	5.262472445142	0.229144623771	3.425677848334	
546000	56.254013	1	5.276939923788	0.157044045405	2.304777418605	
547000	57.849019	1	5.281402154392	0.263613930389	3.982837548039	
548000	57.708591	1	5.284285570668	0.255553958464	3.854343980636	
549000	55.983304	1	5.262043368947	0.169160956746	2.483634633736	
550000	57.089932	1	5.277595911210	0.188706992635	2.812699462858	
551000	57.301331	1	5.287484899699	0.224482034438	3.365844214648	
552000	57.444900	1	5.294512079797	0.407624335323	6.147907441431	
553000	55.868040	1	5.299010116561	0.192046596867	2.828129359153	
554000	58.064017	1	5.282163945035	0.318609920840	4.830941772651	
555000	57.327162	1	5.291350266506	0.263267948511	3.956649078560	
556000	57.347995	1	5.273195713996	0.208429015571	3.122344206979	
557000	56.785599	1	5.256009572277	0.336496816532	5.038391352165	
558000	56.856251	1	5.284752520602	0.184105138629	2.735559604272	
559000	57.119759	1	5.282050775667	0.193530172072	2.887429158739	
560000	56.751715	1	5.290004663628	0.194173999841	2.886365336902	
561000	56.929556	1	5.261459259930	0.233775910861	3.494198975407	
562000	58.007534	1	5.275204874929	0.289656409933	4.386821278209	
563000	57.917380	1	5.280895724733	0.274094001598	4.145534148855	
564000	56.057126	1	5.303690875066	0.304704816159	4.526570020947	
565000	57.035391	1	5.262271839382	0.237687135541	3.557323211562	
566000	58.322458	1	5.276723700791	0.426112720823	6.484154201836	
567000	55.695335	1	5.284527094748	0.146436428553	2.128514383877	
568000	57.430119	1	5.289456284236	0.256511316635	3.858064856464	
569000	56.918487	1	5.283233284300	0.184500929535	2.743375277284	
570000	57.174653	1	5.286285369041	0.207808590956	3.107354144068	
571000	55.058283	1	5.306216942446	0.206046258948	3.014524298731	
572000	55.648276	1	5.289123212408	0.150280815198	2.186545784982	
573000	58.033205	1	5.276883878875	0.292239126898	4.427362585725	
574000	57.191242	1	5.286541309706	0.210106603047	3.142959267318	
575000	55.517437	1	5.272458117193	0.141923183361	2.055029579896	
576000	54.638934	1	5.311529487608	0.289092012491	4.232080768238	
577000	58.060228	1	5.274996833559	0.304053398841	4.608810253641	
578000	58.059776	1	5.286624547378	0.407346996024	6.181697205108	
579000	57.986976	1	5.270789402217	0.317625489546	4.812206628838	
580000	55.380109	1	5.250587250819	0.210941062194	3.097901075585	
581000	57.778963	1	5.269761940756	0.275378360468	4.159316938314	
582000	57.657996	1	5.272862193518	0.238862318645	3.597790190224	
583000	54.270828	1	5.312432364765	0.245206823059	3.569973538382	
584000	57.114351	1	5.281157047604	0.192043253764	2.864507712970	
585000	56.640872	1	5.284969950533	0.174798198453	2.587121314579	
586000	58.096655	1	5.271703062686	0.346816794781	5.262430399086	
587000	57.149669	1	5.284566941686	0.200524461812	2.995308708885	
588000	58.039910	1	5.278737387659	0.294647059542	4.464399051654	
589000	57.332637	1	5.269304914047	0.218725167803	3.279107516985	
590000	56.516039	1	5.282941363098	0.167418654733	2.470691683035	
591000	57.160382	1	5.291232891316	0.237386642904	3.557268626746	
592000	57.398964	1	5.276311359935	0.208535269617	3.125594203785	
593000	55.597192	1	5.297696406811	0.170849952122	2.499358141114	
594000	56.785419	1	5.276893456280	0.174680764526	2.589193425816	
595000	55.924248	1	5.252449504889	0.241560264696	3.575591951358	
596000	57.284112	1	5.293622988333	0.297260077017	4.470116934538	
597000	57.156551	1	5.264909073437	0.227263170348	3.403214988129	
598000	57.220193	1	5.261590540900	0.278242530405	4.179330203616	
599000	55.030916	1	5.293768713208	0.143797664973	2.073162330298	
600000	57.984783	1	5.268132726284	0.375553397729	5.693677354299	
601000	58.215280	1	5.275120891710	0.362583007278	5.509128845543	
602000	57.694385	1	5.274690753494	0.238434226088	3.592579724475	
603000	56.969993	1	5.289102636845	0.204687006518	3.053293359924	
604000	55.107835	1	5.260892198294	0.146918992334	2.122693159112	
605000	57.973113	1	5.281838851785	0.290776818627	4.402386234904	
606000	56.663327	1	5.297294961165	0.250102257217	3.731522502986	
607000	56.205466	1	5.296199684614	0.193643112191	2.862177979283	
608000	56.634806	1	5.282477411584	0.171271109813	2.532887192678	
609000	58.176342	1	5.273598723576	0.357909108839	5.435739066732	
610000	56.662319	1	5.292679613567	0.201974337200	3.002460942620	
611000	58.077121	1	5.278532149642	0.304142911682	4.610959208304	
612000	57.331639	1	5.292600434193	0.285629079768	4.296017136305	
613000	57.357355	1	5.286909013953	0.226902548817	3.404667385683	
614000	56.868123	1	5.269978914290	0.185574628627	2.758384541739	
615000	57.220801	1	5.290874199026	0.241473020202	3.621561248981	
616000	57.745210	1	5.283137972716	0.254743328848	3.843406374657	
617000	56.686710	1	5.291039161617	0.194803407349	2.894032647900	
618000	56.718409	1	5.288745004169	0.187504762511	2.783620503384	
619000	57.946621	1	5.280789038388	0.279569569262	4.230302042238	
620000	54.834845	1	5.247796842075	0.201879888219	2.945399148433	
621000	58.056211	1	5.284518836350	0.346613690659	5.257200957640	
622000	56.480124	1	5.292324478865	0.188592330274	2.793373823280	
623000	57.737421	1	5.281246314630	0.246168528137	3.712262458785	
624000	56.733037	1	5.278085837310	0.172580692302	2.555572308359	
625000	57.084779	1	5.258650648346	0.328400873753	4.931396174258	
626000	57.785395	1	5.277104080465	0.247180528977	3.729520565137	
627000	56.369847	1	5.268624106942	0.167333633718	2.465635097761	
628000	57.609639	1	5.276134923334	0.227096421385	3.416367261865	
629000	57.439083	1	5.263607932205	0.287711739599	4.332270698709	
630000	56.869786	1	5.270378597503	0.184833860826	2.747095412927	
631000	57.396525	1	5.294123628164	0.354518127649	5.342070190525	
632000	57.676032	1	5.280036973380	0.235721931289	3.550490553789	
633000	57.828940	1	5.271758779682	0.269556690508	4.072664517970	
634000	57.925996	1	5.282525258084	0.284314504251	4.301781500269	
635000	57.499710	1	5.278108307571	0.216393202685	3.249039362746	
636000	56.880542	1	5.297107162246	0.287965520567	4.311785976882	
637000	55.759015	1	5.253023258143	0.213478938583	3.148096493051	
638000	57.636427	1	5.269413511318	0.253381436072	3.818428281380	
639000	57.001078	1	5.264818888041	0.213314443676	3.185719989656	
640000	57.362529	1	5.289640629102	0.248292411449	3.730500279350	
641000	57.172672	1	5.268434756855	0.209002813073	3.125519584859	
642000	57.223511	1	5.284415972035	0.205247759056	3.069783226554	
643000	57.983406	1	5.274176475672	0.288081996879	4.361742059966	
644000	57.019133	1	5.279513859679	0.185593167822	2.762959760177	
645000	57.150657	1	5.271099891535	0.199146913979	2.974279700697	
646000	56.810940	1	5.255475765827	0.397553724086	5.957656179464	
647000	54.479919	1	5.251162249157	0.159083443536	2.293115730960	
648000	57.875497	1	5.285253703695	0.296955245324	4.492168973668	
649000	56.215627	1	5.291146224888	0.171841368740	2.530608206771	
650000	57.314504	1	5.291263892575	0.259897456933	3.904976935525	
651000	56.652561	1	5.278512271410	0.169624526616	2.508082341260	
652000	56.726986	1	5.261756681076	0.211198248810	3.144690165775	
653000	56.402090	1	5.295164286040	0.199751667156	2.960747762768	
654000	57.839212	1	5.280164258677	0.258068106549	3.897815265163	
655000	56.563602	1	5.299734581306	0.289407544144	4.319725761011	
656000	57.037467	1	5.276815725684	0.186069662422	2.770783499592	
657000	56.763291	1	5.296314119285	0.248607601898	3.712706228403	
658000	57.178080	1	5.268183649793	0.210456442509	3.147875474611	
659000	56.854278	1	5.298564928875	0.334618305281	5.013591086193	
660000	57.048919	1	5.278239386313	0.186633005357	2.779742969627	
661000	57.592946	1	5.283373522349	0.235557749227	3.544994567732	
662000	57.275185	1	5.294204470134	0.310927851351	4.676569710496	
663000	56.235803	1	5.266499077908	0.166698565949	2.452477208118	
664000	53.860116	1	5.259992591892	0.127126993605	1.792915453371	
665000	56.886015	1	5.263860968094	0.209805541542	3.128604994350	
666000	57.639490	1	5.275947514811	0.230377026584	3.467538613347	
667000	57.457104	1	5.275103823846	0.214135663390	3.213119773751	
668000	57.036050	1	5.272371062598	0.189884287083	2.829166682452	
669000	57.655059	1	5.282127988239	0.238406047528	3.590717841976	
670000	54.889610	1	5.310402079342	0.299531296590	4.397191840676	
671000	56.854179	1	5.285514604299	0.185610946122	2.758544237323	
672000	57.731849	1	5.278415652059	0.240465045206	3.624966144992	
673000	57.958966	1	5.286744529887	0.351365051564	5.324352722814	
674000	56.247518	1	5.262011472209	0.180263061000	2.659949059867	
675000	57.869802	1	5.286629767767	0.315044289688	4.767266480203	
676000	58.146502	1	5.282575931033	0.356077503499	5.406200992818	
677000	56.474100	1	5.269283621461	0.169953025246	2.508473352538	
678000	57.362399	1	5.273790261180	0.208478731760	3.123563486695	
679000	57.713947	1	5.278830654085	0.238604409373	3.595891576007	
680000	56.167235	1	5.263786519934	0.170863341862	2.514400678075	
681000	55.925922	1	5.252356821871	0.243752066711	3.608538861647	
682000	56.273666	1	5.291977544954	0.176929002363	2.609826502069	
683000	58.048668	1	5.277252397311	0.295835420365	4.482923314510	
684000	58.143714	1	5.283377328883	0.367963055705	5.587138745207	
685000	57.902639	1	5.274954197853	0.268614704576	4.061320637413	
686000	56.729028	1	5.286283888745	0.181222985795	2.687894919534	
687000	57.745098	1	5.271760640837	0.255365333581	3.852889652901	
688000	57.535649	1	5.291657487974	0.319680351075	4.821579115603	
689000	57.298463	1	5.285783546899	0.215888829167	3.234689981507	
690000	58.349959	1	5.279315329597	0.461982680758	7.032911473810	
691000	57.326439	1	5.269072944394	0.219171838174	3.285715995163	
692000	57.583384	1	5.263115557669	0.353090046844	5.330457926979	
693000	56.603840	1	5.264898827841	0.186727427863	2.768482068601	
694000	56.454025	1	5.295405551109	0.205338633199	3.047116818756	
695000	56.112684	1	5.297965548616	0.200373025338	2.961389893624	
696000	57.563056	1	5.279133756244	0.222715987723	3.347821401676	
697000	56.595612	1	5.287994981883	0.179226406977	2.653675788183	
698000	54.596904	1	5.250983960000	0.163877236062	2.368392412319	
699000	56.264636	1	5.286857236196	0.164100432417	2.413400175263	
700000	57.398397	1	5.276923460814	0.208250801802	3.121224630973	
701000	57.628596	1	5.276520397090	0.228775785653	3.442689856248	
702000	57.171814	1	5.268987098875	0.206836852318	3.092428737682	
703000	57.432439	1	5.282278757102	0.216127114729	3.242748366496	
704000	56.009988	1	5.270594998752	0.154062575178	2.253096563563	
705000	56.193094	1	5.276696901305	0.155435776184	2.278571924005	
706000	57.308896	1	5.280192112817	0.203170600029	3.040689177266	
707000	56.353890	1	5.286378796492	0.166326405855	2.449787944751	
708000	57.434114	1	5.288163978736	0.244585486622	3.676785258608	
709000	55.531746	1	5.275647536352	0.141068533217	2.042160155005	
710000	57.919606	1	5.271512913934	0.290622938476	4.397669026878	
711000	55.034400	1	5.256298003623	0.156530149362	2.267663384005	
712000	57.855764	1	5.266714927618	0.352120593965	5.330320906846	
713000	56.217944	1	5.282939298514	0.158052404645	2.319407574392	
714000	55.076657	1	5.258620100990	0.151124458650	2.186273294123	
715000	56.938978	1	5.280491337393	0.182331876675	2.710720961291	
716000	55.856921	1	5.292913994593	0.163739032177	2.397640684609	
717000	57.840529	1	5.282840866781	0.269051225018	4.065432626432	
718000	57.688092	1	5.271726624432	0.247240351156	3.726762145594	
719000	57.557667	1	5.276578767420	0.221734101967	3.332630381008	
720000	57.083309	1	5.285505011457	0.198774124052	2.966533174463	
721000	57.759669	1	5.283862367323	0.261102410164	3.940954793912	
722000	56.623568	1	5.284108701617	0.172790079989	2.555884469216	
723000	57.088597	1	5.261324955186	0.257844752474	3.864972711312	
724000	53.478623	1	5.246545559485	0.149612398441	2.126912881735	
725000	58.089308	1	5.280381346692	0.313985856461	4.761659876263	
726000	57.114261	1	5.285394353797	0.200489950371	2.993696291643	
727000	57.876902	1	5.265183084237	0.456176531041	6.911562445789	
728000	57.351810	1	5.291493491764	0.269916978706	4.058567449598	
729000	56.990682	1	5.256648211693	0.426606364424	6.405626221080	
730000	54.531833	1	5.245232244387	0.214070026037	3.117704483800	
731000	57.631746	1	5.280129234249	0.230920487222	3.475568600883	
732000	56.562108	1	5.299191977276	0.272992645382	4.072655547551	
733000	57.266538	1	5.280326163597	0.200447418034	2.997713821650	
734000	57.364566	1	5.293582716223	0.320328876199	4.823110088031	
735000	56.312162	1	5.293573682667	0.185243059533	2.737591810821	
736000	52.509114	1	5.309120516714	0.129949816887	1.809507624509	
737000	56.664163	1	5.287802793285	0.181916795540	2.696705441306	
738000	56.779297	1	5.293276409515	0.215528331626	3.212152569630	
739000	56.980054	1	5.261093393655	0.244649741376	3.660890533455	
740000	58.396475	1	5.277225768417	0.527781272872	8.039609949726	
741000	57.298547	1	5.269703371340	0.214170941748	3.208471074778	
742000	56.596470	1	5.254188965554	0.366688027584	5.481940838924	
743000	57.252310	1	5.271689149043	0.204632067127	3.061275192682	
744000	57.314987	1	5.286589961415	0.221028855500	3.313659342500	
745000	57.455236	1	5.281873234963	0.217183899879	3.259651988332	
746000	55.673349	1	5.299622049873	0.184869244950	2.713975507608	
747000	56.791811	1	5.265411007683	0.195352207514	2.905524379326	
748000	55.949792	1	5.304212358422	0.296670350851	4.401642916246	
749000	56.099228	1	5.301046907809	0.236433622383	3.504856083481	
750000	57.120606	1	5.291982885929	0.240115207647	3.597271078162	
751000	55.704802	1	5.259165311899	0.168608651889	2.468047588554	
752000	51.287031	1	5.326341983487	0.342507145001	4.853114519045	
753000	54.617241	1	5.247238412212	0.192654865101	2.801093470106	
754000	57.781859	1	5.269959383023	0.274161787235	4.140903706305	
755000	56.675880	1	5.264229246740	0.193453073351	2.873133683345	
756000	56.336357	1	5.290465915617	0.174779478897	2.578691532275	
757000	58.298490	1	5.273720684831	0.448406654751	6.822398404848	
758000	57.552784	1	5.264939244483	0.289935210471	4.371006079951	
759000	57.389940	1	5.261345963258	0.338236850014	5.095404571052	
760000	56.906838	1	5.294697087923	0.244928123084	3.662392759096	
761000	58.156437	1	5.281161761297	0.343990312774	5.222502467759	
762000	56.859642	1	5.274404380659	0.178936242821	2.656472690272	
763000	58.179047	1	5.272743567375	0.371902446994	5.649151241279	
764000	56.511852	1	5.258911772688	0.216676533411	3.220800630820	
765000	57.770889	1	5.273433497073	0.251969412328	3.802075624732	
766000	56.840002	1	5.273888110179	0.178507687876	2.649364285557	
767000	55.342451	1	5.290091339917	0.144758724040	2.094809821756	
768000	57.365226	1	5.287792715287	0.233241223917	3.501535102799	
769000	56.962483	1	5.274613234134	0.183501783673	2.729309369031	
770000	56.243660	1	5.267190051784	0.165594432819	2.435767029782	
771000	56.660405	1	5.258402395554	0.238885380951	3.561938575762	
772000	56.777242	1	5.274414225558	0.175431949846	2.600497249956	
773000	57.654923	1	5.285485309158	0.255309706641	3.848531098449	
774000	56.682565	1	5.279382146054	0.170962330154	2.529403071349	
775000	57.755446	1	5.288485678650	0.314018263186	4.746192561539	
776000	58.020553	1	5.286964469295	0.392536037859	5.954039740735	
777000	56.011796	1	5.298618880914	0.198561648509	2.930937631420	
778000	57.780476	1	5.283084773679	0.260023765384	3.925332494989	
779000	57.006187	1	5.289409496001	0.208991850531	3.120046247008	
780000	57.561290	1	5.290261288418	0.294567114882	4.441721315543	
781000	57.565192	1	5.291334453440	0.320577039752	4.836612032399	
782000	56.859724	1	5.290898268906	0.205930269199	3.068785740643	
783000	56.213442	1	5.266074510039	0.166824902325	2.453840429883	
784000	58.272579	1	5.277836676596	0.385079268413	5.855406276460	
785000	56.369682	1	5.295670098015	0.201048836595	2.979445904087	
786000	57.047775	1	5.271820050356	0.191467537953	2.853741179409	
787000	53.582817	1	5.290786368276	0.119844966502	1.675285435256	
788000	56.340473	1	5.291063097207	0.176804795791	2.609734202072	
789000	57.053822	1	5.287770402529	0.204786611720	3.057430032479	
790000	56.867032	1	5.282531728987	0.181047628387	2.689037434922	
791000	58.363344	1	5.276894124119	0.472179608111	7.189333334840	
792000	56.105983	1	5.301882168875	0.254752733475	3.780357618951	
793000	58.398447	1	5.275940603593	0.555328156197	8.459761358523	
794000	57.286162	1	5.273856872770	0.202885887353	3.035627400267	
795000	57.678536	1	5.274830967009	0.236285381209	3.559186777136	
796000	56.687077	1	5.268210589203	0.180867521450	2.681294577271	
797000	55.174499	1	5.278892107294	0.134876727015	1.938944683262	
798000	55.294285	1	5.307479594897	0.266943572176	3.930897861568	
799000	57.783735	1	5.283179655190	0.261076861641	3.941523369221	
800000	57.708747	1	5.289405261829	0.319169077040	4.822211119627	
801000	55.450537	1	5.248616169842	0.261808679006	3.860582801448	
802000	57.734691	1	5.277316265737	0.240533446057	3.626115317765	
803000	57.367958	1	5.268248796787	0.227280818002	3.410801113254	
804000	57.954889	1	5.284680914532	0.312096671905	4.726454931761	
805000	57.596589	1	5.290420587252	0.307537953974	4.640258313950	
806000	57.496832	1	5.292333805593	0.326484833411	4.922824674619	
807000	57.545079	1	5.294427142054	0.514705318284	7.773696747658	
808000	57.744747	1	5.266150812399	0.321247489158	4.855537124340	
809000	56.832111	1	5.280968423285	0.177876601229	2.639472987526	
810000	55.718036	1	5.271797196390	0.146312854385	2.127123233748	
811000	56.678292	1	5.285598971634	0.177502313883	2.629549855640	
812000	58.275184	1	5.283021856139	0.466233307621	7.092403232754	
813000	57.564000	1	5.290652883502	0.303338446919	4.575002782286	
814000	57.156135	1	5.288962055002	0.219269026751	3.281506062637	
815000	55.714551	1	5.291398781666	0.155842409592	2.273380932172	
816000	58.162913	1	5.278782440871	0.332723913081	5.051048863758	
817000	58.069394	1	5.282758210229	0.326427923808	4.950365238684	
818000	53.356511	1	5.238250204484	0.242143549118	3.492204174772	
819000	54.677161	1	5.288496063759	0.131596761966	1.878065304593	
820000	56.468581	1	5.296807779462	0.219468520101	3.261636572191	
821000	57.344936	1	5.265667197235	0.243103124852	3.650918520729	
822000	57.276679	1	5.280858506155	0.201741428989	3.017825469402	
823000	56.804617	1	5.273440301851	0.177401390055	2.631438191467	
824000	53.682957	1	5.300435685123	0.131088275887	1.850186663109	
825000	56.550556	1	5.274125429053	0.167126228093	2.467089211905	
826000	57.706010	1	5.277564186003	0.237048985605	3.571843766503	
827000	56.099803	1	5.299214958224	0.211134157271	3.123661543401	
828000	57.018129	1	5.285975775467	0.196018393860	2.922455606563	
829000	57.358587	1	5.278202237374	0.205343628119	3.075489193669	
830000	57.146810	1	5.267425508329	0.211324104039	3.160105778049	
831000	57.833828	1	5.281695049810	0.262226414347	3.961058196383	
832000	56.399208	1	5.286770766154	0.168599505613	2.485789588113	
833000	56.079527	1	5.299945811202	0.217732408725	3.222566360316	
834000	57.882978	1	5.277251883102	0.261837463919	3.957087836788	
835000	57.112429	1	5.258168651054	0.371724395901	5.586338943844	
836000	55.069680	1	5.253291775777	0.170023520462	2.473199454309	
837000	56.398291	1	5.266883828596	0.171790864455	2.534634795565	
838000	57.740705	1	5.272734034488	0.250237356542	3.774486905222	
839000	56.509243	1	5.278563875377	0.164698451066	2.428750205509	
840000	56.700632	1	5.270356980287	0.177102558552	2.624034136281	
841000	57.623475	1	5.284885921034	0.246808100159	3.717735039629	
842000	53.142538	1	5.244775794571	0.148176803464	2.097788839788	
843000	55.383672	1	5.296628155421	0.159308645253	2.318373244186	
844000	56.115501	1	5.277557048319	0.153371933267	2.244968173520	
845000	56.681898	1	5.283482020458	0.174268652301	2.580102934350	
846000	57.663912	1	5.276909122732	0.232368505712	3.498829293123	
847000	57.112362	1	5.259136330648	0.318152542271	4.778032480066	
848000	56.752395	1	5.282790088713	0.176309266826	2.613279618821	
849000	56.410019	1	5.282315495483	0.163320442107	2.405083303913	
850000	57.319617	1	5.267228942848	0.228262022070	3.424077169353	
851000	55.276042	1	5.300710473077	0.171984257811	2.508213677870	
852000	57.091934	1	5.272931662547	0.192129060175	2.865162086547	
853000	56.648452	1	5.297189953264	0.246078209344	3.670192962703	
854000	57.031873	1	5.281143530284	0.187532256732	2.793030993178	
855000	57.270783	1	5.270384214599	0.209588581068	3.137598507747	
856000	57.159959	1	5.278069063527	0.192608101054	2.874500251754	
857000	54.589967	1	5.258562804008	0.140618023301	2.014854462807	
858000	55.728295	1	5.269588187306	0.148283171203	2.157681914226	
859000	56.506207	1	5.283631343155	0.167816297466	2.476540502210	
860000	57.145296	1	5.289882624311	0.224329350614	3.358185953070	
861000	57.058315	1	5.263252169987	0.230538623032	3.449594366772	
862000	57.536824	1	5.269021598794	0.242155699099	3.643581414941	
863000	58.314944	1	5.275203730563	0.434408751848	6.610142901321	
864000	57.442228	1	5.263467705543	0.291404710208	4.388432513978	
865000	56.827918	1	5.279120610333	0.176634184412	2.620305605034	
866000	54.783962	1	5.262648824253	0.137782089196	1.975508896689	
867000	56.191482	1	5.259301196131	0.190500300056	2.814069464229	
868000	57.227099	1	5.290376942466	0.237464557003	3.560860539057	
869000	53.966959	1	5.267248384257	0.122591446221	1.724991340892	
870000	56.625941	1	5.255624496606	0.295982270865	4.421367558151	
871000	55.746947	1	5.282039314628	0.146017366217	2.123222511016	
872000	58.028752	1	5.276730528606	0.291320045082	4.413142030668	
873000	56.710407	1	5.256152331190	0.301140957972	4.502791428094	
874000	54.747356	1	5.259435869027	0.142082762772	2.040680550671	
875000	56.133046	1	5.260370049330	0.181854414339	2.681021501001	
876000	55.602310	1	5.260756614835	0.160097170587	2.335727866543	
877000	56.707068	1	5.292222565611	0.202426014024	3.010708108944	
878000	56.969155	1	5.290997888468	0.215499608545	3.217935510029	
879000	54.736312	1	5.276580899385	0.128643887381	1.833618533840	
880000	56.897327	1	5.294162608383	0.236734153305	3.537902899543	
881000	56.686364	1	5.271633072728	0.174587540838	2.585110836254	
882000	57.043861	1	5.275246723710	0.187087465073	2.786561343473	
883000	57.977985	1	5.275492922276	0.282114140917	4.270466334885	
884000	57.590330	1	5.268100078511	0.256713171240	3.867392029013	
885000	55.202997	1	5.303676574958	0.188508819857	2.755649606225	
886000	58.023204	1	5.285234463749	0.345919050087	5.244883903304	
887000	56.081030	1	5.267991064930	0.159159230676	2.333068517279	
888000	57.587760	1	5.279886248361	0.225978265241	3.398523420571	
889000	56.520307	1	5.279644108884	0.165343077665	2.438933328533	
890000	55.606762	1	5.251595150463	0.218303204361	3.215647512492	
891000	55.628396	1	5.261838929947	0.158088175051	2.305672479197	
892000	55.404297	1	5.286605297396	0.142212926573	2.057017365921	
893000	57.174913	1	5.275437979764	0.194167755493	2.898826296966	
894000	56.596233	1	5.290162182450	0.185988677547	2.756992851509	
895000	57.011522	1	5.278922797303	0.184943149066	2.752782593608	
896000	57.712874	1	5.282402010044	0.246808934050	3.721113454226	
897000	57.710975	1	5.280593435707	0.241033956558	3.632886968736	
898000	57.211007	1	5.284267630098	0.203939929464	3.049406316586	
899000	54.408891	1	5.311540680303	0.239367771997	3.488641637627	
900000	57.115852	1	5.267148810858	0.210149851631	3.141202291420	
901000	56.520005	1	5.276175959451	0.165167433059	2.436227566371	
902000	56.146647	1	5.276804416542	0.154213963883	2.258664703353	
903000	56.664889	1	5.280469398363	0.170813221748	2.526650913757	
904000	57.669281	1	5.271151781366	0.247470704045	3.729566307876	
905000	56.736880	1	5.267921376067	0.183963039834	2.730025002404	
906000	57.490705	1	5.263605079373	0.301478809326	4.543422830515	
907000	57.301577	1	5.292930487383	0.285556976690	4.293623228898	
908000	55.786936	1	5.271064772640	0.148327449090	2.159701360792	
909000	56.882379	1	5.265615497716	0.200260749014	2.983105972429	
910000	56.655290	1	5.293448935578	0.206471611481	3.070607833077	
911000	57.119313	1	5.262327394884	0.248315847583	3.721683800827	
912000	55.404609	1	5.292026950076	0.149084158592	2.162591687805	
913000	55.890857	1	5.250335748490	0.304192559870	4.511352882028	
914000	58.141508	1	5.283249021800	0.364427517203	5.533153546737	
915000	57.497392	1	5.276331754048	0.216460303455	3.249988612148	
916000	56.392644	1	5.281892393795	0.162452988093	2.391324486413	
917000	57.298723	1	5.262435138525	0.278519409822	4.186838697567	
918000	56.310478	1	5.262301414460	0.182084714388	2.689443485036	
919000	57.554611	1	5.270770586476	0.234854312388	3.532884347016	
920000	55.747440	1	5.288064647738	0.151229299017	2.203406198798	
921000	56.604172	1	5.262744240516	0.196234649915	2.913371732510	
922000	57.913029	1	5.280213061638	0.270911918849	4.096802496318	
923000	58.254337	1	5.280052874251	0.384652826207	5.847833763425	
924000	57.868827	1	5.281385494122	0.267002438801	4.035338528915	
925000	56.649550	1	5.294382036634	0.213128856517	3.171506780597	
926000	57.377779	1	5.262574245295	0.294666274149	4.435023614014	
927000	56.686054	1	5.294250234588	0.215248957588	3.204863001974	
928000	55.104691	1	5.301139401836	0.167158248200	2.430722527948	
929000	56.882547	1	5.287995630352	0.194281178195	2.891878269675	
930000	57.976317	1	5.269090314909	0.343613184645	5.207326211416	
931000	54.438739	1	5.294578696346	0.134191147871	1.913129853602	
932000	56.000152	1	5.264183104920	0.163923232858	2.404043500601	
933000	58.134413	1	5.274220309009	0.333147013858	5.056053669643	
934000	57.695309	1	5.279213876378	0.236786086940	3.567440619440	
935000	57.859206	1	5.264939032543	0.457555681521	6.931262666869	
936000	55.548636	1	5.279844159526	0.141377856510	2.047300607421	
937000	57.864820	1	5.278802409167	0.259629986908	3.922667899217	
938000	58.199590	1	5.285760518850	0.523389599369	7.956952415904	
939000	54.927133	1	5.303741209826	0.174178010247	2.532239240358	
940000	55.498333	1	5.266588097368	0.146517552942	2.125323597295	
941000	57.625928	1	5.267024694836	0.274367543853	4.137525365170	
942000	57.116087	1	5.266422125640	0.213801411196	3.196879043629	
943000	57.327336	1	5.290920800619	0.257503295475	3.869124923440	
944000	57.059634	1	5.260761458797	0.262226981277	3.930209546860	
945000	57.247272	1	5.276778686912	0.197901051200	2.958153593851	
946000	56.577655	1	5.289392755115	0.182416462082	2.701932893285	
947000	57.028791	1	5.289999113501	0.214235036729	3.200638590299	
948000	57.455643	1	5.273802161478	0.215950102982	3.240809280325	
949000	55.259564	1	5.250427251221	0.202840536118	2.972655324755	
950000	57.287034	1	5.264761338239	0.244047621678	3.663136707787	
951000	56.906455	1	5.298108484899	0.332958901837	4.991226181869	
952000	56.462290	1	5.256546829962	0.241063234533	3.587648384477	
953000	56.922331	1	5.268360275298	0.192595819302	2.867310962713	
954000	57.443741	1	5.275909504288	0.212280576551	3.184317823425	
955000	57.108888	1	5.286488702940	0.203721057436	3.042883212204	
956000	58.182645	1	5.277378764209	0.338875059343	5.145870008915	
957000	57.596795	1	5.285464898669	0.246717435266	3.715349100674	
958000	55.143666	1	5.308703240187	0.282221147721	4.151738833111	
959000	56.609547	1	5.259977588994	0.215590170668	3.207538570658	
960000	57.139561	1	5.279915611732	0.192294241796	2.869092589782	
961000	57.167981	1	5.260770195895	0.284400207952	4.270340020188	
962000	56.794010	1	5.289429131448	0.194359240619	2.890443935122	
963000	55.431711	1	5.303629573696	0.204425128723	3.001708605337	
964000	57.787851	1	5.272928710935	0.256477164856	3.871520168685	
965000	57.787775	1	5.276117531543	0.248224780882	3.745556553024	
966000	57.634912	1	5.284495026715	0.246123265114	3.707722022811	
967000	57.758078	1	5.267807174553	0.293712853269	4.437534957932	
968000	57.180473	1	5.284376027519	0.202102275194	3.020372912755	
969000	57.759558	1	5.266878750273	0.310121130256	4.687146292691	
970000	57.467434	1	5.262618038516	0.321577539076	4.847020993092	
971000	57.336255	1	5.282049100276	0.207887727170	3.113694636110	
972000	57.420707	1	5.281970950817	0.214436499791	3.216526254922	
973000	54.514580	1	5.243831832083	0.245906784591	3.589162060728	
974000	56.083819	1	5.255764579939	0.210649365053	3.115832689641	
975000	55.576615	1	5.279518452347	0.141841835630	2.055069919196	
976000	55.446920	1	5.253835507740	0.184211608961	2.697716067232	
977000	57.447165	1	5.290436384559	0.272138954645	4.096225483775	
978000	58.134727	1	5.277120910153	0.321182785633	4.873621922057	
979000	55.788369	1	5.283605720875	0.147803289759	2.151665548735	
980000	56.893024	1	5.280002454034	0.179881900590	2.671889316455	
981000	57.130723	1	5.288169861124	0.212624458665	3.179414412400	
982000	56.804861	1	5.287626712833	0.188599545855	2.802827307592	
983000	57.806335	1	5.276043133154	0.250932909329	3.787614076974	
984000	57.407373	1	5.270155345550	0.222101856383	3.333153163871	
985000	57.996911	1	5.276373567789	0.284428860391	4.306601628064	
986000	56.153799	1	5.260568555289	0.181955706260	2.683136900145	
987000	57.630336	1	5.288699072763	0.284558255986	4.292688764913	
988000	57.824358	1	5.288987992757	0.353280957999	5.346268060408	
989000	58.028259	1	5.276249045993	0.291929395606	4.422416749166	
990000	57.247655	1	5.292246411548	0.262514248841	3.942039843628	
991000	57.384962	1	5.279957119037	0.208427655729	3.123501669510	
992000	57.397718	1	5.264177592679	0.268904566023	4.045076239320	
993000	57.588695	1	5.288488437279	0.272932782614	4.114152471900	
994000	57.124985	1	5.281747027680	0.193401181307	2.885609553201	
995000	57.160116	1	5.279263926565	0.193045688504	2.881206180908	
996000	57.886430	1	5.286893400090	0.325466877585	4.926651426528	
997000	58.299500	1	5.280834588084	0.430450531366	6.548786023282	
998000	57.902532	1	5.280268482851	0.269133630796	4.069234876850	
999000	57.921037	1	5.267435953393	0.362377287830	5.489758827450	
1000000	54.962152	1	5.299105133536	0.154522908688	2.235408561635	
1001000	55.372989	1	5.257513353745	0.162915690910	2.373038517578	
1002000	56.609314	1	5.261132468340	0.206397003485	3.068032731245	
1003000	56.529130	1	5.294315552408	0.202981943040	3.013675826105	
1004000	58.088553	1	5.276406885425	0.307703419785	4.665805236567	
1005000	58.020127	1	5.278975045279	0.290275893025	4.396829046565	
1006000	57.721086	1	5.277550572721	0.238851714450	3.599929430683	
1007000	57.487843	1	5.279399870047	0.216161242417	3.245100386767	
1008000	57.016089	1	5.287893611098	0.202602321242	3.022929530590	
1009000	57.331941	1	5.258996983325	0.535182949317	8.066058764163	
1010000	57.108863	1	5.287008159099	0.205690410531	3.072945736549	
