# Supplementary material for: Reply to: ‘Reconstructed evolutionary patterns from crocodile-line archosaurs demonstrate the impact of failure to log-transform body size data’
Source: Commun Biol. 2022 Feb 25;5:170. doi: 10.1038/s42003-022-03072-x (PMC8881626; doi:10.1038/s42003-022-03072-x)
Supplement: Supplementary file 4 — Supplementary Data 2 [file 42003_2022_3072_MOESM4_ESM.zip › simulations/log_files/OU/simulated_data_logged_8.txt.Log.txt]

Options:
Model:                           Continuous: Random Walk
Tree File Name:                  tree_simlation_8.nex
Data File Name:                  simulated_data_logged_8.txt
Log File Name:                   simulated_data_logged_8.txt.Log.txt
Save Initial Trees:              False
Save Trees:                      False
Summary:                         False
Seed:                            1814441746
Precision:                       64 bits
Cores:                           1
Analysis Type:                   MCMC
Sample Period:                   1000
Iterations:                      1010000
Burn in:                         10000
MCMC ML Start:                   False
Schedule File:                   simulated_data_logged_8.txt.Schedule.txt
Rate Dev:                        AutoTune
No of Rates:                     1
Test for trait correlation:      True
Kappa:                           Not in use
Delta:                           Not in use
Lambda:                          Not in use
OU:                              Estimate
Min Trans Taxa No:               10
RJ Local Kappa:                  False
RJ Local Lambda:                 False
RJ Local Delta:                  False
RJ Local OU:                     False
Restrictions:
    alpha-1                      None
Prior Information:
    Priors
        alpha-1 - uniform -100.00 100.00 
        OU - exp 1.00 
Tree Information
     Trees:                      1
     Taxa:                       200
     Sites:                      1
Iteration	Lh	Tree No	Alpha 1	Sigma^2 1 	OU	
11000	30.174915	1	5.298174484580	0.449391990194	5.158613100983	
12000	29.332276	1	5.284088128105	0.292393556998	3.311357512027	
13000	28.529622	1	5.278897538110	0.256956760835	2.875762368949	
14000	29.604406	1	5.269241409621	0.415841749874	4.744189920409	
15000	29.325270	1	5.266645623216	0.402475228346	4.577784374828	
16000	29.004563	1	5.291364828445	0.273576025629	3.082725748011	
17000	30.278162	1	5.281599607027	0.419139884354	4.814580679018	
18000	30.408777	1	5.291869827471	0.453070471845	5.213258458210	
19000	27.570696	1	5.318023172063	0.311555729132	3.470073601536	
20000	26.726542	1	5.294789571742	0.205373027442	2.230984137842	
21000	29.692629	1	5.275544181761	0.353297202863	4.028418534482	
22000	29.040298	1	5.293648376098	0.278244332143	3.137917146767	
23000	29.406185	1	5.297643734353	0.313904390632	3.562707649400	
24000	29.980239	1	5.300501944761	0.427093327799	4.891797518674	
25000	28.483253	1	5.310855188059	0.318757567299	3.584939129330	
26000	25.781299	1	5.262859861073	0.207865391031	2.237200845832	
27000	28.430744	1	5.285066610998	0.247489115633	2.763240257018	
28000	29.056064	1	5.295273670978	0.282003185042	3.181924511356	
29000	29.641712	1	5.301991101666	0.371830977367	4.239893665510	
30000	29.955399	1	5.281549912425	0.357100750355	4.083126154883	
31000	30.495796	1	5.296222109954	0.607996429418	7.006956151124	
32000	28.488409	1	5.265159617051	0.307835578540	3.460058188947	
33000	29.175186	1	5.267365540390	0.361975843858	4.106964302327	
34000	28.789638	1	5.278770059600	0.269071714911	3.023839458735	
35000	30.281864	1	5.300871840739	0.659352714464	7.583107965159	
36000	28.790838	1	5.288186710320	0.261648795232	2.937936075327	
37000	29.320358	1	5.281420433975	0.295258742576	3.344117796200	
38000	29.611412	1	5.280684831686	0.320342216310	3.644640087822	
39000	29.972824	1	5.294603006720	0.366428735479	4.191676877638	
40000	29.396101	1	5.286709103565	0.295185483202	3.345858312308	
41000	30.046888	1	5.295963232655	0.388345812165	4.448080814626	
42000	29.540090	1	5.299677186986	0.337779874001	3.843334923084	
43000	29.126710	1	5.271065673754	0.320530270626	3.628889325527	
44000	28.535056	1	5.272411983514	0.272502021566	3.055498387386	
45000	29.043388	1	5.274525761242	0.295672207697	3.339438737800	
46000	29.682221	1	5.289794243132	0.318979346137	3.631490446216	
47000	27.680912	1	5.272894542457	0.236505209776	2.615208149120	
48000	30.397657	1	5.291639772197	0.447263966526	5.145574912758	
49000	30.142745	1	5.276496502940	0.434973351742	4.990694481768	
50000	27.865120	1	5.305880352843	0.252798775000	2.808225568914	
51000	29.238801	1	5.296698100775	0.297361135374	3.365638558844	
52000	29.314350	1	5.275425323543	0.313007261100	3.549024501229	
53000	29.983640	1	5.276329904771	0.396010457025	4.533680316600	
54000	28.758579	1	5.283849205385	0.261366157530	2.933684103627	
55000	29.312620	1	5.271691138462	0.335252787288	3.805390417858	
56000	29.968791	1	5.276477394639	0.391393876322	4.479748077582	
57000	29.402421	1	5.287729229266	0.295571374393	3.350543357699	
58000	25.986614	1	5.246401978924	0.310163066635	3.398889085101	
59000	29.411945	1	5.295040265376	0.305802010717	3.469267671200	
60000	30.041155	1	5.298663734378	0.415286790300	4.758687920312	
61000	29.880663	1	5.293576710705	0.348699783336	3.982944814491	
62000	29.892150	1	5.269030828538	0.563221784422	6.451165324276	
63000	29.554104	1	5.278204974386	0.323152118367	3.674991284943	
64000	30.328285	1	5.279041437631	0.461941363119	5.311466615947	
65000	29.442908	1	5.294179643769	0.306093637547	3.473736283476	
66000	30.312455	1	5.277618725721	0.480277817082	5.522217237637	
67000	28.416336	1	5.315418302819	0.381471624369	4.297394325888	
68000	29.256760	1	5.305118570371	0.347765483147	3.947129549024	
69000	29.445242	1	5.298339149078	0.320473045264	3.639999346632	
70000	29.205992	1	5.287630576036	0.282946660033	3.197748545933	
71000	29.067175	1	5.300136612926	0.296898732863	3.354407535926	
72000	29.694170	1	5.272535317020	0.382003251124	4.359286416334	
73000	28.590221	1	5.278620500896	0.260006298995	2.912859823662	
74000	29.669951	1	5.289046550506	0.317234796110	3.610844678720	
75000	30.084537	1	5.301052011663	0.480286639984	5.509704316044	
76000	29.427469	1	5.285536860212	0.297850282476	3.377793782385	
77000	28.540939	1	5.266532967506	0.301743950584	3.392040242038	
78000	28.929280	1	5.272252770571	0.297400231558	3.355465644734	
79000	29.288436	1	5.294162187008	0.294589516718	3.335284851082	
80000	27.315968	1	5.307506012554	0.237489147996	2.616579840446	
81000	29.329128	1	5.287867254877	0.290641483787	3.290962067280	
82000	29.811805	1	5.302487113490	0.415488403820	4.750036981415	
83000	29.926059	1	5.304021838697	0.508242806365	5.822146358414	
84000	28.959175	1	5.271348046493	0.304282914738	3.435797073112	
85000	29.388782	1	5.298080289660	0.314146024883	3.564867376699	
86000	29.118477	1	5.265103502628	0.389498954673	4.419829912709	
87000	29.465767	1	5.299080548224	0.326171404773	3.706546482870	
88000	29.671940	1	5.296962314933	0.337730779345	3.847908636162	
89000	29.736227	1	5.294930363421	0.336191282642	3.832623141764	
90000	29.958867	1	5.287681464375	0.347569419229	3.973019147602	
91000	29.641982	1	5.291751325849	0.317989355463	3.618549733556	
92000	29.638661	1	5.297658505000	0.337445157342	3.843312682786	
93000	29.731986	1	5.298103851957	0.351815327148	4.012919953824	
94000	29.988778	1	5.288331615751	0.351745414621	4.022551565222	
95000	29.464416	1	5.291916911559	0.303372718255	3.443011421012	
96000	30.082050	1	5.283774106807	0.369245804719	4.228889562701	
97000	29.825298	1	5.294591188555	0.345517686342	3.943936697285	
98000	29.102506	1	5.278378813049	0.287408575103	3.245970593759	
99000	25.157348	1	5.316362645531	0.204499604748	2.183942665620	
100000	28.895752	1	5.301100961860	0.288932702646	3.256692708068	
101000	30.423792	1	5.293664452395	0.478704709206	5.510220641713	
102000	26.866836	1	5.323625069492	0.321349657106	3.555635711411	
103000	28.542029	1	5.311131119606	0.327781993896	3.690349158200	
104000	27.778793	1	5.261642729162	0.282765218829	3.149215417960	
105000	29.455684	1	5.302702647270	0.350638827635	3.988171448326	
106000	30.225370	1	5.276543529779	0.463759010253	5.326942647159	
107000	30.169622	1	5.286512883990	0.379663900159	4.353185513529	
108000	29.789404	1	5.302727026789	0.413931490815	4.731057208700	
109000	28.335588	1	5.303248763111	0.265203178685	2.965156446225	
110000	30.218951	1	5.291742253244	0.398163609328	4.569335913887	
111000	30.104057	1	5.302373908692	0.552875415826	6.345913437135	
112000	27.719345	1	5.309551274215	0.259971787645	2.886372827925	
113000	30.346958	1	5.279007355484	0.470295321911	5.408909029178	
114000	30.094230	1	5.275712865784	0.432215949190	4.956472828661	
115000	28.142409	1	5.296607132666	0.243089898242	2.704106303003	
116000	29.251659	1	5.291928724940	0.288491902869	3.263473801921	
117000	29.987126	1	5.269136903461	0.692110723774	7.936651526959	
118000	29.345249	1	5.280446283952	0.298978175640	3.388008171822	
119000	28.935812	1	5.307396452254	0.331724731823	3.750394007578	
120000	28.135631	1	5.281101725604	0.239738623411	2.665119022575	
121000	29.323232	1	5.300578723935	0.320214496944	3.632505298063	
122000	28.373624	1	5.297995204008	0.253921174472	2.836039315319	
123000	28.994829	1	5.272685891752	0.300150734301	3.389426560035	
124000	29.154358	1	5.284181109133	0.281230066718	3.176179858828	
125000	27.316556	1	5.253053754506	0.339612893657	3.778313164004	
126000	29.965411	1	5.292255638269	0.355706747069	4.067419350742	
127000	27.589456	1	5.288375651954	0.221821395450	2.442917357669	
128000	29.356702	1	5.272779228120	0.332087349496	3.770626737513	
129000	28.355159	1	5.278156685660	0.251021578781	2.801961957744	
130000	29.723205	1	5.296357863768	0.340830688853	3.885726214655	
131000	27.288944	1	5.307346778278	0.236188967380	2.600887104939	
132000	29.575972	1	5.284105436371	0.310566095552	3.530235912654	
133000	29.822644	1	5.298311591371	0.366738499255	4.188896595783	
134000	28.689965	1	5.309183929853	0.322936231116	3.640383954650	
135000	27.352268	1	5.262491142677	0.255886996718	2.828703069013	
136000	30.540085	1	5.294160982566	0.569685565425	6.567802218863	
137000	27.951662	1	5.294156739923	0.234279078936	2.596835940502	
138000	30.571336	1	5.288765636656	0.509864211802	5.878678766939	
139000	30.442155	1	5.277937785630	0.555214871678	6.394433130839	
140000	30.551562	1	5.294195830291	0.583377546408	6.726653236692	
141000	29.914342	1	5.280196656106	0.356815079917	4.078129636713	
142000	28.914286	1	5.263509184720	0.381370830897	4.317893340141	
143000	29.514913	1	5.275442677883	0.332332848017	3.779517775327	
144000	29.391953	1	5.287745789558	0.294847750416	3.341805396722	
145000	29.443220	1	5.284745268037	0.299551875839	3.398040970174	
146000	28.452904	1	5.315675222605	0.396765372216	4.472852812267	
147000	29.547202	1	5.300546572323	0.344657720405	3.922930977265	
148000	29.287866	1	5.263021492233	0.540425175253	6.152222524753	
149000	27.861674	1	5.312390980465	0.282690260216	3.151037371784	
150000	29.512839	1	5.283477834989	0.306233906419	3.477836768120	
151000	28.135693	1	5.288213605811	0.237102388994	2.634574799286	
152000	30.244343	1	5.291603467543	0.403270706271	4.629554040246	
153000	29.301293	1	5.272949056591	0.325169247707	3.688811375668	
154000	30.252707	1	5.299968720323	0.547657420606	6.295281225949	
155000	28.360433	1	5.264678025042	0.301292080588	3.380619046281	
156000	29.267113	1	5.298469658730	0.305485854431	3.460498166707	
157000	29.178630	1	5.272219473609	0.317925256726	3.600799185232	
158000	29.353785	1	5.268898791689	0.369578582611	4.201719564979	
159000	29.812787	1	5.277301216693	0.358160202031	4.089474086017	
160000	29.817624	1	5.294179249687	0.342952231927	3.913974886950	
161000	29.980839	1	5.280494687218	0.365281973772	4.178762802998	
162000	28.843179	1	5.310000920672	0.350901450885	3.966525177087	
163000	28.937281	1	5.310415573338	0.372640810133	4.219098240739	
164000	28.155906	1	5.270889842797	0.259138745476	2.889823761867	
165000	29.201653	1	5.285297313077	0.283253454443	3.201159734777	
166000	29.509128	1	5.273888990127	0.341656180733	3.886822189376	
167000	27.074573	1	5.294041192745	0.211964298523	2.315746448693	
168000	29.062893	1	5.265178806365	0.377324948317	4.278073567332	
169000	27.317984	1	5.263677205900	0.249489305450	2.754424490956	
170000	29.924151	1	5.278790285919	0.365579139779	4.179802825491	
171000	28.936413	1	5.271872848543	0.299780209809	3.383136883131	
172000	29.174741	1	5.299904890938	0.304037227244	3.440523682479	
173000	30.512758	1	5.289777293541	0.482860391190	5.563179781130	
174000	29.979206	1	5.270087823746	0.565108451767	6.478456920272	
175000	30.509750	1	5.287870892632	0.474747334271	5.469226519402	
176000	30.204963	1	5.282124806963	0.398321535387	4.570517583027	
177000	30.198854	1	5.286969623110	0.384878239752	4.414794702645	
178000	29.613069	1	5.301439101485	0.361412317789	4.118692475993	
179000	29.775675	1	5.275386388926	0.366737751232	4.186900865504	
180000	30.704798	1	5.285004660310	0.654226459341	7.556022039367	
181000	28.223269	1	5.258215437856	0.368320799131	4.139714365067	
182000	27.823856	1	5.284117597289	0.228516686097	2.526645458802	
183000	28.305847	1	5.261536001160	0.326192806033	3.663369374761	
184000	28.798346	1	5.312802677119	0.397222552220	4.493666895735	
185000	28.959237	1	5.310985058474	0.388619523730	4.402690659449	
186000	30.247512	1	5.292495913849	0.408633770433	4.691696138447	
187000	29.451309	1	5.294832968746	0.308427372499	3.501026941000	
188000	28.620377	1	5.313478140519	0.375825051058	4.241910661604	
189000	27.482550	1	5.292611141958	0.220491427364	2.424761830424	
190000	29.973674	1	5.298280129227	0.394498107859	4.515780262029	
191000	29.601374	1	5.276032877295	0.338629464130	3.855529434525	
192000	29.420139	1	5.291492171084	0.299447640192	3.396033937907	
193000	30.273961	1	5.285697199839	0.401582199748	4.611408278492	
194000	29.595450	1	5.289296746694	0.310912182555	3.534942896968	
195000	30.239568	1	5.286878843494	0.393000562621	4.510575528875	
196000	29.393133	1	5.279544137802	0.304785172282	3.456844580920	
197000	27.283124	1	5.294386800216	0.216794985165	2.376884504410	
198000	29.250187	1	5.305658404810	0.352808771183	4.004813656040	
199000	29.566750	1	5.286195816688	0.308123747180	3.501631552527	
200000	30.116461	1	5.293532206818	0.385924989157	4.423225915767	
201000	28.863594	1	5.277967672267	0.274490612086	3.088839381829	
202000	29.104708	1	5.278124164080	0.288189265201	3.255070346534	
203000	28.847830	1	5.280921635967	0.268498842612	3.019020038042	
204000	30.059221	1	5.293072679162	0.373246302966	4.274167263643	
205000	25.608781	1	5.333060131399	0.385943348977	4.226734914744	
206000	29.387388	1	5.297957245304	0.313515137512	3.557530362145	
207000	30.248199	1	5.294929465893	0.428087356797	4.916476526693	
208000	28.675814	1	5.296456270980	0.264297475505	2.965099235234	
209000	27.626681	1	5.260205857177	0.283356748348	3.151053395252	
210000	29.620185	1	5.279772917228	0.323939406738	3.686562080846	
211000	28.721530	1	5.266852245984	0.314425050458	3.543937887980	
212000	30.091919	1	5.271398261009	0.579758232314	6.654165996752	
213000	29.362815	1	5.298506953885	0.313661687190	3.558332888358	
214000	28.645122	1	5.303160605302	0.281450263853	3.162172192294	
215000	28.009003	1	5.267248474641	0.265409121568	2.957553646825	
216000	30.251725	1	5.293837535439	0.419006018595	4.811753799227	
217000	29.462972	1	5.275537314763	0.326371567891	3.708751315594	
218000	29.521498	1	5.277357184737	0.323470339019	3.677449807638	
219000	26.746630	1	5.317054872814	0.252622015696	2.773832052627	
220000	27.384854	1	5.271218823628	0.230696813548	2.540198826209	
221000	28.858141	1	5.307303365510	0.322583715446	3.642566398418	
222000	30.538151	1	5.288288050095	0.489367873070	5.639830755183	
223000	30.287356	1	5.292840500822	0.421225853055	4.839132489512	
224000	23.860524	1	5.288804143390	0.166680404801	1.721802376296	
225000	29.943977	1	5.297975721976	0.385346780894	4.408867885385	
226000	30.689974	1	5.283694620109	0.658012905943	7.598657570398	
227000	29.535968	1	5.289773824045	0.306419226530	3.480802213840	
228000	29.843146	1	5.304205264115	0.470571030787	5.384792178447	
229000	30.042958	1	5.272258174051	0.495954258872	5.687647844247	
230000	30.155776	1	5.289010260006	0.378129474933	4.334829240502	
231000	29.383487	1	5.276651744668	0.313709026060	3.559628412814	
232000	30.583711	1	5.281472162788	0.574826657178	6.630056120731	
233000	30.721325	1	5.283584655532	0.738379301188	8.529898347817	
234000	29.117633	1	5.273994647283	0.303395612676	3.431119168009	
235000	28.730957	1	5.303649451764	0.288943313166	3.251325856573	
236000	30.215774	1	5.297338678493	0.449691061010	5.164180848298	
237000	29.636448	1	5.280286750527	0.323900986343	3.686726956369	
238000	29.600306	1	5.280843297912	0.318878825976	3.627304598773	
239000	29.365253	1	5.273324108973	0.329322868853	3.739094907329	
240000	30.294211	1	5.294313546375	0.435939793274	5.009461398937	
241000	30.143360	1	5.287835432530	0.374911642636	4.297065334130	
242000	28.942619	1	5.307969255762	0.338515769756	3.828561497343	
243000	26.942072	1	5.316507088298	0.258350066527	2.844789819662	
244000	28.789311	1	5.295645991055	0.268312992697	3.015051378560	
245000	30.443225	1	5.293425001330	0.484837593118	5.582138519964	
246000	28.279693	1	5.299586900307	0.253207141132	2.825032545923	
247000	30.256289	1	5.283098132118	0.405288086783	4.653434859520	
248000	27.792205	1	5.273252811782	0.239431403186	2.652051002283	
249000	29.999792	1	5.296295658553	0.381774345005	4.370103941277	
250000	28.838809	1	5.277318037159	0.274623927827	3.089594019062	
251000	29.460285	1	5.283530370946	0.302101314120	3.428150169980	
252000	29.685784	1	5.295011512873	0.330928554636	3.769843545179	
253000	29.471568	1	5.293052105461	0.305918048108	3.472719480901	
254000	30.694948	1	5.285896997293	0.625941257197	7.228368216372	
255000	28.798670	1	5.260218638669	0.449487015675	5.088858117573	
256000	28.518996	1	5.264427538488	0.316897141839	3.564945231848	
257000	26.305081	1	5.249600005474	0.292312541624	3.209422932187	
258000	29.494650	1	5.286478771689	0.302375067905	3.432522034467	
259000	30.099457	1	5.279270944247	0.393904060820	4.514646658812	
260000	30.407086	1	5.275466203203	0.665790799269	7.666803326383	
261000	29.945775	1	5.285085159114	0.347297043684	3.969341089854	
262000	28.792312	1	5.308701129717	0.328942602438	3.713048160508	
263000	28.589142	1	5.308920542759	0.310989319284	3.499780528451	
264000	25.926338	1	5.317714436060	0.226678492188	2.455880031613	
265000	29.307030	1	5.308046520697	0.401429878051	4.564968004872	
266000	30.584085	1	5.290697971377	0.534284968627	6.161694940738	
267000	30.512832	1	5.279081748517	0.579996838621	6.685026263564	
268000	30.296507	1	5.288492831223	0.406305394867	4.667084941120	
269000	29.724372	1	5.293945903569	0.331452240550	3.777375840425	
270000	29.708292	1	5.268718239622	0.464532759172	5.308236930581	
271000	29.077582	1	5.264837636460	0.386569119075	4.384493017130	
272000	29.913183	1	5.295008634306	0.359393469817	4.107879073980	
273000	29.205871	1	5.310183651172	0.432039691722	4.910384185394	
274000	30.175337	1	5.281005051571	0.398164136865	4.567334826046	
275000	30.321837	1	5.291641898518	0.423269286860	4.864432068345	
276000	29.808058	1	5.293968859097	0.341027074938	3.891339271585	
277000	28.490875	1	5.294615583249	0.253536046772	2.835025429077	
278000	27.423957	1	5.316659685202	0.286158106977	3.176399374038	
279000	28.293490	1	5.313267740244	0.325892949335	3.659487448065	
280000	28.599960	1	5.302403275571	0.275978674233	3.097643940870	
281000	25.947832	1	5.328688498989	0.311821476971	3.416083774176	
282000	28.461272	1	5.264300005865	0.312790565175	3.515848475150	
283000	30.097882	1	5.278516554216	0.399712865828	4.581655013297	
284000	30.136609	1	5.289560436349	0.375627377456	4.305051661601	
285000	29.616232	1	5.304244873692	0.398491048221	4.545436950102	
286000	27.384894	1	5.269976156771	0.233255690687	2.569704304856	
287000	30.087742	1	5.277784459810	0.404260528576	4.633683978095	
288000	28.291967	1	5.300630016708	0.256010028003	2.857771849338	
289000	29.527739	1	5.302934799180	0.363575174302	4.140034421484	
290000	28.293364	1	5.298012986780	0.250765316449	2.797204509806	
291000	30.031881	1	5.286140734722	0.357825676703	4.094672928309	
292000	28.184793	1	5.288575144807	0.238715899487	2.654631665203	
293000	29.660927	1	5.298540757860	0.345273370682	3.934557637681	
294000	29.067973	1	5.278558667060	0.284832784290	3.215043023489	
295000	29.967246	1	5.287636035825	0.348639085347	3.985734613488	
296000	26.654058	1	5.271950828787	0.211250972414	2.297206592004	
297000	29.042143	1	5.301917559694	0.302957116684	3.423423102441	
298000	29.284967	1	5.299511859056	0.311355081721	3.528895993900	
299000	29.238326	1	5.295591848260	0.294350226428	3.330810060574	
300000	30.028854	1	5.291139268929	0.361737217685	4.139796316979	
301000	29.187430	1	5.300799297502	0.309193649884	3.500465531113	
302000	29.798926	1	5.288811361611	0.329618211063	3.759009179343	
303000	29.664908	1	5.299366814030	0.351427586222	4.005724445980	
304000	29.879386	1	5.277336823685	0.368020777456	4.206101841577	
305000	29.842015	1	5.295839612038	0.353535098337	4.037259924956	
306000	29.660815	1	5.283172962093	0.319378340304	3.635317448477	
307000	30.167006	1	5.299736848348	0.481974763934	5.533712770912	
308000	24.232385	1	5.339559601463	0.377798446797	4.079464413642	
309000	27.475326	1	5.268711311376	0.239151060983	2.640075785571	
310000	29.932031	1	5.274170028946	0.411168759771	4.706026143717	
311000	29.856181	1	5.272555513931	0.417762361588	4.778330753526	
312000	29.585470	1	5.296320851293	0.325514586033	3.703465674726	
313000	29.668679	1	5.277745224985	0.337226536724	3.841957320665	
314000	30.211407	1	5.298514633790	0.471422280457	5.414546670196	
315000	29.502564	1	5.301569179411	0.346938686516	3.947440366360	
316000	28.688494	1	5.275017638258	0.272539282736	3.060754218459	
317000	29.066884	1	5.279339855375	0.283041897174	3.194294071840	
318000	30.084655	1	5.276885396916	0.413324239325	4.738130504113	
319000	30.397508	1	5.276408681218	0.580473560602	6.682806594516	
320000	29.865789	1	5.294326924558	0.349661204560	3.993459002814	
321000	30.299891	1	5.296148863093	0.462424367641	5.315526936765	
322000	29.685377	1	5.293037044251	0.324862711663	3.699685211582	
323000	27.638407	1	5.280917856146	0.225238480232	2.483784878360	
324000	29.395971	1	5.311209517499	0.684404911133	7.801951279425	
325000	27.192792	1	5.325018980355	0.426377176797	4.748505220105	
326000	29.506864	1	5.291881855813	0.306646859100	3.482404476191	
327000	30.245442	1	5.280927245586	0.415332053125	4.769003397351	
328000	30.337636	1	5.292054527874	0.430421539686	4.947878276544	
329000	29.607579	1	5.298237350442	0.337000829843	3.836972553810	
330000	30.055190	1	5.290584635531	0.364397796435	4.171676079284	
331000	30.369362	1	5.288076231279	0.424739009880	4.883753610597	
332000	28.421455	1	5.309004582896	0.297951588948	3.344425060441	
333000	28.360988	1	5.258513450303	0.387015877321	4.357988295771	
334000	29.509673	1	5.290100532608	0.304637430008	3.459243937403	
335000	29.321283	1	5.285712970084	0.290499907585	3.289058435725	
336000	30.544117	1	5.279686366452	0.590914371788	6.813161388491	
337000	24.547325	1	5.259787321602	0.191022411431	2.016047538236	
338000	30.260123	1	5.283001185168	0.406628885107	4.669115351625	
339000	27.488627	1	5.288758828869	0.219400183757	2.412268555947	
340000	29.786720	1	5.284305788951	0.329996387524	3.762919978579	
341000	29.743655	1	5.296143465887	0.342278348325	3.903257869669	
342000	30.578580	1	5.293875423129	0.604218877223	6.969146960348	
343000	30.481356	1	5.285860927127	0.463834616184	5.341524248147	
344000	27.285536	1	5.259709321830	0.267178251038	2.955751079960	
345000	26.971143	1	5.257934557415	0.262042800707	2.887723725545	
346000	29.505852	1	5.299645843263	0.333666691139	3.794559251816	
347000	24.548910	1	5.318650927470	0.197925187967	2.094937454137	
348000	30.119815	1	5.290590617980	0.374952357597	4.296515199421	
349000	27.615368	1	5.270304299951	0.239899783370	2.652565103855	
350000	29.055840	1	5.299580909075	0.293966782208	3.320176666657	
351000	29.500562	1	5.290222074116	0.304045241296	3.452067098108	
352000	29.830434	1	5.277144182889	0.361791080098	4.132124331922	
353000	28.595176	1	5.260454395396	0.386074409618	4.357576279007	
354000	26.268895	1	5.249476960100	0.291054757720	3.194086486587	
355000	24.496441	1	5.323774239682	0.210113610817	2.232219996492	
356000	29.093993	1	5.296683180219	0.287533290793	3.247129619210	
357000	30.619272	1	5.283320765110	0.569720343579	6.573414798763	
358000	29.238777	1	5.301376380002	0.316763294585	3.589607730903	
359000	29.924343	1	5.272216043091	0.445506324196	5.100945762050	
360000	28.428517	1	5.317573081332	0.476272766373	5.373439771619	
361000	29.912750	1	5.293596965610	0.353066441781	4.034731839505	
362000	29.094865	1	5.267024906752	0.354622946906	4.019330576723	
363000	29.656888	1	5.287018746037	0.315529658365	3.590626781735	
364000	29.795507	1	5.285707778664	0.329390983442	3.756248866991	
365000	29.401901	1	5.272930366056	0.336031887076	3.817815219341	
366000	29.604839	1	5.282077952070	0.316366647594	3.598410384655	
367000	30.107193	1	5.283849868268	0.373197793748	4.275676586741	
368000	29.802829	1	5.304753792330	0.471827027533	5.397034228333	
369000	24.153791	1	5.337295366916	0.294786280181	3.166656412776	
370000	28.489309	1	5.287304071298	0.249231910774	2.785123607913	
371000	30.156899	1	5.275720190348	0.453239173621	5.202031553833	
372000	29.136527	1	5.269532780698	0.333386029973	3.777141594170	
373000	29.432903	1	5.295446703674	0.308634624041	3.502766820572	
374000	29.398591	1	5.279810027144	0.304510629939	3.453861903392	
375000	30.134390	1	5.286801512801	0.373365436704	4.278789993449	
376000	30.026256	1	5.289529513177	0.358151316485	4.098207468325	
377000	30.704208	1	5.291015290421	0.707565323108	8.172387012870	
378000	29.462450	1	5.279098983966	0.311710972270	3.539393960916	
379000	29.130682	1	5.269971617449	0.329065880008	3.727245670608	
380000	29.689141	1	5.278439912088	0.336308894978	3.832152618377	
381000	28.610702	1	5.266493814438	0.307628297480	3.461996607937	
382000	29.897668	1	5.287861039783	0.340103742194	3.884188851599	
383000	29.885607	1	5.289535661689	0.339880348522	3.881129130980	
384000	29.773256	1	5.296746172383	0.349145677091	3.983766704078	
385000	29.710981	1	5.290616899251	0.322677205822	3.675357478094	
386000	30.270218	1	5.293354241581	0.420258624710	4.827122710929	
387000	28.716613	1	5.298244512746	0.269977219425	3.032034195683	
388000	28.352592	1	5.255816558730	0.515523560856	5.813332443416	
389000	29.924659	1	5.290567658256	0.346164312064	3.955388224908	
390000	29.980086	1	5.294429025364	0.366688479757	4.194986167942	
391000	29.249219	1	5.277016675480	0.301471424008	3.413499349274	
392000	29.985160	1	5.284772901698	0.352909962263	4.035878181179	
393000	28.846716	1	5.284115119666	0.265223532301	2.981057167266	
394000	29.651355	1	5.277390180510	0.337008426273	3.838763686176	
395000	29.635563	1	5.294002457561	0.322555641783	3.671136237572	
396000	29.678081	1	5.274733283890	0.357431987495	4.075510969554	
397000	26.765658	1	5.305409258842	0.217620195997	2.373432498921	
398000	27.888795	1	5.256392174497	0.353336963523	3.955988944267	
399000	29.386664	1	5.306217322376	0.383353802537	4.361284107005	
400000	26.925245	1	5.316744815673	0.258902026754	2.850583540549	
401000	30.504661	1	5.280145710635	0.538505386943	6.205525127008	
402000	28.241680	1	5.310931205301	0.298530729348	3.344917495589	
403000	29.270481	1	5.298923217192	0.307575842045	3.484751428511	
404000	29.215578	1	5.303902547616	0.331553827387	3.759091762196	
405000	28.726589	1	5.280872225418	0.262819932924	2.949549018286	
406000	28.678270	1	5.279688191074	0.262261338139	2.941614720557	
407000	28.107710	1	5.271632143746	0.254906165394	2.839601356265	
408000	28.419000	1	5.277375998633	0.254841810833	2.848020730708	
409000	29.777793	1	5.294014733411	0.337627314614	3.850843701578	
410000	29.911622	1	5.273340095552	0.419027745237	4.795567745894	
411000	29.880747	1	5.273571960272	0.407458021538	4.660864048350	
412000	29.601382	1	5.268126664921	0.443050350162	5.056254094286	
413000	29.713026	1	5.283316109602	0.324104940693	3.691956183451	
414000	30.248693	1	5.299326994864	0.516145671272	5.932067106370	
415000	26.478205	1	5.294377282473	0.200617527276	2.170061450034	
416000	27.385643	1	5.251803613843	0.381136258638	4.249137692410	
417000	28.972327	1	5.273384435845	0.295362157933	3.333438846035	
418000	26.696654	1	5.303356658421	0.212862373811	2.316848691312	
419000	29.071606	1	5.293883267608	0.280393043633	3.163799060805	
420000	29.593199	1	5.270419972452	0.391642134686	4.465673071023	
421000	29.666349	1	5.271849219428	0.385549293671	4.398871021067	
422000	29.829978	1	5.278114974035	0.355638363576	4.061062039221	
423000	29.460176	1	5.286043575634	0.299964832859	3.403411022572	
424000	27.716212	1	5.271625417364	0.240267850011	2.659600893567	
425000	27.530673	1	5.323060720449	0.434374551674	4.854592942608	
426000	28.389637	1	5.269441850311	0.275952758321	3.090658836863	
427000	29.033061	1	5.287882013526	0.273330713367	3.080786922350	
428000	29.766072	1	5.279335220650	0.341334613253	3.893238344652	
429000	29.792840	1	5.289069435844	0.329173539283	3.753630541287	
430000	30.555782	1	5.290438794379	0.511762372158	5.899699796411	
431000	29.030263	1	5.269860373417	0.319856730279	3.617586052596	
432000	29.162705	1	5.304506884595	0.330672651182	3.746940341337	
433000	30.272671	1	5.286096249618	0.400734023335	4.601539122965	
434000	30.228763	1	5.278205095787	0.437913250682	5.028945147885	
435000	29.235651	1	5.277848833813	0.297813035181	3.370753637715	
436000	28.396337	1	5.297241087365	0.253527183640	2.832149262060	
437000	29.456071	1	5.294819961393	0.308784120842	3.505322571516	
438000	30.200305	1	5.282389349562	0.396020561657	4.543705362481	
439000	28.097765	1	5.264850028300	0.282088442575	3.151780242868	
440000	29.064129	1	5.302762097828	0.309222736005	3.496405888956	
441000	30.213475	1	5.295832590348	0.427685886333	4.910125435279	
442000	28.813785	1	5.269270163496	0.305002472932	3.438980695029	
443000	30.205744	1	5.297868761288	0.455407606926	5.229592531254	
444000	29.468482	1	5.266558430968	0.445837279742	5.081424583550	
445000	28.705783	1	5.272614296901	0.281295219424	3.162352467719	
446000	28.350005	1	5.311870583827	0.316101734155	3.549726453261	
447000	27.438949	1	5.269012773163	0.237191449738	2.616512926381	
448000	29.102243	1	5.263113303052	0.439315911661	4.988332063338	
449000	26.469647	1	5.275098141140	0.204087415810	2.210019256263	
450000	30.164373	1	5.272274848686	0.592175492341	6.801809184253	
451000	29.927636	1	5.292438603650	0.351089040281	4.012473168684	
452000	28.619572	1	5.271217178088	0.281701336783	3.164236319082	
453000	29.595447	1	5.286851074983	0.310280208409	3.527626184874	
454000	30.163050	1	5.285120503462	0.380149004246	4.358507971020	
455000	28.580015	1	5.280357824522	0.257046613131	2.878301306126	
456000	27.607528	1	5.257931949608	0.301524890784	3.357372720932	
457000	28.339310	1	5.288374663532	0.243868956325	2.718680789267	
458000	30.530188	1	5.288245693155	0.485202569054	5.591229957626	
459000	29.204052	1	5.274387612465	0.308484611333	3.492878425544	
460000	27.544722	1	5.258226592354	0.293896697971	3.268460321022	
461000	29.786908	1	5.302530133274	0.409714652895	4.682427138145	
462000	28.897487	1	5.292326500714	0.269040981905	3.026842299743	
463000	26.600941	1	5.291227309455	0.201606335294	2.184379256617	
464000	29.692982	1	5.292883902180	0.325241935131	3.704357879747	
465000	30.377994	1	5.295795836243	0.492823833666	5.670664511216	
466000	28.369259	1	5.284631228646	0.245434946455	2.737679045677	
467000	30.642936	1	5.289279063246	0.569874673035	6.576756560348	
468000	26.692294	1	5.253682538920	0.277241021469	3.051772021572	
469000	28.999564	1	5.304380331846	0.313573602366	3.544185805720	
470000	29.365189	1	5.294087858988	0.299920602036	3.399601524417	
471000	29.198166	1	5.286290259429	0.282635507633	3.193888095490	
472000	30.026825	1	5.296851644850	0.391720251362	4.486136791443	
473000	29.566243	1	5.266086857245	0.513662356407	5.863203187910	
474000	30.444123	1	5.297398602224	0.609039894554	7.015364805602	
475000	29.268177	1	5.281689858650	0.291262692221	3.296101029732	
476000	27.000519	1	5.318684912566	0.275694683940	3.043899202606	
477000	29.851994	1	5.285134225889	0.336028169299	3.835236899539	
478000	29.439464	1	5.278617259694	0.311291557830	3.533717856401	
479000	30.133816	1	5.284626142510	0.375921198178	4.308328785697	
480000	30.002423	1	5.274518172230	0.424512540533	4.863154418737	
481000	28.547665	1	5.261840813747	0.351312166229	3.959361839966	
482000	30.247006	1	5.287724075802	0.394576071287	4.529137163084	
483000	29.280637	1	5.288302284829	0.287611465235	3.254245281474	
484000	29.997080	1	5.278432851382	0.380174417771	4.351509589445	
485000	30.583981	1	5.280465731557	0.609143025891	7.026384554233	
486000	29.701446	1	5.302358266514	0.387575889029	4.423754500401	
487000	30.437334	1	5.291388268753	0.460404948426	5.299528863514	
488000	28.800838	1	5.303641371266	0.293646014539	3.307838096979	
489000	30.081160	1	5.298449090559	0.423324545256	4.853308020135	
490000	28.444787	1	5.314155847485	0.359042292932	4.043330139368	
491000	28.986192	1	5.264345315327	0.378572324070	4.289027635246	
492000	30.347913	1	5.285128433502	0.421160953220	4.841330662351	
493000	27.427949	1	5.258533667212	0.283344025257	3.144489381768	
494000	30.659360	1	5.289270618115	0.587652581183	6.783328852624	
495000	29.545889	1	5.275275164932	0.336765305213	3.831856042598	
496000	29.675361	1	5.287417111484	0.317159488288	3.610171532813	
497000	29.380048	1	5.279972915957	0.302672199380	3.431948431939	
498000	28.669943	1	5.285256314760	0.256793435386	2.878044959587	
499000	30.261460	1	5.276026606009	0.492621580832	5.661708652572	
500000	27.839518	1	5.285372423497	0.228568281298	2.527658401184	
501000	29.537888	1	5.298846113968	0.332546786562	3.782868116637	
502000	26.815805	1	5.252125744263	0.302097350138	3.336785118312	
503000	30.615568	1	5.285436065643	0.541968716174	6.252456926479	
504000	29.933051	1	5.300343081668	0.411321299376	4.707831890772	
505000	29.767551	1	5.294202544596	0.337099261235	3.844338848176	
506000	30.333621	1	5.296291939393	0.480265597213	5.523249177332	
507000	29.161324	1	5.301802412127	0.312197074864	3.534161473689	
508000	29.192386	1	5.281261541474	0.287097289427	3.245356294526	
509000	26.131886	1	5.330143196682	0.378756844156	4.169212164592	
510000	29.995672	1	5.281217309916	0.364343563689	4.168541200228	
511000	29.855642	1	5.296259854716	0.357790181683	4.086972730507	
512000	29.387738	1	5.271320870595	0.347464680359	3.948906368447	
513000	29.740202	1	5.290526282013	0.325420189629	3.708197788319	
514000	25.719473	1	5.244777035620	0.311861272752	3.408576794557	
515000	28.667829	1	5.310698302987	0.337143875572	3.802215135130	
516000	28.982215	1	5.309663202460	0.367236713239	4.159178940353	
517000	30.248165	1	5.292383756879	0.408150315543	4.686139113264	
518000	29.811285	1	5.300403477672	0.384803813939	4.396715170367	
519000	27.440299	1	5.258959749449	0.280878158725	3.116795683539	
520000	28.920320	1	5.304813711239	0.309492537680	3.494390251198	
521000	29.583303	1	5.286235907633	0.309460395654	3.517698857074	
522000	30.309813	1	5.277700852772	0.477351631849	5.488311502703	
523000	29.683860	1	5.265642955493	0.727251334510	8.314552784133	
524000	28.612366	1	5.289686228539	0.254458923263	2.849288610659	
525000	29.776309	1	5.271429970543	0.417149981858	4.767449646213	
526000	29.406349	1	5.288616913172	0.296057891252	3.356311979851	
527000	30.045806	1	5.272420781595	0.491540965169	5.637044295220	
528000	29.078557	1	5.310317867357	0.399965937567	4.537738379154	
529000	30.303723	1	5.291607632584	0.418091989516	4.803706127158	
530000	29.077966	1	5.312883018368	0.513006469971	5.827100105512	
531000	28.340118	1	5.272159272020	0.263633907106	2.947199635546	
532000	30.203944	1	5.284251127183	0.389887262478	4.472956188582	
533000	27.599271	1	5.316444929471	0.296878617665	3.304230097853	
534000	29.359991	1	5.288217070562	0.292754019337	3.316470600831	
535000	30.510219	1	5.288320613239	0.475800089020	5.481423005551	
536000	30.498517	1	5.289266955303	0.473599183874	5.455337582257	
537000	28.968899	1	5.293971820010	0.274816630002	3.095957233839	
538000	30.415049	1	5.285985979303	0.439283968176	5.054218462956	
539000	28.801248	1	5.265518291870	0.335057961788	3.783469078545	
540000	29.284131	1	5.299074292114	0.309344253572	3.505654511586	
541000	27.769269	1	5.313638100612	0.285477284311	3.179889875228	
542000	29.076112	1	5.281048743176	0.280459590520	3.164715515221	
543000	28.367787	1	5.318930322866	0.586957929162	6.621598552936	
544000	28.685848	1	5.281846526487	0.259875801029	2.914226574245	
545000	30.361476	1	5.283424299043	0.431713180303	4.963995505920	
546000	28.317701	1	5.267019758582	0.283363001192	3.173539906041	
547000	29.094086	1	5.273850827010	0.302234278509	3.416900096580	
548000	27.819143	1	5.288699774746	0.227862083002	2.518932919555	
549000	27.664271	1	5.297723679481	0.229524918099	2.534088499443	
550000	29.884829	1	5.275039186107	0.389507126771	4.454207873539	
551000	29.581904	1	5.270722172880	0.384858763046	4.387186860333	
552000	27.493641	1	5.276684199587	0.225347474396	2.481271086816	
553000	29.929275	1	5.288805522561	0.344424690375	3.935444161174	
554000	29.411731	1	5.268026037121	0.394240153750	4.487318756611	
555000	28.882309	1	5.278995591902	0.273390339290	3.076706500536	
556000	30.143466	1	5.287406301661	0.374822066737	4.296033698310	
557000	29.702045	1	5.276243364778	0.349779360855	3.988209608330	
558000	29.389720	1	5.277567631793	0.310706608566	3.525169882527	
559000	30.195739	1	5.297004669638	0.437435065919	5.021758911969	
560000	28.023592	1	5.266151859427	0.271012177771	3.022362338216	
561000	29.272235	1	5.292774543510	0.291012400395	3.293340848470	
562000	28.561442	1	5.286292484564	0.252104985942	2.820516000433	
563000	29.105205	1	5.277364744300	0.290278049625	3.279232359209	
564000	26.687783	1	5.288386985221	0.202681741919	2.198880622384	
565000	29.597488	1	5.282581918913	0.314722430697	3.579117196656	
566000	28.295648	1	5.262072143025	0.319140254708	3.582473513247	
567000	25.924459	1	5.284579455758	0.190480100965	2.040058696006	
568000	30.054218	1	5.276179514141	0.414304713597	4.747987442149	
569000	29.594482	1	5.268197925801	0.438650850498	5.005446575893	
570000	28.202254	1	5.283491471855	0.240250873434	2.672905849759	
571000	30.084877	1	5.290237414125	0.368309450334	4.218179911121	
572000	28.714412	1	5.264965347185	0.331323211089	3.737377006996	
573000	30.027047	1	5.278497179938	0.385284518322	4.411843881598	
574000	24.972333	1	5.246023455869	0.249076259284	2.683437208175	
575000	28.879303	1	5.285307252781	0.266111493854	2.992346945536	
576000	29.895245	1	5.275815633667	0.383477346330	4.385140914604	
577000	29.478833	1	5.282411197816	0.305190699251	3.464559584022	
578000	27.113046	1	5.319681490439	0.291955325941	3.232045385261	
579000	27.639804	1	5.267713965140	0.247856608197	2.744866136894	
580000	27.525404	1	5.311064837734	0.257758997493	2.855238497638	
581000	30.303055	1	5.281914235918	0.423824078738	4.869924782684	
582000	28.247695	1	5.255643276605	0.469771549853	5.290191662709	
583000	29.186282	1	5.271258447557	0.325023438630	3.682825387530	
584000	30.095042	1	5.282480540514	0.375467789025	4.301400754468	
585000	29.501812	1	5.301407870692	0.345526375304	3.931137546582	
586000	29.552030	1	5.274713443144	0.341078305105	3.881847676437	
587000	30.296120	1	5.293216384268	0.426539902522	4.900966738195	
588000	29.822837	1	5.304231309329	0.462396559274	5.289808115449	
589000	28.993936	1	5.281320761974	0.275471961735	3.104340257379	
590000	29.418057	1	5.273789983517	0.331926804684	3.771124156137	
591000	30.268008	1	5.291518077722	0.408502159753	4.691142774635	
592000	30.533814	1	5.292197329414	0.519263825155	5.985071380934	
593000	29.829762	1	5.294019907892	0.343855568766	3.924900318835	
594000	29.391364	1	5.264427658555	0.507474927248	5.782241743463	
595000	29.439327	1	5.280623740764	0.305699707378	3.469052761879	
596000	29.738687	1	5.303605913634	0.417289976129	4.767254499665	
597000	29.146933	1	5.289098547216	0.279864978760	3.160128086104	
598000	29.426832	1	5.297381134600	0.314695576210	3.572597068306	
599000	30.168798	1	5.273746441309	0.513357684635	5.895221830699	
600000	29.364529	1	5.280318910178	0.300681526767	3.408381205632	
601000	28.123722	1	5.285084254488	0.237043114244	2.633558810232	
602000	30.508110	1	5.287310288824	0.473559271555	5.455401375982	
603000	30.212064	1	5.283522673591	0.393831562597	4.518934364493	
604000	30.227262	1	5.282047837806	0.403730351602	4.634070619484	
605000	29.871825	1	5.288326311517	0.337290468149	3.850617813786	
606000	29.119422	1	5.300896225591	0.304119343897	3.439530313580	
607000	30.224757	1	5.290875333217	0.395984750254	4.544410819238	
608000	30.239175	1	5.284768260385	0.395830671248	4.543289187881	
609000	29.123236	1	5.289292384925	0.278608498132	3.144807673762	
610000	29.384674	1	5.309820669363	0.494686897164	5.635735033088	
611000	29.495585	1	5.298803571985	0.327785769589	3.726304622799	
612000	28.330531	1	5.291182481950	0.244531721383	2.726113065578	
613000	27.910038	1	5.284428893340	0.230833750623	2.555795724549	
614000	28.745987	1	5.294716450438	0.264744073567	2.972414710410	
615000	29.683277	1	5.268066888509	0.478192086193	5.463549021254	
616000	29.295434	1	5.290727448364	0.289988900922	3.282272149981	
617000	29.711353	1	5.287140870239	0.320485205522	3.649999753108	
618000	29.688353	1	5.303344467466	0.399709112443	4.562749247574	
619000	29.486900	1	5.294820796220	0.311368026369	3.536309392711	
620000	29.251039	1	5.281667021230	0.290176151275	3.282949011945	
621000	30.144918	1	5.300403743021	0.490940353505	5.635735314813	
622000	29.794272	1	5.281730450022	0.336194970439	3.834922125013	
623000	29.312165	1	5.284119378543	0.291030127264	3.294891328718	
624000	28.267993	1	5.306564544252	0.274406860482	3.069024153791	
625000	30.651817	1	5.288187349910	0.570832207191	6.588409499761	
626000	30.068019	1	5.297669547626	0.409553508732	4.693837563488	
627000	28.896662	1	5.269458705558	0.310624860668	3.506570693639	
628000	28.349439	1	5.269278887191	0.274432556422	3.071890806584	
629000	28.695471	1	5.306744154755	0.303674043065	3.419572545790	
630000	29.504782	1	5.303605097550	0.367575278263	4.185091696897	
631000	30.406892	1	5.278749395398	0.505682191684	5.820730411369	
632000	28.197743	1	5.314650691688	0.333177014036	3.738943817985	
633000	28.484013	1	5.302075438403	0.268760822327	3.010753568095	
634000	30.166618	1	5.300075668070	0.492132130165	5.650688217954	
635000	29.418527	1	5.297554120163	0.314640447026	3.571658341718	
636000	30.183833	1	5.279421495019	0.411957786263	4.727081455721	
637000	28.337469	1	5.318236717353	0.476250292230	5.368276607843	
638000	28.395768	1	5.262345999541	0.326221369555	3.667044716415	
639000	28.217682	1	5.279127247022	0.244595739197	2.723658206374	
640000	30.016921	1	5.278971666304	0.379995413372	4.350313234284	
641000	29.198871	1	5.270384477137	0.333057918668	3.775757455675	
642000	29.225857	1	5.304054963909	0.333960999368	3.787181903546	
643000	29.047356	1	5.267615498208	0.341494111964	3.866815701959	
644000	29.100662	1	5.292747701778	0.280395377987	3.164769122604	
645000	28.567385	1	5.268091126786	0.293739672382	3.301027426660	
646000	29.514797	1	5.281319593333	0.310229503422	3.524143449091	
647000	30.142163	1	5.278213056962	0.413103826169	4.738329175820	
648000	29.721903	1	5.283684964575	0.324357830483	3.695215648020	
649000	27.217111	1	5.248764880307	0.490159607634	5.463861023630	
650000	29.299206	1	5.284193998066	0.290114142069	3.283849030439	
651000	30.165997	1	5.276641563456	0.440192339555	5.052061231621	
652000	29.457915	1	5.306716945841	0.409192529619	4.660955792755	
653000	29.851634	1	5.273886092894	0.396446427273	4.532676531989	
654000	29.778957	1	5.268393263337	0.515901289454	5.901396289818	
655000	29.485916	1	5.294968255033	0.311699984715	3.540112651006	
656000	30.268397	1	5.288288757169	0.399610154480	4.588343249198	
657000	29.692351	1	5.279904890789	0.330844510925	3.769123207258	
658000	29.913312	1	5.281265489123	0.352324380666	4.026175341395	
659000	26.710163	1	5.250796873619	0.310642352030	3.429474404651	
660000	29.923983	1	5.304890141816	0.562258962182	6.442172838007	
661000	29.792810	1	5.280967029617	0.338346872234	3.859750574824	
662000	29.696481	1	5.293749215447	0.327917806634	3.735439868140	
663000	30.044809	1	5.291269935979	0.364514232667	4.172585217506	
664000	28.385297	1	5.315435786480	0.375725288108	4.230718521598	
665000	29.471002	1	5.301170670172	0.339863435724	3.864660344454	
666000	29.147351	1	5.287988445554	0.279577722003	3.156814233165	
667000	29.950502	1	5.303849177027	0.515799293485	5.910382192928	
668000	29.040902	1	5.310638786239	0.398901587799	4.523854176108	
669000	29.144534	1	5.272915780412	0.310902242042	3.518633085831	
670000	30.215406	1	5.291169652071	0.395051863827	4.533196577858	
671000	27.613435	1	5.258959789250	0.292366942056	3.253336495440	
672000	30.317392	1	5.281344138562	0.432286338619	4.968418520263	
673000	27.625505	1	5.260341280393	0.282303035983	3.138991545659	
674000	30.107006	1	5.279901700014	0.390949232092	4.480856519273	
675000	29.710253	1	5.297779588902	0.346892264289	3.955214579915	
676000	28.752726	1	5.288356408096	0.259989318967	2.917555286891	
677000	27.708801	1	5.260541664461	0.286164009008	3.185757028622	
678000	25.766736	1	5.260852284179	0.211881447475	2.282873034184	
679000	27.738869	1	5.320477359959	0.382298976422	4.277451622475	
680000	26.576339	1	5.281591759058	0.201821592913	2.186298762200	
681000	26.965809	1	5.246602302801	0.611710165658	6.805010180384	
682000	29.362596	1	5.271468233298	0.342976099444	3.896248272973	
683000	29.397139	1	5.299438873819	0.321218639224	3.646824429746	
684000	27.393700	1	5.271374683929	0.230655100605	2.539953012538	
685000	29.934420	1	5.287298097163	0.344461522563	3.936075474935	
686000	27.657663	1	5.276097351092	0.230632553984	2.546724624050	
687000	29.221828	1	5.291833573988	0.286493453827	3.239343998489	
688000	29.634222	1	5.272947263927	0.367044040257	4.184449502997	
689000	29.135571	1	5.266607093543	0.366509245126	4.157290908499	
690000	27.555307	1	5.293688604287	0.222931867329	2.454906748190	
691000	27.743610	1	5.256110661132	0.338835694853	3.785908907980	
692000	29.277804	1	5.299094620895	0.308902813087	3.500332398076	
693000	29.698450	1	5.280740283187	0.328756538693	3.745213988904	
694000	29.248486	1	5.280644393359	0.291836701721	3.302079163929	
695000	26.544552	1	5.296717058383	0.203152829963	2.200971109443	
696000	30.512209	1	5.282565482021	0.500466020728	5.766612516569	
697000	29.705054	1	5.306192862041	0.482518012918	5.514352041732	
698000	26.429917	1	5.310741761711	0.220176662109	2.394383178119	
699000	28.428339	1	5.278693821868	0.253102790288	2.828177244692	
700000	28.692557	1	5.277975421265	0.265841054077	2.983466834513	
701000	29.566751	1	5.296707211925	0.325205049304	3.699185366626	
702000	29.758286	1	5.281247890648	0.333596725700	3.803479022182	
703000	30.706800	1	5.284089119233	0.680342703258	7.858009297211	
704000	29.326889	1	5.285672216649	0.290886631282	3.293725750948	
705000	29.136242	1	5.285803254803	0.279221492578	3.152328315795	
706000	26.112630	1	5.328233269185	0.321178731799	3.526526368653	
707000	25.295735	1	5.314479162467	0.203247386645	2.172849209643	
708000	28.316215	1	5.303411175574	0.264800012739	2.959916936928	
709000	29.967122	1	5.293734277207	0.361422783081	4.133579584452	
710000	28.508008	1	5.266307810660	0.300780430950	3.379846364758	
711000	30.279162	1	5.279639880937	0.436675346806	5.017198014275	
712000	27.938057	1	5.262778230095	0.285136275166	3.181496463375	
713000	29.600528	1	5.279544785313	0.322782568894	3.672453014077	
714000	29.315621	1	5.292762694014	0.293910403238	3.328351856266	
715000	29.309621	1	5.267249224221	0.387249671388	4.402569395046	
716000	27.346189	1	5.255523326250	0.306007829353	3.399264682574	
717000	29.198945	1	5.309883523775	0.420242299912	4.775188935304	
718000	30.380273	1	5.287163631745	0.427438203672	4.915503640442	
719000	29.032656	1	5.270097826778	0.318376901565	3.600652120472	
720000	27.670422	1	5.276970755954	0.229877825329	2.538334760774	
721000	28.167468	1	5.289737626401	0.238427745752	2.650812671892	
722000	30.290755	1	5.300363762457	0.619224362428	7.121856330115	
723000	29.211152	1	5.301292255991	0.313795690021	3.554388939354	
724000	30.393172	1	5.276375470759	0.577567975035	6.649020364415	
725000	30.583866	1	5.289161748303	0.520102828973	5.997772677081	
726000	30.397102	1	5.286847019539	0.432579764558	4.975794376561	
727000	28.407128	1	5.281195515305	0.249214397182	2.782547877481	
728000	27.726583	1	5.306101735240	0.248015923904	2.749175134441	
729000	30.071033	1	5.290245479487	0.366126636021	4.192343033039	
730000	29.224571	1	5.279143054048	0.293527622446	3.320829321691	
731000	28.973150	1	5.269164929440	0.319600065751	3.612535167876	
732000	29.254266	1	5.298342127127	0.303983642706	3.442696303133	
733000	27.091527	1	5.257650137328	0.269992588723	2.981885693254	
734000	29.869820	1	5.289938408825	0.338540043459	3.864999919005	
735000	29.923076	1	5.291978513808	0.349157097147	3.989944574637	
736000	28.841090	1	5.305851829967	0.309666108165	3.493565610124	
737000	30.042865	1	5.290704488484	0.362787686986	4.152533756708	
738000	28.389662	1	5.256270994447	0.498454814308	5.622396713043	
739000	30.518011	1	5.292210442954	0.509186620223	5.867708368964	
740000	30.033130	1	5.295252532348	0.380564906037	4.357603373980	
741000	28.699825	1	5.272140767038	0.282765187275	3.179107208862	
742000	29.665255	1	5.289047413762	0.316811284491	3.605769768285	
743000	27.177665	1	5.275522753117	0.218704739854	2.396329463019	
744000	29.330215	1	5.301910035421	0.329158321321	3.735869203561	
745000	29.564402	1	5.287853257965	0.307726476700	3.496948164400	
746000	28.313519	1	5.263030245612	0.311266312041	3.493133120219	
747000	29.006804	1	5.274433392748	0.293491156284	3.313023900211	
748000	27.661756	1	5.291941692611	0.224683453423	2.477962671300	
749000	30.700574	1	5.290267086625	0.670338398061	7.741907295635	
750000	29.587255	1	5.287219223273	0.309555707164	3.518944005915	
751000	30.518599	1	5.286698861926	0.478647477355	5.514803369965	
752000	29.143643	1	5.276844418794	0.294428545972	3.328493333478	
753000	29.599010	1	5.271912813813	0.372561044512	4.246468292644	
754000	27.315484	1	5.283217927194	0.216097586105	2.369615390003	
755000	28.663745	1	5.307529767108	0.306585376761	3.451896682846	
756000	28.972093	1	5.299371910753	0.287656272367	3.244499776608	
757000	28.881362	1	5.260079418849	0.495587828419	5.617597111888	
758000	30.072320	1	5.279231307927	0.388674573499	4.453018805942	
759000	29.565445	1	5.269772819280	0.396342623541	4.518431406436	
760000	30.543744	1	5.287773754837	0.491265900297	5.662089592678	
761000	26.846326	1	5.318650479078	0.266832637353	2.938461793359	
762000	28.681380	1	5.284330679209	0.257711005619	2.889017342385	
763000	29.620122	1	5.298833250955	0.342022220044	3.895420136654	
764000	29.170882	1	5.270895623381	0.326095831496	3.694591734444	
765000	30.075739	1	5.297266422132	0.406863877433	4.663167258160	
766000	28.174767	1	5.261346625368	0.315324913608	3.534533470364	
767000	29.339585	1	5.281265845797	0.296892912648	3.363686737645	
768000	27.538325	1	5.314887657641	0.279847099446	3.108173532571	
769000	30.317825	1	5.288599542912	0.411660050740	4.730017506387	
770000	30.474260	1	5.290212944144	0.467740562999	5.386295055069	
771000	29.061542	1	5.300117166694	0.296416498884	3.348649014300	
772000	28.561089	1	5.297852273813	0.261681959606	2.931361543722	
773000	30.192955	1	5.293869758456	0.404378571590	4.639959747349	
774000	29.750591	1	5.268012952638	0.518918079854	5.934303276481	
775000	30.180196	1	5.275165935035	0.475082369829	5.455028959082	
776000	30.518293	1	5.279346332564	0.575499086433	6.633475910787	
777000	30.692275	1	5.283838762118	0.658127310460	7.600154647068	
778000	29.866591	1	5.280059060299	0.350880572844	4.007585831193	
779000	29.971436	1	5.291953909642	0.355644867770	4.066951568417	
780000	27.743608	1	5.279675839976	0.229089827588	2.531158203221	
781000	29.819767	1	5.292669520886	0.338327129496	3.860577042489	
782000	29.514333	1	5.283973408539	0.305723544692	3.471982018546	
783000	28.839526	1	5.285279842473	0.264255073897	2.969617092274	
784000	30.221540	1	5.300090702655	0.528062269988	6.067694748464	
785000	29.120223	1	5.304985259517	0.330032186680	3.737961082120	
786000	29.610551	1	5.287241774797	0.311499897181	3.542291114995	
787000	28.462615	1	5.278022709453	0.255543845240	2.857428500925	
788000	28.592886	1	5.313824487454	0.378308317829	4.269025497020	
789000	30.325867	1	5.291612188610	0.424245596018	4.875914531168	
790000	30.267078	1	5.291893034780	0.410133379617	4.709955479117	
791000	30.628334	1	5.292205563740	0.610083396199	7.040368309971	
792000	29.399266	1	5.296112622903	0.307889943152	3.492958746489	
793000	30.627422	1	5.285172285094	0.553932686301	6.391491495800	
794000	29.335373	1	5.294437376111	0.298505693200	3.382201066482	
795000	30.308768	1	5.289177683083	0.410467761009	4.715799157612	
796000	28.895246	1	5.271916619240	0.296559611328	3.344613475615	
797000	29.635386	1	5.306543018793	0.463659135338	5.294336776576	
798000	25.165671	1	5.331890182038	0.292300052523	3.172016484654	
799000	29.238671	1	5.272652488917	0.320898261955	3.637262960263	
800000	28.615336	1	5.301316717228	0.273161901102	3.065637596027	
801000	29.746324	1	5.299946347880	0.368399261894	4.204815953012	
802000	30.311499	1	5.288170376047	0.409547370241	4.705284941634	
803000	29.166887	1	5.282004605806	0.284381891097	3.213083330353	
804000	29.081772	1	5.277787972400	0.287607065772	3.247576235696	
805000	29.578481	1	5.301755685457	0.359225317388	4.092064966443	
806000	30.094487	1	5.294054107989	0.384636439141	4.407356521444	
807000	30.256011	1	5.282171313769	0.409880533916	4.706508387640	
808000	30.140758	1	5.274115926697	0.484971822034	5.566771050651	
809000	29.692386	1	5.300573732692	0.365545227829	4.169635903164	
810000	27.164196	1	5.290961670247	0.212536633059	2.324583106878	
811000	29.383814	1	5.280815108261	0.301014740646	3.412907117862	
812000	30.184181	1	5.296207859848	0.423491829134	4.860270609400	
813000	30.185882	1	5.287336017321	0.382394294676	4.385486276339	
814000	29.690498	1	5.274154544910	0.364225661741	4.154347692182	
815000	27.763733	1	5.295997647596	0.230452169024	2.547466868175	
816000	29.228071	1	5.291514073568	0.286512875377	3.239775959460	
817000	28.952169	1	5.270645392294	0.307758803931	3.475570530104	
818000	29.265082	1	5.293471815168	0.291691605441	3.300960490393	
819000	30.113376	1	5.273531953868	0.489170220005	5.613575424341	
820000	29.084304	1	5.268317327696	0.338720251509	3.836414001832	
821000	28.510873	1	5.317901030020	0.584338309142	6.601455983485	
822000	30.130046	1	5.282854179296	0.380283556032	4.358612781288	
823000	29.547969	1	5.276286310999	0.331272809070	3.768549155624	
824000	29.854335	1	5.268613338046	0.560529010036	6.417839793665	
825000	27.410027	1	5.297752856887	0.222728585107	2.448805179821	
826000	30.131334	1	5.278089452656	0.411661354236	4.721162621466	
827000	29.764074	1	5.274090687999	0.376987864394	4.304573780443	
828000	23.673652	1	5.244713239841	0.212930759758	2.244363399740	
829000	30.336319	1	5.279382301249	0.460173527429	5.291484597075	
830000	27.512991	1	5.272102606823	0.232809771410	2.568004201353	
831000	28.706997	1	5.262047372247	0.372549389451	4.208253485672	
832000	29.500420	1	5.281314091077	0.309052832738	3.510015412713	
833000	29.210285	1	5.289486902887	0.283758348202	3.207290846045	
834000	28.238873	1	5.258771104926	0.359443551901	4.039478147849	
835000	29.494464	1	5.279301402558	0.313837692256	3.565138902099	
836000	29.658999	1	5.281734046918	0.322149424300	3.667311549224	
837000	28.342207	1	5.315849706387	0.377400464386	4.247917507760	
838000	29.898057	1	5.295467290667	0.359562046210	4.109198607078	
839000	29.749799	1	5.305067086870	0.459424782570	5.251817519977	
840000	29.578912	1	5.286957826825	0.308896809690	3.511016526776	
841000	30.127026	1	5.281631742327	0.384890343324	4.411737940175	
842000	28.353980	1	5.306401888281	0.278518560833	3.119038576008	
843000	30.200267	1	5.279072333590	0.419525840549	4.815265859257	
844000	29.157417	1	5.295779678268	0.289382663233	3.270630035949	
845000	29.598866	1	5.297253031322	0.330965671342	3.766948639164	
846000	29.942712	1	5.292220849872	0.352463829756	4.028985918208	
847000	30.042813	1	5.288124664816	0.359168249254	4.110660091974	
848000	28.723643	1	5.304772009181	0.294001265828	3.309316791264	
849000	29.770354	1	5.299377128446	0.367182622830	4.191806362871	
850000	29.576827	1	5.282418993319	0.313228970773	3.561085049100	
851000	29.521970	1	5.264564980739	0.616750162493	7.038992132489	
852000	29.874938	1	5.297270295317	0.367283467783	4.197401450728	
853000	30.405428	1	5.287754232572	0.435250200395	5.007090703804	
854000	30.405118	1	5.298541796160	0.637227000081	7.337495601793	
855000	30.046157	1	5.301723586585	0.482827665456	5.536820387165	
856000	30.343779	1	5.282302397057	0.433134587428	4.979539955456	
857000	29.338925	1	5.268983780917	0.366039960643	4.160452496809	
858000	29.920289	1	5.272907653370	0.429346792929	4.914788980153	
859000	29.131721	1	5.299529533838	0.299211109175	3.383319556043	
860000	29.455609	1	5.296246905671	0.313081218592	3.554986373549	
861000	29.097999	1	5.297315933064	0.289488481100	3.269865148517	
862000	30.464030	1	5.279033872382	0.537032049677	6.185994200026	
863000	29.276053	1	5.280049430175	0.294947389125	3.339002731623	
864000	28.780801	1	5.312253336780	0.380069372446	4.297229403673	
865000	29.407204	1	5.277735323708	0.311578576171	3.535873788922	
866000	30.546964	1	5.292114997008	0.527168783258	6.077193350645	
867000	27.967533	1	5.315706427988	0.321723212458	3.599935995887	
868000	28.245625	1	5.287625111738	0.240620807855	2.678401726730	
869000	29.990326	1	5.275029885522	0.413464546624	4.735251669860	
870000	24.984250	1	5.240519762023	0.318023896707	3.451317059153	
871000	28.614750	1	5.297164879983	0.262782469796	2.945714621665	
872000	28.412247	1	5.286858560474	0.246413752743	2.750248001226	
873000	29.945360	1	5.292413938196	0.353414308551	4.040086158474	
874000	29.482550	1	5.268100499913	0.409069462605	4.660700245923	
875000	29.335569	1	5.290803156143	0.292717591487	3.315220911545	
876000	28.068302	1	5.310877260293	0.285913343401	3.194647761907	
877000	29.777748	1	5.283780567291	0.329864213678	3.761047974030	
878000	30.585712	1	5.291776021535	0.552299082374	6.369947791738	
879000	29.222653	1	5.266159705749	0.389930022225	4.429412842736	
880000	28.765911	1	5.303353055369	0.289893124409	3.263433125366	
881000	30.521565	1	5.289045538517	0.483548848728	5.571629883067	
882000	30.213503	1	5.284757027619	0.390533701832	4.480863447203	
883000	30.353005	1	5.291092358707	0.429339340456	4.936133325188	
884000	30.107009	1	5.282960541801	0.375827426710	4.306079026302	
885000	28.578553	1	5.297767138205	0.262304460372	2.939088104641	
886000	27.957907	1	5.314621779474	0.308335370378	3.447089701452	
887000	28.933512	1	5.271365019886	0.302195201392	3.410856229748	
888000	29.974085	1	5.276095391815	0.396471402827	4.538560572376	
889000	28.502217	1	5.311863037831	0.331972300019	3.736751847256	
890000	30.016022	1	5.290520857005	0.358412207961	4.100801424534	
891000	29.452747	1	5.289050618693	0.299576551779	3.398657127783	
892000	28.894145	1	5.273451134935	0.289780496594	3.266419382360	
893000	30.252771	1	5.300578627904	0.585515610238	6.731170042440	
894000	28.204033	1	5.266722869721	0.278144267880	3.109941425537	
895000	29.508320	1	5.302826922183	0.359423519159	4.091444322936	
896000	29.690578	1	5.271288216165	0.398784924385	4.552222867756	
897000	29.825500	1	5.283664503453	0.335218017736	3.824833409313	
898000	29.668307	1	5.295084520226	0.329338468921	3.750795440988	
899000	30.041355	1	5.297950787918	0.406284677969	4.654871668877	
900000	28.907025	1	5.277067411793	0.278995684533	3.142312834548	
901000	29.196695	1	5.300655263719	0.309264798852	3.501616671965	
902000	30.527722	1	5.280622871665	0.545075157786	6.282830294066	
903000	29.487666	1	5.305247514516	0.387600308583	4.414508737412	
904000	30.429755	1	5.291856888307	0.461152718581	5.307766941962	
905000	30.317067	1	5.280044325060	0.444707759045	5.111890033386	
906000	29.492563	1	5.268686836297	0.399682202003	4.553449195169	
907000	29.488541	1	5.284920919519	0.302783418550	3.437036095543	
908000	30.131267	1	5.277797470850	0.414771442041	4.757057173299	
909000	28.749207	1	5.267793670368	0.309656309336	3.490183727706	
910000	30.204586	1	5.282278909027	0.397470778028	4.560665955910	
911000	30.145245	1	5.285514155603	0.376361067891	4.313913959866	
912000	29.099230	1	5.291552716760	0.278915610272	3.147589464542	
913000	30.209026	1	5.288605780985	0.387566924228	4.446348820163	
914000	30.303236	1	5.293846736346	0.434184734109	4.989642286985	
915000	29.106954	1	5.283501327920	0.279115512949	3.150153914125	
916000	30.180309	1	5.275946454939	0.457685312631	5.254516976470	
917000	26.686731	1	5.251436647565	0.299985114576	3.308571364441	
918000	30.561677	1	5.292431824684	0.544417527767	6.277371108663	
919000	29.818290	1	5.276238290680	0.366542079823	4.186445998487	
920000	29.073013	1	5.305303406331	0.327628931962	3.708546255371	
921000	29.504893	1	5.294059136640	0.310886245690	3.531384771574	
922000	30.349857	1	5.280650266092	0.449551510285	5.169529054077	
923000	29.804148	1	5.282670065233	0.334897844434	3.820301524428	
924000	28.047656	1	5.306596447926	0.263300276810	2.934482209319	
925000	28.700935	1	5.284031088196	0.258722720319	2.901323691538	
926000	29.650074	1	5.288190315137	0.315035918693	3.584662060674	
927000	28.289939	1	5.310595876014	0.299648317925	3.359365952485	
928000	28.234635	1	5.258475881800	0.364683545597	4.098863044649	
929000	29.273275	1	5.297600281902	0.302791499259	3.429590924593	
930000	30.303864	1	5.282924094924	0.417987721070	4.802507639539	
931000	30.291767	1	5.286128083258	0.405069739675	4.652572262107	
932000	30.570769	1	5.295916449167	0.738889520678	8.522948464907	
933000	28.430745	1	5.266370080771	0.294660287120	3.306983150591	
934000	29.768882	1	5.303689068751	0.427911720010	4.890817567344	
935000	29.707883	1	5.271670757019	0.396618086458	4.528090525965	
936000	29.045559	1	5.285870713276	0.274233157463	3.091637825928	
937000	28.643170	1	5.279039178694	0.261681803925	2.933844150346	
938000	29.673788	1	5.265722430427	0.680948092202	7.784129733297	
939000	30.222850	1	5.276093288159	0.472233234593	5.424518156884	
940000	28.684791	1	5.294230137594	0.261270022708	2.930337806906	
941000	30.088974	1	5.303127629567	0.595909843240	6.839590395860	
942000	29.440221	1	5.284080061019	0.299966560887	3.402737997407	
943000	30.452642	1	5.285156277066	0.454689813025	5.234277162793	
944000	30.540572	1	5.294300045379	0.574965233234	6.628792421675	
945000	29.484443	1	5.283764604005	0.303648210120	3.446903836978	
946000	26.351455	1	5.304893808392	0.207730788192	2.249278664110	
947000	27.821454	1	5.317977643679	0.338409823476	3.784068632816	
948000	29.855890	1	5.283929932052	0.338182150815	3.860313366778	
949000	28.385993	1	5.283940372770	0.246362782470	2.748907698418	
950000	29.994152	1	5.280984710791	0.365107317045	4.177306008003	
951000	29.659844	1	5.285959208232	0.316157520491	3.598003414805	
952000	30.220963	1	5.275357221793	0.489837035186	5.627321477400	
953000	29.467167	1	5.289616291619	0.300997985008	3.415617035067	
954000	30.017255	1	5.275184969382	0.418274653306	4.791986456105	
955000	27.615687	1	5.261473117495	0.274223439394	3.046408285861	
956000	29.710096	1	5.294229472163	0.330831008339	3.769645811196	
957000	28.854017	1	5.266057732736	0.335251190450	3.787710076792	
958000	30.484698	1	5.291036996256	0.478243744443	5.508261819629	
959000	29.884250	1	5.295941699942	0.360156565458	4.115492756454	
960000	29.096207	1	5.267871905648	0.344817955382	3.906889054066	
961000	25.505208	1	5.326218417840	0.254192442201	2.755991581039	
962000	27.826451	1	5.256853561048	0.336784215009	3.765815754094	
963000	30.046864	1	5.303441533229	0.573064691814	6.574263503072	
964000	28.509307	1	5.314720227154	0.382991104098	4.318720268898	
965000	30.549048	1	5.284420083613	0.503569890137	5.804619156410	
966000	28.600902	1	5.256658376361	0.675942661798	7.644364370228	
967000	29.618034	1	5.290445541544	0.313927893853	3.570669264762	
968000	29.526666	1	5.284226215241	0.306411289919	3.480380381729	
969000	29.095236	1	5.274589909303	0.299142753459	3.381270642244	
970000	26.773993	1	5.286185078544	0.204283838503	2.219488674237	
971000	28.647635	1	5.297789679927	0.265573425282	2.978991835418	
972000	29.361599	1	5.262994085219	0.627504784729	7.150372050197	
973000	29.612065	1	5.300319819580	0.351467345977	4.004041269915	
974000	29.081453	1	5.294886163350	0.282745935612	3.191346995939	
975000	29.356531	1	5.296059892572	0.304310607020	3.450068607281	
976000	27.819985	1	5.300577792449	0.238448869414	2.641469631075	
977000	30.370344	1	5.283983949759	0.431670656925	4.963946480816	
978000	28.296361	1	5.309996117491	0.295669816002	3.314011087059	
979000	30.159006	1	5.287230593517	0.377525250675	4.327980963390	
980000	30.145344	1	5.294267188614	0.396377965644	4.545319258477	
981000	27.899328	1	5.295858617838	0.234310954652	2.595785238998	
982000	29.438156	1	5.300100900258	0.329040439922	3.738605514320	
983000	29.776088	1	5.294569626393	0.339430119208	3.871619437445	
984000	27.624621	1	5.260826267865	0.278886811567	3.099964844977	
985000	25.778125	1	5.263142897675	0.207242619037	2.229980567858	
986000	26.768066	1	5.245911660004	0.527582261007	5.855900152218	
987000	29.858322	1	5.293774758118	0.346541424297	3.957092432821	
988000	27.470797	1	5.316399929903	0.287161312596	3.189348214713	
989000	29.732580	1	5.288204010507	0.322645775433	3.675800339965	
990000	28.912480	1	5.308484479291	0.340642610906	3.851773162937	
991000	30.499509	1	5.291766151864	0.492804862198	5.677360878972	
992000	29.155169	1	5.295622659756	0.288870518586	3.264631728548	
993000	29.842648	1	5.276057715832	0.371959899471	4.249992227561	
994000	27.977444	1	5.258784122475	0.325833968727	3.647080191139	
995000	28.414999	1	5.255781719082	0.574915939837	6.488614115201	
996000	30.395288	1	5.291636845046	0.446403215356	5.135504541420	
997000	29.940904	1	5.281825364878	0.354109227324	4.047939843971	
998000	29.888914	1	5.275101626242	0.389638282605	4.455903434478	
999000	30.589338	1	5.281767509237	0.572850605863	6.607603868682	
1000000	29.104803	1	5.264961980269	0.389575742000	4.420099057091	
1001000	30.394988	1	5.287711325916	0.431980060861	4.968754179820	
1002000	27.737637	1	5.293514950588	0.227626030845	2.514046213846	
1003000	25.773532	1	5.319399894375	0.228317502573	2.470583761853	
1004000	27.016969	1	5.250678926065	0.348270630467	3.864251609519	
1005000	29.450874	1	5.297372016901	0.316825748492	3.598082681869	
1006000	29.738669	1	5.293742222932	0.332362403255	3.788449465425	
1007000	24.997018	1	5.333680223252	0.307542830554	3.335684537295	
1008000	30.694487	1	5.285000450919	0.636292051922	7.347970697896	
1009000	28.232951	1	5.313959829069	0.327916020267	3.680307862062	
1010000	29.623086	1	5.291348465115	0.315611064134	3.590334331837	
