# Supplementary material for: Reply to: ‘Reconstructed evolutionary patterns from crocodile-line archosaurs demonstrate the impact of failure to log-transform body size data’
Source: Commun Biol. 2022 Feb 25;5:170. doi: 10.1038/s42003-022-03072-x (PMC8881626; doi:10.1038/s42003-022-03072-x)
Supplement: Supplementary file 4 — Supplementary Data 2 [file 42003_2022_3072_MOESM4_ESM.zip › simulations/log_files/OU/simulated_data_logged_9.txt.Log.txt]

Options:
Model:                           Continuous: Random Walk
Tree File Name:                  tree_simlation_9.nex
Data File Name:                  simulated_data_logged_9.txt
Log File Name:                   simulated_data_logged_9.txt.Log.txt
Save Initial Trees:              False
Save Trees:                      False
Summary:                         False
Seed:                            1619407973
Precision:                       64 bits
Cores:                           1
Analysis Type:                   MCMC
Sample Period:                   1000
Iterations:                      1010000
Burn in:                         10000
MCMC ML Start:                   False
Schedule File:                   simulated_data_logged_9.txt.Schedule.txt
Rate Dev:                        AutoTune
No of Rates:                     1
Test for trait correlation:      True
Kappa:                           Not in use
Delta:                           Not in use
Lambda:                          Not in use
OU:                              Estimate
Min Trans Taxa No:               10
RJ Local Kappa:                  False
RJ Local Lambda:                 False
RJ Local Delta:                  False
RJ Local OU:                     False
Restrictions:
    alpha-1                      None
Prior Information:
    Priors
        alpha-1 - uniform -100.00 100.00 
        OU - exp 1.00 
Tree Information
     Trees:                      1
     Taxa:                       200
     Sites:                      1
Iteration	Lh	Tree No	Alpha 1	Sigma^2 1 	OU	
11000	-4.120596	1	5.287829059510	0.273677520465	2.177551833555	
12000	-2.168744	1	5.284340211982	0.420769933409	3.473377592129	
13000	-1.971355	1	5.268068597596	0.668345550748	5.558942087039	
14000	-1.878929	1	5.273346588141	0.552888826342	4.596058757799	
15000	-3.123029	1	5.261624032327	0.344172853263	2.797915013876	
16000	-3.470987	1	5.302753134968	0.353278552776	2.864184099005	
17000	-2.077546	1	5.272932511268	0.450906899669	3.730520850197	
18000	-2.833616	1	5.268621136208	0.344448904601	2.808639123153	
19000	-3.291555	1	5.258949048636	0.342180941391	2.776298053262	
20000	-2.077983	1	5.280436900441	0.432973065599	3.579470571520	
21000	-1.908749	1	5.282568375630	0.498205015370	4.135205906317	
22000	-2.321151	1	5.268077850412	0.421088712712	3.470660032847	
23000	-2.441933	1	5.300414632212	0.842147070402	6.978375257523	
24000	-2.489566	1	5.258780582751	0.593479760035	4.906391960931	
25000	-2.510480	1	5.282000330242	0.363273025302	2.977188092212	
26000	-2.035347	1	5.290608165757	0.532802043654	4.420341560722	
27000	-3.110091	1	5.303235558351	0.405796204403	3.315052106959	
28000	-2.378191	1	5.272797911541	0.386188512047	3.174747779357	
29000	-2.814784	1	5.275691852948	0.334160676119	2.722284768083	
30000	-5.007315	1	5.238040486686	0.362626881423	2.896176369507	
31000	-2.775719	1	5.280786654935	0.336956938909	2.747029821111	
32000	-2.265101	1	5.287233371205	0.413223802417	3.406417911695	
33000	-3.558966	1	5.273266816469	0.291177132876	2.339094736468	
34000	-3.663841	1	5.310318978556	0.416396470545	3.384421669676	
35000	-3.676272	1	5.265941915731	0.293986687247	2.359957067369	
36000	-2.361412	1	5.270786509459	0.396324852537	3.260756710754	
37000	-2.103659	1	5.291421829361	0.508065517527	4.209808297099	
38000	-5.514344	1	5.319083200734	0.316042717813	2.497458462315	
39000	-2.660020	1	5.288665668418	0.361567314435	2.958220110566	
40000	-2.117615	1	5.283344863708	0.429166116014	3.545953643509	
41000	-4.057606	1	5.315673868122	0.462072338903	3.748247190480	
42000	-3.432940	1	5.308491674717	0.429780597375	3.503806094884	
43000	-3.164039	1	5.263902777054	0.330935405412	2.685254169636	
44000	-1.917408	1	5.285086499634	0.512878822423	4.258217558422	
45000	-2.020388	1	5.266915580968	0.656440304461	5.456629994478	
46000	-2.417481	1	5.296233174060	0.466621978490	3.849420258555	
47000	-4.255394	1	5.313080275467	0.367157150943	2.956354431805	
48000	-3.112324	1	5.295510728917	0.344720120330	2.802831176038	
49000	-3.038198	1	5.303008219841	0.416454592239	3.406616743920	
50000	-2.496462	1	5.270247837422	0.377525061235	3.097881983233	
51000	-3.162753	1	5.295811548944	0.341701297806	2.775968227308	
52000	-2.017116	1	5.274613640692	0.461210227149	3.819564926598	
53000	-2.263582	1	5.287897308219	0.417105886531	3.439166276876	
54000	-1.962682	1	5.268018930468	0.761463237750	6.338042491702	
55000	-2.311332	1	5.263743596567	0.487538761881	4.028986370006	
56000	-2.154671	1	5.283052523858	0.419859772874	3.466205974215	
57000	-1.914731	1	5.269422457962	0.717062390692	5.969781766755	
58000	-3.684179	1	5.245447040129	0.558682744882	4.560779476976	
59000	-2.975273	1	5.294413714973	0.352353854914	2.871106127645	
60000	-1.794705	1	5.282865084737	0.598247746222	4.980913069844	
61000	-2.568480	1	5.300591520903	0.520338272067	4.292531112702	
62000	-2.339032	1	5.291327500521	0.425165388504	3.504315514051	
63000	-2.652427	1	5.264734439724	0.383365322891	3.142076188314	
64000	-2.265155	1	5.289337470737	0.426106217583	3.514875511756	
65000	-3.298033	1	5.297501561664	0.338149193119	2.742217076208	
66000	-3.334357	1	5.282784282709	0.302185320994	2.437909472630	
67000	-4.025033	1	5.252276166170	0.318525405855	2.557454959890	
68000	-2.713614	1	5.297350239932	0.407229412238	3.340554424529	
69000	-3.523232	1	5.261395335162	0.313400380574	2.527709609515	
70000	-3.005188	1	5.269874612312	0.327153925942	2.657754014531	
71000	-3.734987	1	5.277800393167	0.282409664064	2.260568195259	
72000	-2.280102	1	5.296063778952	0.530902054436	4.393512151312	
73000	-3.040167	1	5.285750577306	0.322701260747	2.619170438575	
74000	-2.602484	1	5.298343206310	0.445852703930	3.668317051086	
75000	-1.845155	1	5.284527649296	0.561949200904	4.673720443854	
76000	-2.574854	1	5.296409509259	0.424872071093	3.493432106308	
77000	-2.343718	1	5.282563680163	0.385368619019	3.168953282294	
78000	-2.746038	1	5.265049208203	0.368267386150	3.012036014195	
79000	-2.331223	1	5.287336941738	0.401404353733	3.304574755426	
80000	-3.270612	1	5.268801539751	0.311191738207	2.515727753393	
81000	-2.117849	1	5.294079698432	0.595617019048	4.942701398043	
82000	-2.771502	1	5.255411102208	0.539657765417	4.444649583967	
83000	-3.192267	1	5.307964620848	0.496305751828	4.065981155485	
84000	-2.333473	1	5.266611787496	0.431821079404	3.560477046035	
85000	-2.230853	1	5.293331616706	0.484178207437	4.004084030783	
86000	-1.857075	1	5.286892865688	0.608232441845	5.061526542531	
87000	-2.552328	1	5.266774488990	0.385928034091	3.166887510733	
88000	-1.770750	1	5.283147693381	0.658305717771	5.485995518633	
89000	-3.095127	1	5.302719754257	0.401633497123	3.280749197537	
90000	-2.443499	1	5.286732863153	0.381647330485	3.134336601287	
91000	-2.018531	1	5.269422074099	0.522674825390	4.336102048372	
92000	-2.123917	1	5.280654156294	0.422230177591	3.487276473929	
93000	-3.375375	1	5.291070620162	0.311795206740	2.518068692625	
94000	-2.108052	1	5.271575043386	0.450947101453	3.729701476589	
95000	-3.142430	1	5.282611931604	0.312713522088	2.531975780640	
96000	-2.270160	1	5.276605075886	0.395235247532	3.254614828788	
97000	-3.447961	1	5.256281276361	0.343368941757	2.781772501462	
98000	-2.298222	1	5.276950189121	0.390283846299	3.211913157660	
99000	-2.430691	1	5.271418435315	0.382734168150	3.143914188752	
100000	-4.737627	1	5.275608036535	0.250910094423	1.970966156409	
101000	-2.841812	1	5.286131536437	0.338071365991	2.754561266255	
102000	-2.676169	1	5.265484530211	0.375173523874	3.072370556073	
103000	-3.309882	1	5.304455411670	0.388276882346	3.161991566280	
104000	-2.873450	1	5.303614356371	0.476136321796	3.911001092935	
105000	-3.535164	1	5.298633850960	0.325365140518	2.628105453163	
106000	-3.851613	1	5.310580355561	0.387619972451	3.138997600565	
107000	-2.979372	1	5.274674307899	0.322654559542	2.620434070604	
108000	-2.269986	1	5.295882558894	0.531297891703	4.397275110297	
109000	-1.796394	1	5.276444696320	0.596163661324	4.963335495184	
110000	-3.067788	1	5.258448360679	0.371619367279	3.030206343442	
111000	-4.011838	1	5.315663500701	0.479894786746	3.897041397442	
112000	-2.352467	1	5.270550566207	0.399002598020	3.283621056946	
113000	-2.917026	1	5.281587771996	0.326660708954	2.656021350203	
114000	-4.253464	1	5.309037546934	0.330457286791	2.651028976547	
115000	-2.412074	1	5.275859903404	0.375117460210	3.080249908102	
116000	-3.594064	1	5.303703216427	0.348280299112	2.818705334625	
117000	-4.429759	1	5.291385873411	0.267523130680	2.118412746793	
118000	-4.750102	1	5.240332807126	0.360847867830	2.889169843709	
119000	-2.024677	1	5.289211865433	0.509338889213	4.223870609132	
120000	-2.721195	1	5.262599117430	0.388602549935	3.183884649355	
121000	-2.816937	1	5.261879823887	0.379334019763	3.102900690880	
122000	-3.321008	1	5.296871575848	0.333527051623	2.702688443355	
123000	-3.583875	1	5.249961731397	0.392655754879	3.189602802328	
124000	-2.276811	1	5.274272193247	0.398640964917	3.283116137727	
125000	-2.513187	1	5.264078669777	0.414790384282	3.410956427496	
126000	-1.988501	1	5.267790209135	0.644377397566	5.357437691513	
127000	-4.748398	1	5.272853831444	0.251149451260	1.972767121884	
128000	-2.697955	1	5.284506460910	0.347701118801	2.840058937294	
129000	-2.502378	1	5.296614690012	0.446078861748	3.673953934026	
130000	-2.600458	1	5.272734319846	0.357804767927	2.928279064935	
131000	-3.606189	1	5.294284894036	0.306596239606	2.468181205554	
132000	-2.965800	1	5.260144725047	0.371642944531	3.033586194399	
133000	-3.473519	1	5.280296720860	0.294069416460	2.365699860275	
134000	-3.820431	1	5.246130120005	0.424299567736	3.444548200407	
135000	-3.123988	1	5.302127298018	0.389956106772	3.182086138914	
136000	-4.200775	1	5.310049135604	0.342272719426	2.751026098045	
137000	-3.682032	1	5.260373045520	0.306738210530	2.467417346959	
138000	-4.035423	1	5.242374241701	1.013888193945	8.271691681633	
139000	-3.145546	1	5.304072303965	0.411157373183	3.358642443813	
140000	-2.627401	1	5.260497396350	0.434250701883	3.570186916024	
141000	-2.692311	1	5.292098556630	0.371966277950	3.044857246423	
142000	-2.373737	1	5.284819381220	0.385810335989	3.171703134400	
143000	-2.460875	1	5.276549491568	0.368207176382	3.020382288283	
144000	-2.181612	1	5.281020720655	0.410524857800	3.386570307161	
145000	-3.966033	1	5.244444193077	0.434611231561	3.524765688894	
146000	-2.610113	1	5.257955652882	0.516886704035	4.261913812669	
147000	-1.892716	1	5.284257597924	0.519761319347	4.317138156224	
148000	-1.785243	1	5.281111831208	0.592429725725	4.932547086739	
149000	-3.504253	1	5.304820986896	0.366541691547	2.974182880599	
150000	-4.776355	1	5.304863224080	0.283230383408	2.242658087354	
151000	-4.737486	1	5.314602157096	0.335657316736	2.680886110908	
152000	-1.847760	1	5.286946936236	0.629376470275	5.239296311032	
153000	-2.152450	1	5.286937060361	0.437189245059	3.612251826846	
154000	-2.608326	1	5.281597599083	0.352556933775	2.883725170095	
155000	-2.243993	1	5.283584680774	0.403601311754	3.326051896245	
156000	-1.904797	1	5.287092906521	0.553913457445	4.603459313010	
157000	-2.324172	1	5.276003503199	0.387420140548	3.186899992256	
158000	-2.366833	1	5.264915849567	0.443120951449	3.654190503855	
159000	-2.255498	1	5.270094233741	0.421406079462	3.475658708091	
160000	-2.291156	1	5.277557317496	0.390868250432	3.217076753373	
161000	-2.544225	1	5.271103609466	0.368364337918	3.019117979419	
162000	-5.033752	1	5.297328626350	0.258121647022	2.025599508018	
163000	-3.137547	1	5.303766477507	0.408173311024	3.333985672632	
164000	-2.835177	1	5.283215238509	0.334245072808	2.722422064127	
165000	-2.053615	1	5.286710768357	0.465666074843	3.855636025441	
166000	-2.207775	1	5.278954153354	0.404494265677	3.334815984160	
167000	-2.681073	1	5.285614491873	0.351344565282	2.871324069991	
168000	-2.406321	1	5.295222792600	0.452874342275	3.734568985735	
169000	-3.392847	1	5.278475353240	0.297562611217	2.397296500466	
170000	-2.506084	1	5.299038601102	0.498180931614	4.110046603975	
171000	-2.687326	1	5.290189121471	0.364055819099	2.978366395981	
172000	-1.850410	1	5.287742285349	0.684537710158	5.701329250519	
173000	-2.381584	1	5.276280880616	0.378730788359	3.111717796745	
174000	-2.557610	1	5.289048387346	0.375030171880	3.074909297423	
175000	-2.998154	1	5.289841115143	0.334089583055	2.716509558747	
176000	-3.103286	1	5.275749275101	0.313911276476	2.543145839986	
177000	-2.008138	1	5.290325403578	0.546652001372	4.537755646781	
178000	-2.714863	1	5.276456220583	0.342069004845	2.791983269220	
179000	-2.868595	1	5.275808917147	0.329894754993	2.684709983643	
180000	-2.722307	1	5.264014689136	0.377756185426	3.092645184932	
181000	-2.265474	1	5.277258803022	0.395290601926	3.255238011488	
182000	-2.244221	1	5.282074861765	0.400432857123	3.299325511335	
183000	-3.274386	1	5.300094150276	0.354549303352	2.880673023976	
184000	-4.214960	1	5.293354262282	0.277666129406	2.209074126973	
185000	-2.251965	1	5.272224549209	0.410457662394	3.383569677230	
186000	-3.191604	1	5.262278953686	0.334906187737	2.717938683641	
187000	-3.776128	1	5.253495357807	0.331138235923	2.669927875713	
188000	-3.878690	1	5.313742803795	0.450611731363	3.660315602759	
189000	-2.268199	1	5.280066372257	0.394268551604	3.246525027257	
190000	-2.595294	1	5.284486839940	0.357771099649	2.928150805727	
191000	-4.263199	1	5.288409793061	0.269478104884	2.138733942977	
192000	-3.923757	1	5.243374123438	0.544179958519	4.430391859577	
193000	-2.368984	1	5.292269087913	0.426857570322	3.517470601288	
194000	-2.993277	1	5.277497634229	0.320403245766	2.601015369642	
195000	-3.913370	1	5.291363559128	0.286096371485	2.287470269863	
196000	-3.099477	1	5.280817807961	0.314179889972	2.545519557110	
197000	-3.039188	1	5.290326505591	0.332248613422	2.699821165020	
198000	-2.392739	1	5.259892847563	0.663462763691	5.494742492032	
199000	-2.068508	1	5.266352897359	0.595703084232	4.945881477165	
200000	-2.070596	1	5.291788435904	0.539790437547	4.477367856366	
201000	-2.054633	1	5.265953539884	0.694970591231	5.776820807404	
202000	-1.741151	1	5.278671546347	0.918508054998	7.666417550965	
203000	-3.865364	1	5.298240375044	0.304066980895	2.440205414157	
204000	-3.277624	1	5.259614721109	0.339832846438	2.756957097141	
205000	-2.320647	1	5.281106867861	0.386871738232	3.182387872635	
206000	-2.234195	1	5.274795521302	0.405035582316	3.338478933203	
207000	-1.841341	1	5.277028925356	0.539133807405	4.482237385603	
208000	-3.799348	1	5.313213970251	0.458134715931	3.725530774494	
209000	-3.357753	1	5.307563660610	0.427816416800	3.490143319879	
210000	-2.067653	1	5.289573082132	0.492808901672	4.083230464520	
211000	-2.706499	1	5.303826806193	0.637793861710	5.264142150697	
212000	-2.365994	1	5.282182013782	0.381605940170	3.136482552568	
213000	-2.816722	1	5.275157789250	0.334406377430	2.724306946596	
214000	-1.919841	1	5.279710586623	0.485453303863	4.027467315244	
215000	-2.627745	1	5.273635952286	0.353304167109	2.889457688618	
216000	-3.266327	1	5.290452274762	0.316972500795	2.564670515731	
217000	-2.161760	1	5.272075934568	0.431936161571	3.567684496946	
218000	-3.044126	1	5.282548981940	0.318756310540	2.585711286739	
219000	-2.507075	1	5.271958495031	0.370603606986	3.039168298941	
220000	-3.400306	1	5.292523269933	0.313785674184	2.534209058031	
221000	-2.645806	1	5.257727550147	0.502515508856	4.140423096175	
222000	-2.185165	1	5.269226758943	0.447613073054	3.698740247713	
223000	-4.961733	1	5.313190586650	0.310164887808	2.463058705239	
224000	-1.974411	1	5.291724184390	0.734181877417	6.109309010170	
225000	-3.550047	1	5.280344813063	0.290600440315	2.334431388273	
226000	-3.070623	1	5.259414682592	0.363432704681	2.961392697444	
227000	-2.855515	1	5.280727558926	0.330661992221	2.691562065546	
228000	-2.992773	1	5.292939359972	0.344500470338	2.804450843587	
229000	-5.421978	1	5.324270242786	0.391915842832	3.123943006110	
230000	-2.792111	1	5.295953724858	0.382464098996	3.130000281566	
231000	-3.205804	1	5.250918008348	0.491912483020	4.028930380940	
232000	-4.561872	1	5.254169245274	0.280852322405	2.227763577272	
233000	-2.337690	1	5.292684248873	0.438864480341	3.619516772408	
234000	-4.379957	1	5.239666885065	0.525558292022	4.257338315608	
235000	-3.140047	1	5.258454766011	0.362023799116	2.947447988242	
236000	-3.570360	1	5.309243231638	0.414604012793	3.372750756292	
237000	-3.304017	1	5.251778998732	0.420803692059	3.433627806769	
238000	-2.101595	1	5.277151768162	0.428306266312	3.539286956244	
239000	-2.117243	1	5.268407880611	0.484729940689	4.013335697573	
240000	-2.667106	1	5.294018273771	0.386564207594	3.168510366945	
241000	-1.945954	1	5.268517729882	0.725424487534	6.037833825887	
242000	-2.023312	1	5.278082677982	0.448216697238	3.709922218333	
243000	-1.983267	1	5.289448702703	0.542979066528	4.508078832023	
244000	-2.082969	1	5.291377253575	0.519505496569	4.306688122096	
245000	-2.104829	1	5.284178712131	0.435305844224	3.598141828565	
246000	-2.490878	1	5.263857996106	0.422538913317	3.476832577056	
247000	-2.913254	1	5.263278065353	0.357652169561	2.917559862811	
248000	-1.913012	1	5.273040091331	0.528793194581	4.392138237512	
249000	-3.103844	1	5.254674810570	0.412385872970	3.370340562011	
250000	-4.073123	1	5.248020769448	0.346453037550	2.789533312549	
251000	-3.306276	1	5.271978582503	0.304882007897	2.461447189336	
252000	-3.676696	1	5.249920397725	0.376733869785	3.053928436868	
253000	-4.201726	1	5.295321353125	0.281715789761	2.243571527827	
254000	-3.227156	1	5.287285089336	0.313246715817	2.534241943341	
255000	-2.853807	1	5.275587279002	0.331166768874	2.695877509303	
256000	-2.601715	1	5.264936776437	0.390091831781	3.200318739040	
257000	-1.951803	1	5.277820495649	0.473553508647	3.926029001223	
258000	-5.611319	1	5.266010795830	0.234704157863	1.815556409281	
259000	-2.845291	1	5.276438661181	0.331333959143	2.697529517441	
260000	-1.935916	1	5.290755457177	0.773878197584	6.443511662104	
261000	-3.150429	1	5.251723387857	0.482022417935	3.948970429195	
262000	-1.946348	1	5.279715544776	0.474128739636	3.931088409720	
263000	-2.839898	1	5.291682808283	0.353880948938	2.887995034696	
264000	-2.073506	1	5.277659860393	0.434637773804	3.593661468288	
265000	-3.343113	1	5.263810277353	0.317934542110	2.570731751819	
266000	-4.857441	1	5.235814928474	0.661993572451	5.348180023218	
267000	-1.979653	1	5.267586222472	0.762804247313	6.348166864943	
268000	-2.953152	1	5.293109157079	0.348755460043	2.841456379854	
269000	-2.957718	1	5.279118990937	0.322792330917	2.622190238501	
270000	-2.070113	1	5.292438572135	0.564401295586	4.683661527105	
271000	-2.498584	1	5.294610197244	0.421331459263	3.466418011534	
272000	-3.311391	1	5.309612115608	0.515773551717	4.222532390603	
273000	-2.462594	1	5.281090758447	0.367939583416	3.018069481136	
274000	-1.995860	1	5.269813426442	0.530400902664	4.401953980968	
275000	-2.595270	1	5.257185080087	0.607059691023	5.014245453823	
276000	-3.361549	1	5.268165077625	0.306882067841	2.476929368841	
277000	-3.415065	1	5.288324202451	0.304372895411	2.454340002963	
278000	-2.337167	1	5.284730835143	0.391079800112	3.217343821451	
279000	-2.862182	1	5.303301670991	0.471212191684	3.870368551223	
280000	-3.783714	1	5.263641493356	0.293024658481	2.349165671466	
281000	-2.455379	1	5.296906460363	0.466223212031	3.844597043132	
282000	-3.627802	1	5.313769790347	0.743277369905	6.083458401986	
283000	-2.062411	1	5.282471287678	0.440776091941	3.645784481046	
284000	-2.781154	1	5.304864288254	0.666253631872	5.496476166392	
285000	-2.326416	1	5.278234318727	0.385118654150	3.167406444942	
286000	-2.714858	1	5.257295053042	0.479870264294	3.948492912956	
287000	-2.284442	1	5.273658019594	0.399030781713	3.286146438695	
288000	-6.043182	1	5.281730523156	0.225170409048	1.726253117041	
289000	-3.909702	1	5.307703727373	0.349334713472	2.818316115750	
290000	-3.040985	1	5.267845590825	0.328874697882	2.671294505079	
291000	-2.541570	1	5.294576017118	0.412144386750	3.387739380946	
292000	-2.623656	1	5.284456313698	0.354798935063	2.902202478064	
293000	-1.935116	1	5.283804677862	0.492359783003	4.084943020183	
294000	-2.632967	1	5.264332780150	0.389377495021	3.193285403981	
295000	-5.956843	1	5.315031378320	0.273715462593	2.135692318237	
296000	-4.137856	1	5.316862771732	0.485531653980	3.938480327044	
297000	-4.234260	1	5.313343971258	0.373153393024	3.006762920985	
298000	-2.758383	1	5.280534005031	0.338251763393	2.758469251672	
299000	-5.162023	1	5.286055619247	0.243632168245	1.900351901284	
300000	-4.931216	1	5.269162725489	0.248059643075	1.942696334309	
301000	-3.810756	1	5.311719957989	0.414576478720	3.364242750002	
302000	-2.383110	1	5.271934434968	0.388193273643	3.191493241602	
303000	-3.667381	1	5.310126576739	0.411886596070	3.346825742495	
304000	-1.910336	1	5.272115215905	0.549028368010	4.562193232476	
305000	-3.856438	1	5.251717899450	0.336257150565	2.710550405154	
306000	-3.913880	1	5.313093593507	0.422846559406	3.429226699258	
307000	-2.896539	1	5.282146519501	0.328562960706	2.672672311538	
308000	-1.843297	1	5.285551509467	0.585367957145	4.870402742013	
309000	-2.214836	1	5.288787033493	0.434095945197	3.583929920491	
310000	-2.457434	1	5.299796757741	0.570121008061	4.713115998093	
311000	-2.295746	1	5.264036776895	0.488057792389	4.033974452416	
312000	-2.451628	1	5.277053627120	0.368943143312	3.026884042365	
313000	-4.263075	1	5.309297188214	0.331522051045	2.659646893023	
314000	-2.374972	1	5.279370014784	0.378171837330	3.107211168266	
315000	-2.242832	1	5.289615220991	0.433605524433	3.578781693040	
316000	-1.896826	1	5.271689010475	0.576169963916	4.790614681619	
317000	-2.396166	1	5.297224821161	0.499087436679	4.122216302975	
318000	-2.952300	1	5.301169070370	0.407493770257	3.334620958611	
319000	-3.142157	1	5.273926161608	0.312660738198	2.531536491444	
320000	-3.111201	1	5.260173876744	0.353487350365	2.876605831685	
321000	-1.896351	1	5.273575865567	0.533322596689	4.430931931617	
322000	-1.772863	1	5.275003315551	0.837526257657	6.986698830599	
323000	-4.274642	1	5.263236781388	0.273035551259	2.168560402560	
324000	-2.135456	1	5.264454765916	0.647983183411	5.379650580431	
325000	-1.918965	1	5.282399794269	0.492272941912	4.084881382889	
326000	-2.208059	1	5.278104609582	0.404733095503	3.336820540350	
327000	-4.701942	1	5.237064948509	0.549938051870	4.442700007783	
328000	-3.535354	1	5.268842615394	0.296536685765	2.385033174808	
329000	-2.989310	1	5.253251604804	0.501422773307	4.116942527142	
330000	-1.854083	1	5.274815386373	0.551401255643	4.584718092907	
331000	-3.025942	1	5.300831100124	0.391157806660	3.195355911850	
332000	-2.346826	1	5.278461574112	0.382095157783	3.141228919315	
333000	-3.088505	1	5.270364981207	0.320329328863	2.597811000111	
334000	-3.010427	1	5.265286366960	0.339048259021	2.757987622330	
335000	-2.445841	1	5.289774072303	0.394345523999	3.241269550970	
336000	-2.807822	1	5.256155926252	0.474358761332	3.898772049908	
337000	-2.454960	1	5.260672992116	0.502457372288	4.147951305259	
338000	-3.961753	1	5.243955954257	0.458752984006	3.724486932092	
339000	-2.751139	1	5.255170517158	0.599975879930	4.947481434615	
340000	-3.277914	1	5.308141179165	0.466278603620	3.813053683521	
341000	-2.784355	1	5.256094216295	0.489304037549	4.024428336600	
342000	-5.314832	1	5.254239636256	0.254275970001	1.987098524973	
343000	-2.709312	1	5.267818922868	0.359957800819	2.943148187992	
344000	-3.444613	1	5.270032466927	0.299638118664	2.413552305325	
345000	-2.958874	1	5.257986426704	0.393834223092	3.219987844264	
346000	-5.469193	1	5.233042336953	0.401070932217	3.197305284993	
347000	-2.624507	1	5.279762337703	0.349891673609	2.860727859956	
348000	-2.420545	1	5.260067922125	0.568527577386	4.701569111707	
349000	-2.246638	1	5.288410888941	0.423900271077	3.496971209234	
350000	-2.342253	1	5.266900527793	0.426559826104	3.515926286162	
351000	-4.915910	1	5.310826832107	0.300025896482	2.379752425959	
352000	-1.908777	1	5.284946462819	0.516671860495	4.290471768359	
353000	-3.119364	1	5.255980047822	0.389480368344	3.178254584712	
354000	-4.506758	1	5.247279376793	0.313667445582	2.504081662189	
355000	-3.028019	1	5.252761391693	0.503218048432	4.130260734162	
356000	-2.596791	1	5.278318391840	0.352458532554	2.883237376943	
357000	-2.267709	1	5.284974412012	0.403391325957	3.323474806154	
358000	-2.441243	1	5.293851787381	0.426116060214	3.508649462201	
359000	-1.760776	1	5.282476654918	0.669685250958	5.581961966010	
360000	-3.348416	1	5.250318896722	0.447921912103	3.657765607040	
361000	-1.800955	1	5.280957326955	0.570895251938	4.750952843049	
362000	-2.878327	1	5.268993091773	0.339386301096	2.764619881330	
363000	-2.857200	1	5.264148015330	0.359495494941	2.934770471473	
364000	-2.392742	1	5.271840156718	0.387015988487	3.181251538313	
365000	-2.255056	1	5.286592421353	0.412115798544	3.397433196141	
366000	-1.932532	1	5.281836615318	0.483766762452	4.012758014989	
367000	-2.814328	1	5.263907180129	0.365991998891	2.990770001647	
368000	-2.324851	1	5.279870660772	0.385395624778	3.169794709698	
369000	-2.088038	1	5.272696147506	0.449131576045	3.715180284661	
370000	-2.946201	1	5.257960762654	0.396527140220	3.242975046969	
371000	-3.766383	1	5.263833390313	0.293485439270	2.353486215343	
372000	-2.252889	1	5.277136508768	0.397540051464	3.274634326534	
373000	-2.886511	1	5.293327892672	0.356166801300	2.905857680287	
374000	-2.604494	1	5.296057588048	0.414555561507	3.405804430842	
375000	-3.538188	1	5.267832183972	0.297832872198	2.395922374211	
376000	-3.489682	1	5.250308186670	0.406237011384	3.305870044462	
377000	-4.651389	1	5.319689340927	0.427287740093	3.440007460034	
378000	-2.323646	1	5.281683868816	0.387067095650	3.183938379131	
379000	-4.198906	1	5.300780014550	0.295447458877	2.359286792753	
380000	-2.032261	1	5.273706473401	0.461205236905	3.818935026026	
381000	-3.096883	1	5.262949771638	0.340463475161	2.767438283203	
382000	-2.633695	1	5.291887829112	0.378354104998	3.100497243974	
383000	-3.077392	1	5.267944829610	0.325880680312	2.645009276188	
384000	-2.793494	1	5.290337274830	0.353460686367	2.885835834075	
385000	-2.324559	1	5.261823415322	0.555918801984	4.600745391044	
386000	-5.879106	1	5.306451099652	0.252253136070	1.958067739842	
387000	-1.814011	1	5.274218240867	0.622472658973	5.183177851188	
388000	-2.049614	1	5.275892302511	0.445225426485	3.683738321423	
389000	-1.897713	1	5.285880072653	0.536771822143	4.459844949355	
390000	-4.474468	1	5.320086426489	0.518818105415	4.198035086966	
391000	-3.446599	1	5.296999491017	0.324914046249	2.626733174194	
392000	-2.915317	1	5.256785694169	0.420949912030	3.448508607767	
393000	-2.770447	1	5.277783237297	0.336835842293	2.746156331900	
394000	-3.044922	1	5.278738734445	0.316992535203	2.570770949057	
395000	-3.663554	1	5.296623124377	0.310058527756	2.495869208970	
396000	-2.770454	1	5.304305678813	0.586774347978	4.836758843293	
397000	-2.529594	1	5.292842808183	0.399896412839	3.285189278257	
398000	-2.426416	1	5.276260379616	0.372787449172	3.060128989506	
399000	-3.272505	1	5.306046631257	0.417698521626	3.408843206503	
400000	-2.412292	1	5.285771738706	0.382964298213	3.146448951995	
401000	-3.479788	1	5.311690715482	0.543934302444	4.448292996605	
402000	-3.257778	1	5.263482198874	0.325075039285	2.633258245619	
403000	-1.980455	1	5.268219755281	0.621519344795	5.166512636314	
404000	-2.773408	1	5.272013308810	0.342117489319	2.790700767691	
405000	-2.567373	1	5.257251191933	0.758668367414	6.276464008600	
406000	-2.102635	1	5.269266030651	0.477986587167	3.957276049852	
407000	-3.426801	1	5.255598047956	0.350483178593	2.842059414508	
408000	-4.059434	1	5.291328689710	0.280267753419	2.234720066966	
409000	-3.692005	1	5.283647166589	0.286228212631	2.293943266004	
410000	-5.221625	1	5.244959390349	0.283998949866	2.238520455225	
411000	-1.811053	1	5.281703468278	0.564191060631	4.694161338184	
412000	-2.431942	1	5.269572482384	0.390107919005	3.206030325101	
413000	-5.490542	1	5.232243411975	0.434371753566	3.468404963740	
414000	-2.219315	1	5.290154439433	0.444655406074	3.672587083548	
415000	-3.072883	1	5.295488341061	0.348172114450	2.833031954616	
416000	-3.990855	1	5.278443963921	0.272921485314	2.174151848528	
417000	-2.817437	1	5.284409783893	0.337191992136	2.747827875766	
418000	-2.019192	1	5.282451850573	0.453460500493	3.754240795075	
419000	-2.695167	1	5.255680481208	0.652787235128	5.389348287512	
420000	-3.179504	1	5.262605572704	0.334589784119	2.715614797327	
421000	-5.298991	1	5.290339716755	0.243573484977	1.897028052154	
422000	-2.566496	1	5.298184043869	0.453742545230	3.735760287523	
423000	-3.292692	1	5.302251970229	0.368579347250	2.997742269881	
424000	-2.336464	1	5.284113944814	0.389585396776	3.204763193673	
425000	-2.354000	1	5.287957737760	0.400343077182	3.294863673294	
426000	-1.976629	1	5.282878005756	0.469714255537	3.892728870658	
427000	-2.824592	1	5.296286764531	0.380437967977	3.111933311038	
428000	-2.430508	1	5.291684300575	0.409102711622	3.366001904364	
429000	-2.609412	1	5.274227211068	0.354296980461	2.898390120515	
430000	-2.425635	1	5.283379192118	0.375494141850	3.082999569057	
431000	-3.379493	1	5.264991890489	0.312362413570	2.522748265217	
432000	-2.069126	1	5.272141678575	0.459553249382	3.803605714960	
433000	-2.376170	1	5.283741401830	0.382902233544	3.147092232915	
434000	-2.008981	1	5.272148841217	0.483886725755	4.010655859269	
435000	-3.093659	1	5.283781145695	0.316749118479	2.567405864104	
436000	-2.362335	1	5.265953911190	0.431302656756	3.555072610453	
437000	-2.275138	1	5.261802932347	0.663859185326	5.504554886917	
438000	-2.761378	1	5.292129261284	0.364023929534	2.975826226864	
439000	-2.798684	1	5.286708066594	0.342869783424	2.796322824464	
440000	-6.086477	1	5.236154947684	0.286259535709	2.236812562247	
441000	-2.503253	1	5.283431825882	0.366063481880	3.000970420367	
442000	-3.364091	1	5.293845085058	0.319676234001	2.584854606003	
443000	-3.261687	1	5.259090518385	0.344283420038	2.794830666614	
444000	-3.862784	1	5.310121457060	0.379687178714	3.072663991976	
445000	-4.357488	1	5.296876334846	0.278930467420	2.216396300944	
446000	-2.741604	1	5.281701921248	0.340423358629	2.777304417078	
447000	-2.498532	1	5.289821918649	0.386537559964	3.173770839710	
448000	-2.217987	1	5.286528559421	0.419425178174	3.460305548434	
449000	-3.013337	1	5.301061875046	0.395627948002	3.233214464983	
450000	-2.982755	1	5.302709890247	0.423622339355	3.468473951288	
451000	-3.374892	1	5.275248487529	0.298991829072	2.409849388808	
452000	-4.934293	1	5.312521309639	0.307865058546	2.444621958031	
453000	-1.949396	1	5.277091892475	0.476431116530	3.950344922350	
454000	-2.716645	1	5.264600505512	0.374803077779	3.067974504744	
455000	-2.338428	1	5.280952525058	0.384114745892	3.158544621739	
456000	-1.992951	1	5.268851459821	0.563963498195	4.683640897747	
457000	-2.123512	1	5.295042142745	0.729778759949	6.063416886609	
458000	-1.890595	1	5.281075057238	0.501926848230	4.167274391157	
459000	-2.282013	1	5.282134109664	0.394175787479	3.245283081653	
460000	-5.712137	1	5.279440652010	0.230410119594	1.777136513005	
461000	-2.669915	1	5.276175400266	0.346320647603	2.829218994527	
462000	-2.750511	1	5.273451663720	0.341868055440	2.789255166481	
463000	-4.638092	1	5.311314874739	0.318585959856	2.541642771095	
464000	-1.837597	1	5.285060382415	0.580970481282	4.833774516880	
465000	-2.147376	1	5.286916793627	0.438394606982	3.622585571546	
466000	-3.299443	1	5.251541306444	0.427916396683	3.493053656955	
467000	-2.705342	1	5.278323709102	0.342298472147	2.794197936053	
468000	-2.300485	1	5.277685101713	0.389317299151	3.203683565216	
469000	-2.221986	1	5.287136424812	0.421730164568	3.479577129925	
470000	-2.391051	1	5.272537438382	0.385014300391	3.164426340142	
471000	-6.331584	1	5.327482420344	0.336594320371	2.644473248631	
472000	-3.155832	1	5.306713339124	0.464781076566	3.805325178109	
473000	-1.962746	1	5.269376813258	0.579708699032	4.817097548888	
474000	-2.424473	1	5.282848062763	0.374749058443	3.076748064263	
475000	-2.059437	1	5.283606842786	0.445398872503	3.684830652987	
476000	-2.446038	1	5.285653626378	0.378001774864	3.103508839455	
477000	-2.331709	1	5.280083514339	0.384487089142	3.161904744240	
478000	-3.869105	1	5.297770432272	0.302441539037	2.426426356198	
479000	-2.144577	1	5.295432021262	0.716542466618	5.951671102891	
480000	-2.492290	1	5.279529846466	0.363649920472	2.980929152336	
481000	-3.344336	1	5.290254589488	0.311841735263	2.519278732326	
482000	-2.379838	1	5.279655183297	0.377583930193	3.102093341661	
483000	-4.484440	1	5.319805433481	0.491019884065	3.969681127100	
484000	-2.405455	1	5.275844842623	0.376016932409	3.088051854496	
485000	-1.837934	1	5.285098282759	0.581398785788	4.837353022647	
486000	-2.311080	1	5.285847071371	0.398845743902	3.283690557372	
487000	-3.209510	1	5.262040848620	0.334374689243	2.712957815415	
488000	-2.302796	1	5.262534113361	0.537001694084	4.443540408331	
489000	-2.043120	1	5.267242946112	0.577204092389	4.792211525834	
490000	-2.955183	1	5.300488912332	0.398847020155	3.262113038291	
491000	-2.151859	1	5.285953258801	0.431671635757	3.565816985670	
492000	-4.301241	1	5.248718329796	0.319559302469	2.558732598858	
493000	-3.279564	1	5.250509630668	0.470734933517	3.850026039933	
494000	-3.693864	1	5.273623763709	0.285080666277	2.284181117774	
495000	-2.705046	1	5.263992978886	0.380451394769	3.115870000999	
496000	-3.265899	1	5.273447323575	0.305821782627	2.470441128257	
497000	-3.382505	1	5.269394273984	0.303793957679	2.450282794695	
498000	-1.998351	1	5.270136681849	0.520973737644	4.322705482029	
499000	-1.957195	1	5.268233335290	0.903186586158	7.521962793779	
500000	-2.798191	1	5.282570073268	0.336511129987	2.742622183219	
501000	-2.504892	1	5.293377961448	0.408495871478	3.358341278004	
502000	-2.561091	1	5.264658836299	0.399465251808	3.280504525068	
503000	-2.100443	1	5.280709559135	0.427724798357	3.534428174141	
504000	-1.880529	1	5.282255575418	0.512353484121	4.255390414140	
505000	-2.137818	1	5.266144874386	0.526570405448	4.363530189898	
506000	-4.280909	1	5.249752437780	0.314540181967	2.517305199937	
507000	-2.481854	1	5.270924812888	0.377122391613	3.094951254068	
508000	-2.402731	1	5.285052018012	0.382279645660	3.140982761418	
509000	-2.788377	1	5.263386547952	0.372593187485	3.047123703846	
510000	-2.378188	1	5.298986339654	0.609536339687	5.045892352297	
511000	-6.739478	1	5.335432467370	0.846223433081	6.716399260851	
512000	-3.837067	1	5.297726823098	0.303974012455	2.440146994043	
513000	-5.560524	1	5.249684175082	0.256171176559	1.997770686285	
514000	-3.554158	1	5.307838366279	0.394314793818	3.204400212334	
515000	-2.374717	1	5.263960051621	0.455574315705	3.758425880779	
516000	-2.620255	1	5.300980698525	0.505158780889	4.163568441637	
517000	-2.477790	1	5.281749715372	0.366760551077	3.007643192640	
518000	-3.164529	1	5.258066958988	0.361996260845	2.946472927099	
519000	-4.139463	1	5.281720642925	0.268756152050	2.135439866443	
520000	-6.098440	1	5.312052268143	0.259651532241	2.015304531053	
521000	-1.966582	1	5.283308270207	0.475609119324	3.942738911257	
522000	-3.679563	1	5.289589946650	0.293394555356	2.354870803342	
523000	-3.538850	1	5.310521274572	0.453660163764	3.698297360826	
524000	-2.135173	1	5.268411541639	0.476399069746	3.942633380431	
525000	-3.097603	1	5.290905770193	0.329483018824	2.674855655583	
526000	-2.638395	1	5.282734671076	0.350797953140	2.867973227848	
527000	-2.991578	1	5.253235322689	0.500782413157	4.111519183464	
528000	-1.816654	1	5.279807574852	0.551540508809	4.587621975805	
529000	-4.325814	1	5.247332003550	0.327687512068	2.625933789513	
530000	-1.899827	1	5.270894891187	0.605267947487	5.034494794270	
531000	-2.328305	1	5.289050492533	0.410894528174	3.384608672982	
532000	-2.143645	1	5.292565481661	0.511453520062	4.236521534339	
533000	-2.488745	1	5.263798613100	0.423784348781	3.487368399278	
534000	-4.795631	1	5.294828762545	0.261112925833	2.056069125940	
535000	-3.356107	1	5.274606476466	0.300247922196	2.420958268567	
536000	-4.489666	1	5.314073415634	0.352937750804	2.831353358226	
537000	-3.289694	1	5.259243078142	0.340710513078	2.763991165143	
538000	-1.849519	1	5.280540365880	0.525936152391	4.370942233139	
539000	-2.256618	1	5.281707225620	0.397748884399	3.276270759911	
540000	-2.592642	1	5.295097816449	0.407315063694	3.345410003509	
541000	-3.557419	1	5.312203062808	0.523887312744	4.279118510986	
542000	-2.838255	1	5.288630241945	0.344047817331	2.805119619981	
543000	-2.090629	1	5.277079555764	0.431143642118	3.563594412682	
544000	-2.386188	1	5.269548891763	0.398026634448	3.274266299089	
545000	-5.523403	1	5.276166605429	0.233664683157	1.808484186603	
546000	-2.437708	1	5.259706176874	0.577314793200	4.774092094285	
547000	-3.854904	1	5.259436517793	0.299698611863	2.403683220139	
548000	-2.615233	1	5.261663729002	0.419803078462	3.449469112350	
549000	-2.401579	1	5.282466726374	0.377164139926	3.097857630739	
550000	-2.633520	1	5.300218448399	0.475089300183	3.911787025843	
551000	-2.658255	1	5.293583065197	0.384950070601	3.155220592023	
552000	-3.114485	1	5.303875521283	0.414295372923	3.385926421086	
553000	-2.327179	1	5.278202687950	0.385017302523	3.166526339557	
554000	-9.192424	1	5.211271827260	0.350811621195	2.679797886801	
555000	-2.665145	1	5.303220721048	0.624070591184	5.152217733082	
556000	-2.878050	1	5.260103792280	0.385186384642	3.150094207235	
557000	-4.263897	1	5.242456484658	0.409648836219	3.307973106837	
558000	-2.532095	1	5.276109998003	0.360345454365	2.951805170733	
559000	-2.315002	1	5.272005665448	0.399348457059	3.287796086626	
560000	-3.795868	1	5.306427256515	0.349751646471	2.825121123357	
561000	-1.754126	1	5.279236649101	0.650941303119	5.425149182262	
562000	-1.959632	1	5.268142232317	0.730368629475	6.078338272871	
563000	-2.136647	1	5.272685288028	0.435062946970	3.594930061761	
564000	-3.713053	1	5.308327775815	0.377468467901	3.058908986284	
565000	-2.434057	1	5.271957385842	0.380471739546	3.124725849836	
566000	-2.134506	1	5.280343391013	0.419606637900	3.464785698453	
567000	-2.735383	1	5.260926211062	0.402399389640	3.299282901808	
568000	-3.445084	1	5.253125738321	0.371317423225	3.015937907501	
569000	-3.523622	1	5.248326193003	0.452549236404	3.689651668053	
570000	-3.175462	1	5.294614560345	0.335713843782	2.725196897518	
571000	-2.239642	1	5.272510804569	0.411730347177	3.394720511116	
572000	-2.220899	1	5.295935610062	0.580846431529	4.814081126908	
573000	-3.004807	1	5.275353312662	0.320454587981	2.601137137054	
574000	-3.090123	1	5.255560852162	0.400840466041	3.274283859040	
575000	-4.136164	1	5.281564697689	0.268802059575	2.135904065952	
576000	-2.463105	1	5.286171973452	0.377230022594	3.096455434133	
577000	-2.834725	1	5.300209268886	0.417934397545	3.426098895883	
578000	-3.638565	1	5.257572276242	0.320093718209	2.580977463375	
579000	-3.255667	1	5.296377461344	0.336525725536	2.729762330985	
580000	-3.330499	1	5.255039430076	0.367119229092	2.984348899456	
581000	-1.870947	1	5.280972101293	0.512952769918	4.260842758765	
582000	-2.388565	1	5.265170227643	0.433388994049	3.571650359891	
583000	-7.077463	1	5.302251542002	0.222223618443	1.681758018802	
584000	-3.527842	1	5.297799689450	0.322494834568	2.604163978105	
585000	-2.270714	1	5.263247784022	0.531394345459	4.398050104326	
586000	-2.402954	1	5.269938778409	0.393152528382	3.232642076053	
587000	-2.998225	1	5.269147070115	0.329166405655	2.674945651053	
588000	-3.736372	1	5.260958876522	0.301870779128	2.424996572799	
589000	-2.099415	1	5.281065251682	0.428413934890	3.540273026837	
590000	-2.751347	1	5.294837365992	0.380255621095	3.112742278192	
591000	-1.789618	1	5.282091204382	0.595141377650	4.955093150329	
592000	-2.579007	1	5.266691332350	0.382304765055	3.135514869901	
593000	-3.005914	1	5.282033590339	0.320854698766	2.604491003113	
594000	-2.815505	1	5.254417037210	0.591146582484	4.870900373810	
595000	-3.947083	1	5.270384131189	0.277107711018	2.210635580048	
596000	-5.912146	1	5.313249571919	0.269010815228	2.097512777382	
597000	-2.336573	1	5.287756364720	0.402412548695	3.312888106960	
598000	-2.510720	1	5.261917809009	0.445271543737	3.666873119842	
599000	-2.019283	1	5.268411847576	0.552185897221	4.583652944263	
600000	-4.492830	1	5.251287957737	0.293971020712	2.339614395594	
601000	-2.250370	1	5.272498286262	0.409598683978	3.376386541687	
602000	-3.050051	1	5.282349804542	0.318216551770	2.580986751902	
603000	-2.594498	1	5.275121204901	0.354688794902	2.902145877083	
604000	-5.184149	1	5.233544898310	0.566529067602	4.555929519210	
605000	-2.295352	1	5.265482906864	0.458703646033	3.787735552184	
606000	-2.691607	1	5.292090795674	0.372013835614	3.045279782084	
607000	-2.442196	1	5.268726182799	0.392726456110	3.227753326451	
608000	-2.227129	1	5.271899419563	0.417256359066	3.441714437605	
609000	-2.079115	1	5.273161994293	0.448950788433	3.713995755216	
610000	-2.272792	1	5.296518886499	0.557775388655	4.618679062586	
611000	-2.505806	1	5.296350153950	0.441126029060	3.632292082360	
612000	-3.119584	1	5.285011258666	0.316535382375	2.564904505734	
613000	-3.029760	1	5.276903926327	0.318134245011	2.580836646959	
614000	-3.198393	1	5.264434635255	0.326452785077	2.646506612991	
615000	-3.681035	1	5.303935004977	0.342095422704	2.764401120386	
616000	-3.930207	1	5.301392900712	0.311613024912	2.501972222737	
617000	-4.016003	1	5.312977482489	0.400036632772	3.236712633676	
618000	-1.812252	1	5.286437331409	0.729598980805	6.080899996878	
619000	-3.702856	1	5.273381522931	0.284828893499	2.281831851739	
620000	-2.316633	1	5.272570489989	0.396945158566	3.267482268392	
621000	-5.321794	1	5.287294557870	0.240904006463	1.873947027604	
622000	-2.042442	1	5.290471567345	0.524334992055	4.348984699076	
623000	-1.988074	1	5.291426313605	0.626123547297	5.204665135828	
624000	-4.043312	1	5.300224831275	0.301249701433	2.411973873577	
625000	-4.914919	1	5.237016699717	0.409426591914	3.284176398246	
626000	-3.984621	1	5.254278498310	0.311100669357	2.496247391423	
627000	-4.099368	1	5.245655412610	0.373318799679	3.012315677161	
628000	-2.708435	1	5.264755840886	0.374997557989	3.069870448208	
629000	-6.113102	1	5.331884614424	0.630672622691	5.029336488495	
630000	-4.546803	1	5.312781926439	0.335715185830	2.686683667102	
631000	-2.852799	1	5.282542361764	0.332186283989	2.704524344316	
632000	-1.798617	1	5.278473284432	0.572978032308	4.768557817789	
633000	-3.873183	1	5.273427515072	0.278029178171	2.220177536327	
634000	-2.722152	1	5.301457358453	0.473394232863	3.894107833197	
635000	-5.088237	1	5.288603767933	0.246981841026	1.930269150751	
636000	-1.809927	1	5.274625081777	0.616212459152	5.130879816655	
637000	-2.054089	1	5.282063986837	0.442020361847	3.656575080711	
638000	-2.542394	1	5.269149443365	0.375511163938	3.079445124260	
639000	-2.449688	1	5.274025729171	0.373138162084	3.062356637852	
640000	-2.367432	1	5.270241531525	0.397827774627	3.273219700945	
641000	-1.746537	1	5.278272469109	0.694460893229	5.790468169041	
642000	-2.829046	1	5.262165048803	0.375384559216	3.069319275782	
643000	-3.186407	1	5.273243486546	0.310563141037	2.512626169961	
644000	-2.572527	1	5.267341124627	0.379703453216	3.113813740481	
645000	-3.573740	1	5.264201158344	0.302744099006	2.436512539978	
646000	-2.640871	1	5.260628026180	0.428304086828	3.519854551004	
647000	-2.979885	1	5.264443356927	0.345140029339	2.810214303288	
648000	-2.190433	1	5.296251975086	0.892791447854	7.417834500819	
649000	-2.653626	1	5.292820615126	0.380890812762	3.121214380197	
650000	-1.838085	1	5.282084909846	0.541337690010	4.500905523075	
651000	-3.068325	1	5.305266967866	0.453418855028	3.714037098821	
652000	-2.081123	1	5.273400607258	0.446905647771	3.696703215968	
653000	-2.517570	1	5.283642024534	0.364767542294	2.989588504893	
654000	-1.959362	1	5.274088705769	0.488693792063	4.053109061180	
655000	-3.191029	1	5.306263980241	0.441695320467	3.611767472646	
656000	-2.174242	1	5.267378164258	0.475969338959	3.937461312190	
657000	-2.299394	1	5.261901557477	0.584572279099	4.841399822224	
658000	-2.387687	1	5.278927325398	0.376425398122	3.092063981297	
659000	-3.515662	1	5.281902667200	0.292817530330	2.354053456403	
660000	-2.299741	1	5.290850993900	0.430172783155	3.547840283372	
661000	-2.463231	1	5.271678953138	0.377232070850	3.096468703124	
662000	-2.846694	1	5.267571901717	0.346407521098	2.824783047379	
663000	-2.259931	1	5.272246695523	0.408755720603	3.368953399105	
664000	-2.628184	1	5.270725845654	0.359538143067	2.942070176829	
665000	-2.250783	1	5.281188179958	0.398084653072	3.279298770025	
666000	-2.717551	1	5.257788902405	0.462798786399	3.805745640777	
667000	-2.715817	1	5.296962327819	0.402889308929	3.304056085636	
668000	-3.714661	1	5.260688849797	0.303871124478	2.442414237301	
669000	-1.988414	1	5.273037856591	0.484348418323	4.015375480702	
670000	-2.440195	1	5.259460526925	0.602042070154	4.980247624331	
671000	-3.460254	1	5.296414489904	0.321823914566	2.600349922905	
672000	-3.912822	1	5.254218542568	0.316303587909	2.541809585474	
673000	-2.485560	1	5.295167821515	0.430588374861	3.544612624413	
674000	-2.804175	1	5.258513982596	0.419643894017	3.441486725709	
675000	-2.510198	1	5.295525366176	0.429041710113	3.530740896743	
676000	-4.051818	1	5.252805595941	0.313745224368	2.516674644234	
677000	-3.290294	1	5.250737067339	0.456212779457	3.728892819365	
678000	-2.519938	1	5.278761297043	0.360467983687	2.953210059046	
679000	-3.116735	1	5.262125114709	0.342343943984	2.782702342212	
680000	-3.002287	1	5.307370015242	0.929477844869	7.660742058018	
681000	-3.192171	1	5.305288409145	0.421508394795	3.443431745355	
682000	-2.561402	1	5.294781252486	0.410242483777	3.371075738827	
683000	-3.513133	1	5.283350000400	0.293853846438	2.362889067486	
684000	-2.685399	1	5.272700476773	0.349121624842	2.852425331037	
685000	-2.027889	1	5.270322016542	0.498872685496	4.135825541374	
686000	-3.816692	1	5.313516520650	0.463349998340	3.768009505318	
687000	-2.905667	1	5.294416484715	0.359407795030	2.932565650171	
688000	-3.067171	1	5.273082677165	0.318164754864	2.580088023295	
689000	-2.696973	1	5.303147062309	0.566097495313	4.668234030882	
690000	-3.410496	1	5.268104245414	0.304210281923	2.453083064119	
691000	-2.412240	1	5.261280550098	0.506835940105	4.186384601236	
692000	-3.195231	1	5.266615377242	0.320580024877	2.597039687093	
693000	-2.076260	1	5.284529084821	0.444565156033	3.677179634852	
694000	-2.209904	1	5.267221777439	0.463751037732	3.833432555542	
695000	-3.085624	1	5.278217168933	0.314425314658	2.547964326853	
696000	-2.978551	1	5.294712624351	0.353447527201	2.880214784374	
697000	-2.890794	1	5.270165397105	0.335595398162	2.732256532017	
698000	-2.666370	1	5.259890639473	0.433495929026	3.562445409246	
699000	-2.049833	1	5.286597909682	0.466085248477	3.859310437388	
700000	-2.595605	1	5.302577911947	0.710431440343	5.873979007687	
701000	-2.326753	1	5.293833922429	0.456856395089	3.771021729510	
702000	-3.951592	1	5.298606588038	0.300761555065	2.410189924297	
703000	-1.931386	1	5.280523051212	0.481092192704	3.990297730597	
704000	-2.036298	1	5.269151378632	0.516428589953	4.282895487333	
705000	-2.715566	1	5.259014490035	0.435070375583	3.573843186325	
706000	-3.099309	1	5.251200987801	1.322569824158	10.894195279744	
707000	-2.307786	1	5.287661482957	0.407157585040	3.353843784883	
708000	-3.676210	1	5.288969675797	0.292610307187	2.348324441681	
709000	-2.053252	1	5.273584171981	0.454718102661	3.763526410574	
710000	-4.040118	1	5.255250674366	0.303496738040	2.430944315827	
711000	-2.714369	1	5.294274121812	0.381582600987	3.125086303714	
712000	-3.262326	1	5.303472898499	0.384167065616	3.129166633682	
713000	-2.850370	1	5.280616133779	0.330995039933	2.694521840135	
714000	-2.235937	1	5.266637897064	0.462647865493	3.823153732689	
715000	-2.312662	1	5.266398774926	0.440132301961	3.631094261041	
716000	-2.529925	1	5.300401039875	0.538983426149	4.449889771227	
717000	-3.650977	1	5.253716506177	0.341231146157	2.758022343493	
718000	-3.138661	1	5.274497908943	0.312457847138	2.529912582811	
719000	-2.560928	1	5.272920174000	0.361826839273	2.963434066667	
720000	-4.903186	1	5.239409842590	0.354146500131	2.829256687168	
721000	-5.397956	1	5.233420838296	0.406914829471	3.247436712879	
722000	-2.262042	1	5.275553806514	0.398298333350	3.280722917231	
723000	-2.899576	1	5.261371958251	0.371363904672	3.033308802825	
724000	-2.236868	1	5.293299595984	0.480997266259	3.977151544435	
725000	-2.027298	1	5.292727159006	0.663143714744	5.512314065689	
726000	-3.748951	1	5.273420515022	0.282909431346	2.264467259822	
727000	-2.834854	1	5.304880865382	0.564055055762	4.644756010055	
728000	-3.483160	1	5.259897401163	0.321574589878	2.597630572166	
729000	-3.912576	1	5.253605448047	0.319515657359	2.568764424286	
730000	-2.480243	1	5.294584858315	0.425122574919	3.498910334402	
731000	-3.156332	1	5.300982214597	0.374409031641	3.050831221580	
732000	-3.550084	1	5.295870166488	0.314333751665	2.534863964867	
733000	-2.700596	1	5.268274287280	0.359245163339	2.937403399778	
734000	-3.469454	1	5.263112275510	0.311655967958	2.514418976065	
735000	-3.044022	1	5.289654622173	0.330138819740	2.681881089800	
736000	-3.146532	1	5.250511263306	0.622301988585	5.112652048993	
737000	-2.090230	1	5.283204861442	0.435557747867	3.600799266989	
738000	-2.814975	1	5.256064176260	0.474171077435	3.896922380320	
739000	-2.880306	1	5.282879767535	0.330430636754	2.688913426346	
740000	-2.173009	1	5.286220876444	0.427970211015	3.533880062083	
741000	-2.715333	1	5.280222358604	0.341764032268	2.789392233956	
742000	-4.522580	1	5.245235486927	0.327749512878	2.621076083602	
743000	-2.180020	1	5.271212985902	0.432604503936	3.572646947776	
744000	-2.142704	1	5.269228334014	0.462172590881	3.822782740080	
745000	-4.340887	1	5.297325898054	0.280500589690	2.230024568330	
746000	-2.019979	1	5.290199373152	0.533602049095	4.427741106073	
747000	-2.196501	1	5.270226840550	0.435347661693	3.595134002040	
748000	-1.785930	1	5.282378652833	0.604996589736	5.037999918234	
749000	-1.954694	1	5.291086336430	0.695262105703	5.785065841375	
750000	-2.119994	1	5.284498303040	0.432760843504	3.576150524948	
751000	-5.915531	1	5.329610867328	0.463029348150	3.685803280449	
752000	-1.835207	1	5.276845687176	0.545806032725	4.538583660888	
753000	-3.587342	1	5.257962653271	0.322118611296	2.599386589121	
754000	-2.758741	1	5.294047690848	0.374334376545	3.062703558560	
755000	-1.836110	1	5.276809468369	0.545288984043	4.534197829243	
756000	-2.146189	1	5.275596984731	0.421132357840	3.477231887736	
757000	-1.936715	1	5.290730709503	0.853904752111	7.112017452814	
758000	-1.995867	1	5.278783954509	0.456262182704	3.778727045537	
759000	-3.020406	1	5.282243117435	0.320056234515	2.597345610618	
760000	-2.111075	1	5.269351969960	0.473125524956	3.916088611496	
761000	-3.005091	1	5.306158834981	0.512488122250	4.208328268126	
762000	-4.797564	1	5.317625441393	0.362282807200	2.899611583128	
763000	-2.381555	1	5.285617721589	0.386936959711	3.180950186069	
764000	-4.591961	1	5.300831960703	0.279148169366	2.212719352415	
765000	-4.716962	1	5.300459967856	0.273763486435	2.164500151503	
766000	-2.431851	1	5.281656505642	0.372236708638	3.055308865050	
767000	-3.064784	1	5.253985006085	0.438152257653	3.586858438706	
768000	-2.042047	1	5.292863070227	0.636444334712	5.288188658184	
769000	-4.049351	1	5.255825868086	0.300785379577	2.407916769037	
770000	-3.504682	1	5.256087822244	0.339118447940	2.744480824372	
771000	-2.945904	1	5.267599606270	0.337276086615	2.744879736461	
772000	-2.634943	1	5.256365642298	0.714618488789	5.906435890379	
773000	-3.488974	1	5.285183919683	0.296591663974	2.386661739026	
774000	-2.191345	1	5.291955111368	0.476422997472	3.940586818493	
775000	-2.410272	1	5.298454259235	0.535341247273	4.424836884112	
776000	-3.401386	1	5.251697158457	0.399203214326	3.250207311080	
777000	-2.270493	1	5.264037191752	0.502335188387	4.154687400606	
778000	-2.043439	1	5.289025159173	0.496210745640	4.112812994359	
779000	-2.073636	1	5.284375754415	0.444599958629	3.677570907588	
780000	-5.444460	1	5.232698335047	0.426279962160	3.404028785302	
781000	-2.043329	1	5.273220212670	0.460532323205	3.812842750307	
782000	-2.454988	1	5.294700424423	0.432397892021	3.560911661670	
783000	-2.640737	1	5.298803068407	0.442968553947	3.642735539823	
784000	-2.202973	1	5.263945278932	0.564233358515	4.675977957051	
785000	-1.826039	1	5.286832744467	0.693815585949	5.780437623691	
786000	-3.278785	1	5.286895649141	0.309643761025	2.502429165229	
787000	-1.802328	1	5.279725382659	0.566134099440	4.710896595688	
788000	-2.302942	1	5.262855359682	0.522041430096	4.318339651635	
789000	-2.114378	1	5.285668757923	0.439807392939	3.635699452778	
790000	-2.449811	1	5.284053110907	0.373681353020	3.066936873541	
791000	-2.732088	1	5.294977865270	0.383876640793	3.143806424314	
792000	-1.908229	1	5.276986450425	0.495889897047	4.115754014988	
793000	-3.471222	1	5.312262308696	0.666530964231	5.460730360532	
794000	-2.585518	1	5.299959356686	0.488252174570	4.023760365265	
795000	-2.067267	1	5.278682575677	0.435329286457	3.599716879276	
796000	-4.028408	1	5.285007140682	0.274383565688	2.185667800688	
797000	-4.954595	1	5.292447542776	0.253793778920	1.990753563447	
798000	-2.753391	1	5.258617702276	0.431451113490	3.542167459817	
799000	-2.544871	1	5.288289298857	0.373732515317	3.064371879211	
800000	-2.333740	1	5.267699573578	0.421299320625	3.471985817924	
801000	-2.785617	1	5.293186554508	0.366381202007	2.994931261633	
802000	-2.292848	1	5.265096548397	0.466360246806	3.852101356918	
803000	-2.204461	1	5.289419588173	0.441989611991	3.650721597666	
804000	-2.909053	1	5.253447170777	0.566732137922	4.663521217134	
805000	-2.246695	1	5.266413771404	0.462042746533	3.817654051999	
806000	-2.319590	1	5.291116657563	0.427804691915	3.527208751893	
807000	-1.863310	1	5.279547458240	0.515654518344	4.283892068976	
808000	-2.841340	1	5.278410595652	0.331155119136	2.696128077648	
809000	-3.146244	1	5.305585883908	0.438475286426	3.586574706415	
810000	-3.469477	1	5.257507612373	0.333912491431	2.701763337608	
811000	-3.259255	1	5.270611042321	0.309145656121	2.498728746004	
812000	-2.593454	1	5.272117416614	0.359903091550	2.946204596222	
813000	-2.639634	1	5.256333306294	0.687365180612	5.679755735091	
814000	-1.967451	1	5.286480329366	0.500545060873	4.152416757908	
815000	-2.241705	1	5.286290264147	0.413392699135	3.408655316403	
816000	-1.947075	1	5.290350230558	0.629890634816	5.238364923158	
817000	-2.377294	1	5.280418904046	0.378279302434	3.108044137848	
818000	-1.972331	1	5.283803964110	0.475928946151	3.945200006123	
819000	-2.691052	1	5.257643063140	0.479637266336	3.947500672938	
820000	-3.823080	1	5.268635636801	0.283655303610	2.269003938949	
821000	-3.027448	1	5.287700006210	0.326967230190	2.655562033854	
822000	-2.009780	1	5.273502962987	0.471154984159	3.903540311243	
823000	-3.158820	1	5.262882657314	0.335235781917	2.721640243607	
824000	-2.615511	1	5.267000962570	0.375357870974	3.075840088321	
825000	-2.407391	1	5.259860663846	0.618390494483	5.118249532063	
826000	-1.799883	1	5.273924232550	0.686654342706	5.721960962231	
827000	-2.743286	1	5.282624521289	0.341137521099	2.783291073900	
828000	-2.508960	1	5.280670814141	0.362282158208	2.968867115508	
829000	-2.725416	1	5.279468293320	0.340644975422	2.779643334834	
830000	-2.280272	1	5.288408413497	0.416639093873	3.434649830765	
831000	-2.741992	1	5.257361667982	0.464930637078	3.822615473897	
832000	-2.598113	1	5.275497845034	0.353908992863	2.895451033819	
833000	-3.777253	1	5.264245699944	0.292155164054	2.341981555459	
834000	-1.810891	1	5.276481171589	0.575176126365	4.786425275645	
835000	-2.976858	1	5.258709088663	0.382812790031	3.126992680356	
836000	-2.344268	1	5.276734565913	0.383528493404	3.153408117804	
837000	-3.348773	1	5.261286373146	0.326147419889	2.639797769472	
838000	-2.033073	1	5.283150892385	0.451520032033	3.737372037894	
839000	-4.935769	1	5.288036955047	0.250193859241	1.960686410147	
840000	-4.095021	1	5.243934612839	0.411455548312	3.328649927061	
841000	-2.580217	1	5.285867297975	0.362313012708	2.966948097404	
842000	-3.187631	1	5.278026141889	0.308391733118	2.494221878756	
843000	-1.890594	1	5.288705422393	0.638760266671	5.315662183003	
844000	-3.636463	1	5.259743365354	0.311640713791	2.509903613989	
845000	-2.599412	1	5.261780033282	0.422135226886	3.469595789508	
846000	-3.488613	1	5.308996739797	0.427568571403	3.483424458245	
847000	-2.368992	1	5.284531010369	0.385757434974	3.171411337534	
848000	-3.148630	1	5.269267507042	0.318153269496	2.577800168204	
849000	-2.516071	1	5.298692544137	0.483441600683	3.986351107071	
850000	-2.503685	1	5.260920168749	0.469217401679	3.867784977304	
851000	-1.845701	1	5.287321123729	0.660114572157	5.497015466034	
852000	-2.296059	1	5.261313327759	0.731062913992	6.063615659039	
853000	-2.724031	1	5.266534791443	0.363601346683	2.973410742653	
854000	-1.919157	1	5.287039897955	0.540238655241	4.487990649473	
855000	-5.318947	1	5.235395545894	0.365400063486	2.909667041306	
856000	-2.783503	1	5.297586115991	0.397387623988	3.255607188674	
857000	-2.105692	1	5.269385606324	0.474957080303	3.931695540423	
858000	-2.319228	1	5.264949430116	0.458746210896	3.787173434633	
859000	-2.037848	1	5.275587843130	0.449868244722	3.723281649551	
860000	-2.745983	1	5.301830912260	0.474384824585	3.901438871733	
861000	-2.595249	1	5.291658271155	0.382329060396	3.135196580525	
862000	-3.233248	1	5.296651591752	0.339557680397	2.755910605268	
863000	-3.424176	1	5.271514080326	0.299067743549	2.409244630241	
864000	-2.601385	1	5.302396259891	0.628753488555	5.194497270670	
865000	-2.641882	1	5.276693840531	0.348632418290	2.849575359815	
866000	-2.280486	1	5.272113333025	0.405304210727	3.339162305837	
867000	-3.043375	1	5.253220751038	0.471292761369	3.863922062983	
868000	-2.796422	1	5.274752831275	0.336418947216	2.741893388008	
869000	-3.464475	1	5.272844458994	0.295921054720	2.381600947067	
870000	-2.498256	1	5.285772682638	0.371634130540	3.048139079328	
871000	-3.427873	1	5.309635407367	0.462250626540	3.773810273556	
872000	-1.849077	1	5.284639022138	0.559764111973	4.655186526396	
873000	-2.932122	1	5.297752113684	0.377039335604	3.079964443443	
874000	-2.539414	1	5.291140627420	0.387457910368	3.180189469578	
875000	-2.442898	1	5.273337078396	0.375509946056	3.082585900294	
876000	-2.042357	1	5.286778345986	0.470386340605	3.895784182106	
877000	-2.432317	1	5.277703280802	0.370959936552	3.044515252990	
878000	-1.941691	1	5.276814048144	0.480670373062	3.986330956536	
879000	-2.840359	1	5.273519059253	0.334172071759	2.721658721523	
880000	-3.449766	1	5.291934985237	0.309490693698	2.496665350774	
881000	-2.574562	1	5.281815615721	0.356171780214	2.915270139717	
882000	-3.271959	1	5.301943445294	0.368430999628	2.997139606047	
883000	-3.480113	1	5.272714029144	0.295256807434	2.375587406097	
884000	-1.809470	1	5.283352405970	0.584684954046	4.866330997590	
885000	-2.888100	1	5.284528859909	0.331810416602	2.700357057112	
886000	-3.678504	1	5.269756325136	0.288697934235	2.315176509950	
887000	-2.792195	1	5.271429557577	0.341528975628	2.785187741567	
888000	-2.679009	1	5.265372597610	0.375427429334	3.074418469596	
889000	-2.317766	1	5.272345251466	0.397560078264	3.272628251803	
890000	-1.992367	1	5.279500806053	0.457251262297	3.787190816435	
891000	-4.856623	1	5.245949496815	0.298658926645	2.369824641884	
892000	-3.899121	1	5.289419280599	0.283785060478	2.268276585311	
893000	-3.066811	1	5.282698529741	0.317429890315	2.573883072841	
894000	-3.972928	1	5.283571646368	0.275362666310	2.195251831398	
895000	-5.571491	1	5.310608709582	0.271945832656	2.129702608210	
896000	-3.086705	1	5.255414470272	0.403796444272	3.299122743805	
897000	-2.567552	1	5.282065102031	0.357154268707	2.923779457547	
898000	-2.397291	1	5.289161168063	0.399050211247	3.282515392677	
899000	-2.998358	1	5.257110509739	0.397391983920	3.248485715648	
900000	-2.023193	1	5.277506064672	0.449119111140	3.717527447570	
901000	-2.342486	1	5.281483520315	0.384062805834	3.157974772717	
902000	-1.922190	1	5.281960583088	0.488918553659	4.056528168408	
903000	-4.968829	1	5.321825792672	0.416566898503	3.340958450001	
904000	-2.938741	1	5.276546021894	0.324404862628	2.636347532146	
905000	-3.873119	1	5.315051055427	0.517920581704	4.216280411532	
906000	-2.962729	1	5.290587467877	0.339035687956	2.759245415500	
907000	-2.100106	1	5.283327740543	0.433429959577	3.582512659385	
908000	-2.427739	1	5.264377516766	0.432572985563	3.563371535764	
909000	-2.612466	1	5.302018518248	0.567270640716	4.681994784010	
910000	-3.389455	1	5.254357144259	0.365914766785	2.972455304299	
911000	-1.817294	1	5.280287096467	0.551573145553	4.587866521337	
912000	-2.035063	1	5.291084266721	0.546950391764	4.539023413707	
913000	-2.132573	1	5.271720077213	0.442301817908	3.656022955993	
914000	-2.160610	1	5.263802847049	0.685769951807	5.693861466214	
915000	-3.067624	1	5.267346528186	0.328077419604	2.663825222152	
916000	-2.901142	1	5.258224969182	0.402017315138	3.290487972588	
917000	-3.385226	1	5.248240179497	0.572919702021	4.692317707777	
918000	-2.948036	1	5.252646673115	0.911970616105	7.520230627081	
919000	-2.145961	1	5.290977057558	0.479585874777	3.968968644922	
920000	-3.511577	1	5.298299603285	0.325607786956	2.630791424650	
921000	-2.070816	1	5.274594445401	0.443932962308	3.672059688108	
922000	-2.702777	1	5.290391802532	0.363133456979	2.970118397099	
923000	-2.798122	1	5.300499130775	0.430456706185	3.532229820188	
924000	-2.360865	1	5.288836680308	0.403624638037	3.322273455580	
925000	-3.672494	1	5.297107211364	0.311079371009	2.504231986059	
926000	-2.017301	1	5.281260425916	0.451077887443	3.734248077790	
927000	-4.225326	1	5.244603665211	0.370241120097	2.982872068128	
928000	-3.783724	1	5.244309086703	0.724509617271	5.919855938966	
929000	-2.326173	1	5.266623841770	0.433677256339	3.576345804515	
930000	-2.777581	1	5.258977232802	0.418897644983	3.436169673190	
931000	-3.201152	1	5.252953671897	0.422163130036	3.448577607011	
932000	-2.641153	1	5.263385609414	0.395707836868	3.246240080389	
933000	-1.774417	1	5.277151264572	0.624965047452	5.206157154477	
934000	-2.882130	1	5.299782272546	0.403463887460	3.303251322387	
935000	-2.704093	1	5.293410591518	0.377607786110	3.091975345869	
936000	-3.300792	1	5.253366359961	0.392122683326	3.194422708686	
937000	-2.030064	1	5.285181372067	0.462686153830	3.831483379514	
938000	-3.503285	1	5.262736890394	0.310597672008	2.504605023197	
939000	-2.712051	1	5.262817294110	0.388289962401	3.181555973437	
940000	-2.944846	1	5.287811440534	0.333306569386	2.711401427455	
941000	-4.108364	1	5.306935543724	0.327544325907	2.630687304169	
942000	-2.297498	1	5.293016550100	0.454535335873	3.752654272868	
943000	-5.043366	1	5.318548670641	0.347913327898	2.773698157892	
944000	-2.823580	1	5.296337945922	0.380949795242	3.116266337791	
945000	-1.826719	1	5.287119368962	0.851755077628	7.101893499136	
946000	-1.978041	1	5.277180412187	0.464977236093	3.852798574363	
947000	-2.674950	1	5.255875019528	0.686573802180	5.671165703049	
948000	-1.975593	1	5.277084241896	0.466139845794	3.862681941023	
949000	-2.286101	1	5.283453581870	0.396030241287	3.260788348742	
950000	-4.380974	1	5.294245344737	0.273250694734	2.167924275952	
951000	-1.763758	1	5.283881337846	0.808838220212	6.747281986389	
952000	-1.908162	1	5.276667277834	0.497355596345	4.128085823366	
953000	-3.548501	1	5.255639214199	0.337864305633	2.732712926824	
954000	-1.810482	1	5.283741726410	0.590135013548	4.912031171631	
955000	-2.113998	1	5.271677486869	0.448250751653	3.706786625706	
956000	-2.377755	1	5.263398103465	0.465115238146	3.838339505392	
957000	-3.140974	1	5.275461326163	0.311758214145	2.523932432020	
958000	-5.676513	1	5.230218520474	0.587155017826	4.700047542305	
959000	-2.452849	1	5.289254586032	0.390587578648	3.209384069750	
960000	-2.046770	1	5.291761297905	0.560227859831	4.649789426468	
961000	-2.086141	1	5.268638378766	0.496601470278	4.114314266299	
962000	-3.274705	1	5.251621525358	0.433417302927	3.539761268832	
963000	-2.765119	1	5.296554458632	0.391100646113	3.203433587995	
964000	-4.370775	1	5.297305156982	0.279327704549	2.219432596956	
965000	-3.210277	1	5.295081236112	0.334789550998	2.716429857301	
966000	-3.825259	1	5.306503193077	0.347598833074	2.806276385167	
967000	-2.198765	1	5.271432866247	0.426434213014	3.520018799562	
968000	-2.772078	1	5.268967697175	0.349391776509	2.852150311922	
969000	-5.006607	1	5.314908917667	0.318467607235	2.530895380750	
970000	-2.926364	1	5.297956102055	0.379375436818	3.099761675290	
971000	-4.606171	1	5.267012702459	0.258094501833	2.034699421960	
972000	-2.167086	1	5.283770830122	0.419239340142	3.460538151071	
973000	-2.892021	1	5.256588071456	0.431176145955	3.534864114949	
974000	-2.731004	1	5.260713987334	0.405754189379	3.327583179571	
975000	-2.485050	1	5.290699674314	0.393255264540	3.230788432273	
976000	-6.425683	1	5.333782082834	0.684524718561	5.444782744287	
977000	-4.047042	1	5.308522426994	0.343432203974	2.765088578772	
978000	-2.216746	1	5.281328564631	0.404248613642	3.332438303674	
979000	-2.286748	1	5.262984104188	0.529616466749	4.382457043072	
980000	-2.506223	1	5.273778413103	0.366539423287	3.004896288651	
981000	-4.675710	1	5.253404274964	0.278209957277	2.202865127135	
982000	-3.479083	1	5.255992917859	0.342211963056	2.771169800387	
983000	-2.413602	1	5.281277372117	0.374170133199	3.072205087157	
984000	-1.903033	1	5.279302954391	0.493431203374	4.095286235068	
985000	-2.377815	1	5.271630151740	0.390127083720	3.207971630813	
986000	-3.418445	1	5.247681795031	0.780562525207	6.403374459164	
987000	-4.410515	1	5.303599406712	0.294845005695	2.348980184029	
988000	-2.432609	1	5.274338698553	0.374779976820	3.076751671468	
989000	-2.076314	1	5.271779724465	0.460043513702	3.807452394889	
990000	-2.508012	1	5.275718869477	0.363454756584	2.978798380854	
991000	-1.941972	1	5.275950074110	0.484359601128	4.017361699247	
992000	-2.043883	1	5.266081752334	0.753553476846	6.266829905210	
993000	-3.416952	1	5.290115728520	0.307449218731	2.480283368343	
994000	-2.648553	1	5.286351101547	0.356211063445	2.913376583484	
995000	-2.974954	1	5.300392412765	0.394550905597	3.225462411808	
996000	-4.478106	1	5.281064528509	0.258327194490	2.039473647492	
997000	-2.721828	1	5.273776400585	0.344006255719	2.808150703688	
998000	-2.572867	1	5.259455954428	0.478596995615	3.943538242433	
999000	-3.913780	1	5.260808620415	0.292956980649	2.345378218445	
1000000	-5.253690	1	5.294374506741	0.248548890584	1.940059684166	
1001000	-2.268213	1	5.268691366384	0.428952489029	3.538714802770	
1002000	-4.185041	1	5.280853409734	0.266980769218	2.119357975438	
1003000	-1.903906	1	5.276678725416	0.499567022957	4.146864991292	
1004000	-2.289193	1	5.290800980852	0.432291063166	3.566037237539	
1005000	-3.388365	1	5.308393707534	0.438898254983	3.581252447573	
1006000	-1.879977	1	5.274180332650	0.537576508602	4.467404872491	
1007000	-3.663994	1	5.248365087167	0.407121648592	3.307332532732	
1008000	-5.319075	1	5.323152525924	0.384304802271	3.064855978199	
1009000	-2.533293	1	5.274220763414	0.362589267069	2.970715662158	
1010000	-3.274513	1	5.284453546515	0.306834333699	2.478783935845	
