# Supplementary material for: Reply to: ‘Reconstructed evolutionary patterns from crocodile-line archosaurs demonstrate the impact of failure to log-transform body size data’
Source: Commun Biol. 2022 Feb 25;5:170. doi: 10.1038/s42003-022-03072-x (PMC8881626; doi:10.1038/s42003-022-03072-x)
Supplement: Supplementary file 4 — Supplementary Data 2 [file 42003_2022_3072_MOESM4_ESM.zip › simulations/log_files/VarRates/simulated_data_1.txt.Log.txt]

Options:
Model:                           Independent Contrasts
Tree File Name:                  tree_simlation_1.nex
Data File Name:                  simulated_data_1.txt
Log File Name:                   simulated_data_1.txt.Log.txt
Save Initial Trees:              False
Save Trees:                      True
Summary:                         False
Seed:                            1587072688
Precision:                       64 bits
Cores:                           1
Analysis Type:                   MCMC
Sample Period:                   1000
Iterations:                      1010000
Burn in:                         10000
MCMC ML Start:                   False
Schedule File:                   simulated_data_1.txt.Schedule.txt
Rate Dev:                        AutoTune
No of Rates:                     2
Test for trait correlation:      True
Kappa:                           Not in use
Delta:                           Not in use
Lambda:                          Not in use
OU:                              Not in use
Min Trans Taxa No:               10
RJ Local Kappa:                  False
RJ Local Lambda:                 False
RJ Local Delta:                  False
RJ Local OU:                     False
Using VarRates:                  True
Restrictions:
    Alpha-1                      None
    Sigma-1                      None
Prior Information:
    Priors
        Alpha-1 - uniform -100.00 100.00 
        Sigma-1 - uniform 0.00 100.00 
        VRBL - sgamma 1.10 1.00 
        VRNode - sgamma 1.10 1.00 
Tree Information
     Trees:                      1
     Taxa:                       200
     Sites:                      1
Iteration	Lh	Tree No	Alpha 1	Sigma^2 1	No RJ Local Branch	No RJ Local Node	
11000	-689.494256	1	99.860035932498	56.822967252279	16	4	
12000	-694.039332	1	98.861494475424	44.736102424715	17	1	
13000	-690.868476	1	97.101964419474	39.637239805565	19	3	
14000	-686.788836	1	99.518517095742	42.154523481132	20	5	
15000	-684.746343	1	96.579303086885	31.679490998596	19	3	
16000	-674.329280	1	97.265476264198	35.073202951706	16	4	
17000	-681.533728	1	99.058560691673	37.452369228325	19	4	
18000	-687.774219	1	98.070156301963	41.986347753871	13	6	
19000	-683.595072	1	97.339698092836	52.107304133395	16	4	
20000	-682.829515	1	94.270550508799	42.661832254284	16	5	
21000	-683.088859	1	88.581731945793	43.172304633642	18	5	
22000	-683.243991	1	94.860920620940	34.965891709961	20	8	
23000	-687.576754	1	80.854301349752	38.964537673194	18	6	
24000	-682.973569	1	97.970796555127	38.961967807881	20	7	
25000	-686.294669	1	92.606367709014	32.179539105051	13	8	
26000	-695.554798	1	99.579801340238	46.717342912917	14	4	
27000	-688.611525	1	98.370780634835	32.999159581392	19	6	
28000	-686.953839	1	91.032413085440	35.437209701264	26	8	
29000	-688.217654	1	97.290451578994	34.673407990337	24	10	
30000	-690.423726	1	98.270218197479	42.364779572843	17	8	
31000	-687.194009	1	99.153923187216	39.119394054084	20	5	
32000	-682.233835	1	93.328568356953	37.350873435627	23	6	
33000	-678.750755	1	95.725748567201	37.927753760059	20	8	
34000	-684.901554	1	78.508714703719	36.123056165533	16	6	
35000	-687.355617	1	99.284106108093	44.843081402593	20	5	
36000	-687.722299	1	97.564854867957	39.668075049804	20	5	
37000	-687.529298	1	98.302726147845	33.246787602358	25	5	
38000	-688.191677	1	98.021236835996	34.070608907378	20	6	
39000	-690.575617	1	90.425612510908	41.058148611138	18	3	
40000	-688.763687	1	99.705137653336	48.866594287259	21	6	
41000	-680.049145	1	99.871791453262	37.131776055539	26	5	
42000	-684.394460	1	90.820219784597	38.727326891297	25	6	
43000	-681.641978	1	83.890229999080	37.149773699915	27	6	
44000	-674.484043	1	99.710520577161	31.048235868401	27	6	
45000	-685.306163	1	94.594997142690	29.696659988836	22	8	
46000	-682.558602	1	98.282839695036	31.616092856148	22	8	
47000	-680.611038	1	98.275819574301	29.085431160329	21	7	
48000	-676.202255	1	95.596893731102	33.607044588440	18	7	
49000	-681.859848	1	94.370751634992	28.617266747771	16	6	
50000	-679.479789	1	98.460366008168	33.740318809534	19	8	
51000	-686.521328	1	96.325047392234	32.085199601596	22	4	
52000	-681.662384	1	97.823041095701	31.104274526326	25	6	
53000	-684.873901	1	99.870777133583	36.751943877212	26	7	
54000	-686.950186	1	98.709234612989	40.427645348723	27	6	
55000	-686.992047	1	81.149435170409	32.289577576431	27	5	
56000	-689.360684	1	98.688127513630	38.874783963584	25	3	
57000	-679.793956	1	94.724577440024	36.704984483650	28	10	
58000	-694.630955	1	96.544379953780	38.503006828796	22	8	
59000	-692.548654	1	95.881630417695	33.195908371754	23	9	
60000	-686.785695	1	93.816410428721	34.244723811531	27	8	
61000	-680.768694	1	90.269413987820	29.672961202114	22	10	
62000	-690.898102	1	99.501533787762	32.521517424602	21	7	
63000	-681.831305	1	99.277974416716	33.316697660972	23	6	
64000	-684.868297	1	97.935424012763	43.209091709179	16	9	
65000	-689.768429	1	95.137474375850	48.500905011666	11	8	
66000	-677.885644	1	99.981026950755	46.327487817535	21	8	
67000	-687.296773	1	94.526547611647	54.163664204637	21	5	
68000	-684.801546	1	98.859226873537	46.913714094307	22	6	
69000	-672.136276	1	89.391291606687	39.350612705287	23	3	
70000	-672.655050	1	97.300033721619	40.636721181437	26	5	
71000	-683.831768	1	96.678001796567	32.310123272676	20	5	
72000	-685.809661	1	97.978274755461	56.340968807225	19	4	
73000	-680.286150	1	98.394762011822	38.703696008268	18	4	
74000	-694.206336	1	84.483190801695	59.512624288081	16	7	
75000	-687.557464	1	97.765408795376	48.026509479098	18	6	
76000	-689.935099	1	97.128019776333	32.142546683140	20	6	
77000	-694.778089	1	99.961233115419	39.123308713036	14	7	
78000	-691.435889	1	99.864153448527	42.333474126248	14	5	
79000	-683.023671	1	95.470073325570	31.316726558112	20	4	
80000	-681.524250	1	99.659185512512	41.907096239433	19	4	
81000	-683.289971	1	98.334797800518	37.732273391137	17	6	
82000	-677.335787	1	93.394881473475	38.490051886612	18	3	
83000	-679.976468	1	98.938906256692	41.542653178563	17	5	
84000	-681.913418	1	95.173933816468	40.404248718251	20	2	
85000	-678.878112	1	99.979713645469	40.673795725223	18	1	
86000	-684.875495	1	99.307257089425	41.451343127604	20	0	
87000	-685.607957	1	99.032152735169	38.028184072615	23	2	
88000	-684.220106	1	91.641734854424	47.141133795933	19	4	
89000	-682.987685	1	99.509354300372	42.887895864058	18	3	
90000	-681.929761	1	98.884299511166	51.930878497189	18	5	
91000	-677.294299	1	97.984917164025	41.952612483387	21	7	
92000	-690.045223	1	99.608602921955	32.770042083685	18	9	
93000	-677.802260	1	99.473469717079	37.625440000901	15	7	
94000	-683.212200	1	93.727511475463	32.517856790441	18	4	
95000	-689.991178	1	96.141022169187	44.196138978919	20	6	
96000	-692.178139	1	96.175969056847	39.941569632099	24	7	
97000	-684.523064	1	93.077079315332	39.421663898879	20	3	
98000	-676.312925	1	93.615359789997	36.616186944587	24	6	
99000	-680.385494	1	98.032623838421	35.646526366251	17	5	
100000	-688.051389	1	96.972732086908	38.759547090106	19	8	
101000	-689.086653	1	98.339742517463	39.051574114762	22	8	
102000	-688.290220	1	97.203022988215	33.461570346511	20	7	
103000	-683.487482	1	97.948922723558	35.174169560103	25	7	
104000	-676.862452	1	94.180571409506	37.988804516535	25	5	
105000	-682.318887	1	95.345046318373	43.518071125418	22	2	
106000	-674.439080	1	97.364475774523	41.869761315559	20	5	
107000	-681.263215	1	95.625393853134	38.824495182600	18	7	
108000	-688.081361	1	99.784083908914	45.119189868068	16	6	
109000	-682.647542	1	94.572005072905	35.652138282447	19	7	
110000	-680.802388	1	99.899118961668	38.381471397190	16	4	
111000	-685.516975	1	92.373820024164	43.241959495891	21	5	
112000	-685.261729	1	97.644042398320	33.469929873176	26	4	
113000	-687.275624	1	98.913995206636	36.988332466280	25	4	
114000	-686.988910	1	94.726661491967	39.506382914741	20	2	
115000	-685.245845	1	99.723581466477	42.557738718877	21	1	
116000	-684.264323	1	94.157288073400	36.159834143489	19	5	
117000	-682.455180	1	97.095714838659	36.055810547571	19	6	
118000	-687.415003	1	99.220251219111	37.608118984249	17	4	
119000	-684.389624	1	91.353732626944	40.334875542262	19	3	
120000	-686.740726	1	96.626441906588	37.164089602787	24	2	
121000	-685.890703	1	90.501571185267	41.061382937976	14	6	
122000	-693.507085	1	90.586391664181	44.037398771512	20	7	
123000	-690.791139	1	99.006223370140	40.394556597848	19	7	
124000	-680.778702	1	95.922021793586	33.219867651101	19	8	
125000	-684.935927	1	96.250589293638	40.531331581991	18	6	
126000	-685.373199	1	99.343950348587	43.320769347042	22	8	
127000	-685.529883	1	98.096844371738	31.958718139320	24	8	
128000	-686.286293	1	94.184246590711	46.448942751617	14	3	
129000	-682.777839	1	98.771508566501	33.854513115059	19	4	
130000	-685.400978	1	99.104502243164	54.384308565013	21	8	
131000	-680.666770	1	98.916291342902	39.149373512680	21	6	
132000	-681.763250	1	96.726004851352	39.546592441770	20	5	
133000	-685.634043	1	85.544051641821	37.780196772100	19	4	
134000	-684.855945	1	99.212717403915	36.237749286439	21	5	
135000	-689.481407	1	97.438229471266	37.820502207470	20	4	
136000	-682.081451	1	97.827943933383	36.746174984939	14	7	
137000	-678.605833	1	97.819539854104	31.353449170721	14	7	
138000	-677.623624	1	99.832135043808	32.546027057367	19	5	
139000	-681.741248	1	99.458665854254	37.583935826142	23	4	
140000	-680.992072	1	98.193325828741	37.718415418395	21	6	
141000	-684.589345	1	98.344750517396	30.691966039644	20	5	
142000	-679.755524	1	99.788413889995	36.697773219631	17	3	
143000	-687.346890	1	99.896836925659	35.563117949480	16	1	
144000	-680.786617	1	92.549091504823	34.211626977478	17	4	
145000	-680.156802	1	97.038430653769	41.566516181907	15	4	
146000	-690.777186	1	92.081437833309	40.084204156878	19	7	
147000	-686.803791	1	99.678992788420	39.652280666918	15	7	
148000	-684.978459	1	96.710716891953	35.539733100808	16	12	
149000	-686.713633	1	95.934915391554	36.415312798327	16	13	
150000	-678.198318	1	95.716865589796	38.636047943275	14	13	
151000	-686.058571	1	89.212544241839	41.123676814340	15	10	
152000	-679.854752	1	99.622926881059	36.902238176252	17	8	
153000	-682.549462	1	98.649718609939	38.347525439138	19	10	
154000	-682.172114	1	95.781281889581	35.093984331686	20	9	
155000	-691.169986	1	81.702843680409	47.822883106034	23	6	
156000	-696.349044	1	98.179347847139	46.451635152764	24	7	
157000	-692.536500	1	98.157391956462	30.046674737916	28	6	
158000	-696.708649	1	92.234550294232	49.697640085415	28	8	
159000	-684.467252	1	93.079836609033	41.891675726342	24	4	
160000	-680.180561	1	98.185362805813	38.695425927932	20	3	
161000	-678.101594	1	97.683348612275	38.775451970962	18	6	
162000	-683.799000	1	93.514134034699	50.042370791235	16	6	
163000	-684.715283	1	92.393734363923	48.169183719661	14	4	
164000	-678.784360	1	97.315625326125	51.517396150098	25	6	
165000	-689.050799	1	72.924647865873	47.117594135786	19	9	
166000	-695.046673	1	99.681448522634	41.889587845730	15	4	
167000	-688.160096	1	97.811825399142	52.121570694322	20	5	
168000	-682.846324	1	93.837146433594	41.786027645570	20	6	
169000	-679.729942	1	91.663365806145	34.476020222571	24	8	
170000	-682.556646	1	95.747888714673	38.608024864611	23	9	
171000	-679.516575	1	98.788727033817	34.131771617708	23	9	
172000	-677.831807	1	62.054285199616	44.873752098009	20	7	
173000	-679.450902	1	99.922008251457	41.629944153859	21	7	
174000	-681.343039	1	99.697144662816	40.744414186117	24	4	
175000	-685.185434	1	96.969905193507	31.613299950672	25	5	
176000	-688.954043	1	99.752722921360	33.790227301109	22	5	
177000	-680.052952	1	98.771936652693	42.778204722895	26	7	
178000	-680.641798	1	99.994536041715	34.416932083452	23	5	
179000	-679.364672	1	90.921028612337	35.894129154711	18	4	
180000	-682.671692	1	99.256241366272	38.169521437878	16	6	
181000	-690.567654	1	94.880834352097	41.517284074924	13	7	
182000	-677.086607	1	97.007200349100	39.889000396489	19	8	
183000	-676.687119	1	98.586546145392	33.409295208122	17	8	
184000	-689.126948	1	95.186758963471	50.269454069593	20	4	
185000	-676.831982	1	98.670585746648	33.608488385790	25	8	
186000	-682.867436	1	99.782812255891	33.483113376215	22	7	
187000	-683.985410	1	98.896674311127	34.104161099797	21	6	
188000	-684.532958	1	94.824767587981	37.447844024459	27	5	
189000	-677.752696	1	98.365232806628	44.393067501972	27	7	
190000	-680.549283	1	97.961278259169	36.272656051610	21	6	
191000	-686.348317	1	96.477597879096	48.087249379607	22	4	
192000	-681.108372	1	98.689420777070	37.433089564105	23	5	
193000	-680.766054	1	99.418068768417	49.632182643258	23	6	
194000	-676.044709	1	94.820747149785	48.305539650758	21	8	
195000	-680.869172	1	98.561778428299	42.181308867071	23	8	
196000	-679.888446	1	96.565783898733	41.652907957421	26	4	
197000	-684.665907	1	99.341017794561	35.069585138985	26	8	
198000	-676.053457	1	99.993887877541	41.527901906314	25	8	
199000	-677.787330	1	95.371844013896	36.551896169811	25	6	
200000	-676.461711	1	97.364880031195	46.271089667879	26	9	
201000	-681.704180	1	95.466997681780	36.311139887477	24	9	
202000	-679.196499	1	98.550754837612	38.528334519443	24	9	
203000	-678.742266	1	99.645983915376	37.616631694620	21	7	
204000	-683.278901	1	99.580948213187	40.650701051123	20	7	
205000	-681.411507	1	95.475939219734	45.670410615963	19	3	
206000	-675.792967	1	99.887664699970	39.263435913010	19	4	
207000	-680.485581	1	97.068158502674	35.836332808610	18	2	
208000	-681.988297	1	87.930889094353	40.978154624121	17	4	
209000	-675.502014	1	94.347804332865	30.030801999444	19	7	
210000	-674.366559	1	94.698253610427	28.685476763767	20	11	
211000	-682.950453	1	94.968860269785	34.878497741127	20	6	
212000	-681.694158	1	96.089288435952	27.380703042910	26	9	
213000	-687.655902	1	91.066050880093	37.830903142237	25	8	
214000	-679.072470	1	98.435447397270	33.581301667383	25	6	
215000	-685.610558	1	98.864301320890	32.010607123809	26	6	
216000	-683.064816	1	99.965717704863	33.329256896814	22	5	
217000	-678.429360	1	99.741533012015	36.287055840172	20	4	
218000	-676.224995	1	96.461056649254	41.745812289287	26	3	
219000	-680.503252	1	96.678005843034	37.966101671526	27	3	
220000	-685.811540	1	99.578517373300	37.626359897743	25	5	
221000	-691.340421	1	94.381740714811	36.874824167992	22	6	
222000	-688.489657	1	93.392339683061	41.038830273053	26	5	
223000	-685.430894	1	97.794209784189	35.893183609423	26	5	
224000	-683.150161	1	98.997470408267	39.951148042095	25	4	
225000	-691.452736	1	95.445712863140	50.456559995115	17	7	
226000	-681.339888	1	97.881863834016	44.270337292701	15	5	
227000	-674.748798	1	99.222480086977	38.871906840950	18	5	
228000	-680.992425	1	98.358224916416	38.205401278082	19	2	
229000	-694.624958	1	94.380889401536	42.299561093102	19	2	
230000	-680.702551	1	91.932302078037	35.246364278814	16	7	
231000	-675.679132	1	99.834235251773	34.686587877766	20	7	
232000	-673.600105	1	93.975729240184	32.989767671895	22	7	
233000	-683.066008	1	97.486853990855	31.604596981159	28	11	
234000	-676.981933	1	97.573844471598	30.825695725518	28	8	
235000	-680.568255	1	99.986194585488	35.962305498158	26	9	
236000	-679.968758	1	98.231884023821	35.106546510195	27	9	
237000	-689.528492	1	91.891721423011	38.338966353001	27	6	
238000	-687.361075	1	98.995514727788	35.241158501845	21	6	
239000	-683.357194	1	93.607691137456	33.018198134319	24	9	
240000	-685.827821	1	95.339181929638	30.153449298507	23	6	
241000	-680.369986	1	95.784449839439	33.492121355299	19	4	
242000	-690.272451	1	96.312213925012	41.743991364552	17	4	
243000	-685.311928	1	97.900191594649	33.806925227748	19	6	
244000	-686.958460	1	99.579644058363	26.404737499955	21	8	
245000	-686.115272	1	99.160653961743	37.214504911646	18	9	
246000	-685.450194	1	98.658036303180	35.279769160361	23	9	
247000	-678.388874	1	93.079657935782	25.865541117582	26	13	
248000	-686.100000	1	97.067258224664	33.346671153590	27	10	
249000	-676.315137	1	95.941709911392	30.125893517548	28	6	
250000	-695.740075	1	99.074893924184	46.507076902122	26	6	
251000	-691.346299	1	94.030194778283	34.684412917770	22	6	
252000	-680.957815	1	99.704912030279	48.001712774938	20	7	
253000	-682.865013	1	99.281107335160	39.325065916722	18	6	
254000	-686.761999	1	99.176329416167	36.470634554666	23	6	
255000	-677.264030	1	94.481989546794	31.104981220807	20	8	
256000	-684.850062	1	99.106081207510	38.508526849628	16	7	
257000	-677.393926	1	99.851093506605	34.038836732531	19	5	
258000	-680.443527	1	99.213194123639	28.869098443815	23	6	
259000	-688.135717	1	93.077565965617	31.740245173113	23	11	
260000	-687.147108	1	99.917209088326	30.828432801408	26	8	
261000	-680.764883	1	95.756873331729	32.924685551714	22	6	
262000	-676.748128	1	95.431777880428	36.995457814543	21	8	
263000	-673.241650	1	99.726641210893	31.678559826700	26	9	
264000	-675.392157	1	96.005090017816	31.077745946193	27	10	
265000	-680.944031	1	96.441974067007	27.188467750349	26	7	
266000	-684.182760	1	96.607742013145	35.213281773534	26	10	
267000	-680.748641	1	98.677797595934	35.772514902760	26	6	
268000	-682.162965	1	97.571165029879	35.628966382758	30	6	
269000	-681.925797	1	98.123957978142	38.322414785495	22	7	
270000	-678.669849	1	98.082229941915	35.431913014379	19	10	
271000	-686.977064	1	98.681679700453	33.532733663528	21	8	
272000	-687.556628	1	90.821657330628	31.448316260529	19	4	
273000	-680.607949	1	85.258042560187	32.023131690338	20	3	
274000	-685.034670	1	95.402391081137	42.768608478148	15	4	
275000	-679.462383	1	93.763773615109	36.582787800284	20	5	
276000	-679.443000	1	98.457974144522	35.922227402006	27	5	
277000	-669.836298	1	98.525036071093	35.878318594971	24	9	
278000	-696.567274	1	93.610230228812	46.325713005764	23	4	
279000	-686.035749	1	99.985771607097	42.399892453967	21	4	
280000	-686.270890	1	91.385148775444	37.668338392710	24	7	
281000	-683.347218	1	99.960063180795	35.855374986491	21	7	
282000	-684.701917	1	96.086673871454	35.136169313145	19	9	
283000	-682.031673	1	99.254838558629	27.661885299265	21	7	
284000	-687.112642	1	98.960057498404	35.538572987211	16	7	
285000	-693.591510	1	97.343535661726	37.859444014056	19	10	
286000	-689.278741	1	96.897047756040	35.376468420674	20	8	
287000	-686.727324	1	98.548928436820	42.391673142896	21	6	
288000	-686.738082	1	98.479285338401	35.654428183714	18	7	
289000	-683.440232	1	94.701698685295	33.178009070733	19	8	
290000	-683.033183	1	95.522953733661	39.331014975046	19	5	
291000	-674.724647	1	99.526173995909	31.592655048520	23	6	
292000	-689.681490	1	99.881111491234	48.460962702115	22	5	
293000	-686.441859	1	80.660494635556	37.685742798104	20	7	
294000	-678.151764	1	98.972967692769	41.770250108845	20	6	
295000	-680.025288	1	99.245840678352	32.644489297661	20	9	
296000	-697.199598	1	99.413769764028	41.486564211958	20	9	
297000	-680.388808	1	97.079237329772	31.278259356714	16	12	
298000	-683.175691	1	98.343394679160	36.569343478857	19	7	
299000	-682.365970	1	98.535451753457	38.117947081086	16	7	
300000	-682.784648	1	97.227556115666	45.994056851839	17	4	
301000	-681.804197	1	97.331264013575	48.034843927664	18	6	
302000	-691.598789	1	94.409547108611	46.989604636522	17	3	
303000	-682.196992	1	99.441270784655	41.315191928230	15	3	
304000	-690.054431	1	92.860162724163	43.894942591486	22	4	
305000	-687.410720	1	98.601009830068	37.054208278263	20	5	
306000	-687.114656	1	86.661204620184	38.011152686084	18	8	
307000	-681.859324	1	94.518318786624	29.716138163320	18	7	
308000	-676.153718	1	98.402079031172	35.539639849068	19	7	
309000	-667.594383	1	99.983844875889	25.352053084905	22	10	
310000	-667.049356	1	94.085377464540	26.106682436647	23	12	
311000	-670.667835	1	97.423251863224	27.410388065964	23	11	
312000	-676.517229	1	98.945458304467	28.028945461727	21	7	
313000	-670.757368	1	96.531056782350	30.746155210436	23	6	
314000	-687.697218	1	83.856156596199	38.349033478230	19	8	
315000	-676.819189	1	87.946116866529	27.910426907024	18	12	
316000	-669.634910	1	97.001716585877	27.171368724208	16	12	
317000	-679.385423	1	99.328502342512	33.537134417165	16	11	
318000	-679.411997	1	96.414070592045	36.435083785753	17	8	
319000	-679.567583	1	91.448848802631	36.676947285905	16	7	
320000	-687.761254	1	98.124625338326	46.017215958679	17	6	
321000	-686.995007	1	96.770312036579	32.585784753940	16	11	
322000	-689.128719	1	93.914109005283	38.511446019721	15	8	
323000	-685.916126	1	99.320431027395	36.857316856448	15	8	
324000	-688.088355	1	93.940842928478	43.360862119842	21	6	
325000	-685.514640	1	98.888973189631	35.773903419746	27	5	
326000	-682.204007	1	94.560860211642	36.761702184869	29	7	
327000	-674.814512	1	95.193557613983	35.945685368110	25	6	
328000	-686.897715	1	89.040443593113	40.700480821192	18	5	
329000	-676.940378	1	99.049435781941	34.468288958934	21	6	
330000	-684.816455	1	98.004370116978	45.013320997685	18	3	
331000	-678.257760	1	86.313539789894	37.119291134446	20	8	
332000	-674.875175	1	94.376525254842	43.388286782226	27	6	
333000	-677.803732	1	95.832076361054	39.448448929804	21	8	
334000	-682.827207	1	97.322337773216	36.682054369373	22	5	
335000	-680.056375	1	99.273474220106	41.923323529808	24	5	
336000	-679.891250	1	95.892710434389	40.338836179053	21	7	
337000	-688.417453	1	82.077983554616	41.368158917770	20	5	
338000	-687.834469	1	97.411296228967	38.141794703825	17	4	
339000	-691.072428	1	85.854720315507	34.669071651151	18	6	
340000	-683.455400	1	93.125612221258	38.934621997985	18	5	
341000	-688.856879	1	90.329365091453	49.638800382392	19	3	
342000	-692.559995	1	99.293147941889	42.205369695366	22	5	
343000	-681.464419	1	99.947530781481	41.670390171270	23	6	
344000	-684.362433	1	98.718781521789	32.914220812123	25	3	
345000	-691.992963	1	99.292540958987	40.226871814616	21	2	
346000	-686.323665	1	99.372602016761	30.560244076821	18	4	
347000	-691.671482	1	97.465754561858	41.432862031039	24	6	
348000	-678.402103	1	98.775040997857	33.422003408544	17	9	
349000	-689.032403	1	97.482064516253	47.623301382640	19	6	
350000	-699.389397	1	98.133875613692	59.616662236141	18	3	
351000	-686.560755	1	96.051961447163	44.741004898583	16	5	
352000	-675.666764	1	99.492790030687	44.911847808796	19	2	
353000	-676.421552	1	90.472727914366	54.089710170359	22	2	
354000	-676.527992	1	99.455173692765	45.748597360135	20	4	
355000	-675.029073	1	96.356911978490	33.550458429225	21	2	
356000	-683.685491	1	99.637659495300	30.524985009655	20	6	
357000	-685.659166	1	94.083036347338	43.872577924486	21	4	
358000	-679.340130	1	95.206443740681	27.938445045514	23	3	
359000	-690.541656	1	86.411977273595	45.271363934965	23	2	
360000	-677.983372	1	91.212093006501	36.059732711913	18	3	
361000	-694.615057	1	94.561528198444	36.426300105288	17	5	
362000	-698.572124	1	99.508087946396	42.594693793512	19	6	
363000	-692.230076	1	95.613245457838	48.416366602524	22	6	
364000	-692.253883	1	98.977838556001	53.659207757484	28	3	
365000	-677.695557	1	98.024590865490	45.733533252349	24	7	
366000	-679.059062	1	97.145381722069	41.265752873563	23	8	
367000	-682.430551	1	95.189421329187	45.387284881781	24	9	
368000	-683.880334	1	94.234422430670	41.249724246844	28	8	
369000	-688.692375	1	99.708191823288	40.258675264508	23	9	
370000	-687.064291	1	98.231681527140	37.785569945253	24	8	
371000	-683.455110	1	90.174537203850	34.435902158606	22	3	
372000	-678.635467	1	98.986226860894	34.930454027726	23	4	
373000	-683.819030	1	97.789309018414	41.322952523187	21	3	
374000	-680.406453	1	99.483870978896	44.366091850071	23	6	
375000	-684.065038	1	98.144887057109	37.118222890848	26	6	
376000	-679.818198	1	96.097531512641	35.025605168016	24	7	
377000	-687.009862	1	88.618148144161	42.876091357192	16	7	
378000	-677.572572	1	97.471866289985	44.957639345070	23	7	
379000	-674.379134	1	99.797466803478	32.380514704089	22	6	
380000	-679.010716	1	98.518478612862	34.156897959322	25	1	
381000	-678.579582	1	97.005052164544	46.045660275939	24	2	
382000	-681.445242	1	99.485695717961	46.321942144685	26	5	
383000	-680.397395	1	99.444200376107	32.834636251730	22	4	
384000	-689.570276	1	99.133852946911	39.067095523428	21	4	
385000	-690.655127	1	96.620581141841	43.345164686294	20	5	
386000	-688.380488	1	95.813306503625	44.670420743050	24	7	
387000	-684.386203	1	96.757901994008	41.034584520305	22	7	
388000	-682.005522	1	99.900443985684	44.149576230457	17	10	
389000	-682.712941	1	96.187112260349	37.729814252610	19	6	
390000	-690.178990	1	89.559376929912	43.917361243693	20	5	
391000	-692.271604	1	99.532504090224	48.544898106224	18	8	
392000	-690.034822	1	99.730956265296	48.414475845667	20	3	
393000	-686.794449	1	98.213255516911	29.106142729456	19	5	
394000	-689.757828	1	98.065789160822	48.865461510493	20	5	
395000	-693.751108	1	94.722608972031	60.188977812268	16	9	
396000	-694.247801	1	94.376263809364	64.765056939647	17	9	
397000	-684.149556	1	99.707815937531	58.300421650622	14	7	
398000	-678.898757	1	90.823191159095	44.599166453020	12	5	
399000	-680.086125	1	98.352591302007	40.037667008770	12	8	
400000	-685.092906	1	95.306407126624	40.301158504023	16	9	
401000	-677.548239	1	95.461229649484	44.213506468178	29	5	
402000	-679.961493	1	98.443875864009	55.202176357604	21	4	
403000	-675.868754	1	99.108455112036	35.570393206173	24	4	
404000	-678.502141	1	99.578314853495	39.053551477026	21	5	
405000	-683.136987	1	98.922056181803	37.004431503428	19	5	
406000	-692.233841	1	98.484344544395	47.651139218891	15	5	
407000	-685.794900	1	99.709471440439	47.780179042117	15	5	
408000	-689.277543	1	96.000152379792	34.501875294856	14	8	
409000	-693.432729	1	93.061568918537	37.677087631466	14	7	
410000	-691.379587	1	99.549175906949	33.640207571617	21	6	
411000	-680.634370	1	93.282998322272	40.873908197526	24	7	
412000	-690.684576	1	99.824314565068	51.271707315993	22	7	
413000	-683.188326	1	95.577946550898	38.481060254530	21	9	
414000	-687.475781	1	98.638201432421	46.441929551711	16	9	
415000	-685.858838	1	91.234160993049	38.473267639898	11	7	
416000	-687.045678	1	93.428298198028	45.918853728208	10	4	
417000	-690.647953	1	86.743087780024	42.654346637079	16	6	
418000	-686.493238	1	85.116196138715	36.442587907764	20	5	
419000	-680.136400	1	96.096835968650	43.071125030979	19	3	
420000	-676.077760	1	99.036710915090	33.201800271477	21	8	
421000	-688.772047	1	85.406476369225	43.768114799020	14	7	
422000	-685.174310	1	99.100720194753	36.052953731829	15	8	
423000	-673.719802	1	98.522456504027	37.369475692093	16	6	
424000	-682.606967	1	84.133526837638	36.969346200143	23	8	
425000	-682.035460	1	93.508664321442	32.280644407767	23	8	
426000	-674.667587	1	98.736258708124	28.891319345178	24	8	
427000	-681.711825	1	97.775132462334	29.279860560765	19	7	
428000	-689.680068	1	98.962993018513	36.979030928235	20	5	
429000	-682.634695	1	93.105875408140	44.782893027638	15	3	
430000	-678.847733	1	95.090604485805	41.630790699362	14	3	
431000	-687.691431	1	98.312435429778	42.604811006778	20	3	
432000	-669.552702	1	99.764017717735	35.495874851627	17	8	
433000	-677.492841	1	95.923921198722	30.436478839376	13	8	
434000	-691.145049	1	94.896686705347	43.237469165589	17	5	
435000	-684.657275	1	98.212969849846	36.343220803402	24	3	
436000	-682.950985	1	99.396400244151	39.086066570395	20	5	
437000	-680.095075	1	99.589006083111	36.193424961692	22	5	
438000	-685.104585	1	93.613889851921	40.642299090564	18	4	
439000	-678.305999	1	98.950252471517	32.470197814127	22	3	
440000	-681.896241	1	98.888459402365	35.351857651139	19	4	
441000	-680.101654	1	99.221452711670	36.838639659881	19	7	
442000	-685.766180	1	96.549967592258	34.074358757471	17	9	
443000	-689.832900	1	97.602406405883	43.162031120062	17	7	
444000	-681.101510	1	98.927043055471	46.667775410872	22	7	
445000	-684.762224	1	91.289577978895	35.819606570974	18	4	
446000	-678.744931	1	99.982456049061	38.385447902880	16	6	
447000	-676.710531	1	94.291240496560	36.561812105387	17	5	
448000	-689.049555	1	99.222013327843	43.014025027657	14	3	
449000	-685.716029	1	88.831226158466	65.009406451355	15	6	
450000	-680.736073	1	93.901857569271	41.832418666766	17	7	
451000	-684.520326	1	97.222028866405	42.984713168402	15	2	
452000	-689.333565	1	95.226940002383	37.213164097931	15	6	
453000	-684.896733	1	98.797017672199	38.449726348565	14	6	
454000	-681.538782	1	99.606490753385	40.879744181938	19	5	
455000	-681.713745	1	96.429283192241	45.262623485584	24	10	
456000	-674.617284	1	99.972902593457	39.542552151788	23	6	
457000	-682.187253	1	95.520246864884	39.753180829613	23	6	
458000	-675.379468	1	97.684946093816	33.976726179250	27	6	
459000	-682.027937	1	99.639389891876	31.922801860522	26	5	
460000	-683.530266	1	96.063357457838	40.760030912973	24	5	
461000	-685.203823	1	99.716687963870	35.609913397047	25	4	
462000	-683.776297	1	92.071639677326	40.337913675014	25	4	
463000	-687.358431	1	99.660200494224	36.825955969786	27	1	
464000	-690.797819	1	96.556401035177	37.073329422220	26	3	
465000	-684.354573	1	91.483654042602	42.021647343792	23	1	
466000	-685.078724	1	93.987462945371	43.531734543542	22	4	
467000	-692.666852	1	99.234586165825	40.001262012497	19	2	
468000	-688.901590	1	98.638177651533	37.189813727798	20	0	
469000	-698.868758	1	98.602032486728	58.052268643296	19	2	
470000	-685.405208	1	97.954669894362	35.774963979458	22	4	
471000	-689.983209	1	98.516383504368	44.359498042587	25	3	
472000	-680.436867	1	94.630195574951	44.914228630222	22	6	
473000	-673.935990	1	97.325501955238	36.676944557903	21	6	
474000	-674.006718	1	99.182085907440	31.565819641037	20	14	
475000	-672.012735	1	98.097065089457	26.629104037688	23	9	
476000	-673.679648	1	89.428515425731	31.566060480396	24	7	
477000	-683.347697	1	92.455509717981	43.923241098034	22	3	
478000	-682.123973	1	86.238723941533	33.100189376602	24	3	
479000	-683.310082	1	98.130742079851	34.471476996239	21	3	
480000	-686.103073	1	99.662998779445	45.712287737917	21	6	
481000	-686.199067	1	98.998383003959	48.678129929694	19	12	
482000	-684.848588	1	99.656945399693	36.839853191825	20	11	
483000	-690.226897	1	95.859704673999	35.768117040544	18	7	
484000	-688.523180	1	96.369177163605	42.615503207828	18	4	
485000	-697.470209	1	99.553322179130	49.712642611955	26	2	
486000	-692.185499	1	96.867909514036	40.806642143142	18	2	
487000	-685.709789	1	99.875008338269	41.773678474175	16	3	
488000	-687.510905	1	91.339981854509	41.879899516505	15	6	
489000	-695.212012	1	91.924914579689	35.324226925948	13	5	
490000	-688.161178	1	97.294301444133	43.933975011454	12	4	
491000	-696.683554	1	99.500868257032	49.382958341509	14	3	
492000	-692.388332	1	91.202537547115	45.775901524744	17	7	
493000	-688.481025	1	97.377018035284	39.611092285767	19	9	
494000	-685.713204	1	97.598105980366	38.167492431488	19	8	
495000	-679.605056	1	99.203427956601	32.967880634590	23	6	
496000	-677.791316	1	96.723229003946	36.121592722022	29	5	
497000	-680.093651	1	91.738223810592	35.387161551256	24	6	
498000	-676.588146	1	97.452311800851	33.416219940690	17	8	
499000	-686.622044	1	92.797233476192	48.229559086620	15	7	
500000	-682.786320	1	95.588840436621	36.807342821440	16	7	
501000	-691.633107	1	91.770010359829	41.854990232317	19	7	
502000	-696.333928	1	99.856993445324	41.216549450412	18	4	
503000	-699.398978	1	90.752410506786	36.697211644076	18	7	
504000	-687.641628	1	98.572530986444	40.426633526842	15	6	
505000	-692.564803	1	97.913311335112	42.497360244201	16	6	
506000	-690.903847	1	94.973287794232	53.733386980701	16	6	
507000	-682.611881	1	97.540831055488	47.497307888892	11	10	
508000	-681.634124	1	94.725764672867	34.143655176636	13	8	
509000	-674.138256	1	99.811943005825	38.278462357840	20	6	
510000	-671.627611	1	98.546644546684	35.841143019309	21	6	
511000	-681.119511	1	98.828200586474	39.104709060914	20	2	
512000	-685.270495	1	98.964093115098	41.766974019291	19	5	
513000	-685.944752	1	92.591617262773	39.196602374832	17	4	
514000	-687.257473	1	96.986287208095	39.012811458265	13	1	
515000	-682.847636	1	99.299296737164	37.156371613348	11	1	
516000	-686.147943	1	97.926074013010	49.643641331707	17	1	
517000	-680.531411	1	99.019454519802	44.989015481420	17	2	
518000	-678.666357	1	94.466817487367	28.461385244136	22	3	
519000	-680.503260	1	99.021507725288	40.841437925305	23	2	
520000	-691.860118	1	93.821063696638	51.177819094091	30	2	
521000	-681.014448	1	94.976622841311	33.534590099814	25	4	
522000	-682.556258	1	91.658525655921	36.830781497867	23	3	
523000	-676.963777	1	99.182616792802	37.616730314351	23	3	
524000	-670.571977	1	96.473794499791	33.691212089845	25	4	
525000	-672.925219	1	99.258937520611	29.644742763338	23	5	
526000	-690.115365	1	94.053377458577	41.505487283956	20	6	
527000	-692.245153	1	96.204366610009	43.898997358436	18	2	
528000	-679.585894	1	93.347317000625	38.421345205083	21	4	
529000	-684.956313	1	93.897761294295	31.910508879333	22	6	
530000	-686.636577	1	96.780643304701	33.225102537247	19	7	
531000	-688.546745	1	98.736673108589	48.092272611989	20	3	
532000	-683.074335	1	97.795400545991	39.337532243959	14	6	
533000	-693.766894	1	90.486696938271	40.289431873075	18	5	
534000	-685.398386	1	97.903404725222	42.072820473635	17	7	
535000	-686.004137	1	94.570967410804	47.684297302282	21	7	
536000	-682.249554	1	98.579680371911	34.228483089166	17	8	
537000	-693.429265	1	88.080305941570	40.136044580844	12	11	
538000	-684.019631	1	95.372087044050	32.842865235413	13	7	
539000	-684.452159	1	93.347138722331	41.534343374370	18	6	
540000	-684.499868	1	97.757293751782	30.905891088287	21	7	
541000	-687.369528	1	98.528716219470	45.995208029850	17	2	
542000	-678.823611	1	87.848150891388	28.618548214220	22	6	
543000	-675.284454	1	98.906644658092	32.126452196957	20	6	
544000	-693.636957	1	98.748475397589	40.747423655891	16	8	
545000	-699.491504	1	98.849303149994	46.731591824098	15	9	
546000	-690.114054	1	98.472035924355	43.355572293246	19	8	
547000	-693.406918	1	98.761060123469	40.074131049917	19	10	
548000	-679.024249	1	97.961861094929	39.728905268806	28	7	
549000	-684.006435	1	90.043246964655	35.498705042201	21	5	
550000	-682.884769	1	99.676648336288	39.843198457176	23	5	
551000	-693.336539	1	92.399227918931	53.125852784883	22	3	
552000	-685.616930	1	92.439898736083	35.691579544123	23	9	
553000	-676.162874	1	99.101440988380	32.728911698038	27	5	
554000	-684.149852	1	99.393608524952	40.061827926131	22	5	
555000	-687.798039	1	98.877414453810	44.793490374300	22	4	
556000	-686.262435	1	92.275223230641	42.509465662351	23	1	
557000	-680.987329	1	92.861969346627	44.606258824538	22	3	
558000	-680.021683	1	96.050926512633	43.945562408393	19	5	
559000	-683.192781	1	97.804246311312	43.402566788783	20	8	
560000	-691.297938	1	98.644722483274	47.165278359227	23	5	
561000	-688.325579	1	92.754243093345	42.289084703712	22	4	
562000	-684.731639	1	94.307023193241	39.822997234731	23	5	
563000	-681.085209	1	98.374310888454	42.436175451108	22	7	
564000	-681.325249	1	98.256797070313	38.899561663331	20	5	
565000	-677.021838	1	93.875841949166	46.954982946681	18	7	
566000	-681.686885	1	91.445515271796	35.433767029725	19	9	
567000	-686.402922	1	91.448334355573	37.092036406938	18	5	
568000	-676.401146	1	98.818813881393	42.217603417668	18	6	
569000	-680.612721	1	98.175606937063	42.849185467025	18	6	
570000	-693.323569	1	98.760343739329	50.389568312270	15	7	
571000	-678.175655	1	99.084671149523	42.515167471697	20	8	
572000	-686.237041	1	88.887396266447	39.348582939666	23	9	
573000	-683.764062	1	97.373895362382	44.024685277760	20	6	
574000	-680.112651	1	97.722677639490	44.025296321192	21	5	
575000	-687.122579	1	98.966144214762	42.408166603323	20	2	
576000	-680.478950	1	99.636160305903	47.377554801729	21	5	
577000	-683.319425	1	92.512889467215	48.671636425274	20	6	
578000	-686.417913	1	99.830075383743	42.738259349642	24	4	
579000	-682.977651	1	97.988962989589	48.903666991583	18	5	
580000	-688.208116	1	96.226097581469	46.935928430815	17	5	
581000	-682.465121	1	97.693126218496	47.193918861545	20	8	
582000	-686.902251	1	98.827243244571	46.455623562681	24	9	
583000	-673.353207	1	96.001819240767	60.166049694630	20	13	
584000	-675.315137	1	99.227935303530	51.830236718793	17	13	
585000	-681.001716	1	96.144878075353	50.217059169204	20	10	
586000	-679.025556	1	98.768696618434	55.943487788723	19	8	
587000	-682.064840	1	91.477146406654	45.379281671722	14	6	
588000	-678.015122	1	98.673582444075	67.390852583754	18	5	
589000	-675.983137	1	98.473666971723	54.335677485843	20	5	
590000	-677.694106	1	94.025528246889	63.580910786625	16	5	
591000	-680.354810	1	96.987187908461	72.707160669573	17	5	
592000	-671.366135	1	98.340269775508	54.304485069543	20	7	
593000	-678.807417	1	97.755789954245	54.431018121396	16	5	
594000	-682.007848	1	98.851070069157	66.933097685562	18	6	
595000	-682.666962	1	98.183221660196	48.305974527141	17	2	
596000	-686.381309	1	95.565780446189	37.947043163561	18	1	
597000	-696.030599	1	99.106991817395	67.521543036368	22	6	
598000	-682.474178	1	93.518948077338	63.182459636011	20	7	
599000	-672.958567	1	98.539740640140	52.058692640432	18	7	
600000	-679.405646	1	92.563729218163	45.298418613889	16	7	
601000	-679.826465	1	98.728595808205	51.040144084058	15	8	
602000	-678.159392	1	98.059596100623	43.311655553495	13	9	
603000	-675.895842	1	98.206534612198	52.582005716709	16	6	
604000	-679.668553	1	96.200797194016	44.582097779601	15	6	
605000	-681.154822	1	93.939466227511	44.538826603014	18	8	
606000	-683.862665	1	93.810323513222	34.953018116486	16	4	
607000	-683.848695	1	87.145201679656	41.583167433524	13	7	
608000	-676.120717	1	97.550979318221	37.597797089581	15	8	
609000	-678.235017	1	87.571340441827	34.903686663303	17	3	
610000	-686.762106	1	97.611036085536	45.264808379723	14	2	
611000	-679.062543	1	96.169146092749	39.821778660540	16	4	
612000	-685.974351	1	96.982694427676	30.642340751428	21	7	
613000	-685.721094	1	93.227126514602	41.412765505043	19	3	
614000	-684.780995	1	99.726549288977	40.625003104777	19	3	
615000	-690.149999	1	98.827969402012	50.568351111811	16	2	
616000	-684.674556	1	98.503325366169	39.104571396960	19	3	
617000	-684.524800	1	95.158031045529	43.701900711749	18	4	
618000	-686.752253	1	96.933204157313	40.946930596121	18	6	
619000	-681.178720	1	98.971375824261	28.233277757541	25	7	
620000	-677.735608	1	96.297949359774	29.030488687575	21	8	
621000	-670.365426	1	94.413043043336	35.838552965404	22	6	
622000	-673.578448	1	96.222233945740	37.755560952571	29	6	
623000	-676.192776	1	97.968861076858	28.463208366750	26	9	
624000	-684.537830	1	94.959136915675	38.476171406101	20	7	
625000	-682.255275	1	98.262801232114	49.084012028952	23	6	
626000	-694.242478	1	99.875489977123	47.194893337285	24	3	
627000	-691.521661	1	97.190042743378	46.433314334640	28	2	
628000	-694.841127	1	95.950129011998	46.058957234263	22	4	
629000	-692.779357	1	84.696876715793	32.407636980875	24	9	
630000	-683.857753	1	96.476926888624	36.878434083684	23	6	
631000	-688.183258	1	95.764928457539	43.208293693787	21	5	
632000	-694.001458	1	94.168960818445	45.206802083697	28	4	
633000	-698.018335	1	91.682355695176	39.086398837389	26	4	
634000	-690.313461	1	89.448685977853	45.315675605710	24	9	
635000	-678.664677	1	93.519350385837	40.064136049372	30	4	
636000	-674.679123	1	97.059910101023	31.815683498803	29	5	
637000	-671.314559	1	93.737008024554	32.947461910499	30	4	
638000	-681.325582	1	97.206473066225	47.169960052535	24	3	
639000	-680.060342	1	99.756454476309	50.508278064819	23	3	
640000	-681.771829	1	92.997319847084	45.614462112929	23	5	
641000	-680.756970	1	95.226765514749	46.181731705207	19	8	
642000	-688.335177	1	99.136462878718	54.616432516704	23	8	
643000	-689.935470	1	99.625532666086	67.444141857451	18	7	
644000	-684.465084	1	96.716515512281	53.667754930638	19	7	
645000	-676.864858	1	96.794335487595	50.677810632832	14	7	
646000	-678.091273	1	99.556737403205	47.960550941675	16	7	
647000	-680.432889	1	96.655020540906	44.479938228657	18	9	
648000	-684.246979	1	98.540362495711	53.342080786329	19	12	
649000	-689.722132	1	97.105288746270	59.096156077025	17	9	
650000	-682.917876	1	89.864738225775	55.592068552038	15	10	
651000	-671.223406	1	88.177322792385	44.695813152925	17	9	
652000	-685.522560	1	93.916487766222	44.940856993907	17	4	
653000	-683.922676	1	89.395734951837	41.836218825213	13	6	
654000	-678.265901	1	99.763145124362	43.258936693533	21	7	
655000	-684.112111	1	95.518131169170	34.449853851571	20	6	
656000	-681.632367	1	95.102991947039	42.040812952495	20	9	
657000	-685.960757	1	88.162439225504	52.111705216694	21	7	
658000	-692.988758	1	99.289713569064	54.736742692374	20	8	
659000	-685.285257	1	94.069350973531	54.774636228453	19	9	
660000	-681.721635	1	95.397008703879	56.303186944296	24	11	
661000	-684.019517	1	93.861686609812	51.929293380338	23	11	
662000	-675.119264	1	98.119891430641	30.007101942939	23	14	
663000	-681.948798	1	99.063439605843	34.780259255513	19	11	
664000	-675.826862	1	98.273545845134	38.821875925842	25	12	
665000	-672.990015	1	98.568455664365	41.057273098850	21	10	
666000	-678.489285	1	96.289734062846	49.303370522849	21	7	
667000	-679.181700	1	87.823661182935	41.377396429873	20	9	
668000	-681.179390	1	97.435716090474	44.242123743999	17	7	
669000	-672.417222	1	88.734364286260	37.989290949203	18	8	
670000	-679.357549	1	93.392155452848	46.559243367768	20	7	
671000	-681.787027	1	98.089011744455	47.306821266165	20	8	
672000	-679.720023	1	94.554989066499	40.461052906162	21	5	
673000	-681.870078	1	91.618502078292	44.196504998821	22	6	
674000	-685.865942	1	97.243143264639	37.013614235162	23	7	
675000	-676.174693	1	95.193092336441	37.011634610500	23	5	
676000	-685.375104	1	83.631910254122	50.640515416735	21	5	
677000	-675.913379	1	98.458941483061	44.720905527209	17	7	
678000	-689.690637	1	99.574835219873	54.690600465666	13	8	
679000	-687.083707	1	97.460572842515	65.032722411027	14	10	
680000	-679.791088	1	94.863727166124	59.818280317647	18	9	
681000	-669.689810	1	98.251580147292	47.729516534062	21	8	
682000	-680.478691	1	99.140388713030	47.857692001306	21	4	
683000	-674.988694	1	97.073454933680	53.090611335072	22	6	
684000	-674.172438	1	98.777372076690	41.544302355577	20	11	
685000	-673.566861	1	99.982320272654	49.734731726945	14	11	
686000	-666.115871	1	96.959201118757	36.993877490656	16	11	
687000	-669.847924	1	97.543427848613	43.558291390357	21	9	
688000	-678.305626	1	93.543676378027	36.412413183569	23	8	
689000	-674.373158	1	92.032753999307	46.936119648726	21	5	
690000	-671.620394	1	95.203428686134	44.121588114344	24	5	
691000	-679.120919	1	98.551211881923	46.320566882313	26	6	
692000	-675.277829	1	96.888786029736	39.127788430872	25	5	
693000	-682.249225	1	99.602578460098	48.851815269720	23	12	
694000	-684.995467	1	96.155306662708	47.314662047798	24	8	
695000	-681.914658	1	95.993201032016	50.856711222874	24	8	
696000	-679.232469	1	98.314416672040	45.680865859532	21	8	
697000	-678.938218	1	97.347883386783	46.091012216122	16	6	
698000	-682.044686	1	89.298059496108	43.591837779383	18	10	
699000	-676.589319	1	90.802166658450	36.091205891397	23	8	
700000	-677.312719	1	94.660302894281	35.257800733313	21	8	
701000	-675.621017	1	97.889656529962	38.959925016736	28	11	
702000	-677.337325	1	92.025371599070	38.866493653378	25	9	
703000	-681.770445	1	94.710011375626	50.179463880771	24	7	
704000	-673.834813	1	96.386023420793	40.477919766842	21	8	
705000	-676.254924	1	91.253215662994	50.672584157004	20	8	
706000	-678.702175	1	90.621975138301	50.296900650358	18	10	
707000	-683.845569	1	84.938448990925	45.495627220981	20	10	
708000	-672.637223	1	98.724066997644	32.797016669549	17	10	
709000	-671.968343	1	99.569118389360	31.444331869812	21	11	
710000	-670.636274	1	99.048350344658	34.380288256480	21	12	
711000	-675.129441	1	94.524814546011	40.296931178901	21	14	
712000	-678.632457	1	86.865296937666	38.934587337956	24	11	
713000	-684.109326	1	85.684627293778	44.855269661416	22	9	
714000	-691.230725	1	94.911598358492	43.495575402431	22	11	
715000	-671.971895	1	99.731825950555	40.484658042642	25	10	
716000	-679.343335	1	98.343083769193	35.324110444227	25	8	
717000	-675.743383	1	94.009920900367	37.375360881575	27	5	
718000	-670.866295	1	92.346372915668	35.419776376300	18	7	
719000	-670.543704	1	83.685974034068	36.994854068097	19	8	
720000	-673.408320	1	97.446604722968	40.054285166517	19	9	
721000	-672.984792	1	93.275358427848	39.377785005039	20	7	
722000	-670.918146	1	99.551163414304	42.303363231337	21	8	
723000	-673.248506	1	99.290062831544	54.582454452307	20	6	
724000	-679.642966	1	94.515615504996	56.599798982166	24	7	
725000	-674.239665	1	95.970644338940	60.133225270949	25	8	
726000	-670.824035	1	95.613114899698	52.874154946334	24	9	
727000	-673.624920	1	96.462040902368	55.356108220750	21	8	
728000	-676.403976	1	81.190659159722	69.232231659240	19	8	
729000	-677.491142	1	96.865712303202	56.340254253990	26	8	
730000	-678.093572	1	98.830937997418	58.120132038953	25	8	
731000	-673.622506	1	95.851346372622	43.812528420030	27	5	
732000	-674.396179	1	95.569029002942	51.443898244995	29	4	
733000	-676.305973	1	85.250283665866	56.005835721356	26	4	
734000	-681.475189	1	91.159928406254	54.141992934296	18	7	
735000	-671.031413	1	99.296076332037	45.720487973087	18	9	
736000	-678.499508	1	93.937810087331	51.617968059738	14	8	
737000	-680.976599	1	82.101048314523	75.584791647566	18	8	
738000	-677.998618	1	92.555418402640	65.910250387457	18	8	
739000	-676.005580	1	89.341109041558	48.053988964026	19	8	
740000	-675.157636	1	98.475751929289	54.012357408467	19	9	
741000	-677.902267	1	98.599693902416	57.429761332827	21	11	
742000	-668.731153	1	93.802220272603	55.771043107373	24	10	
743000	-680.524396	1	98.877653429213	49.246609137506	28	6	
744000	-673.941872	1	98.762809461575	55.842443460055	23	9	
745000	-673.901026	1	90.974140612049	50.699080858770	16	9	
746000	-686.300368	1	98.766748908451	58.413924938022	19	5	
747000	-670.247575	1	98.482975604976	48.802795051658	17	6	
748000	-678.063984	1	99.121651067818	52.072428056206	16	6	
749000	-678.498099	1	93.621571319529	50.700693938346	18	6	
750000	-672.532192	1	99.638813806513	40.165070085267	18	9	
751000	-677.092898	1	91.551195630439	53.438630541999	16	6	
752000	-676.606843	1	91.364860161880	66.230581030894	20	7	
753000	-676.622805	1	94.907680569378	54.783827385178	20	7	
754000	-670.386129	1	87.895986586137	49.536429178493	21	7	
755000	-673.512121	1	99.553028846097	59.359045594795	22	10	
756000	-673.890115	1	95.613515380837	54.834987511118	16	10	
757000	-678.088674	1	93.395743746838	56.622937442950	22	11	
758000	-673.027957	1	93.157498151077	67.948943462624	20	14	
759000	-676.562109	1	97.494804179871	42.716351140623	22	12	
760000	-678.716498	1	91.286164622361	44.774024028733	21	12	
761000	-681.615221	1	88.324938344874	67.622807890890	16	9	
762000	-675.433308	1	96.979491074963	54.266470210509	27	10	
763000	-675.471034	1	95.677832823937	50.042704621766	22	13	
764000	-682.411803	1	89.798039750497	56.812670056587	25	13	
765000	-673.655533	1	88.743814346337	42.689576247183	22	8	
766000	-684.436545	1	97.389310990084	33.492969092975	19	9	
767000	-676.999779	1	99.202526495036	32.032480917155	16	9	
768000	-679.213477	1	88.619754797758	43.856322315609	15	7	
769000	-676.589561	1	95.580156977904	38.603661139202	16	6	
770000	-670.285674	1	99.813031955667	36.260342610015	18	4	
771000	-680.037408	1	88.309497370081	41.378942623503	17	7	
772000	-690.651847	1	95.650374527554	48.990714423117	18	9	
773000	-679.959965	1	99.839307294039	43.797232751022	18	10	
774000	-678.575084	1	89.841182384218	41.030856704379	21	9	
775000	-682.373241	1	99.603284868055	36.554624213062	21	11	
776000	-681.444019	1	95.040162779902	43.580702919945	23	9	
777000	-688.678051	1	92.006019958944	50.058355378219	26	11	
778000	-691.247019	1	99.247469501172	45.079849887188	18	10	
779000	-683.383372	1	98.715537364912	41.479624041903	23	9	
780000	-682.334324	1	97.601413376242	40.774043031097	17	12	
781000	-684.437290	1	99.997695716908	53.892222224310	17	11	
782000	-678.370599	1	95.522820185059	42.094180179526	15	6	
783000	-683.877485	1	97.869738023422	46.409502272071	16	7	
784000	-683.289651	1	99.692077290510	50.167026471387	18	11	
785000	-684.122314	1	96.555585652507	50.880883210067	18	8	
786000	-678.801208	1	93.053695303409	41.110580279123	16	6	
787000	-677.917851	1	98.806996206403	49.077496048999	13	7	
788000	-676.926034	1	98.068904062154	46.260628451484	13	5	
789000	-682.740480	1	95.290499155019	49.490704804440	15	5	
790000	-676.004243	1	96.241937560843	44.656288075043	19	9	
791000	-678.105182	1	99.169087917891	50.245426151831	21	4	
792000	-674.855675	1	97.551055256395	51.303696066008	15	4	
793000	-687.960421	1	77.744182121403	55.749063601695	13	6	
794000	-687.957010	1	97.814950831435	50.905018514196	13	6	
795000	-686.750372	1	98.536943662483	56.979431432856	13	8	
796000	-673.072891	1	98.522922861200	40.180798140753	18	5	
797000	-679.553245	1	97.673027958647	46.956757943205	21	6	
798000	-677.159758	1	97.188468028590	44.503490537947	24	7	
799000	-672.121136	1	98.480772015354	48.039980873198	29	6	
800000	-683.122219	1	97.757042628401	57.622518846015	26	5	
801000	-677.449417	1	95.437327839234	42.466261729483	19	6	
802000	-678.840005	1	92.236974432137	41.825766828324	23	6	
803000	-678.219305	1	91.744359437201	41.414054404707	21	7	
804000	-682.079569	1	92.033185196697	44.342649761785	16	7	
805000	-680.261983	1	86.707638940104	48.721795537584	16	6	
806000	-685.296719	1	98.126765779593	44.987322461183	18	8	
807000	-674.170853	1	92.990725204956	32.751601189831	20	10	
808000	-676.091527	1	92.720247756745	38.932328896023	19	5	
809000	-681.705596	1	97.970142277126	39.971262503956	14	5	
810000	-681.971116	1	98.753325832325	33.368148283659	18	6	
811000	-678.030452	1	95.944238207762	42.706992987556	22	7	
812000	-669.404817	1	98.432584587085	34.572335855224	20	9	
813000	-682.591689	1	99.339574842824	59.205040395602	12	11	
814000	-676.513463	1	99.862235577526	65.982303166031	17	11	
815000	-667.099107	1	94.686852994703	47.428432536574	19	15	
816000	-665.316465	1	99.174335711382	38.966318198531	23	14	
817000	-668.311519	1	94.785581218263	50.990753452573	24	9	
818000	-669.540223	1	91.433658298890	48.380069146785	23	6	
819000	-673.130029	1	97.789183634883	49.441570541131	28	7	
820000	-664.801025	1	99.845564299463	43.970547113658	27	7	
821000	-676.130172	1	96.715701115653	47.992297362935	23	9	
822000	-673.429267	1	95.122099835163	39.493335540423	18	8	
823000	-681.181330	1	96.761904768169	57.003530733497	15	6	
824000	-668.826695	1	98.217775690261	45.574831067915	13	4	
825000	-673.932913	1	96.274912757595	51.346161240895	21	5	
826000	-675.763914	1	93.591539351777	49.542249775680	20	6	
827000	-677.193602	1	99.908858453266	54.582702823006	17	8	
828000	-673.458300	1	97.216063274105	55.957608442173	16	7	
829000	-679.318837	1	96.589854041612	44.235314884642	17	8	
830000	-683.232414	1	97.895119340492	46.399291466561	18	7	
831000	-673.192555	1	99.853303959112	48.366120339992	14	8	
832000	-677.151677	1	99.308197710394	47.049880611347	14	8	
833000	-677.651411	1	85.443914371614	56.598167906169	11	4	
834000	-673.987928	1	95.900898773346	61.634267521878	18	7	
835000	-680.251356	1	98.535667293235	48.896588910212	14	6	
836000	-688.696334	1	97.908013309099	45.238719238445	14	9	
837000	-687.049225	1	99.850285235235	46.801529769193	16	10	
838000	-682.388336	1	88.107730060506	43.122628820105	15	7	
839000	-686.302317	1	98.877658223889	48.536609739707	12	6	
840000	-689.333269	1	98.907916290000	65.353642009958	12	5	
841000	-677.147600	1	99.783981293521	45.516919593658	18	8	
842000	-690.593976	1	95.406326661726	61.247860421044	16	6	
843000	-674.955939	1	97.841383061263	38.056211982293	17	9	
844000	-680.879768	1	97.094583921970	40.650418891490	15	10	
845000	-684.700834	1	95.970156672409	38.199791435700	15	9	
846000	-681.783004	1	98.140389697787	34.888148429408	17	12	
847000	-678.296096	1	98.618416468273	43.919982526204	18	8	
848000	-672.755489	1	98.925545942372	37.755909019349	21	7	
849000	-673.858737	1	97.691254625861	36.999601220654	22	6	
850000	-677.640951	1	95.058818077300	40.261110360616	20	8	
851000	-687.036096	1	98.599351012742	50.291056004207	13	4	
852000	-687.315102	1	99.671185559809	45.957983635185	15	6	
853000	-679.046295	1	91.361359657395	44.419596819718	16	3	
854000	-673.191014	1	96.172651385450	40.427348655953	16	4	
855000	-686.044374	1	96.000651423359	48.958948824506	19	4	
856000	-681.277020	1	93.723926526891	44.090565941675	19	7	
857000	-667.670129	1	93.103118066358	34.284833039648	18	8	
858000	-679.663153	1	99.961857868858	38.089324839358	19	7	
859000	-677.283628	1	96.020768426135	47.960675193752	17	7	
860000	-668.767917	1	96.107003544517	38.469463951913	20	8	
861000	-667.391990	1	93.537380881483	38.826316932716	20	7	
862000	-676.859793	1	95.560493669258	38.514758615660	17	6	
863000	-681.836053	1	97.247681021633	34.991385284904	17	7	
864000	-681.170500	1	90.176781301200	42.996469357165	18	7	
865000	-681.642065	1	97.605268093514	47.677292199439	17	9	
866000	-680.687721	1	98.535040451045	49.256539976603	22	5	
867000	-681.062133	1	88.017411098554	45.016544214837	19	8	
868000	-685.845675	1	96.843663128989	54.065350527913	20	6	
869000	-686.370979	1	85.746796891871	49.101657864698	24	7	
870000	-679.624596	1	99.560076775883	43.222828486178	22	9	
871000	-679.098642	1	98.047585477563	45.230992825570	21	9	
872000	-679.270828	1	92.467080138158	41.988154199251	25	7	
873000	-674.676605	1	95.109635810085	37.625602556747	22	7	
874000	-675.213522	1	98.450667132938	41.712724535922	18	8	
875000	-677.951499	1	99.865866506335	39.544372300798	17	7	
876000	-685.985790	1	99.543574916834	33.085873672744	24	8	
877000	-679.420547	1	97.906837292645	40.616536242655	23	8	
878000	-682.098515	1	96.937823804130	32.020127168188	24	12	
879000	-677.439078	1	94.197971175209	35.983673039683	21	12	
880000	-681.383368	1	91.540014868586	36.062725722574	22	12	
881000	-684.438101	1	91.698711644181	42.945821605468	18	9	
882000	-682.118810	1	97.340941477241	33.278470028911	21	8	
883000	-682.022045	1	93.938071094326	43.064216534138	18	9	
884000	-675.314354	1	97.690349494776	45.255350389376	21	8	
885000	-680.206299	1	97.274857344821	53.129857269740	19	5	
886000	-672.064899	1	95.732261505909	43.523419934206	19	7	
887000	-688.786040	1	95.014051402703	50.762453610276	16	6	
888000	-688.716830	1	98.310931617506	46.567696879323	12	5	
889000	-682.451951	1	92.314398837097	45.319735548498	18	7	
890000	-679.383616	1	98.525947469746	41.459967088477	22	5	
891000	-684.118162	1	99.499922482226	52.992252678758	19	8	
892000	-672.664985	1	99.451270063814	42.205487140094	20	4	
893000	-679.204768	1	98.772387211846	40.071547027355	16	7	
894000	-685.205942	1	97.711255121631	33.327969745349	17	6	
895000	-684.228270	1	94.350497605735	38.507098288220	20	11	
896000	-688.452758	1	93.334891368411	29.690775755694	22	8	
897000	-674.663597	1	96.408463699686	31.858550206212	22	9	
898000	-682.627135	1	95.381242991901	34.277490232294	17	6	
899000	-695.034617	1	97.180432468943	44.808043669231	18	4	
900000	-690.568089	1	84.821508395358	38.161775950868	17	9	
901000	-684.571757	1	84.089895937975	38.066466808384	18	12	
902000	-679.179675	1	98.292156512578	37.361380370510	18	7	
903000	-681.685719	1	92.345218345469	36.734208611090	16	5	
904000	-682.622772	1	89.619671802327	34.873760787257	16	10	
905000	-668.215549	1	98.918758125943	33.635595868688	17	9	
906000	-673.433246	1	95.338177658752	39.554949666246	14	9	
907000	-677.742653	1	87.962039133974	45.557427965905	16	9	
908000	-679.173204	1	98.235150959561	43.467213269218	19	6	
909000	-687.625722	1	98.916729500246	37.968307669692	18	6	
910000	-677.583738	1	97.430645363791	36.825616564459	20	8	
911000	-677.264432	1	99.920625105336	43.646503144129	19	9	
912000	-682.697540	1	88.531105398243	52.172048116250	20	6	
913000	-669.685664	1	95.448745975774	37.971029061685	25	5	
914000	-675.787420	1	98.103919341356	35.730783814786	24	10	
915000	-682.409332	1	95.135087626412	50.817811056397	23	5	
916000	-681.454502	1	99.970758001085	57.378338802044	19	7	
917000	-680.682591	1	92.948867073815	48.159846026383	22	6	
918000	-678.029304	1	88.433016098553	49.878757603607	23	6	
919000	-679.319462	1	79.449868723953	49.101183174973	16	5	
920000	-675.400661	1	98.986131870438	41.730452010778	18	5	
921000	-691.367497	1	97.443536551325	44.674090495811	18	7	
922000	-680.017243	1	98.045637403923	47.397077489269	17	11	
923000	-677.538830	1	99.787981670989	40.291021438151	19	11	
924000	-667.280048	1	98.691681103510	35.246994201144	17	13	
925000	-668.995984	1	98.234997815132	36.466961693740	21	10	
926000	-675.411988	1	99.809896502314	32.245836412291	23	8	
927000	-684.062779	1	98.009498768850	38.777118549416	22	9	
928000	-681.410174	1	91.747003938741	39.946368907029	18	6	
929000	-682.260476	1	99.436360258219	32.851254849395	18	4	
930000	-682.117934	1	99.142072787790	34.370774354235	17	5	
931000	-679.519306	1	98.966708399210	43.880958863863	20	7	
932000	-694.787615	1	87.932852726279	41.242198056391	16	4	
933000	-679.401721	1	95.238908230707	33.512627072907	27	7	
934000	-686.451910	1	97.332469024356	43.463821702169	22	3	
935000	-676.868789	1	96.557037653484	45.317947426359	18	4	
936000	-678.597039	1	96.155149535410	36.954953388277	14	4	
937000	-675.407005	1	99.434924371020	37.574353299776	15	4	
938000	-680.334963	1	92.794835172663	37.522484804665	19	6	
939000	-681.257011	1	96.174801842192	32.168934817012	22	3	
940000	-689.321650	1	96.460865800321	36.492047239708	17	1	
941000	-691.783457	1	93.718247559463	46.952466214773	18	3	
942000	-685.169823	1	99.420011135019	41.993904838495	17	4	
943000	-685.636827	1	99.917570213842	36.921411080466	20	6	
944000	-688.041788	1	98.458129388336	41.445457379231	24	6	
945000	-681.144392	1	99.346328610727	36.582356315811	18	5	
946000	-679.702336	1	90.484246706999	33.816667252743	14	2	
947000	-684.239725	1	97.002482090038	34.628392072530	17	3	
948000	-687.514651	1	97.410274513366	48.730450345026	21	3	
949000	-695.803809	1	96.096955458777	38.653947171574	17	8	
950000	-692.817353	1	99.398153738461	49.402001948673	20	8	
951000	-687.256261	1	99.337434995429	39.502678467662	23	9	
952000	-689.249118	1	99.427299163621	44.391331608149	21	9	
953000	-681.752005	1	95.864345353217	36.606807123631	23	6	
954000	-691.193490	1	99.782990479965	44.256394210472	24	5	
955000	-676.243792	1	96.602625579623	27.443450206134	25	9	
956000	-688.228227	1	94.139252719503	36.308085636905	22	7	
957000	-685.330951	1	99.042337677449	48.474472483494	20	2	
958000	-685.647175	1	97.960778457346	48.820156757187	18	6	
959000	-684.761608	1	94.723085267896	43.258905349138	19	6	
960000	-687.653235	1	99.530502363162	48.734156298937	15	6	
961000	-681.991870	1	90.655786098662	34.784353633994	20	6	
962000	-683.050333	1	97.600789666973	30.128379658043	19	6	
963000	-685.814452	1	99.978455927802	35.270840308891	20	5	
964000	-676.807236	1	97.655510845853	38.554983294175	26	4	
965000	-681.576132	1	97.463378152950	32.649986101752	23	3	
966000	-682.762726	1	99.175142805297	41.762520612177	21	6	
967000	-682.802854	1	89.224563647245	41.030379219076	18	5	
968000	-682.258498	1	96.783138155662	35.983757313525	21	5	
969000	-692.535614	1	96.412816221712	36.351434095858	20	7	
970000	-696.717093	1	97.726013120874	47.984309553406	22	9	
971000	-684.286683	1	99.807341735545	33.193172105812	24	2	
972000	-685.317083	1	93.380884611813	36.913513555386	19	5	
973000	-681.325316	1	80.796492586694	35.051308967051	20	7	
974000	-693.186444	1	97.801072756995	34.953245172698	19	5	
975000	-690.568161	1	95.396526974304	44.319109206576	21	8	
976000	-683.666759	1	98.523774690085	30.470126928367	22	10	
977000	-689.792266	1	95.371381078355	43.571390403103	21	9	
978000	-681.042322	1	99.894221697225	25.902492143704	27	11	
979000	-678.464183	1	96.086553573791	28.506953583101	27	9	
980000	-675.634294	1	97.955565438181	38.435677336327	26	11	
981000	-679.262383	1	90.110952821503	31.114568723639	27	7	
982000	-667.746623	1	88.330975034531	33.524830430611	21	8	
983000	-686.706856	1	85.581669328747	48.968892717836	20	7	
984000	-688.799135	1	96.911069830936	57.618973953055	19	5	
985000	-680.714043	1	98.010127470131	34.020554084143	20	5	
986000	-678.506471	1	92.851544982054	43.286356557031	22	5	
987000	-681.398835	1	93.671744691596	41.900667984144	20	5	
988000	-682.780766	1	88.547515709062	47.234676316258	23	3	
989000	-679.592272	1	99.770078883564	41.803582783769	21	5	
990000	-674.971549	1	99.878278074257	35.148755573515	22	7	
991000	-676.107389	1	91.182402498967	40.332496835304	21	6	
992000	-688.554312	1	97.823537674700	46.887826741096	19	6	
993000	-676.487333	1	97.147341343832	40.659037631754	17	5	
994000	-682.328874	1	99.707805048818	42.256981244128	19	6	
995000	-674.513729	1	87.338895260931	36.536009593851	22	5	
996000	-677.031106	1	97.437829645741	44.944163739909	22	3	
997000	-676.095564	1	97.873360086943	48.341410169351	20	6	
998000	-680.470840	1	91.419411519174	43.259692514536	17	3	
999000	-683.564665	1	92.083104241490	38.224819029623	17	4	
1000000	-675.951090	1	96.723410682979	37.663240628267	15	5	
1001000	-685.965912	1	93.956076265610	39.893935266056	15	5	
1002000	-683.473371	1	99.826823174984	36.177337817055	20	4	
1003000	-685.755727	1	97.951818402506	38.258551063383	17	3	
1004000	-685.498514	1	91.933620839472	45.679353618064	18	5	
1005000	-677.834353	1	99.037092353702	35.872936575873	14	6	
1006000	-695.382933	1	89.427344956650	43.739814456503	18	6	
1007000	-693.441966	1	96.773369206937	47.851460469087	16	2	
1008000	-694.924661	1	97.458038817818	37.574150046879	14	5	
1009000	-688.586365	1	91.675688871072	39.717977828991	15	1	
1010000	-682.943065	1	99.984280883183	45.812916883312	19	3	
