# Supplementary material for: Reply to: ‘Reconstructed evolutionary patterns from crocodile-line archosaurs demonstrate the impact of failure to log-transform body size data’
Source: Commun Biol. 2022 Feb 25;5:170. doi: 10.1038/s42003-022-03072-x (PMC8881626; doi:10.1038/s42003-022-03072-x)
Supplement: Supplementary file 4 — Supplementary Data 2 [file 42003_2022_3072_MOESM4_ESM.zip › simulations/log_files/VarRates/simulated_data_10.txt.Log.txt]

Options:
Model:                           Independent Contrasts
Tree File Name:                  tree_simlation_10.nex
Data File Name:                  simulated_data_10.txt
Log File Name:                   simulated_data_10.txt.Log.txt
Save Initial Trees:              False
Save Trees:                      True
Summary:                         False
Seed:                            1511313997
Precision:                       64 bits
Cores:                           1
Analysis Type:                   MCMC
Sample Period:                   1000
Iterations:                      1010000
Burn in:                         10000
MCMC ML Start:                   False
Schedule File:                   simulated_data_10.txt.Schedule.txt
Rate Dev:                        AutoTune
No of Rates:                     2
Test for trait correlation:      True
Kappa:                           Not in use
Delta:                           Not in use
Lambda:                          Not in use
OU:                              Not in use
Min Trans Taxa No:               10
RJ Local Kappa:                  False
RJ Local Lambda:                 False
RJ Local Delta:                  False
RJ Local OU:                     False
Using VarRates:                  True
Restrictions:
    Alpha-1                      None
    Sigma-1                      None
Prior Information:
    Priors
        Alpha-1 - uniform -100.00 100.00 
        Sigma-1 - uniform 0.00 100.00 
        VRBL - sgamma 1.10 1.00 
        VRNode - sgamma 1.10 1.00 
Tree Information
     Trees:                      1
     Taxa:                       200
     Sites:                      1
Iteration	Lh	Tree No	Alpha 1	Sigma^2 1	No RJ Local Branch	No RJ Local Node	
11000	-1108.163837	1	83.446879340053	94.563998933264	17	7	
12000	-1109.051669	1	93.810089471075	88.075005233319	20	8	
13000	-1103.571135	1	82.191226429525	99.194505151637	22	9	
14000	-1100.304600	1	98.510274599010	91.796351913089	12	11	
15000	-1102.012680	1	76.412087467956	93.968639864911	17	11	
16000	-1108.655390	1	83.226786206015	83.296147923761	19	9	
17000	-1095.183124	1	93.986087085000	65.257721544813	14	7	
18000	-1111.189008	1	74.585454501320	99.187681272532	13	5	
19000	-1100.107329	1	94.040665281907	82.238941098857	13	7	
20000	-1103.426891	1	85.570268876317	85.314061491145	13	7	
21000	-1105.593603	1	92.330175936129	96.906156639408	14	5	
22000	-1110.326611	1	85.181094618505	78.188263297846	19	6	
23000	-1099.656149	1	95.615172388481	97.391645862399	22	8	
24000	-1105.635972	1	89.886308643309	92.489543420702	19	8	
25000	-1102.595738	1	90.421884127235	78.845727323650	15	10	
26000	-1102.064702	1	95.175968904497	83.203590252157	15	10	
27000	-1103.994306	1	95.610038301729	52.740158302852	13	12	
28000	-1105.537878	1	88.417037950793	65.351787121947	16	13	
29000	-1096.328575	1	91.069878625718	84.151003716172	18	12	
30000	-1107.560857	1	65.550256872428	75.813887194217	16	9	
31000	-1103.485683	1	98.376430086632	87.767062611833	16	9	
32000	-1106.832197	1	96.074962828534	74.615512753519	14	9	
33000	-1115.647381	1	94.984952735632	99.374996035663	17	10	
34000	-1111.525750	1	69.699821991532	99.682656154770	13	8	
35000	-1109.545531	1	89.001700267955	71.418219182862	13	9	
36000	-1099.170639	1	91.263959881333	52.593303450049	17	12	
37000	-1100.584863	1	90.437123956913	71.526077508935	24	11	
38000	-1100.758951	1	82.757392974185	60.391270817609	18	15	
39000	-1091.351544	1	99.834008995296	54.489420946580	20	17	
40000	-1099.878218	1	70.800191950758	48.645764057930	22	17	
41000	-1104.223436	1	80.201031213232	88.603546538201	24	16	
42000	-1095.521596	1	83.632377989868	75.550760085983	20	15	
43000	-1096.265123	1	83.762804546844	78.079783534471	20	13	
44000	-1097.712526	1	95.681508846186	83.608197788434	22	8	
45000	-1094.628552	1	83.547389868949	65.916566223062	21	10	
46000	-1102.509074	1	84.374299983763	73.964384935998	21	9	
47000	-1102.097282	1	94.121038231790	75.452446357440	20	9	
48000	-1103.384750	1	98.234883635034	90.398681615583	14	10	
49000	-1101.475211	1	91.894103700055	92.156404251304	17	11	
50000	-1096.506141	1	67.380898758331	91.400466195589	19	13	
51000	-1090.881984	1	99.945657064467	51.041411971909	15	18	
52000	-1105.054006	1	90.196794819902	65.996254480987	15	15	
53000	-1103.497622	1	82.070167997083	80.870229712566	20	12	
54000	-1101.524654	1	70.670609309103	70.055201609241	15	13	
55000	-1104.481677	1	90.500132158457	63.626334996092	18	14	
56000	-1110.231792	1	78.204962494182	95.661741132378	19	11	
57000	-1110.278204	1	99.638574314717	99.753997131510	21	12	
58000	-1101.675386	1	89.699835419959	88.962743996434	22	13	
59000	-1101.584995	1	89.129813090443	97.460896625630	20	11	
60000	-1107.877380	1	74.543318246104	97.810056283949	19	10	
61000	-1102.674899	1	99.000711949862	82.297761803437	17	14	
62000	-1100.079991	1	78.408447616922	99.814670967178	19	13	
63000	-1100.377659	1	93.253763092940	91.410795733230	18	10	
64000	-1102.284449	1	95.625408101719	88.450689350404	17	11	
65000	-1105.816552	1	99.306551639886	79.461720089245	17	14	
66000	-1105.097194	1	99.501545883599	93.808574928918	16	12	
67000	-1104.904517	1	88.554149982099	91.154196217420	20	10	
68000	-1096.411782	1	95.054034303950	92.112529198109	20	12	
69000	-1102.129291	1	87.938468205217	85.100098051446	17	9	
70000	-1100.400993	1	96.063384471374	99.637437378267	21	9	
71000	-1112.774922	1	-4.222661047354	93.695103538185	16	10	
72000	-1098.755795	1	98.654868555633	81.091649764688	13	12	
73000	-1110.698501	1	45.584123416562	83.079425200913	14	12	
74000	-1115.075563	1	88.619982787274	93.395958572663	16	11	
75000	-1117.788099	1	90.433276355815	79.659396217456	15	9	
76000	-1107.748181	1	99.254848419000	66.162115522273	16	10	
77000	-1106.541629	1	95.301877161790	85.480755810124	18	11	
78000	-1108.611310	1	77.152726172023	66.808238130818	18	9	
79000	-1101.712301	1	97.821265646339	75.092238549089	14	12	
80000	-1102.275776	1	89.880244285738	59.019610718640	21	12	
81000	-1092.264728	1	91.823211277904	70.199230067695	18	11	
82000	-1103.098173	1	99.821424135587	82.486624834507	15	8	
83000	-1108.496991	1	97.921725450554	95.276383139609	10	7	
84000	-1108.975396	1	99.121962148438	84.291136042444	11	7	
85000	-1103.943621	1	54.289280447560	72.052160265473	14	11	
86000	-1100.216409	1	95.606883653982	96.387966834888	16	12	
87000	-1103.822817	1	92.679465198910	99.597982860818	16	14	
88000	-1096.599128	1	65.001118150189	99.019395789842	20	14	
89000	-1101.411425	1	90.713361888358	99.573414798948	25	8	
90000	-1090.132676	1	93.519985596763	78.769269931795	23	10	
91000	-1097.298175	1	95.661063201461	92.728986457167	21	9	
92000	-1089.461553	1	98.976154306404	89.524340378193	21	11	
93000	-1100.979456	1	89.930536468065	81.646334693655	22	12	
94000	-1099.765203	1	90.054326452369	79.471004217129	20	9	
95000	-1107.661582	1	87.468398136677	97.137112007454	16	9	
96000	-1109.841078	1	85.718633417709	95.763217420513	19	7	
97000	-1102.057292	1	86.218780765822	95.686739188860	18	12	
98000	-1105.218326	1	90.369289302698	87.350883369252	23	11	
99000	-1108.384275	1	95.403535124232	88.136805127892	23	12	
100000	-1103.573933	1	76.166905941190	79.402230347941	24	8	
101000	-1106.410443	1	83.786883445817	86.880834265107	21	11	
102000	-1099.286166	1	78.395397394100	76.112850933641	15	13	
103000	-1104.806153	1	78.172227172670	81.916564874066	14	14	
104000	-1102.765718	1	89.055646106175	92.023543904451	15	14	
105000	-1100.025187	1	91.282915507324	95.305781401692	18	15	
106000	-1102.112696	1	94.479015358153	79.598786535628	17	16	
107000	-1095.369634	1	98.284250039328	78.918275705090	19	14	
108000	-1104.364387	1	95.154921856726	97.331274631730	12	11	
109000	-1100.397457	1	96.525391946589	91.056272233700	16	16	
110000	-1100.274564	1	88.953947379483	97.183424482113	17	17	
111000	-1104.983033	1	99.716420263850	84.361767251982	11	12	
112000	-1097.642231	1	93.571651133321	95.342737997953	10	15	
113000	-1101.001621	1	95.881810779383	58.161259798002	18	15	
114000	-1110.507784	1	98.852760444784	92.668113865485	15	12	
115000	-1103.796911	1	82.342518233455	87.336875028333	8	12	
116000	-1106.379911	1	92.719206631583	93.743428397319	9	11	
117000	-1107.278756	1	83.276849150843	92.683452030867	13	10	
118000	-1111.519491	1	93.801229050140	89.179762690719	12	7	
119000	-1108.635415	1	88.006866253995	99.689436926905	13	9	
120000	-1112.328112	1	93.478476009029	91.096566794962	12	10	
121000	-1103.952365	1	92.767473866620	70.252948800198	8	13	
122000	-1106.857356	1	92.927770365737	83.731461589314	9	9	
123000	-1120.157025	1	80.412588027076	58.587735306514	14	14	
124000	-1109.197421	1	88.953184687705	73.557792993615	14	13	
125000	-1108.445146	1	94.362795404428	90.364538209543	12	9	
126000	-1107.959757	1	81.341880433065	98.526385717026	12	8	
127000	-1102.462076	1	92.633169352861	97.616154721804	15	11	
128000	-1103.915533	1	91.396179745016	99.936794903649	13	10	
129000	-1109.790411	1	99.493511079592	89.790288012795	16	10	
130000	-1100.274377	1	98.479589567203	81.972370445994	20	11	
131000	-1094.673669	1	97.515653748428	87.676543626959	24	10	
132000	-1100.126309	1	92.465770511116	84.572947497206	23	7	
133000	-1098.857183	1	96.950587436651	99.264331199727	25	6	
134000	-1092.566953	1	89.838793461408	94.425004682319	24	6	
135000	-1102.745094	1	38.918000805750	93.111735028247	20	8	
136000	-1097.897288	1	97.076807604358	98.774873574803	20	12	
137000	-1100.375273	1	96.438833292264	90.785829883312	20	10	
138000	-1091.587160	1	99.734638930226	85.221375197802	23	14	
139000	-1098.743451	1	95.879568038580	83.629257208367	14	11	
140000	-1094.695718	1	99.092698597192	90.880939425193	15	11	
141000	-1104.731665	1	92.566530331351	97.308639493231	19	11	
142000	-1106.191903	1	90.850267576824	79.396258764452	17	12	
143000	-1090.221669	1	87.682062345935	95.946852447155	21	9	
144000	-1095.267162	1	96.985982926429	94.035834902699	24	9	
145000	-1099.540473	1	99.172252273855	96.893119026381	19	8	
146000	-1100.039110	1	92.754415163441	98.856511108997	18	7	
147000	-1109.693296	1	90.321528497149	81.067151204377	16	11	
148000	-1102.484436	1	96.861467348764	84.058692162458	21	13	
149000	-1101.008061	1	97.731545630471	84.833509357586	21	11	
150000	-1103.694824	1	84.407997473230	93.142589999658	18	9	
151000	-1106.391234	1	96.975731211607	87.994488503794	15	10	
152000	-1104.213868	1	93.952652578650	98.443429284832	16	11	
153000	-1105.244484	1	98.246972775027	89.639120458423	16	10	
154000	-1106.561417	1	87.054773775723	86.350506732706	14	8	
155000	-1098.872608	1	90.707710508893	93.270526109726	21	11	
156000	-1103.627836	1	84.521458563446	80.694740968600	23	10	
157000	-1105.074724	1	91.471798745126	81.190719405445	23	9	
158000	-1099.321407	1	99.080863367990	83.728599004187	17	10	
159000	-1098.201145	1	92.877184783427	86.031778121804	19	11	
160000	-1100.305635	1	99.338201234915	96.416871801453	15	8	
161000	-1102.349251	1	86.834316722753	86.604710838709	17	10	
162000	-1103.153500	1	92.122014691603	81.899348697073	18	10	
163000	-1098.200144	1	99.133608062922	98.440096290105	20	16	
164000	-1102.783128	1	96.084836954422	93.566107739546	18	12	
165000	-1105.177962	1	99.264730208872	92.379715665564	16	14	
166000	-1105.156721	1	90.482919196372	93.068409322897	19	18	
167000	-1101.461666	1	99.125178045059	97.525427657110	18	16	
168000	-1095.096040	1	84.924302362015	81.959661333981	18	15	
169000	-1115.038615	1	53.147877042838	90.742486743216	16	8	
170000	-1110.622014	1	95.692437021617	96.782823768038	15	11	
171000	-1117.044253	1	90.266736248960	93.577605663648	18	9	
172000	-1097.321362	1	94.753422032879	74.822690728585	19	9	
173000	-1099.919962	1	96.439170287878	91.292560035097	15	9	
174000	-1098.438564	1	94.734138398158	96.879059648254	15	9	
175000	-1108.279167	1	89.217637846372	91.692692168119	24	7	
176000	-1103.075478	1	99.850124137830	85.841190097204	24	7	
177000	-1109.057572	1	97.195924111349	85.118164336122	21	6	
178000	-1096.737633	1	99.272683282199	91.776392645357	23	7	
179000	-1105.544967	1	97.145151346269	87.071065248648	28	6	
180000	-1105.145688	1	86.386393698997	92.582480201406	22	11	
181000	-1118.136816	1	49.484600109236	92.942667150470	16	8	
182000	-1105.262704	1	96.026571229602	84.295954818977	15	9	
183000	-1103.206039	1	99.494100717531	69.197882748678	17	11	
184000	-1107.310396	1	83.638052303038	96.118571065443	17	10	
185000	-1104.177572	1	96.081405154695	81.630243396217	17	8	
186000	-1099.305975	1	96.533907570799	94.703225906391	23	9	
187000	-1103.463976	1	91.585903547540	85.684853595126	24	8	
188000	-1100.773853	1	94.372689583880	96.701261374862	27	9	
189000	-1105.141728	1	99.713851239342	92.251990867888	19	9	
190000	-1094.705557	1	77.492702658899	80.976934987127	22	13	
191000	-1097.768205	1	81.734431588987	91.673671714462	20	9	
192000	-1096.286685	1	91.678803679041	78.139184865030	14	11	
193000	-1093.777382	1	84.779707372048	68.619933738139	22	11	
194000	-1096.936325	1	98.522834493033	79.197287595659	23	8	
195000	-1087.726627	1	88.873747799684	94.859018249622	24	11	
196000	-1091.779603	1	98.081598877742	82.354102766378	27	13	
197000	-1089.850471	1	92.808512858260	81.308744174797	24	11	
198000	-1101.312529	1	94.406344918267	85.664828846896	16	8	
199000	-1101.346456	1	97.891369589355	99.385869231348	17	8	
200000	-1100.157984	1	98.591423356645	83.911228928791	17	10	
201000	-1107.985065	1	97.150973785373	87.044616899570	19	9	
202000	-1104.006869	1	94.433400518403	94.377786179792	21	11	
203000	-1099.333096	1	95.282629347684	99.202320408265	19	11	
204000	-1101.995270	1	91.372046901830	93.696223153458	20	13	
205000	-1102.952796	1	89.755051961913	85.451884330466	18	13	
206000	-1100.553785	1	99.279822330314	93.557530162482	17	12	
207000	-1102.093554	1	95.421509197411	99.348355695111	19	10	
208000	-1104.281289	1	86.133476423811	79.304851677144	14	9	
209000	-1101.503161	1	87.555713925862	89.423465023192	15	7	
210000	-1103.988290	1	98.524566598865	83.743687966664	10	12	
211000	-1106.359136	1	98.890145062036	97.375902760374	15	9	
212000	-1102.898708	1	96.842603290790	86.602721930227	15	9	
213000	-1109.906910	1	98.126094695770	93.929268636965	17	10	
214000	-1111.500197	1	97.687397019167	87.538406397798	16	9	
215000	-1107.456095	1	80.656557274342	87.955290156232	17	10	
216000	-1111.897344	1	94.484770161956	76.690838269398	23	10	
217000	-1113.388511	1	99.818934184302	84.871608902539	21	9	
218000	-1100.481590	1	94.897218283516	95.563788352312	21	12	
219000	-1100.984395	1	93.223971753989	93.031344388339	17	8	
220000	-1106.377595	1	92.718119624551	95.306857550195	17	9	
221000	-1101.145533	1	97.194932975895	86.914968334453	20	10	
222000	-1103.374499	1	94.732692385209	97.005749908527	17	11	
223000	-1096.119833	1	95.029470608853	77.413331273176	21	11	
224000	-1099.512357	1	91.417672468573	93.763391065945	23	11	
225000	-1095.090523	1	97.520867896111	90.955587571184	20	9	
226000	-1102.844805	1	81.559642605524	61.925495155874	16	9	
227000	-1104.719333	1	95.959135575791	61.867178236910	18	9	
228000	-1103.614877	1	93.845649433474	96.600007199116	23	8	
229000	-1099.395086	1	90.855004033907	99.183765181025	20	9	
230000	-1102.051856	1	91.617912431939	98.927384969789	19	9	
231000	-1096.428087	1	78.469496723131	75.243399879870	16	11	
232000	-1092.965781	1	99.155287337795	91.348216889816	20	13	
233000	-1098.890186	1	86.786934594713	82.442975982723	20	9	
234000	-1099.916772	1	88.046627367001	68.443762584793	20	10	
235000	-1106.778830	1	81.500304818660	78.799212330483	16	9	
236000	-1109.486325	1	92.875718579006	96.997237861973	20	8	
237000	-1100.753095	1	98.799573948247	95.226781721472	22	13	
238000	-1109.046447	1	82.463858746924	80.599173827564	21	12	
239000	-1105.247572	1	84.974229423022	95.904970420531	22	14	
240000	-1111.823189	1	90.540054483389	90.453698040971	29	14	
241000	-1093.619915	1	86.028766983493	95.956114702654	24	13	
242000	-1094.825627	1	96.260418123968	91.769878507150	16	14	
243000	-1109.694354	1	87.335465538543	96.607173581657	19	14	
244000	-1109.195445	1	98.955798533012	83.256652336667	21	7	
245000	-1097.169798	1	91.249066872910	95.531603903900	23	7	
246000	-1095.434467	1	97.620736387970	94.002997388465	26	11	
247000	-1104.101393	1	80.632953505700	97.728921398589	27	7	
248000	-1099.855759	1	98.341783925867	71.175762946475	27	9	
249000	-1103.966623	1	90.055069072082	88.772534356452	25	8	
250000	-1109.474365	1	73.059348963173	87.280984140197	26	9	
251000	-1098.192512	1	92.179865206632	88.482220610807	16	13	
252000	-1106.404019	1	96.570215379551	99.713094796370	15	9	
253000	-1098.528704	1	92.110632947128	71.732120143048	13	9	
254000	-1102.670750	1	99.637363392916	69.485462798721	17	12	
255000	-1102.761971	1	98.524249743008	84.678882660725	19	9	
256000	-1104.664443	1	98.615897098604	89.713754412851	22	8	
257000	-1100.221273	1	95.852437693786	84.426661653752	18	9	
258000	-1104.288855	1	99.073764991674	87.380282376341	16	9	
259000	-1108.053389	1	75.596483715605	98.343601120335	18	12	
260000	-1111.929384	1	52.163800872945	81.784367092558	25	10	
261000	-1092.150009	1	93.610390944899	90.223016624941	29	7	
262000	-1096.662962	1	87.875890782213	62.933741129206	25	7	
263000	-1101.074349	1	80.665411758151	99.532670438259	16	5	
264000	-1108.181471	1	80.646092696313	98.356405750758	16	5	
265000	-1105.065076	1	86.162677456374	85.341655830027	17	7	
266000	-1107.563369	1	97.788388193058	78.396279797182	19	10	
267000	-1107.764198	1	99.219504531106	83.514383803572	19	10	
268000	-1107.662277	1	90.852155116895	97.459867249867	19	13	
269000	-1090.230120	1	98.536466085480	77.182463468678	21	12	
270000	-1096.744621	1	91.501806105822	87.556432383271	20	9	
271000	-1111.727519	1	66.184565322875	99.199438463792	22	8	
272000	-1101.187677	1	87.887873880053	98.147158885112	24	10	
273000	-1100.998122	1	98.147098958934	85.119594108046	23	8	
274000	-1090.525943	1	95.641246026514	89.121629856908	25	8	
275000	-1081.896233	1	94.350378008657	83.370593829321	26	10	
276000	-1094.012489	1	85.946356798186	82.021324317061	24	10	
277000	-1103.620363	1	99.783671069498	75.254549802660	24	8	
278000	-1104.537724	1	95.174553923133	89.162530866295	23	8	
279000	-1097.330932	1	99.188243472075	88.337099009229	23	9	
280000	-1093.047456	1	95.755965014709	99.305586202973	21	8	
281000	-1101.588740	1	64.772412163627	95.703235621877	17	7	
282000	-1094.203811	1	74.240655490945	84.470125024653	17	7	
283000	-1095.005001	1	97.533419393493	98.213465876706	17	7	
284000	-1098.552607	1	56.306485874103	90.243210192292	17	7	
285000	-1102.238450	1	96.237439424014	83.820881710042	16	10	
286000	-1096.756517	1	82.634004768983	98.513146218847	18	7	
287000	-1094.469408	1	84.290395542990	75.189884861835	17	9	
288000	-1106.068946	1	85.003654321597	99.168681415719	16	9	
289000	-1102.673935	1	95.019206415795	75.964211781526	17	10	
290000	-1108.022948	1	47.743419517642	91.837345519667	17	9	
291000	-1100.690867	1	86.973480296278	84.617376310638	17	8	
292000	-1096.921101	1	82.428010449514	82.719112813231	15	10	
293000	-1097.830167	1	98.161395328065	83.430319453569	16	9	
294000	-1104.150206	1	99.215946856579	96.373985214735	12	10	
295000	-1105.610444	1	99.996771033862	96.412579038550	13	11	
296000	-1101.277322	1	83.189515065545	83.648683343876	12	13	
297000	-1095.143066	1	78.761466847052	92.837794683666	17	15	
298000	-1100.210044	1	76.869026173682	95.742667000241	10	13	
299000	-1097.219522	1	96.868534159257	80.326150220807	12	10	
300000	-1095.977134	1	94.928724000622	78.329446954430	13	10	
301000	-1099.193718	1	83.148757330611	89.194299932044	13	10	
302000	-1093.466230	1	92.133281910146	71.598059978417	17	11	
303000	-1098.247076	1	94.332704877758	71.586446703260	19	10	
304000	-1098.854426	1	93.002173658819	89.261743381775	21	10	
305000	-1104.753602	1	93.658384706945	89.456023497416	17	8	
306000	-1104.242705	1	98.033510637936	88.437806742877	17	10	
307000	-1102.168237	1	91.647206727829	99.524339722061	13	13	
308000	-1110.879359	1	79.796967284532	86.039020202734	11	11	
309000	-1109.353154	1	97.655841701726	94.459225639295	18	11	
310000	-1109.318050	1	79.569701263528	98.582974043186	17	11	
311000	-1108.817926	1	93.399525665461	80.826414680147	21	9	
312000	-1114.462684	1	94.113619519727	95.112027409600	23	9	
313000	-1104.343627	1	94.722754384804	65.155844984635	17	15	
314000	-1104.223688	1	95.499393382110	55.110528987273	16	13	
315000	-1102.973770	1	99.544039171555	87.726693282705	20	11	
316000	-1099.142882	1	95.720464349755	99.016771702036	21	13	
317000	-1096.769297	1	95.000791455763	80.958043481090	19	12	
318000	-1088.242705	1	98.700770854728	69.327594745472	21	15	
319000	-1087.782549	1	98.484467493521	88.251911941968	20	16	
320000	-1096.673925	1	93.587878987779	95.174216587984	20	10	
321000	-1091.541135	1	95.378119419225	94.924658325769	20	15	
322000	-1095.858145	1	95.268612749258	83.998430621678	22	15	
323000	-1104.202464	1	78.125495351644	86.146798936603	23	13	
324000	-1096.577854	1	94.936710765777	97.365659607642	25	14	
325000	-1097.814852	1	89.803242637672	89.884728668998	24	14	
326000	-1102.053802	1	76.833328245670	48.159450396354	18	10	
327000	-1092.302383	1	94.934869902722	48.846107073229	20	10	
328000	-1095.906359	1	93.241392428744	81.949704341232	22	10	
329000	-1101.516160	1	90.038727732225	58.639241324672	21	9	
330000	-1100.298775	1	88.426999320257	74.749749789582	15	12	
331000	-1099.648258	1	95.319094598802	97.641744489837	14	12	
332000	-1089.760855	1	98.124318681034	94.561344901229	13	11	
333000	-1097.951341	1	95.410693795586	99.000897564334	13	12	
334000	-1096.411132	1	96.250231995887	98.341122161728	12	13	
335000	-1105.373147	1	97.986228806892	81.860721491510	12	12	
336000	-1103.183977	1	76.187589237164	95.667959000225	11	11	
337000	-1099.524671	1	96.568476997008	92.078866440439	15	13	
338000	-1110.420851	1	83.248137242772	89.768202353109	17	11	
339000	-1098.505379	1	79.255146978898	69.570959923777	15	13	
340000	-1105.498895	1	97.723434358276	84.065249577783	18	13	
341000	-1100.431415	1	92.134525180594	96.552864403439	20	9	
342000	-1105.124683	1	85.487410824206	77.389084919983	18	13	
343000	-1109.510267	1	93.838160674537	85.646288485509	19	10	
344000	-1100.321688	1	90.466846254349	78.222360310916	19	12	
345000	-1099.710959	1	99.630873830069	61.523754552748	25	9	
346000	-1098.488417	1	76.905039689383	60.273508295110	25	14	
347000	-1107.940016	1	87.859280938285	98.657623481460	26	11	
348000	-1103.049359	1	98.557205807304	98.544657633695	18	13	
349000	-1109.623329	1	92.266232506435	73.206186607994	15	8	
350000	-1106.346820	1	98.733296745996	83.239702223822	13	8	
351000	-1103.001525	1	91.711703223895	85.172120266184	13	8	
352000	-1110.121546	1	98.107312608607	69.014920670146	17	5	
353000	-1111.940245	1	81.476442502112	85.804978559504	19	8	
354000	-1107.064744	1	80.000510763122	79.063295833957	23	8	
355000	-1107.750425	1	90.106486016686	50.885956277705	22	15	
356000	-1112.340884	1	92.848566609326	96.314438807111	22	11	
357000	-1109.869953	1	78.012821213717	95.292121871407	17	8	
358000	-1111.809470	1	96.768755900875	99.486088689223	16	7	
359000	-1108.912511	1	94.414231603616	88.358137425768	17	6	
360000	-1112.267117	1	73.197122808928	92.643987829326	17	8	
361000	-1114.623902	1	86.954829061581	99.309235134201	12	6	
362000	-1112.705890	1	96.037482788615	90.586562837241	18	8	
363000	-1107.831043	1	94.252126953784	83.425371794903	21	7	
364000	-1097.014891	1	97.651089643377	65.931979065465	23	7	
365000	-1101.530167	1	95.493220568377	82.716256176624	21	11	
366000	-1104.120284	1	96.901621006044	88.413268513150	20	9	
367000	-1105.202000	1	94.818129002491	96.126190852141	23	12	
368000	-1099.713663	1	88.586938816967	84.298748916477	26	8	
369000	-1103.220937	1	94.443298531950	95.413348394384	25	8	
370000	-1108.687495	1	94.867965041802	91.352918979986	16	8	
371000	-1107.457140	1	97.612902358954	98.515262668005	18	7	
372000	-1103.623952	1	88.607475874096	61.476847424963	19	11	
373000	-1106.424822	1	90.955626412023	59.704820044192	15	7	
374000	-1111.683339	1	93.917943701965	74.618441644239	11	7	
375000	-1112.520038	1	84.651893458574	93.898599321375	15	7	
376000	-1104.330087	1	87.408706979205	99.909080154398	14	6	
377000	-1106.684559	1	91.743933796827	96.096327762823	14	8	
378000	-1109.090962	1	73.751433915808	88.796372611295	17	11	
379000	-1111.498704	1	51.731770465986	76.039294813008	15	15	
380000	-1100.676637	1	96.961983677083	76.513160435885	15	14	
381000	-1105.461106	1	93.326243607443	70.357966328209	16	7	
382000	-1101.453737	1	95.088976393784	88.911883628900	15	8	
383000	-1105.448437	1	85.656508150054	93.981145428219	19	8	
384000	-1105.239847	1	78.662946791298	95.460662463214	15	11	
385000	-1097.567899	1	89.995942891787	94.371236704968	17	8	
386000	-1103.985852	1	99.083459358675	81.997253422870	17	7	
387000	-1104.608892	1	91.536894190359	89.671966429904	15	6	
388000	-1106.548313	1	97.564918155682	95.439195243275	16	6	
389000	-1105.344833	1	70.761852455062	79.736864936091	19	10	
390000	-1098.000404	1	68.018686433728	68.947317055077	21	13	
391000	-1101.343832	1	98.464620916236	97.383307230812	23	10	
392000	-1095.919914	1	76.953683128200	88.632898074008	21	10	
393000	-1107.083529	1	92.814876962174	94.900941863620	17	9	
394000	-1109.000213	1	93.761283760479	84.829349569391	12	6	
395000	-1100.342018	1	85.899060783484	83.538323816298	11	9	
396000	-1103.829613	1	97.708428580747	94.813711761979	11	5	
397000	-1104.896027	1	76.342609574821	95.596378895740	11	4	
398000	-1106.393279	1	92.545962972294	87.746407590890	7	9	
399000	-1101.086998	1	99.517309203894	94.105440753011	9	12	
400000	-1109.209926	1	96.660841446630	96.760825236711	9	6	
401000	-1104.828146	1	95.205826185988	90.293853698731	10	8	
402000	-1101.717433	1	96.906005040880	98.314420960537	11	9	
403000	-1110.588510	1	97.322530558871	75.411704775608	14	10	
404000	-1101.952537	1	89.811788090488	66.103778920225	11	11	
405000	-1105.430693	1	66.732767374463	89.099005632287	14	7	
406000	-1097.373319	1	98.027805505633	73.269731793301	16	9	
407000	-1090.683479	1	92.966213822101	62.390588366268	22	9	
408000	-1089.312813	1	87.473888102242	82.554968990696	22	8	
409000	-1079.362212	1	94.529927582096	85.848687651914	20	10	
410000	-1092.393777	1	94.785683393152	94.789838316290	16	8	
411000	-1091.698366	1	99.679117131823	71.166112124349	18	7	
412000	-1093.223494	1	92.839358087424	99.502476589404	18	10	
413000	-1096.775497	1	90.311745288738	99.134262622821	15	12	
414000	-1095.256627	1	97.149108548640	83.487322520307	12	9	
415000	-1096.775236	1	99.685839966297	81.777074390227	16	5	
416000	-1095.501825	1	84.680486683312	82.742730366499	19	10	
417000	-1087.688046	1	82.731741870937	64.946361577371	21	9	
418000	-1099.184942	1	97.292138533912	62.027230890288	20	9	
419000	-1090.006273	1	96.265407611124	90.190181293398	18	8	
420000	-1100.607097	1	68.657770570320	97.008259852450	16	11	
421000	-1109.008757	1	83.684212978455	88.918864992856	12	7	
422000	-1107.638607	1	96.079060349736	99.057499146851	15	10	
423000	-1104.400578	1	91.952923148237	83.178551405959	16	11	
424000	-1104.978594	1	95.841767337438	86.647501795170	15	10	
425000	-1098.969241	1	74.823552745284	89.160592252955	13	6	
426000	-1103.560661	1	99.216103377279	89.050010890216	15	10	
427000	-1101.626887	1	98.350384741364	95.914025047932	17	7	
428000	-1092.161438	1	96.620602038385	86.607000750731	20	7	
429000	-1093.765330	1	99.582525373958	68.093531139699	18	14	
430000	-1102.330481	1	81.019674092187	90.476153935006	19	9	
431000	-1096.462190	1	89.855385023188	92.908443420861	19	8	
432000	-1102.806528	1	94.285121004656	85.187615970235	19	14	
433000	-1093.625402	1	96.693241997365	96.714956762423	22	13	
434000	-1095.265067	1	97.925632255435	99.584835979982	21	14	
435000	-1095.493245	1	97.988905649121	85.925403684954	22	11	
436000	-1098.991860	1	94.202424395838	98.287968887633	22	10	
437000	-1103.948384	1	81.146039176311	94.220765046591	18	10	
438000	-1105.298203	1	82.644546380548	85.419909043244	19	8	
439000	-1098.141494	1	97.629853439843	97.485263542088	17	6	
440000	-1098.390579	1	84.051503121820	93.803382286239	20	7	
441000	-1105.704162	1	95.828736285231	92.325541882544	21	8	
442000	-1106.893166	1	96.008781313416	79.245188268472	22	9	
443000	-1105.578002	1	87.794406299610	76.983680900942	26	11	
444000	-1104.601785	1	82.332458418211	92.663705983718	26	7	
445000	-1109.113291	1	68.294581091311	89.668760351008	23	7	
446000	-1112.310490	1	99.999813625201	83.494395182663	19	12	
447000	-1105.751844	1	98.603213743226	92.317257757094	18	13	
448000	-1106.476161	1	87.996830496354	96.286972288218	20	8	
449000	-1106.290575	1	90.554227692503	84.380208400527	17	10	
450000	-1097.933311	1	93.008380695842	82.639828135240	19	11	
451000	-1094.662082	1	82.549550558916	84.188448700463	17	9	
452000	-1106.565984	1	63.377874323688	75.244450450604	21	6	
453000	-1097.686207	1	92.298559988182	96.178106442991	21	7	
454000	-1099.286496	1	97.330726568286	92.839098552969	19	5	
455000	-1097.183763	1	65.598457399606	99.269127443010	22	9	
456000	-1096.178589	1	91.587000224541	85.457497082558	22	9	
457000	-1096.774061	1	95.430476638764	88.791141313491	15	9	
458000	-1104.685862	1	73.070205159401	94.659821746228	19	9	
459000	-1114.666992	1	94.747578175163	86.195433345290	20	8	
460000	-1105.077468	1	95.837159555441	88.878785112026	16	8	
461000	-1105.986909	1	99.112561902342	73.770442723742	16	9	
462000	-1104.842053	1	88.687032026724	70.454744670729	20	6	
463000	-1092.603908	1	96.115479754920	90.124503630088	24	8	
464000	-1101.980398	1	98.222884566245	73.676835617329	25	11	
465000	-1099.126419	1	80.102184275883	95.547573543388	20	10	
466000	-1099.548506	1	99.566482049401	79.448389085248	24	10	
467000	-1098.792965	1	80.194570271225	94.533335463822	21	11	
468000	-1102.398407	1	72.877864258840	91.603174635929	16	9	
469000	-1100.890361	1	95.525226308062	97.417998320882	21	9	
470000	-1103.613082	1	77.651322079051	95.553622450340	22	10	
471000	-1102.982329	1	95.764747099825	92.969943565245	23	11	
472000	-1106.834955	1	95.243912388339	96.822774186993	18	13	
473000	-1104.151435	1	91.137587951952	76.190955407097	21	12	
474000	-1101.777711	1	79.074721982007	73.543781837633	30	12	
475000	-1110.262008	1	62.257103889795	91.689445661128	22	9	
476000	-1100.680853	1	96.016411267878	86.920535575115	18	11	
477000	-1098.418301	1	95.970159670229	50.893838498629	22	9	
478000	-1101.751271	1	75.414876507966	80.150455275326	24	10	
479000	-1098.456433	1	97.423305567706	85.927324182607	23	13	
480000	-1102.032469	1	77.493184027349	92.507177919245	21	10	
481000	-1103.783844	1	98.610086963241	89.160739840669	22	12	
482000	-1103.665620	1	89.312658784546	83.887779618178	22	17	
483000	-1100.927012	1	99.180678708796	95.712502808198	21	11	
484000	-1091.948860	1	96.828830746772	87.112300993246	20	11	
485000	-1098.968922	1	93.735619352802	94.504965429279	15	12	
486000	-1096.132045	1	99.504471375578	96.321631475605	16	17	
487000	-1103.095014	1	94.914599776354	89.996848306806	15	15	
488000	-1100.463710	1	86.442561725247	79.573319582954	24	8	
489000	-1100.595214	1	76.053488535414	78.166814909239	20	8	
490000	-1094.879991	1	92.159605497690	72.938771960476	19	10	
491000	-1097.227742	1	95.776985712742	67.760767461585	14	12	
492000	-1102.231537	1	93.138070088714	83.872992473211	16	8	
493000	-1096.929165	1	98.005812656373	81.710923306469	14	10	
494000	-1100.233735	1	97.119872920976	84.831408881561	9	8	
495000	-1104.374863	1	95.975280040434	81.859511402109	13	8	
496000	-1101.319637	1	75.200977350726	84.229446658958	14	8	
497000	-1107.844507	1	75.709951268196	96.282919368662	14	8	
498000	-1106.728149	1	45.819503633159	98.978699557887	15	8	
499000	-1102.377882	1	91.272742328027	72.994444952168	17	6	
500000	-1109.579563	1	92.785011673795	74.367002138822	16	8	
501000	-1110.890308	1	98.060222021650	79.197166224623	15	8	
502000	-1107.088690	1	99.173819068219	99.395376584654	20	8	
503000	-1098.270785	1	88.142935381449	70.869220613030	18	8	
504000	-1099.800943	1	94.638944088588	80.306000917850	23	8	
505000	-1096.955530	1	98.655177758034	88.948277653638	19	8	
506000	-1108.967910	1	92.406048382863	98.219658978969	19	7	
507000	-1108.911660	1	75.700857822436	98.126795610702	24	7	
508000	-1105.327813	1	65.344438630610	74.308705014366	20	5	
509000	-1113.202050	1	79.333346234853	93.610974959485	14	7	
510000	-1106.935879	1	94.092349593645	92.355552935214	13	7	
511000	-1114.396924	1	98.096057319766	92.135115787494	16	3	
512000	-1111.912638	1	90.164105616800	93.646309114831	14	8	
513000	-1113.871026	1	93.404713929837	96.042364922256	18	10	
514000	-1117.878887	1	79.263342836328	80.156085997239	18	9	
515000	-1112.984300	1	93.737585148729	79.421820232545	17	10	
516000	-1103.365006	1	90.634426769033	97.198963685235	17	8	
517000	-1107.165824	1	85.260998127774	98.483257132007	14	6	
518000	-1107.214004	1	79.530846419181	93.875741659850	15	7	
519000	-1114.633466	1	95.837582634448	92.955555601607	14	10	
520000	-1117.651360	1	83.229376247833	98.588850156903	14	11	
521000	-1117.493968	1	98.617248006716	91.115600870850	17	12	
522000	-1096.158250	1	98.087472900318	78.825602299637	21	16	
523000	-1107.602585	1	94.938019856386	93.577011937908	18	12	
524000	-1113.077545	1	93.510161783260	98.326781465050	20	9	
525000	-1108.000218	1	88.301311326401	97.958173196644	21	10	
526000	-1105.924965	1	77.732425183860	84.910900970887	26	8	
527000	-1102.929557	1	89.445607284585	70.065198745961	24	10	
528000	-1106.372382	1	31.869983703811	96.823411516285	26	9	
529000	-1098.516176	1	61.625163373743	95.643079286898	23	7	
530000	-1097.461586	1	96.582609163060	69.959304599565	21	4	
531000	-1106.094942	1	44.080945087695	92.716650673331	17	6	
532000	-1110.658991	1	84.940362663158	96.913250649947	13	2	
533000	-1117.979475	1	92.968822466920	84.438436814881	14	2	
534000	-1117.413982	1	90.259028064590	87.972728278128	19	3	
535000	-1116.690988	1	96.370230267695	56.097100815792	21	5	
536000	-1091.269548	1	83.204861037418	73.974248980466	20	9	
537000	-1102.596366	1	67.697081118076	82.338738547399	22	10	
538000	-1096.742296	1	95.389615100767	71.567682168417	19	11	
539000	-1099.839944	1	97.710090679955	78.783467381432	18	9	
540000	-1101.620930	1	94.577437561992	98.956857071765	22	9	
541000	-1102.845719	1	66.031960148029	94.646253576289	19	10	
542000	-1091.685053	1	95.089513948832	81.377004526268	19	11	
543000	-1086.713120	1	98.154678037005	95.583056664956	24	13	
544000	-1092.428095	1	90.924298505658	75.196217203319	23	13	
545000	-1100.514949	1	76.364269576374	88.946994938634	21	13	
546000	-1089.996235	1	81.124058378154	95.580955303899	21	13	
547000	-1107.922479	1	85.969821689871	70.656925803564	17	7	
548000	-1100.343079	1	77.779966731193	74.876902564350	21	10	
549000	-1104.427530	1	99.955776882932	94.913711812406	20	7	
550000	-1097.355198	1	98.887561386034	94.302073586420	25	10	
551000	-1102.873910	1	99.954556723045	89.200846088393	25	15	
552000	-1098.812373	1	88.836521207781	68.395016247001	26	13	
553000	-1101.401982	1	85.947658261722	86.129609476777	22	11	
554000	-1096.195395	1	87.103662522166	47.697611336302	22	11	
555000	-1096.045063	1	96.402205356665	57.445985059325	20	11	
556000	-1103.902550	1	82.067057476045	74.528768502747	17	5	
557000	-1103.165048	1	70.067643765808	86.816347155644	19	9	
558000	-1105.250124	1	84.308211519110	93.467044719455	17	7	
559000	-1099.939464	1	82.869318520904	99.993507763900	19	7	
560000	-1098.414850	1	89.832716952288	77.339861697695	17	5	
561000	-1098.275459	1	75.948331468270	85.423545858091	14	6	
562000	-1101.920525	1	98.791714609567	86.206401145268	17	5	
563000	-1094.705945	1	98.827763489654	93.087819064696	16	6	
564000	-1097.373639	1	91.388542728142	93.201448501183	15	10	
565000	-1094.263224	1	92.260305931489	97.733620775571	16	11	
566000	-1092.327000	1	75.933512456037	74.990005944825	20	8	
567000	-1097.767323	1	89.204513147921	76.645104214172	17	8	
568000	-1097.298009	1	77.315810092062	97.102996516460	20	8	
569000	-1093.452212	1	97.416794591944	83.397715725907	22	8	
570000	-1103.755657	1	92.294977063116	99.516376153780	23	8	
571000	-1105.393458	1	79.375974697796	92.109872174351	16	10	
572000	-1098.580545	1	91.019031425276	80.857795932233	22	10	
573000	-1097.514662	1	94.875384234833	78.104740335432	19	14	
574000	-1103.887660	1	94.532104983327	84.845961894924	21	9	
575000	-1109.539587	1	62.358238040396	89.228956788890	19	8	
576000	-1102.300001	1	88.432304966139	97.771631264100	21	7	
577000	-1107.825424	1	95.549115927533	76.022965680594	18	7	
578000	-1095.027534	1	97.429384769432	80.497567638735	15	13	
579000	-1096.664594	1	95.095385325638	96.863497614064	16	14	
580000	-1093.028160	1	98.964298244410	53.899831954599	16	16	
581000	-1102.730220	1	88.170922104878	48.115043519178	16	13	
582000	-1103.451443	1	94.911597391535	69.579694710584	15	11	
583000	-1107.550952	1	88.371863456941	69.955248028226	14	10	
584000	-1096.467851	1	96.428163208580	92.461491117712	19	7	
585000	-1104.247495	1	83.023382557688	98.174164714409	11	10	
586000	-1108.752312	1	90.563678657129	94.584957734554	12	9	
587000	-1107.573642	1	99.672221902175	76.969383417469	14	8	
588000	-1114.757062	1	70.499433391908	86.399790162477	12	8	
589000	-1107.706295	1	89.634976876635	77.005317148812	15	9	
590000	-1092.800538	1	99.969381446727	62.485836287496	13	10	
591000	-1091.460073	1	97.571355583911	85.550109803644	17	10	
592000	-1095.708155	1	84.440308739911	68.245552757395	21	12	
593000	-1102.826712	1	83.808591123269	69.210658706123	18	10	
594000	-1104.721352	1	79.771425509800	79.619697322394	17	9	
595000	-1097.420046	1	77.814510309178	89.874221193875	14	11	
596000	-1091.039743	1	99.186425844317	66.083279103091	21	10	
597000	-1088.388022	1	79.742435632860	91.569895644629	21	10	
598000	-1093.376121	1	90.764886126612	94.743038755336	16	12	
599000	-1097.445213	1	71.495702574718	98.203458843748	11	11	
600000	-1095.424391	1	99.983873756857	94.085339016113	16	9	
601000	-1091.787130	1	77.774015626601	75.889552529827	16	13	
602000	-1111.893033	1	99.077377492477	97.476585744203	17	9	
603000	-1109.468235	1	72.879910154997	99.899043712725	15	8	
604000	-1107.589007	1	77.812601307944	91.962719227244	15	12	
605000	-1109.829075	1	72.306789307327	88.395334901401	17	9	
606000	-1106.231466	1	73.418152752204	85.864682456965	11	8	
607000	-1096.838976	1	93.383459945587	66.010036519881	14	9	
608000	-1102.108912	1	97.988274440668	88.010389672501	17	7	
609000	-1102.938236	1	91.865793007306	79.705267799035	14	7	
610000	-1104.854984	1	54.640726117973	88.172747601368	12	9	
611000	-1103.672509	1	85.985730284364	60.294519690676	11	9	
612000	-1103.190241	1	97.654171383569	73.362885780437	10	6	
613000	-1107.035608	1	65.574583015256	95.841837603448	13	8	
614000	-1101.669835	1	86.921942890675	81.795124897729	14	6	
615000	-1102.167468	1	96.374248305906	80.315159673298	13	7	
616000	-1099.711402	1	95.021034547764	73.648889130867	15	10	
617000	-1102.477681	1	86.380346811751	77.329740927893	20	11	
618000	-1107.665056	1	66.802874522407	80.256628429238	24	7	
619000	-1107.112615	1	87.843831877021	91.893556186020	23	5	
620000	-1106.532947	1	86.995327510283	91.337151783082	17	7	
621000	-1103.305012	1	75.473996575744	97.612401926573	18	8	
622000	-1098.363050	1	98.123088619977	80.269399919976	17	11	
623000	-1096.820641	1	81.511719963250	53.478565676364	20	10	
624000	-1100.914942	1	74.643006545588	52.033702006281	13	9	
625000	-1102.915935	1	97.641797719513	75.636897815166	16	6	
626000	-1100.311730	1	57.657949263831	95.482865162677	15	9	
627000	-1100.761041	1	98.483974677099	80.999177817648	21	6	
628000	-1090.650742	1	98.970299922121	90.831775095891	17	7	
629000	-1085.224418	1	92.771567408530	89.913070618302	19	10	
630000	-1097.354770	1	61.945995803766	81.572775759937	18	11	
631000	-1100.335214	1	47.701781128995	96.006178494881	17	8	
632000	-1092.355611	1	98.247741789168	91.676276361326	18	11	
633000	-1095.290479	1	81.172815857120	88.277634597965	18	11	
634000	-1093.591878	1	79.420526483438	65.115607689634	23	11	
635000	-1108.794768	1	92.865180085964	97.945490077323	20	7	
636000	-1098.261946	1	94.872289457194	76.735461012263	18	5	
637000	-1100.888018	1	96.986916466358	97.806235897775	21	5	
638000	-1107.055247	1	71.866029456927	96.198074000503	18	8	
639000	-1105.966917	1	60.843621881572	72.661937993192	16	8	
640000	-1101.989553	1	97.318097331332	74.157531290668	20	10	
641000	-1109.526504	1	91.816317788047	86.335881098043	17	8	
642000	-1111.243993	1	85.225731521603	98.435275827966	22	4	
643000	-1112.863345	1	83.961030180550	99.895065055434	22	4	
644000	-1105.077752	1	96.349310729508	89.649224165333	24	5	
645000	-1106.365895	1	97.658096843414	78.424593125330	21	7	
646000	-1103.992719	1	93.165084392409	75.087619322253	20	5	
647000	-1106.985690	1	98.044804168262	99.723174904103	15	9	
648000	-1115.635436	1	83.558850819573	93.421339742341	14	4	
649000	-1103.502331	1	94.293810356180	83.650886686574	17	6	
650000	-1101.363317	1	93.287595110877	97.162635610244	21	7	
651000	-1110.366319	1	77.624364310753	89.056199488399	21	4	
652000	-1096.268972	1	92.041213600667	66.708566201990	23	9	
653000	-1102.711166	1	99.373252959476	75.254149796832	26	10	
654000	-1102.888691	1	89.516940747616	91.805809210613	23	9	
655000	-1098.559472	1	99.952180145924	96.058367692616	24	6	
656000	-1096.080008	1	62.729526286329	93.871221557095	20	10	
657000	-1093.838835	1	97.149480189198	96.035021259639	20	10	
658000	-1099.474803	1	63.778188761566	92.678461724140	20	12	
659000	-1103.918178	1	99.613291452975	86.237177096665	17	13	
660000	-1106.200569	1	88.155565407668	72.024190898582	15	12	
661000	-1097.553355	1	95.050694884323	96.761154062226	19	11	
662000	-1094.040721	1	98.325327919748	99.469580976683	15	11	
663000	-1095.201947	1	98.901636527870	92.333967012258	18	14	
664000	-1096.876353	1	64.286656921561	86.009500427859	21	13	
665000	-1093.087748	1	94.161812335174	76.866154184761	18	15	
666000	-1091.797563	1	96.183882985934	89.755619904805	22	12	
667000	-1094.975331	1	96.195809285851	86.261707100099	26	12	
668000	-1088.920235	1	98.634575249529	72.695188115373	26	10	
669000	-1093.768812	1	90.589582544777	88.669483416628	22	9	
670000	-1091.010107	1	91.031922402591	93.849453263126	18	12	
671000	-1097.660984	1	91.248077042107	92.642764340226	21	8	
672000	-1103.203953	1	49.455746775901	99.281454055458	23	9	
673000	-1098.173622	1	98.525172183761	72.615841059604	21	13	
674000	-1111.012525	1	94.720520566025	89.821582422483	16	10	
675000	-1108.924676	1	73.560891694986	84.758724377268	16	11	
676000	-1109.661813	1	78.973522860611	96.853480589709	21	10	
677000	-1103.568508	1	68.116043955534	88.808440204029	17	8	
678000	-1102.855747	1	93.294702523344	96.906624774621	22	10	
679000	-1098.062637	1	96.398470067749	69.177988260857	20	10	
680000	-1096.257513	1	97.186494321754	86.979080510402	21	11	
681000	-1100.934993	1	77.380818055366	84.422987474967	20	11	
682000	-1116.690951	1	96.982137142779	98.484093680012	19	11	
683000	-1114.240633	1	84.666682261545	71.827735622938	20	12	
684000	-1106.137693	1	93.248766260976	71.476096532768	20	9	
685000	-1106.308685	1	99.078376805850	83.751677419909	23	7	
686000	-1100.610261	1	80.840345669653	79.571536881056	27	7	
687000	-1104.013522	1	98.659736252483	79.759194279952	23	5	
688000	-1099.812042	1	98.257363176273	74.197060986799	25	4	
689000	-1100.351226	1	98.435958584477	84.756595990241	21	5	
690000	-1113.646039	1	65.605456659036	95.804890701202	17	5	
691000	-1097.887893	1	94.568307258446	65.264257255249	17	9	
692000	-1096.357841	1	82.111330798459	84.598040552794	20	9	
693000	-1101.016435	1	74.088402123811	88.143318827016	19	8	
694000	-1101.339596	1	69.182495957754	87.606964615192	20	9	
695000	-1106.915398	1	91.768910032984	87.407606705611	19	6	
696000	-1097.670418	1	60.649099905216	95.551367815522	20	7	
697000	-1104.021367	1	63.980459798439	89.967654467744	18	9	
698000	-1096.638062	1	70.490566120272	82.094583090800	23	6	
699000	-1098.252910	1	98.819873029640	63.987476668710	17	9	
700000	-1092.874117	1	73.885595560241	97.175155798956	29	8	
701000	-1091.662286	1	85.506170032576	88.984434137043	24	7	
702000	-1094.035228	1	91.649837121277	77.151268370940	25	7	
703000	-1097.821966	1	89.246388539718	86.047384821505	24	11	
704000	-1097.641750	1	98.479383140192	80.887454690571	18	9	
705000	-1092.123300	1	88.805000376152	75.301517305957	18	8	
706000	-1107.792176	1	48.782564519050	85.025870800645	18	7	
707000	-1102.052049	1	91.882768015370	88.223142768983	20	7	
708000	-1107.548259	1	79.519793012299	96.645083216453	17	14	
709000	-1098.607283	1	99.487328743072	78.962581100710	15	16	
710000	-1097.292111	1	88.879772200467	84.995617176048	20	13	
711000	-1097.207531	1	80.763916257297	61.450806199248	23	13	
712000	-1102.351154	1	88.658498970732	99.729904576861	27	8	
713000	-1099.920259	1	83.321740958250	96.546918735224	27	7	
714000	-1101.132912	1	78.034591662538	67.465092537763	25	9	
715000	-1098.543035	1	83.552444142194	66.349872198549	22	7	
716000	-1104.211025	1	74.472714480020	89.059708615620	24	6	
717000	-1097.889374	1	93.969088382925	76.779187409770	23	7	
718000	-1100.683456	1	94.761962021382	76.119899570970	19	9	
719000	-1101.978973	1	84.104684029193	96.328118435314	18	10	
720000	-1107.372547	1	94.745734327663	94.601159288061	16	9	
721000	-1103.915728	1	98.607214901927	95.909528911772	14	8	
722000	-1107.428182	1	84.664175532387	96.705934705371	21	10	
723000	-1107.508785	1	93.766747294848	70.009385389390	22	9	
724000	-1100.596817	1	98.034065531795	95.964809429387	24	8	
725000	-1095.815349	1	86.379187259847	79.441714789433	20	10	
726000	-1098.467090	1	97.255709313602	99.095075533321	20	7	
727000	-1106.584258	1	58.214276485180	90.874901760575	18	12	
728000	-1106.707710	1	87.844325878241	56.810318460897	17	9	
729000	-1106.570398	1	93.982943686520	99.856205689655	18	9	
730000	-1105.809768	1	85.303798704495	95.538990210324	12	9	
731000	-1106.277369	1	57.211406823166	89.597692207088	17	6	
732000	-1100.762145	1	81.189437585146	91.958591403136	14	7	
733000	-1101.418737	1	95.268137345987	89.401842109591	20	10	
734000	-1103.350704	1	66.834550481397	96.574129943619	24	8	
735000	-1093.356869	1	91.695683384558	96.390162232052	22	11	
736000	-1106.273735	1	75.518323008229	98.743430635948	23	10	
737000	-1106.532400	1	75.992703892371	87.093388311262	24	8	
738000	-1103.140889	1	91.835218712539	75.821618198789	21	10	
739000	-1100.084907	1	64.133613952992	71.571320816542	20	8	
740000	-1097.812922	1	94.602043630651	96.090855593333	26	10	
741000	-1088.583231	1	95.393817095922	78.687006266879	23	10	
742000	-1107.596259	1	75.457683369041	97.069728201326	20	8	
743000	-1107.096743	1	96.343857936918	99.652420365338	15	11	
744000	-1106.391082	1	70.381021329131	95.528694888319	15	8	
745000	-1104.732877	1	96.803929806608	92.917346328896	14	11	
746000	-1099.196569	1	97.852846343584	97.064083267324	16	8	
747000	-1106.452587	1	90.725187250935	89.239968048073	17	9	
748000	-1104.149259	1	83.146021132020	97.173438482942	17	9	
749000	-1099.423527	1	72.997546935026	90.174316872864	18	11	
750000	-1098.384154	1	96.645890673138	87.689846193910	19	8	
751000	-1111.620264	1	73.938591272801	62.751486752042	15	10	
752000	-1106.416428	1	-7.735883434742	78.493935456636	14	11	
753000	-1105.264419	1	81.832437349749	91.927619798701	17	12	
754000	-1098.191276	1	68.469515406928	85.836541999485	22	11	
755000	-1093.065203	1	84.411567597001	82.767507830578	18	12	
756000	-1100.980203	1	78.304183408666	79.600204497739	18	7	
757000	-1106.351219	1	94.469170127380	83.692888570452	15	7	
758000	-1103.354943	1	82.591464802689	97.379849753463	16	9	
759000	-1100.326209	1	74.066019689931	82.397609118639	14	9	
760000	-1107.027203	1	95.979332947750	83.682479061910	17	8	
761000	-1101.633455	1	86.016521416689	77.644826262029	16	6	
762000	-1096.380081	1	83.697215163816	93.705252999713	16	9	
763000	-1095.636045	1	81.457660047812	95.971250657503	24	9	
764000	-1099.263681	1	86.721894082399	98.896698907439	20	7	
765000	-1098.105743	1	94.714407711706	65.954963537119	19	10	
766000	-1104.095277	1	71.250577428126	74.689551156315	16	8	
767000	-1097.375175	1	99.551582731530	65.913096923488	24	7	
768000	-1110.734602	1	79.451462025514	97.953738812905	24	7	
769000	-1108.665023	1	86.389991776130	67.653258359872	15	9	
770000	-1100.340915	1	77.117731978694	95.384714718355	16	11	
771000	-1096.017562	1	97.332041461046	90.705854867304	21	7	
772000	-1096.304474	1	98.787635214816	63.727530607857	22	6	
773000	-1103.257928	1	97.668674986307	75.092305836080	15	6	
774000	-1108.341119	1	96.337511866769	97.460263076185	14	9	
775000	-1104.490232	1	84.220276125467	76.130352514651	17	7	
776000	-1109.096246	1	87.221609438053	85.538997373263	19	7	
777000	-1102.297873	1	93.975284791486	94.657048248983	21	8	
778000	-1102.418276	1	80.857578547339	92.509001175265	20	5	
779000	-1101.982917	1	64.292782038047	97.997251278469	25	8	
780000	-1101.080460	1	57.703613079779	93.349206611592	32	6	
781000	-1103.788496	1	84.978958107973	75.721391451249	23	7	
782000	-1087.972136	1	96.728701703711	88.673641709694	21	8	
783000	-1096.042933	1	77.839232993173	87.873312661556	20	8	
784000	-1098.391411	1	94.999228725446	95.315178468301	25	8	
785000	-1097.997711	1	88.635051079997	92.299953874969	19	13	
786000	-1108.167061	1	70.428628751318	85.771529532539	21	14	
787000	-1097.593193	1	97.529264826308	91.456777174347	18	11	
788000	-1098.561298	1	81.002187139285	69.189979784823	16	10	
789000	-1096.739524	1	97.934830418240	81.346635167916	18	9	
790000	-1110.394594	1	65.079349016418	86.243927488762	20	8	
791000	-1109.867407	1	97.946623735471	89.594938770800	19	8	
792000	-1103.394907	1	95.251895701790	97.243746284020	20	9	
793000	-1103.742695	1	98.104409747792	96.745174456958	24	11	
794000	-1094.199124	1	97.713528529597	92.091513845151	24	8	
795000	-1105.069177	1	96.911275053181	66.381868145654	22	6	
796000	-1100.407500	1	94.804776049592	58.860389820971	27	8	
797000	-1093.804930	1	91.558233996746	69.837820483509	24	6	
798000	-1098.222420	1	99.361732406591	73.494713179674	26	9	
799000	-1095.596104	1	97.371597300408	88.264004788846	26	12	
800000	-1092.269929	1	90.983598185737	77.882437125717	22	12	
801000	-1097.541364	1	98.048873246377	95.037054716154	22	9	
802000	-1100.033127	1	96.143279272595	86.266433158251	15	8	
803000	-1102.315294	1	74.175465335074	88.438458846219	15	8	
804000	-1096.837016	1	96.694208395921	75.364053074167	18	8	
805000	-1096.845242	1	69.020760645363	81.679022645713	20	12	
806000	-1104.762375	1	98.789603726373	64.434680066649	20	12	
807000	-1102.739600	1	91.203351964745	94.257453752016	14	14	
808000	-1100.187111	1	98.837624929637	92.217937060356	19	7	
809000	-1096.210720	1	97.601486276725	98.202682417467	18	9	
810000	-1099.806634	1	96.911780851044	95.766838720266	20	10	
811000	-1096.886798	1	96.929383411632	90.752455510807	23	11	
812000	-1099.148808	1	72.644458929173	99.371596001770	21	11	
813000	-1105.540751	1	91.560433829324	85.453006138001	22	9	
814000	-1106.876522	1	96.552433763029	90.476638710433	16	12	
815000	-1112.151056	1	67.542913559663	87.750548382120	17	4	
816000	-1104.023862	1	99.134402084879	87.184099188437	15	7	
817000	-1108.291480	1	83.488588827153	93.036823770131	16	6	
818000	-1095.857094	1	87.784508299377	91.449498934207	15	9	
819000	-1106.731280	1	76.337421791695	94.189885421580	12	7	
820000	-1106.834445	1	63.521411303479	87.305992519569	12	7	
821000	-1102.288240	1	87.465512335078	89.256064469104	12	10	
822000	-1111.234373	1	82.044635884065	96.580964592399	15	11	
823000	-1109.648153	1	96.267381450766	96.653985661452	14	8	
824000	-1108.063185	1	94.702518888193	99.970479870841	20	9	
825000	-1113.526093	1	46.728674602823	99.884284647029	20	11	
826000	-1108.562463	1	82.570369809417	83.092053807838	13	13	
827000	-1111.024452	1	84.445255668284	86.698989190038	11	11	
828000	-1113.057294	1	88.666407454885	99.258597509309	14	11	
829000	-1109.626473	1	62.726076654247	67.755259222669	21	10	
830000	-1103.028764	1	90.553987457135	99.813304134561	24	11	
831000	-1101.480381	1	98.793714147186	99.481207144868	24	7	
832000	-1106.117248	1	83.059421423613	86.725872160087	23	8	
833000	-1099.914263	1	90.364914353650	84.822559840772	23	9	
834000	-1108.001602	1	97.834538572388	84.953599764265	21	8	
835000	-1107.778832	1	96.690912453796	69.389515032256	22	7	
836000	-1109.234920	1	79.598382140321	73.930735469840	20	6	
837000	-1099.957430	1	94.250326613389	89.369832873709	23	7	
838000	-1107.711526	1	67.454837390482	98.514336721313	16	7	
839000	-1108.314732	1	98.975092673697	96.380758018737	18	7	
840000	-1103.043397	1	93.225448955752	64.490764956428	23	7	
841000	-1103.669449	1	93.916259783050	88.286272341519	19	7	
842000	-1102.011675	1	57.762400256280	82.190415094443	23	9	
843000	-1089.677688	1	99.240098788205	82.008504775844	22	11	
844000	-1099.095716	1	92.289799659395	86.677357410940	18	10	
845000	-1099.618256	1	95.770383133137	76.316770545301	24	11	
846000	-1098.750258	1	93.414744111742	72.560522066047	18	13	
847000	-1095.359089	1	85.651103447963	78.125847172308	19	9	
848000	-1092.321993	1	96.987613733559	87.853892939960	22	8	
849000	-1088.810464	1	95.066989779845	92.605586623223	22	11	
850000	-1098.213749	1	85.355336937514	82.312608030371	18	11	
851000	-1092.450079	1	97.177076718183	93.940780124397	20	10	
852000	-1103.622410	1	94.564919492811	81.990048770122	20	8	
853000	-1099.557637	1	93.035274133519	82.152607067517	13	7	
854000	-1098.381641	1	83.537412377179	92.260870496583	15	8	
855000	-1107.236452	1	74.168496948240	94.550528176428	21	8	
856000	-1100.096462	1	95.112535921077	85.417932018987	18	9	
857000	-1112.724258	1	95.986774487477	94.786837063447	11	8	
858000	-1098.650657	1	97.478367023832	92.159718649765	13	7	
859000	-1089.997309	1	97.290760711165	89.845853632348	15	14	
860000	-1096.717257	1	99.676618711619	68.572408790848	12	13	
861000	-1104.399625	1	92.587566656803	87.377870871863	11	10	
862000	-1095.651569	1	84.619971275508	71.037412044054	15	12	
863000	-1102.174719	1	93.483568583613	88.470118960266	19	11	
864000	-1110.386380	1	91.152123429908	90.620935618568	15	7	
865000	-1109.594635	1	77.151359631926	85.684874063041	13	7	
866000	-1109.473999	1	90.742914911871	84.820710532351	11	7	
867000	-1104.691373	1	78.266208656557	82.244958089949	11	6	
868000	-1105.969862	1	85.317066070218	70.050555830900	13	9	
869000	-1100.825844	1	98.100332268802	61.527241693886	18	14	
870000	-1103.066591	1	80.937709644665	86.872068563036	22	10	
871000	-1102.151166	1	91.252099400837	87.293423643167	17	7	
872000	-1107.308141	1	87.829483439970	76.004940976828	19	9	
873000	-1107.255740	1	93.668245494911	90.479958573583	20	9	
874000	-1102.959078	1	88.328887682273	97.482734120732	15	13	
875000	-1109.119353	1	98.787466022051	97.540780797709	19	14	
876000	-1108.004174	1	99.418906802176	92.249797928986	22	11	
877000	-1106.973639	1	65.875642689264	93.269578278108	26	10	
878000	-1091.686866	1	99.402109045218	96.124757924954	23	12	
879000	-1092.789456	1	99.115913241384	92.013468427017	24	11	
880000	-1098.423876	1	85.847562102276	94.265557326931	22	7	
881000	-1090.444009	1	99.906746970329	95.963907012843	18	11	
882000	-1100.176496	1	99.127147347699	93.924284562687	12	11	
883000	-1107.135648	1	87.532798864310	89.503650552899	14	12	
884000	-1111.797484	1	92.617981409856	83.212390265083	16	9	
885000	-1112.161020	1	74.214594587797	96.420262112702	18	5	
886000	-1106.523385	1	99.140012796445	96.023269233407	22	10	
887000	-1100.416174	1	68.131735565077	99.011195806169	22	10	
888000	-1099.866877	1	83.793842416324	67.511595686081	22	8	
889000	-1108.545568	1	71.786471827412	80.351476050576	23	4	
890000	-1105.583340	1	93.403268925934	73.816891247760	22	9	
891000	-1108.877283	1	49.310545559813	84.201287782275	16	9	
892000	-1103.628183	1	96.888267459126	66.710997489653	17	5	
893000	-1102.851440	1	99.901555791882	66.241668011902	13	7	
894000	-1098.395538	1	79.401204072209	82.342888959096	17	8	
895000	-1103.103467	1	99.819729696300	80.046294456227	15	6	
896000	-1099.357585	1	84.042146604596	90.742260178582	21	6	
897000	-1097.676635	1	73.523318018273	95.047367537755	22	6	
898000	-1102.696127	1	95.432242441833	83.866440701482	21	10	
899000	-1094.877766	1	64.359477404743	86.221899260193	20	10	
900000	-1089.391015	1	99.979703923423	83.595544894723	22	12	
901000	-1096.832748	1	73.848814833542	97.238540543871	19	10	
902000	-1097.071132	1	79.281608668595	73.415214069803	18	14	
903000	-1102.973753	1	87.076198127195	79.973518934968	16	13	
904000	-1106.505567	1	63.240484074575	67.433939359361	19	12	
905000	-1105.982032	1	97.245894848953	61.942935468975	16	10	
906000	-1116.582238	1	87.613683136140	79.190380535316	18	4	
907000	-1105.668948	1	92.987044889439	83.005160769833	17	8	
908000	-1100.490631	1	79.446415222714	91.899183395075	18	10	
909000	-1101.134887	1	67.296966510835	93.835271934048	20	11	
910000	-1096.449169	1	90.783151953324	85.732296310031	20	12	
911000	-1100.643883	1	99.526925380155	77.308140151820	21	12	
912000	-1107.004934	1	80.077228829943	65.605789854407	13	9	
913000	-1101.616202	1	96.831645693002	60.096646846928	19	9	
914000	-1099.066458	1	99.432048639705	76.562821960359	20	8	
915000	-1103.281908	1	77.446314672684	99.969091069422	20	11	
916000	-1099.222641	1	94.434972922365	98.419182766905	18	9	
917000	-1101.338061	1	77.770572381983	71.284590828857	18	10	
918000	-1102.941244	1	80.724812995183	97.525063300587	18	9	
919000	-1099.692418	1	66.593442195830	98.108309270805	23	7	
920000	-1099.857000	1	78.365071542322	92.023332149173	20	6	
921000	-1108.201055	1	28.852763353250	81.503415082555	17	8	
922000	-1102.671828	1	82.141990074093	75.734511687394	14	6	
923000	-1098.917337	1	83.192213592195	92.726975223318	17	8	
924000	-1099.946845	1	96.375082086456	88.584885489871	21	7	
925000	-1106.294644	1	85.497503949471	98.005870883745	21	7	
926000	-1104.263240	1	94.783687620572	87.193978812175	21	6	
927000	-1101.043644	1	82.708132393306	83.083100349779	20	8	
928000	-1100.125146	1	95.943501738356	80.452651035339	20	12	
929000	-1097.872932	1	93.887152880300	99.865167287531	18	11	
930000	-1103.290957	1	77.099909679267	85.272405623201	14	11	
931000	-1109.233761	1	83.076192640436	98.068582456198	12	11	
932000	-1105.519816	1	77.863080665438	84.078596715759	12	9	
933000	-1099.374838	1	92.196343271065	59.608711805549	16	12	
934000	-1114.646715	1	98.654735701886	90.578490701139	17	10	
935000	-1108.932198	1	95.175551256641	77.535411822389	12	10	
936000	-1105.386659	1	89.813919015321	79.304374500852	8	9	
937000	-1104.353654	1	99.972181293688	68.159391022737	8	11	
938000	-1099.801070	1	97.220182430267	57.908146603626	11	10	
939000	-1105.263406	1	77.938753059904	71.150599798918	9	9	
940000	-1116.105244	1	66.666305275148	83.878020954605	6	12	
941000	-1109.729217	1	80.747306251413	96.575010565662	11	11	
942000	-1112.427792	1	76.191415943743	79.336148221118	15	9	
943000	-1114.057856	1	62.990923570988	91.007340353775	13	7	
944000	-1103.932485	1	80.666310817098	96.095615601761	15	9	
945000	-1106.388256	1	91.766911820568	87.419675096886	16	12	
946000	-1111.713605	1	65.800565381864	68.473963496682	14	7	
947000	-1109.475140	1	91.775467524688	97.971041643307	13	7	
948000	-1098.997533	1	80.922981087686	87.178828651274	18	9	
949000	-1091.530664	1	98.118100221188	88.581908099626	19	13	
950000	-1097.155035	1	97.268411588667	86.943070016800	18	12	
951000	-1101.381860	1	74.682409131561	99.518327580706	15	11	
952000	-1097.804885	1	96.599797098410	79.161136612867	15	15	
953000	-1090.191630	1	88.430430724406	93.306688773154	15	14	
954000	-1095.991420	1	94.222578471084	87.748118328588	13	13	
955000	-1092.095049	1	81.709186348279	80.840255482579	16	14	
956000	-1094.404540	1	66.639017619699	92.864885234845	11	14	
957000	-1091.874590	1	76.326137581298	97.558510723664	10	15	
958000	-1096.528392	1	91.734090922827	88.393486495162	21	13	
959000	-1096.927198	1	93.050719013309	97.133509572282	20	8	
960000	-1104.783596	1	91.090769610594	93.460555836849	19	6	
961000	-1101.669220	1	88.765647981705	96.795015109626	20	7	
962000	-1104.652007	1	94.742999433433	87.701995199988	16	8	
963000	-1099.799886	1	96.767931776789	83.649767665179	14	7	
964000	-1108.829845	1	91.323511128883	82.192989688813	16	9	
965000	-1103.568080	1	81.722195452820	94.243997126886	19	6	
966000	-1110.409048	1	79.731048148301	90.426057467954	17	8	
967000	-1105.866867	1	72.817803766848	90.587835873263	16	7	
968000	-1102.430856	1	79.070426572352	86.162798082589	17	10	
969000	-1109.998640	1	89.202132307539	82.946870668587	18	13	
970000	-1103.795617	1	90.100085571584	62.563512015448	15	11	
971000	-1104.256081	1	98.834257655039	70.197942939131	13	8	
972000	-1099.188285	1	87.616034867967	98.591552100273	13	9	
973000	-1100.125402	1	90.347431029426	80.555049210640	8	11	
974000	-1098.869900	1	98.472888507746	81.802985304428	13	16	
975000	-1099.314614	1	98.525798176696	92.032042220441	14	10	
976000	-1102.913046	1	86.932316010906	95.299829066943	12	9	
977000	-1107.576029	1	97.287642407421	90.993667351703	11	7	
978000	-1104.669904	1	95.819293155597	93.930442263316	10	10	
979000	-1106.711573	1	92.886981385507	92.621521478336	14	9	
980000	-1107.522500	1	52.818108664240	97.425549985297	14	9	
981000	-1105.148996	1	92.513637563673	51.496577481155	16	15	
982000	-1101.666574	1	94.835777869250	97.720180402640	14	16	
983000	-1103.281787	1	93.123144389998	97.212966759174	15	15	
984000	-1104.700051	1	73.848964158124	84.800900317154	13	10	
985000	-1103.247128	1	91.276598003958	62.125616698051	17	15	
986000	-1104.746541	1	98.685899043154	99.466900325644	16	8	
987000	-1109.246575	1	90.237985703665	88.750768421245	14	6	
988000	-1099.064439	1	75.845296189055	68.448315416580	18	8	
989000	-1103.476623	1	92.829786241051	88.994374302398	18	5	
990000	-1104.353893	1	93.768625149785	78.914077227323	15	9	
991000	-1105.537007	1	88.072575441882	79.327090922961	22	11	
992000	-1105.058897	1	80.133018435792	79.382204407596	19	9	
993000	-1108.797715	1	71.836431735303	81.425599982159	21	11	
994000	-1096.329008	1	90.538992613041	98.392227079712	26	10	
995000	-1100.785926	1	94.639642054619	88.677197495188	25	8	
996000	-1097.952463	1	77.242548950845	92.334819107673	25	7	
997000	-1108.268386	1	63.290404578002	88.623710539864	21	10	
998000	-1104.709430	1	88.409800788951	78.977880463121	18	9	
999000	-1101.740894	1	82.641748347194	94.327313178335	22	10	
1000000	-1101.237076	1	91.339831399330	97.783903381262	15	10	
1001000	-1089.723502	1	98.434820627029	73.540385960238	13	11	
1002000	-1097.590991	1	90.615624731626	75.718031265503	17	12	
1003000	-1103.192919	1	98.013790694339	94.800972946741	18	6	
1004000	-1113.570115	1	83.653294407527	87.192417981458	15	6	
1005000	-1109.084273	1	66.778450907424	91.787523131736	16	7	
1006000	-1099.879429	1	97.102703820033	84.228074612953	16	12	
1007000	-1090.641228	1	39.444778517519	77.597799578261	17	13	
1008000	-1096.784920	1	83.774406090832	55.604385787372	13	12	
1009000	-1103.993107	1	-0.026488977346	63.023322548107	20	9	
1010000	-1108.091175	1	92.946817092925	64.782830856177	20	11	
