# Supplementary material for: Reply to: ‘Reconstructed evolutionary patterns from crocodile-line archosaurs demonstrate the impact of failure to log-transform body size data’
Source: Commun Biol. 2022 Feb 25;5:170. doi: 10.1038/s42003-022-03072-x (PMC8881626; doi:10.1038/s42003-022-03072-x)
Supplement: Supplementary file 4 — Supplementary Data 2 [file 42003_2022_3072_MOESM4_ESM.zip › simulations/log_files/VarRates/simulated_data_2.txt.Log.txt]

Options:
Model:                           Independent Contrasts
Tree File Name:                  tree_simlation_2.nex
Data File Name:                  simulated_data_2.txt
Log File Name:                   simulated_data_2.txt.Log.txt
Save Initial Trees:              False
Save Trees:                      True
Summary:                         False
Seed:                            1175768796
Precision:                       64 bits
Cores:                           1
Analysis Type:                   MCMC
Sample Period:                   1000
Iterations:                      1010000
Burn in:                         10000
MCMC ML Start:                   False
Schedule File:                   simulated_data_2.txt.Schedule.txt
Rate Dev:                        AutoTune
No of Rates:                     2
Test for trait correlation:      True
Kappa:                           Not in use
Delta:                           Not in use
Lambda:                          Not in use
OU:                              Not in use
Min Trans Taxa No:               10
RJ Local Kappa:                  False
RJ Local Lambda:                 False
RJ Local Delta:                  False
RJ Local OU:                     False
Using VarRates:                  True
Restrictions:
    Alpha-1                      None
    Sigma-1                      None
Prior Information:
    Priors
        Alpha-1 - uniform -100.00 100.00 
        Sigma-1 - uniform 0.00 100.00 
        VRBL - sgamma 1.10 1.00 
        VRNode - sgamma 1.10 1.00 
Tree Information
     Trees:                      1
     Taxa:                       200
     Sites:                      1
Iteration	Lh	Tree No	Alpha 1	Sigma^2 1	No RJ Local Branch	No RJ Local Node	
11000	-788.390798	1	98.137625731172	23.710476737189	23	8	
12000	-776.448099	1	96.635434892565	16.929387274086	22	10	
13000	-787.409054	1	97.588242643757	22.764287341496	19	8	
14000	-780.683858	1	98.024642661089	17.506802021380	18	10	
15000	-781.211804	1	93.789655267357	14.926690115051	14	8	
16000	-776.262762	1	97.563517397863	21.357346413746	15	9	
17000	-778.464884	1	98.922043618018	16.479993344357	13	13	
18000	-776.239786	1	98.952660476705	16.802030149781	11	13	
19000	-786.654513	1	91.624350652337	19.747326381679	16	8	
20000	-782.634066	1	93.388105549738	20.627814233016	14	7	
21000	-776.729289	1	96.452902459322	23.396145598798	10	9	
22000	-778.203260	1	91.268754853377	25.032434718717	15	9	
23000	-774.374368	1	96.229927188680	28.640942484882	15	10	
24000	-771.447369	1	95.320085423092	18.752189301240	14	8	
25000	-780.354155	1	95.876082349688	20.405219052651	12	7	
26000	-774.491308	1	98.027592719314	20.450038054191	19	9	
27000	-788.285072	1	95.460849355676	22.517795784432	16	7	
28000	-782.124131	1	97.939445903147	25.480016380343	22	9	
29000	-782.006247	1	96.806761016555	24.713217427734	25	6	
30000	-772.843072	1	99.193422910023	23.514345164532	27	10	
31000	-780.012212	1	81.273305600085	26.164550027411	26	8	
32000	-771.102136	1	89.971100969475	18.898622509234	20	7	
33000	-778.602378	1	94.642954978829	21.775682695686	20	7	
34000	-772.721992	1	86.587912532026	17.811902510054	16	6	
35000	-780.311173	1	87.608047696958	22.813836421646	16	6	
36000	-778.858713	1	90.993878986965	21.225913460238	12	9	
37000	-776.626747	1	98.266218478178	17.005560750930	12	9	
38000	-777.923831	1	97.004884100088	16.964205438737	15	10	
39000	-773.133841	1	97.718345618526	14.638283142249	14	8	
40000	-774.267652	1	89.921118562924	18.326360008589	18	8	
41000	-777.626333	1	96.841538024140	15.077865751448	21	9	
42000	-774.806539	1	95.539694252420	12.431916573923	17	6	
43000	-774.873394	1	97.348713283222	12.498894940907	21	9	
44000	-773.520036	1	91.043854145131	11.659181333757	26	7	
45000	-771.899017	1	84.590994408172	11.937411099691	18	8	
46000	-770.678312	1	92.391443353254	13.385057874777	17	6	
47000	-774.338881	1	86.042730435947	17.007211401704	14	5	
48000	-775.008620	1	87.644627271305	12.038038535580	17	7	
49000	-778.194159	1	99.133270803035	16.684734353319	19	9	
50000	-777.871676	1	95.926564408358	14.512278326694	19	5	
51000	-785.088974	1	92.955807140633	10.565221703051	20	8	
52000	-778.164408	1	89.594781415090	13.570740137405	20	10	
53000	-771.128798	1	88.005594121093	9.854802531763	21	10	
54000	-769.814319	1	92.398011261813	10.199271055024	18	8	
55000	-762.871612	1	99.391967852461	8.872179641248	16	10	
56000	-775.106327	1	91.965663506869	11.945223020801	18	8	
57000	-770.753260	1	89.053636378760	9.182078057241	20	9	
58000	-773.393144	1	98.108752258239	7.443485409992	22	5	
59000	-770.293895	1	92.544620773301	8.792296367637	22	6	
60000	-780.383654	1	96.815677609918	9.410782813919	18	8	
61000	-777.044793	1	99.588030578443	11.031740261844	18	7	
62000	-783.316952	1	99.857302298341	12.361522034925	18	11	
63000	-779.901211	1	91.672760181896	15.631859104428	19	8	
64000	-777.905252	1	94.268453750524	10.903637721468	19	5	
65000	-780.515086	1	93.202553407570	15.863437134187	17	7	
66000	-782.578518	1	99.127521390685	19.998391550507	20	6	
67000	-774.397952	1	99.517177518220	12.624791403661	14	8	
68000	-774.872280	1	98.655579971666	15.295966112212	18	5	
69000	-772.818552	1	87.504247543105	13.048825911901	16	11	
70000	-777.642191	1	98.194266635779	12.935128175663	18	10	
71000	-776.535791	1	99.652243306537	14.827973138563	22	10	
72000	-775.872871	1	99.714539272954	10.650553776860	23	6	
73000	-781.421109	1	99.805872823792	10.026583277314	19	8	
74000	-788.898549	1	97.478373550050	10.789685969187	24	10	
75000	-780.510994	1	95.514704899406	7.465104230722	25	9	
76000	-784.002329	1	86.555371783184	6.091403807563	23	9	
77000	-784.104994	1	93.831575803795	5.762531138773	23	8	
78000	-773.697556	1	94.633031735071	5.356200490524	18	10	
79000	-785.036395	1	96.815023167448	6.761270146858	19	7	
80000	-775.960153	1	92.660834647794	6.285725319167	20	7	
81000	-791.309938	1	97.383882306622	11.065388952826	21	4	
82000	-780.007775	1	99.394597404350	9.348078451226	20	6	
83000	-786.889583	1	86.243624061260	8.821096353782	25	9	
84000	-778.412654	1	96.985058006813	7.048409086198	22	9	
85000	-776.798494	1	99.729840238660	9.644652615747	17	12	
86000	-769.202250	1	98.129062300904	7.706422365823	13	10	
87000	-777.735728	1	93.252860636683	8.607368060627	16	9	
88000	-766.199291	1	99.569883134629	9.928164357254	19	9	
89000	-769.354351	1	94.001163188251	10.447045546642	20	10	
90000	-776.104097	1	99.951419924366	8.090880047240	22	11	
91000	-783.182959	1	99.725456696635	12.475760875224	21	8	
92000	-782.366172	1	98.767687939458	12.944916349315	23	5	
93000	-771.643001	1	98.315501095219	11.273334414995	22	6	
94000	-773.104189	1	96.624416486457	12.244298113609	19	4	
95000	-766.969952	1	97.070406987772	10.053693296939	21	7	
96000	-771.882309	1	99.682509395365	9.889608675919	20	9	
97000	-788.001825	1	88.506740099516	9.941455747991	14	6	
98000	-774.528780	1	86.552944963316	12.908291166412	16	7	
99000	-775.561795	1	97.333165116605	18.369320205940	17	6	
100000	-778.788971	1	99.843580891127	16.236315611879	16	4	
101000	-771.015510	1	96.521228185336	13.210512675800	19	8	
102000	-769.769170	1	99.426400412937	9.915298106906	21	12	
103000	-771.736475	1	98.759826618722	6.918197387635	28	11	
104000	-769.369520	1	96.239908655146	12.625000305043	24	8	
105000	-779.218210	1	97.470263783502	11.527147184101	23	7	
106000	-783.031986	1	97.171223680958	11.371664818421	26	8	
107000	-778.245192	1	95.990681725415	10.895324926279	26	7	
108000	-784.069817	1	88.085294837434	10.715376332373	19	9	
109000	-776.223922	1	88.768332611567	9.757590834472	28	10	
110000	-779.013606	1	84.054858417517	6.584566850427	27	8	
111000	-767.657187	1	97.873016772842	7.198423628202	25	13	
112000	-778.779311	1	98.903503859774	6.206329970606	20	7	
113000	-775.967380	1	96.765018613092	5.293130528037	17	8	
114000	-772.128709	1	95.974098921927	4.821731971988	19	9	
115000	-775.604491	1	89.243910277294	4.590321568659	18	6	
116000	-776.251705	1	94.932393592038	5.073727583842	19	7	
117000	-776.018795	1	93.082859649550	9.425305336088	22	8	
118000	-764.479739	1	96.351209411513	7.371375677775	21	9	
119000	-775.140931	1	95.590224169702	8.600752562061	20	7	
120000	-768.889494	1	97.225680906824	6.086565128914	21	5	
121000	-778.181318	1	96.774240513134	5.719890504778	25	10	
122000	-777.439580	1	79.427201030168	4.936182215036	23	9	
123000	-777.272476	1	92.614822864164	5.477265227251	24	12	
124000	-773.983708	1	93.570896113606	4.770094783872	26	8	
125000	-772.040306	1	98.454226164334	6.514838007869	26	7	
126000	-768.530615	1	90.365116055419	7.899532452548	26	7	
127000	-768.528127	1	92.849608599784	7.251994712014	23	11	
128000	-770.181053	1	99.974710153689	8.394718742429	26	9	
129000	-772.319123	1	97.232419319968	8.792436364054	24	9	
130000	-776.322856	1	97.129325082538	9.020205552142	24	8	
131000	-769.464023	1	99.301824358511	8.732447587667	22	9	
132000	-772.876918	1	98.382598837541	10.322841258161	20	8	
133000	-771.396044	1	95.356262755643	12.311333015516	18	10	
134000	-769.547703	1	99.279046786029	10.177284886996	18	9	
135000	-777.280689	1	93.606323150569	8.948512142558	21	4	
136000	-767.776568	1	99.555661194214	12.395477144586	20	5	
137000	-777.853629	1	81.837209188923	12.484242812800	21	7	
138000	-767.448630	1	96.081990279875	14.284952357253	20	6	
139000	-771.178993	1	99.003785368296	13.486451636658	16	6	
140000	-774.657101	1	97.374425244284	13.003096258501	15	5	
141000	-776.169873	1	96.928841365039	11.509251929316	18	7	
142000	-786.969116	1	92.441649903888	16.287622201078	16	7	
143000	-777.033387	1	77.424915999160	12.457821014366	18	7	
144000	-776.811426	1	99.067582804535	16.747247642175	16	8	
145000	-776.642210	1	86.395572882384	16.939878203152	14	6	
146000	-774.489350	1	91.848365407995	14.229232817790	19	5	
147000	-776.295040	1	93.855148314888	18.233511634948	7	6	
148000	-769.586908	1	99.443314825932	10.114844377598	15	8	
149000	-775.332826	1	99.711292288787	11.086893475503	13	10	
150000	-773.642381	1	97.879374347960	11.160169243708	10	9	
151000	-783.755130	1	97.058123675709	9.748384408417	19	9	
152000	-772.361042	1	97.378880153854	13.682575216668	16	9	
153000	-768.829141	1	97.917725153153	8.290446363051	21	9	
154000	-780.897810	1	99.429964176354	12.982050575036	20	8	
155000	-783.083082	1	98.485648582779	12.055143626861	22	8	
156000	-774.500115	1	98.015108099847	8.400652535158	25	9	
157000	-777.656226	1	90.054880577293	8.995824766626	23	6	
158000	-783.870781	1	87.725630475001	9.277365004484	22	7	
159000	-779.687363	1	97.193492208860	10.650795127121	20	8	
160000	-780.507701	1	99.970060842618	7.421821153631	18	9	
161000	-772.464556	1	97.122457557353	6.063524541817	20	12	
162000	-774.192325	1	84.632756308547	6.283475740253	16	11	
163000	-775.109538	1	99.172687071787	14.782490063319	17	11	
164000	-771.542185	1	98.394223888271	14.287871264734	16	9	
165000	-780.013230	1	87.023724595013	21.423399585097	20	10	
166000	-773.597269	1	99.307164184164	15.711836025814	19	11	
167000	-774.327817	1	98.695863163172	17.972088047014	22	11	
168000	-775.425746	1	95.128551889411	17.480148069766	18	11	
169000	-769.930893	1	95.975366285969	20.670724540919	24	11	
170000	-776.531439	1	96.246377687284	26.457338264845	20	7	
171000	-777.663090	1	95.726478427536	36.200852866939	19	6	
172000	-780.243645	1	86.424287649733	28.096722410184	22	5	
173000	-778.700662	1	90.799363561835	30.733752947482	18	5	
174000	-778.815285	1	93.616092519160	23.721494573139	15	8	
175000	-775.763921	1	93.855340962723	16.862656564245	20	12	
176000	-773.916914	1	85.122177650110	18.737195093917	19	8	
177000	-774.252225	1	98.624566609372	20.063361922674	22	10	
178000	-771.102204	1	93.368932169091	18.378627354722	21	11	
179000	-771.437821	1	99.534842448022	16.356988623518	18	11	
180000	-777.629923	1	97.792769677945	24.442968182624	19	9	
181000	-779.792340	1	96.313471780647	17.603636133218	19	7	
182000	-773.527605	1	97.923392324465	15.225427190455	19	9	
183000	-779.899963	1	99.739792162570	19.703378346508	21	9	
184000	-778.489151	1	97.001609211544	12.098383895187	23	8	
185000	-769.793291	1	98.432277782799	12.340821043561	27	8	
186000	-772.662086	1	93.667904708541	11.156827585030	27	8	
187000	-776.043647	1	98.176504273664	11.458672180568	25	10	
188000	-778.489346	1	98.734051741441	11.672582019138	24	11	
189000	-773.543909	1	99.840313160613	11.921233459910	19	13	
190000	-773.624215	1	99.422045637982	13.805966006428	16	13	
191000	-781.460179	1	84.131510089734	21.101221692496	19	12	
192000	-774.516073	1	99.831743154358	17.109411238539	19	9	
193000	-771.030556	1	97.506922807569	19.460753537396	19	9	
194000	-782.297277	1	97.023871238875	19.800755666906	16	10	
195000	-776.099111	1	99.698136370386	12.261563459412	13	13	
196000	-783.078893	1	94.212462268460	16.824762247742	15	13	
197000	-775.567934	1	94.832699413151	16.180907836872	17	10	
198000	-782.973337	1	99.906675107850	18.120440079122	15	8	
199000	-775.326082	1	98.512392535417	19.816838920283	17	7	
200000	-780.502883	1	85.715951128521	23.899228631532	13	5	
201000	-778.430452	1	99.431738266969	17.593832835899	14	6	
202000	-782.336245	1	96.234239504162	20.319248825194	18	10	
203000	-782.863143	1	87.661619945474	16.772773522679	22	10	
204000	-771.300886	1	93.896819542149	30.306330358591	20	10	
205000	-775.241643	1	82.402023273359	36.626731052054	20	11	
206000	-773.692964	1	94.696144415953	27.507154688480	24	9	
207000	-779.232667	1	85.838797378848	35.285686647023	18	11	
208000	-773.310174	1	99.880788456368	36.526279746566	13	11	
209000	-784.567658	1	94.448759476943	43.353469866940	15	8	
210000	-789.324350	1	98.510860710093	40.050888893573	13	9	
211000	-779.171785	1	98.776546658111	38.342495454836	16	9	
212000	-777.045210	1	97.861769095747	31.215353187374	19	8	
213000	-778.785654	1	95.005685241059	33.449156583313	17	7	
214000	-776.838965	1	97.789494457758	28.281814962489	18	6	
215000	-774.071812	1	97.368643425047	20.469431467031	16	7	
216000	-773.219822	1	93.883939238123	27.303506926068	17	7	
217000	-780.956183	1	98.755147020857	22.499364204581	18	11	
218000	-782.605190	1	98.838805012113	36.841820027206	22	4	
219000	-781.672356	1	94.662296912216	28.498641982102	21	5	
220000	-776.973799	1	99.058093926037	33.347192693287	19	10	
221000	-772.191165	1	84.678779903591	30.944723766067	24	6	
222000	-770.721158	1	94.720709799957	27.564545456420	27	6	
223000	-772.030310	1	96.722848062639	30.039888252275	22	4	
224000	-778.419055	1	96.919194455725	23.074905675478	19	7	
225000	-777.358514	1	99.774770777932	27.336080963906	19	6	
226000	-774.262168	1	84.527652956667	28.502387929733	18	9	
227000	-768.754418	1	97.984416376626	23.297783449133	20	9	
228000	-773.378207	1	95.873240934937	25.489898332662	19	8	
229000	-773.097299	1	92.274261528522	25.229916170961	21	7	
230000	-782.230574	1	81.388838639749	28.702512151357	19	8	
231000	-774.111194	1	81.890942535254	28.550666321058	16	9	
232000	-786.361136	1	94.230725609041	38.957012668088	17	7	
233000	-779.971187	1	94.700314923428	30.248892502363	16	11	
234000	-782.853993	1	88.670393736519	29.180351728039	17	12	
235000	-770.163900	1	97.642355682511	34.750372548211	16	11	
236000	-771.414897	1	98.068188411611	37.491252253800	15	12	
237000	-773.892869	1	98.213638223453	44.764396506811	21	14	
238000	-776.895540	1	98.401851872739	64.181441910473	20	11	
239000	-777.468348	1	98.329756367306	71.731080445838	18	8	
240000	-774.419907	1	94.116083039884	56.860101082376	23	9	
241000	-773.983697	1	99.324046495347	50.050785866034	22	9	
242000	-782.282004	1	99.667940193773	95.107425490505	15	7	
243000	-780.462639	1	87.052054795601	84.715150341911	18	10	
244000	-768.656258	1	97.640688625977	93.268781327875	16	10	
245000	-770.743747	1	97.119100032046	99.460743193307	18	4	
246000	-774.946440	1	97.927420068142	97.219611729200	18	5	
247000	-779.487074	1	96.173561039457	95.867558527129	19	6	
248000	-767.870087	1	87.463650529566	98.511535401246	22	7	
249000	-773.464578	1	99.368220800260	99.771434656633	21	7	
250000	-769.062109	1	94.349262443570	83.386498666992	22	8	
251000	-767.875355	1	97.422566477085	82.724636876330	22	4	
252000	-770.960870	1	98.218400533427	84.077151130295	23	3	
253000	-772.168123	1	99.117993320970	88.426957613171	20	3	
254000	-774.266626	1	97.939852034497	95.982588475909	23	4	
255000	-772.962393	1	98.877680006605	98.452841312116	22	5	
256000	-770.355431	1	97.739926761449	84.727113686810	29	3	
257000	-768.337639	1	99.367360566911	94.875218365705	28	4	
258000	-772.979541	1	93.100756687010	93.977976634827	30	7	
259000	-774.489653	1	95.847071123038	79.938866547755	27	7	
260000	-775.491113	1	96.120136996007	80.887299835933	27	6	
261000	-773.711879	1	96.382942944790	91.913848051343	27	6	
262000	-768.627094	1	92.753252904398	77.097946225181	23	7	
263000	-769.190719	1	98.553849318662	92.954715246742	24	5	
264000	-766.481033	1	99.201275027057	96.788342475770	28	5	
265000	-774.584974	1	99.788309332473	94.944473245263	31	7	
266000	-768.545223	1	99.547066812133	96.002534530191	26	9	
267000	-778.727085	1	99.195548411350	98.845052200389	29	4	
268000	-776.092081	1	95.293742152728	90.330414045134	32	4	
269000	-783.542444	1	89.699201605347	97.783614287864	29	4	
270000	-776.659940	1	96.424655816697	93.954860983988	28	2	
271000	-777.656376	1	94.683863320066	96.622231947405	27	4	
272000	-782.880739	1	94.327767592313	98.625717078289	24	4	
273000	-777.285885	1	97.805236683903	91.200014675341	27	8	
274000	-778.093349	1	99.012404874374	81.472128345196	27	8	
275000	-779.553641	1	92.599640198621	84.304576737764	26	11	
276000	-776.699566	1	92.418503367060	98.571741121129	28	12	
277000	-774.122537	1	94.157531929366	99.039724780614	21	6	
278000	-767.934206	1	98.628112543242	90.898257557657	22	3	
279000	-775.712516	1	98.811674753496	97.421348736658	20	5	
280000	-778.234925	1	91.771716308892	99.353716389512	25	5	
281000	-772.084857	1	88.757926747359	79.541401050390	26	7	
282000	-778.006849	1	95.613122281496	85.309328445718	22	3	
283000	-775.740848	1	94.745296521813	97.050465157795	26	3	
284000	-776.660228	1	90.144142215065	88.017777056486	21	6	
285000	-770.630983	1	87.392002220739	82.378544819032	24	9	
286000	-765.891119	1	97.987950898712	88.392498737896	26	9	
287000	-770.277720	1	98.776386301278	97.563879618163	17	6	
288000	-776.004751	1	95.165150672782	89.277116440345	17	7	
289000	-782.870859	1	99.952989497236	90.017568749144	19	10	
290000	-776.703231	1	97.335408287670	65.454813994391	17	11	
291000	-782.640853	1	98.136629540517	97.543308276637	14	8	
292000	-781.254895	1	95.796286139537	84.594990139681	16	8	
293000	-777.839111	1	99.435400043225	98.832718720077	18	7	
294000	-779.200375	1	97.178215812882	95.151192012599	22	6	
295000	-781.974832	1	94.328708724495	99.818966934868	19	7	
296000	-775.180995	1	98.538843969639	93.446931387767	16	6	
297000	-773.580204	1	93.470278794627	90.956538168659	21	6	
298000	-777.160450	1	96.540361686719	90.290473063968	18	4	
299000	-772.214194	1	98.584116093252	95.128881397214	20	6	
300000	-768.900235	1	97.567069143471	90.187163129744	21	11	
301000	-775.565420	1	94.031225446213	95.939961657507	24	9	
302000	-775.550383	1	98.203287068304	84.634503964859	17	8	
303000	-780.803274	1	96.801521387537	96.230379965680	17	6	
304000	-782.820249	1	94.361541689148	99.765073512257	21	3	
305000	-773.477296	1	91.528886326952	91.967638931941	18	5	
306000	-775.688311	1	98.410132035709	87.753913623216	14	7	
307000	-777.232101	1	99.514725620913	88.705447833403	20	5	
308000	-773.572063	1	89.169347201578	87.370782920173	21	8	
309000	-768.374611	1	97.125779635911	87.411963260704	18	6	
310000	-770.916558	1	99.932505910598	99.177459972207	19	4	
311000	-766.846909	1	97.053239904893	85.429814588277	22	6	
312000	-767.986415	1	92.077599775405	88.073702801353	21	7	
313000	-781.287012	1	95.579213455331	89.059373121412	20	9	
314000	-769.495848	1	97.037871672262	92.485450950768	23	11	
315000	-771.455567	1	99.315571093680	98.845055613420	20	10	
316000	-777.645041	1	95.652442983986	82.231532145821	24	7	
317000	-771.813023	1	98.316338773703	89.138785567518	23	4	
318000	-777.647418	1	98.687068525481	94.940684838002	20	7	
319000	-777.547125	1	93.153722282464	98.880938642852	19	7	
320000	-769.399351	1	85.858976412018	92.129667625931	20	3	
321000	-775.341403	1	98.626744818696	97.070700092001	19	4	
322000	-779.124941	1	98.824057571301	97.633196639875	21	6	
323000	-779.171754	1	97.612237043338	96.160044008317	17	5	
324000	-781.567048	1	95.523392708581	90.935467978489	19	7	
325000	-775.885944	1	97.616317017059	99.341728565007	21	7	
326000	-786.916307	1	98.797003875266	91.901646805548	19	5	
327000	-776.284705	1	88.528503856058	77.309849918328	26	8	
328000	-773.317588	1	96.588106922280	99.287154442846	27	4	
329000	-773.044617	1	98.685602650930	93.162700465740	28	5	
330000	-770.704021	1	99.559652372569	87.353182897656	28	8	
331000	-768.813222	1	97.313193875341	77.445113404545	28	7	
332000	-773.178618	1	99.478776834427	92.061026642321	25	4	
333000	-771.195402	1	82.790856188380	98.308814061003	29	1	
334000	-769.060624	1	96.110347819520	82.235446476477	29	3	
335000	-770.508564	1	98.800752793942	98.318644845478	26	4	
336000	-774.104931	1	98.121971855675	78.256024943983	23	6	
337000	-778.998823	1	97.414352570257	93.260483843346	26	4	
338000	-774.157532	1	89.417555204875	95.114937332495	23	7	
339000	-776.113629	1	96.883171160982	87.230558346687	20	8	
340000	-771.878748	1	98.446753621474	95.726439149364	24	6	
341000	-779.037700	1	97.056771017129	99.432224883157	21	8	
342000	-780.069457	1	98.127494903269	94.171416070118	26	3	
343000	-763.702595	1	98.779072726759	89.318007565186	25	6	
344000	-767.010013	1	97.792641309345	99.546363293773	22	6	
345000	-773.971880	1	96.581917505086	94.323085964572	18	6	
346000	-775.858041	1	97.873675445310	94.174606738670	20	2	
347000	-773.173239	1	97.225211520985	86.649579321484	25	4	
348000	-772.848623	1	98.589209068857	71.697930400531	27	6	
349000	-774.958251	1	95.457829866771	94.741080411838	24	4	
350000	-775.292109	1	94.255613988651	85.473208036986	21	3	
351000	-776.790217	1	97.484384961724	92.000420739237	19	2	
352000	-771.431202	1	85.476001723018	88.696401135945	17	4	
353000	-771.542766	1	89.962029178495	97.992403367597	17	7	
354000	-779.167734	1	89.204288949975	84.394005602416	17	6	
355000	-779.038131	1	99.901794778193	93.076001518688	14	6	
356000	-779.533679	1	96.003527718283	94.514321472118	12	4	
357000	-785.419901	1	91.360394791094	99.189981206196	16	5	
358000	-769.959694	1	98.521833770083	89.349994503461	17	6	
359000	-775.847075	1	99.958192813395	97.435848573545	19	9	
360000	-784.464332	1	97.943488236225	88.800150655190	19	9	
361000	-781.123823	1	99.413772179393	93.990413244486	18	7	
362000	-778.761314	1	99.251977244953	93.853931635110	19	10	
363000	-773.782512	1	99.032097971590	96.752607086136	17	6	
364000	-779.562240	1	97.146180603284	95.494862624578	22	6	
365000	-780.289920	1	98.101492460757	96.925657574784	17	4	
366000	-778.390963	1	98.054730976968	93.332627099302	20	6	
367000	-775.709078	1	98.536691526878	88.981174034501	24	6	
368000	-774.665327	1	96.313696911180	83.426530133216	25	6	
369000	-783.712504	1	94.470742939004	90.276326789253	25	6	
370000	-783.869457	1	87.900451139509	96.960632747616	21	8	
371000	-780.713751	1	98.774443716150	83.722764061275	17	11	
372000	-782.579070	1	90.178152576705	94.785729432653	15	9	
373000	-777.734267	1	98.373844037362	98.348508573465	16	8	
374000	-777.180988	1	88.690835029686	96.980557212111	16	8	
375000	-778.535008	1	95.271256610303	94.589431507938	16	7	
376000	-788.506921	1	99.343427210345	91.364166948754	15	6	
377000	-791.447478	1	75.262789550927	91.384856786324	18	8	
378000	-775.305614	1	98.873552372391	89.840968734602	23	8	
379000	-773.130048	1	98.922860661478	95.228525647898	21	9	
380000	-767.446147	1	99.780072254938	85.789205737663	21	8	
381000	-779.322572	1	96.372508173840	92.509107791148	17	5	
382000	-775.359050	1	92.873099268901	95.110291772154	16	3	
383000	-773.052283	1	98.125634922056	93.462035838492	15	7	
384000	-770.154902	1	99.220446798728	94.936363866493	15	5	
385000	-779.416800	1	98.948727074232	89.416685274109	15	5	
386000	-780.087769	1	97.541860784182	94.585954044098	19	3	
387000	-779.971858	1	99.122487510026	96.216398640222	20	6	
388000	-775.955410	1	96.533537093688	82.027956034793	21	7	
389000	-777.528285	1	94.443659742716	95.492245864340	23	8	
390000	-782.001730	1	99.572173508960	71.153139366917	20	9	
391000	-776.737903	1	97.314176897858	94.538869703629	25	6	
392000	-778.584123	1	82.454774631514	74.623234806674	29	11	
393000	-776.881293	1	92.819874875525	88.795886955526	23	11	
394000	-792.525556	1	73.236649574367	83.262848330547	25	8	
395000	-778.309362	1	99.492019043164	72.517521248076	26	9	
396000	-783.196860	1	97.455799336407	67.859359027173	26	12	
397000	-778.083560	1	93.092358101557	98.354708154308	23	10	
398000	-778.810740	1	99.415469213906	79.505283333053	29	11	
399000	-779.908878	1	96.936717635033	81.013455375448	27	8	
400000	-790.087543	1	98.155329872501	87.007497279283	23	10	
401000	-788.908464	1	88.639524064813	97.407785770361	27	9	
402000	-786.839074	1	92.603370803835	98.927810352286	25	7	
403000	-788.084840	1	89.053825049887	85.557326216189	23	8	
404000	-785.251317	1	96.029509434326	87.168639956545	21	6	
405000	-777.949752	1	89.057149672100	83.473832149069	22	8	
406000	-775.579161	1	98.555326657558	63.268823342496	15	10	
407000	-780.247022	1	94.207884972479	93.270923901646	18	7	
408000	-775.752406	1	95.719237808900	88.668269155997	17	10	
409000	-765.209219	1	98.067020162009	67.047328583422	18	9	
410000	-775.406019	1	98.709742366541	87.404301249706	18	5	
411000	-779.411979	1	97.788791154398	89.980557788884	15	6	
412000	-775.816151	1	99.715942424651	91.818077775264	15	6	
413000	-776.255407	1	99.762263040894	95.847646620233	11	9	
414000	-776.860694	1	91.099281074486	81.427076239070	15	12	
415000	-782.891621	1	96.542887071137	96.582445898769	19	9	
416000	-780.803861	1	95.255607892941	96.586912062385	14	8	
417000	-779.657049	1	89.296892928581	88.705792860953	16	9	
418000	-777.256202	1	93.822500337508	84.611008517665	18	7	
419000	-771.355888	1	98.185103789087	87.219385123279	16	11	
420000	-768.146593	1	96.323712408519	96.600430863689	15	8	
421000	-772.469222	1	98.816006704353	85.448187486828	19	8	
422000	-777.718268	1	97.171928917433	97.409809445035	17	9	
423000	-775.674800	1	99.419640558048	78.545900042691	17	6	
424000	-779.071910	1	89.800971618781	90.154562572235	20	9	
425000	-783.726578	1	98.699219787303	86.527464945196	21	7	
426000	-772.428159	1	99.486455355922	90.900832218441	23	8	
427000	-771.693813	1	95.062420718534	94.869986992618	27	5	
428000	-777.544924	1	97.198354037720	92.979234403848	27	4	
429000	-780.181773	1	99.274092483591	95.473215589097	26	6	
430000	-769.005787	1	99.120470458685	86.227483286149	26	6	
431000	-767.245039	1	94.633998422391	79.954367047804	29	8	
432000	-762.165681	1	96.342968492116	85.636210215440	29	6	
433000	-765.738512	1	92.792403100803	87.850209255047	31	6	
434000	-762.265311	1	85.438239917498	77.035404934138	32	9	
435000	-773.593183	1	98.387059867210	85.592589178408	25	10	
436000	-778.446896	1	96.690324366667	87.726858123442	24	11	
437000	-783.868666	1	96.704583338388	98.293653377833	26	3	
438000	-779.849287	1	99.428090792861	92.584250724155	29	5	
439000	-776.184177	1	93.383396994511	98.865827661981	31	8	
440000	-773.818418	1	99.914249709944	88.455693051344	29	7	
441000	-776.370516	1	96.222307939999	92.025154152423	29	6	
442000	-779.846028	1	99.639500851952	99.436410934556	23	11	
443000	-782.089214	1	97.032438214941	97.877260051652	25	6	
444000	-786.698199	1	93.063814167702	79.213860001268	19	4	
445000	-773.148434	1	99.609510166562	71.902965241267	16	7	
446000	-780.841521	1	96.198051113878	96.098342461779	15	5	
447000	-774.641842	1	98.982042025949	95.630886644965	21	9	
448000	-773.471744	1	96.210489857130	95.883061333084	17	4	
449000	-776.741831	1	99.623311033185	95.179680431320	19	9	
450000	-775.539089	1	96.319478075049	90.580577079238	15	11	
451000	-773.446500	1	99.118075378817	94.508338037292	12	9	
452000	-776.153035	1	94.287546478812	84.234127120611	12	8	
453000	-778.337197	1	85.373168909740	86.599534167279	12	8	
454000	-777.595151	1	92.725375950523	85.778916361162	11	8	
455000	-773.534284	1	95.660166158094	98.824035372305	10	8	
456000	-774.507602	1	96.989944208626	82.192877802933	16	14	
457000	-779.092662	1	96.190289269096	92.588781347776	16	11	
458000	-782.486710	1	95.268401528841	84.345641567548	22	4	
459000	-779.065603	1	99.526310783512	93.749358147684	17	7	
460000	-779.597640	1	95.735406941455	78.957850626654	20	7	
461000	-783.124991	1	93.411839738501	99.893175856064	24	5	
462000	-780.656843	1	90.508390431968	93.272319693550	23	9	
463000	-770.321323	1	99.750739287560	84.866813475840	26	8	
464000	-773.546806	1	87.301517928528	74.703242196689	25	9	
465000	-774.326315	1	97.955049993981	81.399173190693	24	4	
466000	-775.066375	1	91.090607176365	86.926041364754	21	7	
467000	-768.745003	1	97.498990857605	85.932450171099	16	6	
468000	-773.106457	1	90.879802403626	82.196070442041	20	7	
469000	-779.616664	1	87.508726339127	90.549589086353	19	5	
470000	-767.359656	1	99.521083346818	94.001628820744	20	7	
471000	-773.956503	1	95.744073150206	84.518625389644	22	9	
472000	-775.967564	1	91.198096689021	91.415253137869	23	10	
473000	-778.019487	1	94.004981825215	93.884287751171	19	9	
474000	-777.235719	1	96.218725784264	81.727265936771	21	10	
475000	-774.388007	1	98.926938212653	94.728280543733	20	8	
476000	-781.810447	1	98.846723594527	94.276999410081	16	10	
477000	-777.411670	1	98.993057898570	87.175284315453	19	8	
478000	-775.097634	1	90.510329032119	96.720991054405	18	7	
479000	-774.485335	1	96.192210173116	89.670371267578	19	4	
480000	-773.765882	1	98.824621510759	99.683483770129	19	10	
481000	-771.501631	1	90.590356143807	94.910544902479	21	9	
482000	-775.458602	1	99.812174047496	97.385962226186	19	8	
483000	-776.861004	1	97.302791865661	99.394033810533	21	9	
484000	-775.060245	1	97.260868737470	94.460271157034	21	4	
485000	-772.062148	1	97.266921078582	90.418388386825	16	5	
486000	-772.422131	1	97.562637298986	96.102748439167	15	5	
487000	-778.204725	1	94.084971002433	99.383004734209	13	4	
488000	-774.428238	1	94.039700857774	98.941218575594	14	5	
489000	-786.665031	1	92.862703766608	86.946618704001	12	6	
490000	-780.195871	1	96.750565794772	83.378520573555	14	4	
491000	-777.167046	1	93.428500272851	93.086962134498	13	3	
492000	-778.069419	1	92.524591262587	87.594150973317	16	6	
493000	-790.191978	1	87.638870682171	91.508209139282	11	5	
494000	-781.413248	1	94.685721991040	93.738375343042	15	8	
495000	-783.177948	1	84.082875017933	84.635441924749	9	7	
496000	-783.337290	1	85.795891058751	89.581784744745	13	7	
497000	-780.337132	1	99.707105940105	97.251115995579	12	7	
498000	-773.418631	1	92.623773599890	95.848398486332	12	9	
499000	-784.155759	1	96.793631260710	99.102409502667	11	8	
500000	-774.522116	1	92.380694279336	93.419886941487	16	11	
501000	-778.760333	1	91.257484830042	85.211914877112	20	8	
502000	-775.804742	1	97.349415236867	73.688500196596	21	7	
503000	-781.942489	1	87.526186672482	99.784410266584	13	5	
504000	-782.384598	1	96.766966582529	97.773771886416	19	5	
505000	-772.032687	1	98.815252283406	91.790838867552	23	7	
506000	-774.941909	1	82.174088380856	99.003610137913	23	10	
507000	-782.485774	1	99.526412205361	99.844675713844	21	9	
508000	-777.089568	1	98.087647247686	90.147811688426	25	10	
509000	-780.288196	1	93.649604023038	90.712713739215	28	6	
510000	-782.614315	1	98.381639214180	99.524288124964	25	1	
511000	-781.300355	1	98.214976011139	91.855811701708	26	6	
512000	-777.159685	1	95.114464208514	93.522239861014	26	6	
513000	-782.043925	1	91.887129278552	88.576092118449	22	5	
514000	-781.869562	1	85.089912129131	98.538235003178	19	6	
515000	-779.029610	1	92.802772150699	88.978128390975	20	7	
516000	-773.224804	1	94.127242763880	96.105552526990	15	6	
517000	-780.061845	1	95.839784611065	96.451211716783	12	4	
518000	-767.510588	1	99.853370732430	84.821178986054	13	11	
519000	-776.162881	1	99.005122019904	90.572948079812	17	12	
520000	-778.434398	1	84.908925786210	95.069434395504	18	10	
521000	-771.714285	1	95.981513011638	82.180950172176	23	8	
522000	-770.779025	1	91.315740756757	95.464285759545	24	5	
523000	-769.130119	1	99.045865917248	97.687283999918	22	4	
524000	-765.685669	1	99.070201922552	99.158068914085	18	8	
525000	-770.421012	1	97.177539620368	91.119391033414	20	8	
526000	-780.589210	1	95.336763655843	93.631409519971	15	9	
527000	-779.539621	1	99.680240929995	97.786806613604	16	9	
528000	-777.396132	1	96.124211095398	99.254205563876	22	10	
529000	-775.848800	1	87.685831282034	93.070834072996	22	6	
530000	-773.352875	1	98.901009818771	89.784163796360	20	4	
531000	-777.530162	1	86.462775530415	99.717431436921	19	5	
532000	-770.723655	1	93.513496800439	90.809909803516	19	5	
533000	-778.192564	1	99.757120108993	98.270054359695	17	5	
534000	-775.739558	1	98.964109405835	94.492319579809	19	5	
535000	-775.256935	1	98.104151658215	80.410161907234	22	6	
536000	-775.307524	1	98.545162979281	99.935325346422	24	5	
537000	-786.451958	1	95.442816950679	91.963468779050	25	8	
538000	-787.667237	1	93.079280605058	96.131600379832	24	10	
539000	-783.106741	1	86.595853514783	80.264479829620	19	9	
540000	-775.195474	1	98.465643154763	98.221603029371	18	7	
541000	-779.877420	1	99.092843547389	99.042488000716	17	6	
542000	-774.035937	1	98.320668369741	95.993176786069	21	5	
543000	-775.827215	1	96.695001078609	83.642144634219	13	9	
544000	-772.589787	1	95.661557602217	96.121738368761	13	7	
545000	-777.020700	1	96.224445586183	99.574960038575	13	10	
546000	-793.547502	1	95.280676022127	98.823879170405	16	8	
547000	-782.005832	1	95.621161932026	95.306508934322	19	5	
548000	-777.428939	1	96.992590365000	93.824656083913	17	7	
549000	-781.386891	1	98.841321538809	93.995186357628	17	5	
550000	-775.961420	1	96.838061301575	94.093307972630	21	6	
551000	-775.439724	1	97.230768759682	82.789447524156	23	7	
552000	-772.367587	1	99.249930823368	95.140732189148	21	10	
553000	-783.948450	1	86.471911681477	94.067479489838	23	9	
554000	-782.062956	1	96.942664813644	93.407018202118	20	6	
555000	-781.545978	1	98.740921597984	99.762535384549	15	3	
556000	-775.969065	1	96.848627193163	94.651964700383	15	5	
557000	-776.954066	1	94.252929438200	91.249203673645	17	6	
558000	-785.046505	1	82.400809725673	94.082037619186	15	6	
559000	-782.685870	1	84.313713195691	97.793004356336	20	8	
560000	-778.074018	1	93.730443751221	97.698078891305	22	9	
561000	-784.321324	1	99.852446953933	96.228492202170	17	12	
562000	-776.752083	1	84.518800714431	99.844011664794	18	8	
563000	-777.414886	1	95.870696788919	82.141465739898	18	9	
564000	-782.297405	1	88.622356980061	98.955005863576	15	7	
565000	-768.347039	1	96.875950030331	93.260607189656	20	9	
566000	-765.602585	1	97.864406315306	86.293528608622	25	11	
567000	-768.643841	1	99.800569177160	84.806211823506	25	12	
568000	-774.064206	1	87.238731220260	82.946915690040	22	12	
569000	-779.051729	1	93.423209353035	93.659148228172	18	10	
570000	-779.155869	1	99.950974927517	86.933402819281	17	13	
571000	-791.102079	1	99.637129437138	96.850782981258	13	9	
572000	-779.472402	1	98.629197117536	93.958552350242	9	8	
573000	-784.629445	1	95.183079143404	95.344186380710	12	5	
574000	-774.839639	1	84.151796972551	97.783810964465	13	7	
575000	-777.533978	1	90.374998762853	87.927572190858	16	7	
576000	-781.358782	1	98.300327543422	95.633544166206	14	6	
577000	-772.756903	1	97.524816946423	86.439659402676	19	10	
578000	-776.133752	1	97.649396690978	94.028907766725	20	9	
579000	-771.195348	1	92.404852129135	86.692803429550	24	3	
580000	-776.714675	1	90.599418216495	83.938884373512	20	7	
581000	-770.526590	1	96.394553200323	83.701363314842	19	11	
582000	-770.309932	1	99.362041920807	66.902891044894	23	7	
583000	-768.603150	1	99.758683782111	81.338705575808	23	6	
584000	-773.262572	1	93.065650159345	84.014188124482	20	8	
585000	-776.596610	1	92.583998774427	87.155668743035	21	7	
586000	-773.850085	1	99.409536808259	87.438018767358	22	6	
587000	-768.319197	1	99.414146083033	99.297878873694	22	2	
588000	-778.984158	1	99.655539439619	96.050500389349	18	3	
589000	-772.999612	1	99.645542950044	86.178001825776	14	7	
590000	-783.036290	1	93.860465678994	94.066187829209	16	6	
591000	-778.494213	1	93.011811744584	88.035510499633	19	9	
592000	-777.244570	1	95.918511651649	88.377410776250	17	6	
593000	-784.014315	1	90.326552446435	91.814129479396	15	7	
594000	-775.999849	1	97.140601415108	91.856455901637	20	3	
595000	-777.041301	1	96.605045011615	95.742581783898	20	5	
596000	-781.623152	1	95.622156490804	96.901420598329	18	7	
597000	-771.459760	1	98.626435840648	89.340299637350	17	4	
598000	-767.997817	1	99.076518485463	81.097776885410	19	6	
599000	-768.110663	1	91.089741339889	89.272065771427	21	7	
600000	-766.079718	1	98.793505471316	80.372237128998	19	8	
601000	-776.102928	1	92.092874154303	95.781689602482	21	6	
602000	-775.879533	1	93.893239448902	94.684502681812	22	9	
603000	-774.699217	1	93.419377174159	82.017802604079	22	6	
604000	-776.943664	1	87.887193895682	88.431706116475	21	7	
605000	-775.741515	1	96.434426745302	93.114952049121	22	8	
606000	-771.143002	1	97.009862968032	87.915311650844	21	5	
607000	-778.058466	1	99.157849826255	93.434968748930	16	8	
608000	-777.784003	1	89.336295573572	95.271056482098	18	6	
609000	-777.343309	1	99.985453881479	94.328217676515	19	8	
610000	-780.036452	1	98.018441668932	86.460988584238	20	7	
611000	-776.322168	1	94.897512488065	86.908476598197	20	5	
612000	-777.228825	1	93.555656658209	90.259484570840	21	6	
613000	-782.843935	1	97.283403544480	96.157836082426	20	4	
614000	-777.962932	1	98.847831595292	72.736930959716	21	7	
615000	-782.837264	1	90.511843683110	74.771284726162	26	6	
616000	-774.047686	1	99.549266281268	97.115173750098	23	4	
617000	-775.612672	1	86.771149413355	98.678021416483	23	2	
618000	-773.907760	1	90.779966887647	94.237225374778	20	2	
619000	-772.189209	1	96.364054522207	73.895546651464	22	5	
620000	-771.500994	1	98.752846594517	91.745849834085	19	3	
621000	-777.499285	1	97.837763724558	94.948280688885	20	5	
622000	-786.247481	1	87.347096826795	96.502720537768	16	5	
623000	-784.772166	1	98.833310997722	97.943455708882	16	6	
624000	-779.745054	1	92.963698519835	93.864960104598	12	7	
625000	-775.600435	1	89.852765676096	89.832794966409	13	7	
626000	-779.619465	1	91.591481391039	92.477616534672	15	5	
627000	-774.442496	1	99.114235950255	99.774674187931	19	4	
628000	-770.519148	1	98.642644521619	92.465281427917	24	5	
629000	-769.740471	1	99.037762157581	85.305692208898	22	6	
630000	-775.076743	1	96.772706281165	87.476607232618	21	8	
631000	-777.543366	1	97.750761124791	84.360637204125	20	5	
632000	-772.215655	1	99.732837964154	87.012599404789	18	2	
633000	-777.724540	1	96.369568444057	99.275344964084	13	5	
634000	-773.215702	1	98.840111817950	98.406148924459	14	4	
635000	-774.928757	1	95.170011689848	97.210360533445	13	4	
636000	-774.180956	1	95.680578740474	85.259088797949	13	8	
637000	-776.776910	1	93.885903502410	86.085692098994	16	6	
638000	-777.475804	1	97.590054010299	95.128996391498	12	7	
639000	-773.258955	1	88.702467994870	99.543323827508	12	11	
640000	-771.149633	1	98.821774832199	93.464526631374	18	7	
641000	-773.909946	1	99.790192148288	83.147860414666	20	8	
642000	-775.098837	1	94.578105226595	90.102349894438	17	6	
643000	-773.653305	1	93.690026975905	80.702013688132	21	6	
644000	-770.729492	1	99.444010603880	99.444950394695	26	4	
645000	-780.856700	1	89.787370486860	84.746923382741	21	7	
646000	-774.126483	1	96.087653702759	82.337074231752	24	7	
647000	-777.003416	1	99.713602263230	96.111671102505	17	3	
648000	-776.104019	1	90.236474406404	92.530368987997	21	4	
649000	-774.220212	1	92.253344350451	98.249482990049	25	3	
650000	-779.787775	1	92.052879968337	96.199352188973	22	5	
651000	-778.810700	1	99.894431855183	89.325851754549	22	8	
652000	-769.741831	1	97.854421126280	99.714416309631	23	8	
653000	-770.881639	1	96.502713073928	96.218859577106	19	10	
654000	-771.337802	1	94.987998510360	83.579971981728	18	11	
655000	-771.786481	1	95.777060257876	59.617520402314	20	12	
656000	-767.873672	1	99.734696884375	95.412902810131	20	7	
657000	-774.164680	1	69.079546585547	88.377917180495	24	5	
658000	-766.436637	1	98.156960461144	74.034340504697	22	7	
659000	-771.776781	1	96.850843058612	76.356257949193	21	6	
660000	-769.670044	1	99.153961082069	98.582710881822	22	10	
661000	-770.857568	1	99.892911708486	83.385783160910	20	9	
662000	-781.329232	1	97.793383412473	89.130304944507	19	5	
663000	-780.349560	1	75.294478861326	75.552662332916	16	10	
664000	-779.807587	1	99.773721840231	80.085729070997	24	11	
665000	-780.517406	1	92.764276857151	78.489887979303	22	10	
666000	-781.973367	1	97.407374705824	89.566242156199	21	7	
667000	-785.129776	1	99.749655927531	83.363448007149	17	6	
668000	-783.734966	1	96.355918596012	71.038700239178	20	6	
669000	-781.491366	1	99.246922262258	99.087636512626	24	4	
670000	-783.471773	1	95.032761808745	68.490959045123	21	5	
671000	-775.029317	1	91.298987003676	39.562881721971	21	8	
672000	-781.233988	1	82.491429688693	33.370890421884	20	9	
673000	-778.685125	1	96.328202650586	44.078524244674	21	9	
674000	-775.354833	1	85.894107549805	36.292759607816	19	8	
675000	-780.055063	1	97.512956754025	56.062874772886	19	8	
676000	-773.958649	1	96.745507850473	53.618263946853	23	8	
677000	-785.269453	1	94.575595958641	78.136827731569	22	6	
678000	-773.849200	1	99.840535093732	49.546842641945	27	6	
679000	-776.901087	1	99.868643242973	55.925017374046	25	3	
680000	-779.267602	1	88.307595632488	63.496306697341	26	5	
681000	-778.708498	1	98.418016410737	85.027386918171	22	4	
682000	-778.924362	1	99.511728152142	94.847069285445	22	6	
683000	-780.496406	1	99.582454727852	93.193673483009	25	4	
684000	-773.053940	1	96.938245652048	86.981376652363	28	1	
685000	-767.317138	1	91.514035355070	90.452330271817	31	4	
686000	-777.095260	1	99.473283533436	98.426975996128	25	6	
687000	-772.199489	1	97.254806595973	93.098159406005	25	6	
688000	-778.162636	1	97.960788861155	97.648020924286	19	7	
689000	-772.749731	1	91.232863146180	91.555346007548	21	8	
690000	-773.254464	1	94.317682493591	87.623155531444	17	10	
691000	-779.417531	1	97.720305165489	94.901003204787	18	9	
692000	-769.227773	1	99.294497938943	95.089394470565	18	9	
693000	-777.325215	1	95.303842150133	90.761305035637	17	11	
694000	-777.719181	1	91.863815156642	96.608037060244	20	7	
695000	-769.662062	1	95.093437855824	84.634846790078	22	9	
696000	-773.521275	1	99.559146354402	99.183989635050	17	6	
697000	-771.118824	1	99.855054676189	72.181407233297	17	9	
698000	-775.488324	1	98.992902750612	96.907813294758	15	12	
699000	-769.419292	1	92.746768633497	94.444642965826	17	7	
700000	-765.478016	1	99.579401346810	87.700945595844	19	6	
701000	-772.198863	1	96.052972420699	95.179467347411	19	7	
702000	-773.703938	1	99.906920815026	98.939763313862	21	7	
703000	-770.791917	1	98.285337853581	76.851855947250	19	10	
704000	-783.776473	1	94.891194617474	95.632237489141	16	7	
705000	-780.344266	1	97.305787555154	86.474943071161	14	5	
706000	-769.993544	1	99.597291423659	65.154065860980	14	8	
707000	-784.343570	1	98.812579386896	84.555288846558	16	9	
708000	-776.837794	1	95.579828778991	60.465534916695	22	14	
709000	-783.607121	1	99.048869353303	86.662994179691	21	9	
710000	-777.969764	1	98.059409724660	67.193444784495	17	6	
711000	-781.883191	1	89.800212394339	71.951705635969	18	8	
712000	-775.977685	1	94.891477766174	72.744146850080	15	5	
713000	-776.566865	1	94.551792628547	50.741185871096	17	7	
714000	-779.971661	1	97.621190986084	61.640189863043	17	8	
715000	-785.076918	1	81.031347833629	69.011528718386	22	10	
716000	-785.510142	1	99.855697395406	64.528683950154	26	7	
717000	-784.451671	1	91.798013621105	92.865647251765	21	10	
718000	-777.337605	1	97.559038739228	89.053139209529	18	6	
719000	-779.978709	1	99.982544870010	93.096791669713	22	6	
720000	-782.780383	1	94.191778153331	96.446783295233	19	9	
721000	-784.627020	1	81.739869762025	87.705379811067	18	9	
722000	-775.761539	1	99.523084732217	98.602094773074	21	8	
723000	-779.664665	1	98.427580479739	89.568138212963	21	5	
724000	-777.806820	1	91.553837559282	84.137359266953	18	8	
725000	-775.729144	1	99.273127885070	78.027162627953	25	5	
726000	-776.226877	1	95.553046276173	98.822730316993	24	5	
727000	-769.264819	1	97.731537626781	90.252362630214	26	5	
728000	-778.868750	1	97.741936221327	87.990615497390	26	7	
729000	-774.766949	1	89.606117336878	97.843995558819	28	5	
730000	-778.304358	1	94.489177625122	99.513983548646	29	4	
731000	-777.276185	1	92.275905335972	98.320144062010	24	5	
732000	-781.538793	1	95.409154390222	92.331937502013	20	6	
733000	-773.924181	1	97.460526503654	98.519948238160	20	3	
734000	-774.155350	1	98.946125954716	93.023332800673	12	4	
735000	-779.884687	1	97.231925206321	85.591942444270	21	3	
736000	-780.771926	1	92.152702676366	84.251030356041	23	5	
737000	-774.824424	1	95.500343447811	71.579111557643	19	7	
738000	-769.504136	1	98.275379402219	65.008040505690	22	9	
739000	-776.197645	1	78.621847108165	76.324149880297	21	6	
740000	-780.110015	1	90.487179013325	77.387789480726	22	9	
741000	-771.319321	1	85.237223510790	75.756409539249	19	9	
742000	-767.908477	1	90.312535479102	75.535535018638	15	10	
743000	-775.805638	1	99.106241586950	89.466361431099	16	13	
744000	-774.810014	1	97.704398875333	96.287888969412	21	8	
745000	-780.789380	1	99.484624851536	98.564884699433	21	10	
746000	-780.627464	1	96.934438497055	90.039742806332	21	7	
747000	-783.511489	1	97.266826046531	89.273653044311	18	5	
748000	-777.024069	1	88.688648467545	89.894528145819	19	5	
749000	-778.626816	1	92.871839221884	95.430842931301	25	8	
750000	-768.407629	1	97.077472033062	75.290384894994	24	13	
751000	-773.837005	1	94.201282991680	74.616064150230	24	14	
752000	-775.920410	1	94.372980279108	68.106328000917	24	10	
753000	-765.185765	1	97.974608411564	87.158609947941	20	6	
754000	-774.714183	1	97.166810947919	92.185960366757	21	5	
755000	-775.038300	1	98.388568489182	69.855583355573	25	6	
756000	-777.535276	1	97.590077917926	79.508817241575	21	9	
757000	-775.808157	1	98.514477075973	88.755086755681	21	7	
758000	-782.478028	1	98.817641603152	81.956850734315	21	10	
759000	-775.119075	1	97.399668308049	74.432645442690	19	5	
760000	-776.115630	1	95.798523479407	68.495150374167	25	7	
761000	-774.968498	1	97.379835543609	92.102820299109	33	7	
762000	-777.873147	1	87.600237233044	99.095406491653	29	4	
763000	-771.827495	1	99.157349421632	89.702690776635	24	6	
764000	-773.826454	1	98.273910492269	83.940503177418	26	4	
765000	-771.983317	1	97.912552263627	80.448332336956	21	6	
766000	-769.736964	1	98.569542553909	79.734148877362	21	5	
767000	-776.631845	1	94.349458534564	84.829132683395	21	4	
768000	-774.609312	1	95.439783580623	90.904088623649	16	7	
769000	-770.845608	1	97.139429165321	93.996284428746	18	8	
770000	-781.483145	1	86.386970179449	97.235404944762	15	8	
771000	-782.769852	1	94.895866856788	83.684594138412	17	10	
772000	-785.521157	1	85.674455742575	95.400740511343	19	10	
773000	-780.130138	1	86.498577586350	97.049565716074	24	8	
774000	-777.628129	1	99.671729144358	83.072086668238	19	8	
775000	-775.772370	1	98.926193769245	72.912043088958	20	10	
776000	-775.155410	1	86.156989955024	71.649898605395	25	9	
777000	-776.015943	1	83.266783691703	83.975705752477	23	10	
778000	-788.610782	1	83.929630224142	98.735056488152	24	6	
779000	-785.816904	1	96.086215039398	92.593330627160	21	5	
780000	-780.907094	1	99.046775063864	99.563145575355	17	5	
781000	-785.922238	1	98.419465166949	92.975033329027	21	5	
782000	-784.171060	1	98.442297017821	99.095829419881	20	5	
783000	-768.467757	1	98.196654267548	97.881510826355	20	4	
784000	-771.387168	1	92.196710859352	87.985410277401	24	6	
785000	-771.353633	1	99.244216195450	81.918326381737	27	4	
786000	-770.034602	1	94.500900494256	83.602823921355	27	3	
787000	-769.352118	1	92.516986853586	75.730665116844	25	9	
788000	-769.434115	1	99.298536317870	85.240651364772	25	7	
789000	-772.005884	1	93.733225217352	80.419587701462	19	10	
790000	-767.658657	1	99.002734448389	86.074614421556	15	5	
791000	-782.821866	1	93.858675370472	99.415171515677	15	7	
792000	-778.492134	1	90.556532622491	86.972916854519	22	8	
793000	-771.927958	1	99.974944356373	96.389594339877	25	6	
794000	-781.970710	1	83.097961438335	89.248370364040	20	4	
795000	-771.901570	1	99.969857719508	84.397132160471	21	7	
796000	-773.188654	1	99.947622859293	86.659394755101	19	11	
797000	-776.935516	1	99.888958858535	94.348181404326	19	9	
798000	-780.236236	1	90.156327232255	95.130675789153	22	8	
799000	-777.427098	1	98.878497412700	90.698025990559	26	7	
800000	-776.967409	1	96.012441007358	73.249187856743	24	7	
801000	-778.003215	1	98.073654387426	88.741300014624	22	9	
802000	-781.903532	1	89.228970372268	86.256754938874	21	11	
803000	-776.592114	1	93.721384894473	90.257259893993	17	10	
804000	-777.616403	1	95.113365915217	99.051450837151	18	8	
805000	-786.025036	1	88.664103705880	99.067808386998	19	9	
806000	-787.652388	1	99.400326050309	86.684879198895	22	9	
807000	-784.505681	1	91.087492837153	96.689094430639	22	8	
808000	-783.882600	1	99.807592854783	89.766768972422	24	11	
809000	-780.406251	1	96.768690097488	81.270804778696	24	9	
810000	-784.473737	1	93.050161175470	97.035457459879	24	8	
811000	-780.196840	1	99.134194859702	83.184632754957	24	6	
812000	-774.434930	1	99.018812051834	90.313225433136	21	6	
813000	-781.407448	1	99.212542563611	89.083598764505	15	7	
814000	-781.216888	1	92.219702349763	98.802561365418	15	8	
815000	-778.175508	1	95.824333223665	92.049293295973	16	7	
816000	-774.867907	1	94.546495623977	76.206838536337	18	9	
817000	-774.415729	1	99.355771276824	82.776950548752	15	7	
818000	-777.999776	1	99.364858447308	93.652319998492	16	6	
819000	-775.822549	1	88.710961739539	75.166122270514	20	7	
820000	-783.375819	1	92.527223992573	72.419290673794	25	5	
821000	-779.971820	1	98.859558321845	66.883916451058	28	4	
822000	-782.888117	1	97.960346727034	88.832132448628	22	9	
823000	-776.642510	1	95.176875514770	97.825912128427	17	9	
824000	-781.147397	1	95.279698015905	99.073842496230	13	4	
825000	-776.767618	1	91.514705547519	90.679117453269	11	9	
826000	-770.122153	1	85.842332362464	68.782110730569	14	9	
827000	-776.575961	1	89.704579208225	88.273530972810	19	4	
828000	-774.215904	1	94.571573916567	90.604851011524	17	7	
829000	-774.526312	1	88.071821501614	93.167089716051	21	6	
830000	-783.273992	1	97.139624069848	85.718863892462	24	7	
831000	-776.649193	1	89.512947790241	92.759329005553	26	7	
832000	-769.276589	1	95.628830533249	77.548087748793	28	12	
833000	-776.226667	1	94.705054964979	95.174014984847	23	4	
834000	-787.170016	1	98.849606451172	78.119588927524	21	4	
835000	-781.132939	1	96.814059818631	95.046465771872	19	6	
836000	-775.445737	1	95.014538332356	89.464109010396	19	7	
837000	-772.710465	1	98.424137851908	91.558137684838	21	4	
838000	-776.177795	1	98.777366181921	74.185156656506	20	9	
839000	-768.465746	1	89.033332717144	86.418686166294	17	10	
840000	-771.519379	1	99.439307182537	90.556524109125	17	8	
841000	-778.962061	1	95.646345526882	81.931815832929	21	8	
842000	-783.837925	1	87.056273643360	98.766249342678	25	6	
843000	-774.859472	1	99.318134877921	99.523101396465	25	6	
844000	-783.612420	1	91.749564620251	97.138548979724	14	7	
845000	-779.937149	1	98.554201673648	80.903286535297	18	7	
846000	-782.888923	1	92.838482457572	96.051002972820	17	9	
847000	-775.942939	1	99.914236410584	94.519479957848	17	9	
848000	-767.093064	1	89.456942802698	90.268919030296	20	7	
849000	-774.000151	1	99.747734203256	92.109933269388	21	6	
850000	-781.337217	1	99.438308209847	89.575845252144	22	8	
851000	-778.851071	1	98.392250690958	97.353526833829	17	9	
852000	-781.762322	1	95.145636436778	93.186482296049	21	10	
853000	-787.468281	1	85.831504458290	98.410599239573	21	6	
854000	-771.137590	1	96.165079616612	91.584388681075	21	10	
855000	-778.227197	1	95.596001549513	86.890391425589	20	10	
856000	-775.185064	1	85.728804286270	90.710604927141	20	10	
857000	-774.946700	1	96.858042347344	74.454274956674	20	10	
858000	-787.667708	1	79.419802022373	97.874389238440	15	7	
859000	-784.809789	1	93.395312188493	99.976037237825	21	4	
860000	-786.227425	1	94.606306697697	96.441479573793	22	8	
861000	-777.937996	1	91.424702038010	89.228262838353	19	7	
862000	-777.303700	1	99.685380142862	81.785855963776	17	9	
863000	-781.225111	1	95.799720988409	95.279754819927	20	10	
864000	-770.912341	1	93.058316747099	78.016303074095	18	18	
865000	-780.166641	1	98.119474432791	97.410274188787	17	14	
866000	-781.287366	1	97.265753992082	96.541965418888	18	6	
867000	-774.868550	1	96.787093913884	90.851755345706	15	10	
868000	-774.110309	1	98.380280582852	92.491478348414	18	9	
869000	-774.043720	1	94.548541656924	91.237745246158	19	8	
870000	-771.389507	1	96.995995793102	98.782037420930	14	8	
871000	-770.301677	1	90.055389226157	95.915097414724	14	10	
872000	-783.212393	1	97.653760071146	84.664638531184	16	9	
873000	-774.700131	1	98.490823568849	95.331232423402	17	7	
874000	-773.780954	1	98.066750203275	95.490117639266	16	7	
875000	-773.085095	1	99.930773754730	91.966912439532	14	5	
876000	-777.152732	1	96.555528427859	99.428313154213	15	6	
877000	-783.045641	1	87.937468897958	98.491335862335	21	8	
878000	-780.677884	1	99.008326593126	97.878164802392	20	9	
879000	-772.106679	1	95.045469414891	91.346710709223	18	8	
880000	-773.046702	1	99.760218723518	96.859917736912	19	7	
881000	-778.161206	1	98.941144776713	88.864511617353	23	12	
882000	-778.414934	1	97.628491545665	97.846967135943	22	13	
883000	-774.445702	1	96.612223598132	91.245825375717	23	12	
884000	-770.599851	1	95.802576894991	83.076859541933	21	11	
885000	-782.675484	1	99.936077273807	97.172900719075	23	10	
886000	-777.795405	1	89.934656979818	97.097731007182	17	10	
887000	-777.121536	1	96.637713051550	98.487943896264	14	9	
888000	-784.857038	1	97.731850770374	98.917556198088	12	5	
889000	-783.238238	1	88.785698876543	98.971741221565	15	5	
890000	-779.708924	1	98.700051335153	98.708761358367	19	6	
891000	-778.919010	1	94.950405709888	97.228702643016	27	7	
892000	-769.197426	1	99.448263922719	94.322533548520	23	6	
893000	-773.842807	1	99.856695615558	78.396265176470	19	7	
894000	-768.304940	1	97.229155391627	90.276237283682	21	8	
895000	-773.304686	1	97.024300152801	99.809571068203	21	4	
896000	-774.985844	1	99.602068085708	99.788927436726	22	6	
897000	-771.439944	1	96.723757397607	90.592036434328	18	8	
898000	-780.316196	1	98.122261343697	99.414110625636	19	5	
899000	-781.447282	1	98.390728720276	96.320913269984	21	4	
900000	-779.409107	1	99.570057602350	93.943522678459	23	3	
901000	-782.971014	1	94.655120930073	98.092496272701	20	4	
902000	-781.807435	1	95.795133653181	96.767961436528	17	6	
903000	-771.428273	1	97.478946227050	93.682629623663	21	7	
904000	-771.271576	1	93.353563821477	81.154836972487	16	5	
905000	-770.881379	1	99.500675552634	88.949985576705	19	9	
906000	-769.400949	1	98.448324834064	89.191484375670	23	10	
907000	-779.135505	1	99.763567047093	93.982203173507	22	7	
908000	-785.228442	1	99.657670411930	85.928365909371	21	7	
909000	-775.301469	1	90.367017465954	86.301563436205	21	5	
910000	-777.081062	1	99.626590507618	89.000326800111	23	7	
911000	-779.094227	1	95.124515342592	98.103283622097	23	6	
912000	-775.056917	1	92.585231453241	71.006402985067	21	6	
913000	-780.964198	1	99.128156453629	93.134120150030	17	5	
914000	-781.932633	1	99.697849072141	95.852358381853	18	5	
915000	-780.781350	1	99.897507308377	98.727967109837	20	3	
916000	-775.618656	1	95.747902944221	99.704118317761	16	7	
917000	-769.746006	1	95.901707620195	85.866569580615	12	7	
918000	-777.653545	1	90.310663713782	99.264754960672	13	5	
919000	-779.209000	1	92.760652171974	98.096324256253	16	9	
920000	-780.701564	1	94.517486740567	97.642739950899	14	5	
921000	-775.920762	1	92.651906537519	95.464308405804	17	5	
922000	-778.350673	1	98.379862385577	99.030483003266	16	8	
923000	-782.540990	1	93.068422080802	99.125763253284	18	7	
924000	-771.396721	1	98.010109094079	87.178674139642	17	8	
925000	-767.781068	1	96.249000109764	98.706166129666	18	7	
926000	-777.451913	1	98.552140072708	99.745546916729	18	6	
927000	-784.491259	1	97.064812653564	95.361306397887	19	8	
928000	-775.978015	1	97.990147778615	90.750345562741	18	7	
929000	-776.089852	1	96.909742876476	99.021579694782	17	6	
930000	-779.388017	1	94.842066785524	99.936831050408	14	3	
931000	-775.907251	1	99.318707172917	82.061213446291	19	3	
932000	-776.812812	1	91.229747193503	97.260674330921	18	1	
933000	-775.440037	1	99.493272283015	99.671940893867	15	2	
934000	-782.403172	1	93.286355582637	98.476952874610	16	8	
935000	-778.114238	1	82.724483576094	80.846914068615	20	7	
936000	-773.083224	1	97.332130007421	51.212041882365	20	6	
937000	-773.160770	1	94.842792899932	78.295751199266	21	6	
938000	-783.233367	1	97.753880275666	72.829637748666	21	3	
939000	-777.315459	1	98.320795478152	71.432412272762	15	7	
940000	-773.996919	1	99.638605916238	79.450757982540	24	3	
941000	-768.304051	1	97.465761196645	64.046939684020	25	4	
942000	-773.003471	1	97.570173054992	68.984263064131	21	5	
943000	-783.337661	1	92.264664696918	81.975482092416	22	4	
944000	-773.809890	1	98.980902943953	64.574644442027	20	9	
945000	-781.872739	1	98.107919149055	77.313547341811	18	4	
946000	-773.021683	1	97.239995221112	73.702802069965	19	5	
947000	-775.438966	1	97.782303227168	67.425250828679	19	9	
948000	-771.175450	1	96.378673839099	65.698057587227	17	8	
949000	-770.834946	1	97.966323628368	70.327394757224	21	7	
950000	-776.518368	1	82.027916706967	87.186372475372	17	8	
951000	-776.034256	1	98.335230331242	93.165980059522	20	6	
952000	-774.085827	1	97.033108518435	74.337271218394	27	4	
953000	-770.960165	1	99.650762313170	71.227084695192	26	5	
954000	-771.239135	1	96.755521316267	73.248515816790	21	7	
955000	-774.850588	1	96.739788713612	53.227594032076	23	4	
956000	-788.413371	1	98.062220057273	77.964915741721	18	7	
957000	-787.457877	1	95.769451134094	98.501034097321	18	8	
958000	-782.538647	1	93.390177124721	94.521414450699	22	8	
959000	-788.798308	1	93.341969022971	88.197048658035	25	7	
960000	-780.322212	1	96.111890768233	91.736547386096	26	5	
961000	-778.591135	1	99.337648437382	96.167659561773	18	7	
962000	-770.524746	1	99.587390915651	98.223766354257	18	8	
963000	-772.443909	1	92.019190665681	86.643322384825	19	5	
964000	-774.100166	1	97.765689547936	82.128380693649	20	6	
965000	-781.697740	1	96.411308008987	93.254824920303	19	9	
966000	-777.062864	1	99.003160643927	88.958059676208	18	7	
967000	-779.548469	1	97.348650477132	85.811990853584	23	11	
968000	-775.856637	1	98.354502663491	95.102386412589	24	7	
969000	-784.871762	1	95.862485599403	93.114835705203	24	7	
970000	-783.206859	1	97.186914663658	90.099736676874	22	8	
971000	-774.654561	1	96.170307597764	95.790725646683	21	8	
972000	-771.766578	1	97.992266123433	94.471742354334	18	9	
973000	-779.659785	1	99.267357374009	92.520434975948	15	11	
974000	-777.696650	1	93.475216828053	93.210385086792	17	11	
975000	-780.779641	1	98.761899287272	91.170541014404	16	7	
976000	-775.209531	1	93.596989589002	97.031825531094	10	10	
977000	-780.281632	1	90.470586501641	92.800764398085	11	10	
978000	-779.376002	1	98.877640300660	93.237708710295	16	6	
979000	-783.074821	1	98.217131056563	96.804410791650	14	7	
980000	-787.603701	1	91.046803168587	91.424938799639	13	9	
981000	-784.747336	1	87.486011637370	88.605994028503	15	9	
982000	-778.885850	1	90.628411100721	88.662559013240	16	6	
983000	-783.120811	1	93.886688094628	93.870386865777	21	9	
984000	-783.928697	1	99.438224125242	95.555382771042	23	18	
985000	-775.225599	1	99.656441655111	71.024902245590	27	18	
986000	-778.498133	1	93.763023075936	92.899852460947	30	14	
987000	-783.667437	1	85.912638418359	96.062239464034	32	9	
988000	-777.513765	1	99.268679886438	96.497865719474	33	8	
989000	-772.961840	1	94.077631878487	86.795640963643	32	9	
990000	-780.780860	1	90.168319783266	93.772310518475	25	8	
991000	-772.183304	1	94.471636230586	74.709867714348	20	10	
992000	-787.508863	1	97.077310623618	94.193530508106	20	5	
993000	-776.454778	1	93.761859776613	93.393218837723	18	6	
994000	-775.941762	1	96.148371180305	81.451308164105	16	8	
995000	-782.478416	1	99.844080377533	88.941251581942	16	5	
996000	-774.704806	1	86.643536340805	90.702833170415	18	5	
997000	-785.370201	1	90.578604621258	97.719141034286	16	6	
998000	-782.251751	1	95.237157260254	96.869075262250	17	7	
999000	-782.706226	1	95.645768531333	97.881374205650	17	5	
1000000	-783.617522	1	94.182704021109	98.424792199228	12	6	
1001000	-779.944066	1	92.703625211292	69.554231167683	14	10	
1002000	-775.387789	1	95.779215934374	71.901247243375	14	10	
1003000	-777.840027	1	97.642742498373	65.132208154360	15	11	
1004000	-774.275251	1	96.657582686144	77.274678858050	14	13	
1005000	-778.161725	1	94.742014143053	95.303156933143	16	10	
1006000	-782.263701	1	99.514885854873	85.239448883899	20	6	
1007000	-784.824668	1	97.046183980049	90.351263191735	20	3	
1008000	-778.126211	1	97.109168654930	94.160045763490	19	5	
1009000	-773.878557	1	94.445097244264	97.986538699105	23	3	
1010000	-774.660983	1	99.247638956839	96.596392120113	17	7	
