# Supplementary material for: Reply to: ‘Reconstructed evolutionary patterns from crocodile-line archosaurs demonstrate the impact of failure to log-transform body size data’
Source: Commun Biol. 2022 Feb 25;5:170. doi: 10.1038/s42003-022-03072-x (PMC8881626; doi:10.1038/s42003-022-03072-x)
Supplement: Supplementary file 4 — Supplementary Data 2 [file 42003_2022_3072_MOESM4_ESM.zip › simulations/log_files/VarRates/simulated_data_3.txt.Log.txt]

Options:
Model:                           Independent Contrasts
Tree File Name:                  tree_simlation_3.nex
Data File Name:                  simulated_data_3.txt
Log File Name:                   simulated_data_3.txt.Log.txt
Save Initial Trees:              False
Save Trees:                      True
Summary:                         False
Seed:                            1754844933
Precision:                       64 bits
Cores:                           1
Analysis Type:                   MCMC
Sample Period:                   1000
Iterations:                      1010000
Burn in:                         10000
MCMC ML Start:                   False
Schedule File:                   simulated_data_3.txt.Schedule.txt
Rate Dev:                        AutoTune
No of Rates:                     2
Test for trait correlation:      True
Kappa:                           Not in use
Delta:                           Not in use
Lambda:                          Not in use
OU:                              Not in use
Min Trans Taxa No:               10
RJ Local Kappa:                  False
RJ Local Lambda:                 False
RJ Local Delta:                  False
RJ Local OU:                     False
Using VarRates:                  True
Restrictions:
    Alpha-1                      None
    Sigma-1                      None
Prior Information:
    Priors
        Alpha-1 - uniform -100.00 100.00 
        Sigma-1 - uniform 0.00 100.00 
        VRBL - sgamma 1.10 1.00 
        VRNode - sgamma 1.10 1.00 
Tree Information
     Trees:                      1
     Taxa:                       200
     Sites:                      1
Iteration	Lh	Tree No	Alpha 1	Sigma^2 1	No RJ Local Branch	No RJ Local Node	
11000	-888.451492	1	66.424340982135	97.328004976370	21	18	
12000	-884.784940	1	83.865881213244	97.740069781485	18	18	
13000	-883.417447	1	89.488678364219	95.999163280628	22	15	
14000	-885.496085	1	97.973418445665	96.121197231755	28	12	
15000	-889.245107	1	97.982386539566	97.296787814473	28	14	
16000	-882.369257	1	78.904540841121	94.298505778017	25	13	
17000	-880.333983	1	91.656459643443	86.115041163029	23	13	
18000	-880.687211	1	96.761114159410	97.172677948085	15	16	
19000	-869.400946	1	96.407985046538	90.637164174105	23	17	
20000	-877.139805	1	93.690067773214	97.278046097849	19	14	
21000	-872.213638	1	99.998882532416	87.860043886083	23	17	
22000	-873.735329	1	89.297197384702	97.829489778288	24	15	
23000	-887.799873	1	98.545813159207	98.955083973277	19	15	
24000	-877.019774	1	98.681687557924	92.346571576766	18	17	
25000	-875.461486	1	99.843484996918	98.412058283635	17	16	
26000	-875.849347	1	98.889455226068	95.040321560491	18	14	
27000	-889.619567	1	84.608360507554	97.134603855880	27	15	
28000	-885.326124	1	94.860698161281	97.283714023837	29	19	
29000	-886.946955	1	96.030346335683	73.909126566319	23	19	
30000	-887.919565	1	97.813860173641	86.353435914577	18	14	
31000	-873.611087	1	94.196753962558	97.643032856089	19	13	
32000	-878.408520	1	96.111827683900	97.847337826791	20	13	
33000	-887.626278	1	99.540584805375	89.127750264886	25	16	
34000	-885.794120	1	87.891672630536	82.117917974716	28	16	
35000	-877.679721	1	96.775158523221	86.094341883634	24	15	
36000	-884.071757	1	93.445241885308	68.705127716218	29	12	
37000	-887.671047	1	94.421015339871	93.369416262866	28	11	
38000	-885.803217	1	92.955068574598	90.591839473970	24	13	
39000	-886.462140	1	99.461197664205	86.377560646272	25	12	
40000	-885.806807	1	96.152339355305	91.713308341459	24	14	
41000	-884.357350	1	99.761708423835	77.388999443650	22	15	
42000	-893.203301	1	99.792436179674	97.335692294770	21	12	
43000	-883.612988	1	99.355865471670	92.123244472665	20	14	
44000	-881.331806	1	97.101915750037	82.120145215700	25	12	
45000	-887.661772	1	86.710540578205	94.368792252941	21	12	
46000	-887.392356	1	91.305938542517	92.117170308788	18	15	
47000	-879.681072	1	97.410976802850	99.953001018761	16	14	
48000	-871.875190	1	88.925521259759	80.344944837257	18	13	
49000	-884.788261	1	94.899943862719	99.199036957340	16	14	
50000	-889.106366	1	99.047760183264	94.908158258484	16	15	
51000	-875.226333	1	99.120159591355	67.356876395278	16	17	
52000	-879.560139	1	94.735155635078	95.815093970523	19	15	
53000	-882.142339	1	84.621250862357	84.318881752055	19	16	
54000	-872.488299	1	83.473983184435	73.808478291183	20	18	
55000	-882.815041	1	95.618842894872	97.536651702396	16	16	
56000	-878.528000	1	97.250960163424	92.372765070081	18	16	
57000	-888.528735	1	83.531063801279	88.849043158651	15	14	
58000	-894.718162	1	98.625568767450	99.614206344250	17	12	
59000	-887.892170	1	99.330466163319	99.086986085899	16	15	
60000	-887.319047	1	99.504946432605	99.412605689741	16	13	
61000	-887.126542	1	96.155963605513	94.756287714909	15	12	
62000	-886.038155	1	98.170411836376	93.502464992791	18	12	
63000	-883.388128	1	95.206418372277	91.200714381219	18	13	
64000	-885.871425	1	90.725393988179	75.691453463965	17	13	
65000	-888.283130	1	97.880552575847	97.434577727382	22	10	
66000	-900.627593	1	99.917345330636	87.404228693249	25	8	
67000	-887.449946	1	97.858797008951	88.274328720688	19	13	
68000	-883.599164	1	88.987269505620	80.729610244230	19	14	
69000	-883.338708	1	99.139930617198	63.918278747304	14	13	
70000	-885.155684	1	86.440279971099	69.075022856383	19	12	
71000	-875.395089	1	91.691464445384	67.799991108170	16	14	
72000	-883.336397	1	88.517791952064	83.618545246940	12	11	
73000	-882.794543	1	93.603544383556	65.455670198091	16	14	
74000	-891.162722	1	88.894232523959	90.257925920316	18	11	
75000	-883.090912	1	94.867086458793	99.909659754842	18	9	
76000	-886.986653	1	97.569479800114	97.245500594898	16	8	
77000	-884.687536	1	99.772151081642	89.308416824588	20	15	
78000	-892.918279	1	98.828645786244	91.230736798918	19	13	
79000	-885.921812	1	89.254992313089	97.954525475338	20	14	
80000	-887.710117	1	92.915498080740	90.880848120609	21	15	
81000	-885.912000	1	96.426675307566	94.325677490235	16	13	
82000	-876.358915	1	95.866645253105	90.915082578625	23	13	
83000	-872.433906	1	98.119405464028	91.909321604896	21	12	
84000	-871.477058	1	99.537412169879	96.530226247149	21	12	
85000	-880.478086	1	90.870939464284	99.578754681185	22	15	
86000	-878.083605	1	98.387807306388	96.193411938054	28	13	
87000	-886.565051	1	82.797522251670	90.671263300986	28	11	
88000	-883.361699	1	95.236052523596	84.932896008457	25	11	
89000	-871.569500	1	95.609745211524	95.539864529104	28	10	
90000	-868.430182	1	97.688611848802	85.006979198788	25	11	
91000	-877.123738	1	93.932772730125	96.504753258639	27	8	
92000	-869.912877	1	96.756781679974	96.282565320389	25	13	
93000	-867.317507	1	99.228255877985	97.648216594570	23	14	
94000	-863.556946	1	97.552371945796	86.073018378051	20	20	
95000	-873.537164	1	87.687315768698	83.702929876370	21	14	
96000	-872.273422	1	94.471752141450	92.268952058583	23	11	
97000	-868.153137	1	93.836371584638	84.838423412252	25	14	
98000	-863.333075	1	97.672911844298	97.026149233666	28	14	
99000	-861.525539	1	88.950114701133	86.812249558011	28	18	
100000	-868.388911	1	99.790404192971	76.788377728038	26	14	
101000	-875.579576	1	79.392734709730	98.260667454744	25	14	
102000	-875.553958	1	99.762880616776	96.348675773978	30	13	
103000	-874.207403	1	96.126118043700	91.002559102898	29	14	
104000	-874.889714	1	98.345574085588	99.370556722754	31	13	
105000	-878.424080	1	96.516710475843	94.170190978420	32	14	
106000	-875.859118	1	98.532101600355	96.133478060128	30	14	
107000	-873.297173	1	89.376783676049	79.828467057099	25	14	
108000	-880.641358	1	99.196278534779	98.012069327118	25	14	
109000	-877.523661	1	99.298746687028	98.008447528434	25	18	
110000	-890.783849	1	98.815768972607	97.495134349683	25	14	
111000	-879.195462	1	96.420159792302	97.329732650975	17	15	
112000	-882.903557	1	82.625894841645	97.690774770677	18	16	
113000	-875.007745	1	95.781363017163	95.546753763640	22	14	
114000	-871.388604	1	78.881099770477	92.622786969917	21	16	
115000	-874.319795	1	92.433243466155	93.476692482271	21	14	
116000	-876.035478	1	98.053437402862	95.620498907246	19	10	
117000	-875.864651	1	99.079528654114	99.623850071236	22	9	
118000	-884.087734	1	94.343095331391	79.993852746874	20	9	
119000	-878.932440	1	89.922913951343	98.303386117286	25	11	
120000	-868.955005	1	90.698496334711	89.017733754841	32	12	
121000	-870.864883	1	92.341091202531	96.311796269196	25	11	
122000	-878.357307	1	96.401091684917	96.638372850778	34	11	
123000	-868.942788	1	96.710886648480	98.140516444482	33	13	
124000	-867.703018	1	97.145709026190	94.982433481075	32	15	
125000	-871.431592	1	98.485831548679	98.091448163132	31	15	
126000	-875.200346	1	92.428834139005	96.923678328264	26	15	
127000	-867.447345	1	99.866713679184	97.332407289753	26	10	
128000	-875.747667	1	79.454505774858	87.968496000993	28	15	
129000	-874.256535	1	83.496997841645	90.793384590422	25	18	
130000	-873.172855	1	94.149263321364	94.753124827209	17	15	
131000	-875.360467	1	94.064025728890	98.733807483981	14	16	
132000	-870.473809	1	96.620263130230	94.321709904799	20	12	
133000	-883.054172	1	89.473913438753	83.541333558754	20	12	
134000	-883.243972	1	90.445431330264	95.974093038449	18	12	
135000	-887.890129	1	98.150600430443	90.439600649683	22	10	
136000	-876.436924	1	98.112757372620	58.664743425441	28	9	
137000	-871.105768	1	96.537746687266	81.907639948356	24	6	
138000	-881.459017	1	98.776102784661	88.314450772108	22	8	
139000	-900.252339	1	90.135457614075	86.577296353504	23	11	
140000	-892.898904	1	91.940639819997	86.647217971948	22	11	
141000	-889.211474	1	99.670526005030	90.490085005143	21	11	
142000	-891.693289	1	99.894046753110	96.413205026611	23	9	
143000	-898.782246	1	99.199921159144	84.865983062441	18	8	
144000	-885.570200	1	95.512126033959	97.379294744677	19	8	
145000	-885.871022	1	98.544455220320	83.228207642198	16	7	
146000	-884.242806	1	91.473739363096	84.468437311013	20	9	
147000	-886.504795	1	74.325063466039	75.391402320557	18	9	
148000	-882.155425	1	88.973737200293	71.893154353123	19	6	
149000	-878.393226	1	97.895647846933	90.754540041872	15	7	
150000	-883.400057	1	76.979943314612	82.833778209063	19	8	
151000	-878.543111	1	90.692963126432	79.259421763099	17	10	
152000	-881.670364	1	99.305932082717	79.647954258326	17	10	
153000	-879.288205	1	99.567679422182	78.425290571784	21	9	
154000	-877.405139	1	98.158233636726	81.108306184950	20	10	
155000	-894.535412	1	95.816847937445	86.530349193210	17	15	
156000	-878.552949	1	85.714950920667	96.310671508709	22	16	
157000	-885.631788	1	77.955332121600	88.314216483227	19	12	
158000	-887.214743	1	91.989361894369	82.790036275275	19	12	
159000	-879.575416	1	96.235886864171	77.238053025003	23	13	
160000	-894.713620	1	97.872536479137	71.976525755785	19	12	
161000	-882.634221	1	99.472606548733	79.887923254733	20	9	
162000	-893.945052	1	64.967328187436	91.497145964605	19	10	
163000	-885.345307	1	98.828273401967	92.563313916272	16	11	
164000	-884.766349	1	98.029371486950	87.055584016232	18	12	
165000	-889.882323	1	91.685918948030	90.669089008924	19	12	
166000	-883.046432	1	96.124022647417	85.343959894122	20	12	
167000	-885.606200	1	99.291692398085	94.778322822757	18	10	
168000	-882.151566	1	96.900255345636	81.160104390094	16	16	
169000	-887.172790	1	61.554242692808	92.112216684972	17	13	
170000	-885.560991	1	91.146460788552	82.934455026481	22	8	
171000	-891.961436	1	97.848351504283	93.285969132914	16	10	
172000	-895.339872	1	91.319205699480	92.358230527152	15	11	
173000	-898.334294	1	89.861765562394	96.377018386092	15	12	
174000	-885.946361	1	89.775198011293	70.938116623402	16	14	
175000	-889.315024	1	97.955488259520	99.184138414508	18	10	
176000	-881.146246	1	99.633700396651	80.435122801869	22	9	
177000	-896.694018	1	98.634410768246	79.981097058375	18	11	
178000	-893.504196	1	98.812531709070	79.303581675704	16	9	
179000	-885.073691	1	99.825043499252	87.769025794146	16	11	
180000	-889.118277	1	84.193187295498	72.337839110080	16	14	
181000	-885.350230	1	97.227455219071	76.916256483844	19	15	
182000	-897.741250	1	80.901064329678	86.208049827233	24	17	
183000	-896.616062	1	94.363885057378	96.405786623755	23	12	
184000	-881.706300	1	99.073119524460	94.667867100778	18	11	
185000	-883.813058	1	92.456910158507	98.864133586427	18	8	
186000	-876.187260	1	99.234776771820	98.875133799494	16	11	
187000	-873.973107	1	95.553580164543	94.596251923621	19	14	
188000	-873.005300	1	97.287036839244	91.138474654256	23	13	
189000	-874.985952	1	65.435860415794	98.671208169536	24	10	
190000	-868.376765	1	95.673783884437	88.773024801399	26	15	
191000	-879.989678	1	97.878239086985	97.894381653399	25	14	
192000	-879.303704	1	90.765498968897	73.628869547729	22	14	
193000	-876.461004	1	77.549911659478	74.600393010661	27	17	
194000	-876.426995	1	76.814998061115	80.421908080096	23	13	
195000	-876.129327	1	95.621263577227	69.229009536562	20	18	
196000	-868.767871	1	98.243542749069	93.360578760411	16	18	
197000	-881.147504	1	80.661253974914	88.998611974776	21	14	
198000	-880.121277	1	86.154289925961	93.721789278140	17	16	
199000	-887.120104	1	87.124362049273	79.286787964412	16	10	
200000	-878.402068	1	97.754856594804	90.545242644662	21	11	
201000	-886.629177	1	87.798962912945	90.640664822359	22	8	
202000	-885.405814	1	93.810327719419	78.775950178650	21	10	
203000	-889.042163	1	53.489254511995	74.474395125466	21	7	
204000	-879.644678	1	72.090873519573	91.897746456642	26	9	
205000	-879.289601	1	72.696438724426	85.356810959998	24	10	
206000	-879.391788	1	97.935228578157	71.882109231855	27	8	
207000	-874.308454	1	99.321375387539	87.536133963113	21	10	
208000	-874.326732	1	89.017515613997	75.713337395907	20	10	
209000	-883.070935	1	97.858046573793	92.158628852683	16	10	
210000	-880.022442	1	92.064054253329	83.150718388624	15	11	
211000	-879.931131	1	71.082096165009	95.206168305182	17	11	
212000	-880.373576	1	94.768476749217	69.051015456872	18	11	
213000	-889.597641	1	90.207479545047	87.543672494022	21	7	
214000	-892.968804	1	88.929969775141	86.756543724659	19	10	
215000	-890.983838	1	92.536687556163	78.144807635452	18	11	
216000	-879.839736	1	98.822370049422	60.180389084955	19	13	
217000	-887.973480	1	78.207104784935	66.387704370836	16	8	
218000	-883.904397	1	92.713491285235	54.482761638485	16	11	
219000	-893.910977	1	78.550421006785	56.568921478923	16	9	
220000	-883.050821	1	96.364865762157	43.996123056942	16	8	
221000	-877.490841	1	93.875532884031	46.120493892753	21	8	
222000	-885.656457	1	84.212057383853	42.806893475518	15	9	
223000	-882.374839	1	98.695850016704	46.040399416080	12	9	
224000	-885.338622	1	98.603768823059	42.194849997524	14	12	
225000	-880.865339	1	96.321017170527	39.125083619362	18	11	
226000	-880.964485	1	91.157905291337	47.210680583782	18	9	
227000	-880.264722	1	96.070501290000	37.239550117683	20	11	
228000	-886.254775	1	77.817753237445	38.949301453227	18	9	
229000	-884.250164	1	88.617096392040	46.539484033568	16	6	
230000	-889.601094	1	92.281673835759	62.843157389072	13	5	
231000	-900.072094	1	90.436866852894	74.708874913519	16	7	
232000	-891.889865	1	97.852296294960	62.584624225779	20	6	
233000	-885.673881	1	99.927379817767	58.409378253904	20	6	
234000	-886.825958	1	78.414968602333	59.359138850782	18	6	
235000	-880.511425	1	95.859080632817	50.990567838878	20	9	
236000	-879.890469	1	88.951017274063	63.592227510760	21	6	
237000	-883.163436	1	99.421712679416	47.615983887434	17	10	
238000	-887.167927	1	94.779839341071	64.510706546443	17	11	
239000	-884.142338	1	91.597218658085	66.291760699370	18	12	
240000	-880.812842	1	95.854359377494	91.815567946696	19	12	
241000	-892.078046	1	74.742095712051	99.765336672903	17	11	
242000	-890.726894	1	94.942649504827	92.811725508411	16	10	
243000	-888.437454	1	77.419862312743	99.566683217608	18	13	
244000	-883.737380	1	94.734581730825	69.088977224378	15	12	
245000	-884.017002	1	96.338081595184	78.210538210268	19	11	
246000	-886.508154	1	96.021331362106	79.363465641257	19	10	
247000	-883.339661	1	83.641649175629	63.133148825077	29	11	
248000	-886.213192	1	96.755405984879	76.633256055706	28	10	
249000	-883.521004	1	97.052582647572	69.082631564868	21	13	
250000	-885.934679	1	98.649435878023	99.916793308543	20	13	
251000	-878.581450	1	81.217068192232	68.494299957697	25	14	
252000	-875.447306	1	92.747871296263	57.527595607193	23	15	
253000	-888.866103	1	92.201618692165	92.359023236799	16	12	
254000	-885.929972	1	96.036434418015	99.761730345784	20	11	
255000	-885.132590	1	99.240402714965	96.608819274038	20	14	
256000	-885.764714	1	80.783450720054	99.603895181071	20	14	
257000	-884.011051	1	81.222971474479	91.016727660969	20	13	
258000	-888.586910	1	98.962650022996	84.054069918458	22	13	
259000	-901.103986	1	93.800199383007	97.049195804247	21	11	
260000	-898.423847	1	95.404556466854	79.062091624633	23	10	
261000	-898.626749	1	86.789186519808	93.243835868776	26	7	
262000	-881.584504	1	90.401069806512	83.596819083055	28	6	
263000	-880.536771	1	99.289917530761	90.056129531537	24	7	
264000	-885.001158	1	93.688181753045	80.755927830429	19	7	
265000	-881.521864	1	79.842070728629	57.329127810768	20	9	
266000	-883.054304	1	96.935647533087	68.816840632376	24	8	
267000	-884.880440	1	77.412083358463	48.112345751633	24	8	
268000	-887.672649	1	86.374522760623	48.982256403834	23	7	
269000	-892.456773	1	98.721554318100	45.826999318958	20	10	
270000	-891.769692	1	80.354816978955	66.550682904666	19	11	
271000	-880.681670	1	88.656957928161	75.998964770230	22	12	
272000	-891.872965	1	91.791267078309	82.268368294446	18	10	
273000	-886.525127	1	90.457388686964	72.807976928862	17	10	
274000	-891.080359	1	99.337544619221	97.270343741666	14	4	
275000	-887.661316	1	96.878204238717	74.867175748421	18	8	
276000	-877.749963	1	73.473111884053	67.061789859765	16	12	
277000	-884.703797	1	85.570443109488	80.294945823372	20	12	
278000	-881.726293	1	97.615241159201	60.910367454536	22	8	
279000	-884.576264	1	94.139839819721	72.094922002282	23	9	
280000	-888.410239	1	99.169507226370	66.647093181338	21	14	
281000	-883.223762	1	98.170497889333	69.589473111277	20	9	
282000	-885.254680	1	70.694265015789	68.913866539898	19	9	
283000	-887.496232	1	97.520981765919	82.197321097954	17	8	
284000	-884.754195	1	99.010237211230	88.267290931125	19	7	
285000	-881.402017	1	93.615217200985	69.736033642803	20	10	
286000	-886.611231	1	76.956030848038	74.377927393355	20	5	
287000	-890.874929	1	52.283732450424	70.130553420929	20	9	
288000	-886.703094	1	79.522737675302	55.209436800002	20	12	
289000	-883.203926	1	99.521554424225	65.250989973916	14	9	
290000	-892.732263	1	92.959111273788	69.922057796709	17	9	
291000	-890.776398	1	98.994417706716	65.558079523331	19	5	
292000	-890.490215	1	87.857316317685	52.228863387983	23	13	
293000	-895.724042	1	80.951980332741	59.239448222316	20	12	
294000	-889.228848	1	97.179568165241	71.592655797752	20	6	
295000	-888.626297	1	97.686506317000	68.726882585149	22	11	
296000	-887.474687	1	98.035546077420	80.840508755892	22	9	
297000	-886.064915	1	98.689248865378	62.286883324034	23	8	
298000	-885.822823	1	96.791283973053	67.565881317271	21	5	
299000	-889.168144	1	84.056128153560	79.154990652396	27	6	
300000	-899.960814	1	44.069714610405	83.079178920819	21	5	
301000	-889.906315	1	95.058255206075	83.288473816944	23	7	
302000	-887.546056	1	95.377669683357	89.388026357024	20	8	
303000	-891.439241	1	95.193401067842	99.753631838317	26	8	
304000	-895.857269	1	97.182049174045	86.050922629852	22	9	
305000	-890.895567	1	92.493887723498	90.424794348421	21	8	
306000	-893.895609	1	97.588394878397	76.672154752376	17	11	
307000	-890.547160	1	94.098201102040	63.277901628398	15	16	
308000	-901.948754	1	95.153436643303	70.540039132589	13	13	
309000	-883.381397	1	98.650692729750	82.167225990171	17	12	
310000	-883.333886	1	92.194274708344	84.948273732446	16	8	
311000	-881.824151	1	85.519633263001	96.223613876037	17	6	
312000	-888.911917	1	97.406194555626	94.210955702954	18	8	
313000	-891.573941	1	99.910405806807	79.052226456948	18	10	
314000	-884.156560	1	97.808038622706	70.360009382393	19	8	
315000	-889.948085	1	91.114814640979	75.102610468260	21	7	
316000	-892.292262	1	99.863604585450	75.151625941084	30	6	
317000	-898.643245	1	86.731034770342	93.064288498090	24	6	
318000	-895.864275	1	91.668166464754	97.604259267318	22	10	
319000	-898.270415	1	98.882225113021	83.832789069813	21	10	
320000	-891.393628	1	91.442598599589	91.367041455172	21	10	
321000	-893.857815	1	89.703109996390	83.428456554852	16	11	
322000	-894.588621	1	94.644109768293	79.608267445553	17	14	
323000	-895.897802	1	95.666018479155	96.148909923356	18	8	
324000	-889.471495	1	99.474864854022	94.858059102548	22	8	
325000	-888.457492	1	98.152761740221	87.579457124089	22	9	
326000	-883.441124	1	84.159149514178	86.121981896148	23	10	
327000	-882.449879	1	88.287080414862	63.693989398277	26	11	
328000	-873.365866	1	99.151151345565	79.034364460248	27	9	
329000	-875.956086	1	96.876734119356	64.291443988515	22	8	
330000	-881.331461	1	97.752443693458	72.396148711913	26	9	
331000	-881.467752	1	99.667368041204	92.298315197234	29	9	
332000	-883.223184	1	88.821237705028	96.561017309773	26	10	
333000	-880.435456	1	95.835204179085	90.929785694200	24	7	
334000	-884.779298	1	86.594293732677	80.079162935558	23	10	
335000	-890.400046	1	98.882171648286	99.995486389958	24	9	
336000	-888.358485	1	95.864115021882	94.964326673263	22	11	
337000	-890.632987	1	72.504379496308	97.078188028326	16	11	
338000	-889.924418	1	89.243008806369	87.078136898880	24	10	
339000	-886.052834	1	99.193220795145	81.422896332149	23	7	
340000	-882.449452	1	89.695701691954	81.229530322129	23	7	
341000	-886.931260	1	84.221401962683	95.578872250160	25	7	
342000	-891.282404	1	90.009032818175	93.459252036253	24	8	
343000	-886.826172	1	96.722580908956	81.422164120994	18	8	
344000	-887.213217	1	84.475127080692	96.973184723250	15	9	
345000	-885.885467	1	96.010711857691	77.920398377900	13	8	
346000	-876.868166	1	97.653701184623	96.722814580817	14	11	
347000	-880.645935	1	92.484028011946	83.323382347383	16	9	
348000	-881.396586	1	92.227716809634	98.436425716394	22	7	
349000	-871.988880	1	97.507213483016	88.124129568648	26	8	
350000	-883.492125	1	48.035080956917	91.474714473341	22	9	
351000	-882.722640	1	94.918931335044	89.546455728235	26	12	
352000	-887.390441	1	85.298630261979	63.586194779680	31	6	
353000	-894.391682	1	96.831739664868	82.102543901451	23	8	
354000	-884.813125	1	90.434374905870	87.622014018593	26	8	
355000	-879.772212	1	96.542333674675	99.989846888729	22	6	
356000	-876.263048	1	96.772627429482	99.546127547555	25	8	
357000	-883.494779	1	84.544925213624	97.120766878479	22	13	
358000	-882.052476	1	95.219635122652	88.348407316413	22	8	
359000	-888.058861	1	92.812448148161	94.544249276951	23	6	
360000	-893.874181	1	97.305862164836	83.258582579775	19	7	
361000	-880.845350	1	64.719956111335	77.968192570679	27	8	
362000	-885.190892	1	79.832919526529	88.811403504998	18	12	
363000	-879.422791	1	99.145102809716	98.708936537366	19	11	
364000	-876.146214	1	95.682648249021	95.695185969611	24	8	
365000	-875.288458	1	90.570746356769	86.358341160570	24	7	
366000	-877.542064	1	90.235924894127	99.492145315994	22	6	
367000	-873.897620	1	82.672018559191	66.046329652979	27	7	
368000	-875.140183	1	76.964317304285	75.615290515693	32	9	
369000	-867.962800	1	89.797682045316	77.212531714048	32	9	
370000	-871.772069	1	93.281451995975	68.824392083457	24	10	
371000	-874.073180	1	94.780392425751	98.563439484587	25	10	
372000	-881.079579	1	93.032513446069	83.228492124877	26	9	
373000	-877.719090	1	96.115728712767	91.781536900014	28	8	
374000	-885.778977	1	99.203359972004	83.423025701524	25	7	
375000	-885.354690	1	93.080282036100	98.819728216822	21	5	
376000	-884.808500	1	95.019156092853	85.080460175689	22	6	
377000	-880.842071	1	97.978565559262	99.975403602437	22	6	
378000	-895.979749	1	97.815992800457	94.049374930060	23	5	
379000	-893.087352	1	84.504964918317	75.715009251603	20	8	
380000	-893.669821	1	89.124106043508	94.161769666004	18	7	
381000	-892.532459	1	94.295258475055	91.862490699739	18	4	
382000	-886.489714	1	97.413919024251	88.012765189861	13	5	
383000	-885.993165	1	85.634437648966	66.979475929095	18	10	
384000	-895.402639	1	82.606918989966	68.879944706418	21	10	
385000	-894.681604	1	97.432583119609	82.324333338743	18	11	
386000	-890.107946	1	99.541884577576	75.273861390385	19	9	
387000	-893.746056	1	91.968178488651	93.503118088204	24	8	
388000	-889.499296	1	99.573210219240	80.263804143723	22	10	
389000	-885.426965	1	93.170809121379	80.919939903679	16	6	
390000	-890.786197	1	98.175101408457	77.804151189106	18	7	
391000	-887.564721	1	84.903640883091	66.067529849228	23	5	
392000	-892.327159	1	99.815925638348	58.059432416768	23	8	
393000	-892.628526	1	96.010302023369	77.971433318652	17	8	
394000	-887.511044	1	98.906976087014	61.012954527546	19	10	
395000	-887.777806	1	93.653976928155	63.938947298023	20	6	
396000	-885.531535	1	97.808226958933	62.076271787585	21	9	
397000	-883.955757	1	97.667519308769	55.091973626309	22	10	
398000	-886.029315	1	96.838398064253	46.973171497261	18	5	
399000	-890.794326	1	99.363326903245	61.687163988360	19	8	
400000	-891.461878	1	91.977461803272	48.183380804979	22	8	
401000	-889.523474	1	99.012527099951	51.629214198217	22	7	
402000	-889.432143	1	94.268612063603	54.369607851615	14	10	
403000	-894.512279	1	91.331228004347	51.263744830705	14	6	
404000	-899.138575	1	98.364873098757	66.565070624901	20	6	
405000	-891.741049	1	99.642108309020	81.406049537372	22	6	
406000	-886.187458	1	94.552180600094	66.158190715318	21	8	
407000	-890.887207	1	92.273438147192	75.432747987640	23	5	
408000	-891.224274	1	98.114946347127	64.250739488878	24	5	
409000	-887.847544	1	98.208126785931	71.905375949712	21	5	
410000	-886.418293	1	95.795498518951	68.284372264791	29	8	
411000	-883.890334	1	89.227699951810	63.687784467541	25	10	
412000	-882.701186	1	83.996609765513	65.979782996307	21	8	
413000	-884.262113	1	96.792039588923	74.453505552162	24	11	
414000	-886.505799	1	94.750262331571	65.270901702906	22	15	
415000	-891.219241	1	96.233430525427	69.073900352457	21	14	
416000	-887.258871	1	77.292514530484	81.958401498585	19	12	
417000	-877.072149	1	91.181439824000	61.292915669196	22	14	
418000	-884.407863	1	94.072385463985	63.714571943753	24	14	
419000	-884.924484	1	91.384612267471	59.441170875537	20	10	
420000	-887.712113	1	83.127401125310	65.710265282175	18	11	
421000	-884.815324	1	87.624035907907	70.491969368376	18	12	
422000	-884.215010	1	88.460714884055	55.108691592449	21	11	
423000	-885.032711	1	76.645337657906	60.397981774008	24	10	
424000	-890.083578	1	94.631913927113	60.044527760901	19	8	
425000	-887.378164	1	82.462541598233	75.257529885593	23	9	
426000	-889.730364	1	84.750911969010	86.791258043161	22	7	
427000	-885.593733	1	96.794883138620	68.974351104743	27	7	
428000	-890.251238	1	94.808453575319	86.112849703430	27	6	
429000	-887.585369	1	98.630817618043	71.718265645640	24	6	
430000	-897.303834	1	89.129840991013	92.552966506547	18	7	
431000	-895.512687	1	84.061390813360	94.804918043248	25	5	
432000	-891.091259	1	93.699022788584	76.049677810860	25	6	
433000	-897.301034	1	88.688019017876	68.202609845366	26	6	
434000	-876.549878	1	99.183219187863	68.176700362106	27	11	
435000	-879.895373	1	78.280410171458	85.613843171981	23	12	
436000	-889.792245	1	83.922036108095	89.181869132522	24	7	
437000	-877.170580	1	95.254487707758	80.241546114749	23	10	
438000	-882.538312	1	89.987195240317	87.974608505524	23	7	
439000	-878.534940	1	98.442997029985	71.938697905785	25	6	
440000	-882.724063	1	76.314314397924	80.464426704433	25	9	
441000	-887.796002	1	95.951747074606	94.093816415373	24	7	
442000	-875.872830	1	99.279078253107	82.871061726482	22	12	
443000	-884.468364	1	91.500045489406	88.396359297854	20	11	
444000	-895.199076	1	93.700610546481	82.713392276115	19	10	
445000	-885.384543	1	98.776348219359	62.399193366021	20	12	
446000	-880.679048	1	91.575430804192	55.447481750142	18	14	
447000	-888.333378	1	96.567538214742	55.842425017683	23	12	
448000	-882.531163	1	97.809088269404	58.791200504800	26	10	
449000	-889.412222	1	89.260741820140	43.441719163165	26	9	
450000	-890.988015	1	91.498067318154	52.180683715295	19	6	
451000	-886.073586	1	89.381142935781	53.597765933378	23	6	
452000	-883.599514	1	98.866610616282	54.996057828501	20	6	
453000	-878.464666	1	81.497986238319	61.862240412012	23	8	
454000	-878.406591	1	86.551956815938	65.175125479471	19	5	
455000	-880.246718	1	89.241857192256	71.542351431882	22	10	
456000	-883.326583	1	89.457315945384	62.916213396058	25	9	
457000	-878.489480	1	98.884421031273	90.616355814536	28	7	
458000	-875.822291	1	87.973974446072	70.732123890448	20	9	
459000	-879.245426	1	97.468136091055	93.679854476000	12	9	
460000	-883.588626	1	98.635534098659	74.995998166399	12	9	
461000	-892.600679	1	98.887359304687	81.804738496822	19	11	
462000	-888.711777	1	90.470299410823	96.975843605100	24	10	
463000	-884.336240	1	94.704226616751	82.874213333676	19	9	
464000	-877.498852	1	91.218538379335	96.939568633373	18	9	
465000	-876.856674	1	94.652960099721	86.443229997998	20	11	
466000	-873.858489	1	85.101104236376	73.169801182348	17	9	
467000	-868.445028	1	96.513341632958	69.107119754543	20	13	
468000	-879.391257	1	85.283042600654	84.295490097329	15	12	
469000	-876.099756	1	82.748374230441	80.158093750033	15	10	
470000	-889.141944	1	92.571173602433	96.873780050585	17	10	
471000	-887.236159	1	98.556755356623	96.446707468530	17	10	
472000	-885.688796	1	96.980988211061	90.098440100131	18	11	
473000	-888.034216	1	83.323762688063	75.756217571056	23	6	
474000	-882.777565	1	66.063490942861	91.946993582068	26	7	
475000	-887.128683	1	92.160628735108	96.249694870105	26	6	
476000	-882.597169	1	92.760053163436	73.292866803056	30	9	
477000	-889.093526	1	83.027736617835	91.675865222637	28	10	
478000	-884.715609	1	93.952248232401	95.849843335451	31	11	
479000	-892.068349	1	79.252017987057	95.505816551109	28	11	
480000	-893.167303	1	74.851328734091	98.027328322135	28	9	
481000	-890.366275	1	63.212342230935	95.387265427367	22	13	
482000	-891.796994	1	97.850534413320	99.981014259067	20	9	
483000	-892.716221	1	94.948150736681	82.597547523123	26	9	
484000	-893.706748	1	95.570105184625	98.282416287884	18	6	
485000	-882.015332	1	94.317259216765	85.354533792772	15	8	
486000	-878.549400	1	98.040128849480	80.458129317117	18	9	
487000	-872.129306	1	92.353960232072	73.958858391903	18	10	
488000	-879.315474	1	95.837070323251	83.943406241023	14	8	
489000	-884.600813	1	96.063176912152	88.751264342004	12	8	
490000	-878.556647	1	94.300154480178	99.085913873703	15	10	
491000	-882.080008	1	69.909242307733	88.441367614575	23	9	
492000	-884.519286	1	98.619680579119	97.772818103568	18	9	
493000	-880.883005	1	96.108270942020	78.317376241373	17	9	
494000	-883.898472	1	96.711421226754	90.653615313333	23	11	
495000	-884.063008	1	82.290149961835	84.521826222350	24	12	
496000	-880.562370	1	88.949177801678	68.325199352297	20	13	
497000	-885.881580	1	96.526029459136	67.892420641172	18	9	
498000	-866.219356	1	99.054736262703	58.113486569234	18	10	
499000	-871.854198	1	95.094319853604	69.823527955578	19	12	
500000	-879.748819	1	98.395647160298	71.265341388645	22	10	
501000	-875.325141	1	83.564539634836	80.120869900073	24	12	
502000	-884.727558	1	62.208801827089	83.268967732587	22	6	
503000	-878.684955	1	94.265980397586	93.208904361715	23	8	
504000	-881.871899	1	95.771700938562	80.871493601330	18	9	
505000	-886.755381	1	97.447120482875	87.902233482042	14	10	
506000	-885.114287	1	99.483480611680	91.231160384344	13	8	
507000	-890.847303	1	88.812810498435	77.788987826382	15	10	
508000	-884.290603	1	99.239899114565	90.012057001885	16	9	
509000	-884.212366	1	67.854477106692	73.772322964075	22	12	
510000	-878.826414	1	82.042231766299	73.476987362656	18	10	
511000	-876.657629	1	82.719247216922	61.933852316698	23	12	
512000	-873.221360	1	85.394231708482	76.166490500109	23	8	
513000	-882.441561	1	91.606768585208	66.433052349998	24	10	
514000	-881.383868	1	98.923825386184	78.094923181133	18	11	
515000	-887.779522	1	96.276488482587	78.554672729558	25	12	
516000	-882.533985	1	99.107824890901	68.839551392526	26	8	
517000	-878.882638	1	95.279445598817	77.853124624296	26	6	
518000	-887.302602	1	99.653908450772	80.360184886008	24	8	
519000	-888.947221	1	94.095720566068	79.488384124954	24	7	
520000	-887.043202	1	99.650389110203	66.146313122043	23	6	
521000	-891.540290	1	99.960020433624	82.531301343707	23	5	
522000	-888.614552	1	97.833812035484	91.512273556271	26	5	
523000	-893.731012	1	93.423633514907	99.533409839020	26	8	
524000	-887.390429	1	97.919274429326	91.806228196584	23	12	
525000	-896.026916	1	68.666492679081	90.534607617649	16	11	
526000	-881.834130	1	97.238782061099	97.985087665829	16	11	
527000	-885.111381	1	92.495611905922	83.248024563835	20	9	
528000	-892.850482	1	99.278416808041	57.030067127813	20	7	
529000	-882.359349	1	98.833061313668	58.610441635796	17	11	
530000	-873.229341	1	88.759752397234	46.076772450210	25	15	
531000	-867.107800	1	96.206177005777	42.473873945880	26	18	
532000	-879.037248	1	94.532643170635	60.366208396921	24	9	
533000	-877.706247	1	96.002549214861	80.417762452901	27	6	
534000	-884.391637	1	73.352684876344	61.724136540047	31	7	
535000	-882.745139	1	95.601714382431	88.194843569786	27	5	
536000	-891.821545	1	69.399005096522	86.065544908596	30	6	
537000	-883.166762	1	82.472139878448	96.790767681042	21	7	
538000	-887.065247	1	89.094871647941	87.351335149516	23	11	
539000	-888.441132	1	90.407590898029	85.023482342896	20	10	
540000	-886.058636	1	99.820403130757	97.239281084541	20	5	
541000	-889.031972	1	97.952255024933	89.841298799317	23	4	
542000	-885.699093	1	93.422083309105	92.071150690125	23	4	
543000	-895.024869	1	94.513871469217	86.259608150792	18	7	
544000	-894.422371	1	94.743439500827	78.846551208660	14	8	
545000	-889.247763	1	94.076720986879	75.100357620246	15	9	
546000	-887.643407	1	89.582887241973	66.001111118914	18	7	
547000	-882.240454	1	94.172587277069	60.361955974753	18	6	
548000	-888.836933	1	87.198857773172	62.088498700457	16	6	
549000	-887.433395	1	95.899792475998	76.611490267774	15	8	
550000	-883.356457	1	99.420123019584	63.602887668994	17	9	
551000	-880.936773	1	90.729636405963	64.775446029225	14	9	
552000	-885.856945	1	88.963134198136	52.184714134131	17	10	
553000	-889.889115	1	96.759820647179	56.017291169914	18	6	
554000	-882.827753	1	95.423954721681	55.868754488678	20	9	
555000	-886.180132	1	86.212466786540	57.075870262625	21	9	
556000	-879.941888	1	96.589709753316	46.934579506715	24	6	
557000	-881.432253	1	99.492668857821	65.637349563753	22	6	
558000	-880.001744	1	86.903061917359	62.305192880314	24	6	
559000	-882.721557	1	99.445635919601	72.593527970197	22	6	
560000	-877.795444	1	96.099214780910	71.341719997456	18	7	
561000	-882.227337	1	99.509585333116	76.649769455976	16	9	
562000	-883.442870	1	95.800617664122	86.368588761301	16	7	
563000	-882.589095	1	97.164167133006	89.590643877942	18	4	
564000	-878.946692	1	97.884045486231	72.871557549856	17	9	
565000	-886.030494	1	43.327521375340	73.560821075763	21	12	
566000	-885.913964	1	87.184440699217	90.156725725015	16	10	
567000	-887.474575	1	89.920434511431	96.759998980065	16	9	
568000	-887.956270	1	99.541868946045	80.179570701550	16	9	
569000	-889.652874	1	95.085302728507	85.381596107250	16	9	
570000	-888.438271	1	96.281013514821	99.196051903921	15	8	
571000	-885.469522	1	96.106809838715	97.742803251261	19	10	
572000	-887.043584	1	89.799224812033	85.475960173224	21	10	
573000	-887.099748	1	99.439966306323	65.525164998906	20	9	
574000	-895.124203	1	99.727603316348	75.369362215312	19	10	
575000	-883.836962	1	95.186392760593	65.703169183655	19	9	
576000	-886.565939	1	83.084749046570	88.571439295840	21	7	
577000	-883.628581	1	99.635867995391	77.267099918769	23	8	
578000	-885.733891	1	99.467741019382	85.956896081382	24	7	
579000	-885.052967	1	99.566924539299	88.117506491485	28	7	
580000	-885.303794	1	79.172019431073	85.957638492442	27	10	
581000	-886.985390	1	89.173612117585	84.775408112830	23	11	
582000	-882.048493	1	91.343378757610	74.718820513184	24	9	
583000	-887.407029	1	94.513196354867	68.003131893487	19	11	
584000	-875.882806	1	87.103166141852	79.610443985181	9	12	
585000	-874.209797	1	81.516869299587	68.371820173566	13	12	
586000	-875.996009	1	97.272141042357	72.254409488433	14	13	
587000	-882.538251	1	92.887869581704	73.346693861871	17	13	
588000	-885.681849	1	91.105420563205	83.080159048571	16	11	
589000	-888.058914	1	98.563273723532	90.339496017127	17	11	
590000	-887.641940	1	98.314249842146	76.029056687170	14	13	
591000	-886.030655	1	95.977052222866	71.862411915547	14	14	
592000	-888.287212	1	83.417633438515	90.114542815287	20	7	
593000	-881.145912	1	84.105985401109	84.813924421183	21	6	
594000	-889.711590	1	82.955912007110	90.699984698452	19	9	
595000	-889.357682	1	96.468504182993	93.699828794880	20	8	
596000	-893.813442	1	90.494807813463	83.668632880131	17	9	
597000	-888.066932	1	94.402217288511	81.047106318090	19	8	
598000	-888.898464	1	96.928713148222	87.574945535169	18	5	
599000	-891.395018	1	77.164527380546	81.512803814109	18	7	
600000	-900.401607	1	89.047327248487	91.876922714139	22	5	
601000	-882.506875	1	97.085616395655	66.604262106794	26	6	
602000	-884.150057	1	96.605833511682	76.821258720330	26	5	
603000	-892.311177	1	89.023244533194	76.343481579451	25	5	
604000	-882.092878	1	96.547129657366	64.839565763365	28	5	
605000	-891.119134	1	91.357016827291	91.003777018572	23	8	
606000	-887.551323	1	98.165985957865	76.168053782944	27	5	
607000	-880.053716	1	94.749594845646	66.532552491025	23	4	
608000	-881.091372	1	97.226014227773	64.195921033318	22	7	
609000	-879.682497	1	76.256055742954	75.654256751712	17	8	
610000	-885.595043	1	91.753934050125	78.839351526300	14	6	
611000	-873.194975	1	98.841174824563	89.903416310268	18	7	
612000	-880.753195	1	86.289154464258	64.251210429418	18	6	
613000	-881.513263	1	93.359632581629	71.430219257847	18	7	
614000	-884.572397	1	68.440714542525	74.097238081025	21	7	
615000	-879.733048	1	98.852779623697	63.618037391023	16	10	
616000	-878.928030	1	89.098586417656	80.597740342976	20	16	
617000	-888.138671	1	92.049668924837	76.059169641427	18	11	
618000	-894.228219	1	98.908404252805	84.227790824393	22	9	
619000	-887.732583	1	90.776735930557	64.665201853542	26	7	
620000	-895.063504	1	81.930420128757	77.201998812613	22	8	
621000	-881.787150	1	81.585929987292	52.887404955193	22	12	
622000	-884.719784	1	94.259768906437	55.807208964975	21	10	
623000	-879.766425	1	98.260242856456	65.418318720948	20	8	
624000	-882.786832	1	83.890010655672	74.156185776499	19	10	
625000	-882.267849	1	95.485879797710	74.401028533233	20	7	
626000	-885.663730	1	98.299089443218	66.301545284372	19	6	
627000	-891.803537	1	80.074161980375	84.344264935555	18	7	
628000	-884.562593	1	94.036852825803	71.273826241484	21	7	
629000	-891.301396	1	76.299531433072	69.246854996256	18	5	
630000	-885.418583	1	97.168455112339	82.264561190548	15	10	
631000	-890.350006	1	99.224270207811	45.173208339427	16	10	
632000	-893.793053	1	97.167020042691	73.270525935552	21	13	
633000	-894.567743	1	98.237218509344	56.940800648710	22	7	
634000	-886.242398	1	89.099358400066	41.889462510843	22	5	
635000	-884.539780	1	93.102694970898	41.861618675356	17	6	
636000	-890.729195	1	93.828827823081	43.820929127046	18	5	
637000	-889.044203	1	93.536503672096	50.039022861046	19	10	
638000	-885.751309	1	79.390988438115	45.566300947427	17	11	
639000	-884.179525	1	74.485675349011	50.821431142979	17	12	
640000	-894.992316	1	99.583001726512	43.667941470915	18	9	
641000	-866.521891	1	98.455365720708	56.815853479948	19	14	
642000	-887.437296	1	91.154338366981	68.514309488521	16	13	
643000	-882.002781	1	88.875331144093	53.957835662182	17	15	
644000	-881.814849	1	97.638634232605	66.692006404260	19	14	
645000	-892.595887	1	98.130098947194	63.439533193447	19	9	
646000	-890.162420	1	89.507671349665	63.810885231098	17	9	
647000	-887.067828	1	97.356633307504	75.544715721745	17	13	
648000	-887.185404	1	99.388891217207	76.569381146844	16	10	
649000	-899.675071	1	94.765958690402	81.325275158245	14	5	
650000	-893.131403	1	80.555940348111	59.125625588434	15	7	
651000	-891.328979	1	94.233562790509	63.744244602175	19	12	
652000	-889.415903	1	83.567873651573	53.853591255293	23	9	
653000	-887.200276	1	95.879054806322	50.231141080429	19	4	
654000	-887.467368	1	93.543820792086	50.932507878045	21	7	
655000	-884.179820	1	73.680052104684	40.986029379422	21	6	
656000	-881.459939	1	97.708431361210	41.479015492161	20	5	
657000	-885.658683	1	91.333736286887	38.000496260701	17	8	
658000	-882.679879	1	87.435556502893	35.761916066025	18	10	
659000	-885.590004	1	84.260889689175	45.234496096791	23	8	
660000	-883.233266	1	91.133765246085	40.390745034904	24	8	
661000	-882.491846	1	71.061176983292	34.313737378065	23	10	
662000	-891.568382	1	97.813785373666	45.270406797277	20	8	
663000	-885.493078	1	96.157381556565	39.672278903417	27	9	
664000	-882.746863	1	98.156211987285	36.286219802088	27	9	
665000	-888.532651	1	92.908526682898	44.445932157205	27	7	
666000	-876.775030	1	98.952705992984	32.336720810797	30	6	
667000	-877.487754	1	99.730033876227	38.112855772636	25	7	
668000	-887.602308	1	98.149740764008	44.638714278112	24	8	
669000	-885.667598	1	76.974909009185	40.335420893381	20	11	
670000	-883.593192	1	55.013736208222	70.789572497161	19	8	
671000	-884.692724	1	86.378379188617	80.562982523776	16	9	
672000	-887.014242	1	99.290210085720	65.591460679207	16	12	
673000	-896.983881	1	54.794324601736	72.313916244635	14	10	
674000	-899.933940	1	97.024187148367	60.030042018884	14	8	
675000	-895.790638	1	95.768514892211	55.550261794871	16	7	
676000	-892.776449	1	87.980568950405	73.798470999660	17	4	
677000	-886.743787	1	72.478998409139	57.981723649425	20	8	
678000	-888.071543	1	99.985639665911	51.509780662051	21	8	
679000	-884.438842	1	71.480697221878	46.809790404342	17	8	
680000	-888.159901	1	97.967870118321	96.924672667691	19	6	
681000	-885.144709	1	99.953104557159	98.913377281269	27	9	
682000	-888.258173	1	97.978123526982	86.251041606823	22	10	
683000	-882.066886	1	92.761543233044	89.943462498806	22	9	
684000	-885.984987	1	99.787889009950	92.751499485231	22	8	
685000	-887.287194	1	97.151670813198	76.928088086971	23	9	
686000	-894.222357	1	97.878012205363	99.240045562850	18	6	
687000	-882.699513	1	98.655660311254	88.241098247692	27	6	
688000	-883.992578	1	79.376179762462	83.503425916484	23	7	
689000	-884.066208	1	99.647381442722	97.721055808303	23	6	
690000	-885.011233	1	93.756114630830	98.961486089411	20	7	
691000	-893.046819	1	94.008114930821	99.858948403211	24	5	
692000	-882.363232	1	98.600412983263	90.092393684701	23	9	
693000	-883.712055	1	97.569562476551	96.964296195344	20	8	
694000	-887.005722	1	93.652356268021	95.540653165223	26	5	
695000	-883.155577	1	94.872094664730	84.239247744823	22	7	
696000	-886.878541	1	95.227829492509	94.166895548594	21	8	
697000	-879.812422	1	96.500905645344	99.958125572575	23	7	
698000	-887.998206	1	94.439405083228	98.042985652100	23	7	
699000	-884.750750	1	80.478829219891	81.628154158714	21	7	
700000	-876.088379	1	96.610250029686	78.232265049721	22	7	
701000	-878.694112	1	99.627984211757	76.793437022776	24	7	
702000	-877.711725	1	89.370490047732	51.081572222600	22	6	
703000	-889.757145	1	96.755816986651	57.325192201295	19	9	
704000	-886.799238	1	72.827272053127	59.488921495994	23	6	
705000	-881.567880	1	95.415372982705	53.823240799113	22	6	
706000	-888.858310	1	79.566643928834	45.431907127036	23	7	
707000	-887.498447	1	99.146690461049	54.497476564199	21	7	
708000	-893.721063	1	90.698992937888	65.504792959465	15	6	
709000	-889.739460	1	74.226223166382	86.397793621970	20	7	
710000	-892.783717	1	99.071153655869	78.207121971662	22	10	
711000	-883.382811	1	80.953889199954	66.870595938797	20	13	
712000	-886.777080	1	94.815512366483	67.467774545561	20	11	
713000	-885.562148	1	98.004258804360	67.070100738593	27	10	
714000	-886.201914	1	96.551822263168	78.349279966024	21	8	
715000	-892.084336	1	83.193402169123	82.628355616785	24	8	
716000	-889.008135	1	81.972845131155	73.990899731268	21	10	
717000	-891.665371	1	93.958960899487	67.951070229976	21	4	
718000	-889.003759	1	94.119169734949	66.531085703180	20	7	
719000	-885.646978	1	99.384249616845	68.637506404324	16	11	
720000	-888.405566	1	90.356094391149	65.466711249953	23	13	
721000	-886.468739	1	83.554433368468	76.208969766557	25	9	
722000	-895.081812	1	92.580496235554	74.958909050860	14	11	
723000	-883.034745	1	99.819277240403	74.240670850883	14	15	
724000	-888.259962	1	81.770765820694	73.333883987845	18	11	
725000	-887.795414	1	98.519314586708	72.908283500664	21	11	
726000	-887.906664	1	56.275258364605	60.385330598843	23	9	
727000	-889.629728	1	85.141627984937	69.684823125908	22	7	
728000	-890.987189	1	81.912923461087	56.374212464778	22	9	
729000	-890.565495	1	99.807937973717	68.722842180448	19	7	
730000	-878.858095	1	98.132159875140	52.206285723754	16	9	
731000	-877.278127	1	93.853949861290	56.770107730292	21	10	
732000	-876.022011	1	99.838852705690	67.578683305535	25	8	
733000	-875.317342	1	90.265125215505	56.546385550269	25	8	
734000	-881.997532	1	98.145542188128	58.273043836082	21	12	
735000	-882.774898	1	93.960299215088	51.827908899318	24	10	
736000	-879.689111	1	95.472139133743	48.628590457717	21	10	
737000	-872.255142	1	98.206150292847	68.095550159653	16	12	
738000	-884.356041	1	84.938200903728	66.173498062786	17	13	
739000	-881.059699	1	86.642346376422	85.424818666760	18	13	
740000	-887.748519	1	91.596850375727	94.744074550974	17	8	
741000	-892.430368	1	94.699869692369	85.624494170138	17	7	
742000	-881.326539	1	94.053372684331	92.435265082886	15	13	
743000	-882.816000	1	95.898308058697	95.927385805461	13	14	
744000	-886.444372	1	99.929363897781	73.545201268737	13	13	
745000	-881.282433	1	73.436110659302	77.535960842133	12	9	
746000	-888.444888	1	93.403484719223	89.409795358972	12	8	
747000	-887.042864	1	92.787225949809	80.768541248938	15	14	
748000	-891.096497	1	94.408457597518	71.555305646396	17	12	
749000	-886.628229	1	95.650575419081	66.360670559601	17	13	
750000	-882.049193	1	73.996726511219	81.996884022085	22	11	
751000	-893.957582	1	59.003151026000	87.560793201800	22	6	
752000	-893.844144	1	89.695831780871	77.178598839942	19	7	
753000	-882.952024	1	96.931558504424	85.276209371320	20	4	
754000	-885.283451	1	95.993154492144	79.508110393408	20	10	
755000	-887.615452	1	98.210029262742	69.200792651042	21	10	
756000	-895.120108	1	82.917735800451	92.466823761034	23	8	
757000	-887.320964	1	82.371101877781	95.119309098836	21	10	
758000	-884.037079	1	79.558289801653	70.032251902648	23	9	
759000	-889.405666	1	91.509915872485	81.055577116697	23	8	
760000	-891.087111	1	84.184781800967	71.976288520359	19	9	
761000	-884.853351	1	79.655030820151	66.734906116101	24	13	
762000	-898.275232	1	95.558756658014	78.890760873533	21	9	
763000	-890.642123	1	90.531180178462	73.967800578257	20	11	
764000	-880.016148	1	99.741287765548	64.657140110230	26	10	
765000	-884.294153	1	96.717376635085	62.885405562547	22	9	
766000	-885.835296	1	99.637259254726	61.827289074620	20	9	
767000	-876.083596	1	96.583620034546	66.509931426678	27	9	
768000	-880.509613	1	98.697654876558	58.667777469414	24	8	
769000	-888.344193	1	77.731613497097	75.700066534421	23	8	
770000	-878.685198	1	80.151693556115	74.059585742389	29	9	
771000	-881.543364	1	96.889682171363	73.042337167549	27	9	
772000	-882.689597	1	93.571890473251	78.052893988914	27	5	
773000	-887.594042	1	77.368438149022	88.018608584172	26	10	
774000	-889.136070	1	97.817167028232	87.881020351553	25	8	
775000	-880.350679	1	92.539170519765	64.829624299688	28	11	
776000	-877.308180	1	99.536905505572	78.364642569844	25	9	
777000	-883.365215	1	91.258200709377	81.121418368894	22	5	
778000	-880.737995	1	89.734425985390	70.392343182300	17	6	
779000	-886.744671	1	98.167429725956	89.612926003593	20	5	
780000	-887.313680	1	90.003065761101	97.333622640139	17	6	
781000	-881.303770	1	96.031192368210	85.764112981810	22	9	
782000	-889.375342	1	90.805683640874	78.470140151412	19	8	
783000	-894.807026	1	88.148022284201	74.491936016551	23	7	
784000	-888.963844	1	95.235308007914	88.283592173954	24	10	
785000	-891.840161	1	97.304987613581	85.760058336522	18	11	
786000	-894.687078	1	97.224008428322	98.669494919976	13	8	
787000	-890.134453	1	91.562901794131	88.464930812373	16	9	
788000	-891.880778	1	94.238433709320	78.298803691673	18	10	
789000	-888.792100	1	82.945920216049	83.750856499398	17	8	
790000	-893.271740	1	99.002171708660	89.471896990067	15	7	
791000	-897.369789	1	66.501928161891	95.872446468928	21	5	
792000	-884.256332	1	90.911348664376	75.256661933293	22	6	
793000	-887.306285	1	98.599571304194	96.708812033518	26	8	
794000	-884.111403	1	99.457585328429	81.725669972932	22	11	
795000	-888.020554	1	97.866712439829	79.514468643478	18	13	
796000	-903.884625	1	96.515366932897	98.152787994386	20	13	
797000	-898.215662	1	96.046340890133	73.196575486427	19	12	
798000	-892.866212	1	93.717961949168	97.205115462333	21	10	
799000	-893.970893	1	87.739007182915	85.100295258004	20	12	
800000	-896.768085	1	77.307031733175	85.036122499676	17	14	
801000	-885.783634	1	98.662434208459	82.570275165869	17	9	
802000	-888.178277	1	89.418895612742	71.126900797216	19	13	
803000	-889.950318	1	86.004858031231	85.567989275065	17	12	
804000	-890.225718	1	94.875982933472	96.631680048298	13	15	
805000	-903.572499	1	92.051950700754	87.487719912078	13	9	
806000	-892.321417	1	98.845517195537	59.521867862060	16	12	
807000	-890.351628	1	88.064550907539	48.409515336718	21	15	
808000	-885.078914	1	93.658164020161	40.077780760704	22	15	
809000	-886.586153	1	74.398873518557	35.433445498448	20	12	
810000	-885.484620	1	89.786712694731	44.827424253305	20	12	
811000	-884.120233	1	96.390951397490	44.091038771188	17	10	
812000	-885.518656	1	98.074000490594	38.958043722398	22	9	
813000	-888.391562	1	99.359159043361	42.964814374881	16	6	
814000	-892.684544	1	95.389980685880	51.790318670979	19	6	
815000	-900.164144	1	96.355960499842	51.506893102818	20	10	
816000	-899.483565	1	89.722324918159	44.567405187694	24	10	
817000	-892.817822	1	95.098037625818	50.769282245314	18	10	
818000	-891.229041	1	75.493006308902	52.462096378298	17	10	
819000	-882.365974	1	95.952255894066	37.108911180205	13	11	
820000	-890.265816	1	54.864938214040	40.496535912526	15	6	
821000	-885.359344	1	99.204546177511	41.366472351866	25	9	
822000	-892.067900	1	59.457122195350	41.838234699341	24	14	
823000	-885.784011	1	78.186581050857	43.614123240665	19	11	
824000	-888.749903	1	92.644327059738	45.158094377450	12	11	
825000	-885.356784	1	90.220882630664	39.645018082480	16	10	
826000	-884.915836	1	79.120973447981	68.406310844305	19	13	
827000	-883.352017	1	61.261794276530	68.766812095555	17	11	
828000	-889.674094	1	98.507255155583	93.279837425009	18	8	
829000	-893.876966	1	94.183232478856	68.036042037202	15	10	
830000	-882.382924	1	96.419827352444	90.914258580993	17	12	
831000	-889.883922	1	99.976259238032	99.026869271749	16	4	
832000	-895.444040	1	98.822497377276	84.311396368981	17	5	
833000	-884.299164	1	95.682496094844	90.629002553607	18	8	
834000	-878.689995	1	94.628954343123	72.356556078127	23	13	
835000	-873.491530	1	84.282843420388	67.159795058986	19	15	
836000	-882.042581	1	95.289658547941	62.009907204305	20	9	
837000	-894.090134	1	77.573799367464	72.735287663162	21	6	
838000	-889.127148	1	86.981669145411	67.997229365484	22	7	
839000	-888.251927	1	76.430908063950	88.513946413900	20	9	
840000	-884.780187	1	89.284223445448	65.249066201735	28	10	
841000	-886.155055	1	99.493981160075	72.346817882626	25	11	
842000	-875.866733	1	89.450307066477	66.719258316298	25	8	
843000	-878.577763	1	88.776335874610	63.624178967187	20	10	
844000	-874.392542	1	98.670372301854	48.390071330488	19	10	
845000	-884.526144	1	79.009105041064	56.444530408063	23	9	
846000	-890.018050	1	94.705782668570	61.749004758474	19	6	
847000	-893.008717	1	95.680187171109	50.178898077535	18	7	
848000	-886.937331	1	98.359840198908	66.479525122285	17	10	
849000	-885.051489	1	88.889293688463	58.791181077723	19	7	
850000	-880.650450	1	94.563318685506	61.308368036067	20	6	
851000	-881.792996	1	94.184344558916	53.428106843701	25	9	
852000	-887.514012	1	94.586758979420	50.832466573795	24	10	
853000	-887.633488	1	98.513720171250	56.381887876131	23	10	
854000	-891.525812	1	99.692997966872	51.431107150253	21	12	
855000	-888.956226	1	90.840222430551	72.548732729938	15	8	
856000	-880.727489	1	96.713698694138	85.662038096565	11	9	
857000	-886.739110	1	96.746755858536	75.060871274731	15	10	
858000	-887.012282	1	94.252437891559	79.241872055997	16	10	
859000	-883.504780	1	99.751440974526	93.027270985749	19	12	
860000	-890.658704	1	82.297097021670	91.908647148314	18	8	
861000	-881.253728	1	97.064313953812	91.917860417917	19	7	
862000	-880.093633	1	94.965658078808	77.411555274696	19	8	
863000	-877.015966	1	97.533473520295	71.617682951470	22	9	
864000	-878.207935	1	99.285197757276	82.422493660781	22	12	
865000	-878.791249	1	93.950682166860	76.555448244647	22	8	
866000	-882.848182	1	95.535891330047	90.652988121951	21	7	
867000	-878.556444	1	83.415865818680	73.566965619052	17	11	
868000	-884.298744	1	94.662537172850	93.067451438020	16	9	
869000	-885.853181	1	89.997397661485	88.849199470603	18	8	
870000	-887.858255	1	98.527249005247	96.154768954885	18	8	
871000	-891.256544	1	97.519208514269	64.748525104537	22	3	
872000	-898.291261	1	89.760338960036	56.629263980206	16	7	
873000	-889.792829	1	89.092064298679	79.045169491848	15	6	
874000	-888.269401	1	97.704436693592	71.089664495347	18	5	
875000	-886.571856	1	90.215283336283	60.271601587114	18	6	
876000	-893.270311	1	98.502095871739	65.756398271844	17	10	
877000	-900.605789	1	90.480243125444	71.344469320525	15	8	
878000	-885.110369	1	96.021288806535	66.664652888443	21	11	
879000	-893.886820	1	93.938129746912	89.025015787350	17	9	
880000	-894.611604	1	98.737118938347	99.200101237679	13	12	
881000	-887.193918	1	96.965594452930	80.009090463345	15	10	
882000	-884.112309	1	85.676620800885	71.526980661412	17	13	
883000	-891.338981	1	85.749963465392	83.635015181273	15	13	
884000	-884.118987	1	97.631526709796	76.708961232717	18	13	
885000	-892.138024	1	96.797964674985	81.205758358275	17	10	
886000	-886.495063	1	98.658255812783	95.391180907460	15	10	
887000	-891.274800	1	93.686136114922	72.282037008573	20	11	
888000	-891.254285	1	98.100046104762	81.450192853402	20	8	
889000	-889.728478	1	86.621227024967	82.286633967528	22	9	
890000	-886.823658	1	96.033282270772	77.033827945360	24	7	
891000	-895.754186	1	92.113449943604	73.789654777027	21	8	
892000	-889.289517	1	95.050592754754	70.954161889387	19	8	
893000	-888.955800	1	88.197513140564	75.012658651805	20	9	
894000	-896.150798	1	72.266622246921	75.688046425911	19	10	
895000	-895.397580	1	78.755983585626	88.268859984210	19	10	
896000	-891.981475	1	83.831969579069	84.094329607257	16	17	
897000	-885.357261	1	90.562263998160	95.056159199308	16	12	
898000	-880.392087	1	97.751041278705	91.045238879789	15	15	
899000	-882.497374	1	95.027048342083	92.613736962244	20	12	
900000	-885.838891	1	99.157453437870	95.119033390138	16	14	
901000	-880.200413	1	99.924834715306	73.249850341248	24	11	
902000	-881.854992	1	90.941029294592	83.298587044635	20	11	
903000	-880.454816	1	99.991893920653	99.565919340786	24	10	
904000	-881.637913	1	97.653816699251	97.606485717970	25	12	
905000	-886.163942	1	99.309418231073	93.187402000637	21	14	
906000	-890.428025	1	80.946329871168	82.973206806446	20	16	
907000	-880.511009	1	89.878191246301	69.095626578869	18	9	
908000	-896.582804	1	92.580253419765	90.042173098952	19	4	
909000	-885.817115	1	96.498274194222	85.199149329499	19	7	
910000	-876.611539	1	86.096060610867	74.412607359127	23	8	
911000	-887.686797	1	79.962293697067	95.134681207713	26	6	
912000	-892.706114	1	88.330605526660	95.624446914293	24	7	
913000	-892.951757	1	97.650176815460	77.263056395727	25	11	
914000	-899.156478	1	90.391316131535	86.037771825144	26	10	
915000	-893.811945	1	94.883088163406	88.570183660535	25	8	
916000	-887.965895	1	99.287135694416	87.897609871724	28	8	
917000	-889.342638	1	99.795098070923	85.209951045935	31	7	
918000	-879.481487	1	99.608855158575	59.546370412208	25	14	
919000	-883.948041	1	99.862909111808	72.851335597220	19	13	
920000	-879.324160	1	97.800375244230	75.587866209887	18	13	
921000	-881.812703	1	99.901732779405	73.524220709918	21	13	
922000	-876.771470	1	91.205330562194	86.655018743037	24	10	
923000	-877.522643	1	99.098929592146	66.081177136079	21	10	
924000	-886.779059	1	93.059126617865	90.347042142279	16	13	
925000	-889.492828	1	91.148713860998	63.640543518623	16	15	
926000	-886.391605	1	94.901922397145	90.501900131178	16	14	
927000	-880.033504	1	85.269889452670	51.181955880017	15	19	
928000	-879.650898	1	97.734502310752	71.863397310681	17	13	
929000	-887.340647	1	94.575427457984	77.408381279012	17	10	
930000	-891.823686	1	96.354998532310	78.050819700204	16	9	
931000	-896.217038	1	75.970464010487	96.639279498934	15	10	
932000	-885.183470	1	99.491378819783	43.984613441575	17	10	
933000	-891.464712	1	77.939779963757	47.427738567823	13	12	
934000	-889.468670	1	94.510231600589	44.556723623268	15	8	
935000	-885.720893	1	99.573302723660	48.500079405827	12	8	
936000	-887.426365	1	99.010617467788	55.043603238708	17	7	
937000	-879.207620	1	91.046162801561	39.395296692913	18	12	
938000	-884.274457	1	92.099007290866	70.276634160738	15	8	
939000	-886.823407	1	81.223696258525	65.119237937779	10	13	
940000	-878.097125	1	85.552912792747	69.614702502364	16	12	
941000	-888.796408	1	99.836800522333	83.859524586189	13	6	
942000	-888.079368	1	76.671418914794	70.544125551389	16	9	
943000	-889.069480	1	91.210799949468	62.376263755544	18	9	
944000	-877.465131	1	98.194817542933	99.474335282932	19	8	
945000	-884.000065	1	99.385570799753	84.424116009360	21	13	
946000	-876.966310	1	99.979395678086	70.113103194099	18	15	
947000	-887.536693	1	83.721874967667	84.910177212994	16	9	
948000	-896.275327	1	99.351332456000	91.467984512080	18	12	
949000	-896.100403	1	76.963814818502	71.062176620948	16	12	
950000	-887.841001	1	86.009734551209	89.639192629078	17	11	
951000	-889.822285	1	97.270954979001	83.388145875250	19	9	
952000	-888.538040	1	70.146466123524	78.973306844669	22	11	
953000	-883.444308	1	95.733947570289	99.346885003197	19	12	
954000	-897.661829	1	98.518437204253	97.945229893931	26	8	
955000	-893.695343	1	88.329725132382	88.269079480105	17	13	
956000	-888.551387	1	98.714691875509	72.555682999998	20	12	
957000	-895.001874	1	89.380178196256	90.965377835478	20	11	
958000	-892.332429	1	87.526059221828	96.156589676438	24	13	
959000	-893.331374	1	90.283504646282	86.238865843207	26	12	
960000	-883.259818	1	98.040634074560	98.660835260418	26	15	
961000	-895.148228	1	85.270369010200	89.719612251598	21	10	
962000	-880.351063	1	76.308523349427	92.220373970935	21	12	
963000	-878.584017	1	89.829310984089	79.294777395041	30	13	
964000	-879.776032	1	89.447504514589	77.175609064357	30	13	
965000	-870.537498	1	98.645988259119	62.337427618074	27	11	
966000	-877.568052	1	99.699469969712	79.962605188710	20	9	
967000	-872.505607	1	94.133855470300	70.218691447310	21	12	
968000	-871.892278	1	95.329144601582	68.309115721157	20	13	
969000	-885.683439	1	96.399682239735	97.470778620764	15	10	
970000	-890.824997	1	62.857601009018	93.226514898686	16	9	
971000	-882.484524	1	88.186915467731	81.453712159676	19	5	
972000	-886.360381	1	89.285897400213	80.829978336165	21	9	
973000	-889.519395	1	85.574780312483	76.227594741455	19	12	
974000	-896.353305	1	97.030425128772	46.813855095413	19	9	
975000	-895.499662	1	81.295178138334	56.214608786760	14	4	
976000	-883.163273	1	99.337051923256	52.284831503145	22	7	
977000	-879.905263	1	87.774424883866	56.281139212143	20	4	
978000	-885.063402	1	98.051635576125	51.315892268271	19	5	
979000	-884.630055	1	94.930445062945	35.255779396209	24	5	
980000	-887.105894	1	84.826403349025	35.709919727790	28	6	
981000	-879.846129	1	98.541980917990	31.641143633205	28	10	
982000	-877.119681	1	81.740190653958	28.269419070333	24	10	
983000	-869.013179	1	94.862684216791	29.372443664201	24	12	
984000	-881.315025	1	82.480545891273	95.221056618874	27	6	
985000	-886.222449	1	86.930215669895	84.035998641371	25	10	
986000	-884.193496	1	89.516199673916	72.894925140662	19	12	
987000	-892.833813	1	95.774379583391	96.171983747055	24	9	
988000	-880.740643	1	87.776944559272	63.723393809722	20	12	
989000	-879.405361	1	98.562608638575	72.721451420539	18	13	
990000	-873.101983	1	99.378970785114	61.282792110480	27	13	
991000	-882.691584	1	91.040727604144	77.225647564523	25	10	
992000	-872.123118	1	84.301801822682	91.316174467561	28	9	
993000	-880.491952	1	94.885103962945	89.491842904192	34	9	
994000	-884.207704	1	96.755983399950	78.662219542840	35	6	
995000	-886.912462	1	96.795361993431	80.716943826815	20	6	
996000	-887.596029	1	99.122246432633	89.379065787743	21	4	
997000	-893.030258	1	89.217329406099	98.232694866534	19	4	
998000	-886.382282	1	99.867351043318	90.425541625734	17	6	
999000	-887.650088	1	90.486296740960	80.905289510305	21	2	
1000000	-889.515652	1	99.507354119013	91.567422877030	21	3	
1001000	-887.316282	1	96.762542079035	84.725763849138	18	5	
1002000	-886.396291	1	97.485041586004	95.950022878122	20	5	
1003000	-881.250627	1	93.537996692138	66.803112632411	23	6	
1004000	-885.268386	1	98.967810098594	72.319877565630	23	4	
1005000	-887.758106	1	97.514688161354	72.820159893541	22	10	
1006000	-882.182403	1	98.610871592958	95.869180606205	23	14	
1007000	-888.640812	1	90.437219127354	85.928895060778	25	17	
1008000	-882.150037	1	81.359091201599	84.543996938556	20	12	
1009000	-892.531118	1	99.065404240789	97.990100666888	17	11	
1010000	-896.581457	1	94.573586706351	86.040360226833	20	12	
