# Supplementary material for: Reply to: ‘Reconstructed evolutionary patterns from crocodile-line archosaurs demonstrate the impact of failure to log-transform body size data’
Source: Commun Biol. 2022 Feb 25;5:170. doi: 10.1038/s42003-022-03072-x (PMC8881626; doi:10.1038/s42003-022-03072-x)
Supplement: Supplementary file 4 — Supplementary Data 2 [file 42003_2022_3072_MOESM4_ESM.zip › simulations/log_files/VarRates/simulated_data_4.txt.Log.txt]

Options:
Model:                           Independent Contrasts
Tree File Name:                  tree_simlation_4.nex
Data File Name:                  simulated_data_4.txt
Log File Name:                   simulated_data_4.txt.Log.txt
Save Initial Trees:              False
Save Trees:                      True
Summary:                         False
Seed:                            1712639793
Precision:                       64 bits
Cores:                           1
Analysis Type:                   MCMC
Sample Period:                   1000
Iterations:                      1010000
Burn in:                         10000
MCMC ML Start:                   False
Schedule File:                   simulated_data_4.txt.Schedule.txt
Rate Dev:                        AutoTune
No of Rates:                     2
Test for trait correlation:      True
Kappa:                           Not in use
Delta:                           Not in use
Lambda:                          Not in use
OU:                              Not in use
Min Trans Taxa No:               10
RJ Local Kappa:                  False
RJ Local Lambda:                 False
RJ Local Delta:                  False
RJ Local OU:                     False
Using VarRates:                  True
Restrictions:
    Alpha-1                      None
    Sigma-1                      None
Prior Information:
    Priors
        Alpha-1 - uniform -100.00 100.00 
        Sigma-1 - uniform 0.00 100.00 
        VRBL - sgamma 1.10 1.00 
        VRNode - sgamma 1.10 1.00 
Tree Information
     Trees:                      1
     Taxa:                       200
     Sites:                      1
Iteration	Lh	Tree No	Alpha 1	Sigma^2 1	No RJ Local Branch	No RJ Local Node	
11000	-921.181382	1	96.111766999173	91.703898282135	14	13	
12000	-926.364315	1	98.835250391878	99.590128073935	16	12	
13000	-916.326291	1	98.081111621946	92.947377195807	14	11	
14000	-920.101339	1	87.446742095692	96.934124498000	13	12	
15000	-917.299446	1	97.148970783633	96.816860261105	20	12	
16000	-913.906458	1	78.550724342699	84.679266060604	22	13	
17000	-914.759339	1	82.823273074516	99.913576037776	22	16	
18000	-909.406490	1	97.923267870887	70.993213309888	26	16	
19000	-924.390695	1	91.425112771978	88.726841095472	17	13	
20000	-920.199197	1	89.187016301098	92.957649463398	14	12	
21000	-924.026640	1	88.319495216656	75.412767134999	17	16	
22000	-920.440029	1	94.385037039209	90.457737455242	17	16	
23000	-921.960559	1	60.089953888083	71.188525795423	15	17	
24000	-916.319988	1	71.302494933382	82.350499828634	12	16	
25000	-912.506477	1	99.217707698581	76.009634325446	15	16	
26000	-912.826014	1	93.803796894109	66.968198310102	15	16	
27000	-910.286545	1	98.969884583699	50.920070641348	15	16	
28000	-913.339775	1	71.216461049461	97.953926400725	18	16	
29000	-910.466426	1	94.253263408044	83.922430599533	14	14	
30000	-921.842094	1	80.236546027427	97.890729794863	17	11	
31000	-929.322867	1	84.902140169229	89.908316370732	14	11	
32000	-921.222415	1	87.923082831919	79.894457239930	14	11	
33000	-925.276925	1	98.214028194690	91.654145360488	15	11	
34000	-922.725419	1	99.015973424325	69.052976539422	15	12	
35000	-920.127333	1	85.093919624420	70.789124488417	17	12	
36000	-914.640800	1	99.113089634063	92.303011559292	16	14	
37000	-915.042892	1	90.760030235679	97.809686110885	17	13	
38000	-922.454902	1	86.532794263734	80.909814635977	11	14	
39000	-912.625458	1	95.296130280435	95.678219065513	14	15	
40000	-914.973193	1	96.068919332677	68.557386033148	14	18	
41000	-922.090123	1	96.698859000841	94.248291358866	16	16	
42000	-917.461845	1	98.130271438372	99.260847620283	15	15	
43000	-920.908541	1	94.295921502721	88.976385315088	21	13	
44000	-918.929790	1	97.264836588060	88.651892733030	16	15	
45000	-917.890690	1	99.567308168380	91.498023098037	12	15	
46000	-919.629312	1	97.199776778063	82.835663100015	14	16	
47000	-921.564080	1	93.244051300456	92.232507347279	13	12	
48000	-920.682835	1	90.976932585900	99.570464996794	11	15	
49000	-923.552348	1	99.622247409860	74.762704644572	15	13	
50000	-915.687585	1	96.924977476083	92.380347522235	15	15	
51000	-916.809432	1	99.314831560815	95.367802861155	11	17	
52000	-917.044869	1	85.589004657129	96.769944859489	17	18	
53000	-911.787352	1	82.303482615933	76.965685405672	21	15	
54000	-905.840533	1	94.503476805781	84.866159292251	22	17	
55000	-918.633796	1	87.715673192272	68.069284096429	23	12	
56000	-921.969899	1	80.411156033097	81.965769120305	21	13	
57000	-918.735309	1	60.946195759503	87.738818119823	23	15	
58000	-913.858346	1	77.367428733518	98.108827449867	24	14	
59000	-924.311677	1	24.052412588499	86.400471776122	25	15	
60000	-918.275915	1	89.555772796512	97.187618740861	22	15	
61000	-918.744672	1	98.503260149246	98.571980532290	21	11	
62000	-926.869828	1	98.074321779199	93.993533554739	16	9	
63000	-922.481365	1	97.431340439322	71.141531849510	18	12	
64000	-921.932549	1	91.107031895611	87.059395451178	17	11	
65000	-922.390967	1	92.382491640480	86.358362296118	18	11	
66000	-917.062657	1	88.865136959688	88.186399362085	18	12	
67000	-922.342897	1	89.770775431627	92.350773865416	16	10	
68000	-923.376599	1	93.156218859550	84.509559873781	14	10	
69000	-926.688573	1	45.246247134348	90.681579245866	18	13	
70000	-921.067587	1	94.324441892290	80.370502520150	24	12	
71000	-917.012804	1	82.903003976229	69.394326951392	26	11	
72000	-920.293259	1	98.280303181105	82.331572257090	26	10	
73000	-921.268506	1	94.903502853084	62.202213955098	21	10	
74000	-923.651889	1	72.197536129149	76.356176593064	20	12	
75000	-913.661967	1	80.994048294079	93.570817910848	22	14	
76000	-917.408652	1	95.681353892287	91.016551925861	22	12	
77000	-914.464198	1	88.774855963219	97.714011886986	26	11	
78000	-915.607288	1	84.233893066912	93.281632646020	26	14	
79000	-922.252051	1	88.948765312602	96.755685733085	23	12	
80000	-921.371675	1	89.584488103047	73.611985313265	22	13	
81000	-931.446526	1	81.800546745124	72.571224017123	19	14	
82000	-933.070474	1	68.433163859359	94.013993116094	19	15	
83000	-928.822062	1	88.032631253933	86.290126198894	15	19	
84000	-928.122059	1	94.777132234110	86.748326631900	17	17	
85000	-926.767866	1	99.010126696258	85.282915765371	19	15	
86000	-922.385453	1	95.146206068701	99.585204710548	19	15	
87000	-916.801475	1	93.343841636209	95.420172945053	16	16	
88000	-921.790066	1	89.357545191906	89.268686304167	14	16	
89000	-911.014778	1	92.766669888024	76.594008370041	16	20	
90000	-913.678814	1	99.296835591053	80.798325700751	20	20	
91000	-916.264366	1	90.293993869767	78.211963779963	18	18	
92000	-912.355980	1	95.471927682028	70.684172399421	18	21	
93000	-922.300813	1	98.767106273933	78.640053731973	17	16	
94000	-927.211670	1	75.557119437157	69.939696613392	23	16	
95000	-918.174542	1	72.432918349662	99.700288755705	23	16	
96000	-916.166663	1	93.767801059380	99.873723358180	16	18	
97000	-899.945826	1	95.285011675239	91.285247343297	17	20	
98000	-908.290483	1	77.453904751187	89.826455383299	13	19	
99000	-901.759250	1	96.845637579140	78.500751891526	17	24	
100000	-910.230673	1	84.615450952360	99.215408990243	20	24	
101000	-908.221179	1	80.383758427155	99.691995426855	16	23	
102000	-909.016301	1	99.692729994899	96.517432535190	17	17	
103000	-915.151112	1	95.690106478138	92.821606366106	21	18	
104000	-905.778094	1	99.271150343646	97.846365354842	19	17	
105000	-915.075500	1	88.458507905625	97.955134851475	20	18	
106000	-920.107198	1	99.876487489515	99.380874622095	22	17	
107000	-919.395268	1	79.597673727463	82.880794509882	22	15	
108000	-926.734435	1	91.716079387160	90.179227328198	20	13	
109000	-914.365513	1	99.776345481181	73.431194499887	23	10	
110000	-906.913687	1	61.634915104640	97.866584422683	20	9	
111000	-917.994204	1	86.279644337687	82.279411906277	25	5	
112000	-910.183456	1	99.688825197125	68.011274819756	29	7	
113000	-917.933685	1	40.068691942775	63.042425079278	33	8	
114000	-930.358253	1	89.549113075785	85.757089373138	23	8	
115000	-926.574067	1	86.819714296898	94.512715768677	29	8	
116000	-930.171299	1	91.702660402681	99.769644898283	24	7	
117000	-921.270484	1	99.229015944097	94.899582997728	22	7	
118000	-927.987899	1	89.898606075601	84.123728136742	26	9	
119000	-921.934939	1	82.346726854693	92.802586435800	22	10	
120000	-919.761653	1	95.113978594738	88.769124001547	20	9	
121000	-902.388475	1	95.041504245747	63.176528294540	18	10	
122000	-910.570552	1	89.882702206191	66.923631609801	18	10	
123000	-922.536749	1	66.712552395138	74.521177415262	18	10	
124000	-912.558011	1	84.511626043191	55.777220824180	21	13	
125000	-921.592518	1	71.642524222519	55.069871026005	23	13	
126000	-924.257287	1	86.333828246414	62.162626363196	22	9	
127000	-921.199075	1	53.809809517774	73.582330872893	22	8	
128000	-918.045173	1	87.149103463616	68.055128297307	19	10	
129000	-913.158825	1	99.804309662199	65.713981480232	20	11	
130000	-924.374461	1	54.549170318348	84.449587059732	22	10	
131000	-919.384177	1	80.201226714151	70.726934452189	16	13	
132000	-918.674664	1	89.576792926470	49.388699372362	20	10	
133000	-936.629254	1	98.545022330679	73.559347996550	23	4	
134000	-925.099426	1	98.606603652987	66.526360424695	21	4	
135000	-920.760929	1	94.240261969366	52.328916792318	23	7	
136000	-918.259838	1	75.428416596889	55.561499592934	23	9	
137000	-917.797636	1	95.830084569212	28.240805952811	26	8	
138000	-917.828843	1	84.780094550713	29.450152920411	22	11	
139000	-931.938455	1	95.153255459238	25.960348748397	20	7	
140000	-937.610715	1	82.498900522359	30.921801159978	18	7	
141000	-925.985484	1	60.363082089721	23.913743908038	15	6	
142000	-925.083212	1	89.466787164045	30.960475821254	17	6	
143000	-926.235830	1	58.200536829746	22.277186531989	14	7	
144000	-920.204544	1	91.741853933769	38.079975030623	16	6	
145000	-927.778564	1	56.996064217158	58.838709659189	16	7	
146000	-924.218173	1	81.915351984108	45.318723225431	18	8	
147000	-918.049240	1	92.670070512505	62.747231765568	17	10	
148000	-922.544215	1	86.068111121254	79.313218365386	24	7	
149000	-918.238988	1	94.167492580009	63.493463601523	17	10	
150000	-921.839249	1	98.433005611877	56.311920848125	18	8	
151000	-929.697287	1	89.441304162332	51.136924997992	21	10	
152000	-928.418466	1	23.622528426916	38.041695452578	16	14	
153000	-924.060313	1	82.787237267383	33.400986117093	18	9	
154000	-910.689237	1	99.407813176454	16.901557443453	18	11	
155000	-922.927937	1	92.465410533855	34.438373265045	19	9	
156000	-935.121271	1	91.969768217598	39.167063032844	12	6	
157000	-915.039318	1	89.102881226401	29.312332420331	18	10	
158000	-915.924591	1	89.057613769993	28.251066249538	22	15	
159000	-919.630816	1	96.254497762636	36.000859199663	20	10	
160000	-918.503808	1	58.700153012625	34.959919617023	22	9	
161000	-914.019969	1	90.436917707504	31.234880420143	24	6	
162000	-925.883488	1	64.744693312853	51.141444320958	25	6	
163000	-927.164516	1	99.686916449115	52.485004053365	25	6	
164000	-929.849571	1	82.250959107300	54.748982815915	21	6	
165000	-924.729880	1	97.950178309830	44.192194360179	22	9	
166000	-919.728623	1	79.752752648601	43.231978716872	20	7	
167000	-920.915084	1	97.456437336289	45.483289022074	22	9	
168000	-929.674638	1	58.050478756013	41.711526839232	27	6	
169000	-921.015804	1	74.954553094470	47.996069528201	24	8	
170000	-921.342251	1	61.291058972650	44.588386174680	22	8	
171000	-920.875269	1	89.314842779351	54.609441906252	16	9	
172000	-919.764639	1	84.039251702030	47.748355404657	18	7	
173000	-931.447529	1	95.832082590548	63.004269698960	19	8	
174000	-941.988510	1	90.907076688918	36.890825957668	23	11	
175000	-930.346130	1	86.002596920914	37.863196120835	25	13	
176000	-930.597665	1	94.839096025165	37.423771377611	16	11	
177000	-920.432647	1	99.268554829524	24.919705163044	15	11	
178000	-912.178587	1	75.102122380536	34.362741710452	14	9	
179000	-915.357566	1	92.161978454982	39.999504975981	14	8	
180000	-924.422669	1	87.803763720572	43.468294141907	20	6	
181000	-924.390702	1	97.462814921071	41.162638493804	17	7	
182000	-922.721457	1	99.519289458591	49.944708719183	19	8	
183000	-920.884385	1	83.783215282597	41.252299027705	21	10	
184000	-931.025140	1	78.870648173942	52.260460708128	19	15	
185000	-921.657875	1	74.380196847911	33.407771540579	20	12	
186000	-922.330918	1	82.897273388772	33.867781578685	20	14	
187000	-925.417112	1	72.829910346357	40.779292078853	15	9	
188000	-923.117982	1	52.804711130412	50.115706524117	13	8	
189000	-917.994357	1	99.336578908674	39.747252884555	16	9	
190000	-927.097879	1	99.758899626430	47.200174499543	18	11	
191000	-934.604785	1	94.595875103841	45.512622086119	17	7	
192000	-928.230601	1	99.240034486505	47.263112018274	18	8	
193000	-929.638855	1	64.178509384735	40.148664846906	14	12	
194000	-925.692336	1	99.462853966934	30.024737085669	15	10	
195000	-924.064958	1	97.649132520855	30.676179208450	15	11	
196000	-929.522402	1	95.969970388748	31.747903196961	20	9	
197000	-927.190173	1	87.531474997760	42.532762149894	18	10	
198000	-928.166504	1	81.779816824666	41.703317008165	17	10	
199000	-920.613487	1	96.581063073305	29.843476918076	19	8	
200000	-916.712405	1	98.375187152780	29.290684545642	15	13	
201000	-909.154991	1	97.425786105317	36.123123588150	23	11	
202000	-911.065177	1	94.553448124470	29.026878863633	24	11	
203000	-917.696355	1	88.945252999831	32.364967183478	16	11	
204000	-914.049755	1	91.114581698235	38.594494949718	18	11	
205000	-925.033209	1	28.177571657208	52.225463055396	16	8	
206000	-927.151146	1	95.090643200658	47.794045623586	12	6	
207000	-918.902689	1	93.263082127765	45.789503298376	11	7	
208000	-911.774135	1	11.400365922016	51.071662394217	15	10	
209000	-925.162186	1	81.170070336392	39.129389479070	13	9	
210000	-929.780238	1	61.327747912567	39.611378156941	15	7	
211000	-927.801839	1	94.435074659668	31.511374846472	13	6	
212000	-924.581371	1	96.973865175714	33.515731436788	13	11	
213000	-930.743896	1	35.432683559713	28.794959625877	17	7	
214000	-919.252394	1	52.088249505593	29.513342648522	18	9	
215000	-922.651287	1	96.490167779997	28.503348097512	20	10	
216000	-918.287067	1	96.639783035941	26.569632906764	20	6	
217000	-925.136255	1	90.162117987987	28.745831852329	20	9	
218000	-924.418947	1	98.973429454654	27.380746431046	21	11	
219000	-919.204827	1	99.392186917798	24.280060383835	19	11	
220000	-926.440381	1	90.986991752367	27.360165483275	20	12	
221000	-921.970692	1	77.536865182337	29.379390455851	15	10	
222000	-926.156131	1	87.997529283556	34.995854375931	14	6	
223000	-918.206296	1	99.643349918782	37.073181825693	15	5	
224000	-927.822328	1	21.053469821904	34.497990310452	17	5	
225000	-922.356713	1	92.738218424421	36.859002529874	19	5	
226000	-914.990745	1	83.727603143823	39.748543966848	22	8	
227000	-916.879620	1	91.722519728298	33.047671680583	21	7	
228000	-926.990140	1	95.311772354142	44.198073857370	20	6	
229000	-923.555162	1	92.202786401222	46.906525154624	16	6	
230000	-937.660882	1	94.136588268414	43.033714279263	17	9	
231000	-928.113634	1	39.483374455050	47.743669135783	17	10	
232000	-925.487584	1	97.643645157669	68.559564131072	17	8	
233000	-933.712255	1	49.491120022683	54.327581027276	17	8	
234000	-934.050465	1	79.546329354413	56.414528766079	17	8	
235000	-926.804986	1	91.540856861604	58.504362685471	14	10	
236000	-919.993594	1	73.671355071160	47.298495918645	14	8	
237000	-921.621137	1	82.107542923392	56.227848771946	17	7	
238000	-913.802931	1	86.356607670043	49.989830254691	24	10	
239000	-920.103613	1	96.556289700926	40.981265413027	25	10	
240000	-920.395474	1	97.533809760188	57.770779855739	20	4	
241000	-908.140157	1	91.569225985907	43.025543544465	24	5	
242000	-921.035439	1	97.581720051657	51.510444163167	31	7	
243000	-917.657984	1	93.668321532738	34.769954180389	26	5	
244000	-913.216204	1	98.778439339591	53.530598098141	26	6	
245000	-922.928911	1	89.445628975203	55.387928178164	21	7	
246000	-918.423961	1	87.765979147927	43.970576285685	23	12	
247000	-910.436026	1	60.315703055256	62.011888676740	27	14	
248000	-920.003046	1	94.005243414569	71.018268207107	23	11	
249000	-929.416316	1	71.425167953472	90.070452726427	27	8	
250000	-928.941411	1	93.794260956071	83.914942554428	28	9	
251000	-927.965534	1	99.772437470891	87.481745133123	22	6	
252000	-928.628326	1	98.055541169171	78.671162575701	25	4	
253000	-919.198550	1	91.056086881083	69.147683079325	26	12	
254000	-921.385907	1	86.542703479473	64.013791418794	27	9	
255000	-917.075483	1	93.068025124766	51.266887512874	27	14	
256000	-927.057005	1	76.954947167560	70.360415664650	22	10	
257000	-931.389049	1	87.391242931924	73.838057385217	22	9	
258000	-926.222218	1	91.781150252754	58.014102391788	20	10	
259000	-919.925652	1	99.410414148465	71.974571747986	20	7	
260000	-932.419639	1	94.218967478519	47.639601853909	21	7	
261000	-932.035855	1	99.318898952703	79.948107208078	18	10	
262000	-934.094163	1	92.429124323650	95.868880790174	15	6	
263000	-918.120842	1	87.903246107952	67.934499510435	20	10	
264000	-922.920141	1	82.748121614792	94.483820718906	21	14	
265000	-922.496646	1	84.621489831773	77.451122836547	19	10	
266000	-925.584339	1	88.383581168138	82.484541947992	21	8	
267000	-926.000634	1	95.016844316039	77.899038257541	18	8	
268000	-923.787444	1	97.255160738853	74.280391209005	15	8	
269000	-921.077028	1	64.159308884043	69.304759479448	10	11	
270000	-920.297715	1	72.197062956261	60.279183997073	12	13	
271000	-925.090537	1	47.673515034423	65.336564707419	11	14	
272000	-927.896154	1	79.933301541034	62.227243708154	13	15	
273000	-924.855307	1	39.914333236634	58.663025781394	14	16	
274000	-928.682441	1	97.782699055494	65.001276144699	11	21	
275000	-931.614977	1	90.661289524951	81.846709546660	14	14	
276000	-923.654893	1	91.739960665947	71.072882219920	14	12	
277000	-918.730851	1	57.006420640563	47.012132920507	19	14	
278000	-917.147582	1	99.509558219338	40.306801435298	16	14	
279000	-920.661166	1	97.668074787010	43.597016657659	16	11	
280000	-922.572045	1	94.245420837326	52.917780947797	18	6	
281000	-931.839594	1	82.029033885722	69.013677132990	16	6	
282000	-930.299662	1	91.879663336803	81.385967365733	18	8	
283000	-924.639981	1	82.961771929988	67.549035891537	20	9	
284000	-916.382295	1	89.091754246419	45.714098925410	22	11	
285000	-910.808388	1	95.061136136883	43.700019845643	22	10	
286000	-929.149748	1	93.167176494232	60.580872454396	17	10	
287000	-925.396448	1	99.913065056060	63.015878540096	12	9	
288000	-923.883387	1	76.602199958221	60.825824348699	14	11	
289000	-926.970542	1	97.783371850958	59.058094639790	20	11	
290000	-924.606474	1	96.972217367173	72.287309935013	19	11	
291000	-918.093593	1	86.138256297219	65.050118809858	22	12	
292000	-929.340763	1	80.030793181089	82.028249783138	14	10	
293000	-920.287089	1	66.801274353802	72.172296470566	15	7	
294000	-919.196843	1	62.828615518160	70.853426369308	13	9	
295000	-919.568887	1	78.853915690552	74.404149378251	16	8	
296000	-920.410942	1	98.835742703359	76.610499255528	17	7	
297000	-933.032493	1	19.755064461325	98.625444893299	15	7	
298000	-924.341286	1	45.649848082260	93.063139515964	16	7	
299000	-928.419704	1	56.078092330787	92.353845275316	16	7	
300000	-916.625567	1	77.654327442833	76.356229501935	17	8	
301000	-916.361283	1	36.482522933047	87.367169682046	19	9	
302000	-922.015489	1	86.844392834232	92.891044355894	21	8	
303000	-910.292919	1	57.520707099402	79.761945374237	28	8	
304000	-913.395528	1	99.290991410374	77.963187911485	26	8	
305000	-919.536869	1	87.279504596445	92.821347993595	25	8	
306000	-919.644712	1	68.726700218433	90.875420692952	26	8	
307000	-916.813431	1	72.740337249801	70.131138723368	26	15	
308000	-921.613038	1	89.487481939030	85.820328202670	20	10	
309000	-927.105214	1	79.249305024557	92.466939908632	15	9	
310000	-913.566438	1	85.110575937252	69.637340864316	20	12	
311000	-917.880069	1	79.561974635916	68.853980632747	25	8	
312000	-922.032451	1	89.134873107553	74.431571924305	23	11	
313000	-911.411823	1	92.966680787013	62.507129088193	24	12	
314000	-914.015529	1	98.712194486869	77.179143892328	27	11	
315000	-920.052170	1	91.563643269022	74.451028127568	21	12	
316000	-915.084798	1	90.924574449383	67.820664329616	25	13	
317000	-910.736091	1	64.258669553677	71.845825023375	19	12	
318000	-909.215152	1	99.305249414219	80.732572270207	20	12	
319000	-917.572502	1	93.852720660963	76.555839945779	18	10	
320000	-926.527685	1	96.880077189264	70.752676094886	21	11	
321000	-922.453755	1	95.463332828755	83.804447929940	25	9	
322000	-931.912875	1	86.530089459323	71.773125929834	16	7	
323000	-926.550602	1	93.968508031294	76.780228119661	16	8	
324000	-925.167544	1	82.126528220075	46.028880466510	13	12	
325000	-930.542536	1	92.073213560346	32.785342061213	13	9	
326000	-921.895640	1	82.421318825550	40.662847730379	15	9	
327000	-923.404141	1	95.014495972283	30.803996882696	26	5	
328000	-921.591431	1	71.415355682547	35.883988165992	25	9	
329000	-913.295843	1	54.647994382637	22.104729187259	27	12	
330000	-923.246249	1	70.295728966076	33.428506910616	20	12	
331000	-927.810563	1	92.213471294799	44.605858975710	22	7	
332000	-920.433566	1	55.712177555009	29.417318140046	20	12	
333000	-926.494778	1	70.261907292011	31.632402800989	19	11	
334000	-918.149607	1	99.846669097671	28.518820082632	18	10	
335000	-919.294365	1	95.058144666999	23.465497788550	22	12	
336000	-918.934987	1	63.234937199842	31.929858977401	21	13	
337000	-909.663592	1	96.003053980585	27.249981788075	22	9	
338000	-919.297677	1	-5.073289126152	23.089393628958	18	10	
339000	-925.112253	1	79.432724742809	24.154643741275	14	11	
340000	-930.760342	1	95.308055693918	38.870058192851	12	11	
341000	-933.534878	1	73.564999471478	48.460578871018	13	11	
342000	-914.294014	1	99.936090120396	53.368589357716	12	14	
343000	-922.722618	1	16.918410883487	52.371007727599	12	17	
344000	-929.864555	1	98.739746701153	65.793381311630	12	12	
345000	-934.033900	1	90.475050292855	99.000271935895	12	8	
346000	-932.959995	1	91.987393955879	68.409763021673	16	5	
347000	-928.908553	1	98.548665557413	71.727382556833	16	8	
348000	-918.705799	1	96.535307176893	68.464859135844	17	10	
349000	-921.370062	1	81.389021948681	44.232026973285	20	10	
350000	-916.122234	1	84.007652448778	48.463014025812	21	8	
351000	-912.097268	1	90.685180175497	47.632749458839	22	8	
352000	-911.644535	1	78.271512861303	30.489706655309	21	11	
353000	-917.391494	1	86.070288773840	30.009793536997	19	11	
354000	-922.431281	1	93.948174946345	30.357639867241	17	10	
355000	-915.270562	1	94.854880440340	35.597090806297	21	10	
356000	-917.327069	1	91.429903051461	45.759284937019	19	7	
357000	-916.954447	1	54.513745715140	31.891678619058	21	6	
358000	-914.517312	1	88.180616181196	32.025529265650	20	9	
359000	-911.431883	1	93.744085799707	31.876179284407	22	10	
360000	-913.014803	1	85.291794042707	63.995412065770	14	12	
361000	-921.114332	1	80.861966650202	88.554171020925	13	11	
362000	-924.917546	1	97.952422679923	99.470894339937	12	8	
363000	-925.541265	1	98.274446726238	82.227759940582	15	8	
364000	-918.803724	1	82.364695395779	98.806774193008	22	5	
365000	-926.550739	1	90.699627728121	83.686661569126	20	8	
366000	-924.769331	1	40.690839678741	96.361624354032	15	7	
367000	-925.304419	1	86.517429527901	72.289064788454	16	9	
368000	-928.043638	1	51.343693465381	98.592755158767	16	8	
369000	-930.522522	1	39.884531681669	83.164236194204	17	8	
370000	-924.708307	1	58.548341462383	84.040374480733	20	8	
371000	-918.083943	1	67.009713452896	92.667586051403	13	11	
372000	-922.727978	1	76.203319569163	98.296270437661	18	7	
373000	-923.524959	1	62.823800807715	86.647181013431	21	7	
374000	-921.902179	1	94.695355650666	88.330873561567	19	5	
375000	-918.987640	1	97.241069921782	75.748028923065	21	5	
376000	-913.237853	1	72.908783290401	82.638294834431	25	5	
377000	-915.889075	1	75.118867874960	62.686845248158	28	9	
378000	-919.953764	1	91.554434521469	65.674400962979	25	7	
379000	-918.062195	1	96.037482655291	65.658230111079	20	8	
380000	-917.168179	1	88.629062455031	60.256041853995	23	9	
381000	-926.408458	1	-0.025951548893	61.991738002344	21	8	
382000	-915.106981	1	93.797637499469	32.898597613378	24	6	
383000	-913.970344	1	96.683311960694	32.405860572493	25	7	
384000	-907.288875	1	83.486444324438	36.750226165882	25	8	
385000	-916.747757	1	82.975775294424	37.826647513458	23	5	
386000	-918.811485	1	92.620375627962	49.217936823094	24	6	
387000	-910.262582	1	64.138854864507	55.157289005168	23	6	
388000	-906.321694	1	90.457344914316	45.228227593643	23	6	
389000	-914.348913	1	75.728290941188	58.417634172294	23	7	
390000	-922.992981	1	91.088653575124	62.030922445114	24	7	
391000	-912.616546	1	95.031058994883	52.099080410870	25	6	
392000	-910.008091	1	76.046013230250	69.136372927478	25	8	
393000	-906.611482	1	70.948459069432	69.161810329809	22	9	
394000	-919.770287	1	97.339770066026	65.395692154896	21	9	
395000	-921.389032	1	84.621823893971	63.757065999885	17	9	
396000	-918.173345	1	61.161026627423	66.373488582931	17	13	
397000	-922.182133	1	36.883275741213	67.889612631531	16	8	
398000	-913.789301	1	90.830459821417	57.377861796435	22	10	
399000	-917.118421	1	85.207631007011	64.670892751881	20	6	
400000	-910.239241	1	98.109060226180	69.759670884763	24	9	
401000	-914.743480	1	80.563494481602	53.283203811879	23	7	
402000	-911.132080	1	96.460611040185	63.708625949436	29	8	
403000	-922.047904	1	94.612543542916	70.054853762312	31	9	
404000	-919.412979	1	91.306573727031	95.794969720999	25	6	
405000	-927.361563	1	94.199723466913	83.765844570958	26	5	
406000	-918.277696	1	85.858694456859	67.921314213058	24	7	
407000	-919.264777	1	90.790195891471	42.675922105205	22	7	
408000	-922.973464	1	99.381179806897	53.122067674605	17	9	
409000	-919.574284	1	98.956909638451	56.154006539511	19	8	
410000	-916.922774	1	97.042967354185	59.787003784237	17	10	
411000	-923.930085	1	50.847497440247	59.585239319861	18	6	
412000	-912.066314	1	76.950695556397	48.678593287067	19	6	
413000	-924.210310	1	95.152089655727	38.307493267709	15	5	
414000	-922.723446	1	86.561958881601	42.226277207608	14	8	
415000	-930.064805	1	84.537300797235	57.568583254441	11	6	
416000	-931.286041	1	78.264557446676	58.164186917761	11	6	
417000	-932.370834	1	52.488974765252	77.981004307475	18	6	
418000	-927.242674	1	1.511440932383	51.287438785949	18	10	
419000	-929.672859	1	62.814308522487	72.072061448020	13	8	
420000	-918.372005	1	84.569755121866	42.233967556921	21	9	
421000	-911.293206	1	74.043830439902	44.329963194760	21	9	
422000	-917.534154	1	88.801939859103	76.300503174170	21	7	
423000	-909.223502	1	46.984072779642	57.933380298384	24	8	
424000	-907.291540	1	49.769201989043	56.861685520591	20	14	
425000	-917.074022	1	97.822335167695	64.847755706144	19	10	
426000	-925.982610	1	78.514388446490	93.154269277504	16	8	
427000	-927.348645	1	74.135494533436	94.443063632820	12	9	
428000	-920.923063	1	89.950024415632	74.560294499123	17	9	
429000	-920.051423	1	67.568297436414	58.437060792215	18	7	
430000	-921.934923	1	74.954003328751	61.764559756838	13	5	
431000	-912.674488	1	95.621080274445	60.186424120624	17	10	
432000	-921.458053	1	83.011775722831	54.769021076434	16	9	
433000	-921.703897	1	53.362637110283	48.433965476843	16	9	
434000	-919.651583	1	99.173931730196	63.114933564094	15	10	
435000	-915.816490	1	98.660666308226	46.827658827458	15	10	
436000	-920.686689	1	72.917560353184	45.988592961488	17	10	
437000	-912.423269	1	99.467997496277	48.140668725222	19	9	
438000	-912.470818	1	95.516199381571	48.016425565010	23	7	
439000	-916.801870	1	91.166689885803	60.433004007617	23	9	
440000	-925.897102	1	99.900278423536	65.623822117969	20	5	
441000	-914.375439	1	98.467026941025	45.650026561909	22	7	
442000	-919.383794	1	66.676696971431	41.149877525872	24	6	
443000	-923.467039	1	85.963705068281	47.943936731548	24	7	
444000	-923.766116	1	84.854364450076	58.583698303116	19	9	
445000	-920.672416	1	98.373187143106	59.632624981129	20	10	
446000	-914.939203	1	82.856543803490	56.671798065540	23	10	
447000	-913.221520	1	74.457336592949	38.392521332966	25	13	
448000	-918.410739	1	55.969361687835	73.335739164787	20	10	
449000	-918.079000	1	99.998200668880	79.259039267414	19	8	
450000	-898.303913	1	93.299922440741	35.313677791830	24	13	
451000	-908.937373	1	89.937435410746	34.980297144914	28	9	
452000	-914.871440	1	80.404848774848	39.251887913333	23	9	
453000	-917.792835	1	63.016258432220	36.894171958194	24	7	
454000	-905.848436	1	92.496049583120	32.372333397234	23	8	
455000	-914.118255	1	97.921532108502	46.127225802574	19	11	
456000	-914.878231	1	97.351766649379	49.703803836652	16	10	
457000	-918.045233	1	32.671026385684	38.724204934945	18	9	
458000	-923.519814	1	97.322996461048	36.622788431158	25	11	
459000	-922.212569	1	84.318796981403	42.360639389708	20	9	
460000	-923.590722	1	84.851186742754	48.878952480850	20	7	
461000	-917.307187	1	96.106427261946	54.991818141023	19	7	
462000	-927.556346	1	-50.707629836972	38.769658876338	19	9	
463000	-922.075670	1	97.739250416604	36.668862226680	21	13	
464000	-920.382853	1	98.708983542915	35.386515200529	18	12	
465000	-914.706680	1	67.133245709456	34.121585132793	18	11	
466000	-913.992586	1	91.811885284931	49.305692357999	23	10	
467000	-908.050990	1	78.566316483666	36.041495598416	26	8	
468000	-918.111512	1	90.997677299967	45.825660278973	23	7	
469000	-927.681863	1	85.506601504165	23.846069045239	16	6	
470000	-921.531873	1	89.718131889758	27.646647061903	18	8	
471000	-916.734435	1	73.103765437748	21.141159516599	16	7	
472000	-919.953012	1	85.750916767646	19.653275489387	21	8	
473000	-920.113389	1	89.310536444454	17.876240777912	16	9	
474000	-921.017620	1	80.125349338242	20.961232851468	16	10	
475000	-918.836329	1	48.827077678021	29.037671792987	18	9	
476000	-920.774418	1	56.065341585787	25.741426920501	26	7	
477000	-914.012562	1	91.812622611566	25.153664685848	22	10	
478000	-917.754464	1	92.602742525255	28.624736510003	21	9	
479000	-920.359916	1	97.183570387945	29.970544665513	20	7	
480000	-918.202393	1	71.022546424386	20.756662844322	21	9	
481000	-918.806854	1	51.386716575433	30.593644812865	19	8	
482000	-924.127729	1	81.663283370962	27.984358910475	17	11	
483000	-925.899717	1	64.028860212656	34.120090202802	15	12	
484000	-912.126656	1	99.802657065424	36.499463572090	17	11	
485000	-925.228349	1	93.086449032059	32.152666734545	22	8	
486000	-927.723510	1	70.530583712693	43.520405696485	18	9	
487000	-925.496783	1	76.263528860286	43.380512135042	13	10	
488000	-919.336266	1	95.988227977403	38.059693072228	20	13	
489000	-907.890386	1	45.516604509068	38.318362073464	23	14	
490000	-918.656497	1	96.207781908109	40.244747914614	18	9	
491000	-923.825895	1	58.321485826697	43.922281502482	13	9	
492000	-920.205568	1	92.621125866019	48.695489055185	10	11	
493000	-926.910534	1	98.646867099368	32.090650072033	13	13	
494000	-921.602908	1	90.838962221612	33.257741761630	20	9	
495000	-918.274329	1	88.006951278414	39.441782552956	18	12	
496000	-924.308509	1	94.817606879765	26.858272042676	17	12	
497000	-916.410671	1	90.832707316828	30.121298601209	20	11	
498000	-913.659659	1	54.937165433408	27.778556278975	25	11	
499000	-921.227572	1	99.588221273605	30.908420293656	17	7	
500000	-927.673938	1	80.844444475784	27.354419804808	25	6	
501000	-923.710908	1	95.236717677872	33.218998577984	25	6	
502000	-924.307180	1	94.182123532819	33.363369416645	22	9	
503000	-928.100371	1	80.627417867331	35.094659974924	22	13	
504000	-925.527651	1	87.863913334427	66.746809579619	14	8	
505000	-923.429863	1	80.044316137966	69.338110216632	13	10	
506000	-915.402644	1	95.909352597216	55.709281368611	24	10	
507000	-921.873900	1	94.849214399861	46.839045709831	22	9	
508000	-916.977651	1	97.708465056046	46.555565547738	23	13	
509000	-924.672185	1	99.144813556264	48.376461415232	16	7	
510000	-918.286569	1	94.257293283858	41.906129694259	17	10	
511000	-917.396754	1	60.992567541364	45.915741107477	19	9	
512000	-929.691082	1	48.860402549709	57.537268890702	15	9	
513000	-924.261514	1	89.262152899042	34.286070519118	20	8	
514000	-916.896873	1	88.077566554465	41.118283005999	27	11	
515000	-925.675496	1	61.257804092593	54.424954333355	24	9	
516000	-917.993751	1	99.106633005778	55.345888512397	17	9	
517000	-924.106320	1	68.884539852276	69.561693704374	18	8	
518000	-923.210463	1	84.789593469996	79.743951615343	11	12	
519000	-917.388593	1	85.274596952978	63.173053566750	12	10	
520000	-911.562956	1	85.249812965586	67.297381734886	15	11	
521000	-920.957602	1	97.051291332702	55.957007125390	17	11	
522000	-928.555353	1	63.228477701190	61.721226762865	17	10	
523000	-919.111494	1	93.999593395963	71.065436490948	21	9	
524000	-924.028030	1	92.195591280765	59.644153436683	20	13	
525000	-922.424843	1	92.855688388020	69.013849664312	17	8	
526000	-923.569742	1	89.933398211722	65.125453982411	15	8	
527000	-931.888012	1	77.751197176147	73.201352853746	17	10	
528000	-935.523870	1	95.273032809699	96.936896363572	16	8	
529000	-926.383145	1	99.611793192989	80.353140288599	19	8	
530000	-924.487342	1	71.820009066437	86.557061423399	24	7	
531000	-919.501764	1	18.083496332421	61.998689344517	17	8	
532000	-917.705844	1	19.046266930841	64.053146130821	17	12	
533000	-911.942988	1	57.147513891365	74.981071371080	22	11	
534000	-917.897012	1	-8.578578726902	80.526281941227	18	11	
535000	-925.003740	1	95.250055154434	75.725162513200	16	13	
536000	-924.221076	1	90.480267048411	83.788803555636	18	9	
537000	-927.748889	1	99.219864483849	88.623596392495	20	8	
538000	-924.364096	1	66.027537433318	81.514324782424	26	10	
539000	-925.660414	1	53.503322003505	75.768850492200	19	12	
540000	-929.083738	1	97.453591571214	84.995391478235	16	9	
541000	-918.720011	1	77.595536053278	80.675299023710	20	12	
542000	-921.362573	1	51.724573130018	62.716940565608	21	11	
543000	-916.699046	1	92.611621538504	78.044612810806	21	10	
544000	-922.566165	1	96.425420161017	94.085133387608	18	12	
545000	-911.248146	1	90.205944355089	98.616365650781	24	11	
546000	-928.805889	1	95.247909771170	82.883524211143	19	11	
547000	-925.170721	1	66.336621696954	85.751195552980	23	14	
548000	-914.793496	1	74.866109104246	76.196185570808	23	9	
549000	-912.711006	1	95.965407920178	58.817022875977	18	15	
550000	-917.404551	1	97.947491609791	72.630046559924	14	12	
551000	-918.005787	1	77.394887798079	57.873607088869	11	11	
552000	-920.488471	1	47.721893635468	81.910875669657	13	11	
553000	-912.512505	1	78.143639612278	69.944780952996	15	13	
554000	-911.135868	1	89.642358083595	45.044966208987	22	10	
555000	-925.877775	1	89.934849695121	54.514695966004	23	9	
556000	-916.720924	1	98.374311065889	84.600496617545	30	9	
557000	-918.963149	1	87.821731935400	80.428835197375	23	10	
558000	-917.487085	1	96.310204269706	87.278459581981	21	8	
559000	-918.740206	1	92.092136247849	85.787613752449	19	13	
560000	-920.223763	1	84.583046992054	95.316974971098	24	13	
561000	-921.965714	1	96.118603673061	89.730940592372	16	12	
562000	-917.677321	1	73.571768063459	83.312114397816	20	10	
563000	-913.669922	1	79.450537317018	90.598756124639	21	13	
564000	-909.518852	1	98.890337445129	88.635439821700	20	12	
565000	-912.837918	1	72.666447267302	90.175319584781	22	11	
566000	-923.251673	1	91.226540595700	77.505225395108	21	9	
567000	-916.208874	1	88.987435811608	84.977780845982	21	9	
568000	-917.370955	1	90.257487240730	85.236807431233	16	9	
569000	-918.848702	1	97.852471932154	99.724639661117	17	9	
570000	-924.377990	1	91.235163884063	96.477934398010	16	10	
571000	-921.065806	1	86.150903803130	85.343458089656	16	10	
572000	-921.467971	1	96.436850616633	92.767190952038	17	13	
573000	-918.872525	1	83.776658465030	76.694373982433	16	15	
574000	-922.214784	1	48.246089108022	79.140539901102	18	13	
575000	-909.925419	1	80.619264590605	79.208118065688	22	10	
576000	-923.763144	1	98.356837774502	93.023737255027	24	8	
577000	-919.259400	1	87.333710964353	97.704178001574	16	9	
578000	-924.940770	1	95.109818162195	98.379862508680	18	13	
579000	-910.459369	1	93.815773878545	91.280470503409	26	10	
580000	-930.725865	1	97.210580237219	90.069154286014	18	14	
581000	-916.531184	1	99.295268240284	96.707058286291	22	15	
582000	-910.898238	1	92.916961593636	96.235572381993	18	13	
583000	-914.361811	1	71.985670127069	92.971026687206	20	11	
584000	-913.929537	1	94.964336534734	94.514700506691	24	17	
585000	-914.501594	1	82.861000545910	91.960418242205	22	14	
586000	-917.263338	1	82.712362949615	98.506498148833	22	14	
587000	-920.620925	1	72.180205633911	86.377098309706	21	14	
588000	-912.616873	1	97.986675809021	97.462969559466	19	16	
589000	-925.290090	1	98.752751200327	94.433506506741	18	10	
590000	-923.116477	1	90.241329570770	96.134797141309	12	10	
591000	-918.242518	1	89.796524599106	77.330070358732	16	10	
592000	-924.275267	1	86.379964072994	93.911676390356	15	8	
593000	-930.502395	1	93.001356152376	87.930332410563	13	11	
594000	-919.178075	1	91.239826859358	54.385977801108	18	11	
595000	-918.610230	1	64.699031981566	57.932610932047	15	12	
596000	-915.685768	1	78.926199976426	65.327833955479	18	12	
597000	-920.610950	1	96.795880215206	36.848559484965	19	9	
598000	-920.172349	1	64.943616681692	60.641777356839	20	8	
599000	-926.108745	1	58.841070005901	65.319252453399	18	9	
600000	-918.189878	1	92.444144594490	56.244453133610	23	10	
601000	-914.978056	1	98.125422124554	49.938817571234	21	10	
602000	-914.650189	1	77.845078839900	47.710415117984	17	15	
603000	-915.718329	1	92.330719657244	53.689906197493	13	12	
604000	-925.078531	1	89.419630936897	50.811999963961	12	9	
605000	-920.155982	1	93.076477388856	41.224334624466	19	9	
606000	-922.833159	1	73.901985718040	38.022920348278	19	10	
607000	-918.739615	1	80.937588192558	29.439928835676	19	8	
608000	-914.685069	1	90.249414759274	21.984199494199	22	10	
609000	-914.000139	1	93.803727966964	25.734292200141	21	12	
610000	-914.390823	1	88.271819592856	32.702316265198	18	15	
611000	-921.601527	1	99.086024457841	39.216811574686	18	7	
612000	-919.857464	1	82.488140376000	33.746411957745	17	9	
613000	-920.839718	1	75.139962447481	34.075070535657	15	6	
614000	-913.771459	1	67.219523955304	31.877959292286	20	12	
615000	-905.366649	1	89.319192893368	33.647485732552	23	11	
616000	-928.255100	1	58.881520629880	36.467760263370	19	9	
617000	-922.682112	1	96.158500402051	37.113551368074	14	10	
618000	-917.605140	1	96.463403243801	27.321013332965	14	14	
619000	-924.391023	1	75.947928666815	35.565138605945	14	13	
620000	-928.672772	1	93.232027899344	26.753108857019	9	14	
621000	-928.364553	1	98.669674492744	45.288973836750	13	16	
622000	-927.068033	1	68.823916344703	31.441011437709	14	19	
623000	-930.965289	1	89.452514070521	50.330250443994	13	16	
624000	-927.118286	1	96.128334776817	53.592307933044	18	14	
625000	-926.987311	1	94.679193818484	57.501501227027	22	13	
626000	-932.243924	1	97.416913474307	84.866162859724	24	10	
627000	-927.485156	1	85.705322073115	99.225815052390	23	7	
628000	-927.285613	1	96.374471669026	79.247667476084	19	9	
629000	-928.378778	1	70.419063663204	82.205043598738	18	9	
630000	-921.689418	1	97.652790430286	70.720122329180	20	7	
631000	-927.702025	1	95.447232941389	59.821954525152	17	7	
632000	-934.768568	1	72.187388149735	70.880897235962	18	11	
633000	-935.601251	1	97.926312774841	60.518901607973	18	11	
634000	-944.719604	1	50.517532963634	72.965002135076	19	10	
635000	-936.249071	1	98.700270797145	64.475670373093	16	9	
636000	-929.557198	1	95.638526847834	67.584569647020	18	10	
637000	-937.278707	1	93.452754387999	80.500232410808	17	8	
638000	-927.165943	1	94.160555878997	84.612896914122	16	9	
639000	-925.449023	1	73.531163562498	81.616125407455	16	7	
640000	-923.516840	1	86.392050004551	99.501458904805	16	14	
641000	-915.234551	1	84.788848278271	80.684830590344	19	10	
642000	-915.192968	1	88.166749077659	81.131759977256	20	10	
643000	-907.357167	1	87.357914377532	76.155482500979	25	11	
644000	-904.451139	1	97.671649423773	68.309868554118	25	13	
645000	-913.512060	1	95.948614839802	74.070036846000	20	10	
646000	-921.657754	1	95.498338286189	71.235313490045	18	12	
647000	-912.579154	1	97.555261016903	55.970761055052	20	12	
648000	-923.611279	1	42.804985862591	59.911226053356	21	11	
649000	-928.723845	1	83.640453755138	95.540262168329	16	16	
650000	-921.905504	1	93.089251744212	97.258240440582	17	14	
651000	-932.176770	1	42.005996813220	98.077884821255	15	11	
652000	-930.923095	1	61.927799866810	88.136622181524	16	12	
653000	-929.122995	1	74.028311541404	86.168151959250	19	10	
654000	-923.044174	1	97.787792527883	91.373121820004	22	11	
655000	-914.318053	1	77.787904075203	72.915768278858	22	14	
656000	-928.517724	1	97.207115792332	87.512240439589	18	10	
657000	-929.411346	1	73.165763310557	86.746627849751	18	10	
658000	-918.558367	1	86.528763194098	90.240421338870	18	11	
659000	-922.223139	1	88.842059277536	80.361732403363	17	9	
660000	-913.885563	1	33.686065302079	75.117665659456	21	10	
661000	-904.008799	1	82.122681645714	79.558042381941	22	11	
662000	-912.307148	1	13.580345470375	90.233937310631	24	8	
663000	-914.417963	1	93.885346787886	72.031182598491	20	10	
664000	-915.947969	1	94.447763366967	81.345011724829	17	10	
665000	-919.142373	1	87.781561736393	82.026758220945	21	10	
666000	-922.019533	1	94.453974514631	71.876117264913	24	10	
667000	-918.251288	1	95.672312682617	78.103742999577	16	11	
668000	-923.139056	1	85.397350835805	94.505922209861	17	5	
669000	-936.562486	1	83.714549001441	81.174131880014	20	7	
670000	-925.593193	1	85.594992593191	77.766727117915	22	7	
671000	-927.743745	1	51.696646780615	69.027529972887	18	7	
672000	-917.139990	1	82.769804627195	62.444259469331	17	8	
673000	-920.231065	1	96.888338418344	65.344172573090	19	8	
674000	-918.902656	1	49.698854343088	65.083242015716	19	11	
675000	-917.213328	1	84.391712391900	58.728075149834	18	12	
676000	-913.618413	1	92.824926637130	49.825553003614	20	11	
677000	-913.803712	1	89.353535294378	46.515720900744	20	13	
678000	-912.228653	1	68.527616929475	52.834822964835	19	13	
679000	-916.418902	1	95.988565914382	50.425567004712	17	13	
680000	-920.276506	1	85.975282606464	48.510211524179	20	11	
681000	-915.934234	1	89.906346603759	52.958894850939	18	11	
682000	-926.615571	1	99.209197204383	72.721963633960	16	10	
683000	-927.835757	1	94.493181320546	59.182071074062	15	9	
684000	-927.654327	1	45.627494510814	62.869368567241	19	9	
685000	-919.868633	1	91.692288098847	61.243531692445	18	13	
686000	-924.080395	1	84.778991317940	70.241185830631	19	11	
687000	-933.258845	1	77.319043048370	78.170100804573	17	11	
688000	-928.186107	1	73.412880383351	74.621770768851	16	6	
689000	-917.912604	1	85.886778378246	49.847883996573	22	10	
690000	-931.568281	1	73.804057246366	63.987206984099	20	8	
691000	-933.004466	1	73.652928186559	74.404600218927	18	9	
692000	-924.144945	1	85.795450392215	73.353371260784	19	7	
693000	-925.172333	1	28.552328844858	79.863201901279	14	8	
694000	-914.948796	1	95.701728124699	65.405736578707	16	10	
695000	-919.816599	1	81.358897081211	63.519251206697	23	10	
696000	-925.295649	1	95.674518678782	64.829963171972	25	12	
697000	-910.398962	1	98.531038263717	58.257277727919	19	15	
698000	-921.954789	1	98.405670856997	62.665679914407	21	11	
699000	-924.341564	1	28.268681250335	57.626160502393	18	9	
700000	-926.045720	1	74.927231792540	64.711155270884	16	10	
701000	-914.202316	1	96.188822185868	41.598029451781	18	13	
702000	-913.814355	1	82.842966548763	60.060835322216	19	12	
703000	-926.178664	1	95.702479420921	53.476208873610	20	14	
704000	-927.730592	1	87.530855135251	57.807831032855	16	11	
705000	-920.303214	1	94.608376783648	70.763618274960	18	12	
706000	-927.221970	1	94.060172069557	85.676721820277	21	7	
707000	-924.549295	1	71.498641363851	79.269990856708	23	9	
708000	-915.122056	1	78.153231314343	62.473604723181	20	17	
709000	-919.516795	1	53.099715833095	76.785454199931	18	12	
710000	-920.270110	1	29.129478180312	84.615961902548	20	8	
711000	-927.837947	1	58.414128747978	94.101715934892	18	10	
712000	-917.495166	1	90.246559552916	96.204388284503	17	8	
713000	-909.414218	1	93.072725406774	84.087091834303	16	10	
714000	-914.323841	1	98.057015537579	78.427888533490	18	8	
715000	-923.835469	1	25.933896846563	78.093358848200	20	6	
716000	-913.368830	1	99.244127049553	73.769179991313	18	6	
717000	-936.012693	1	86.458541501490	89.916112057925	15	10	
718000	-936.513435	1	57.523030392300	69.114045324136	16	8	
719000	-926.713170	1	80.870769706538	90.103210483352	19	9	
720000	-922.933988	1	77.036669273500	64.244126043064	16	7	
721000	-929.506344	1	92.533587960380	61.300253519945	18	5	
722000	-916.229828	1	99.656036002680	50.068954594696	18	9	
723000	-918.471006	1	81.146635295564	72.004688792757	14	7	
724000	-925.331334	1	98.510134251849	64.013888691160	15	7	
725000	-919.319788	1	90.387806440648	71.233019090520	18	12	
726000	-922.965898	1	91.659958839421	63.509181579341	19	9	
727000	-928.491538	1	77.808105255198	85.545675597314	14	5	
728000	-926.625129	1	94.722547042458	69.296128880211	13	5	
729000	-935.777088	1	99.008435968447	67.517067789428	15	10	
730000	-932.960988	1	93.574899790426	75.347597781968	14	11	
731000	-934.065620	1	91.011501286810	60.468254572879	16	11	
732000	-926.343010	1	95.362242661751	58.907184136378	19	11	
733000	-925.554495	1	92.655684484744	43.768483465018	18	8	
734000	-908.563021	1	78.199908421217	37.542888464033	27	12	
735000	-910.824403	1	73.712907786487	50.625537026209	23	11	
736000	-915.246652	1	30.861343934224	57.159817862492	19	11	
737000	-922.831590	1	93.069483435738	69.919269294131	17	7	
738000	-923.430417	1	95.626872221497	41.195074678497	14	12	
739000	-928.298149	1	90.352092501166	53.240239680318	9	13	
740000	-921.592945	1	81.787985506290	52.005367694540	9	13	
741000	-926.457707	1	58.662867207720	63.067842129571	15	10	
742000	-921.076159	1	95.759685190337	55.012934264960	16	9	
743000	-914.901847	1	81.881516538943	67.641134994805	17	6	
744000	-911.526703	1	92.097203447860	78.186206581325	17	10	
745000	-906.847739	1	69.949783048734	59.464928086239	20	11	
746000	-917.300774	1	97.387399620085	46.012103353297	16	10	
747000	-915.544935	1	77.708593766398	57.835346612213	18	6	
748000	-919.766043	1	68.191174960277	73.945736404199	17	8	
749000	-916.284331	1	85.842421216655	50.458726712865	17	8	
750000	-904.940503	1	91.785749322397	55.483366549767	15	12	
751000	-907.317886	1	93.456256586597	56.090955570426	19	13	
752000	-917.498383	1	89.959054057513	74.476802069019	16	11	
753000	-921.564249	1	89.872384742266	56.861098241252	14	12	
754000	-907.744888	1	99.552932138300	48.419239666948	22	11	
755000	-916.686285	1	92.196001695313	47.773078585816	26	10	
756000	-905.575345	1	99.352898445603	53.710044336332	23	13	
757000	-913.226130	1	89.809539780526	45.963735212744	17	16	
758000	-906.412315	1	94.849550409163	34.346567861995	18	11	
759000	-907.458748	1	95.759810955844	38.278010118111	21	10	
760000	-912.054014	1	94.637240797951	50.531211604574	20	8	
761000	-910.466824	1	72.318053067404	57.775660641551	19	9	
762000	-917.005260	1	97.761712102980	64.728910114724	17	12	
763000	-923.933733	1	84.410940916357	78.898564482793	20	8	
764000	-917.651487	1	97.279451229346	58.002122469317	21	13	
765000	-911.800065	1	94.457985243647	52.943177716347	24	8	
766000	-924.189524	1	30.763800585243	32.736727228334	26	6	
767000	-915.681235	1	87.673470837551	38.594684640561	24	9	
768000	-916.577643	1	99.914422398624	31.599115542236	27	7	
769000	-917.149945	1	80.183767193039	29.644692596004	33	6	
770000	-919.027283	1	88.406991060819	45.752637051676	31	7	
771000	-930.443764	1	21.759223197013	35.705158539713	22	9	
772000	-922.603383	1	95.577003276710	52.345395992783	21	4	
773000	-932.200843	1	99.461571443199	47.445968656212	21	4	
774000	-927.558601	1	98.344228970454	46.181931801827	20	13	
775000	-928.537262	1	96.532405116322	58.947427250515	17	9	
776000	-929.511104	1	82.421888769971	53.021808691937	18	9	
777000	-924.538492	1	96.405336374074	37.540734479614	16	9	
778000	-925.309254	1	88.051071823221	37.347614364084	19	7	
779000	-930.185798	1	96.213502395982	28.741504530597	16	6	
780000	-936.797887	1	85.545187172145	39.629207211545	11	6	
781000	-933.827962	1	88.072112159985	45.258292265319	10	6	
782000	-930.313052	1	82.807072386361	39.255394022138	13	5	
783000	-927.218827	1	88.721119732412	26.260522688265	15	9	
784000	-931.937751	1	94.071982637043	38.107364170861	13	6	
785000	-926.359942	1	96.767715170346	47.925579525910	14	6	
786000	-926.709003	1	88.297401933358	49.947075769560	16	9	
787000	-922.572103	1	93.607538372640	34.835541463157	14	8	
788000	-922.406608	1	94.759528527708	26.301406491691	14	9	
789000	-926.611261	1	80.976053445820	31.362945919798	14	8	
790000	-923.005446	1	73.386256185351	32.276988979886	14	9	
791000	-920.841985	1	96.283567492453	35.202671789478	10	8	
792000	-922.950549	1	98.715231494328	26.888758072251	17	6	
793000	-922.623255	1	54.831754320906	24.057078667357	19	13	
794000	-924.883507	1	88.162342119763	20.052719241251	17	11	
795000	-915.809305	1	98.087056708726	20.569296975129	21	14	
796000	-917.493884	1	86.036476042326	19.389294168889	20	11	
797000	-917.016216	1	95.365759254973	33.694626345344	19	9	
798000	-919.525741	1	84.730138490674	19.397044505919	17	7	
799000	-923.532736	1	40.513898701953	31.761136998572	21	6	
800000	-923.000303	1	76.722502259236	22.090211719173	26	7	
801000	-924.128585	1	98.506633693365	25.300811686556	19	8	
802000	-923.528040	1	84.045059669209	28.670129474703	22	11	
803000	-932.180171	1	96.755084376616	38.477583329237	11	7	
804000	-924.622240	1	68.161263017116	39.389282928658	12	11	
805000	-915.224897	1	41.789019572864	34.520285439971	11	14	
806000	-922.653420	1	76.844071118278	39.489748803717	10	12	
807000	-926.983041	1	92.580286402859	46.048635820458	8	10	
808000	-927.797430	1	44.344350344589	48.167182378062	11	8	
809000	-925.076829	1	32.125373691422	46.362970136956	12	9	
810000	-920.736314	1	98.193800213300	42.512785665294	15	9	
811000	-919.380056	1	93.152367917458	33.907806278099	17	10	
812000	-924.335850	1	53.443352086009	51.185811514264	17	12	
813000	-918.280091	1	73.576381512831	63.509967543522	19	8	
814000	-929.391184	1	91.355057220204	72.604253959230	15	6	
815000	-920.295455	1	91.942577505425	57.687595159961	20	10	
816000	-920.931560	1	99.445663566170	45.223124615785	23	6	
817000	-919.999716	1	98.226328430301	27.051051546731	18	9	
818000	-926.649189	1	79.225824285394	53.734961542059	18	10	
819000	-918.188796	1	99.211400517184	56.168664864941	23	9	
820000	-920.244889	1	82.321572527005	61.491883939451	22	8	
821000	-919.291961	1	61.241323161315	49.811290400811	22	9	
822000	-906.507477	1	73.346358065623	51.583882362568	27	15	
823000	-918.792835	1	72.762376341661	75.440234884087	24	10	
824000	-911.337868	1	78.200486668256	57.170153010449	22	10	
825000	-897.371532	1	81.469492773422	58.261628006711	28	8	
826000	-912.124234	1	48.982491424874	64.235706595219	28	10	
827000	-917.204737	1	77.595204520051	63.466591417793	24	11	
828000	-916.854298	1	58.008987921493	78.402203304222	19	12	
829000	-919.679906	1	64.885993514029	89.496382539177	19	7	
830000	-912.968335	1	84.259182966132	79.441465086804	20	11	
831000	-912.881718	1	95.192291607062	67.378909428019	20	12	
832000	-922.834567	1	73.136738152011	70.327510214165	16	10	
833000	-921.822911	1	76.240138111616	76.451021230907	16	8	
834000	-916.855819	1	92.281145111530	79.540709568409	17	12	
835000	-920.348548	1	94.926801672221	99.850998116187	17	6	
836000	-916.650555	1	99.572598528662	93.594897129647	19	8	
837000	-918.203207	1	89.844660957677	73.823331073550	16	9	
838000	-908.792151	1	97.708750148350	88.726973909581	16	12	
839000	-908.823430	1	99.461353550414	93.342251329007	16	15	
840000	-910.240120	1	76.085572922431	76.832285826117	17	14	
841000	-913.700227	1	73.147069785587	85.062432286666	20	11	
842000	-911.700308	1	86.972463670772	85.209088484277	19	16	
843000	-916.249526	1	77.769401430882	99.608816729610	21	14	
844000	-921.945417	1	78.485727998404	91.100051332457	23	9	
845000	-916.908609	1	99.990060339607	67.761707353735	20	15	
846000	-919.095807	1	89.813540490307	88.541424123330	17	11	
847000	-915.153385	1	94.152310303154	92.966324680622	14	10	
848000	-928.324040	1	89.287609637445	86.764022811142	17	10	
849000	-924.504468	1	96.976215060931	91.719783449495	21	12	
850000	-920.586355	1	78.601486288702	81.293398795973	25	10	
851000	-924.326924	1	88.547772979161	76.548947089321	23	9	
852000	-925.431190	1	98.210212515293	72.203001221560	16	9	
853000	-916.592390	1	92.513143666126	74.110411631519	25	8	
854000	-918.354119	1	92.415101315681	99.816557437559	18	9	
855000	-924.648474	1	94.527540316343	95.754490802175	18	7	
856000	-930.890985	1	48.218228905939	67.560788433244	17	10	
857000	-931.204780	1	58.324265791931	79.181221764553	19	5	
858000	-931.274154	1	89.267347979094	72.286488905751	15	8	
859000	-921.998224	1	54.544692336715	77.362899810630	16	8	
860000	-923.201875	1	95.481438655268	74.706813466303	24	10	
861000	-926.372696	1	91.455013390865	76.585530310267	24	8	
862000	-921.560685	1	97.141139649463	52.279272660739	26	10	
863000	-930.655019	1	86.425963136431	73.585679020491	23	7	
864000	-926.781950	1	84.450968046256	86.680934999073	22	5	
865000	-919.726274	1	58.249865046915	73.098308499170	22	8	
866000	-926.577455	1	94.186896522579	87.264638814752	19	6	
867000	-923.746158	1	95.146933538628	86.402000022787	19	8	
868000	-921.006242	1	92.966150709845	84.392274385062	17	10	
869000	-916.191112	1	96.108326596485	75.377622276288	19	10	
870000	-914.962947	1	97.986099340240	70.303452134542	23	7	
871000	-919.701786	1	86.349974294212	73.858987349194	22	6	
872000	-914.280327	1	58.731258039269	56.242133709437	23	7	
873000	-922.171976	1	98.689007092734	71.694679714761	22	6	
874000	-918.183519	1	98.427447437612	67.156163225544	26	5	
875000	-926.734811	1	95.225502266870	90.778448151152	21	7	
876000	-920.259323	1	86.589778597436	58.455317999782	18	11	
877000	-927.720736	1	90.337196421373	53.286444949706	18	8	
878000	-933.414721	1	99.600503027457	41.380089001701	16	6	
879000	-927.707703	1	93.971073956020	35.631765476892	18	8	
880000	-923.997083	1	63.192101405041	32.194894919771	16	8	
881000	-930.305226	1	77.460794130429	32.792569018832	13	5	
882000	-926.962779	1	86.029225916397	31.137262004633	17	7	
883000	-917.230222	1	87.125431175473	32.256173170452	19	7	
884000	-930.587544	1	91.121646119137	44.865501435767	15	4	
885000	-925.761736	1	92.026798356710	35.749102520410	22	7	
886000	-915.871658	1	86.027123802466	25.061620557452	23	9	
887000	-919.860051	1	45.002716554946	43.180008157534	22	9	
888000	-915.175832	1	90.789055600874	56.647875530926	24	10	
889000	-917.587164	1	93.797570735702	59.402053074179	25	6	
890000	-918.037438	1	46.319276624437	72.151647922886	23	8	
891000	-912.835100	1	98.363529456121	69.117958628633	18	6	
892000	-910.529186	1	76.824754639899	68.881758316151	18	9	
893000	-914.617316	1	91.198567742758	79.438302139346	23	9	
894000	-913.367727	1	61.539968581167	74.981632298527	28	7	
895000	-914.206085	1	68.439657477707	75.965719033501	28	12	
896000	-916.792367	1	65.713636484206	92.587288565955	31	10	
897000	-904.992968	1	63.921651902036	82.570849501289	27	12	
898000	-912.230668	1	96.387461373037	96.564555477997	27	13	
899000	-915.400668	1	86.562152236826	78.041418231611	19	12	
900000	-921.293456	1	91.999875880650	78.598237984149	14	15	
901000	-919.528579	1	72.284744873450	71.560113516611	18	11	
902000	-919.921731	1	91.714703249589	83.257448121393	18	10	
903000	-908.864886	1	78.924874403323	62.879010614982	21	13	
904000	-924.215179	1	-44.757465829123	93.066349545780	20	14	
905000	-921.642779	1	96.957179397818	88.133456083504	18	16	
906000	-917.008766	1	83.362516109933	75.863896253015	16	10	
907000	-927.064056	1	99.072725833721	87.429650271963	14	8	
908000	-925.702359	1	98.930092588632	74.853870918813	12	9	
909000	-928.387615	1	97.877472812812	92.697859691820	13	10	
910000	-925.293678	1	98.713829235150	96.504856871009	17	8	
911000	-926.494266	1	71.303042654231	93.156819124854	15	9	
912000	-921.274016	1	89.973609791595	62.455473783827	21	13	
913000	-920.195732	1	90.015130737448	61.922921848340	22	9	
914000	-923.395559	1	89.837808057591	54.333210699752	27	6	
915000	-924.884224	1	99.302857412403	63.676191321182	21	7	
916000	-921.560492	1	78.839343730003	57.213428157925	13	11	
917000	-909.372761	1	89.214352918058	37.104670440718	17	10	
918000	-907.997901	1	62.561621897436	42.635828315392	19	10	
919000	-918.177959	1	96.359113044953	46.529205885744	15	11	
920000	-912.478715	1	81.962650488251	43.877894721055	18	10	
921000	-917.780257	1	99.716659618713	46.653462718255	16	9	
922000	-930.173292	1	29.380761201979	56.653043368154	15	9	
923000	-923.805585	1	67.620915381702	39.185343748595	15	7	
924000	-929.820990	1	99.122797544069	41.861996948745	18	7	
925000	-918.946759	1	92.897524023868	39.795741708754	21	10	
926000	-922.424109	1	72.938369613187	54.363960641507	23	9	
927000	-917.110936	1	61.814437084247	41.047435475579	18	8	
928000	-919.835370	1	56.493302664439	41.000173786778	23	10	
929000	-919.058167	1	84.953508904801	52.461908162423	23	10	
930000	-914.062644	1	99.883890474298	48.260016281042	26	8	
931000	-918.636745	1	89.869027970353	59.197362623807	22	7	
932000	-920.042317	1	78.671702435554	72.055295329916	21	8	
933000	-913.752067	1	80.895907874908	37.152933178183	20	13	
934000	-928.092132	1	84.081544216498	67.248974806502	19	12	
935000	-914.345687	1	99.771556932767	56.091999616445	18	8	
936000	-921.101892	1	77.726546061250	67.890732220091	22	9	
937000	-926.492516	1	73.037589678656	73.250377752682	20	10	
938000	-921.398386	1	97.482815088639	76.059458885409	18	9	
939000	-928.811851	1	78.997154590902	95.132921134282	16	10	
940000	-919.777308	1	58.186222650614	65.419563284415	16	12	
941000	-918.200551	1	94.927990242461	55.660032660269	17	13	
942000	-919.060773	1	69.112745543697	72.924561178463	20	14	
943000	-924.219321	1	91.109315006190	73.640776481612	19	13	
944000	-916.000323	1	92.962495467776	69.450792402864	17	13	
945000	-929.256425	1	85.935063645371	49.728498710335	14	11	
946000	-921.337580	1	80.820701120517	55.370393318827	14	12	
947000	-920.792894	1	61.118643134489	48.529086852723	16	10	
948000	-915.554333	1	93.868570428000	50.783937177259	22	9	
949000	-918.236033	1	72.836532955279	47.778301998620	24	7	
950000	-921.956671	1	99.334661523379	28.788067570336	23	11	
951000	-919.848778	1	99.660014838860	33.739392448483	19	14	
952000	-912.304383	1	93.103904756969	28.495187104869	20	16	
953000	-916.323296	1	70.630436627331	37.864160393332	20	12	
954000	-913.452835	1	97.141143839058	32.019678817289	19	11	
955000	-929.600843	1	99.271085429217	27.502200533891	21	10	
956000	-921.463359	1	60.807481680787	27.809149643076	25	11	
957000	-922.990093	1	99.404987867482	32.588904259941	16	13	
958000	-921.278768	1	52.319275367021	46.094304514689	18	11	
959000	-917.902357	1	93.961722358710	43.303248242113	19	10	
960000	-913.265291	1	96.662003856220	37.052076815392	19	9	
961000	-913.016776	1	88.492503965050	43.625837494049	23	9	
962000	-912.701879	1	97.087134271760	36.787504030808	18	10	
963000	-924.362047	1	94.591354823104	41.890601662498	17	9	
964000	-919.404509	1	98.844792941171	46.759902692354	17	13	
965000	-912.675262	1	93.423714010986	42.132663206670	18	11	
966000	-928.422562	1	97.881131739407	54.374224946858	19	10	
967000	-927.882865	1	96.704121181543	57.214424324864	16	8	
968000	-927.640162	1	87.536046052610	66.057765141994	18	10	
969000	-931.810819	1	92.715334284507	72.435388867237	25	8	
970000	-920.184520	1	92.686221617439	58.661697860611	24	7	
971000	-925.813225	1	77.499174942892	48.147680039203	27	7	
972000	-934.398139	1	72.979884334139	48.231994233004	28	7	
973000	-929.410938	1	93.809951600898	45.424123401031	24	6	
974000	-928.130449	1	94.076024385516	48.941669661278	23	7	
975000	-918.688901	1	76.990810062178	58.549647670352	20	8	
976000	-926.194567	1	50.171183854203	78.239437209264	20	7	
977000	-916.928922	1	93.384959374227	65.195124308837	20	10	
978000	-925.645104	1	96.985983389965	71.079729354021	19	9	
979000	-912.638264	1	93.294083282782	54.224093958840	16	15	
980000	-915.747031	1	99.119310484546	48.709699947248	11	12	
981000	-912.638502	1	48.268074483597	62.112279342960	16	9	
982000	-921.786951	1	85.417611390267	59.401229420574	15	9	
983000	-922.043767	1	60.634710073192	59.323204543948	19	7	
984000	-919.953113	1	71.851620365631	58.913811500408	15	8	
985000	-917.030928	1	93.633177931909	69.060666481244	17	10	
986000	-923.720996	1	90.779883813200	49.685650867026	16	9	
987000	-918.873299	1	32.659447733051	61.298352505342	13	9	
988000	-920.798473	1	83.025529731000	68.062474924458	15	11	
989000	-915.135130	1	78.193957630182	57.125867957720	11	18	
990000	-925.937467	1	92.728890889261	46.924159046699	10	12	
991000	-929.170333	1	37.943891458214	40.465193599137	14	11	
992000	-922.482158	1	92.599762149971	71.789648729256	12	15	
993000	-913.546641	1	60.311511442809	62.523114269215	21	8	
994000	-921.731473	1	88.718544477130	78.399620951272	19	7	
995000	-914.871857	1	80.850744882466	54.688437728675	18	11	
996000	-918.779438	1	95.022276622689	41.029228932893	22	10	
997000	-912.063176	1	98.087196305654	33.936046496036	22	11	
998000	-924.902738	1	79.394933468819	35.346243102038	22	10	
999000	-918.083384	1	92.556743216264	35.972109988948	17	13	
1000000	-923.338896	1	91.241640393014	44.626455838881	18	8	
1001000	-916.527635	1	68.587759093548	45.607172395864	22	6	
1002000	-907.652734	1	81.272730196210	42.340574142315	22	7	
1003000	-915.818812	1	77.281403669250	68.151974072797	22	6	
1004000	-916.489614	1	59.228536620761	60.202723049058	20	11	
1005000	-915.878556	1	87.411433803815	58.456561969858	18	14	
1006000	-912.471772	1	93.053717426458	56.558404122240	20	7	
1007000	-905.550648	1	98.345994443041	44.418493754776	20	14	
1008000	-924.072342	1	94.373104559834	52.894297474434	22	8	
1009000	-920.629817	1	96.819808192539	49.354667640054	21	10	
1010000	-916.740913	1	89.236970948913	57.241479896524	25	15	
