# Supplementary material for: Reply to: ‘Reconstructed evolutionary patterns from crocodile-line archosaurs demonstrate the impact of failure to log-transform body size data’
Source: Commun Biol. 2022 Feb 25;5:170. doi: 10.1038/s42003-022-03072-x (PMC8881626; doi:10.1038/s42003-022-03072-x)
Supplement: Supplementary file 4 — Supplementary Data 2 [file 42003_2022_3072_MOESM4_ESM.zip › simulations/log_files/VarRates/simulated_data_5.txt.Log.txt]

Options:
Model:                           Independent Contrasts
Tree File Name:                  tree_simlation_5.nex
Data File Name:                  simulated_data_5.txt
Log File Name:                   simulated_data_5.txt.Log.txt
Save Initial Trees:              False
Save Trees:                      True
Summary:                         False
Seed:                            1584975729
Precision:                       64 bits
Cores:                           1
Analysis Type:                   MCMC
Sample Period:                   1000
Iterations:                      1010000
Burn in:                         10000
MCMC ML Start:                   False
Schedule File:                   simulated_data_5.txt.Schedule.txt
Rate Dev:                        AutoTune
No of Rates:                     2
Test for trait correlation:      True
Kappa:                           Not in use
Delta:                           Not in use
Lambda:                          Not in use
OU:                              Not in use
Min Trans Taxa No:               10
RJ Local Kappa:                  False
RJ Local Lambda:                 False
RJ Local Delta:                  False
RJ Local OU:                     False
Using VarRates:                  True
Restrictions:
    Alpha-1                      None
    Sigma-1                      None
Prior Information:
    Priors
        Alpha-1 - uniform -100.00 100.00 
        Sigma-1 - uniform 0.00 100.00 
        VRBL - sgamma 1.10 1.00 
        VRNode - sgamma 1.10 1.00 
Tree Information
     Trees:                      1
     Taxa:                       200
     Sites:                      1
Iteration	Lh	Tree No	Alpha 1	Sigma^2 1	No RJ Local Branch	No RJ Local Node	
11000	-989.387169	1	91.589580153209	26.245478100030	18	13	
12000	-983.955202	1	86.358747570352	28.478617336979	18	11	
13000	-979.329063	1	87.662757777904	32.913368823386	16	11	
14000	-979.186604	1	89.006406004368	34.162581069818	16	15	
15000	-985.813235	1	70.781237102196	34.554676760037	18	16	
16000	-979.189033	1	92.069545774530	36.973389920339	19	12	
17000	-982.667223	1	88.470711120206	67.575507561408	13	8	
18000	-974.474891	1	91.031165148775	48.707700290294	20	7	
19000	-974.737064	1	99.175286802469	41.224137646329	23	8	
20000	-977.307812	1	87.484636966384	33.317605962425	19	10	
21000	-988.181266	1	96.262056313234	42.959513995504	14	8	
22000	-989.919927	1	96.771355151093	66.988781359564	17	12	
23000	-987.640328	1	99.902941676879	53.274878935059	15	9	
24000	-982.659286	1	89.751128930896	83.021459036926	15	9	
25000	-979.285711	1	96.092030381011	80.128060708106	18	11	
26000	-979.308349	1	88.456953037876	93.699454872195	18	10	
27000	-974.414212	1	98.488646590717	91.955336931624	17	12	
28000	-980.094572	1	98.710825019315	80.698577681863	11	11	
29000	-982.921449	1	85.076148727339	65.812612503285	15	11	
30000	-980.510590	1	99.421564171158	86.246885864354	11	11	
31000	-982.079260	1	99.897373575330	87.240718239406	11	12	
32000	-980.253114	1	86.006220853030	80.419744560484	13	11	
33000	-991.543317	1	79.779363801908	99.242475744244	14	12	
34000	-993.582499	1	92.928053291770	83.949227359951	17	12	
35000	-984.928516	1	99.520639742591	89.489853706822	20	9	
36000	-988.933866	1	93.626999024205	85.859307007326	21	9	
37000	-984.434438	1	98.467051493229	95.412555280084	14	10	
38000	-985.227549	1	96.435920681010	71.828516398060	16	6	
39000	-981.038565	1	90.532930056241	90.005834459689	14	6	
40000	-980.685072	1	97.331217665668	95.168175455082	13	6	
41000	-977.544312	1	94.344578963654	92.329980507228	12	7	
42000	-975.060917	1	81.737896668775	65.233297680855	14	7	
43000	-980.642336	1	91.617766995127	65.625128219466	12	7	
44000	-980.328594	1	95.391558394948	58.550721022286	14	8	
45000	-972.508093	1	91.255028744164	95.541468428314	13	10	
46000	-974.994482	1	91.590863485050	81.734079971302	13	11	
47000	-986.410768	1	96.551587647386	91.657475751420	10	11	
48000	-994.341606	1	93.214862864762	98.902644532788	11	9	
49000	-978.539073	1	99.169287044861	75.254961047398	16	13	
50000	-979.245619	1	94.023949719088	92.420200694205	20	14	
51000	-976.768146	1	91.004085893533	90.755946241638	23	10	
52000	-972.538942	1	77.152547915980	82.814475798823	21	10	
53000	-971.426824	1	95.408165559764	77.740759022082	16	10	
54000	-974.895831	1	87.305044379328	75.945010379249	19	14	
55000	-986.009171	1	98.045110531442	68.954680940474	24	8	
56000	-990.460201	1	72.286505865337	70.728720746781	27	8	
57000	-983.620524	1	98.613792967614	77.165290429995	26	14	
58000	-986.687179	1	85.397250909311	84.558840387618	20	12	
59000	-974.497199	1	99.268823255068	73.279730737469	18	8	
60000	-974.061354	1	72.893467309727	83.955933629952	15	9	
61000	-975.093647	1	99.968792919945	80.102142280925	17	7	
62000	-981.813308	1	83.252216801547	66.920799022739	16	7	
63000	-984.642420	1	77.350203174259	85.947833882068	18	7	
64000	-980.401401	1	94.487145500635	84.631629204194	23	7	
65000	-971.414937	1	97.841055568924	66.918744730893	20	8	
66000	-978.348912	1	83.942413563205	76.028923389656	17	8	
67000	-974.661543	1	98.175423628344	62.733484625448	15	10	
68000	-994.044902	1	97.475531167143	73.768577419087	14	11	
69000	-986.465182	1	92.651964174006	87.028596878997	13	12	
70000	-979.404785	1	83.482645284881	86.458244390257	15	12	
71000	-982.337079	1	96.574606484075	89.674715542437	19	12	
72000	-986.448375	1	87.983146082649	91.426336904816	18	12	
73000	-977.002415	1	94.321296848548	84.774123522520	23	13	
74000	-984.728528	1	92.646021851156	93.104462137501	20	10	
75000	-979.446565	1	89.248580924789	93.536477947348	15	10	
76000	-978.277479	1	87.543260914278	85.854830676595	13	12	
77000	-977.850068	1	99.731138432984	69.233998337812	18	9	
78000	-981.511669	1	93.274950838233	79.070414324778	18	10	
79000	-979.647212	1	95.305379203802	76.412492981486	22	7	
80000	-983.153646	1	88.344151594182	89.459096066699	24	8	
81000	-973.234916	1	80.303031704043	65.032404031886	21	10	
82000	-972.018809	1	96.951227845598	93.448654009546	25	9	
83000	-968.414738	1	97.849637656473	99.481262784075	23	12	
84000	-989.672555	1	85.961453522382	96.359966707941	20	11	
85000	-985.962119	1	97.038461630249	83.130021626526	17	10	
86000	-987.498419	1	99.637836611061	56.283473548104	22	9	
87000	-985.810233	1	93.559804484486	86.968804094334	27	9	
88000	-975.670404	1	96.027173578874	53.778022878962	24	10	
89000	-973.173614	1	92.784777803799	73.751325525529	24	9	
90000	-977.095410	1	89.175624296557	48.370217272088	21	9	
91000	-971.912772	1	93.776057655848	62.362504667242	24	12	
92000	-974.082574	1	93.373614727208	51.925613737919	28	10	
93000	-979.840237	1	93.988970333278	74.661120934659	21	10	
94000	-971.253624	1	79.337519370628	56.290332571153	17	14	
95000	-966.964811	1	95.829862578390	72.588634945240	17	13	
96000	-971.619149	1	77.649939787564	55.536430130149	16	11	
97000	-976.622431	1	98.832506823565	76.758462662973	12	10	
98000	-970.074380	1	87.872960899587	87.485519064996	16	9	
99000	-970.674983	1	93.490407103553	96.741450841775	15	7	
100000	-981.454505	1	88.668097381671	94.102228559159	22	9	
101000	-974.434760	1	96.373387459795	64.441891262593	22	11	
102000	-975.157165	1	93.069265538312	81.832578035628	20	9	
103000	-977.172099	1	99.065195525696	71.505958879712	19	11	
104000	-977.516545	1	95.072255336758	56.035891263002	15	8	
105000	-984.946752	1	92.020516470118	79.117843385930	16	7	
106000	-974.124395	1	97.895952234263	66.128610867457	22	10	
107000	-974.368477	1	92.064934716180	85.263841727466	20	8	
108000	-979.648889	1	84.929564877561	89.776762030602	22	8	
109000	-975.169512	1	96.139819486647	98.115896417479	26	6	
110000	-975.266619	1	69.007048249391	80.874591777477	26	9	
111000	-971.355589	1	99.933542863630	66.785717146591	25	8	
112000	-985.657664	1	85.572179924086	60.400488401727	21	7	
113000	-980.463962	1	91.368928986831	67.204124075798	20	10	
114000	-978.719499	1	94.231619895700	85.212873876006	18	9	
115000	-978.659361	1	87.347958250997	77.468159757201	20	9	
116000	-977.376564	1	93.084372832553	89.485305889319	17	10	
117000	-968.101904	1	99.561961544193	81.125805825434	20	10	
118000	-975.174842	1	94.789402809282	94.229584385919	18	8	
119000	-980.973693	1	95.318068643723	98.337847993967	17	8	
120000	-980.415917	1	85.737755556336	61.318885602059	16	9	
121000	-979.993835	1	99.107084441762	64.265115713340	20	9	
122000	-974.026357	1	90.112956589322	78.661631173913	15	9	
123000	-977.292360	1	92.521200681025	97.184059827086	14	8	
124000	-971.435937	1	89.975961034568	98.874720609030	22	8	
125000	-975.579283	1	91.637170772893	89.948429275934	22	12	
126000	-965.086664	1	98.893491967833	91.868591131621	24	10	
127000	-974.914365	1	91.741994557423	86.754172858768	26	10	
128000	-972.874446	1	98.002012814215	77.615851213361	20	11	
129000	-982.698755	1	96.904894906807	76.466974552212	20	12	
130000	-984.402259	1	99.106643063660	93.301924197323	15	6	
131000	-983.012830	1	97.801266523038	73.887261681633	16	6	
132000	-988.275529	1	94.148791332529	94.515755082682	14	6	
133000	-990.790498	1	94.961626514738	96.424394362366	14	6	
134000	-989.497351	1	90.623853206927	84.080450322848	19	9	
135000	-979.241072	1	60.838199546411	79.324069280180	20	10	
136000	-982.241257	1	96.880189503306	95.812590057793	19	12	
137000	-980.358451	1	96.505816022984	93.660052983301	20	8	
138000	-984.004493	1	96.966465964697	77.748967463049	23	12	
139000	-976.756529	1	95.319509625994	92.615492797154	24	13	
140000	-976.567009	1	91.120899867742	82.611383276059	32	14	
141000	-982.065172	1	64.041316741784	63.069337336800	28	15	
142000	-985.847367	1	93.994624191512	57.692764887725	27	12	
143000	-988.841395	1	96.998286362394	76.984345461504	22	13	
144000	-988.318996	1	94.435726717213	65.670851259234	24	11	
145000	-983.829981	1	96.807693975656	96.700056431599	23	6	
146000	-978.410641	1	99.838947426667	90.672529633982	22	10	
147000	-981.249624	1	98.870697722173	94.543245595232	19	9	
148000	-979.467962	1	95.325247898876	94.417835325569	17	9	
149000	-981.847814	1	86.199019786458	88.269389555959	17	11	
150000	-978.085647	1	97.693541967199	99.273293949765	15	8	
151000	-982.175118	1	90.910365092062	77.971422408992	20	11	
152000	-977.975830	1	89.551143199697	82.242794591858	24	14	
153000	-978.019463	1	82.542085513726	83.080866488484	23	10	
154000	-974.388835	1	94.163175405151	86.133837250179	23	11	
155000	-980.801948	1	96.946015493490	91.108062711356	24	9	
156000	-969.028978	1	99.773477261393	99.140882550537	28	10	
157000	-976.273236	1	91.556359056467	80.303823614062	22	10	
158000	-977.794510	1	76.174646465812	77.406816929402	21	9	
159000	-975.327667	1	94.826844674864	88.150792788883	20	7	
160000	-975.934241	1	95.442991416327	86.122666428986	16	9	
161000	-979.852632	1	96.098768982809	86.846089485441	21	9	
162000	-984.788375	1	79.391246915583	99.450347379369	27	6	
163000	-979.556373	1	83.408827570319	90.508984058225	24	8	
164000	-983.806697	1	84.566042205050	90.623461090193	20	9	
165000	-977.888402	1	88.353783440107	88.043330892734	10	8	
166000	-979.954109	1	92.763399890986	89.682569410528	13	11	
167000	-979.432579	1	91.080615001069	86.889702218347	16	11	
168000	-972.086389	1	84.026452185509	82.641956960688	19	14	
169000	-981.643535	1	62.502575210911	87.530296027315	14	10	
170000	-979.480354	1	72.419963817212	67.773073762145	16	8	
171000	-977.503502	1	96.732574350958	54.728198685063	13	10	
172000	-993.133895	1	99.579114126410	50.074745306249	14	6	
173000	-985.609983	1	97.540081922323	60.733036096385	16	8	
174000	-989.533543	1	99.446885080977	72.118768561508	14	8	
175000	-992.633253	1	91.953410187006	97.299649605335	16	8	
176000	-984.750256	1	98.674029942961	91.356382270942	12	10	
177000	-982.431132	1	97.539435565109	70.652603919078	14	13	
178000	-996.198049	1	99.002855955830	95.453064384754	19	11	
179000	-994.166312	1	98.560074341437	98.168451122207	16	11	
180000	-987.547331	1	99.328061365087	69.226850845727	15	9	
181000	-982.542223	1	99.338881257165	84.944785230119	15	9	
182000	-975.233221	1	98.250999188098	86.796621144203	15	11	
183000	-972.070391	1	89.236823037890	97.948331728761	16	11	
184000	-976.977650	1	83.265777984531	88.415102438586	16	10	
185000	-978.357144	1	94.223161369813	70.871192439224	12	7	
186000	-971.662135	1	95.914740162793	81.728879833967	14	14	
187000	-967.437677	1	69.381121204653	77.055560081780	14	20	
188000	-982.601675	1	97.158808908329	84.077644683539	19	14	
189000	-984.336198	1	97.854576908039	75.435725102070	15	12	
190000	-985.803857	1	93.889438375557	85.670816826804	15	11	
191000	-989.526704	1	94.774019231527	99.035018063972	18	10	
192000	-986.401820	1	97.490703700762	80.619379189614	22	7	
193000	-977.610396	1	92.755030880488	77.004056757220	17	8	
194000	-976.455725	1	94.523006602717	73.201582580021	22	7	
195000	-973.519245	1	86.316795323194	69.296612919535	20	8	
196000	-991.742019	1	97.754897917359	68.311980769929	17	10	
197000	-992.239737	1	90.708133956335	75.621586280151	17	6	
198000	-992.481102	1	98.854320790949	95.555732718658	17	8	
199000	-983.487621	1	77.473663307671	93.548791257870	14	8	
200000	-979.461960	1	95.627611852185	85.195672393000	14	10	
201000	-980.879257	1	88.567609962040	82.093349890521	12	10	
202000	-986.890222	1	98.993383241385	99.050527519777	10	9	
203000	-983.400101	1	89.532838214109	89.011068438828	8	9	
204000	-980.032790	1	96.747887065694	78.691615371545	10	8	
205000	-982.648772	1	94.143803839176	71.863750520655	9	7	
206000	-980.798848	1	98.200077855147	61.746208491236	9	9	
207000	-976.185755	1	86.713744922277	67.768217852337	12	9	
208000	-989.917171	1	99.731381298762	97.135656991521	10	8	
209000	-984.574325	1	97.048526440772	78.469832804633	8	7	
210000	-978.458153	1	95.232597873968	68.906798389889	11	15	
211000	-988.378833	1	99.225973260411	50.639822754958	13	13	
212000	-987.571539	1	98.820126361155	59.845467145422	11	10	
213000	-980.863387	1	89.551915944640	46.958894362085	16	12	
214000	-973.848511	1	96.718491579836	38.993545072863	19	9	
215000	-983.524404	1	91.149286741356	32.912400295197	18	8	
216000	-978.780564	1	94.839697800979	27.595964473432	18	8	
217000	-972.886228	1	77.475468791383	20.415560333082	23	9	
218000	-976.448379	1	63.514727959935	37.286174985618	23	8	
219000	-979.955921	1	98.664996475842	69.834025552830	19	7	
220000	-978.226085	1	90.575402038220	54.678723115049	23	9	
221000	-982.715058	1	97.703322960772	56.372685614835	19	7	
222000	-979.094912	1	89.305282285770	70.605325620117	15	10	
223000	-975.049573	1	91.654161411515	55.735146288674	19	7	
224000	-972.963201	1	91.902048672855	56.400801904269	19	9	
225000	-980.477162	1	98.253739823164	60.831400508733	18	8	
226000	-980.112692	1	48.904335873354	60.389889574802	29	9	
227000	-970.550845	1	99.563544991094	55.698812679429	24	8	
228000	-977.887756	1	99.382504973961	72.007191810789	23	6	
229000	-984.336276	1	93.968854650111	64.338930775392	22	8	
230000	-975.498730	1	92.321025940017	71.847841736627	23	8	
231000	-979.789263	1	93.956925750410	76.254773390484	22	7	
232000	-974.574322	1	97.803614908346	53.964665980923	20	8	
233000	-980.268686	1	98.851004668538	56.531580967881	22	8	
234000	-982.114467	1	66.341475337239	68.475959744316	21	9	
235000	-984.460653	1	98.065726597435	59.106800249705	20	9	
236000	-985.159390	1	92.135169613358	89.398958219168	22	11	
237000	-985.166422	1	84.974777245811	89.410033766922	16	9	
238000	-977.626389	1	93.971280131107	58.911467825881	15	12	
239000	-981.733545	1	82.177958960438	84.230744300106	19	12	
240000	-974.182860	1	98.279380719406	79.430546628948	23	11	
241000	-976.974713	1	94.255127700645	99.144709159928	25	6	
242000	-974.759974	1	95.753556923143	66.649733710828	28	7	
243000	-969.602032	1	81.513513720526	83.958089581426	27	10	
244000	-971.634498	1	96.049629235734	85.966864592959	31	14	
245000	-978.504859	1	98.395245065305	76.366543845744	30	13	
246000	-986.430723	1	96.738873003346	97.906567957158	28	14	
247000	-974.057418	1	97.605070633689	83.172763851788	25	11	
248000	-978.483006	1	97.056923136059	93.164753538756	25	10	
249000	-978.471080	1	99.338761812089	70.021656714543	24	12	
250000	-974.067446	1	99.436717699182	62.416020610403	25	10	
251000	-982.059377	1	84.867157081835	64.012139956918	19	7	
252000	-980.954694	1	93.602820361586	60.700453756677	22	11	
253000	-982.084514	1	88.592569511013	58.275472298863	21	12	
254000	-982.556321	1	74.494521694330	63.304716609786	21	13	
255000	-984.204816	1	97.756561697471	57.859544321171	19	8	
256000	-978.813137	1	97.796665828068	62.540068165335	21	8	
257000	-982.231432	1	96.633212018227	44.400658017622	18	8	
258000	-984.685255	1	99.750678569495	48.055123565275	20	10	
259000	-975.187926	1	86.960647171670	97.867032249356	20	10	
260000	-982.412097	1	77.426083686505	94.112815160208	19	10	
261000	-969.939160	1	96.658457334242	66.648097531652	23	11	
262000	-975.373639	1	75.705273138069	73.316849065316	23	14	
263000	-978.190914	1	92.319412030382	99.040668793390	22	7	
264000	-984.915458	1	96.677164252053	78.523026970008	22	8	
265000	-983.813022	1	88.070546330575	96.402167195946	19	11	
266000	-979.686833	1	93.348636452780	88.413561933298	19	15	
267000	-980.424910	1	92.324795230794	65.937759335089	23	14	
268000	-986.202032	1	93.554188002990	92.150531249138	20	10	
269000	-987.245467	1	71.707032929280	81.215520269662	19	8	
270000	-973.809445	1	82.927866049866	72.926490191234	19	8	
271000	-970.558063	1	93.007192748711	66.585659163343	18	12	
272000	-974.674761	1	82.003470187061	77.335277565151	20	10	
273000	-976.845996	1	76.990427254725	94.115211183719	16	8	
274000	-977.614324	1	92.277649538251	65.462000369530	16	12	
275000	-979.667853	1	86.811066134723	59.110323639847	22	16	
276000	-980.657019	1	91.157301526797	71.558601167050	19	13	
277000	-972.588891	1	99.661979308646	94.195178717728	16	11	
278000	-977.173286	1	98.206823622841	99.695908953676	19	12	
279000	-977.315368	1	95.051151354406	95.496525966209	18	9	
280000	-971.505529	1	95.905069093734	76.818996138001	17	13	
281000	-965.662249	1	87.310329864351	89.129546068554	17	11	
282000	-977.389164	1	59.017183676720	97.870803320466	17	11	
283000	-975.225015	1	93.125220188070	98.000753689664	18	8	
284000	-970.341279	1	97.123604485398	87.228652956748	15	10	
285000	-977.794553	1	99.341746908319	98.040427831167	15	9	
286000	-973.836810	1	86.180991142518	86.939383955425	18	8	
287000	-974.915051	1	92.302890896758	96.783987956810	18	10	
288000	-978.161906	1	88.684323670479	99.515769935427	16	10	
289000	-984.528755	1	94.588016030586	90.122032504512	11	8	
290000	-980.159421	1	98.895438043535	94.485305422921	15	9	
291000	-985.512191	1	86.462901823030	66.759858575299	15	13	
292000	-975.257592	1	97.520497134414	78.282906653178	21	9	
293000	-978.783516	1	95.552449160611	92.852145346035	13	10	
294000	-984.626575	1	68.181362812487	97.984022527437	12	8	
295000	-978.739618	1	89.868298841189	99.912083556885	16	11	
296000	-987.501288	1	94.361533072862	96.850978195490	21	12	
297000	-982.803560	1	94.732683280434	85.296149850774	18	8	
298000	-984.191392	1	91.472333137068	88.820994249293	16	7	
299000	-974.804543	1	98.638617583885	84.701363523226	17	9	
300000	-978.599206	1	94.019134324284	81.920955636064	18	12	
301000	-972.384071	1	93.320015915344	99.729370564141	21	10	
302000	-973.378127	1	90.990392943938	93.274765103205	19	9	
303000	-973.200382	1	70.874081965259	93.901543450972	20	7	
304000	-964.903518	1	87.633560870238	87.770413141123	22	9	
305000	-973.319390	1	89.954428443650	92.918433112322	34	6	
306000	-968.557118	1	92.694293071711	81.516027708696	32	6	
307000	-981.031618	1	97.737624486483	83.187044289888	33	8	
308000	-989.977891	1	90.659628513819	99.543552902108	31	10	
309000	-973.844063	1	97.365612181919	87.145872576211	30	8	
310000	-977.720949	1	80.509814488390	98.430521959870	25	7	
311000	-981.099468	1	96.902065908809	68.591487168920	21	8	
312000	-980.744256	1	77.773900428968	46.452471870505	17	8	
313000	-976.067917	1	89.170157690849	45.147446799950	16	8	
314000	-982.696116	1	87.952098234220	50.450043396164	17	8	
315000	-986.130854	1	99.653180560940	63.879786677290	15	8	
316000	-983.017483	1	97.998890849626	71.264627373744	13	9	
317000	-974.930226	1	65.061055995297	52.142248014766	18	8	
318000	-976.372364	1	98.433100181465	72.047199776101	18	6	
319000	-974.389304	1	88.256552751995	56.761406882831	16	7	
320000	-971.849522	1	99.956377016057	48.750743715191	17	9	
321000	-976.173502	1	97.543163209322	58.464986255568	22	5	
322000	-978.712890	1	74.992716833790	73.649285518439	16	5	
323000	-980.102634	1	86.760211424205	72.268778515849	18	5	
324000	-981.344834	1	98.835173886836	47.077586508878	15	10	
325000	-987.201862	1	95.121835604340	61.835133308024	21	9	
326000	-986.247813	1	98.970085247551	63.579232542263	21	10	
327000	-981.091100	1	99.541042866299	60.803601156031	20	11	
328000	-984.926829	1	94.382919521523	65.799475650528	20	9	
329000	-990.423361	1	91.853475730289	52.218528380267	20	9	
330000	-992.257652	1	95.032132950718	61.694996077067	16	9	
331000	-992.376228	1	91.497940642843	64.611810701755	19	12	
332000	-988.539981	1	97.602052814333	78.619098653680	12	10	
333000	-995.434930	1	91.860740506457	68.849988451413	18	8	
334000	-989.116551	1	96.006125462267	99.488218606638	15	6	
335000	-992.050492	1	99.384843706351	94.202747748557	18	5	
336000	-984.543769	1	95.554631061414	79.981911541356	18	9	
337000	-982.522749	1	99.848140881543	82.168405119843	21	15	
338000	-979.772281	1	99.897126805324	78.562753722363	24	11	
339000	-983.180603	1	96.675387472249	86.621276679883	18	10	
340000	-988.580333	1	99.619825432627	55.103478109951	16	9	
341000	-979.097821	1	98.797684909219	32.824401206804	21	7	
342000	-972.681083	1	96.084146607901	37.786273829062	21	7	
343000	-973.161222	1	99.412216661094	41.205354931443	19	9	
344000	-975.507742	1	98.670995990791	46.835386359490	14	11	
345000	-981.901597	1	99.678142727500	60.080450498653	15	11	
346000	-973.840712	1	84.669076917012	51.874333348959	18	11	
347000	-973.313728	1	85.346772072831	50.606692314585	14	13	
348000	-979.094142	1	98.291112421848	87.200654238239	15	11	
349000	-979.436520	1	99.879235688845	83.256142691293	19	7	
350000	-977.567128	1	92.050574879055	86.379145275387	19	6	
351000	-970.354274	1	94.738126478578	82.967266889974	27	9	
352000	-982.984047	1	99.948546499090	74.274648247985	22	10	
353000	-990.419680	1	88.706633952562	85.566639367207	20	10	
354000	-974.197379	1	94.727125156660	88.150999860486	20	9	
355000	-979.738716	1	78.132978707896	99.388223069255	20	7	
356000	-981.548498	1	87.895971625893	59.688008902319	18	8	
357000	-985.180907	1	95.312095095477	77.093181946473	14	9	
358000	-986.639718	1	95.368710287644	70.348898524717	14	12	
359000	-982.076783	1	90.101449868266	70.161392276131	13	12	
360000	-982.409664	1	99.013015606077	56.544110118680	11	12	
361000	-983.092753	1	95.544422713631	62.703510079891	15	9	
362000	-987.005958	1	92.980803188554	49.972904364992	14	7	
363000	-978.870064	1	99.417066710501	48.240663080471	21	9	
364000	-980.802448	1	94.145916201788	65.117576625015	21	10	
365000	-980.843894	1	81.976789032725	79.918017689617	21	9	
366000	-977.924328	1	99.320024202979	93.000332895519	19	7	
367000	-980.822789	1	80.241225359293	96.743847091233	14	9	
368000	-982.952994	1	88.304357837437	83.964245080264	13	11	
369000	-979.782741	1	99.524068890580	76.786168159880	17	9	
370000	-979.640282	1	72.523480666322	79.090941348095	18	7	
371000	-977.926725	1	94.648117730735	87.825981820216	18	5	
372000	-984.874656	1	88.893863988020	71.232345714438	19	6	
373000	-986.430774	1	99.927804896321	66.542212900499	17	11	
374000	-981.269305	1	93.761443239833	78.499136652436	16	11	
375000	-981.394399	1	99.025183090153	58.957517266531	14	12	
376000	-984.527763	1	97.123557297623	63.169251646873	20	12	
377000	-986.288188	1	95.912355705054	47.634622189303	17	12	
378000	-977.563609	1	93.109017340003	56.021310684741	18	11	
379000	-979.483674	1	96.338651939218	54.222666346320	15	12	
380000	-976.134690	1	78.720844521809	59.489978114942	18	12	
381000	-986.409240	1	81.081161074525	59.545678206501	19	12	
382000	-978.901812	1	97.231062825821	77.167228935889	19	10	
383000	-975.710217	1	90.051973334461	55.938760817211	19	10	
384000	-980.403740	1	79.365200362751	57.336356839165	22	10	
385000	-978.022309	1	92.993387756004	70.003835829477	24	10	
386000	-982.735848	1	95.477472313195	68.587282974621	25	12	
387000	-990.659990	1	71.561194326031	63.934493752187	18	10	
388000	-983.187300	1	93.677380264136	76.698141141130	18	8	
389000	-976.175028	1	83.518482280561	80.889654550898	14	9	
390000	-981.344275	1	70.112226861588	84.481617370606	11	9	
391000	-974.429283	1	99.881459099275	97.800338430766	10	9	
392000	-978.176459	1	96.135347757327	79.044502439537	8	9	
393000	-984.602589	1	98.395425322519	59.276077862152	11	8	
394000	-987.456565	1	97.054716285413	66.205655781246	12	9	
395000	-984.287418	1	98.683325295112	92.854880407989	9	14	
396000	-987.224567	1	99.862710493890	83.842250719369	15	12	
397000	-980.948660	1	95.724176804539	86.460383726127	14	8	
398000	-981.060146	1	74.637791832482	98.213993416599	16	7	
399000	-980.021115	1	85.343768375780	85.074454308211	16	8	
400000	-970.660252	1	88.407778686153	66.853633197111	17	8	
401000	-973.762829	1	95.513761077031	97.884784131644	18	11	
402000	-974.574717	1	99.433618059818	92.930527147557	21	10	
403000	-975.668371	1	93.656265516973	87.342152860737	23	10	
404000	-974.600342	1	89.432795966940	75.131002000445	19	14	
405000	-977.690898	1	99.976832149219	88.858148260190	18	10	
406000	-984.198672	1	97.853547857494	99.776035243825	21	11	
407000	-981.142760	1	99.027637696648	99.108546641261	21	12	
408000	-976.143043	1	80.326253862947	97.710191823396	19	10	
409000	-973.523547	1	96.832719752013	97.324382072080	20	9	
410000	-973.054312	1	95.500082646254	97.345552783825	20	14	
411000	-978.604049	1	96.835433622163	89.782503709364	21	14	
412000	-975.375978	1	98.729848261891	82.526717266514	27	12	
413000	-982.059721	1	99.270677193276	93.368538752949	21	10	
414000	-988.171191	1	90.585560835902	95.331686001655	18	8	
415000	-983.190736	1	76.266895052171	88.979293906756	20	10	
416000	-978.830262	1	93.974358490308	87.991230335820	21	6	
417000	-975.956009	1	96.947530670291	86.907624276325	20	10	
418000	-973.860917	1	80.283360080941	84.283121397989	19	11	
419000	-978.680031	1	93.193305694532	98.785415983916	16	9	
420000	-983.674424	1	86.612207975735	99.996109683689	16	10	
421000	-987.221270	1	98.732404620889	94.388640198187	21	8	
422000	-984.940633	1	86.749060818496	95.652196571139	16	7	
423000	-986.964747	1	93.502384206458	79.800570613111	17	13	
424000	-985.500176	1	98.370875414963	92.110490125650	19	9	
425000	-985.171040	1	98.714396960646	80.028202265867	25	7	
426000	-983.825068	1	95.376899155820	77.764185572864	24	7	
427000	-983.914790	1	92.644236125374	75.937167713436	18	6	
428000	-987.568654	1	97.856440321097	84.913529533193	15	7	
429000	-990.442949	1	91.203433774577	86.422060378096	18	8	
430000	-974.471674	1	96.838417151832	75.357456708443	18	6	
431000	-971.915858	1	97.555389372177	89.960491348206	20	7	
432000	-975.044415	1	99.461737394407	94.994886214659	21	11	
433000	-970.418373	1	88.936602464006	68.532928818490	22	9	
434000	-971.715794	1	84.282746166817	75.043619868052	22	7	
435000	-968.338576	1	97.065834568785	62.281425482105	22	8	
436000	-980.600266	1	98.394585391031	59.278329334643	23	8	
437000	-986.457158	1	96.650429310354	66.437587405513	21	7	
438000	-983.730653	1	92.907257545503	78.627426905972	17	8	
439000	-979.112982	1	99.833982536999	89.440046695550	18	7	
440000	-983.964453	1	92.840916927446	55.119094047311	22	9	
441000	-980.921000	1	88.513577918333	58.152337411972	21	7	
442000	-991.835115	1	95.464547145815	71.884537819173	20	10	
443000	-981.614446	1	99.571811031957	75.313932668984	23	9	
444000	-982.515953	1	97.965528420211	99.519657173491	20	7	
445000	-996.482485	1	93.837136435758	72.866841857901	17	8	
446000	-990.185988	1	99.135695137664	93.893114471009	17	10	
447000	-991.253597	1	97.747765381394	78.441159018232	18	9	
448000	-991.752565	1	96.697573955371	86.722775868991	18	11	
449000	-978.753266	1	94.734635233639	93.121922406024	12	10	
450000	-979.625509	1	84.910224789144	80.878170112260	15	9	
451000	-992.351653	1	99.096284251097	95.846584318062	12	11	
452000	-987.011694	1	99.176009612958	94.435848350211	14	10	
453000	-988.330093	1	99.203083813723	95.493436259644	15	12	
454000	-981.424524	1	80.615373883207	87.168622316950	15	11	
455000	-984.577223	1	92.361672433604	92.927147994452	10	8	
456000	-986.907708	1	99.415106050765	86.031448189641	14	8	
457000	-982.183635	1	71.621579228030	92.839564646825	16	8	
458000	-975.861857	1	94.653953869097	97.326621913143	17	7	
459000	-970.032414	1	99.491385480206	70.847089667010	13	10	
460000	-969.904710	1	78.107593841311	72.860699742938	20	10	
461000	-972.919541	1	94.513198095358	72.306710736676	20	10	
462000	-970.367866	1	97.993916420624	76.572343116253	22	9	
463000	-978.148660	1	97.071207529853	74.927445791229	23	9	
464000	-976.030008	1	91.462722198804	71.953492154920	25	10	
465000	-978.563072	1	91.493292461730	64.657244482298	26	9	
466000	-979.553555	1	98.900000057784	64.958789569730	22	12	
467000	-973.876351	1	93.272406734005	65.205781841562	23	12	
468000	-967.549764	1	97.669226101171	56.418767696697	23	10	
469000	-982.848623	1	80.298098434989	72.432203006322	26	10	
470000	-991.674153	1	94.545361224294	76.054449171223	25	10	
471000	-987.181726	1	97.013941806887	85.109613132492	24	11	
472000	-989.969137	1	88.050337232176	84.439482138183	15	10	
473000	-985.799939	1	85.896840883709	64.665132844053	17	11	
474000	-974.481314	1	94.947667586022	63.412285472410	13	11	
475000	-978.822309	1	99.649100273718	72.980155031057	15	10	
476000	-979.181451	1	86.626997584533	59.374983330959	17	11	
477000	-979.011626	1	94.043307245683	82.232345787422	14	9	
478000	-982.665862	1	95.578181401719	90.716961508249	15	10	
479000	-975.900819	1	98.771192378677	74.922388373569	22	7	
480000	-981.364660	1	95.686077911748	64.484189026987	21	7	
481000	-978.231473	1	8.620274090474	67.425123406725	22	10	
482000	-983.636771	1	96.712212607431	46.082533363316	28	13	
483000	-975.835901	1	89.962421396426	38.126518010515	25	13	
484000	-981.007661	1	89.740813893400	64.137314628517	18	10	
485000	-984.924285	1	72.058328420007	46.183613602077	23	17	
486000	-980.636887	1	46.199665974747	58.504899729694	19	14	
487000	-972.790285	1	94.931929567056	62.851114036417	21	15	
488000	-991.315814	1	68.345945268899	76.184958796261	25	12	
489000	-980.454808	1	95.217393925157	62.416384300086	25	11	
490000	-978.156582	1	93.169631811996	76.525214088102	22	9	
491000	-985.591424	1	99.023389470110	94.062971037501	20	5	
492000	-978.497619	1	97.216086997176	89.687793277251	19	7	
493000	-978.998923	1	97.739466358191	81.283201723615	18	5	
494000	-979.348761	1	95.417567412227	86.308726371765	17	5	
495000	-981.223837	1	98.979767357651	98.472835816004	16	8	
496000	-976.061464	1	80.924253472449	60.415592363434	19	9	
497000	-970.249092	1	94.769280636311	70.708689993793	20	9	
498000	-964.572543	1	99.636777277389	74.317383367211	22	9	
499000	-971.634517	1	97.156786720450	73.245946638942	24	5	
500000	-985.938274	1	99.528281800618	85.082978068608	25	4	
501000	-975.747506	1	98.322920058727	79.499401380775	19	6	
502000	-971.663956	1	95.071966334758	70.921093090016	23	12	
503000	-983.819244	1	99.540178105826	85.997927102402	19	11	
504000	-977.473886	1	96.828766598594	59.198391982632	13	11	
505000	-983.632129	1	98.660934902963	71.580103772518	12	11	
506000	-978.376614	1	84.253566580795	56.038390196879	15	7	
507000	-975.774013	1	98.258222840214	65.254248274775	15	8	
508000	-975.191749	1	92.541824380562	60.908004670120	14	10	
509000	-980.213160	1	99.107106831805	76.734096154952	17	9	
510000	-973.076557	1	94.515236064151	65.497499487878	18	10	
511000	-976.915077	1	80.955469073142	87.391490232640	17	10	
512000	-974.239945	1	95.848621482336	83.967532094944	17	8	
513000	-977.676219	1	86.909981711726	65.917210305926	19	8	
514000	-981.347245	1	98.563772871434	62.888468224323	18	8	
515000	-983.978092	1	92.301047546801	54.967837011476	23	6	
516000	-975.420532	1	97.616876761238	50.281865046012	27	12	
517000	-985.250321	1	89.649176875786	58.870553145724	22	11	
518000	-973.893564	1	95.553775851126	67.219494033701	21	10	
519000	-979.738600	1	96.519470076932	69.724670360016	15	8	
520000	-975.882379	1	93.547478163358	97.421815388991	14	5	
521000	-975.008991	1	82.868214632601	68.586258807268	15	8	
522000	-980.973953	1	89.489918643940	87.536313460011	14	7	
523000	-983.657110	1	96.713027690011	73.858094590313	16	8	
524000	-975.730469	1	96.552626585396	64.074095334050	15	9	
525000	-976.579372	1	83.207285342583	71.779432412249	16	9	
526000	-980.020453	1	96.659902739958	68.538825731694	17	5	
527000	-979.885191	1	96.635702335268	47.805855385502	18	6	
528000	-974.299517	1	31.552260611713	89.035315224001	16	10	
529000	-984.240859	1	92.500919292130	92.380867391269	18	8	
530000	-977.566233	1	73.840600376750	85.914844680998	21	8	
531000	-976.176088	1	98.979463083690	49.223253373892	16	10	
532000	-981.097992	1	84.804203306282	49.903709114623	16	7	
533000	-976.512736	1	98.723751862241	42.162195898281	19	7	
534000	-969.720706	1	94.223751998440	38.400312785069	27	9	
535000	-978.699148	1	98.759465358957	40.941024611908	25	9	
536000	-977.770471	1	95.257394591990	54.421373000520	22	10	
537000	-983.208834	1	84.380597548528	58.721681390753	22	11	
538000	-973.065946	1	97.110352232450	58.682593846260	21	11	
539000	-977.648407	1	95.698651468487	74.746126712038	24	10	
540000	-984.851436	1	97.401178037497	73.113828745323	24	15	
541000	-982.114376	1	98.337438227240	54.199904478136	15	15	
542000	-982.741046	1	73.841147008820	53.324601176418	20	13	
543000	-974.445549	1	96.614612839464	46.875889714001	21	10	
544000	-976.537499	1	79.622807390982	58.649698317147	21	14	
545000	-972.437121	1	97.437342623859	63.159313458349	21	9	
546000	-983.699478	1	99.449328194208	87.020976981603	20	9	
547000	-981.029900	1	97.765656391875	78.140524189460	27	7	
548000	-973.454210	1	99.648727342040	69.630237857935	27	7	
549000	-973.074634	1	97.519307383245	77.035657763468	22	7	
550000	-988.878431	1	72.022969097109	57.915569167701	23	8	
551000	-978.392106	1	88.392404072735	62.173191887522	24	9	
552000	-976.121826	1	91.452644147277	54.797345675805	23	10	
553000	-972.307409	1	91.173791179499	56.557585024073	27	10	
554000	-982.216141	1	91.571298275756	46.111265637842	26	10	
555000	-979.137618	1	90.805523273368	42.265998732588	22	11	
556000	-966.477988	1	85.118475287376	34.355022671580	20	15	
557000	-972.200373	1	86.844660424063	52.553199384669	21	12	
558000	-969.749316	1	99.974632499516	48.890364105120	17	9	
559000	-974.318510	1	97.389524703920	48.530336349293	12	11	
560000	-976.140553	1	91.753796808463	54.421335259915	13	11	
561000	-973.469553	1	85.715565911721	42.836619640313	12	8	
562000	-978.948338	1	97.829104309449	39.910877132566	11	10	
563000	-987.308893	1	98.913720234965	40.657997663390	17	10	
564000	-985.219331	1	88.049285327194	47.917426767517	21	9	
565000	-992.044618	1	90.702211464275	49.178057606226	15	10	
566000	-986.636106	1	95.402711825688	35.205174465369	19	13	
567000	-984.969170	1	95.610539555681	32.355851295792	18	11	
568000	-980.957634	1	93.777200833648	48.868005843158	17	8	
569000	-977.577460	1	99.020829697487	63.776472275794	17	14	
570000	-983.015399	1	98.881630856179	64.618799081654	20	10	
571000	-974.661640	1	95.643948905174	52.011968641640	24	10	
572000	-972.556315	1	91.695059982187	60.392751428407	23	8	
573000	-978.538373	1	92.581616991156	71.534379130269	24	6	
574000	-980.551677	1	99.968220747186	83.666070426342	20	7	
575000	-982.898947	1	72.160110701384	81.812295182205	17	10	
576000	-980.164564	1	96.597726494227	91.595801891377	18	10	
577000	-984.049505	1	96.344343521489	57.855957428769	24	10	
578000	-971.928622	1	97.994979403577	87.683487092269	31	8	
579000	-989.153242	1	95.213690129554	86.848678775812	26	6	
580000	-987.771554	1	97.124736396356	98.905954318373	26	7	
581000	-977.941223	1	98.842759314795	63.931523266972	31	7	
582000	-983.754375	1	95.342894680979	74.928662004696	29	6	
583000	-977.897927	1	98.313286153454	82.264537365176	25	10	
584000	-971.555409	1	99.572767264635	87.288694234360	29	9	
585000	-972.012611	1	94.979067730663	99.553910132507	20	7	
586000	-968.804640	1	99.839978228952	99.713589048881	21	10	
587000	-974.883822	1	94.628540269885	91.300570095540	22	11	
588000	-983.369120	1	95.056051482804	96.836697388838	24	10	
589000	-980.022667	1	99.555189238238	92.835390988065	19	9	
590000	-984.259296	1	96.428299464001	86.996802272701	18	8	
591000	-974.162826	1	96.050645578551	79.182871711138	22	11	
592000	-973.129685	1	94.824787327941	88.258462212011	20	13	
593000	-974.347202	1	98.559189367898	88.139137560650	20	10	
594000	-983.512941	1	93.918624879619	92.851771910979	17	12	
595000	-981.838610	1	90.940112270424	98.333576517872	19	10	
596000	-1003.056513	1	93.676402054680	99.814978411844	11	11	
597000	-988.220709	1	95.826397172955	99.310741718341	18	9	
598000	-992.188849	1	91.893077113638	95.097651370095	14	8	
599000	-982.812371	1	96.545632963868	72.292031104915	12	7	
600000	-989.497337	1	99.506367590185	75.506595002541	17	11	
601000	-981.393211	1	94.829490447696	87.789871110778	14	11	
602000	-982.911883	1	90.356545193457	89.022054608330	11	9	
603000	-978.650282	1	93.000653972903	78.758839302695	11	11	
604000	-977.973760	1	97.367514978754	99.388065372492	15	10	
605000	-984.378382	1	97.159932258874	96.101878666892	14	11	
606000	-980.274669	1	76.514226763381	68.427490459961	17	14	
607000	-977.083171	1	96.233627386230	99.848405270217	11	14	
608000	-979.632423	1	98.738883474919	91.289082941641	13	14	
609000	-981.470799	1	99.386689348028	86.515832822219	15	11	
610000	-982.576090	1	95.715396140177	95.159670142281	17	11	
611000	-977.374572	1	93.050735353292	94.679568707969	19	10	
612000	-990.499955	1	90.415062140740	87.525514622290	21	8	
613000	-986.779695	1	99.355012262639	86.902488742706	19	7	
614000	-982.579381	1	71.734556800662	95.468038627087	19	7	
615000	-980.038903	1	98.698594750649	96.073555042721	21	9	
616000	-974.081433	1	88.362149443475	91.926437097138	18	12	
617000	-970.410031	1	99.544320120986	92.194469986458	12	10	
618000	-978.573386	1	86.746459116692	80.236115666993	9	8	
619000	-980.262791	1	98.029550114085	85.994550023844	13	5	
620000	-981.621854	1	89.252056822512	96.115335592596	12	8	
621000	-977.023857	1	83.333168660581	93.121464892151	18	11	
622000	-981.573103	1	72.130532542050	71.635305562578	20	8	
623000	-969.873837	1	99.388714393896	82.398639365575	18	8	
624000	-972.794368	1	99.156891784324	99.353100145529	22	9	
625000	-973.491018	1	96.914596533615	89.544105900549	20	8	
626000	-978.320635	1	90.389894914489	92.637133433638	14	8	
627000	-972.585535	1	80.261189766754	76.103128109401	13	11	
628000	-976.477771	1	92.047734563773	97.401062936894	18	7	
629000	-981.853045	1	87.896026082535	48.796653876121	18	12	
630000	-974.903791	1	99.161820417209	47.413752073247	18	7	
631000	-981.487737	1	97.674122774807	72.985835346043	15	11	
632000	-986.828016	1	95.854393384071	73.586706761794	12	7	
633000	-983.900598	1	95.330059118971	72.555923252305	18	7	
634000	-983.918666	1	94.357932438342	77.495668192100	19	6	
635000	-985.764310	1	98.107386770146	53.680535772083	14	7	
636000	-980.855489	1	99.224150263172	51.136567851301	19	8	
637000	-984.461183	1	97.306316652153	58.283251498180	18	8	
638000	-983.413565	1	92.811904568569	72.840158372759	17	7	
639000	-985.655057	1	96.591070182272	76.410980380717	14	10	
640000	-984.955722	1	93.044946458488	90.500472295626	21	9	
641000	-973.631348	1	95.796348660940	86.070234457144	19	7	
642000	-975.336779	1	87.274661838270	48.722705978369	21	10	
643000	-976.048415	1	56.190491878278	57.161055838296	16	8	
644000	-978.343155	1	99.094838783979	86.723943362185	16	6	
645000	-974.483413	1	89.879147891686	90.479207164394	19	12	
646000	-980.590610	1	98.012408067210	63.301289301076	15	8	
647000	-977.816808	1	82.333519733393	59.842637898368	22	8	
648000	-970.668054	1	97.127514399280	73.464616188857	23	9	
649000	-969.669119	1	96.545879678376	59.891215339771	19	12	
650000	-977.478007	1	85.675444119544	82.239422562945	19	9	
651000	-970.297723	1	89.827258138545	79.397257259238	18	11	
652000	-978.257354	1	94.191965389443	78.048521135142	19	9	
653000	-970.833736	1	97.888456502452	87.696083932080	24	11	
654000	-981.538384	1	94.110892083850	92.676424483044	14	8	
655000	-979.568819	1	99.032679756267	98.745836816205	15	5	
656000	-982.713058	1	93.964613742603	89.041431788640	19	6	
657000	-980.658751	1	96.192716959821	78.192310511401	17	7	
658000	-980.682976	1	90.210165017197	72.144988707253	17	7	
659000	-978.453574	1	97.823064865397	80.731649720831	14	8	
660000	-988.599960	1	98.230427568941	76.876845570955	14	7	
661000	-982.940186	1	89.047228663488	98.954952041505	12	10	
662000	-982.410557	1	85.841491221702	98.499773271939	16	9	
663000	-985.008722	1	99.510856291211	71.960522570429	19	7	
664000	-985.840262	1	88.559089342794	88.995600811233	17	8	
665000	-992.913877	1	91.758364252774	92.288253717781	15	11	
666000	-983.994564	1	95.881007709729	85.701728903056	14	9	
667000	-984.811902	1	91.139784251089	89.427574971292	18	9	
668000	-985.335310	1	99.429755512747	86.428620200273	15	9	
669000	-989.493371	1	99.955603808348	75.212350664150	17	8	
670000	-993.701878	1	98.931091327123	95.306483487360	22	7	
671000	-995.716608	1	97.007161477079	74.608722604501	21	6	
672000	-985.345732	1	96.729118477111	83.170340545970	20	6	
673000	-987.297883	1	95.456172436010	63.538815180534	14	7	
674000	-987.585001	1	98.216821867061	66.449609767826	18	8	
675000	-975.867134	1	98.740418598562	64.298424270919	17	5	
676000	-980.619106	1	95.341664442660	65.026298175595	23	8	
677000	-993.034571	1	86.627809314950	67.905204897255	16	8	
678000	-986.168200	1	97.140349395565	68.505996625859	23	5	
679000	-979.198704	1	73.876572860126	55.729213661211	27	5	
680000	-974.210428	1	92.134621447588	60.322737310105	25	9	
681000	-983.443215	1	90.418011845132	61.639258858133	30	11	
682000	-970.430601	1	99.466586887678	45.570466922221	29	14	
683000	-990.477432	1	99.750916732689	54.161134706460	28	9	
684000	-995.105537	1	84.936261937474	52.131466656713	28	11	
685000	-990.585731	1	85.431748136201	65.296062536352	28	14	
686000	-994.675103	1	94.825979556945	77.907759148538	26	10	
687000	-982.402371	1	99.217127884357	73.196752742496	22	10	
688000	-983.999410	1	93.866963843209	62.664786418260	24	12	
689000	-973.906431	1	85.955270533366	54.598591339516	18	15	
690000	-980.516573	1	78.712655405291	85.384725673892	12	10	
691000	-983.267163	1	43.624595052820	89.591028309709	12	10	
692000	-982.020991	1	96.210371329151	76.336538764825	15	9	
693000	-982.724953	1	84.478897071085	75.108261602623	21	7	
694000	-982.150507	1	90.719889967182	66.759138461107	19	9	
695000	-977.897874	1	77.479826548575	63.888595183622	22	9	
696000	-979.365307	1	93.576613968470	63.441132343994	18	10	
697000	-979.077490	1	72.477290820616	82.757819641024	20	10	
698000	-972.933379	1	95.238961495563	71.963249130473	19	12	
699000	-976.328512	1	97.860552063754	77.505053160534	15	8	
700000	-978.081925	1	99.685385914932	67.487374278600	15	10	
701000	-977.088476	1	99.451027339397	67.325640152273	17	9	
702000	-988.886487	1	89.402011233187	79.824522910672	21	8	
703000	-977.192804	1	95.798180532872	97.146848644597	20	9	
704000	-998.881700	1	89.133825282814	92.475744928445	15	6	
705000	-993.697467	1	98.242860715984	91.770612117266	16	9	
706000	-988.266580	1	89.836814411077	71.419192413607	15	14	
707000	-984.641766	1	98.264071104453	75.241514928943	16	10	
708000	-986.269060	1	97.628739927369	82.616182911500	17	9	
709000	-986.974562	1	69.466004701759	66.966024205810	17	12	
710000	-980.305649	1	93.135162947964	92.690554187484	14	9	
711000	-987.183051	1	95.703344648966	87.928980195609	16	14	
712000	-986.291879	1	99.275713126252	84.936695853822	19	9	
713000	-985.572799	1	92.643097051807	99.617897126301	17	12	
714000	-983.317665	1	97.211916997147	94.421129056479	19	11	
715000	-983.170739	1	95.175526973042	92.536087842128	18	9	
716000	-993.130648	1	98.142345754997	91.367275901250	14	6	
717000	-997.316936	1	92.753390588082	96.694577260151	15	8	
718000	-998.887378	1	91.186954610120	89.325317875534	11	4	
719000	-987.543560	1	92.733643219759	94.837002145475	12	7	
720000	-980.483823	1	97.202634203598	71.004857611608	12	7	
721000	-982.069017	1	99.663811306709	88.648405140075	12	11	
722000	-979.731779	1	89.587052614727	83.186157979241	14	11	
723000	-992.944758	1	93.909682599356	92.808852480059	16	13	
724000	-985.875750	1	97.928554542995	68.536369560907	13	9	
725000	-987.715842	1	95.444980291720	84.444674852797	12	10	
726000	-989.515019	1	96.859309818458	76.878364833163	11	7	
727000	-980.326056	1	95.383204670320	63.919138581419	13	8	
728000	-982.728197	1	98.298012593561	48.471079973388	17	12	
729000	-989.464750	1	95.893135916134	37.734470747131	10	11	
730000	-993.025452	1	95.943593096537	59.352705426974	13	10	
731000	-989.140950	1	97.621168121755	48.901794972969	14	12	
732000	-986.929616	1	89.003198840074	52.060214081431	15	13	
733000	-990.546939	1	85.735365794851	39.581611861233	16	10	
734000	-993.196686	1	98.544988579619	48.300177616835	13	7	
735000	-990.956691	1	94.236034271152	61.811391612818	10	6	
736000	-985.596674	1	99.221508191189	64.595312503829	19	7	
737000	-1001.598890	1	93.664955463052	80.068375726067	14	5	
738000	-989.423619	1	90.215052689539	76.618517964669	12	9	
739000	-979.573786	1	95.993577903833	91.529591541768	18	7	
740000	-982.107500	1	91.902198202759	94.119188475116	18	9	
741000	-971.538426	1	95.004923345643	83.018880478296	13	11	
742000	-984.846611	1	99.838341358391	70.334091036672	12	14	
743000	-984.735463	1	99.653458948759	85.515583493500	11	14	
744000	-990.859984	1	99.553181355419	81.952131870058	13	14	
745000	-996.976573	1	96.531731416650	62.419187139457	12	11	
746000	-989.971632	1	97.490059079657	67.717856662735	16	12	
747000	-982.836690	1	98.696445924807	43.660492616737	19	11	
748000	-990.947860	1	98.338719292756	49.483819432062	14	15	
749000	-984.187774	1	97.864186641120	39.847338787452	20	8	
750000	-985.460611	1	97.830111561327	48.670404759917	19	9	
751000	-991.652021	1	96.650694065926	66.953767304585	20	8	
752000	-993.304749	1	95.592441054381	61.889243221442	18	13	
753000	-982.865758	1	92.450856301194	72.855902805435	22	6	
754000	-983.425323	1	99.580259810103	79.964998070634	18	7	
755000	-984.472936	1	93.291579566506	41.162800262328	21	10	
756000	-989.533803	1	79.963546857937	74.978695122149	18	9	
757000	-986.939622	1	77.359212675483	75.632305629233	15	8	
758000	-993.574215	1	89.373389802055	59.394335132373	18	10	
759000	-985.551266	1	92.945744165637	59.432538861749	20	10	
760000	-986.482108	1	99.344985414502	46.167139363183	16	6	
761000	-994.685534	1	94.211582827057	48.071159035006	14	8	
762000	-991.234564	1	97.221831696346	70.962495929548	11	11	
763000	-979.552507	1	96.708300117024	94.326187045741	14	9	
764000	-981.152336	1	97.008810474906	90.204076003834	19	10	
765000	-980.889426	1	97.206040103642	99.828316046984	17	11	
766000	-976.587096	1	98.263870341169	87.240348726814	14	11	
767000	-973.252764	1	84.716517862785	96.592815646441	16	8	
768000	-981.957630	1	73.030136982788	78.075772332265	14	9	
769000	-971.652568	1	90.089478462627	96.249264391790	17	11	
770000	-979.412675	1	96.956974524293	92.501416506188	17	12	
771000	-977.550790	1	98.373302185270	84.771600338190	19	9	
772000	-980.186297	1	87.671543592453	98.608499688014	24	8	
773000	-970.535518	1	97.549038616133	90.883509979096	23	10	
774000	-969.429571	1	94.163775981749	84.939550178010	22	8	
775000	-976.133663	1	65.037972577875	98.139812082314	17	8	
776000	-975.670180	1	93.589232254741	87.956546618974	19	12	
777000	-971.087385	1	87.196508983773	96.618690199898	18	11	
778000	-973.233901	1	99.504287500896	93.874907727975	17	8	
779000	-976.514292	1	85.628387142352	99.521897053712	11	9	
780000	-974.948806	1	81.419075246220	93.251317112325	13	9	
781000	-976.963427	1	87.080822498271	92.716598886955	15	10	
782000	-980.585250	1	97.080700478517	96.372417462016	14	11	
783000	-986.456853	1	80.700773304589	91.815273907266	15	9	
784000	-970.947440	1	92.214459303320	81.078623860742	22	7	
785000	-973.780407	1	99.506019511878	97.225058398776	17	6	
786000	-969.698365	1	98.071279507234	90.429554607081	19	7	
787000	-972.262124	1	77.484646574501	98.125671808150	18	10	
788000	-972.337857	1	78.833351423518	92.522698632326	23	11	
789000	-972.950038	1	99.650030855583	86.340267832602	21	9	
790000	-969.413534	1	99.440986543206	92.097507058589	17	8	
791000	-974.418603	1	99.610613750713	97.743301991224	14	9	
792000	-974.352185	1	69.012242228887	95.429612260436	17	9	
793000	-975.706016	1	97.956527831356	88.062604980424	20	8	
794000	-975.133924	1	95.729409786175	92.998381323348	21	11	
795000	-979.153142	1	97.175547026779	93.111915864232	15	12	
796000	-982.524194	1	96.128493453681	69.565099106408	17	7	
797000	-981.487796	1	81.804050673372	94.697571498649	13	6	
798000	-978.220630	1	71.164291141375	95.461974209431	16	7	
799000	-972.566137	1	73.578881282039	94.414558642501	15	11	
800000	-973.770873	1	87.747303214750	89.921391604751	19	9	
801000	-978.767024	1	85.673650780993	83.249791776450	30	8	
802000	-979.669557	1	99.008374072632	72.561090326253	29	6	
803000	-977.732285	1	99.805771974082	84.415928225077	23	8	
804000	-977.786436	1	99.710706055399	83.490728905273	22	6	
805000	-980.141296	1	88.873318852881	91.817186192772	19	7	
806000	-973.701421	1	89.516061708832	86.143505623817	19	6	
807000	-976.955485	1	76.716422855297	92.741923342772	16	8	
808000	-976.924487	1	98.653831102383	93.263084272782	19	7	
809000	-981.113369	1	95.903037229128	99.298653984045	13	7	
810000	-979.890817	1	92.921973114374	79.977904065791	12	8	
811000	-981.630749	1	92.907570711125	83.702556015704	11	13	
812000	-982.828380	1	93.207004793846	82.024785465210	15	11	
813000	-983.632815	1	97.228957071854	84.369790624888	14	8	
814000	-990.340804	1	94.393917016380	79.994301594938	18	10	
815000	-985.229227	1	99.735182950750	83.469032724650	19	8	
816000	-982.217220	1	99.982219107860	92.059575427315	16	6	
817000	-984.998903	1	99.283659880064	72.465062305972	12	7	
818000	-977.572300	1	96.593810032418	62.377233288681	12	10	
819000	-973.080172	1	93.176689213362	81.986532598517	14	13	
820000	-975.280108	1	99.271812879228	85.969351818538	16	8	
821000	-979.777255	1	94.701355149194	86.523923738589	11	7	
822000	-974.948445	1	78.421383053397	97.878548530587	13	7	
823000	-969.570428	1	94.389022635102	86.011978510785	18	11	
824000	-976.312776	1	91.271227197978	99.671301896057	18	7	
825000	-972.544091	1	95.399054821399	84.196431067331	19	8	
826000	-984.793550	1	99.574556357047	59.071061709624	15	13	
827000	-983.758653	1	91.390253282709	64.241943065665	11	12	
828000	-972.967090	1	98.128294578904	71.747477324366	11	11	
829000	-977.394662	1	92.226013063488	87.578351068908	13	8	
830000	-983.113998	1	93.581442077281	86.522942243686	13	9	
831000	-979.848106	1	82.997601971674	92.743675148929	16	11	
832000	-986.076722	1	93.420733635506	84.668822965065	14	8	
833000	-990.029118	1	88.785488706371	67.750333649410	19	7	
834000	-982.521268	1	92.337455906586	89.105331158177	15	8	
835000	-981.535157	1	84.179177710692	74.307423123656	7	11	
836000	-978.295282	1	93.390519809254	65.160275835041	13	8	
837000	-984.103129	1	86.270333964379	83.447372991138	15	7	
838000	-981.083078	1	91.777097102210	87.830445988347	15	11	
839000	-978.016175	1	89.434094377602	61.094028225587	13	8	
840000	-982.051873	1	63.461859545347	67.072214461551	13	11	
841000	-977.876577	1	76.801214081833	59.387387206569	10	14	
842000	-974.036953	1	88.920272884845	72.367263789535	14	13	
843000	-984.800701	1	88.717635964267	99.538260084862	13	10	
844000	-971.330418	1	92.651493383475	87.817492047081	15	11	
845000	-971.206406	1	98.288805300042	99.115602942500	15	14	
846000	-978.750342	1	80.481494205995	61.500530077638	13	11	
847000	-981.350935	1	99.123997067583	76.133264514098	17	11	
848000	-985.671366	1	98.000074886611	52.566087705548	20	8	
849000	-983.365766	1	97.742724282652	54.338064319188	18	8	
850000	-985.094185	1	80.014752479169	55.347503241539	18	10	
851000	-973.311588	1	88.366218102099	40.752003002042	18	12	
852000	-964.481503	1	98.419214508587	28.349379480339	15	10	
853000	-982.857914	1	97.660155853847	37.804614255413	17	11	
854000	-987.758897	1	86.686028570501	52.077443316035	15	11	
855000	-983.365067	1	92.550787162626	68.977586007582	19	8	
856000	-981.429348	1	97.872698211814	44.624331057199	15	7	
857000	-981.578741	1	97.651405414938	51.831144718227	18	9	
858000	-983.116529	1	90.977536175329	59.014526102732	13	8	
859000	-983.427882	1	98.447587720056	52.853643243391	15	9	
860000	-983.797396	1	91.314217938683	59.529355084079	24	10	
861000	-976.338713	1	91.914970561263	73.585936249795	19	10	
862000	-973.117618	1	81.501885714664	44.223171385588	14	11	
863000	-976.867384	1	98.369189581678	55.065464861386	14	13	
864000	-981.910601	1	97.882073808821	73.284400483121	19	8	
865000	-982.690725	1	76.130865481255	78.472383045757	18	12	
866000	-984.435085	1	96.769222686679	71.648361295903	19	10	
867000	-993.124501	1	92.964457172276	78.394688196421	17	8	
868000	-987.294224	1	93.919304101853	64.925647954656	16	9	
869000	-989.393478	1	97.139801312098	62.321727209419	18	12	
870000	-986.815255	1	99.210861513397	53.888258635513	19	14	
871000	-979.053599	1	98.880435425831	74.981752615849	21	12	
872000	-975.954211	1	95.048860603898	75.474354993130	23	13	
873000	-986.813671	1	97.255395354530	96.905812788534	19	10	
874000	-976.769344	1	78.788272075221	90.553322089435	24	8	
875000	-984.856184	1	98.674978908321	84.449038932869	21	6	
876000	-983.793770	1	82.772768685808	97.736381042343	16	7	
877000	-980.750379	1	65.374405090109	69.109186516799	21	7	
878000	-982.858660	1	99.814083076930	59.630862791110	17	6	
879000	-980.980135	1	97.138681042649	63.542429295280	14	7	
880000	-993.623075	1	58.938401756198	66.503747163653	20	8	
881000	-982.933917	1	88.397282399140	97.441994042215	14	6	
882000	-992.709280	1	98.342792994617	65.968561368620	19	10	
883000	-990.922582	1	98.188274044726	82.728275927771	22	8	
884000	-989.570881	1	92.421517690748	55.531106718964	24	14	
885000	-990.422840	1	79.611248769330	74.205675838095	20	17	
886000	-978.675472	1	99.013081639693	68.606951255726	22	15	
887000	-985.991287	1	98.156454194060	65.859002879729	18	15	
888000	-986.855479	1	93.199300740574	92.703651209570	17	9	
889000	-980.460101	1	93.462425683614	99.043778211997	23	12	
890000	-968.673335	1	99.004596245848	88.633379253062	19	13	
891000	-975.008134	1	97.305565202080	91.111034530960	19	10	
892000	-969.984667	1	94.754228284232	78.960996528728	20	11	
893000	-973.546488	1	80.724086790247	94.283095682483	20	11	
894000	-970.084006	1	84.507112739248	97.943697140119	19	15	
895000	-982.344827	1	80.145764863801	96.588427336853	13	13	
896000	-976.931442	1	91.155848801592	87.430388947077	19	6	
897000	-976.033488	1	94.885593701352	94.551088946287	15	10	
898000	-974.337623	1	86.933745565962	97.094386093068	14	8	
899000	-973.612009	1	99.628570638998	86.837853246665	16	10	
900000	-970.150082	1	97.969394425378	98.149611171244	14	10	
901000	-972.578411	1	80.384696681417	93.483853284584	17	8	
902000	-979.357319	1	98.365118445107	90.934126911501	18	10	
903000	-979.505111	1	94.856009766165	80.743138737130	21	9	
904000	-978.033510	1	88.302314939607	55.719393587651	18	9	
905000	-977.488098	1	97.447640501299	62.110973251040	16	9	
906000	-980.284246	1	87.223067275905	47.283072120010	18	10	
907000	-981.018886	1	96.753872242346	38.193144202829	18	7	
908000	-985.766553	1	91.172638257729	30.602477021708	15	7	
909000	-977.470976	1	93.794263443605	44.667591060288	12	8	
910000	-972.422836	1	97.436768936340	33.058368395008	15	12	
911000	-973.561628	1	98.504457406296	33.749168146201	15	7	
912000	-984.270865	1	76.185026339422	60.166153238824	16	8	
913000	-972.944203	1	97.419356536085	41.891516947790	17	6	
914000	-981.622880	1	93.787463616444	60.147791857676	17	12	
915000	-977.598064	1	94.237274603055	64.353873572653	16	8	
916000	-977.039969	1	96.531182290898	72.022400377098	17	11	
917000	-971.143717	1	96.531939419088	60.700999904628	23	11	
918000	-981.195633	1	83.440724836114	85.813923743346	18	16	
919000	-978.429861	1	97.909895113836	74.232530560088	22	13	
920000	-975.280932	1	88.032157080555	67.508444180981	16	13	
921000	-972.995306	1	98.948205115253	64.601548649397	16	13	
922000	-976.819826	1	90.124942625834	98.550347209192	12	10	
923000	-981.287691	1	98.859056571669	89.669651024004	13	11	
924000	-975.231570	1	91.925636375813	78.243812117206	14	10	
925000	-971.843715	1	77.999451325266	96.373850393009	19	11	
926000	-977.892123	1	97.932510231291	95.615869426741	19	12	
927000	-973.045532	1	96.287626400973	89.028365305559	21	9	
928000	-980.612890	1	96.529394324906	47.077323675156	20	11	
929000	-973.967816	1	96.221671927631	55.827338125679	19	10	
930000	-971.061481	1	96.177082590169	72.484146159938	24	13	
931000	-974.343308	1	83.567620887822	86.191956871765	18	10	
932000	-979.658721	1	99.619152107697	91.469131651448	19	13	
933000	-983.103906	1	57.541177365332	84.263837991232	21	11	
934000	-983.180874	1	95.750090160430	65.990760571684	23	9	
935000	-979.886206	1	99.858672864513	87.232017222140	20	9	
936000	-994.015201	1	96.490235835879	90.156009159028	16	5	
937000	-983.729082	1	93.470960047135	84.369862590089	21	7	
938000	-980.426886	1	99.309401725395	86.244086554594	25	10	
939000	-981.636657	1	99.197964479216	87.554815115000	20	11	
940000	-986.270999	1	93.714256700014	90.815737990394	21	4	
941000	-981.942253	1	99.450923060655	95.908609771583	17	5	
942000	-984.717576	1	78.239995992716	91.986898757229	22	8	
943000	-985.903247	1	84.400626272016	87.943232591633	18	6	
944000	-982.743198	1	95.470783493480	93.335029450814	19	6	
945000	-978.755914	1	99.888595359504	97.696561071006	17	9	
946000	-983.006719	1	91.024603262401	97.511053550029	16	10	
947000	-975.327380	1	95.084859517918	94.294132342710	21	10	
948000	-973.373698	1	89.433645114481	75.826340085325	25	9	
949000	-978.634821	1	89.283573298261	90.054792031321	17	7	
950000	-979.921809	1	98.795795828049	84.944092583486	12	6	
951000	-989.068770	1	95.284519891216	87.691431341208	15	11	
952000	-980.802653	1	96.369417630637	77.166599609907	13	9	
953000	-985.498240	1	98.476086327245	60.043641612382	18	8	
954000	-992.317887	1	99.513041340686	75.700662942117	18	6	
955000	-999.051366	1	92.313181615838	80.286766598682	17	8	
956000	-986.785611	1	98.625096803359	96.906206281787	13	8	
957000	-978.100771	1	99.058863970891	70.775918672763	15	8	
958000	-986.203498	1	98.462772767369	86.517241748005	16	11	
959000	-992.156195	1	94.955512199846	73.474259188036	16	10	
960000	-993.302140	1	96.780206037805	92.519038401660	15	12	
961000	-989.575225	1	96.261089970629	96.392158584819	16	8	
962000	-989.090871	1	83.381514710922	93.434779917373	21	4	
963000	-988.900703	1	69.427223494661	93.642301976271	25	6	
964000	-985.850718	1	96.969908618257	78.786501326198	21	6	
965000	-984.771292	1	97.520760017548	60.537499038548	21	5	
966000	-989.798571	1	67.133658646929	45.249750730442	24	7	
967000	-981.292495	1	93.267528224039	45.211391433037	25	4	
968000	-989.251649	1	95.514667287126	46.713616465243	25	8	
969000	-981.756829	1	86.937433227988	48.456045387300	22	8	
970000	-992.728919	1	98.192859028866	61.268790976373	18	12	
971000	-981.048028	1	88.147051606101	69.858628693569	25	9	
972000	-980.429356	1	98.818639054381	62.351301449227	25	10	
973000	-980.917612	1	95.459045937810	56.574348810485	20	8	
974000	-979.099522	1	91.757560922774	69.030257475127	19	11	
975000	-979.077885	1	98.475803711402	82.773310237256	22	7	
976000	-979.408530	1	95.917112642843	63.326877849059	31	8	
977000	-971.032587	1	94.037953507964	85.093313168589	31	13	
978000	-977.553666	1	69.356971078381	82.875535647148	34	11	
979000	-970.857883	1	94.300874322579	96.657416267892	26	10	
980000	-973.608687	1	98.224508863954	93.203261595499	25	11	
981000	-983.907251	1	98.533753622754	89.266816481045	23	9	
982000	-987.404497	1	98.668092167898	97.670259879228	21	11	
983000	-986.604023	1	92.249495515448	95.503409587006	21	10	
984000	-981.524028	1	97.315198707967	71.292162025335	22	7	
985000	-983.169163	1	93.563443403047	72.920600204330	17	9	
986000	-980.638888	1	94.970311878535	57.977271274220	14	10	
987000	-985.996819	1	90.108538344980	91.742714646521	17	9	
988000	-976.568896	1	64.093533596631	98.726173801247	18	10	
989000	-971.204081	1	87.325845074219	80.744200065374	28	10	
990000	-980.512424	1	94.501348137491	93.431177577109	27	12	
991000	-985.403137	1	94.341459371181	97.084284058248	20	9	
992000	-993.209768	1	98.887074365438	93.285212081333	12	12	
993000	-988.430933	1	94.969232780380	93.735692367478	16	10	
994000	-982.409509	1	97.509242977032	83.999017062193	17	8	
995000	-988.283586	1	87.875477537149	91.285498335140	18	11	
996000	-986.134053	1	82.177057057141	90.157540294808	14	10	
997000	-976.563314	1	83.208818339643	85.122920068481	13	9	
998000	-982.234358	1	99.294474524831	78.100345955774	20	11	
999000	-978.635650	1	83.266218095172	97.072651262208	20	11	
1000000	-980.868644	1	78.636970732566	90.498030454489	19	10	
1001000	-975.930471	1	89.227500363801	72.001219837250	19	11	
1002000	-984.201790	1	94.115575914068	81.868781256957	21	11	
1003000	-974.212439	1	74.091682933730	75.569370254548	26	8	
1004000	-978.005748	1	99.851718449284	50.649567190432	25	10	
1005000	-984.733088	1	88.637034623848	48.603946724517	23	10	
1006000	-976.210064	1	94.669893898956	46.971958125445	21	12	
1007000	-983.885061	1	98.254169193643	51.159104118309	21	9	
1008000	-996.563030	1	97.092177669304	86.101467304833	15	7	
1009000	-985.548092	1	97.661345999509	86.470597071971	12	11	
1010000	-993.637170	1	98.043679216846	86.358965200555	13	9	
