# Supplementary material for: Reply to: ‘Reconstructed evolutionary patterns from crocodile-line archosaurs demonstrate the impact of failure to log-transform body size data’
Source: Commun Biol. 2022 Feb 25;5:170. doi: 10.1038/s42003-022-03072-x (PMC8881626; doi:10.1038/s42003-022-03072-x)
Supplement: Supplementary file 4 — Supplementary Data 2 [file 42003_2022_3072_MOESM4_ESM.zip › simulations/log_files/VarRates/simulated_data_6.txt.Log.txt]

Options:
Model:                           Independent Contrasts
Tree File Name:                  tree_simlation_6.nex
Data File Name:                  simulated_data_6.txt
Log File Name:                   simulated_data_6.txt.Log.txt
Save Initial Trees:              False
Save Trees:                      True
Summary:                         False
Seed:                            1888538614
Precision:                       64 bits
Cores:                           1
Analysis Type:                   MCMC
Sample Period:                   1000
Iterations:                      1010000
Burn in:                         10000
MCMC ML Start:                   False
Schedule File:                   simulated_data_6.txt.Schedule.txt
Rate Dev:                        AutoTune
No of Rates:                     2
Test for trait correlation:      True
Kappa:                           Not in use
Delta:                           Not in use
Lambda:                          Not in use
OU:                              Not in use
Min Trans Taxa No:               10
RJ Local Kappa:                  False
RJ Local Lambda:                 False
RJ Local Delta:                  False
RJ Local OU:                     False
Using VarRates:                  True
Restrictions:
    Alpha-1                      None
    Sigma-1                      None
Prior Information:
    Priors
        Alpha-1 - uniform -100.00 100.00 
        Sigma-1 - uniform 0.00 100.00 
        VRBL - sgamma 1.10 1.00 
        VRNode - sgamma 1.10 1.00 
Tree Information
     Trees:                      1
     Taxa:                       200
     Sites:                      1
Iteration	Lh	Tree No	Alpha 1	Sigma^2 1	No RJ Local Branch	No RJ Local Node	
11000	-1031.112009	1	89.601606707984	99.643608230355	20	15	
12000	-1039.591742	1	96.055158886354	98.082655735765	20	13	
13000	-1029.450113	1	87.436562833450	95.177121984096	18	14	
14000	-1030.343175	1	41.870801377634	97.521930335586	20	10	
15000	-1029.227476	1	90.813130098168	96.670713693600	18	8	
16000	-1027.488488	1	99.090379254195	89.759137425436	18	5	
17000	-1029.463001	1	98.217059750704	96.210766728777	13	9	
18000	-1032.245301	1	98.510910472329	80.843890284685	13	11	
19000	-1033.304450	1	97.077946296136	82.552021188971	15	9	
20000	-1030.281045	1	94.101053347790	91.603391448875	21	11	
21000	-1025.125598	1	99.916469801597	98.556511928190	23	10	
22000	-1026.768108	1	94.102139389142	84.159373577792	16	9	
23000	-1027.491353	1	86.534484175940	98.313598333813	18	9	
24000	-1031.851693	1	97.839345980634	75.122843658215	18	7	
25000	-1038.900455	1	99.790075551639	48.834279906450	19	7	
26000	-1042.216061	1	97.349453359550	58.299441189980	18	10	
27000	-1034.468233	1	96.614146052443	71.089801768364	23	11	
28000	-1044.193383	1	91.008837119819	81.500122782460	23	9	
29000	-1047.653934	1	85.025745436942	85.465312854448	23	9	
30000	-1040.867097	1	99.368498451330	84.334000849065	27	8	
31000	-1032.353220	1	99.175413837503	64.658264134095	22	11	
32000	-1036.120687	1	94.906129345252	85.777010562385	21	9	
33000	-1033.716647	1	92.056602589407	62.595493129737	22	10	
34000	-1033.298265	1	95.332207382276	87.665492858787	25	8	
35000	-1037.945322	1	97.133366137739	74.118270988285	18	11	
36000	-1035.440808	1	94.581966741564	70.067789371357	17	7	
37000	-1035.678991	1	92.601552803234	78.300383261815	18	6	
38000	-1038.146351	1	81.507734468420	87.069411634411	21	6	
39000	-1028.019569	1	97.020601143363	70.416851869224	19	8	
40000	-1031.551424	1	98.614895991229	89.325573293424	24	10	
41000	-1031.495925	1	86.680547699292	87.211776088634	15	11	
42000	-1035.823836	1	92.815523812180	87.631962158324	14	9	
43000	-1029.650185	1	97.457568568790	76.817212093845	16	12	
44000	-1030.991827	1	99.325757762802	94.523001468846	19	12	
45000	-1025.407886	1	98.525156247892	84.517189938011	17	11	
46000	-1026.409376	1	97.836730440195	96.372028675175	18	8	
47000	-1028.992462	1	95.757648630093	97.134676113648	17	9	
48000	-1033.287916	1	96.970571510243	75.151563334232	19	8	
49000	-1035.699479	1	91.258591247681	99.405003965141	17	5	
50000	-1033.237534	1	94.674649804911	94.657356410597	16	4	
51000	-1032.398210	1	99.279172734120	90.768552837848	16	7	
52000	-1030.677763	1	94.294487978285	89.922582019126	19	7	
53000	-1025.762202	1	98.060747281810	96.087596249685	20	7	
54000	-1030.597284	1	85.979296771868	88.211704517422	19	8	
55000	-1032.452334	1	88.579181415611	74.638594842565	20	10	
56000	-1034.521738	1	97.536900990572	70.730775483442	21	9	
57000	-1037.771510	1	90.362961522546	70.724034115698	19	9	
58000	-1040.066270	1	54.611731514225	89.992334594616	22	6	
59000	-1030.245518	1	92.340080645468	75.357071815722	18	8	
60000	-1044.780890	1	93.258657598244	70.177669104046	19	9	
61000	-1037.518339	1	94.557279397498	97.475338143098	22	7	
62000	-1039.472125	1	99.791304161389	99.881150793284	21	6	
63000	-1037.050386	1	88.781076703093	94.959544649508	20	10	
64000	-1033.493970	1	91.706792670337	90.183796458101	21	10	
65000	-1032.695500	1	93.752652413812	95.020956112175	21	13	
66000	-1038.363698	1	95.592288507956	96.495932804953	17	9	
67000	-1038.285988	1	94.827248867655	79.403037853138	19	12	
68000	-1041.435887	1	88.671367039602	82.364124746255	21	9	
69000	-1041.080641	1	98.292712205232	97.294314255578	17	11	
70000	-1041.770691	1	78.464407591358	83.926913931360	20	11	
71000	-1042.128357	1	96.702939735907	54.683700332701	20	11	
72000	-1034.274803	1	99.145190257082	62.344515969482	19	9	
73000	-1044.788297	1	92.559578329529	76.917773478694	17	7	
74000	-1041.251080	1	90.763536867939	96.801860203405	19	9	
75000	-1045.180592	1	94.913168602477	89.702497173238	20	10	
76000	-1043.117916	1	96.972004554337	90.540992424807	21	12	
77000	-1039.610254	1	89.661598979902	82.428392137885	22	7	
78000	-1038.644554	1	92.872720243194	85.028711473482	16	7	
79000	-1037.713634	1	94.478566251001	98.320980569600	24	12	
80000	-1046.440210	1	95.967249463858	73.366601965814	20	13	
81000	-1042.660859	1	98.828176449679	77.449873419438	17	10	
82000	-1031.202585	1	95.133605456666	81.899849558552	21	10	
83000	-1031.047702	1	99.983808371321	69.313848132964	16	11	
84000	-1034.436616	1	99.199302221541	77.423921250749	16	7	
85000	-1037.810491	1	97.877251221699	75.090085503069	20	8	
86000	-1038.629600	1	92.931945114454	86.970208840912	20	6	
87000	-1037.064097	1	98.125745493529	80.330167838334	16	9	
88000	-1039.796012	1	86.934228906757	94.589355626433	21	6	
89000	-1036.708136	1	91.509985717477	67.412433969897	19	5	
90000	-1027.301086	1	99.919727731260	57.343893308996	17	9	
91000	-1030.704697	1	99.049031552356	47.402111335759	24	5	
92000	-1032.593814	1	87.468900126884	68.302092049478	19	7	
93000	-1039.396505	1	98.035204728458	94.272665804014	17	8	
94000	-1037.767012	1	95.001707303072	72.682462111150	21	10	
95000	-1040.580398	1	98.676461038257	88.102883282941	12	10	
96000	-1039.283670	1	96.666018755074	90.990696722338	12	15	
97000	-1040.152977	1	97.950317383909	92.583840598216	19	11	
98000	-1037.470792	1	95.926727892818	87.115361992736	15	10	
99000	-1033.225422	1	91.706439677283	74.220572662906	16	9	
100000	-1024.597616	1	99.140825224067	66.437850738977	17	8	
101000	-1027.876592	1	93.189342097766	92.618059035081	19	8	
102000	-1031.836101	1	97.471242609260	94.563735652217	18	11	
103000	-1033.129400	1	95.838817669816	79.777998928505	20	15	
104000	-1034.686927	1	97.765032545408	91.460594124650	15	8	
105000	-1030.698746	1	96.894004139242	98.563239978591	18	9	
106000	-1036.672792	1	97.307890645976	99.977022778688	20	9	
107000	-1030.465743	1	82.694503960267	90.846727644839	26	12	
108000	-1025.876706	1	93.247628605514	81.019472768299	28	12	
109000	-1030.354866	1	97.276292933964	75.932839913280	24	11	
110000	-1033.648001	1	93.653286697996	98.253929274404	18	9	
111000	-1027.456241	1	99.454359993636	76.018023063589	18	11	
112000	-1035.463302	1	98.906432616635	89.585359120830	18	11	
113000	-1029.507935	1	66.247681036614	72.484510213277	18	10	
114000	-1028.431400	1	92.774780332985	86.525600499579	20	10	
115000	-1034.791704	1	99.025379517932	96.520529792970	19	10	
116000	-1033.057331	1	95.053456759455	81.457519697462	26	11	
117000	-1032.253207	1	99.538973836104	92.904826758055	23	8	
118000	-1034.910895	1	94.116781890391	90.453007254672	22	9	
119000	-1035.712093	1	93.951572347203	77.570994906278	14	10	
120000	-1037.089263	1	95.887314660482	67.785735921081	13	12	
121000	-1036.339842	1	95.444690544995	85.149073434072	11	9	
122000	-1035.648455	1	93.977309244236	73.748272442843	15	12	
123000	-1035.252971	1	97.235874105590	96.836819753897	8	15	
124000	-1030.784478	1	97.567926745129	83.593823700513	9	12	
125000	-1032.509025	1	94.441361408164	99.868075656431	13	13	
126000	-1034.972234	1	97.904590559091	96.065130576406	17	11	
127000	-1034.410902	1	90.194416437512	73.561668272667	22	12	
128000	-1032.259890	1	93.379175097968	82.755874203854	17	11	
129000	-1032.389461	1	86.764080406611	84.882025412324	16	10	
130000	-1038.994276	1	92.781971542246	91.267506654789	15	10	
131000	-1043.646712	1	91.833385219017	92.523170523575	17	9	
132000	-1038.626490	1	96.856789065270	65.532435644152	17	10	
133000	-1034.718807	1	99.101229803016	81.241925304658	17	7	
134000	-1033.802171	1	98.384323543035	72.513580785931	18	6	
135000	-1038.622544	1	72.986688199548	82.329866537821	22	8	
136000	-1038.542982	1	85.933399762794	93.237660324896	21	9	
137000	-1047.921565	1	91.409967458843	96.877804451920	21	8	
138000	-1043.843545	1	99.297779488110	94.373658010618	21	9	
139000	-1043.462407	1	96.622106867995	84.810975810352	22	9	
140000	-1046.602191	1	77.246921591158	97.159777244734	21	10	
141000	-1037.927164	1	92.408276357969	79.156197614608	17	11	
142000	-1026.855671	1	88.219633350867	65.426072196406	24	12	
143000	-1041.710721	1	79.285212274462	84.599573580815	29	13	
144000	-1028.248741	1	98.439350132169	72.696964021718	24	10	
145000	-1034.028399	1	93.423292792830	77.007904065306	25	12	
146000	-1029.230218	1	93.877261963690	79.207077645104	23	9	
147000	-1024.959472	1	99.183902750300	94.238168233448	24	12	
148000	-1029.900876	1	97.874232833994	81.474442865141	24	7	
149000	-1033.469200	1	92.990646643478	90.511884883893	22	7	
150000	-1035.281991	1	87.964665669642	88.394302089394	20	10	
151000	-1030.422331	1	95.217163390091	96.227926622759	15	6	
152000	-1028.123809	1	95.186369818244	89.845667265076	14	6	
153000	-1028.387229	1	92.554911143638	78.629031314882	15	7	
154000	-1030.360839	1	93.733991119232	88.055569424852	12	9	
155000	-1038.175321	1	71.577565487535	94.203866991217	10	6	
156000	-1033.889594	1	97.496382209008	85.287567780721	14	5	
157000	-1038.798269	1	87.541656110454	94.014279259149	18	5	
158000	-1031.387573	1	99.208960299400	89.442168868832	18	7	
159000	-1032.858076	1	98.202407592895	97.444043363396	16	9	
160000	-1034.214485	1	97.758993561459	97.507687053091	17	9	
161000	-1029.492999	1	97.867385132090	93.388382499898	20	12	
162000	-1034.010820	1	93.571328747628	91.681297577434	14	11	
163000	-1038.499403	1	96.253739744437	92.641739460560	17	11	
164000	-1030.180018	1	95.825147851687	80.103884022728	14	12	
165000	-1034.334355	1	96.593291006477	84.974764502969	17	11	
166000	-1041.145658	1	97.858578987255	74.612741346289	12	10	
167000	-1036.084603	1	97.796023851367	95.015682324483	14	10	
168000	-1039.298827	1	90.226766147647	89.275290031863	15	9	
169000	-1034.803229	1	94.474031639632	89.349225218386	18	10	
170000	-1038.822577	1	99.671540959878	83.633172519461	17	11	
171000	-1046.222921	1	89.631100317008	99.279497060551	20	12	
172000	-1038.913491	1	92.516684360504	81.663441179077	18	10	
173000	-1030.203426	1	99.764969340792	91.125148559434	11	10	
174000	-1037.972236	1	90.347833148704	96.729157385007	13	10	
175000	-1031.299783	1	99.923680138783	94.355314166276	16	10	
176000	-1036.716274	1	95.341575180166	91.225411612575	16	9	
177000	-1037.336548	1	95.565783671947	66.435840325835	19	11	
178000	-1037.756823	1	73.878570237684	97.554442404720	12	10	
179000	-1033.277871	1	98.059221289831	86.769088839355	14	8	
180000	-1035.134857	1	83.000674782397	74.576060183817	14	10	
181000	-1036.614935	1	95.629305474883	73.497673163018	12	7	
182000	-1032.668251	1	96.252543301122	75.814530819713	10	8	
183000	-1040.131986	1	95.134233009553	92.150275006029	8	7	
184000	-1034.669172	1	98.663808072347	88.295584803399	6	9	
185000	-1028.836566	1	96.801320631598	96.101270925457	8	9	
186000	-1035.992391	1	96.941755743922	96.076929178695	10	14	
187000	-1035.748744	1	99.910052897125	96.587227009652	11	15	
188000	-1032.886397	1	97.800645303753	97.902833039610	16	12	
189000	-1032.105492	1	85.935258532551	85.520042939988	16	10	
190000	-1039.345722	1	97.368686747545	91.128967833056	16	12	
191000	-1036.682418	1	85.567174370738	87.025151213883	23	9	
192000	-1028.118228	1	86.752753810782	96.969477763787	25	12	
193000	-1033.133450	1	80.344359983173	94.526116633504	20	9	
194000	-1042.925544	1	96.407421135232	83.057379479463	19	6	
195000	-1030.044472	1	99.944681279049	79.227712568450	18	9	
196000	-1025.617530	1	87.926317813905	73.764786828370	18	8	
197000	-1033.013618	1	86.875724709136	94.841731941140	21	8	
198000	-1029.869602	1	99.362999976447	90.862544394057	22	12	
199000	-1028.323824	1	93.177429089776	84.153009320789	18	14	
200000	-1029.527153	1	95.030040334442	92.705401644401	14	15	
201000	-1034.714514	1	85.569382959340	89.509725649477	21	16	
202000	-1038.101278	1	89.696704247447	78.577291723654	21	14	
203000	-1035.337412	1	82.562736852165	94.194329265244	23	12	
204000	-1032.049650	1	99.836632244824	76.358284358463	24	9	
205000	-1029.975537	1	99.446284797681	72.942485916871	26	13	
206000	-1034.319846	1	99.276901476027	91.994979857530	24	7	
207000	-1028.368510	1	92.635123693676	97.802868659888	26	9	
208000	-1035.727398	1	93.503097136348	93.515424773702	24	10	
209000	-1030.766645	1	99.150828197120	82.917640759937	21	12	
210000	-1041.535220	1	93.587864684226	96.469583566972	15	10	
211000	-1045.933424	1	99.139098363395	91.904963728079	17	9	
212000	-1032.413943	1	98.662341872417	84.088791053160	16	13	
213000	-1027.284950	1	99.085444650704	95.535365027503	14	10	
214000	-1030.354847	1	90.382474426444	62.751391749006	13	8	
215000	-1027.952373	1	97.338639997276	99.241489008357	15	9	
216000	-1030.570498	1	98.594773217004	84.313418009237	16	11	
217000	-1029.719262	1	99.685006250580	96.287796400213	16	11	
218000	-1030.971438	1	97.889989493620	99.962324796893	10	12	
219000	-1038.876973	1	96.800754466452	82.025142664607	14	10	
220000	-1041.083166	1	95.170207100247	82.311717762079	12	10	
221000	-1044.634007	1	90.086454549930	94.823304293533	10	8	
222000	-1038.930282	1	95.737740670611	78.008983726202	13	11	
223000	-1035.237854	1	90.702664335420	79.335949210863	12	13	
224000	-1036.219791	1	99.283755518062	78.351598366486	9	15	
225000	-1037.519197	1	96.257057102192	68.555243430443	12	15	
226000	-1028.539313	1	95.681180033893	63.363923637258	16	13	
227000	-1028.425992	1	92.143923644292	71.514609387959	20	14	
228000	-1030.337559	1	99.315651282801	68.425872026924	21	14	
229000	-1039.150493	1	99.472505243588	94.613730835391	18	9	
230000	-1032.377487	1	98.733399187228	92.253778411208	20	8	
231000	-1033.009286	1	93.229787514022	98.145727650415	19	8	
232000	-1028.826780	1	97.700126848051	77.159625488926	23	7	
233000	-1031.057886	1	99.962140789186	90.475621440633	13	9	
234000	-1031.502498	1	99.814758480564	78.572637480306	14	10	
235000	-1038.885267	1	97.343052234666	85.675161649873	17	10	
236000	-1032.319713	1	97.859065327193	87.059047632716	19	12	
237000	-1032.583014	1	99.350045123668	97.571482579012	16	13	
238000	-1035.265182	1	98.808482333913	82.454968262413	15	15	
239000	-1034.182569	1	98.347444803631	81.349605043934	15	14	
240000	-1037.583322	1	97.601359446292	92.516281998847	13	17	
241000	-1032.602998	1	99.869108603077	84.740864444740	17	17	
242000	-1033.812346	1	96.335550656578	77.071077842157	19	14	
243000	-1035.704819	1	97.949701728528	57.348302313555	17	11	
244000	-1031.688961	1	99.394232888025	98.301215470436	12	6	
245000	-1045.159457	1	87.000537707265	81.101646767739	18	8	
246000	-1041.878456	1	89.870302468024	87.892203947336	17	9	
247000	-1038.576354	1	96.133072474001	95.149465311430	18	9	
248000	-1038.764089	1	96.116595770494	78.991097244394	18	9	
249000	-1035.822285	1	90.330196984168	66.884666862746	19	11	
250000	-1031.637940	1	88.786186916419	84.447132492915	20	10	
251000	-1034.667259	1	97.951359342906	75.429201829665	17	9	
252000	-1040.636534	1	96.047189294482	79.024771126456	14	12	
253000	-1031.623456	1	85.086858790634	91.907423756177	15	12	
254000	-1025.503571	1	99.890646488487	49.029005005574	15	9	
255000	-1027.615082	1	99.789463274030	66.067341951525	15	10	
256000	-1027.563374	1	95.395887622109	93.672189026351	20	9	
257000	-1035.764771	1	99.852060557199	69.616156810730	15	9	
258000	-1033.151898	1	94.214733272369	77.154440841383	10	12	
259000	-1033.017596	1	97.215918031746	91.173736294230	15	11	
260000	-1040.941798	1	97.095250550160	99.512715312424	15	9	
261000	-1030.746946	1	98.291991428835	95.827990896038	19	11	
262000	-1031.963508	1	98.120024123446	91.590447227379	19	10	
263000	-1032.905018	1	93.368727027532	91.700974267645	20	8	
264000	-1026.601177	1	96.756417016839	98.038471052680	21	9	
265000	-1037.441608	1	98.058194360555	84.380749799123	21	11	
266000	-1030.991159	1	96.596421226216	80.716178992703	20	12	
267000	-1037.791257	1	96.600284938214	82.739729774867	23	13	
268000	-1035.509757	1	99.850867677521	79.292367422692	19	11	
269000	-1034.273562	1	93.611709430608	75.674213125195	17	11	
270000	-1039.613073	1	76.496206228316	77.169290807932	18	12	
271000	-1043.483758	1	97.733694180871	95.253266846492	19	13	
272000	-1038.871236	1	85.170558815613	96.710335752441	18	13	
273000	-1032.874724	1	83.707354526530	94.340123713321	19	11	
274000	-1026.618263	1	97.868955438704	95.204124729761	16	13	
275000	-1034.799575	1	97.015276450269	98.941980821092	13	12	
276000	-1031.009029	1	82.568243587421	97.594755200598	8	13	
277000	-1036.573627	1	99.298272251092	99.793026562503	11	10	
278000	-1030.993954	1	98.332720736489	93.237003471311	14	11	
279000	-1033.134759	1	82.279187709701	96.403497925077	12	10	
280000	-1030.061234	1	99.589424282998	88.347386829183	9	13	
281000	-1026.825570	1	90.914367966431	77.245822717721	9	15	
282000	-1023.648653	1	89.884571813609	79.727876668007	12	14	
283000	-1033.179570	1	99.316176298761	94.450164756139	16	9	
284000	-1036.221869	1	93.694183018857	91.511251708650	12	11	
285000	-1028.454133	1	99.006798179440	58.706865952099	11	9	
286000	-1039.911946	1	99.321662457228	55.324731728662	13	10	
287000	-1035.170806	1	96.709446924430	96.814215841743	9	9	
288000	-1033.585168	1	96.860303552747	79.991219654308	14	7	
289000	-1038.394114	1	96.795898497030	83.348324722448	12	7	
290000	-1043.436060	1	97.777288320830	88.454882839268	13	8	
291000	-1041.482595	1	93.295431163814	93.545230541787	16	10	
292000	-1040.082165	1	98.062710392116	92.734686517751	14	11	
293000	-1040.670284	1	76.502200618856	86.101302561322	15	9	
294000	-1034.933540	1	94.113628809566	93.473151954188	17	10	
295000	-1029.801640	1	87.072705578703	84.976762935254	13	11	
296000	-1029.456094	1	91.051940195547	87.085652254670	14	10	
297000	-1029.657782	1	96.413402180707	99.373176068018	17	11	
298000	-1033.315749	1	90.373970756910	81.323103906532	17	12	
299000	-1033.143188	1	96.907183730079	58.378872633794	16	12	
300000	-1030.282861	1	85.754097411426	79.735225980029	16	14	
301000	-1031.838792	1	94.637030432124	88.247872010922	22	11	
302000	-1023.543411	1	99.608015361405	55.635979325015	23	11	
303000	-1030.574624	1	99.580810413617	77.724435278459	26	9	
304000	-1031.224545	1	99.021454423065	77.539520463938	22	7	
305000	-1036.438097	1	83.812313455934	89.616569519280	18	8	
306000	-1029.666195	1	89.835958645559	89.408905121233	18	13	
307000	-1028.025838	1	99.219130368270	73.565818713252	23	13	
308000	-1032.525586	1	98.184620190557	72.180041237366	16	8	
309000	-1032.462507	1	97.148945607028	99.104411328456	18	7	
310000	-1034.545150	1	83.801552257082	90.770164995717	22	8	
311000	-1032.390067	1	85.566204110242	93.732718925642	17	10	
312000	-1035.536972	1	97.272622369815	77.069329982907	22	10	
313000	-1033.395410	1	94.294119549134	75.626867517996	20	9	
314000	-1031.041303	1	94.228285318881	98.826229346667	22	9	
315000	-1031.932356	1	97.804151763148	91.031428253988	21	7	
316000	-1038.985269	1	91.829870291387	99.153499672838	17	10	
317000	-1043.041168	1	82.662273908125	69.523341429412	22	9	
318000	-1034.701753	1	99.381971144018	92.395589578188	19	10	
319000	-1036.401302	1	95.249045683979	82.519625599369	20	6	
320000	-1033.495810	1	91.829745165211	83.253648768144	16	10	
321000	-1031.887806	1	98.472921012278	84.644468823448	22	9	
322000	-1034.652242	1	96.878929354142	82.362517882580	20	12	
323000	-1046.144618	1	91.636300831518	83.387357010548	18	12	
324000	-1034.891419	1	99.351061224894	92.884236173434	14	10	
325000	-1038.677363	1	98.663082652623	85.493980215387	10	13	
326000	-1038.038052	1	96.011816326203	79.503331523438	13	11	
327000	-1039.590301	1	95.130172848102	87.166068047319	14	10	
328000	-1043.567346	1	90.121476564305	63.573573606118	11	7	
329000	-1035.188319	1	98.621667536039	91.571895954030	12	10	
330000	-1036.518709	1	90.559390717889	95.916471303760	17	8	
331000	-1034.566989	1	99.856497882418	90.255528501445	28	7	
332000	-1049.454249	1	97.891651113330	81.809372147366	20	7	
333000	-1038.899571	1	98.064232088761	92.508733687561	16	11	
334000	-1038.088591	1	98.101110790262	62.488244596796	20	14	
335000	-1031.946295	1	82.695877117558	74.139111227413	20	9	
336000	-1032.414228	1	96.819231237019	79.942561281957	23	10	
337000	-1034.239765	1	93.895334973397	83.555267573643	24	8	
338000	-1035.040278	1	95.283335044810	82.221286358459	18	9	
339000	-1023.052524	1	98.726050378328	79.557937418557	20	12	
340000	-1030.428471	1	90.466911882152	91.695006870163	23	12	
341000	-1030.632907	1	98.024268324891	94.125276597463	25	10	
342000	-1030.203511	1	86.485157607995	91.373442788679	24	10	
343000	-1032.538170	1	94.510348106274	94.899147430992	20	11	
344000	-1031.488170	1	99.625625360979	83.548411356256	19	7	
345000	-1040.621913	1	99.602292776721	77.113539223381	21	10	
346000	-1034.620548	1	98.960663306393	83.482067641616	25	9	
347000	-1031.321197	1	79.660461439133	74.688272909337	28	11	
348000	-1035.448141	1	95.277440698535	69.534633801608	26	9	
349000	-1037.483451	1	79.495279465763	83.635178326337	25	7	
350000	-1035.039677	1	90.353375022013	75.714603932376	21	9	
351000	-1032.409945	1	91.446362504761	71.243763171791	21	8	
352000	-1031.503082	1	95.792855459857	84.883384902185	17	10	
353000	-1034.340958	1	82.673641693849	85.789567373246	18	9	
354000	-1030.145644	1	68.572045126496	97.895164168500	19	9	
355000	-1028.027753	1	96.478594052289	94.361946249918	24	11	
356000	-1033.986057	1	97.338839033032	93.204143471489	23	6	
357000	-1030.887505	1	92.328322551230	87.198567216945	24	10	
358000	-1034.654447	1	82.408441403781	68.414423232902	29	11	
359000	-1023.750073	1	91.080690890656	95.655513694809	24	12	
360000	-1024.493543	1	97.051943444876	94.999015208538	23	11	
361000	-1032.281494	1	95.131872557230	90.082123635329	25	12	
362000	-1026.362820	1	87.124099574251	91.734877198239	26	16	
363000	-1029.445608	1	73.248880489832	84.226681305748	33	14	
364000	-1032.417233	1	88.061884435381	78.889085626033	23	12	
365000	-1036.258872	1	99.211429176758	84.001915744835	21	7	
366000	-1040.734090	1	92.846392519249	95.419848453853	21	10	
367000	-1038.003223	1	95.916727412272	98.636423841408	16	13	
368000	-1034.812487	1	97.517102544789	97.006598322512	20	9	
369000	-1034.554747	1	98.623395133958	86.492784096494	24	9	
370000	-1032.596931	1	83.284664655054	85.354104768818	21	13	
371000	-1021.905176	1	96.831883887208	78.578071168362	21	13	
372000	-1022.092063	1	94.494727259928	82.907262372612	16	14	
373000	-1032.500844	1	86.616914762631	84.737337307706	16	15	
374000	-1028.987838	1	97.806660953827	99.846264590139	18	16	
375000	-1037.275138	1	99.268621050788	86.904348869912	20	16	
376000	-1036.273047	1	86.721633217525	83.871292951744	20	15	
377000	-1039.570783	1	94.301657238838	70.727221358561	18	17	
378000	-1032.079392	1	99.534425390247	91.085924378104	21	15	
379000	-1038.157533	1	90.237588839690	73.595293362744	22	16	
380000	-1037.621821	1	97.748266980704	93.954474086705	18	11	
381000	-1030.439783	1	97.411999876706	97.135709396626	19	8	
382000	-1031.592118	1	99.517262509463	93.350689497080	18	8	
383000	-1038.775428	1	79.233767050216	89.296429836421	20	7	
384000	-1034.157996	1	89.106615519254	79.914227555814	15	11	
385000	-1028.839164	1	90.992317379683	89.434613630092	19	14	
386000	-1036.395629	1	89.956187339412	78.581935012874	15	13	
387000	-1038.321714	1	92.872733757566	67.894008768347	10	12	
388000	-1032.723930	1	96.709816746716	73.951204584410	16	13	
389000	-1041.488606	1	91.666462384854	90.968035598974	21	13	
390000	-1033.816515	1	78.036500452707	99.505702561070	19	12	
391000	-1037.217757	1	88.241514610631	91.763464049722	22	14	
392000	-1038.250587	1	97.625610329978	96.794758681925	15	13	
393000	-1040.149165	1	99.098539093877	97.208972364420	21	15	
394000	-1040.028743	1	93.035400784833	99.121113285933	21	12	
395000	-1030.908518	1	87.092095916253	84.805802988734	26	10	
396000	-1031.571814	1	98.040016955901	86.012931301528	25	9	
397000	-1035.189945	1	98.005186285404	93.484809811388	16	8	
398000	-1038.439196	1	99.035314378676	99.595178256165	15	9	
399000	-1038.753927	1	97.923423527501	88.336359844651	19	13	
400000	-1044.855579	1	89.131535090317	91.814079545082	11	9	
401000	-1040.654650	1	99.097403664880	96.491634503906	18	9	
402000	-1036.419022	1	89.618778436357	83.945365906317	20	8	
403000	-1038.148364	1	99.309206418371	95.427180868872	17	11	
404000	-1035.708322	1	96.889147155515	86.409379323358	21	10	
405000	-1033.255745	1	98.009141532969	86.225455929324	19	10	
406000	-1037.960875	1	99.377074016863	93.702398966401	15	10	
407000	-1037.622172	1	99.235750138666	94.407178837496	14	11	
408000	-1029.860005	1	99.469598349848	97.525942285974	17	12	
409000	-1035.479005	1	89.795287881960	82.260881865663	18	9	
410000	-1038.814749	1	81.510105808952	76.467405501748	18	11	
411000	-1037.058246	1	84.986954443052	92.538618290175	20	12	
412000	-1028.101608	1	86.779235139168	77.974687565742	13	14	
413000	-1041.027925	1	74.750910795545	93.236383548618	17	9	
414000	-1043.287659	1	96.301908035936	94.722804974643	11	8	
415000	-1037.184857	1	99.663533700349	71.033816174347	22	8	
416000	-1036.426128	1	97.216797978741	69.128862356661	20	10	
417000	-1037.561926	1	92.235894159568	70.676025268475	16	10	
418000	-1040.794992	1	80.928055535624	94.071202670700	20	9	
419000	-1034.724967	1	91.001889546439	94.405858863025	21	10	
420000	-1035.763558	1	91.543120560948	92.950146295959	19	8	
421000	-1038.675766	1	92.877697154332	99.386754589491	21	11	
422000	-1036.732744	1	79.016738319163	99.567671044056	18	13	
423000	-1033.838341	1	99.381422450922	98.564626559759	16	13	
424000	-1033.951332	1	90.203035669367	89.087237913995	22	13	
425000	-1035.596980	1	91.860288164122	81.379786478198	24	13	
426000	-1034.365051	1	97.357137317442	79.566916328500	23	12	
427000	-1040.421395	1	97.149253826875	79.127219089500	24	10	
428000	-1044.062978	1	93.466602050088	98.994897235923	26	11	
429000	-1034.774685	1	98.837066972100	93.173271185958	20	12	
430000	-1026.963694	1	93.893600602494	97.854461196049	22	14	
431000	-1031.836638	1	93.118037931786	85.234539372198	21	13	
432000	-1032.586812	1	87.903524603017	98.346843126146	19	14	
433000	-1036.640100	1	96.371579647158	87.597109485040	19	11	
434000	-1042.118317	1	98.934315893352	91.723803012664	17	8	
435000	-1041.398673	1	97.541882095168	94.361568427326	15	6	
436000	-1040.887902	1	99.117050697526	93.534962306675	17	6	
437000	-1040.579169	1	95.463431574578	94.142837826289	20	6	
438000	-1034.957838	1	98.129274430636	99.846262899240	19	7	
439000	-1034.157959	1	98.109914664488	82.348759523098	18	8	
440000	-1037.376665	1	97.701951054477	84.022956356120	15	10	
441000	-1035.785217	1	99.086495960556	71.581358496238	21	10	
442000	-1038.288867	1	92.461477748741	79.964319698487	16	8	
443000	-1035.288998	1	94.261025195724	77.438620889042	19	8	
444000	-1035.688185	1	97.951668678945	73.113305414692	18	10	
445000	-1034.186077	1	99.451242305006	80.054268671894	19	7	
446000	-1031.121684	1	90.834876938492	56.346523406389	19	9	
447000	-1033.687912	1	97.680652808822	72.900927728002	16	7	
448000	-1032.518057	1	97.673004008688	87.515386693220	17	9	
449000	-1037.604627	1	96.201566819579	92.680620260948	16	7	
450000	-1033.658298	1	88.850220057480	86.318048495498	22	9	
451000	-1042.580581	1	91.724535590479	85.161953973390	19	7	
452000	-1033.017146	1	92.353443797968	88.160694400996	19	10	
453000	-1031.090445	1	98.444281831779	91.092244668874	17	9	
454000	-1034.518236	1	95.924600563962	84.471782698182	22	9	
455000	-1032.588368	1	84.342004857932	88.726306139413	29	10	
456000	-1026.233200	1	88.483908298065	98.623532620070	25	9	
457000	-1034.012883	1	93.974835442426	99.766573667755	24	11	
458000	-1035.410111	1	92.525626982583	93.475845539255	17	7	
459000	-1028.413885	1	97.836247200005	85.611471352743	20	11	
460000	-1027.583661	1	92.109445054340	84.929502403976	20	8	
461000	-1039.236799	1	88.020496981237	93.470439150481	16	10	
462000	-1034.152757	1	96.200222072724	98.394452193866	19	9	
463000	-1026.674862	1	98.533006158666	92.454584969326	21	9	
464000	-1033.939749	1	99.704072536280	80.498371288311	21	9	
465000	-1034.498018	1	91.569660480957	99.543225226301	21	7	
466000	-1035.670794	1	94.732905439374	96.834263739051	20	9	
467000	-1030.163522	1	97.084410428555	60.079704290603	16	11	
468000	-1037.792299	1	86.699498815009	74.026246111871	16	12	
469000	-1035.849031	1	97.025478580051	92.213344778085	14	10	
470000	-1041.044123	1	99.213987332285	96.077762846425	13	10	
471000	-1035.959000	1	97.040394291859	96.372013803635	9	8	
472000	-1029.590190	1	96.400002864646	59.185736162762	13	7	
473000	-1040.176820	1	80.227302312828	81.598688657641	12	8	
474000	-1035.950171	1	96.400790094639	51.839346124747	16	10	
475000	-1037.408626	1	83.130280629054	68.897357932491	20	8	
476000	-1031.721512	1	94.278319317602	61.725272600691	19	8	
477000	-1027.477211	1	98.026881348470	74.232832944341	21	8	
478000	-1030.009915	1	99.715027864150	83.649801824383	17	12	
479000	-1030.929716	1	96.935759649213	65.726272961591	16	12	
480000	-1028.410035	1	97.174512284301	90.732398112746	21	10	
481000	-1039.572132	1	99.915377077648	78.601953311781	25	10	
482000	-1043.241720	1	68.677112614078	95.062239044550	20	8	
483000	-1038.642340	1	85.075788995063	86.699044055897	19	12	
484000	-1029.783808	1	93.220526009640	88.272729490535	18	9	
485000	-1031.467372	1	94.032575666483	82.086277235087	15	15	
486000	-1035.692595	1	81.360558630050	99.891224727620	12	8	
487000	-1035.709930	1	86.309883432941	84.761896124444	16	10	
488000	-1029.676588	1	77.383937000344	84.696112713350	16	13	
489000	-1027.597240	1	81.871949984623	98.853170009503	17	12	
490000	-1032.554189	1	72.229435239256	94.642702427207	16	13	
491000	-1043.386329	1	66.740245119989	90.590844181485	13	10	
492000	-1030.445371	1	97.643826229631	86.712384289469	16	7	
493000	-1039.264594	1	99.779169593250	94.482996391309	17	8	
494000	-1031.871132	1	94.130758909024	99.298651990201	18	10	
495000	-1032.171879	1	95.158045740147	96.339930529850	17	11	
496000	-1041.394734	1	83.992629093752	99.457710636464	20	14	
497000	-1033.428842	1	97.525850676986	93.438477518627	16	10	
498000	-1033.993331	1	89.312476217392	73.393600535349	16	10	
499000	-1029.817649	1	97.364262480060	73.976344022509	24	10	
500000	-1035.833240	1	99.141141982527	89.347495923303	21	11	
501000	-1033.878015	1	83.080433271641	91.210784919205	20	12	
502000	-1039.869433	1	99.752720451335	88.762003686745	15	16	
503000	-1040.613893	1	86.088671689927	85.713554164428	15	9	
504000	-1033.720189	1	97.975367885742	79.385481514149	19	6	
505000	-1034.976074	1	76.204596001049	90.078263262204	19	7	
506000	-1034.812604	1	97.836544354838	72.277187726348	17	7	
507000	-1036.400673	1	95.333093355541	57.417989762552	16	7	
508000	-1031.715385	1	97.880142312625	56.114149478749	11	9	
509000	-1040.440334	1	95.346951471742	70.043826948152	15	14	
510000	-1039.107060	1	99.446085860506	76.167703693916	14	10	
511000	-1030.894322	1	92.195309170069	65.376761831483	17	13	
512000	-1034.539266	1	98.649057631606	96.353325363022	17	14	
513000	-1032.724311	1	91.136434421989	71.841028182643	19	11	
514000	-1039.150986	1	78.728449348833	80.253989992681	15	13	
515000	-1040.754018	1	96.175423628160	87.559600104382	12	12	
516000	-1038.977661	1	97.134155164139	79.708277674273	10	11	
517000	-1036.511285	1	92.956695306245	69.009859207008	16	12	
518000	-1036.834306	1	87.123785196945	75.949195238564	16	14	
519000	-1041.264841	1	98.172708746463	98.842949696094	17	11	
520000	-1028.917739	1	93.696673190763	72.546515063405	22	11	
521000	-1036.354873	1	88.773941080706	88.568690988138	22	10	
522000	-1034.831096	1	97.681768958338	85.296283969606	31	7	
523000	-1032.336443	1	82.100917382038	93.211669696319	24	7	
524000	-1029.969202	1	87.563831483616	74.180924344585	27	8	
525000	-1033.344164	1	94.721305132893	74.167908343465	19	10	
526000	-1027.400145	1	95.705418929981	72.927395364854	22	8	
527000	-1032.038319	1	98.118938861904	73.049433523068	20	10	
528000	-1040.961233	1	91.779162229630	99.684881527741	21	12	
529000	-1024.192267	1	97.574774510485	58.250442331258	23	17	
530000	-1028.223687	1	69.524835066696	82.701862984373	19	10	
531000	-1028.703293	1	96.544061065651	93.963422684791	22	12	
532000	-1029.843971	1	90.710553482471	86.888593647526	19	12	
533000	-1031.459698	1	94.215791850317	92.675362738166	23	11	
534000	-1033.780169	1	95.810406643445	91.893562290165	20	11	
535000	-1037.422153	1	96.489147178955	77.207198011385	21	9	
536000	-1028.315839	1	92.850909875994	91.500643115791	27	14	
537000	-1033.265953	1	93.399604604456	79.533485227147	20	12	
538000	-1040.373260	1	99.836361362959	92.691735952641	21	8	
539000	-1037.739537	1	98.184141765354	85.610122519441	21	12	
540000	-1039.798861	1	99.130528246364	87.406708533709	21	9	
541000	-1034.716373	1	94.781058361526	91.323320904291	16	10	
542000	-1031.369741	1	95.386144267253	83.796675971043	12	12	
543000	-1036.153111	1	98.821588747757	81.295796716081	13	11	
544000	-1041.078143	1	99.518673154836	87.039761364528	15	15	
545000	-1042.655234	1	99.125526435907	81.504921484560	16	14	
546000	-1035.034999	1	98.265968160861	89.778485060979	14	15	
547000	-1039.102605	1	83.917017733562	88.419165633828	15	14	
548000	-1034.503116	1	97.541842798172	78.434206832588	18	15	
549000	-1041.953925	1	99.524811078101	88.540872435073	19	12	
550000	-1037.792473	1	80.937619940022	82.669778606194	14	11	
551000	-1034.197023	1	90.533333778614	83.105784301235	14	12	
552000	-1028.919942	1	91.650237924620	92.078290379291	17	13	
553000	-1035.421063	1	96.660315015096	75.581839873809	15	10	
554000	-1035.502296	1	98.489627121132	84.681477582068	16	7	
555000	-1036.787283	1	68.783352732207	77.788928809216	15	10	
556000	-1038.331401	1	95.107231354135	84.826017605575	11	10	
557000	-1041.490950	1	90.121919413018	90.577951251190	11	9	
558000	-1043.445320	1	92.773081664259	93.498085725790	14	9	
559000	-1043.922094	1	98.486752641761	71.532552688295	19	10	
560000	-1037.365200	1	99.352938479235	93.155652876155	17	9	
561000	-1034.668872	1	99.665796530009	92.037692736920	22	11	
562000	-1031.048175	1	96.746547100384	74.278844234004	21	13	
563000	-1037.868874	1	90.599851516882	68.921126997690	16	13	
564000	-1038.028662	1	87.423703187905	74.911083124267	13	13	
565000	-1039.105219	1	97.705473518463	62.361160016543	16	10	
566000	-1035.219996	1	86.588595724793	71.753425071928	18	7	
567000	-1029.948069	1	99.539977350120	96.249094610911	18	5	
568000	-1032.615191	1	98.477817156745	97.545186453675	14	8	
569000	-1036.557117	1	94.313565982150	88.582867339255	14	11	
570000	-1035.824857	1	96.526968061043	61.840013323754	20	16	
571000	-1044.896539	1	98.124575337279	78.516888982646	17	10	
572000	-1043.077518	1	91.137453038217	84.328590602516	15	10	
573000	-1031.823057	1	93.313585800446	83.097202919371	17	9	
574000	-1043.026845	1	96.234083604931	86.156159352684	19	11	
575000	-1038.432916	1	95.716356365255	80.749986325979	16	11	
576000	-1022.727702	1	98.341095829709	62.149442448500	18	8	
577000	-1019.231995	1	94.928523660752	59.154649209358	20	11	
578000	-1036.844576	1	95.361197947926	78.300372253252	19	10	
579000	-1038.166311	1	93.821208260893	82.789188980045	15	8	
580000	-1035.582026	1	97.888688384074	96.802713351997	16	10	
581000	-1035.788475	1	96.716737140063	88.212535790161	14	12	
582000	-1029.213804	1	98.182674724398	92.069262011669	19	13	
583000	-1033.406482	1	92.533879381275	91.740570187838	19	10	
584000	-1032.018685	1	99.581252301904	92.041906430220	15	11	
585000	-1028.518112	1	94.704499674972	96.235554169879	18	10	
586000	-1034.848184	1	91.044624424712	95.034754297480	16	10	
587000	-1036.503893	1	92.051796725307	93.055467276587	16	8	
588000	-1033.351134	1	98.583693375314	84.824880360121	15	9	
589000	-1038.922122	1	85.045157867019	76.707384591049	16	10	
590000	-1035.761892	1	98.962734547683	70.096033100396	19	12	
591000	-1029.939611	1	87.752630472950	76.643701032005	24	11	
592000	-1033.884034	1	89.565366078086	87.262057629404	24	8	
593000	-1037.119019	1	85.581358147228	94.024866624295	21	8	
594000	-1031.185029	1	98.570766383908	82.509457922364	19	11	
595000	-1032.421601	1	97.575240373943	97.388354462213	20	11	
596000	-1036.432872	1	88.974005702220	83.358438180427	23	9	
597000	-1034.690810	1	84.911313248314	86.925113270374	29	9	
598000	-1034.550549	1	92.682428500613	97.777070403082	23	8	
599000	-1036.883397	1	97.300356851375	99.918561681554	20	10	
600000	-1036.596885	1	88.762689545520	96.592464541632	18	9	
601000	-1034.273687	1	85.705796103297	88.842278586897	18	12	
602000	-1038.984927	1	88.832912313850	95.489944825443	21	15	
603000	-1038.727473	1	98.770239694824	95.382789329196	21	11	
604000	-1034.193387	1	98.113612014727	87.381990936739	22	9	
605000	-1029.658904	1	85.667177051284	92.329733951404	17	11	
606000	-1034.433327	1	96.018606538835	92.087664156022	20	11	
607000	-1033.907564	1	99.396988267004	99.284076212556	17	8	
608000	-1034.578574	1	92.306091492396	97.810434384428	10	7	
609000	-1044.031012	1	84.898652075051	99.481062547288	16	5	
610000	-1038.774815	1	99.726645368246	92.974771038387	13	8	
611000	-1034.903784	1	93.542459282363	87.575260415587	20	10	
612000	-1038.278487	1	94.671865841090	95.528038340636	19	9	
613000	-1039.757782	1	97.780956036131	94.752467076122	21	14	
614000	-1037.378122	1	97.263153664445	88.739282645881	19	11	
615000	-1039.135307	1	94.979926176462	81.103736764551	19	14	
616000	-1038.725252	1	91.901993359148	87.671687375740	18	14	
617000	-1037.574883	1	91.155031318289	93.103839459398	14	9	
618000	-1038.685842	1	98.901741155516	90.096677195674	16	9	
619000	-1037.571778	1	97.043546588799	75.827218773910	11	10	
620000	-1040.360480	1	95.187909729169	84.453700826527	14	7	
621000	-1042.341109	1	89.342420849716	72.063678154147	14	8	
622000	-1030.634022	1	90.800538921388	80.118702395053	13	9	
623000	-1033.630392	1	92.721483809213	99.237709680250	14	10	
624000	-1030.077489	1	74.153842413044	99.218984553390	13	10	
625000	-1030.137670	1	88.821464202115	76.528434575170	14	8	
626000	-1036.322742	1	94.267149534519	97.379598983072	13	9	
627000	-1039.044752	1	89.626603972555	86.843139766676	13	12	
628000	-1040.987920	1	93.053600222459	96.607465710648	14	9	
629000	-1035.272873	1	98.342874336269	81.087587903682	19	9	
630000	-1037.673995	1	99.407593610419	59.613887712442	20	11	
631000	-1034.359343	1	91.876751125141	79.398458162668	20	13	
632000	-1033.840926	1	92.931004902722	66.016248381662	16	6	
633000	-1044.594011	1	89.650834923757	98.130229030737	20	6	
634000	-1037.214231	1	95.053540426695	83.157941271742	19	9	
635000	-1030.283317	1	93.838062476989	73.715997588017	19	9	
636000	-1037.460467	1	99.614829670059	78.366351676136	14	10	
637000	-1037.375698	1	99.052142053790	83.625633006903	19	10	
638000	-1035.005535	1	86.425931419806	93.818368797140	20	8	
639000	-1040.559041	1	93.045798638160	80.635168681906	19	9	
640000	-1040.221702	1	98.656657483445	88.747832808463	18	7	
641000	-1045.840461	1	87.342825737084	92.004380552095	19	8	
642000	-1043.489895	1	99.186059810874	77.865722427538	23	7	
643000	-1041.995687	1	98.101058338477	99.116447341177	19	8	
644000	-1043.714067	1	95.896610478734	86.874275246374	18	12	
645000	-1041.102886	1	85.363730010932	95.974759381377	15	9	
646000	-1041.246434	1	94.773769005166	90.415075848970	14	9	
647000	-1039.888351	1	92.958631445845	86.970639424090	14	10	
648000	-1037.829096	1	99.164115555763	81.878525357490	17	8	
649000	-1032.480236	1	97.860980407535	66.564609190400	16	11	
650000	-1038.274005	1	95.593376113037	95.520616956233	16	10	
651000	-1037.866211	1	94.658786802759	79.815988581929	14	10	
652000	-1036.137545	1	96.418287336094	63.248823169266	12	8	
653000	-1040.437369	1	93.239521026277	75.827282607621	15	8	
654000	-1042.254487	1	94.082005592523	89.766632748768	15	7	
655000	-1036.874435	1	99.164700944564	68.064009447761	13	13	
656000	-1038.078598	1	99.601838026200	84.333806749362	14	11	
657000	-1042.688611	1	97.557522445606	80.544161291993	16	8	
658000	-1030.610831	1	99.754982227893	91.074710385136	24	12	
659000	-1037.555980	1	95.974039514689	90.566728541875	19	10	
660000	-1033.745081	1	71.314056836739	97.920624381980	19	11	
661000	-1036.241582	1	80.076151487787	88.871140601046	15	12	
662000	-1030.328893	1	83.823201979473	78.657226427617	24	8	
663000	-1037.114602	1	98.253624818546	82.499927979254	21	10	
664000	-1040.135499	1	95.471792949015	93.770938262264	19	10	
665000	-1036.790457	1	92.664811855809	95.132847531152	19	10	
666000	-1033.651785	1	75.446021655685	70.358680711550	13	10	
667000	-1037.395049	1	96.085077103866	98.856438738084	15	9	
668000	-1035.060803	1	93.548137136934	84.043763504447	18	13	
669000	-1037.496048	1	95.825205049611	98.890050378055	18	13	
670000	-1028.192991	1	99.134297747159	69.179612358866	20	15	
671000	-1035.344843	1	98.732171738523	84.722471824116	19	11	
672000	-1028.603072	1	67.275753108933	83.698521588114	17	9	
673000	-1038.518927	1	98.378965022618	96.352553618138	20	10	
674000	-1040.131896	1	98.966560876678	98.382799640413	21	10	
675000	-1034.258395	1	80.080840857165	84.345432122980	26	7	
676000	-1036.402024	1	99.586373605471	81.938485608946	25	11	
677000	-1035.091398	1	68.946130331927	71.726436880098	28	13	
678000	-1031.178211	1	94.027118107502	97.642327080897	28	16	
679000	-1024.676936	1	90.409230220032	97.470544219075	31	17	
680000	-1031.302949	1	89.441692601598	66.532141609579	31	19	
681000	-1034.476302	1	99.337599414930	82.537284142910	23	14	
682000	-1031.483203	1	95.669109518532	79.075696648843	23	14	
683000	-1033.457439	1	94.371514055678	83.921238095474	24	13	
684000	-1030.840177	1	92.561845670746	90.137253743096	19	11	
685000	-1029.840493	1	96.402751089071	86.058726184123	15	14	
686000	-1037.513210	1	82.984456295140	72.872084644158	20	11	
687000	-1031.099238	1	86.742658689251	80.775028648747	19	7	
688000	-1039.692707	1	93.961975882264	90.747786925641	18	6	
689000	-1041.196249	1	97.766653485473	76.139379382100	19	8	
690000	-1041.090096	1	95.894202067307	88.627553862073	17	10	
691000	-1042.258528	1	98.743240398812	72.464556163642	23	12	
692000	-1047.720809	1	96.811737270300	94.599567044666	20	13	
693000	-1038.413733	1	99.680605428841	80.220050850093	17	14	
694000	-1039.437203	1	95.824829457732	85.085918372113	12	13	
695000	-1032.051395	1	97.098007340470	84.740897664307	13	11	
696000	-1037.626530	1	85.406954184129	71.232725607029	12	15	
697000	-1028.684685	1	95.198636748667	77.087526882408	13	12	
698000	-1033.275720	1	96.946344572886	82.595323157883	15	11	
699000	-1034.485239	1	99.552886248492	96.177652353966	16	12	
700000	-1034.428461	1	96.831720108915	74.900523178527	12	12	
701000	-1038.210421	1	98.462974346033	70.594028259370	14	10	
702000	-1027.975286	1	85.885262115720	78.502207805479	17	15	
703000	-1031.336327	1	96.839000864465	81.573509949215	16	12	
704000	-1028.134193	1	99.946334094777	91.806133029738	14	10	
705000	-1037.132084	1	99.774609101803	91.825535339846	13	11	
706000	-1039.087801	1	86.318787910206	99.173535715535	24	11	
707000	-1033.658588	1	98.993753451203	98.397272631098	19	10	
708000	-1041.329320	1	98.446721701272	86.520395544495	15	11	
709000	-1036.881385	1	97.663076103323	73.945587947512	14	9	
710000	-1038.964782	1	99.644294495630	51.639900296993	18	6	
711000	-1046.233693	1	98.891763375038	98.164979215977	16	8	
712000	-1040.685614	1	96.190093653426	77.603086364221	19	9	
713000	-1040.032048	1	86.675487356572	57.388903196777	27	8	
714000	-1034.130369	1	97.513881270686	78.847970706769	24	12	
715000	-1032.187560	1	99.378188636040	99.743144867845	24	9	
716000	-1032.528376	1	96.577301675666	94.624340706684	25	7	
717000	-1034.558092	1	72.390911749521	93.647821120287	22	7	
718000	-1024.331626	1	80.122722754425	90.931508439935	28	9	
719000	-1026.829502	1	96.981237167367	98.218894109941	29	10	
720000	-1031.625168	1	99.016520128613	87.696393302022	26	10	
721000	-1036.377505	1	93.529324402740	92.199288468057	26	7	
722000	-1034.020990	1	96.009952177343	71.174834122740	25	8	
723000	-1036.481352	1	85.384309046684	79.044765118532	23	11	
724000	-1038.742483	1	85.868256944483	91.014068468828	23	12	
725000	-1038.130625	1	99.859681867080	97.332275418495	28	10	
726000	-1033.011140	1	94.121190623070	91.437874896366	19	6	
727000	-1027.977918	1	97.207473955647	90.137560278773	24	6	
728000	-1030.045314	1	96.318343804859	91.179683351003	26	8	
729000	-1033.514365	1	97.273959681212	74.673623663452	19	6	
730000	-1027.568159	1	98.907083131881	85.259623964768	16	11	
731000	-1024.560038	1	96.711338605696	92.623191509253	20	11	
732000	-1027.640842	1	94.665779969455	90.185973544673	17	11	
733000	-1024.184988	1	98.006875312592	89.476814091873	19	11	
734000	-1029.033231	1	94.144882754640	84.779780643392	15	12	
735000	-1026.700521	1	98.104234819093	91.007491899213	18	10	
736000	-1035.571461	1	98.346633097428	99.990626957478	20	8	
737000	-1033.579576	1	98.309716097917	69.828006794228	16	8	
738000	-1024.951085	1	97.829544698885	99.478803249666	17	10	
739000	-1026.283396	1	96.049313509463	88.396971572092	20	14	
740000	-1037.936124	1	92.214536493913	74.443136640472	20	11	
741000	-1030.953115	1	98.843573970640	77.028113584412	20	10	
742000	-1034.289378	1	95.598617279121	89.493499261231	19	8	
743000	-1032.798199	1	99.910096178242	70.317902658641	16	7	
744000	-1036.243930	1	98.203513676475	64.906291770436	13	9	
745000	-1038.508318	1	99.694694640433	91.071816723473	14	10	
746000	-1033.527040	1	95.667962565951	82.174796801663	15	13	
747000	-1031.137200	1	96.641427537252	98.459211341419	13	12	
748000	-1030.224961	1	99.151530665935	88.109304302318	16	14	
749000	-1030.376133	1	96.852943733225	96.740145936898	13	12	
750000	-1024.682052	1	78.430343576635	98.634263639346	13	12	
751000	-1025.171575	1	94.697146493865	99.524576928323	18	13	
752000	-1038.261859	1	89.759825642070	94.170519131030	16	10	
753000	-1042.254332	1	59.445303977379	81.329111241477	17	11	
754000	-1035.606007	1	86.078060865390	87.112072245933	15	9	
755000	-1034.919518	1	95.339801385081	90.995681759561	15	7	
756000	-1035.082609	1	97.010548460962	98.147633691959	14	8	
757000	-1034.213540	1	87.035478113943	92.877544504743	16	11	
758000	-1038.006772	1	95.867442186512	97.314609081412	15	12	
759000	-1039.475168	1	96.019167087525	87.243943466374	9	8	
760000	-1041.576552	1	89.864948909985	78.237861413714	12	9	
761000	-1038.189850	1	97.097208841288	81.860052857421	11	12	
762000	-1039.182161	1	97.655832709816	92.532202939736	19	9	
763000	-1036.517035	1	97.451128842680	96.233270846808	19	8	
764000	-1033.184952	1	97.072456254788	91.684379501815	20	9	
765000	-1034.352623	1	91.109812014285	87.311049064947	14	11	
766000	-1033.794213	1	91.899287681054	87.980389299361	13	7	
767000	-1032.235798	1	94.350425336780	60.250302409005	14	12	
768000	-1037.972635	1	97.866018424506	63.620099671086	14	14	
769000	-1040.689582	1	98.047022754343	77.447263476337	17	10	
770000	-1038.050283	1	72.048585411659	92.924804358943	17	10	
771000	-1037.684604	1	91.979624768917	94.455944278913	17	10	
772000	-1033.104631	1	98.842375082790	95.857106284359	14	8	
773000	-1043.657643	1	82.856007644120	99.787017538477	16	10	
774000	-1041.521674	1	88.908610853014	92.350771264090	19	7	
775000	-1037.034406	1	83.310111498503	91.029852151520	22	6	
776000	-1043.040898	1	93.089523160199	95.899249238067	18	7	
777000	-1043.182810	1	90.884142787116	89.455119288944	14	7	
778000	-1040.110412	1	96.781870434560	86.093526205910	13	11	
779000	-1038.597702	1	98.815057401879	92.779647332154	16	9	
780000	-1028.237321	1	98.671289863618	62.877125251239	24	8	
781000	-1032.244809	1	97.925444467888	78.406410186041	17	7	
782000	-1030.592908	1	92.144296852574	60.677731457501	14	10	
783000	-1035.543678	1	99.135422545800	90.382132412677	17	9	
784000	-1042.164378	1	95.645815843386	82.513281056511	16	7	
785000	-1047.170635	1	98.515732611115	83.201418025754	17	8	
786000	-1039.872713	1	97.958526301793	79.200384802029	22	9	
787000	-1048.089153	1	85.673391174434	63.608904891629	20	13	
788000	-1035.511132	1	99.115621732729	78.086024865219	19	11	
789000	-1037.253159	1	97.522815344069	93.539779770577	17	12	
790000	-1043.488067	1	94.122768279480	72.954693081342	11	10	
791000	-1045.291991	1	97.731224802894	89.693706077210	13	8	
792000	-1040.321855	1	96.731588714866	90.074707963110	15	9	
793000	-1048.014493	1	78.121237709811	94.747791300701	20	12	
794000	-1042.021522	1	92.792470401579	79.136435459871	15	11	
795000	-1039.471977	1	97.035669830105	83.103235880391	18	8	
796000	-1039.290669	1	88.911154574826	71.600570316253	17	9	
797000	-1037.476851	1	92.742767808649	71.198297706984	21	12	
798000	-1044.310908	1	75.820713800369	77.123712005486	22	7	
799000	-1036.025375	1	93.582635369080	76.369049781397	23	6	
800000	-1033.900366	1	90.103739530398	74.117050722682	17	10	
801000	-1036.840748	1	81.653030274454	83.739566846804	11	10	
802000	-1039.431294	1	99.864500555289	75.742252212517	15	12	
803000	-1031.764928	1	99.630150127072	87.891457664651	13	10	
804000	-1037.552763	1	90.822194651987	81.465246254633	15	10	
805000	-1034.625417	1	97.260889244911	98.144210594107	15	12	
806000	-1034.386081	1	86.074837232588	90.718767791795	14	9	
807000	-1036.946288	1	96.624906036069	99.306214809438	13	13	
808000	-1037.359343	1	90.021735764011	90.580324970568	15	9	
809000	-1030.909527	1	97.383913346871	88.047479265746	16	6	
810000	-1035.373438	1	99.412708293348	84.668975456806	15	8	
811000	-1029.429768	1	90.445877827383	96.743981949825	16	10	
812000	-1028.303916	1	97.157589240116	89.210719082770	24	11	
813000	-1027.337571	1	95.555654866026	97.886293590012	22	9	
814000	-1033.459344	1	79.816455837517	93.161546267229	20	9	
815000	-1036.464744	1	95.651404377571	94.627545685748	16	10	
816000	-1031.026649	1	97.341802650981	94.330304379318	15	9	
817000	-1036.940963	1	98.338510668454	74.891315792158	15	11	
818000	-1026.416873	1	91.820313025715	62.210491275214	19	13	
819000	-1022.941868	1	96.598259927392	58.734832036305	21	15	
820000	-1036.438320	1	83.472549507081	61.218598155045	21	10	
821000	-1037.794695	1	99.504247314820	68.073641173940	19	12	
822000	-1034.138641	1	89.418464706196	79.314072029195	22	9	
823000	-1032.279271	1	96.558799049283	91.429768493520	17	11	
824000	-1033.718607	1	94.588201274685	90.577849323770	16	9	
825000	-1032.458332	1	83.848105428432	90.546430306366	19	11	
826000	-1031.084730	1	99.025950647950	80.335783499680	20	11	
827000	-1030.907919	1	99.730304992535	92.541608580677	20	10	
828000	-1032.022280	1	90.847515889849	71.280427498941	18	9	
829000	-1030.302913	1	98.059899650112	87.689311195118	18	11	
830000	-1035.825049	1	98.374841944039	89.335010351274	24	13	
831000	-1033.174658	1	83.665085099471	73.639395794677	19	10	
832000	-1032.494008	1	99.003142519080	88.125971383371	15	11	
833000	-1040.013967	1	98.142094505688	87.213993430250	15	12	
834000	-1033.980249	1	96.774628225812	90.171248524740	20	14	
835000	-1033.469072	1	89.919773919594	86.977170888732	19	10	
836000	-1024.622260	1	97.941471457383	81.379041863413	21	10	
837000	-1029.682630	1	96.955385220505	84.657142803836	19	8	
838000	-1027.296226	1	98.661549680581	84.564386186635	20	6	
839000	-1037.496238	1	95.709908706657	97.848614290106	17	10	
840000	-1032.664103	1	96.165425296127	84.114402428129	18	9	
841000	-1030.240211	1	87.397779363160	88.589199184079	19	8	
842000	-1036.599243	1	96.453218418854	89.127281772567	23	7	
843000	-1035.402138	1	89.503397182300	79.290071252721	26	8	
844000	-1037.658134	1	99.676670804896	99.177425369384	20	6	
845000	-1039.960102	1	95.063567060323	95.900497017229	20	9	
846000	-1031.305304	1	92.021780572145	90.546658784546	18	7	
847000	-1033.129382	1	88.890250406161	74.343416884288	20	8	
848000	-1036.196009	1	94.020599491558	82.164755756314	18	12	
849000	-1025.969284	1	99.038278829860	91.054984475523	14	9	
850000	-1034.820251	1	92.383140582180	81.902676972025	16	8	
851000	-1028.526047	1	99.682804448058	75.620742934776	16	8	
852000	-1027.585351	1	90.260443689790	98.835341501880	17	12	
853000	-1030.477492	1	88.362913576390	92.553850756721	14	13	
854000	-1033.646257	1	98.390691408591	88.418367236551	13	17	
855000	-1031.330344	1	96.154066695904	98.280959737573	16	9	
856000	-1032.220557	1	98.714402925574	87.657792927895	17	9	
857000	-1027.183296	1	98.544857215289	85.245819303925	18	11	
858000	-1036.825616	1	91.358892193253	82.825434447432	16	8	
859000	-1030.782407	1	94.945680465122	91.015045639309	13	11	
860000	-1028.217314	1	97.520209643697	88.727440442813	16	11	
861000	-1030.744536	1	99.899199914828	80.169030286223	13	13	
862000	-1036.174140	1	72.085898310413	89.091969590499	13	12	
863000	-1032.827300	1	92.494453144457	93.199246960929	14	15	
864000	-1032.456191	1	90.280139245506	97.108897642645	17	13	
865000	-1029.822019	1	89.345083672223	97.426093756687	20	12	
866000	-1031.597068	1	98.487288778211	85.590994191922	18	9	
867000	-1033.651621	1	97.357723613121	97.834163905087	15	6	
868000	-1026.437041	1	96.627212849704	94.963193330375	16	8	
869000	-1033.616330	1	99.502016380170	67.134964210019	17	6	
870000	-1033.495849	1	94.225491195902	63.813376684994	17	7	
871000	-1029.868355	1	99.977503334310	79.886572627129	14	9	
872000	-1026.998945	1	93.545162878501	70.245940462736	21	9	
873000	-1029.762768	1	97.411966437774	74.610030691343	21	8	
874000	-1031.716318	1	98.929472759262	85.937341088262	19	11	
875000	-1042.196925	1	84.586869867818	93.545484267773	26	11	
876000	-1036.527211	1	75.944793378233	92.596177887044	29	9	
877000	-1027.544832	1	97.473393969415	97.628799923714	22	10	
878000	-1038.015677	1	99.620949194329	89.407072964351	23	14	
879000	-1034.479917	1	96.382174824674	74.570973581812	24	14	
880000	-1038.502012	1	91.793547025999	90.370583089290	25	16	
881000	-1040.354115	1	92.163467179290	80.372565057465	23	13	
882000	-1036.562693	1	94.133797428041	82.907381129422	27	13	
883000	-1031.661281	1	87.362527268038	75.167261890850	24	15	
884000	-1035.937141	1	97.144354898500	74.108365032552	23	10	
885000	-1034.659095	1	99.970915583665	98.955444139230	23	10	
886000	-1033.627395	1	83.470241018051	85.861118211839	17	9	
887000	-1033.031944	1	81.541347872292	87.488754131648	18	10	
888000	-1032.623502	1	99.554874226815	81.273716629575	17	11	
889000	-1032.424187	1	86.500704641380	91.849056680428	18	10	
890000	-1037.103050	1	92.816584499109	92.027955873238	18	11	
891000	-1034.409244	1	98.920827193335	92.504574854604	19	12	
892000	-1034.802655	1	92.967616767021	95.331558984856	18	15	
893000	-1034.382658	1	59.334223110788	89.799824137376	14	14	
894000	-1031.394371	1	97.194758681035	95.382755079835	17	15	
895000	-1034.009508	1	92.211819773729	91.315868818927	16	12	
896000	-1030.249753	1	97.386342491852	69.299745141474	19	9	
897000	-1032.664895	1	99.664838959811	95.584104068470	24	11	
898000	-1030.063873	1	98.228593633231	86.437187374464	19	11	
899000	-1035.151022	1	94.393951607711	91.409011239275	22	10	
900000	-1033.522253	1	99.752665992094	61.909823471768	19	12	
901000	-1033.490461	1	98.334401070276	59.543599842618	19	11	
902000	-1039.988560	1	85.379903141940	86.082529891754	15	13	
903000	-1031.583233	1	99.145373862288	63.588303714806	15	14	
904000	-1037.871880	1	93.109434906984	79.550969356848	16	12	
905000	-1038.472214	1	98.769996465471	89.344876666689	18	12	
906000	-1025.076809	1	94.249860684793	74.186004050778	20	14	
907000	-1030.857874	1	99.928074886610	60.076918171537	16	13	
908000	-1035.169897	1	99.539093537073	64.197659744850	16	15	
909000	-1027.673395	1	98.669934817864	82.654380940301	16	14	
910000	-1030.816959	1	91.348000779069	59.406896721632	19	12	
911000	-1033.430361	1	90.070616207606	72.922745330454	15	12	
912000	-1025.542137	1	88.677429318518	93.767486243771	14	14	
913000	-1031.796847	1	90.952501948615	96.322688556613	17	11	
914000	-1033.532163	1	99.154832703987	88.287015405701	15	10	
915000	-1031.524971	1	94.432554557775	94.021440721328	11	9	
916000	-1032.403598	1	96.603690924448	82.430321039384	21	9	
917000	-1034.635141	1	98.605063137583	90.167583775279	23	12	
918000	-1036.887443	1	96.110754275112	80.642681534445	14	8	
919000	-1036.319747	1	94.150629985554	82.382260482069	14	7	
920000	-1034.752452	1	99.924149127865	91.550583933424	18	7	
921000	-1036.255031	1	99.893386170900	90.924314785410	20	9	
922000	-1039.792257	1	89.354204058466	70.236410420037	18	10	
923000	-1035.219976	1	94.750028026984	74.853549336717	21	12	
924000	-1038.400537	1	93.229113330804	87.732582672430	20	9	
925000	-1037.053190	1	99.669112319649	73.182065468356	15	10	
926000	-1039.388959	1	98.508264330358	95.032886016276	12	4	
927000	-1044.824523	1	97.042996721336	93.656723976691	13	8	
928000	-1041.350635	1	92.522805658330	84.349047922760	22	9	
929000	-1042.844322	1	95.080034858997	75.886375569365	17	13	
930000	-1038.446499	1	93.050231873910	70.144528273312	16	10	
931000	-1034.474994	1	85.083645697343	43.262159802549	21	11	
932000	-1034.767848	1	95.810517654302	58.939650549258	22	12	
933000	-1034.715313	1	99.724676343383	82.875164033465	24	8	
934000	-1031.286281	1	96.709060094037	90.284169348495	23	8	
935000	-1027.565139	1	94.837444841704	92.000590128702	25	6	
936000	-1026.874225	1	92.332220034478	81.489652219016	21	8	
937000	-1033.583985	1	97.912295426037	92.814236479709	16	12	
938000	-1031.160914	1	94.735357887774	64.989074748604	15	13	
939000	-1031.497900	1	99.294908287176	92.369723792526	15	9	
940000	-1029.218826	1	95.177206089197	90.538461384223	19	12	
941000	-1031.664249	1	97.990766471635	58.029036034973	25	15	
942000	-1037.566968	1	98.258474467299	98.458317705447	19	11	
943000	-1038.528288	1	94.718770606527	86.180835416822	22	13	
944000	-1034.554305	1	95.124857507205	84.839636973410	21	8	
945000	-1036.056938	1	95.598938045313	70.404115225024	21	9	
946000	-1031.536565	1	63.994907784685	94.284708362377	21	9	
947000	-1039.431733	1	98.376506094580	66.764213613480	21	12	
948000	-1039.689944	1	73.117266770191	67.524871521643	24	8	
949000	-1029.514485	1	94.728979120516	65.531411743146	30	8	
950000	-1027.116142	1	97.989980174024	74.176096145960	25	7	
951000	-1035.745351	1	90.877627632672	94.706454061140	22	6	
952000	-1030.849642	1	98.398467121872	81.924810160173	17	10	
953000	-1031.807973	1	90.541347502231	80.354582001327	20	9	
954000	-1025.950239	1	96.697464098629	59.956516806566	21	8	
955000	-1025.975064	1	96.547161905167	50.760784592569	23	7	
956000	-1027.271182	1	62.060993710551	53.556796561959	23	5	
957000	-1032.459173	1	70.113057390182	59.845044978101	19	6	
958000	-1031.643562	1	80.930934539008	64.399611048842	20	10	
959000	-1034.632506	1	94.438080577042	73.484950654203	24	6	
960000	-1034.740919	1	83.731204474743	63.118523259996	22	5	
961000	-1034.962467	1	80.019884118944	55.937611912871	18	9	
962000	-1034.376173	1	96.853502666078	54.281398368985	21	5	
963000	-1036.502735	1	93.876288093287	61.113250720268	21	8	
964000	-1034.869629	1	92.045620696313	76.422037426964	22	9	
965000	-1029.291219	1	92.701152222336	71.306295424928	17	12	
966000	-1032.998453	1	96.424778955736	79.617150195116	16	8	
967000	-1035.102428	1	66.303268228540	84.361582187800	14	10	
968000	-1032.503673	1	94.945619070272	86.513670238898	14	12	
969000	-1032.682269	1	93.909856762044	90.190146387575	13	12	
970000	-1034.024505	1	77.467762822229	64.860902097739	19	6	
971000	-1032.870242	1	92.791512614472	71.951017712910	22	6	
972000	-1042.556703	1	-3.974061339453	99.402374371015	30	6	
973000	-1034.906263	1	96.370259946925	96.004087393155	24	7	
974000	-1035.353961	1	99.364791622330	86.051100259808	19	6	
975000	-1038.482855	1	81.346505089013	85.735396599640	19	6	
976000	-1033.957458	1	76.627528490213	89.707754384021	18	6	
977000	-1030.806409	1	99.620571557444	71.615517733486	18	10	
978000	-1032.164082	1	97.076279889164	93.901208273040	16	10	
979000	-1032.242170	1	99.394628563078	95.917802263420	9	5	
980000	-1037.907890	1	93.994678941462	68.746586598720	14	5	
981000	-1041.972439	1	96.191766578777	99.876293651389	12	8	
982000	-1038.118127	1	90.326891267028	91.421152136067	11	11	
983000	-1031.012305	1	89.406743408537	84.913415436978	15	9	
984000	-1035.067317	1	96.387849636245	67.031846358093	17	9	
985000	-1033.301679	1	97.067253375078	86.910726936467	14	9	
986000	-1033.091347	1	88.607903310679	81.833556560832	14	9	
987000	-1030.623431	1	90.989241869416	85.192191758042	20	11	
988000	-1036.311625	1	84.687268339849	84.788633231833	19	9	
989000	-1041.865030	1	88.299794810847	91.012796546331	18	6	
990000	-1036.155622	1	99.106728618902	88.179162020026	21	8	
991000	-1033.830100	1	93.280171052645	93.884902045555	25	9	
992000	-1030.856867	1	98.134695690110	69.977649828517	24	8	
993000	-1037.825922	1	95.146448120176	78.826264016877	19	8	
994000	-1040.492033	1	97.736556427015	70.207016799322	19	6	
995000	-1033.239737	1	70.641633571507	90.718630562976	16	8	
996000	-1033.744861	1	84.367673648301	93.684365746972	13	12	
997000	-1032.866647	1	78.897896179988	95.036749842571	15	6	
998000	-1035.532687	1	89.983541038177	87.608199111127	16	9	
999000	-1029.003429	1	92.727669170845	81.139186458546	15	8	
1000000	-1031.538919	1	98.875945608460	86.192206604221	20	8	
1001000	-1036.839102	1	92.430112113555	91.948557734255	23	10	
1002000	-1032.906395	1	83.513603287372	91.845818388193	23	13	
1003000	-1038.606987	1	91.533482955291	91.843837313344	22	10	
1004000	-1043.079159	1	91.061954081247	77.728934639021	20	11	
1005000	-1038.808418	1	98.164529659623	75.911472035695	19	13	
1006000	-1038.709581	1	98.601966372041	78.385026790932	25	21	
1007000	-1030.806125	1	82.332133527043	86.321284361885	18	12	
1008000	-1032.366215	1	99.456286976620	93.486944558362	16	7	
1009000	-1034.941985	1	99.076706781719	92.156690936876	12	5	
1010000	-1035.155956	1	97.761268763975	66.640780350353	11	8	
