# Supplementary material for: Reply to: ‘Reconstructed evolutionary patterns from crocodile-line archosaurs demonstrate the impact of failure to log-transform body size data’
Source: Commun Biol. 2022 Feb 25;5:170. doi: 10.1038/s42003-022-03072-x (PMC8881626; doi:10.1038/s42003-022-03072-x)
Supplement: Supplementary file 4 — Supplementary Data 2 [file 42003_2022_3072_MOESM4_ESM.zip › simulations/log_files/VarRates/simulated_data_7.txt.Log.txt]

Options:
Model:                           Independent Contrasts
Tree File Name:                  tree_simlation_7.nex
Data File Name:                  simulated_data_7.txt
Log File Name:                   simulated_data_7.txt.Log.txt
Save Initial Trees:              False
Save Trees:                      True
Summary:                         False
Seed:                            2129973349
Precision:                       64 bits
Cores:                           1
Analysis Type:                   MCMC
Sample Period:                   1000
Iterations:                      1010000
Burn in:                         10000
MCMC ML Start:                   False
Schedule File:                   simulated_data_7.txt.Schedule.txt
Rate Dev:                        AutoTune
No of Rates:                     2
Test for trait correlation:      True
Kappa:                           Not in use
Delta:                           Not in use
Lambda:                          Not in use
OU:                              Not in use
Min Trans Taxa No:               10
RJ Local Kappa:                  False
RJ Local Lambda:                 False
RJ Local Delta:                  False
RJ Local OU:                     False
Using VarRates:                  True
Restrictions:
    Alpha-1                      None
    Sigma-1                      None
Prior Information:
    Priors
        Alpha-1 - uniform -100.00 100.00 
        Sigma-1 - uniform 0.00 100.00 
        VRBL - sgamma 1.10 1.00 
        VRNode - sgamma 1.10 1.00 
Tree Information
     Trees:                      1
     Taxa:                       200
     Sites:                      1
Iteration	Lh	Tree No	Alpha 1	Sigma^2 1	No RJ Local Branch	No RJ Local Node	
11000	-1055.047245	1	-86.921029372494	94.513694148951	20	10	
12000	-1057.362409	1	-81.954442582666	89.931397649489	19	10	
13000	-1056.016816	1	-73.663111443359	95.943906661285	21	10	
14000	-1056.064864	1	-74.436463185501	93.396927889115	17	12	
15000	-1058.085763	1	-67.207629070938	93.663660244359	17	11	
16000	-1056.949372	1	-39.629084924796	99.226133365538	13	10	
17000	-1048.713830	1	44.578017479772	83.060346192707	11	14	
18000	-1054.124746	1	29.706670818786	76.696786762516	12	12	
19000	-1049.816166	1	84.315999913956	84.016150166889	17	12	
20000	-1059.741691	1	95.959398115152	98.514798461668	17	9	
21000	-1056.574815	1	94.823075014053	98.527035640534	13	10	
22000	-1053.997815	1	99.484164209796	82.711016637924	8	13	
23000	-1058.756134	1	84.666909386659	78.674210884291	7	14	
24000	-1053.590288	1	98.525307543458	76.112430294752	10	12	
25000	-1057.251882	1	90.967844172523	96.473150791362	13	10	
26000	-1051.603369	1	97.904861829813	94.525926822105	14	13	
27000	-1049.723944	1	97.500359673356	60.593359795440	12	14	
28000	-1048.939534	1	96.936695649233	67.975751198673	13	13	
29000	-1052.322801	1	93.889770876625	89.144463364896	18	9	
30000	-1050.553363	1	94.437266009457	92.345189309378	19	12	
31000	-1052.451382	1	61.665626528912	70.069133750104	19	13	
32000	-1049.848579	1	87.858408777117	50.629773649826	20	13	
33000	-1046.317411	1	91.263535118116	49.052103206242	20	15	
34000	-1047.966176	1	90.435559851923	57.626329984175	19	17	
35000	-1053.474290	1	90.751028622297	61.123646424133	21	16	
36000	-1054.434917	1	95.835205118705	62.714139258081	21	13	
37000	-1056.088807	1	69.899997456773	79.423301495900	16	16	
38000	-1057.136665	1	75.936309968271	73.108612649671	15	12	
39000	-1055.312962	1	75.457668763723	79.158884053695	15	12	
40000	-1054.094391	1	98.678374693853	76.401034121792	19	12	
41000	-1052.164184	1	91.830398997175	84.707260935249	17	13	
42000	-1054.464495	1	90.625494462134	95.566922557664	19	9	
43000	-1046.631293	1	95.271808659160	90.466117382200	22	9	
44000	-1055.905708	1	92.302671628605	88.029286020825	21	8	
45000	-1052.926554	1	99.074526687304	88.816847878389	17	10	
46000	-1055.318338	1	94.639176732214	92.795179310883	19	9	
47000	-1057.189019	1	96.031474426955	97.608730576998	18	8	
48000	-1061.117971	1	72.505037451109	76.056647307785	17	7	
49000	-1055.726877	1	96.098655292957	83.443747506756	15	9	
50000	-1058.862429	1	81.134727780302	97.461736708598	12	9	
51000	-1055.344537	1	97.463912064474	89.429594240222	17	11	
52000	-1055.807820	1	99.780372664744	95.268612880576	10	9	
53000	-1059.529601	1	98.308370763526	81.905092094524	10	11	
54000	-1046.682486	1	95.187924886227	86.721865540922	9	12	
55000	-1048.253880	1	85.086621339699	79.182774426544	16	14	
56000	-1054.611153	1	99.412363110283	96.662566509724	18	16	
57000	-1048.565307	1	93.112166973959	92.869543201620	13	14	
58000	-1061.014017	1	95.074772917133	88.522077862296	13	12	
59000	-1051.333601	1	94.234427086657	95.014856569889	16	13	
60000	-1053.898751	1	95.349443233430	97.780875971420	17	12	
61000	-1055.539446	1	84.996391591880	95.748107245705	12	11	
62000	-1052.073910	1	98.564358519691	63.873905076945	18	12	
63000	-1050.928149	1	84.119251962685	90.197135510842	21	11	
64000	-1048.785995	1	97.726318938322	98.376349508477	17	11	
65000	-1055.863803	1	99.008725687180	65.478623829413	15	10	
66000	-1055.046475	1	95.166154184701	57.517134645615	16	10	
67000	-1049.911750	1	77.888848829281	79.821408274507	15	10	
68000	-1049.708875	1	97.813176387619	70.947311682387	23	11	
69000	-1061.613298	1	97.440256029181	73.525645691725	24	8	
70000	-1069.066685	1	70.291742457458	97.862053013367	21	6	
71000	-1056.362371	1	99.092681147997	85.925477852716	13	10	
72000	-1056.141047	1	97.450691636573	99.239142832379	12	8	
73000	-1057.856738	1	99.150556901405	96.849770065499	10	10	
74000	-1059.272777	1	91.046492094578	94.342281586845	9	7	
75000	-1060.079220	1	98.070686279375	93.026241671126	12	11	
76000	-1056.096213	1	99.570637433787	96.364304655816	14	13	
77000	-1056.141047	1	98.026175405977	98.501500759707	19	12	
78000	-1056.051257	1	89.854483960668	83.552298372716	18	13	
79000	-1052.637330	1	98.420899162977	98.935280909878	16	12	
80000	-1050.786563	1	94.842471871591	95.010702409836	17	10	
81000	-1054.410591	1	93.018073960378	96.060918208488	15	10	
82000	-1059.787077	1	96.862049170048	82.997572503822	17	10	
83000	-1054.108715	1	94.141420306150	81.997880615678	15	11	
84000	-1054.518455	1	98.487119584775	95.698094197003	16	8	
85000	-1058.875025	1	92.744090954357	86.097710442603	17	8	
86000	-1055.144629	1	97.626607347579	95.800796561229	17	11	
87000	-1045.490971	1	98.339125833047	83.888750957953	19	11	
88000	-1057.124329	1	81.526814917764	96.512278284146	16	13	
89000	-1055.331170	1	92.350300598485	78.726232488836	11	10	
90000	-1057.941053	1	97.248916709156	76.992875397955	8	11	
91000	-1051.505258	1	98.788017201673	88.503058385594	12	7	
92000	-1046.879033	1	98.962244552813	98.501335018689	17	10	
93000	-1049.272593	1	94.062972556238	94.690318116950	18	11	
94000	-1053.260774	1	73.958978982522	71.222949702012	17	7	
95000	-1051.266552	1	99.822580400655	65.500482969962	18	5	
96000	-1059.975888	1	92.646094707311	76.524896684203	17	9	
97000	-1054.715145	1	91.899619465739	66.015672958254	12	7	
98000	-1052.941665	1	90.113763484007	71.563948162917	13	9	
99000	-1052.712214	1	99.539213173039	76.631983781819	18	4	
100000	-1054.731656	1	94.043482787139	54.272630214194	19	3	
101000	-1060.312878	1	96.723282933811	71.216810918171	17	10	
102000	-1057.823015	1	79.932277923820	58.740984210923	21	14	
103000	-1055.095729	1	89.569471214141	73.161286143226	12	11	
104000	-1057.336442	1	99.158157558877	90.256187918185	8	10	
105000	-1054.338844	1	97.547150215522	83.294889509852	13	10	
106000	-1050.076653	1	95.976282083111	78.936633915577	14	10	
107000	-1049.835070	1	94.028635647817	64.319618970566	12	9	
108000	-1059.626895	1	99.286063072888	89.866399304387	13	7	
109000	-1063.030357	1	85.460679698683	84.703074022858	16	8	
110000	-1063.192532	1	95.262454477873	94.549151091226	12	10	
111000	-1048.154864	1	93.435290924942	53.680059779419	13	15	
112000	-1043.289674	1	98.723493444343	61.538288398251	15	12	
113000	-1060.238050	1	91.945462624510	72.777657089262	17	7	
114000	-1058.909229	1	97.846259401980	80.355440622365	15	8	
115000	-1054.458373	1	96.528461779579	90.743126723748	17	7	
116000	-1063.178879	1	89.245513981913	90.117757072055	19	6	
117000	-1060.157897	1	99.738352960667	96.736192784442	20	6	
118000	-1054.997756	1	90.212868332354	96.624659258787	20	6	
119000	-1057.652149	1	95.889469165325	88.001090948557	22	6	
120000	-1056.676927	1	97.489858096375	94.905530233066	17	7	
121000	-1055.037442	1	99.198284779762	99.884416705304	15	5	
122000	-1058.174888	1	91.644797881846	90.158397167069	18	9	
123000	-1060.208652	1	77.028773566826	84.980257179683	24	11	
124000	-1059.340678	1	99.263802285307	86.129386361035	23	8	
125000	-1058.265674	1	99.120890979136	79.893976234347	22	5	
126000	-1048.190177	1	99.763494001134	88.377854098394	16	6	
127000	-1047.194525	1	99.488244013098	75.555830877640	17	7	
128000	-1057.856663	1	94.745712774682	53.070381886402	21	8	
129000	-1057.531968	1	97.840212585833	95.282810604433	20	7	
130000	-1057.390202	1	93.829166888791	96.152052658101	20	8	
131000	-1048.849891	1	93.470827466187	79.019474022923	17	6	
132000	-1052.490307	1	99.761802954956	91.114617649052	11	8	
133000	-1060.356187	1	90.504943651429	82.334828730326	13	7	
134000	-1053.272370	1	97.113194469221	90.744564105372	12	10	
135000	-1051.202861	1	92.115832552917	93.537161437746	12	10	
136000	-1053.441129	1	98.658909145643	93.203158090228	8	10	
137000	-1052.999249	1	78.795747460025	62.439989881242	12	10	
138000	-1055.044186	1	91.777841768807	76.362262749232	9	11	
139000	-1057.944656	1	98.300326316808	77.625278131123	13	13	
140000	-1058.983772	1	98.833668452767	87.192900412556	13	10	
141000	-1061.148676	1	96.094550669546	92.355766249293	10	10	
142000	-1059.766744	1	78.468825525802	96.967856202525	11	7	
143000	-1055.170947	1	68.645861119755	70.568782070982	12	12	
144000	-1051.267930	1	96.810408461546	55.794164192188	17	12	
145000	-1055.382929	1	90.807195736085	82.668627913094	18	13	
146000	-1060.734019	1	88.750878175733	74.813379499770	19	11	
147000	-1054.921400	1	94.705193202579	68.255297531437	18	12	
148000	-1056.185624	1	91.513336802323	61.767330455556	24	9	
149000	-1052.210529	1	96.945102632055	66.763028809105	19	8	
150000	-1051.123555	1	98.142947173457	81.570603320753	17	10	
151000	-1051.524740	1	97.729369164269	89.963027247037	19	8	
152000	-1051.866579	1	97.500714799795	99.233800197511	19	10	
153000	-1054.075471	1	90.773038143012	72.907217632184	20	9	
154000	-1058.174485	1	95.497169731244	88.845363987515	19	11	
155000	-1052.855143	1	94.989432719305	95.385540864068	16	11	
156000	-1051.776194	1	97.129770098718	79.674865191647	16	10	
157000	-1060.394063	1	69.225668192106	82.587018387812	18	9	
158000	-1047.159390	1	91.423050165222	79.551564739889	22	9	
159000	-1043.847305	1	82.457390971340	74.363765500827	25	10	
160000	-1046.202500	1	98.957929240130	67.907092479846	16	7	
161000	-1048.170012	1	91.550413221122	63.688949575509	13	10	
162000	-1047.702186	1	94.902719917652	96.806303980429	18	6	
163000	-1046.221679	1	93.180346743967	87.902049673915	16	7	
164000	-1052.482489	1	95.847086322090	76.093809295529	13	13	
165000	-1050.446196	1	98.887608167502	98.910490164820	14	16	
166000	-1057.610502	1	92.748095518156	82.711308749063	14	13	
167000	-1052.882894	1	94.166707361588	95.581406960618	9	11	
168000	-1061.793496	1	49.827980271783	98.144177210307	12	9	
169000	-1057.843034	1	98.422537178970	82.127683326276	15	8	
170000	-1058.278767	1	24.102673314871	68.912593107673	18	11	
171000	-1051.950106	1	99.617322932540	96.937816105437	17	10	
172000	-1052.779062	1	96.064055121834	82.092892081729	15	13	
173000	-1057.510900	1	94.114173098971	73.353562952552	14	9	
174000	-1054.411120	1	97.574102013965	87.781414166717	13	10	
175000	-1056.427723	1	95.666981416994	73.187720320001	16	10	
176000	-1064.358119	1	89.054427397775	82.159283219326	17	12	
177000	-1059.735960	1	94.620239680947	76.193808108827	12	14	
178000	-1057.930715	1	95.679471138356	89.169450058453	14	10	
179000	-1050.209447	1	98.675364123545	75.742545518048	15	11	
180000	-1048.311302	1	96.033550129687	81.678040740702	17	12	
181000	-1048.586582	1	99.071624578213	86.900265890445	15	10	
182000	-1052.800719	1	98.828068118511	83.522060616881	14	8	
183000	-1058.581477	1	99.727231731159	96.657773295044	13	7	
184000	-1052.089040	1	98.687361660114	96.149458832474	9	6	
185000	-1053.743051	1	97.226314410850	84.013345779705	13	5	
186000	-1059.345192	1	99.755374806012	83.623007150035	15	7	
187000	-1053.266606	1	94.653656872156	77.652371129770	22	8	
188000	-1052.681951	1	96.113623387232	90.659969120108	16	7	
189000	-1055.281705	1	93.577715001848	81.327226533418	14	7	
190000	-1052.783449	1	99.807337982684	83.232305617105	13	7	
191000	-1059.069301	1	78.217279545165	92.607617980906	17	8	
192000	-1053.933182	1	96.550686600613	78.114502469413	16	10	
193000	-1051.906652	1	95.611630582652	81.888524764613	15	5	
194000	-1051.602171	1	97.420797016780	87.243401763373	15	8	
195000	-1050.907498	1	93.552590726151	85.521494961673	16	9	
196000	-1055.805046	1	94.061322381354	81.941363467738	17	6	
197000	-1055.102352	1	99.607794659932	77.768478675117	16	6	
198000	-1047.536695	1	99.017457264899	75.412863214672	19	9	
199000	-1050.599191	1	93.068379632148	89.983994872890	19	7	
200000	-1049.363118	1	98.664194182167	96.625805247681	18	5	
201000	-1050.090390	1	97.876022319567	78.795641585899	21	9	
202000	-1055.509812	1	97.419941366496	70.612774976513	20	12	
203000	-1060.871981	1	83.873632183604	72.966850820231	22	11	
204000	-1055.462302	1	79.986574974289	80.385903461374	22	7	
205000	-1062.608725	1	76.442356340828	97.908129025593	18	11	
206000	-1057.427477	1	99.431966915846	67.123081550359	21	7	
207000	-1051.205010	1	94.729743658870	88.605261315693	14	10	
208000	-1054.200867	1	88.880096746665	70.230030081971	13	10	
209000	-1052.720287	1	98.257686368704	63.798747131315	12	10	
210000	-1056.645446	1	53.544319056654	71.674128728692	12	8	
211000	-1046.838974	1	88.541051632273	88.766223489090	13	10	
212000	-1044.734421	1	99.812368781786	81.327196086048	10	10	
213000	-1052.244048	1	98.444915225988	96.623487186246	14	9	
214000	-1053.911400	1	91.911870583634	91.927889265198	12	6	
215000	-1059.150789	1	74.062905138738	69.304294204998	19	7	
216000	-1053.207906	1	99.384865848375	91.899423981262	12	10	
217000	-1058.316167	1	80.058521808767	99.315447191821	14	8	
218000	-1057.522746	1	94.635582271554	86.580845520012	16	9	
219000	-1062.079534	1	89.184552313034	90.842666965023	13	6	
220000	-1057.626658	1	99.405127824481	97.184885914394	15	10	
221000	-1048.122269	1	98.415794697425	78.605604581140	21	11	
222000	-1055.285825	1	98.472694791416	97.595581612398	13	11	
223000	-1049.234446	1	95.587327299581	95.781126668840	14	7	
224000	-1060.075214	1	99.692742289903	97.127499882813	13	4	
225000	-1050.878462	1	96.205802185709	78.117372665968	17	5	
226000	-1052.881429	1	89.084029684111	95.353314968059	21	5	
227000	-1049.960100	1	96.156517610127	90.246201018283	21	6	
228000	-1044.212159	1	97.737833465609	89.478633987847	23	9	
229000	-1042.697651	1	96.300126751262	82.028363118268	18	8	
230000	-1049.797143	1	90.345549465438	92.022906205410	18	8	
231000	-1046.550269	1	98.414354409738	91.926278480217	18	9	
232000	-1048.036575	1	96.706680969833	76.961252708286	20	10	
233000	-1059.415420	1	98.754288482546	93.479337636920	14	10	
234000	-1054.942066	1	99.180555887553	82.745172070806	17	10	
235000	-1051.148551	1	98.375085722172	84.333035053030	16	9	
236000	-1048.042499	1	97.832083073204	94.019798758196	15	11	
237000	-1046.743245	1	99.061070889612	72.457489676705	19	10	
238000	-1047.978465	1	98.130735399945	74.097517606249	17	11	
239000	-1052.559645	1	95.561579601759	82.661197949218	19	13	
240000	-1051.471571	1	99.683387033620	85.784129606915	11	8	
241000	-1051.675538	1	98.578841252761	86.976637617870	15	7	
242000	-1053.658367	1	87.758904838425	83.469849906349	16	8	
243000	-1054.024248	1	98.171172138007	84.424535042063	17	10	
244000	-1054.287987	1	92.233561647600	91.055591679545	17	7	
245000	-1054.423916	1	95.302567930418	78.479242772766	13	6	
246000	-1051.286541	1	99.557421255427	98.904304653965	18	5	
247000	-1049.292458	1	90.409783176301	94.697365881391	16	6	
248000	-1045.933733	1	99.264069914781	99.943024714480	19	5	
249000	-1047.413731	1	90.759253510177	70.643244540569	16	7	
250000	-1046.431781	1	94.793813049376	72.448056246783	17	9	
251000	-1055.876929	1	84.257397372497	86.370432229656	17	10	
252000	-1053.758324	1	89.252610900294	52.757848127481	22	7	
253000	-1050.796651	1	86.468238329377	71.580933536058	19	13	
254000	-1048.747979	1	99.857365481222	96.492780821187	19	10	
255000	-1057.948550	1	98.846081522743	93.177236830770	14	10	
256000	-1053.868290	1	95.137283486886	95.500383506367	19	8	
257000	-1056.291109	1	98.016324415047	99.416077997139	21	10	
258000	-1058.907622	1	82.697570847256	89.855886317060	18	9	
259000	-1056.807026	1	99.596630942048	94.270897181879	17	10	
260000	-1051.215347	1	99.296172126064	92.447753239346	18	9	
261000	-1053.198974	1	98.628066436013	71.981544817243	16	9	
262000	-1055.314320	1	98.928345703384	98.919803251301	16	8	
263000	-1056.711615	1	90.767622076861	99.175091879867	16	8	
264000	-1051.430858	1	94.281239563268	86.705341025561	14	6	
265000	-1055.449639	1	96.879110428840	94.281715804465	22	5	
266000	-1054.723781	1	87.139803514359	92.881435672195	21	6	
267000	-1055.600878	1	97.505215502146	99.047721206378	16	9	
268000	-1052.873080	1	98.895840136257	86.544927394068	17	6	
269000	-1047.682234	1	91.571078496628	62.366406036206	17	5	
270000	-1053.942798	1	91.819436890136	69.746688640864	17	5	
271000	-1047.297321	1	94.840134460387	78.880759052015	19	6	
272000	-1043.585032	1	92.325702334581	96.165186231677	21	5	
273000	-1044.165434	1	96.809738832123	91.958169711629	17	6	
274000	-1049.784514	1	97.904719597896	72.324380280467	16	7	
275000	-1043.982110	1	94.541696051770	85.711252004336	15	8	
276000	-1063.208933	1	98.118359295576	91.335882223587	17	5	
277000	-1062.774708	1	95.565598839395	90.807388943520	11	6	
278000	-1058.886302	1	99.122271922672	98.446511074560	14	6	
279000	-1055.008295	1	96.041896538493	85.746956378421	17	8	
280000	-1057.433353	1	99.755367681582	77.802969679313	18	6	
281000	-1055.048876	1	96.762291306369	94.618200578942	20	8	
282000	-1050.560192	1	99.080456966439	59.917045542798	20	10	
283000	-1057.749664	1	72.913045837965	91.368036281422	23	8	
284000	-1053.473548	1	98.630848274796	82.876958837505	24	7	
285000	-1046.330034	1	80.984231646721	69.513953131701	25	6	
286000	-1052.436733	1	98.257301627447	83.164750972378	20	7	
287000	-1049.027880	1	93.868609240250	81.771926414753	19	7	
288000	-1052.598850	1	89.293957800911	77.516329557529	19	8	
289000	-1057.160125	1	94.857908892982	96.162095555907	19	4	
290000	-1044.193356	1	97.583427560282	96.764428560480	19	6	
291000	-1050.890504	1	84.885042668599	93.159078567240	19	7	
292000	-1047.359774	1	98.106209981486	88.238577821018	18	6	
293000	-1041.170866	1	96.913314649224	87.559436421394	20	8	
294000	-1054.438257	1	86.026075386225	91.469915831097	17	11	
295000	-1052.577845	1	96.806036202253	78.052177586692	16	11	
296000	-1049.068905	1	96.294034989124	72.741897259482	10	11	
297000	-1053.363242	1	98.341650282639	80.473434329418	17	9	
298000	-1051.165276	1	94.971866371362	99.947506207137	21	8	
299000	-1046.186252	1	93.820641239135	77.551170775437	20	9	
300000	-1051.839281	1	88.335562644928	98.458370407549	17	8	
301000	-1046.026444	1	97.086771501278	87.656495328865	20	9	
302000	-1046.901325	1	99.448479426900	86.066558885751	21	9	
303000	-1047.583994	1	99.402619080023	93.193738941542	20	7	
304000	-1050.205109	1	97.894047819254	91.842162853116	19	7	
305000	-1050.122003	1	98.984800594632	93.499910383958	14	6	
306000	-1055.409568	1	98.194543769149	93.477655591468	14	9	
307000	-1052.330999	1	86.131275914921	96.440787711460	10	9	
308000	-1047.207233	1	96.822535259431	96.327096617122	16	9	
309000	-1062.085819	1	85.647563160278	82.441436750800	20	9	
310000	-1060.625902	1	91.722982389264	84.470260528923	20	6	
311000	-1050.705406	1	96.396266499320	89.081754992061	21	7	
312000	-1045.809536	1	98.478144923430	93.059047949635	24	7	
313000	-1048.269808	1	96.946681449889	77.900241868510	25	10	
314000	-1053.335049	1	80.209569840147	99.190529946170	20	7	
315000	-1054.882317	1	87.844994814892	81.436551528265	22	8	
316000	-1048.535315	1	90.107453686437	66.790583387053	21	8	
317000	-1049.134989	1	91.761554719683	87.398608871899	18	11	
318000	-1056.099918	1	93.246104207267	91.656145044719	16	9	
319000	-1054.244734	1	97.100750751668	86.162995887949	19	8	
320000	-1053.327403	1	97.021573047026	87.290492979469	22	6	
321000	-1054.644686	1	96.777402021263	99.479924860019	25	6	
322000	-1057.945385	1	97.008970286591	89.131755269297	18	8	
323000	-1052.383512	1	99.654808950204	93.212700791409	20	8	
324000	-1056.465464	1	96.836394142400	88.663619873015	13	10	
325000	-1053.371722	1	97.248075235829	95.866723104129	13	10	
326000	-1057.585373	1	70.718465795799	84.767074972528	17	9	
327000	-1052.263880	1	88.233108927747	64.457555830596	18	9	
328000	-1045.646436	1	95.829532361307	89.788161678364	16	8	
329000	-1047.767870	1	99.932877984949	79.277243537467	17	9	
330000	-1047.389823	1	83.059993351909	90.845072540076	21	6	
331000	-1044.644322	1	98.542001249629	60.703015968751	28	8	
332000	-1050.571876	1	95.265201621044	47.710967411984	23	9	
333000	-1047.265063	1	92.570756358939	57.331303683134	19	7	
334000	-1048.642097	1	84.061796860652	87.801254546813	20	7	
335000	-1046.802270	1	97.034223248411	93.211145990130	17	9	
336000	-1052.100516	1	96.136395041501	90.570638365134	16	8	
337000	-1050.289570	1	88.290566723803	92.456861805442	13	9	
338000	-1047.861077	1	91.927469592553	90.519399876143	15	7	
339000	-1056.849490	1	99.949412199638	88.873980230610	8	7	
340000	-1053.192016	1	86.568169522112	92.545785180272	13	8	
341000	-1054.165185	1	86.327917926932	66.516844278984	13	6	
342000	-1055.029987	1	84.374009732157	91.970582315187	13	8	
343000	-1052.781293	1	91.728860840201	87.579257645255	14	7	
344000	-1045.813640	1	99.985028174957	81.395649647380	17	9	
345000	-1044.588701	1	93.862693098162	95.479055485437	17	9	
346000	-1046.910700	1	95.193125850676	85.286592286815	24	11	
347000	-1045.488691	1	92.487327921463	75.931597674181	24	8	
348000	-1048.912774	1	99.886614823821	92.962989224452	16	8	
349000	-1048.719001	1	89.092990195790	87.696948811006	17	11	
350000	-1046.345646	1	78.593947106509	83.585180507711	16	12	
351000	-1045.805114	1	94.755015957568	90.523313660968	13	9	
352000	-1053.939277	1	92.669673668092	89.521573909225	16	10	
353000	-1055.942782	1	99.951310044230	97.539983905592	12	5	
354000	-1056.870345	1	99.772587950225	89.355298155336	14	4	
355000	-1062.364755	1	94.330868523807	91.373487499931	17	5	
356000	-1059.699936	1	89.707047763452	83.117993094444	22	4	
357000	-1058.185842	1	98.761310547271	92.345438660717	19	4	
358000	-1058.404455	1	94.885827732130	77.187358161442	19	6	
359000	-1051.935258	1	85.789065626983	93.352588332547	18	6	
360000	-1045.423521	1	96.909063847214	74.079625490897	18	4	
361000	-1054.897262	1	91.340684551894	65.967941787740	20	4	
362000	-1058.041347	1	97.291703396568	81.426909338966	14	4	
363000	-1055.647785	1	97.262182377911	71.383576238548	9	6	
364000	-1050.344902	1	93.373935120132	80.300363529050	10	8	
365000	-1057.092747	1	98.572424937762	88.068722780053	13	6	
366000	-1052.710833	1	81.069784179903	99.337747082102	14	5	
367000	-1051.846126	1	92.235337351828	78.610656625085	15	8	
368000	-1048.576871	1	39.249672966238	48.755742126852	15	9	
369000	-1050.926008	1	95.338126914220	78.598522693570	12	8	
370000	-1051.410139	1	98.862739345641	81.547166670824	13	8	
371000	-1058.325731	1	87.504220265181	85.730601805497	8	8	
372000	-1056.285203	1	98.088680141040	80.633422206601	9	14	
373000	-1056.638858	1	95.377655952217	97.765895037554	10	14	
374000	-1048.634708	1	99.080529061747	91.592379087208	17	12	
375000	-1050.408605	1	82.013345567542	69.596365256686	14	11	
376000	-1053.745622	1	94.203630969546	66.684216837710	12	11	
377000	-1051.067526	1	95.158793803861	68.700513714548	13	12	
378000	-1045.267600	1	90.025276809063	61.186066334389	18	12	
379000	-1056.736686	1	99.707699990364	75.325542674504	14	11	
380000	-1057.111789	1	96.116834519134	98.833551591968	9	10	
381000	-1053.978164	1	94.615703647295	81.851859285420	9	8	
382000	-1052.942961	1	98.478863833528	98.475862843943	11	8	
383000	-1058.904930	1	84.561500547972	99.638110745708	7	6	
384000	-1056.932719	1	96.008611420368	78.465466191748	9	5	
385000	-1056.749599	1	98.447155053736	92.103930504551	11	8	
386000	-1052.169364	1	99.145634832044	94.604206871426	17	10	
387000	-1049.218946	1	99.798475502781	92.583879012331	16	7	
388000	-1051.836706	1	99.548520530485	71.221124900877	16	7	
389000	-1049.225560	1	92.320768359939	82.325771304141	18	8	
390000	-1053.630468	1	98.556269854120	89.854723407214	13	5	
391000	-1050.675116	1	88.747133526787	80.726502269322	14	8	
392000	-1063.118197	1	95.714314199443	86.009752519489	15	8	
393000	-1054.853273	1	96.622490240645	86.609050882327	15	8	
394000	-1049.707632	1	99.849382783681	76.793969420517	15	7	
395000	-1050.687601	1	98.242636178761	94.403082334164	16	7	
396000	-1050.665225	1	94.948643024275	80.338660002330	20	6	
397000	-1048.433338	1	82.062978864867	59.959972697522	15	10	
398000	-1050.813412	1	98.887027700372	84.831044718416	18	8	
399000	-1047.759965	1	92.140861010811	78.725450500883	24	10	
400000	-1050.425893	1	97.318818379812	89.525149714181	25	10	
401000	-1062.144944	1	97.998509827823	89.343461982772	20	7	
402000	-1061.380559	1	99.232829489593	49.247782872887	22	6	
403000	-1059.392894	1	99.462002576314	97.895623741452	27	3	
404000	-1055.252271	1	99.262726554355	86.452297908277	24	7	
405000	-1050.966218	1	92.775645975298	97.537218689243	18	8	
406000	-1061.778608	1	99.232547167144	81.825573912516	14	9	
407000	-1056.445954	1	97.849822258517	75.977295546140	15	9	
408000	-1050.312723	1	92.838358783938	88.139534883389	11	9	
409000	-1056.364023	1	94.752638341703	98.097245217857	12	6	
410000	-1057.221825	1	98.137651011016	57.120370176552	14	7	
411000	-1060.749794	1	98.238649867863	99.240777442091	15	8	
412000	-1058.560093	1	98.805154814518	90.185425921396	17	8	
413000	-1054.103426	1	95.222723385441	98.491849062674	16	7	
414000	-1055.098649	1	89.312692132185	86.172089809819	13	8	
415000	-1045.996941	1	99.923395049830	74.649388401101	12	8	
416000	-1050.651497	1	97.695525465307	64.132643979085	8	6	
417000	-1051.160609	1	91.013685183819	66.981644571480	11	5	
418000	-1050.427008	1	98.265355197713	88.243929688391	17	7	
419000	-1049.124616	1	99.804441934939	45.178791483028	18	13	
420000	-1047.593496	1	91.746558215433	81.067675370701	18	10	
421000	-1045.690156	1	96.130175475403	70.900648076959	19	9	
422000	-1051.126006	1	83.229930764531	67.435911786342	19	14	
423000	-1043.635169	1	99.346425975753	81.797555165015	19	13	
424000	-1047.525011	1	96.884235847949	96.798882295996	17	9	
425000	-1046.636123	1	88.239316365256	79.210319800247	20	9	
426000	-1048.950502	1	85.610222849759	70.857791200627	21	6	
427000	-1054.285633	1	98.625316475243	80.790835773373	16	7	
428000	-1055.379175	1	97.726389308947	98.874125119703	18	4	
429000	-1051.994082	1	91.610379103035	73.199424988065	15	4	
430000	-1053.795452	1	99.533472843164	83.846626738556	13	5	
431000	-1055.826222	1	99.544497259779	88.617502888177	15	7	
432000	-1061.428257	1	95.714544267670	89.024883784353	11	5	
433000	-1062.506249	1	98.538966659178	80.695062862019	18	6	
434000	-1055.424269	1	93.952590359230	71.333006153232	18	8	
435000	-1059.311378	1	98.183307884929	76.723087488475	10	10	
436000	-1051.879577	1	86.318247955432	68.402259297929	13	8	
437000	-1059.446788	1	95.554162602747	82.382622072158	14	8	
438000	-1054.277682	1	81.667719321039	97.196879502903	16	6	
439000	-1053.902315	1	85.519503879224	82.478844754953	16	10	
440000	-1052.698507	1	98.051794782333	74.265286445723	17	8	
441000	-1048.869832	1	97.023303938963	77.488038745922	13	8	
442000	-1059.408806	1	82.962262777155	97.179951949322	9	7	
443000	-1052.935317	1	96.426841169828	93.524285355870	13	7	
444000	-1046.570567	1	99.457339415018	63.202457652845	14	7	
445000	-1055.039182	1	99.102196054703	89.705399014140	14	8	
446000	-1052.975605	1	98.264256480538	84.459642973262	14	9	
447000	-1059.615102	1	96.489218113794	80.773514517977	12	7	
448000	-1051.639639	1	96.493645325645	90.449384269816	15	9	
449000	-1048.156914	1	79.813188246912	78.303196306229	15	5	
450000	-1056.112066	1	94.587226763334	88.217964405375	16	5	
451000	-1057.113355	1	92.015918702797	68.872028415347	14	4	
452000	-1061.552135	1	89.246305993039	57.542869112992	17	8	
453000	-1052.094858	1	98.619344071700	53.444954455544	14	7	
454000	-1063.555136	1	99.831452021807	91.282817310084	10	5	
455000	-1055.898509	1	97.023399540420	94.714618287728	14	5	
456000	-1055.505607	1	93.298583302424	78.013174085734	16	10	
457000	-1058.514480	1	90.395105673381	90.196318019617	15	8	
458000	-1050.229218	1	77.775426390800	77.266816840492	13	9	
459000	-1051.023183	1	96.419262766702	89.878466165616	17	12	
460000	-1045.825202	1	93.018219106556	79.045286345521	20	8	
461000	-1049.696895	1	56.689034238762	93.780185685044	26	8	
462000	-1045.098042	1	96.591785065898	87.829398913617	26	10	
463000	-1051.508946	1	91.385317841674	98.720861570198	29	7	
464000	-1056.014930	1	93.030613016538	72.242115729716	25	9	
465000	-1052.850925	1	94.692496124463	95.762348463430	20	6	
466000	-1050.741651	1	98.418094664583	81.925159187384	18	9	
467000	-1056.520858	1	95.209107993725	86.630573155316	14	11	
468000	-1051.706908	1	96.216508290046	81.454317858969	13	15	
469000	-1058.389529	1	98.526098663589	78.113589186060	14	11	
470000	-1060.969026	1	99.126685068562	96.777475252605	11	10	
471000	-1055.840861	1	94.783455214923	76.466275921068	13	12	
472000	-1052.483713	1	82.702296600183	99.534339204415	12	9	
473000	-1055.072572	1	96.654888802833	76.608414822982	9	7	
474000	-1056.265051	1	96.253895044224	86.809414354574	9	9	
475000	-1055.707083	1	83.420060261490	62.993487321550	16	8	
476000	-1044.621906	1	98.172522436620	71.013749920547	19	12	
477000	-1052.591551	1	99.042254136415	92.786872984387	17	10	
478000	-1053.195981	1	99.412997887502	93.270064579167	21	7	
479000	-1054.882967	1	99.742669165557	61.530970194759	18	11	
480000	-1056.035680	1	75.764592194608	76.841561749357	13	6	
481000	-1052.930903	1	96.213679194010	92.678281951017	14	8	
482000	-1057.748838	1	97.259143391425	83.051705077493	11	9	
483000	-1057.561871	1	97.143324064084	91.371598831802	18	7	
484000	-1049.654950	1	84.519903164864	89.889910497427	14	7	
485000	-1043.947162	1	97.805853295885	93.331548290192	18	7	
486000	-1047.543810	1	97.598056944143	93.751669193358	14	13	
487000	-1051.523837	1	96.145747657607	87.806568146489	9	9	
488000	-1056.948563	1	95.130719101230	73.759761651926	8	9	
489000	-1056.533564	1	84.386057621445	63.786386557180	12	10	
490000	-1052.407776	1	93.502235865786	94.341142979790	10	9	
491000	-1055.847837	1	93.835893576291	83.257052615252	10	7	
492000	-1054.589035	1	96.596273371603	86.838239781181	9	7	
493000	-1053.585573	1	98.403454015310	75.549557536685	10	10	
494000	-1052.621213	1	97.880409263703	87.308290722242	14	9	
495000	-1058.051566	1	90.887399259316	86.875307465445	13	10	
496000	-1057.759668	1	99.323881744121	99.486193180662	16	10	
497000	-1052.172590	1	88.473566771294	91.389833293917	16	11	
498000	-1049.948149	1	98.551688116666	81.161601213964	15	11	
499000	-1046.517520	1	89.502593500314	96.328756369419	16	11	
500000	-1050.919968	1	92.607369969536	83.476530247048	10	10	
501000	-1054.690789	1	99.242760266719	95.103842476210	13	8	
502000	-1044.992924	1	99.004735084021	84.194312774701	16	7	
503000	-1058.531338	1	96.788974887251	89.217995284098	20	6	
504000	-1057.767156	1	95.127915931051	87.383632377717	15	6	
505000	-1056.561006	1	90.603093827933	86.234111895183	13	7	
506000	-1053.576481	1	98.028339255358	87.846335605389	13	11	
507000	-1055.377296	1	97.923319076219	71.828390616582	9	11	
508000	-1052.300260	1	99.872283759653	68.313564911730	12	13	
509000	-1053.412159	1	99.719113219434	81.704233199569	14	7	
510000	-1045.266955	1	93.258414309613	56.376415491367	11	7	
511000	-1046.580753	1	93.930854495350	59.011059417445	13	11	
512000	-1047.513867	1	92.615945088338	76.858072719382	15	11	
513000	-1058.315746	1	88.223515936551	98.599725597286	14	9	
514000	-1052.520075	1	99.823312815625	96.217831512952	21	8	
515000	-1050.557109	1	99.559656268141	90.458263524019	19	8	
516000	-1053.782402	1	90.744214545966	87.960734515490	17	8	
517000	-1050.550859	1	99.656335244049	88.465426372194	12	13	
518000	-1056.305283	1	97.490088271947	96.755847432265	12	7	
519000	-1055.468153	1	96.688813495733	93.365031856354	11	8	
520000	-1060.480984	1	92.165558505449	70.344545065651	16	13	
521000	-1062.072422	1	99.660989948239	75.834914537364	13	9	
522000	-1055.978676	1	97.480132052358	64.168066986551	14	7	
523000	-1052.323602	1	99.837414761587	94.580503364690	24	8	
524000	-1054.785630	1	99.865704113054	68.852055269077	18	7	
525000	-1057.646161	1	99.838371922534	79.153421002806	20	9	
526000	-1057.113829	1	98.794830377118	79.375482234092	19	7	
527000	-1055.514474	1	95.730528791799	91.151532817078	18	6	
528000	-1059.796236	1	99.105375568518	93.873365193720	20	8	
529000	-1053.208450	1	99.425623019041	87.322537616443	21	10	
530000	-1057.229432	1	82.608817669268	92.050867183992	16	7	
531000	-1054.107132	1	92.167426220076	98.992525732239	15	7	
532000	-1047.962172	1	93.372510848831	86.608702848158	18	8	
533000	-1044.303689	1	97.859139581847	62.655910139570	16	10	
534000	-1047.446145	1	91.606887688486	93.719221148731	18	11	
535000	-1043.291141	1	96.861813995700	96.021459465844	13	10	
536000	-1052.372617	1	88.221544446457	91.612423310250	20	8	
537000	-1046.313205	1	97.093759096325	98.285591191132	18	10	
538000	-1052.945466	1	91.061253213206	90.996997000320	12	9	
539000	-1054.220504	1	99.577597616941	73.575236887752	13	7	
540000	-1053.044824	1	98.691426282081	92.244343304535	11	7	
541000	-1058.422163	1	98.566815150085	70.036909937162	11	9	
542000	-1064.875852	1	87.036094882218	99.989650716118	5	8	
543000	-1052.574131	1	95.301334703476	88.081971585377	7	9	
544000	-1052.040388	1	98.473905414452	86.559245099855	7	8	
545000	-1058.510136	1	99.437861990495	78.020693132983	6	6	
546000	-1056.291104	1	98.880625635118	83.816419247735	15	7	
547000	-1057.415608	1	72.635644846947	99.026477552601	17	5	
548000	-1046.381880	1	97.901825594520	87.395652292537	16	10	
549000	-1048.759968	1	98.531510157847	64.506437154539	16	9	
550000	-1060.329725	1	95.841451569183	99.407395000181	19	6	
551000	-1065.966254	1	96.745875468273	89.244419540759	15	5	
552000	-1062.335371	1	97.452796400208	68.184560713534	18	6	
553000	-1057.135524	1	97.176184473541	89.203402879007	16	10	
554000	-1053.681074	1	99.926896578035	83.224922318081	10	9	
555000	-1059.778740	1	96.166922867657	94.721097926617	11	12	
556000	-1047.175300	1	97.731915688506	94.622875241280	14	9	
557000	-1053.399803	1	95.660215760645	83.367772837986	19	7	
558000	-1049.961369	1	96.263073488382	91.799307294707	19	5	
559000	-1052.087199	1	90.503354012561	54.428709658545	21	8	
560000	-1058.380338	1	95.755738664040	62.694705600125	13	11	
561000	-1050.692969	1	99.791587712546	63.396148127185	15	6	
562000	-1049.164365	1	95.026590238687	88.262161007286	16	8	
563000	-1051.532677	1	92.277587479724	80.283501029511	23	7	
564000	-1046.912833	1	98.397588075818	85.822272241537	20	7	
565000	-1052.716490	1	88.467079751033	97.792827411387	17	8	
566000	-1052.859831	1	96.293617926975	88.735517865359	14	8	
567000	-1057.760928	1	78.116702224850	91.748992958809	10	6	
568000	-1056.693031	1	87.893251825242	90.834401358834	11	11	
569000	-1051.542166	1	95.357064015669	76.709656222610	10	10	
570000	-1053.525410	1	97.150474862586	78.868997846845	8	4	
571000	-1060.522539	1	77.979564416669	94.066409223462	13	4	
572000	-1053.155877	1	99.373344183383	72.265306309314	16	6	
573000	-1052.219776	1	99.926866767689	50.901301861247	17	8	
574000	-1057.812405	1	84.118385512806	97.564910165173	19	7	
575000	-1055.770559	1	62.087839118903	97.506835573492	19	9	
576000	-1051.114744	1	95.181760331642	80.240693013459	16	11	
577000	-1053.466078	1	95.433577618666	85.833308620377	15	9	
578000	-1057.086971	1	99.665822342655	81.047680424230	19	10	
579000	-1052.658038	1	96.362053291598	62.311987170272	21	10	
580000	-1054.623364	1	99.834134630495	83.815660265219	19	9	
581000	-1050.224219	1	93.911161488080	63.013660751395	23	10	
582000	-1048.569573	1	89.445041475708	74.441209116713	22	9	
583000	-1045.989259	1	94.623725537227	86.491064968351	22	7	
584000	-1054.575698	1	91.784171409856	75.767021496606	17	7	
585000	-1063.673416	1	85.247113301957	59.022745760763	16	10	
586000	-1051.498341	1	93.017673442689	68.557122923104	18	9	
587000	-1057.121376	1	63.847109796656	83.311749208046	20	9	
588000	-1057.172676	1	86.477679368802	88.542948624165	22	11	
589000	-1049.289043	1	82.137646619765	84.760503182042	20	6	
590000	-1049.742215	1	97.682990316755	92.188480075664	14	7	
591000	-1055.481421	1	93.191690696301	94.985252262047	11	8	
592000	-1050.457450	1	99.475651785432	94.748552126946	8	8	
593000	-1057.439828	1	98.041887596534	96.918199761546	6	7	
594000	-1056.050957	1	97.790394292155	86.409274022546	7	4	
595000	-1054.281744	1	96.654164862814	93.073216723826	6	4	
596000	-1055.131546	1	93.808931446597	66.970017894297	9	4	
597000	-1051.502407	1	99.686561995374	63.969102546096	12	7	
598000	-1047.198638	1	98.471800371155	70.470703943479	14	9	
599000	-1056.408342	1	94.163371831115	86.191468213872	10	7	
600000	-1055.341752	1	89.978492585278	80.638123294092	13	7	
601000	-1061.641120	1	98.500579654768	86.956395630451	13	6	
602000	-1059.797874	1	89.171227904193	63.332074046385	10	7	
603000	-1059.280522	1	94.785759557094	63.047135416510	15	10	
604000	-1049.548696	1	95.541648759499	83.978370188887	14	7	
605000	-1049.547350	1	94.185279028002	98.910164408750	12	5	
606000	-1052.124640	1	91.398222839824	94.916179106823	12	5	
607000	-1049.169283	1	99.041398895334	84.464815550575	14	6	
608000	-1052.386957	1	69.064865763644	98.962029042127	15	10	
609000	-1045.395080	1	95.508791047729	83.282475335662	16	11	
610000	-1053.232434	1	96.917828049531	93.146263548530	20	9	
611000	-1057.326682	1	99.466423186742	94.367947990634	22	12	
612000	-1045.525918	1	91.671117019270	97.092180416668	25	9	
613000	-1056.965846	1	97.461234699027	95.423295993077	21	11	
614000	-1045.195357	1	89.039488573838	81.836697153013	25	8	
615000	-1049.269332	1	91.144051239802	90.081549145899	21	6	
616000	-1047.237027	1	92.709442139860	73.974388309897	17	7	
617000	-1055.260000	1	91.762971677119	74.563773575003	19	7	
618000	-1057.501600	1	84.751770380674	70.905839915733	25	8	
619000	-1051.423436	1	88.186611194411	91.054279294181	25	8	
620000	-1060.284528	1	98.536436030727	93.088026611608	23	11	
621000	-1051.931320	1	97.809159464105	78.165098315652	15	9	
622000	-1051.645107	1	95.843487592669	89.292623755750	17	7	
623000	-1053.429478	1	95.213374152552	96.968258539146	12	7	
624000	-1048.670007	1	94.797462101499	90.442678199865	12	6	
625000	-1053.903132	1	95.042202018952	99.951403391938	14	7	
626000	-1058.642957	1	98.322084993363	82.182554467883	17	9	
627000	-1057.343407	1	98.980216254776	98.111626581541	15	8	
628000	-1061.066321	1	99.047492263080	76.446305638100	15	10	
629000	-1053.808618	1	93.430359617897	83.838962209250	17	12	
630000	-1047.981212	1	99.635081985501	81.003842294654	15	11	
631000	-1049.562629	1	90.932729777696	96.087292617727	12	9	
632000	-1049.417001	1	98.704142354370	66.843325347124	16	8	
633000	-1048.873985	1	87.813677391940	90.379658028069	14	12	
634000	-1050.613115	1	85.073792811984	96.038960731191	15	8	
635000	-1054.179123	1	86.804020814319	97.071891551166	12	10	
636000	-1042.712297	1	87.119739583200	87.808181633359	14	6	
637000	-1042.289376	1	98.671219675465	94.958957807683	15	9	
638000	-1049.149119	1	78.897657613303	81.161100609636	15	10	
639000	-1056.856038	1	90.630638348520	75.192355279212	16	6	
640000	-1056.828063	1	70.069372857432	71.681115307099	18	9	
641000	-1052.896379	1	88.093113155172	70.751691869747	22	11	
642000	-1053.672010	1	74.383308200245	63.569609759170	21	7	
643000	-1055.661132	1	96.254420679697	79.601733186082	15	9	
644000	-1052.197302	1	90.954156754220	75.159522068971	14	11	
645000	-1050.259056	1	99.950660243063	54.764155352066	15	7	
646000	-1054.885733	1	92.174389974689	99.472609949167	12	9	
647000	-1049.487575	1	93.840722213780	79.468045648680	13	9	
648000	-1042.986917	1	90.024554448456	86.527774306532	20	9	
649000	-1049.066073	1	96.739097671207	77.289655449114	17	8	
650000	-1054.380514	1	97.638524298328	65.373370310182	17	9	
651000	-1049.913201	1	92.249512813921	76.074374710727	19	6	
652000	-1051.921261	1	95.321455170376	79.559331755526	15	9	
653000	-1052.608222	1	98.620908775029	81.187718948577	19	9	
654000	-1055.566268	1	92.765083743903	84.090807076973	22	9	
655000	-1057.110785	1	83.398333637030	66.767862857492	21	9	
656000	-1053.463137	1	87.664891815917	97.933106811018	19	8	
657000	-1050.944100	1	94.586821304569	86.785829886206	20	9	
658000	-1052.157655	1	82.081483629650	98.027483671924	22	6	
659000	-1048.113202	1	92.265258505217	89.933408186205	20	8	
660000	-1053.987103	1	98.804294674047	92.643668966112	20	10	
661000	-1049.406889	1	93.965154189916	67.534758323267	20	7	
662000	-1053.570323	1	90.638765746129	87.532206395962	15	9	
663000	-1054.108346	1	97.129578283161	73.184447914906	15	7	
664000	-1053.975401	1	97.432644765953	89.008606733288	13	8	
665000	-1049.852889	1	78.995942781519	81.562422484190	19	6	
666000	-1052.498828	1	90.068910406304	89.641517899954	16	8	
667000	-1054.892053	1	88.109048965944	97.298928865842	21	5	
668000	-1045.425147	1	82.060900676823	83.253238234741	17	7	
669000	-1046.335722	1	77.962231682269	86.805655607437	18	6	
670000	-1047.891234	1	93.476708121063	62.250795091152	17	7	
671000	-1049.883639	1	95.789405976667	51.981159983864	21	10	
672000	-1044.556282	1	84.506797250991	54.738082634147	24	11	
673000	-1052.453891	1	62.299760722015	67.059238373240	26	13	
674000	-1046.261983	1	87.876528689543	53.463570685324	26	9	
675000	-1046.943110	1	98.249966869909	68.704420087990	25	8	
676000	-1054.830856	1	87.821750816341	65.644455626896	28	8	
677000	-1050.572268	1	94.151445647455	57.479536897280	29	11	
678000	-1046.737666	1	92.951791029714	76.693486114958	28	9	
679000	-1053.442769	1	92.134897102467	89.499271552490	27	6	
680000	-1047.502134	1	89.156514363297	95.359003028072	30	11	
681000	-1056.453369	1	92.097313457488	77.036901689333	26	7	
682000	-1061.787698	1	90.542492463755	94.126777361430	24	10	
683000	-1060.219384	1	99.951343459350	81.070261754442	19	11	
684000	-1054.835695	1	97.919900997630	82.980836858281	17	10	
685000	-1060.953752	1	89.318768859428	92.687756183034	17	7	
686000	-1058.772927	1	93.192596483508	82.415700950653	16	7	
687000	-1060.986115	1	85.385682610480	67.116208061782	17	6	
688000	-1054.977254	1	97.537403097341	86.999948358353	15	11	
689000	-1054.335316	1	96.120566454562	96.944675205880	15	10	
690000	-1054.545614	1	97.942895708661	85.427879340096	16	9	
691000	-1053.259200	1	91.850112987652	71.718750282000	10	6	
692000	-1053.145686	1	97.219896288849	84.133461101231	10	6	
693000	-1052.695066	1	98.815614577730	86.321497186374	12	6	
694000	-1058.061497	1	82.764487868999	95.305889588075	14	6	
695000	-1054.675380	1	91.872400198551	76.874315649596	13	7	
696000	-1050.792956	1	98.171631001569	68.150254441175	17	12	
697000	-1046.955172	1	99.008271743311	89.194672211065	18	9	
698000	-1051.506265	1	98.772420444074	89.320070584092	17	6	
699000	-1048.544107	1	95.866362933749	96.665992931675	17	5	
700000	-1053.172790	1	85.550258423032	98.759915909240	13	5	
701000	-1056.499103	1	90.905455503994	82.434374938947	15	5	
702000	-1044.377076	1	99.766260862802	73.634024296675	17	6	
703000	-1041.692033	1	98.660724746708	70.224298826369	20	5	
704000	-1041.671884	1	95.443165041724	83.780478293044	19	4	
705000	-1048.521275	1	86.647017621322	90.373086222186	17	8	
706000	-1054.069364	1	88.556769791002	83.040192590311	19	9	
707000	-1056.772663	1	99.266864779814	97.718359773613	15	8	
708000	-1060.782988	1	93.508280942844	82.119162831089	20	6	
709000	-1050.781164	1	98.502356739692	87.972947395558	17	10	
710000	-1056.479195	1	88.407269885603	62.175231029222	13	12	
711000	-1054.507190	1	99.696818568927	77.444529350939	13	8	
712000	-1054.878166	1	94.191648290398	89.698913072098	16	9	
713000	-1052.267064	1	85.558488552223	96.409303796310	14	7	
714000	-1048.781381	1	93.499949746281	92.977425781648	16	6	
715000	-1050.334874	1	99.038248884012	78.257822712831	21	6	
716000	-1050.831837	1	94.991667694681	96.537212292085	16	6	
717000	-1054.136930	1	97.637924721187	76.354873424499	18	10	
718000	-1059.493865	1	99.625800195333	78.073060126498	16	7	
719000	-1062.123237	1	96.488435611386	93.353844199404	11	10	
720000	-1047.251567	1	96.735444358758	97.257368440503	16	7	
721000	-1049.951152	1	99.799288176232	97.436859496803	16	7	
722000	-1054.083090	1	83.673006205872	61.860395477148	22	7	
723000	-1054.672481	1	98.950650121517	92.434128601638	15	9	
724000	-1059.681106	1	85.506952427044	86.639755467353	13	11	
725000	-1054.240903	1	93.629885260370	87.596798950709	13	6	
726000	-1056.702928	1	90.539541203437	94.204714932304	19	5	
727000	-1050.583543	1	84.559630038009	87.433761880756	21	5	
728000	-1048.984506	1	98.234896059220	81.192763592767	16	6	
729000	-1057.613501	1	99.458744522093	64.977121983048	20	7	
730000	-1055.008245	1	94.334834499129	83.837006756490	16	7	
731000	-1053.425580	1	98.658438611046	73.453326267392	14	7	
732000	-1049.924715	1	91.643353815961	88.731447226418	17	9	
733000	-1059.599203	1	95.646194843679	81.611968566149	14	8	
734000	-1057.208394	1	98.785836525933	93.967076594912	10	7	
735000	-1052.243798	1	88.553392237196	86.300341536177	11	9	
736000	-1048.161801	1	99.856185580565	82.972708181758	11	8	
737000	-1044.260087	1	94.460316994562	87.202106493211	11	8	
738000	-1052.121205	1	89.936864629997	91.067328201460	13	8	
739000	-1046.318948	1	90.504401043530	86.146551730682	14	12	
740000	-1053.961143	1	98.397258437729	77.471504522893	13	7	
741000	-1047.768947	1	90.707301093887	83.169823736616	11	9	
742000	-1055.699200	1	97.515589495498	92.654274725897	18	5	
743000	-1058.101372	1	95.813152928920	95.209554476043	17	7	
744000	-1047.434112	1	88.327586905822	92.463046203108	17	7	
745000	-1046.750119	1	88.783227153688	81.901616400173	19	10	
746000	-1053.397717	1	96.238473257950	71.921529508653	18	11	
747000	-1052.361664	1	96.346522323697	92.698750403196	19	9	
748000	-1052.723995	1	76.182068333837	84.533612714314	24	5	
749000	-1051.374304	1	97.234142087562	87.061405489558	19	4	
750000	-1058.166996	1	99.199958807378	91.734585299088	15	6	
751000	-1046.102471	1	97.251321594697	92.667028154617	23	8	
752000	-1048.482446	1	95.752392414831	59.415062404128	21	10	
753000	-1048.879212	1	96.359690105110	88.862492418002	19	11	
754000	-1054.528561	1	97.092726920746	89.503678426043	9	11	
755000	-1049.430170	1	89.005744588737	85.486843136789	15	12	
756000	-1046.130406	1	97.284194822035	82.782057497293	18	10	
757000	-1051.806339	1	91.422403766532	69.855495992848	17	9	
758000	-1055.845964	1	97.455964793158	97.738910619520	17	9	
759000	-1062.702066	1	89.486243115758	92.930874739229	11	10	
760000	-1057.319720	1	95.333723023299	98.910912935979	13	11	
761000	-1052.774291	1	98.689873559274	96.827813935065	14	13	
762000	-1057.907524	1	95.778072415704	98.104903027531	16	14	
763000	-1057.958416	1	99.729166524409	99.063586612726	17	13	
764000	-1051.485164	1	91.500344769454	96.466526686276	14	10	
765000	-1054.975964	1	98.225976424693	94.747146890997	14	10	
766000	-1047.478322	1	93.120471712857	85.472284688361	15	9	
767000	-1049.280727	1	95.892077590537	99.192600666456	16	10	
768000	-1050.086322	1	91.027453291465	84.695924051855	18	13	
769000	-1048.074316	1	96.567045660978	49.016677937743	18	9	
770000	-1048.742396	1	98.441777021760	55.158468426688	16	8	
771000	-1050.473234	1	96.999782897599	78.575763264007	15	11	
772000	-1056.992758	1	91.831364044916	87.733307113718	19	9	
773000	-1060.229879	1	93.769497062371	56.602117217752	15	6	
774000	-1064.237729	1	99.272335958183	94.257516081121	19	7	
775000	-1065.001266	1	81.337067579562	80.550943994286	17	7	
776000	-1058.745579	1	93.545816364361	63.207367453402	15	6	
777000	-1060.006986	1	99.365283566577	87.986108427851	15	9	
778000	-1053.653733	1	97.712297585078	81.215765825633	13	6	
779000	-1055.880216	1	97.549174701395	69.849937923943	11	8	
780000	-1058.269146	1	98.871744917633	91.866846156307	15	11	
781000	-1050.963145	1	97.815490575803	79.713607691707	15	9	
782000	-1053.864092	1	99.011285049425	82.259077464982	20	7	
783000	-1057.811634	1	94.162191359912	93.674180179113	20	9	
784000	-1056.405006	1	98.742645427878	98.259329440518	22	7	
785000	-1050.942758	1	94.812484794865	95.104010882251	21	8	
786000	-1050.128061	1	97.446846001185	81.693186150380	20	8	
787000	-1049.633294	1	55.290498886804	94.270774690403	18	12	
788000	-1046.008518	1	95.448952459977	96.399555844545	14	8	
789000	-1050.200060	1	81.302065668738	93.777019148719	17	8	
790000	-1053.808198	1	97.331911953142	93.734956707839	16	6	
791000	-1049.464436	1	96.370573724275	99.662710358184	15	6	
792000	-1052.190585	1	88.453950560632	89.606666216561	23	6	
793000	-1049.537982	1	94.891505716847	98.078317139464	26	10	
794000	-1049.670158	1	94.435417488092	99.905729746820	16	12	
795000	-1055.410557	1	95.478032042545	85.480866852308	13	10	
796000	-1050.574343	1	99.047654609637	64.224716990020	18	11	
797000	-1051.999039	1	95.010570455802	95.886384213103	14	8	
798000	-1057.026597	1	96.416618129077	76.546872272931	14	5	
799000	-1057.090031	1	99.992345969650	74.207167322717	14	4	
800000	-1058.052282	1	99.249792667630	84.075349775966	17	9	
801000	-1053.748463	1	98.694487712307	81.707660736237	18	9	
802000	-1052.896775	1	99.912127986127	75.972813310436	18	8	
803000	-1045.854475	1	96.408783105070	77.451827588946	16	6	
804000	-1045.991239	1	99.216735456038	64.318524777313	17	6	
805000	-1051.051248	1	90.351739658674	57.224023548128	18	4	
806000	-1047.761827	1	99.363108349457	45.573552480976	15	9	
807000	-1052.655269	1	81.053693324962	59.439597206872	14	9	
808000	-1050.684122	1	99.084611643918	70.422661783340	14	7	
809000	-1054.835622	1	80.030772239648	65.529008011333	19	8	
810000	-1052.537541	1	93.587591383670	46.743253255757	16	9	
811000	-1057.911369	1	99.400360265212	75.033976573681	19	7	
812000	-1050.583270	1	95.703958089452	73.103575272983	19	5	
813000	-1059.086027	1	94.507988983709	76.105832387321	18	6	
814000	-1051.256385	1	95.780528119478	90.259623461727	16	10	
815000	-1052.936671	1	91.285795949311	75.832611032001	20	9	
816000	-1058.347887	1	97.266431090924	70.938905416618	20	8	
817000	-1059.466196	1	77.072942611415	90.889654354691	23	5	
818000	-1057.321852	1	95.192096729586	79.753636888452	16	11	
819000	-1056.447200	1	92.404263384991	98.613679424929	17	8	
820000	-1051.715305	1	95.532954171147	86.825810270863	18	9	
821000	-1049.120590	1	91.084547008351	89.768269389027	17	10	
822000	-1051.742105	1	88.534504023601	95.995186636839	19	7	
823000	-1045.999012	1	93.298066210717	95.761058333171	20	9	
824000	-1045.673856	1	96.957956671324	90.738737809059	18	10	
825000	-1050.252183	1	77.036520302274	97.387375451153	15	13	
826000	-1057.328850	1	98.270692396053	87.952754608492	19	12	
827000	-1050.661298	1	88.440557856385	98.101830105439	20	10	
828000	-1044.831127	1	99.686401983413	99.774582582193	20	12	
829000	-1049.484523	1	88.577942039732	79.637347292432	26	13	
830000	-1053.190899	1	93.595153915709	70.364459340455	20	14	
831000	-1054.204522	1	99.805002250112	71.831377006072	22	9	
832000	-1050.559970	1	78.179669914678	81.077242519240	22	10	
833000	-1054.232029	1	83.643893442897	74.154294433872	24	7	
834000	-1049.619895	1	91.557598721349	87.851203195953	27	6	
835000	-1052.502019	1	93.110114705065	86.260640839157	24	10	
836000	-1053.060089	1	90.753724618743	76.305225354330	20	7	
837000	-1056.836237	1	59.576938779707	89.402644175616	19	7	
838000	-1058.139667	1	84.057035655455	88.364002071972	20	8	
839000	-1052.180477	1	99.148710848903	81.918817449156	15	8	
840000	-1061.684338	1	96.158920078877	67.040137343538	15	9	
841000	-1056.204350	1	89.175050214492	67.022712931502	15	8	
842000	-1054.605943	1	90.974410472114	62.107036990354	17	7	
843000	-1049.163665	1	97.765165228270	92.183541698653	15	6	
844000	-1056.492080	1	88.814313920914	97.350104584994	14	5	
845000	-1047.476579	1	98.669216091528	94.372940408571	13	10	
846000	-1048.350996	1	98.397549629462	89.302034660651	12	9	
847000	-1052.692466	1	87.806668835217	91.882664177593	8	9	
848000	-1048.403467	1	80.834981002747	90.844793413372	10	9	
849000	-1049.487477	1	95.383031452271	95.334030047740	9	6	
850000	-1054.579256	1	90.061574668708	95.863042973438	12	8	
851000	-1055.011530	1	97.227241116336	81.838182767101	14	7	
852000	-1057.734193	1	76.250077452103	88.145820595314	16	10	
853000	-1053.131077	1	90.089354821947	91.802905995816	19	10	
854000	-1054.159406	1	87.322402503641	94.228479982574	21	9	
855000	-1052.870093	1	99.043057688155	87.153704774677	19	6	
856000	-1061.819562	1	94.056533751261	92.233262247546	14	7	
857000	-1057.321116	1	88.454349039144	67.105103266900	11	5	
858000	-1054.648387	1	80.930094801154	59.275710864708	14	7	
859000	-1050.549389	1	93.769877989856	71.947590077073	15	9	
860000	-1047.057441	1	93.445076052811	80.960489792819	18	10	
861000	-1053.601740	1	89.833238545057	78.908475153967	17	11	
862000	-1047.447759	1	96.587283415027	97.185317319641	16	11	
863000	-1051.831616	1	72.202688207413	98.238208865292	14	10	
864000	-1051.265689	1	86.181320155153	69.095880042317	20	12	
865000	-1056.257494	1	99.405063933402	83.366115630354	21	15	
866000	-1054.926476	1	83.126423811770	97.764119820867	18	11	
867000	-1047.510724	1	99.333298520833	92.632388712268	18	12	
868000	-1049.883596	1	98.364270746647	97.474594025608	19	11	
869000	-1051.428814	1	95.804909396501	91.695158571192	17	7	
870000	-1048.565004	1	98.455726599217	78.638342472338	20	11	
871000	-1046.586859	1	98.214151678721	86.893473874084	19	10	
872000	-1058.115968	1	90.288874710097	88.594508215591	17	10	
873000	-1055.077055	1	89.806477894449	79.582724790035	13	9	
874000	-1058.950010	1	98.847892690803	77.117462158221	15	8	
875000	-1064.872901	1	97.306295549957	97.319953211741	18	12	
876000	-1059.043758	1	97.726163724439	86.607873147877	17	9	
877000	-1053.022975	1	99.558628348930	73.020805837573	14	10	
878000	-1051.752608	1	95.374056456705	67.651701117247	14	8	
879000	-1056.750755	1	71.896915341140	80.487921319502	11	8	
880000	-1051.033632	1	80.178909387260	58.531164476010	14	7	
881000	-1054.541584	1	88.442327791366	70.277304933660	15	7	
882000	-1052.213033	1	91.613869895758	84.216051608920	14	7	
883000	-1053.249215	1	97.081085914790	75.949952682490	14	7	
884000	-1052.587390	1	94.324777555344	79.781875738611	10	5	
885000	-1052.243919	1	99.047871450216	97.552164462418	11	8	
886000	-1057.582817	1	97.596825588428	84.758604546564	11	8	
887000	-1051.093358	1	93.034751238046	93.477696797365	12	10	
888000	-1052.724535	1	97.801434040764	95.676180466812	14	10	
889000	-1050.771438	1	95.491556551187	87.883588582258	12	16	
890000	-1052.443215	1	94.534341147258	94.960502058483	13	12	
891000	-1056.241885	1	98.852826447758	91.655556985516	6	9	
892000	-1056.809391	1	97.207322482960	89.681715818094	9	10	
893000	-1058.351537	1	96.864024634402	82.729474712337	10	8	
894000	-1055.554198	1	98.331480035147	99.291255538835	16	9	
895000	-1057.400075	1	98.240402771617	99.109532054086	16	9	
896000	-1057.804976	1	89.712105653289	82.171167140356	15	8	
897000	-1059.561120	1	90.597381593804	92.321690172448	16	8	
898000	-1054.683221	1	94.756800522170	56.415352368994	14	11	
899000	-1056.220662	1	99.424631892686	95.028027507191	13	8	
900000	-1052.797991	1	99.774221426048	89.743079223958	14	10	
901000	-1051.192412	1	96.513565572491	73.789020388710	15	8	
902000	-1055.177362	1	89.906852529237	81.760844181682	21	10	
903000	-1051.257899	1	92.475826287819	72.725130630357	21	12	
904000	-1059.792577	1	95.852482142964	80.569656783797	20	12	
905000	-1063.563611	1	95.052199128070	67.905554005966	18	16	
906000	-1052.038867	1	99.397373302421	96.361078071972	23	15	
907000	-1052.377319	1	93.296910795826	97.615109555806	24	10	
908000	-1047.926283	1	87.795069915021	93.896267852491	21	9	
909000	-1046.941430	1	99.803738883810	95.600635492916	17	14	
910000	-1041.576963	1	90.154934793707	90.577603770472	26	10	
911000	-1049.857522	1	95.848908169062	91.871633554773	23	10	
912000	-1043.951054	1	96.040798183924	96.906891840676	22	8	
913000	-1043.532301	1	96.325919067651	66.448116638070	20	10	
914000	-1043.325635	1	59.626028270712	93.282080040059	16	7	
915000	-1042.348291	1	99.637080369992	79.363188861649	14	9	
916000	-1043.135909	1	84.120304632966	98.497458891455	13	9	
917000	-1049.105139	1	93.706484066038	87.102951554614	12	9	
918000	-1051.426872	1	79.628674687753	83.705019783804	16	8	
919000	-1049.931249	1	85.465282759704	71.618928095116	17	9	
920000	-1052.083033	1	82.653310899525	84.770780675796	17	6	
921000	-1050.975617	1	96.057669304164	85.325353759239	18	4	
922000	-1050.253137	1	96.927982389622	74.245375535952	24	6	
923000	-1053.398802	1	97.406030426301	76.477736188101	22	6	
924000	-1066.446468	1	81.776922934471	95.791061298195	29	11	
925000	-1054.718668	1	95.094740692492	93.241343010485	30	7	
926000	-1052.405522	1	99.024996586995	83.575211099259	26	10	
927000	-1056.063619	1	85.569521120231	98.737994166034	25	10	
928000	-1053.153323	1	91.055721844667	94.618910665259	25	9	
929000	-1053.323658	1	98.543202629029	99.610237198105	24	8	
930000	-1054.688159	1	98.818231797524	94.162808310415	28	5	
931000	-1056.032839	1	96.484624795706	90.048612947826	24	6	
932000	-1056.782275	1	94.385639093121	88.729857054665	19	6	
933000	-1048.895041	1	98.726468379428	80.332661266306	17	9	
934000	-1057.612497	1	92.935548693764	97.145353683738	14	7	
935000	-1061.696645	1	79.701483650904	90.442821945817	13	9	
936000	-1055.849712	1	94.776335284403	70.996618359723	15	9	
937000	-1053.561185	1	96.503879347779	77.106272988642	14	7	
938000	-1055.374607	1	94.740766098186	84.784017024700	14	6	
939000	-1057.149582	1	93.705535472366	66.820224002764	16	7	
940000	-1053.219136	1	97.754185424159	69.926640751490	16	6	
941000	-1050.172491	1	97.285040223893	62.698053692143	19	7	
942000	-1045.134897	1	97.696832878848	73.754645797826	19	8	
943000	-1044.817765	1	80.728115608753	85.635194200280	19	10	
944000	-1050.650003	1	97.326592912233	98.799940949467	19	8	
945000	-1048.473375	1	96.974015780470	67.723910124826	14	10	
946000	-1057.186833	1	99.138503784931	74.940555967770	12	10	
947000	-1057.127461	1	99.528871043486	79.899830848968	14	6	
948000	-1051.917101	1	88.482276036461	85.770603397738	17	7	
949000	-1050.644326	1	82.223785091239	76.513379708194	19	8	
950000	-1046.128725	1	88.305161739126	98.861138986115	17	9	
951000	-1053.192037	1	94.865906412919	80.405047492436	16	11	
952000	-1049.964383	1	91.232618705875	89.316400559194	15	9	
953000	-1050.184271	1	88.851831775875	91.853318724820	21	10	
954000	-1048.224535	1	98.758596581753	99.092343204631	23	7	
955000	-1047.727504	1	97.614685813821	91.153514864382	25	9	
956000	-1050.090120	1	88.416015510257	84.626729399400	20	11	
957000	-1050.021504	1	82.570218837464	79.322313008289	12	7	
958000	-1047.714595	1	93.785157393990	77.952800528761	13	10	
959000	-1046.342527	1	96.253135241663	86.297525618891	16	9	
960000	-1046.573742	1	95.765503586783	82.594040185829	15	8	
961000	-1042.521297	1	97.325842211626	87.110833519554	20	9	
962000	-1049.388351	1	95.203930700139	88.867645419151	19	7	
963000	-1051.185898	1	95.922096687434	78.476729875864	18	9	
964000	-1049.407599	1	89.999877507624	75.232581049913	16	9	
965000	-1049.721624	1	98.979466343937	79.863002917084	18	7	
966000	-1056.136591	1	93.281377825686	83.284227366396	14	5	
967000	-1052.498460	1	90.153212512096	71.005236791961	14	6	
968000	-1058.973679	1	97.678981159353	95.953506766175	17	9	
969000	-1057.070109	1	95.821577006304	88.196295846223	15	6	
970000	-1057.624971	1	90.746244744366	87.293831846526	13	7	
971000	-1059.719605	1	81.938735190156	94.543999671203	14	8	
972000	-1059.630569	1	97.549613454721	78.317283250618	10	10	
973000	-1054.463957	1	99.555184974628	97.787131581080	14	11	
974000	-1056.563837	1	85.472679747556	99.543081176839	14	10	
975000	-1051.339699	1	89.978213326733	83.702529252092	12	6	
976000	-1057.471099	1	80.299472287260	79.455192569808	12	7	
977000	-1056.104463	1	88.389285538312	70.743571425051	14	9	
978000	-1053.336024	1	85.307296452323	77.088108267883	13	9	
979000	-1054.605510	1	99.341378228765	75.658871988117	14	9	
980000	-1052.732120	1	96.474063027879	92.600731630126	18	10	
981000	-1041.216471	1	89.317826939474	80.603983143643	19	11	
982000	-1045.393930	1	91.037415510323	75.450112941088	17	9	
983000	-1041.676227	1	85.415070982082	77.159260775592	17	9	
984000	-1044.349898	1	91.605783396690	97.647765885367	16	8	
985000	-1049.771686	1	99.088647000914	79.381764439782	22	8	
986000	-1047.649580	1	91.967305248717	96.418891294885	18	8	
987000	-1051.325412	1	99.606805116070	93.270103223844	15	9	
988000	-1046.570693	1	98.420260448207	93.830132958875	14	9	
989000	-1047.521440	1	94.771988400125	95.490408613042	12	6	
990000	-1052.673210	1	97.761866986245	93.545131545567	10	6	
991000	-1059.067231	1	95.011782182576	94.479913691397	11	7	
992000	-1057.862853	1	98.851149973055	76.923748357645	16	12	
993000	-1050.197519	1	99.149325183046	88.244829544127	17	11	
994000	-1051.143456	1	96.731223779121	87.530925580788	18	11	
995000	-1049.958140	1	98.068345621010	86.430199755419	15	12	
996000	-1051.175076	1	93.334962944049	78.169395741882	14	9	
997000	-1049.738823	1	97.692334400099	93.268500560423	15	9	
998000	-1052.105806	1	98.977700406496	93.352541037637	13	9	
999000	-1055.310319	1	90.327048461053	80.228205825783	14	7	
1000000	-1056.030761	1	87.217889528876	83.039169513756	12	7	
1001000	-1051.088577	1	73.419294572951	71.765992005951	11	6	
1002000	-1049.339021	1	95.952592110067	89.432380132838	12	8	
1003000	-1045.932150	1	78.176607936916	91.545428260892	14	6	
1004000	-1044.775076	1	82.132335447834	89.079943340713	15	8	
1005000	-1047.018148	1	98.727895955948	90.469515527190	19	10	
1006000	-1046.729142	1	94.366258100356	91.284091932010	24	8	
1007000	-1050.481359	1	81.807792270317	87.930961234779	23	5	
1008000	-1049.466729	1	92.093980638976	92.174106634360	18	7	
1009000	-1048.648160	1	60.963858866729	69.134460790282	22	10	
1010000	-1050.292853	1	85.573733213024	42.767107691267	26	8	
