# Supplementary material for: Reply to: ‘Reconstructed evolutionary patterns from crocodile-line archosaurs demonstrate the impact of failure to log-transform body size data’
Source: Commun Biol. 2022 Feb 25;5:170. doi: 10.1038/s42003-022-03072-x (PMC8881626; doi:10.1038/s42003-022-03072-x)
Supplement: Supplementary file 4 — Supplementary Data 2 [file 42003_2022_3072_MOESM4_ESM.zip › simulations/log_files/VarRates/simulated_data_8.txt.Log.txt]

Options:
Model:                           Independent Contrasts
Tree File Name:                  tree_simlation_8.nex
Data File Name:                  simulated_data_8.txt
Log File Name:                   simulated_data_8.txt.Log.txt
Save Initial Trees:              False
Save Trees:                      True
Summary:                         False
Seed:                            2021707943
Precision:                       64 bits
Cores:                           1
Analysis Type:                   MCMC
Sample Period:                   1000
Iterations:                      1010000
Burn in:                         10000
MCMC ML Start:                   False
Schedule File:                   simulated_data_8.txt.Schedule.txt
Rate Dev:                        AutoTune
No of Rates:                     2
Test for trait correlation:      True
Kappa:                           Not in use
Delta:                           Not in use
Lambda:                          Not in use
OU:                              Not in use
Min Trans Taxa No:               10
RJ Local Kappa:                  False
RJ Local Lambda:                 False
RJ Local Delta:                  False
RJ Local OU:                     False
Using VarRates:                  True
Restrictions:
    Alpha-1                      None
    Sigma-1                      None
Prior Information:
    Priors
        Alpha-1 - uniform -100.00 100.00 
        Sigma-1 - uniform 0.00 100.00 
        VRBL - sgamma 1.10 1.00 
        VRNode - sgamma 1.10 1.00 
Tree Information
     Trees:                      1
     Taxa:                       200
     Sites:                      1
Iteration	Lh	Tree No	Alpha 1	Sigma^2 1	No RJ Local Branch	No RJ Local Node	
11000	-1073.615618	1	85.780493266408	70.406795173274	21	15	
12000	-1079.910762	1	94.140133889438	63.263937982185	22	17	
13000	-1079.350382	1	99.632192451322	73.128093083343	23	19	
14000	-1079.910555	1	84.218000196769	77.323694726987	23	17	
15000	-1085.983743	1	96.239673196863	92.018923388673	24	15	
16000	-1083.502395	1	81.669960002823	89.300930384760	23	15	
17000	-1078.568770	1	94.334293639573	87.722599545596	24	13	
18000	-1080.394294	1	98.964359778022	93.557924412691	29	18	
19000	-1080.732946	1	97.870661729046	83.326511441638	26	16	
20000	-1073.412304	1	90.476501705227	88.712053711761	21	20	
21000	-1090.345444	1	99.055288022530	92.997180919222	24	14	
22000	-1088.810837	1	98.896798645596	93.913343051247	27	14	
23000	-1085.438522	1	89.609435677922	85.335126128238	25	17	
24000	-1082.339811	1	99.917834566425	81.328019031977	29	15	
25000	-1088.349935	1	81.599642152928	87.504787897954	27	15	
26000	-1082.227928	1	82.148532659545	96.141878159476	21	15	
27000	-1079.948696	1	88.775833792354	65.870724138841	21	17	
28000	-1072.054733	1	97.921991514753	67.127269597527	23	18	
29000	-1072.107825	1	89.362308355817	66.670654897315	23	19	
30000	-1074.850104	1	86.877401332604	72.926882456865	26	17	
31000	-1074.772283	1	80.668323435199	78.708919453552	32	20	
32000	-1086.653621	1	98.459525008940	80.632760916590	23	14	
33000	-1077.500388	1	95.404763379361	94.901548181888	24	15	
34000	-1071.097190	1	75.400288857668	95.405762178166	18	15	
35000	-1076.683442	1	99.607587546520	98.185320657081	17	14	
36000	-1068.455461	1	98.617026234099	84.147897462598	21	14	
37000	-1078.089030	1	85.844335809551	93.776890904195	16	12	
38000	-1083.174348	1	72.697818922802	91.932303901818	21	12	
39000	-1081.747794	1	91.733322758193	71.726665097291	14	13	
40000	-1071.868790	1	88.515577589344	95.060003656035	20	15	
41000	-1077.048532	1	92.321544760527	91.965295087116	16	16	
42000	-1072.850174	1	95.923791114661	80.518565590712	16	20	
43000	-1083.088413	1	48.421616816578	90.324399577633	21	16	
44000	-1082.008997	1	98.111126055477	95.671330331285	27	12	
45000	-1074.146502	1	67.016651818326	76.947957365235	18	14	
46000	-1084.028789	1	82.713555977651	81.571515437809	17	13	
47000	-1070.202791	1	88.721104175143	99.917597576930	14	13	
48000	-1085.880452	1	99.081265674245	98.367388717283	13	11	
49000	-1076.502886	1	99.108448289449	70.626684098548	16	12	
50000	-1091.739533	1	99.664504102867	93.151195636919	14	14	
51000	-1082.464932	1	97.197508832560	87.564211704274	17	7	
52000	-1087.574272	1	97.188650641671	92.030923468472	15	10	
53000	-1085.955144	1	83.034295128135	93.879496141417	12	11	
54000	-1087.909219	1	95.571455681638	85.619092644043	14	11	
55000	-1090.258234	1	97.369735907404	99.425073829738	15	10	
56000	-1082.126612	1	97.794371715338	97.726481413763	18	14	
57000	-1085.864705	1	73.224028371224	87.869521434781	19	10	
58000	-1088.162527	1	96.881020284689	96.104352917638	19	14	
59000	-1078.399937	1	94.407800336865	99.773516387766	16	14	
60000	-1084.743985	1	80.745338215891	90.541613324965	21	14	
61000	-1078.848116	1	98.423024527729	72.604697726425	21	9	
62000	-1072.531081	1	98.783178328838	61.110334101572	22	14	
63000	-1081.633387	1	81.914159759793	91.314721273064	21	10	
64000	-1085.660692	1	99.925365383279	93.049355977658	17	13	
65000	-1084.205858	1	88.760951183464	99.037364562740	18	10	
66000	-1076.063182	1	86.867925001044	83.422671451139	18	12	
67000	-1078.104493	1	97.864689990348	87.608658635490	15	13	
68000	-1076.957059	1	61.668597491067	98.664504309089	19	8	
69000	-1073.863017	1	45.249917629129	81.426595735961	16	9	
70000	-1075.919477	1	90.230086820395	88.853479391435	14	9	
71000	-1082.212866	1	96.665228751206	97.063430832347	14	7	
72000	-1090.738545	1	96.756609883969	90.102464932328	13	7	
73000	-1086.970042	1	91.826048160748	93.489055061243	17	11	
74000	-1080.826424	1	99.324907752890	95.194386188768	16	6	
75000	-1082.352146	1	97.415678179627	93.289675347642	19	8	
76000	-1080.077790	1	99.798217047204	76.514912279092	16	6	
77000	-1087.256682	1	76.751174508203	91.363665231459	11	9	
78000	-1082.730274	1	95.285845674949	82.940072749536	13	9	
79000	-1083.757613	1	93.924077198337	90.547948430420	13	8	
80000	-1085.132061	1	89.288012479732	93.018232858373	14	9	
81000	-1082.388952	1	80.417361753655	80.972063278551	14	7	
82000	-1077.864079	1	82.132481076667	68.437637994587	12	5	
83000	-1083.088789	1	96.596974653915	96.817297525715	14	6	
84000	-1085.558242	1	89.487803459738	95.657799221265	13	7	
85000	-1084.509591	1	99.966718147892	93.456830155068	15	10	
86000	-1084.800758	1	85.957405903504	89.638486199523	12	8	
87000	-1086.746726	1	96.577257154982	93.491504504409	17	7	
88000	-1080.896451	1	94.590683713964	81.857782700378	17	10	
89000	-1089.077889	1	92.823059752340	96.550945490488	16	7	
90000	-1085.294712	1	93.227782305012	93.798647272913	21	8	
91000	-1091.443107	1	63.042510912648	88.957302142046	21	7	
92000	-1084.198471	1	91.733937105730	91.358230675442	19	7	
93000	-1086.873970	1	89.403344556537	90.718919967803	18	10	
94000	-1079.258254	1	98.996705830190	97.942599139389	13	10	
95000	-1077.495765	1	97.034160537787	82.796202110239	19	10	
96000	-1086.567487	1	97.171414408932	93.398442499459	24	10	
97000	-1083.402164	1	98.381362010451	95.556960415690	23	12	
98000	-1092.989653	1	99.227374826986	95.757536442317	18	7	
99000	-1089.756336	1	90.035624978218	90.011760958878	16	6	
100000	-1088.679862	1	95.712149998031	97.143741555694	12	6	
101000	-1087.515799	1	90.914239787112	92.674777393238	13	7	
102000	-1090.677498	1	96.476025171831	87.812960231154	11	8	
103000	-1087.247800	1	89.903338072089	88.882838771693	12	6	
104000	-1072.844854	1	99.765514879264	60.735295510791	12	8	
105000	-1082.379353	1	99.979235775464	51.431846393264	11	9	
106000	-1083.557281	1	98.816636591508	60.282952095792	9	12	
107000	-1082.373246	1	94.625381179121	59.969063206138	8	10	
108000	-1082.770501	1	99.061204266360	94.271999027169	7	10	
109000	-1083.856288	1	94.415134704049	72.034511326796	10	8	
110000	-1090.898448	1	99.122748733450	81.138020762492	10	10	
111000	-1090.930111	1	96.323032476345	83.624956068244	15	9	
112000	-1089.075876	1	94.914110631886	80.572083988385	15	8	
113000	-1077.662991	1	99.589044700866	89.949430675844	10	12	
114000	-1078.626490	1	94.829228420894	92.496893030060	11	9	
115000	-1078.715087	1	98.624593491996	85.283640397321	15	9	
116000	-1080.737092	1	94.793498634509	94.328563572394	15	7	
117000	-1083.025694	1	86.569831140454	94.043222658173	18	7	
118000	-1083.874777	1	96.172002129275	94.706083547071	20	8	
119000	-1086.602237	1	96.150625794012	99.445204422767	23	7	
120000	-1088.146152	1	93.063902834383	92.368653764768	19	7	
121000	-1081.706715	1	90.054548448442	63.607058656832	17	5	
122000	-1089.031566	1	99.812293308986	55.808229270237	19	8	
123000	-1089.639967	1	84.424847992217	53.535368117272	16	13	
124000	-1079.257760	1	97.255600620935	67.870015331761	12	11	
125000	-1081.350437	1	96.898824200078	66.606806766260	13	8	
126000	-1086.128648	1	97.198468347986	86.076399140025	14	4	
127000	-1086.454241	1	81.075693798035	94.566239638630	13	10	
128000	-1089.516398	1	97.455376778948	91.975303065123	12	9	
129000	-1078.506442	1	86.068835107802	78.748258243311	13	6	
130000	-1082.673760	1	95.235160391980	79.685602961540	16	7	
131000	-1085.791298	1	90.827353604416	98.659016977283	14	5	
132000	-1087.336601	1	79.002793344177	95.341353612130	21	9	
133000	-1092.266916	1	94.446037546311	83.304450506334	19	9	
134000	-1098.880123	1	92.459392086305	80.887213110799	14	6	
135000	-1082.165001	1	98.247597759669	69.713614081503	19	7	
136000	-1081.514401	1	84.870507273041	82.449354331387	16	7	
137000	-1077.992037	1	98.015242006385	99.711183929575	18	6	
138000	-1083.286540	1	98.360916437188	74.786430101211	16	9	
139000	-1084.967136	1	98.961763839041	75.793864103584	19	9	
140000	-1082.217004	1	92.575545878980	94.548469421999	15	10	
141000	-1083.759494	1	97.457067910303	86.426106413365	13	8	
142000	-1079.031795	1	97.322062977194	49.247258741583	14	7	
143000	-1079.974683	1	90.896386197338	74.057288047500	17	7	
144000	-1079.816712	1	87.340470399999	91.423150394340	19	7	
145000	-1074.803907	1	97.211012310653	92.926643158109	20	5	
146000	-1078.449526	1	80.109274676134	87.852388405167	19	6	
147000	-1071.036475	1	94.662079017851	82.458191284809	19	7	
148000	-1079.458387	1	79.174100347578	81.757376624411	16	5	
149000	-1071.568421	1	99.185486127943	55.178023025489	18	7	
150000	-1071.002063	1	88.611109309748	86.220051003181	21	6	
151000	-1084.672261	1	98.783868642518	92.116810807901	19	7	
152000	-1085.450343	1	94.758197457191	95.955521632351	14	7	
153000	-1081.702413	1	97.785760473774	88.348643108531	13	5	
154000	-1087.311093	1	92.093073705604	97.270288728527	16	8	
155000	-1087.358478	1	85.631142501665	71.246450128267	17	7	
156000	-1087.175383	1	91.623630233656	82.719670587708	16	7	
157000	-1088.989166	1	97.788229724206	98.570603577488	19	10	
158000	-1082.096902	1	96.310452356115	92.961086984307	18	10	
159000	-1082.295484	1	92.506100990510	99.925351122255	18	6	
160000	-1087.872375	1	84.288807941618	95.834379157024	17	7	
161000	-1080.734082	1	78.590769700781	93.994956432248	21	6	
162000	-1091.416322	1	92.365003214675	99.028220297041	16	6	
163000	-1084.947593	1	90.570402729557	65.934244468862	16	5	
164000	-1089.907306	1	88.055323963829	86.433690599077	16	5	
165000	-1083.282322	1	88.852444704305	90.691281558208	14	5	
166000	-1080.425683	1	98.685613008735	83.559155357492	15	5	
167000	-1085.460463	1	81.474762430624	58.254089648341	15	6	
168000	-1081.041592	1	81.123208384152	94.872502721380	21	11	
169000	-1071.140009	1	73.711241105306	86.645199926160	20	10	
170000	-1074.972520	1	89.039215355500	88.668060335340	23	5	
171000	-1084.524174	1	77.993203995817	99.365310579956	18	6	
172000	-1076.181468	1	91.898041832810	92.765784885151	19	8	
173000	-1078.900467	1	99.637594069201	98.954627029116	17	7	
174000	-1082.066457	1	95.450925143241	92.098775813685	18	10	
175000	-1080.046807	1	90.247268577762	84.098248843521	19	9	
176000	-1078.478586	1	99.413547165180	65.794200193606	22	12	
177000	-1081.030636	1	99.311495039477	59.687698337399	16	12	
178000	-1081.003040	1	95.066522547241	83.833401881457	17	14	
179000	-1077.132578	1	96.868705709242	99.458958888715	20	11	
180000	-1082.117238	1	94.299518349487	94.692685765692	16	12	
181000	-1085.918404	1	93.205766815135	90.233862412348	20	6	
182000	-1086.481244	1	67.976527138928	95.226950409714	23	3	
183000	-1078.948973	1	71.819343910850	90.470620665092	28	7	
184000	-1081.159635	1	94.754010021869	83.344976568065	23	9	
185000	-1079.730324	1	99.152614182354	93.164814903080	19	8	
186000	-1083.234208	1	96.855159087898	81.534778044375	22	9	
187000	-1079.965343	1	88.589434692376	89.418266631465	23	6	
188000	-1077.694078	1	78.962120910526	96.475206775398	15	9	
189000	-1073.488329	1	98.512838088757	76.245699515667	15	9	
190000	-1084.336803	1	99.072755849665	92.998358720017	16	11	
191000	-1084.815857	1	76.818202252526	92.014608168969	15	9	
192000	-1081.529920	1	88.895979304965	96.989016368083	14	10	
193000	-1086.609865	1	75.818954099277	79.766688716222	15	9	
194000	-1089.979056	1	83.198064972841	97.458353995911	16	5	
195000	-1086.380090	1	96.430104890602	82.594642141471	20	6	
196000	-1077.866445	1	95.764460160279	92.473692852418	15	8	
197000	-1083.070008	1	90.113410400115	92.167950091245	14	5	
198000	-1085.467543	1	96.519605153876	93.464326625597	12	4	
199000	-1084.500121	1	71.305803598687	81.383237650636	15	4	
200000	-1081.788788	1	97.402259542450	80.788987629286	18	6	
201000	-1077.952604	1	89.759478607396	88.927564275548	19	5	
202000	-1089.273156	1	92.571037221683	89.365623481995	11	8	
203000	-1087.650400	1	94.129625736588	71.596286806427	14	10	
204000	-1087.101374	1	74.352603837845	91.307989555789	13	5	
205000	-1087.321002	1	98.028024246281	69.189482377340	12	3	
206000	-1084.338193	1	96.976438599411	71.921089411846	12	3	
207000	-1084.111996	1	83.527177097449	86.871265246254	12	6	
208000	-1087.378667	1	93.507542437887	75.081537522204	17	6	
209000	-1085.681877	1	92.829195484293	87.972850272732	15	13	
210000	-1088.564207	1	99.286578426861	85.727614569216	14	10	
211000	-1084.168035	1	94.959423968552	84.081003875101	17	4	
212000	-1086.106651	1	99.132325290967	90.173556387671	18	4	
213000	-1087.761370	1	88.382551710826	84.911415545856	16	6	
214000	-1088.616973	1	82.000377243114	60.004657098608	17	8	
215000	-1086.711486	1	95.772239367318	68.990619389724	19	8	
216000	-1080.128705	1	94.543704868580	86.708570024106	24	10	
217000	-1083.081542	1	89.203472621174	90.528294151915	26	7	
218000	-1082.892971	1	92.614568472652	73.640097831594	23	9	
219000	-1080.200802	1	76.436012565174	98.537320782955	29	9	
220000	-1082.237717	1	86.647634982039	95.713748477057	23	5	
221000	-1081.438563	1	93.954265860193	74.265568657178	22	3	
222000	-1077.614951	1	98.806185353465	69.339670675717	17	8	
223000	-1084.222130	1	96.711408972917	85.334966868678	15	8	
224000	-1081.227642	1	98.383698023730	75.330941065887	12	9	
225000	-1081.541218	1	94.840361976404	89.121031353681	15	9	
226000	-1081.584121	1	86.441336277894	95.521599407966	18	10	
227000	-1084.442607	1	85.878068139417	99.865426407586	19	9	
228000	-1081.093013	1	93.396766607415	91.921539703156	17	10	
229000	-1079.991952	1	89.051061514492	98.579285098770	16	8	
230000	-1088.386691	1	96.951987220780	95.472703179903	17	8	
231000	-1083.359678	1	97.856513889792	98.372741980155	18	5	
232000	-1089.090194	1	91.556224249584	93.535142089679	16	6	
233000	-1081.270430	1	96.107663703107	90.456892890395	18	6	
234000	-1084.322903	1	97.813436385126	93.583272396266	12	8	
235000	-1087.583926	1	99.237184024019	89.340272203406	16	5	
236000	-1087.959890	1	92.236097914422	97.538389295267	16	9	
237000	-1084.339086	1	75.802308631399	86.063262039026	13	6	
238000	-1086.211365	1	79.758017223776	98.523884717762	10	5	
239000	-1082.667747	1	93.689937640593	69.882895626639	11	5	
240000	-1081.225862	1	97.171240347711	76.465981543967	14	7	
241000	-1085.810375	1	94.881345552960	95.240296390343	18	6	
242000	-1087.950673	1	86.010628082040	91.883206871220	15	6	
243000	-1082.429451	1	95.441162730066	75.269059074328	14	7	
244000	-1081.611844	1	91.711505264359	62.913028988485	10	8	
245000	-1084.445763	1	98.948051939725	92.182542969316	14	10	
246000	-1082.672402	1	90.239644833653	78.127816622755	14	7	
247000	-1086.847933	1	91.155820635191	75.992800798827	11	8	
248000	-1087.641368	1	93.909792383470	82.484919463660	13	9	
249000	-1076.013834	1	99.932567946367	98.121759008299	18	8	
250000	-1074.614742	1	94.490622775164	85.976767299201	25	7	
251000	-1078.429930	1	98.113370524469	95.765998404695	19	9	
252000	-1081.059577	1	94.295934787831	82.947513761529	20	4	
253000	-1081.253531	1	95.162303077413	59.688187326601	20	8	
254000	-1088.348390	1	85.542317229289	99.658255700588	22	7	
255000	-1091.271002	1	99.226713866540	62.379880727097	17	11	
256000	-1076.458784	1	84.285353562443	89.543336099185	18	12	
257000	-1074.632808	1	97.118549115320	83.889569614787	18	5	
258000	-1081.790461	1	92.540131323854	79.745387441752	17	7	
259000	-1083.826658	1	98.319500926666	70.855306554135	18	11	
260000	-1088.626103	1	94.152115092009	90.360314702072	13	11	
261000	-1092.590393	1	81.071128669841	98.716357532264	13	9	
262000	-1086.620435	1	95.845843707446	94.980861938476	16	8	
263000	-1085.321210	1	99.635457942057	86.001178612276	17	6	
264000	-1088.410897	1	99.303014514898	78.169984525302	16	8	
265000	-1096.416553	1	74.542194556826	93.693225649929	13	5	
266000	-1086.740695	1	97.778708465491	70.714563096064	14	8	
267000	-1076.626277	1	98.929378120318	59.437061599740	22	8	
268000	-1079.968888	1	96.811753530483	70.801951980613	16	9	
269000	-1080.790207	1	95.252203897770	57.081385402349	17	5	
270000	-1075.829222	1	95.361356927459	97.718556304064	15	4	
271000	-1081.578986	1	92.175893744258	97.833048391284	16	7	
272000	-1076.915499	1	95.702842599293	88.622761865179	23	11	
273000	-1073.190627	1	95.592402750056	96.181841187337	26	10	
274000	-1074.965828	1	97.716163605583	64.298773616466	24	12	
275000	-1083.281517	1	92.631070280874	95.341707366039	25	14	
276000	-1082.063311	1	96.758767971881	80.837172560849	22	15	
277000	-1080.936573	1	98.795717894521	82.265426615445	23	13	
278000	-1086.731713	1	97.959608388695	89.416890836391	20	10	
279000	-1093.541046	1	88.662150344533	89.396058666848	16	7	
280000	-1085.591080	1	89.764182709437	93.318480618121	12	7	
281000	-1084.416727	1	92.125932328972	97.298995475733	17	6	
282000	-1080.777308	1	98.964579706028	58.492044194403	19	5	
283000	-1081.852294	1	99.171047346334	89.474180904489	26	6	
284000	-1081.203522	1	92.015086675871	71.583645561952	23	7	
285000	-1085.181786	1	97.819884372528	60.231761026065	21	10	
286000	-1090.759510	1	95.724316257496	66.018658477766	16	3	
287000	-1082.881142	1	95.316144807578	79.841490419610	12	8	
288000	-1083.700035	1	97.729502511688	92.496447279553	19	9	
289000	-1088.086305	1	83.581906163416	86.189264386297	22	8	
290000	-1081.086298	1	97.378739107280	93.157587241483	20	9	
291000	-1090.362949	1	94.846824319318	88.364931656733	20	7	
292000	-1077.895864	1	88.870040978579	86.040394862329	17	7	
293000	-1087.379761	1	91.122826429191	80.863769621772	20	6	
294000	-1088.162160	1	90.743450754371	72.239966550197	20	6	
295000	-1087.922123	1	87.930748347959	93.446022598442	21	8	
296000	-1083.016555	1	90.553332112715	93.415089738799	18	10	
297000	-1072.955696	1	91.879273127676	94.724253658107	22	9	
298000	-1074.863206	1	97.441786770455	99.199244689359	19	4	
299000	-1079.349672	1	94.122224280401	92.278014807273	18	9	
300000	-1083.372724	1	80.413327068484	95.460248493869	20	7	
301000	-1080.225955	1	75.416400855349	92.019525215784	17	5	
302000	-1078.741535	1	98.921121631953	97.430093275101	18	4	
303000	-1087.861507	1	76.788952718631	99.836689494333	16	8	
304000	-1086.243545	1	82.394696808226	99.045441458014	17	8	
305000	-1089.457670	1	93.529682987187	54.433337257188	17	9	
306000	-1084.870743	1	96.525058579526	64.350528750001	16	7	
307000	-1086.576252	1	90.143882365836	76.715659507401	12	8	
308000	-1088.678239	1	43.522266917421	78.272267265967	16	10	
309000	-1082.998640	1	96.589296913258	82.257774896968	16	7	
310000	-1084.692173	1	82.987219892756	74.285888300999	15	4	
311000	-1084.191793	1	87.077790530762	99.903222526324	17	3	
312000	-1087.568143	1	96.676009875337	92.503003871440	18	5	
313000	-1077.344219	1	99.283049394886	79.071043759777	17	7	
314000	-1081.866397	1	88.879321312508	85.333305204512	11	7	
315000	-1081.734619	1	88.712345415264	98.234641338048	13	6	
316000	-1087.738743	1	92.071810390833	74.963527243228	10	7	
317000	-1084.637520	1	92.956320820180	74.909732934579	15	4	
318000	-1087.936976	1	96.096382951034	84.526605333589	18	8	
319000	-1082.207017	1	96.775442968141	82.748707058915	20	10	
320000	-1078.810137	1	94.640296042440	85.741821323854	19	3	
321000	-1077.463312	1	95.367168023071	82.851895470911	19	5	
322000	-1078.139979	1	97.248333465685	68.914896381027	16	10	
323000	-1084.431961	1	97.392750683397	66.420331567608	16	8	
324000	-1086.483571	1	78.416710221853	83.727207236705	18	7	
325000	-1084.105018	1	88.455234161627	52.396761977988	19	8	
326000	-1080.462558	1	99.480204737776	79.436238534012	15	7	
327000	-1082.159024	1	99.376753426603	79.583480028259	17	7	
328000	-1080.354458	1	84.912893371675	87.031136477794	17	12	
329000	-1087.057307	1	96.458482907593	94.167032184920	18	11	
330000	-1096.895397	1	82.782150635585	89.109982253753	19	10	
331000	-1088.928931	1	97.511706662361	90.558576021043	15	12	
332000	-1086.771253	1	97.109716803139	74.270666258960	16	16	
333000	-1084.310003	1	92.110305249145	98.862251824916	17	12	
334000	-1077.831131	1	96.880156714105	95.712904990196	14	10	
335000	-1086.928449	1	88.694140527665	76.001817772161	17	9	
336000	-1080.301204	1	91.001112121838	81.682964041708	20	9	
337000	-1079.795315	1	99.011406495194	93.923387418122	20	8	
338000	-1084.266680	1	88.750338277596	87.807277012397	17	8	
339000	-1074.894598	1	96.198487456228	65.029632484308	17	14	
340000	-1074.850094	1	92.537238417250	72.359950827889	20	11	
341000	-1077.622024	1	96.718698461478	64.062376960678	15	9	
342000	-1082.218439	1	77.767120010990	97.358042085079	16	7	
343000	-1082.788246	1	90.155331552430	84.181313235747	14	4	
344000	-1084.684052	1	97.866801184449	99.870667076006	18	5	
345000	-1081.566396	1	95.266393763584	63.611872055446	20	11	
346000	-1079.691359	1	97.118105162288	79.410519766314	16	7	
347000	-1080.466298	1	94.302744567376	67.058124073034	17	7	
348000	-1082.398069	1	97.397061507634	95.663217626703	18	6	
349000	-1086.297780	1	85.775150289004	93.183901491304	16	5	
350000	-1086.588565	1	99.540440289213	87.844991022765	16	4	
351000	-1088.628160	1	89.576018735560	78.825200871700	19	9	
352000	-1092.253707	1	83.427935020018	89.336128195551	12	8	
353000	-1094.773973	1	84.674277010888	95.220745286302	17	5	
354000	-1090.916115	1	55.315473910899	93.927768423537	17	7	
355000	-1084.633454	1	92.558228134709	94.479072522536	16	5	
356000	-1087.693184	1	94.437338822660	80.515215234669	17	6	
357000	-1086.566957	1	99.884528447937	96.740726687211	21	4	
358000	-1080.630705	1	80.192071253539	94.063144790954	21	6	
359000	-1093.747860	1	93.506231995097	84.881371572874	22	5	
360000	-1087.385281	1	72.415336717320	69.973944621514	22	6	
361000	-1084.651208	1	91.913133160762	75.529266929338	24	5	
362000	-1092.613874	1	99.947060012328	81.887004259270	18	6	
363000	-1082.973168	1	99.081958176384	81.892518471384	21	8	
364000	-1092.613301	1	33.418565614261	71.935801958321	24	7	
365000	-1078.111019	1	89.330149800185	60.493421757461	24	8	
366000	-1080.154235	1	94.657838616670	54.693055594495	25	8	
367000	-1087.328737	1	86.307105293558	73.079136658382	19	7	
368000	-1087.111739	1	74.852539417394	85.725669628464	22	5	
369000	-1083.720728	1	97.206032464758	83.717856991713	18	6	
370000	-1083.426390	1	79.741678947624	78.114068006269	18	7	
371000	-1094.066335	1	63.326407703275	85.333362873068	18	8	
372000	-1079.306621	1	99.519975300532	96.028309246794	20	8	
373000	-1081.073516	1	93.772767447837	97.130360135394	11	8	
374000	-1078.796425	1	99.252242882446	96.962793729003	10	6	
375000	-1087.577181	1	78.021563320717	86.630581881543	14	8	
376000	-1080.971491	1	95.460116252558	95.994561102534	14	7	
377000	-1082.167540	1	95.056466443950	94.620791352784	18	8	
378000	-1086.388501	1	93.318864522830	89.882265594773	14	7	
379000	-1087.241804	1	95.394448919309	80.674669523033	13	7	
380000	-1087.832855	1	98.314797391354	94.504941494981	17	6	
381000	-1083.394720	1	96.067123874838	90.926849939199	19	5	
382000	-1083.553501	1	99.566961264630	93.913731489796	19	5	
383000	-1080.605625	1	96.518265195115	75.595375557679	17	6	
384000	-1075.452828	1	82.894930906177	70.932068170548	23	10	
385000	-1075.200521	1	87.686704016056	68.300849474916	22	8	
386000	-1081.556915	1	97.058796646146	95.592772072744	20	7	
387000	-1076.709407	1	85.993529012907	83.908770778763	21	6	
388000	-1075.491540	1	61.348813427438	99.968515206227	18	6	
389000	-1079.708887	1	94.246012025797	98.415218288099	23	7	
390000	-1088.078734	1	83.581844073827	93.728062288677	14	3	
391000	-1084.277068	1	97.116502396932	97.430885997035	15	6	
392000	-1079.790842	1	97.160231257284	95.278474063773	17	9	
393000	-1079.179638	1	83.579113689542	83.094783066215	18	5	
394000	-1082.644441	1	99.393254583807	94.505774408954	14	5	
395000	-1087.703595	1	96.777118445463	82.539281979389	12	9	
396000	-1076.016089	1	97.877000708844	63.754037609931	19	9	
397000	-1073.547353	1	99.166507558979	61.555527543745	20	9	
398000	-1087.033815	1	77.266819268962	59.849706162639	19	3	
399000	-1089.622481	1	85.994244737871	69.139611503207	13	4	
400000	-1087.050354	1	88.738337762445	66.144807232340	13	5	
401000	-1084.472181	1	99.344782542235	78.181069161229	19	7	
402000	-1083.521121	1	91.619518346066	95.822959589771	15	8	
403000	-1083.214009	1	81.064271271680	97.121687997200	13	7	
404000	-1081.798540	1	85.687095358203	96.904433406777	18	7	
405000	-1088.347272	1	95.546370074064	81.424689319682	16	9	
406000	-1083.053332	1	96.568702953176	71.520666491901	16	10	
407000	-1081.465237	1	91.781826509024	68.423837780169	12	7	
408000	-1074.623200	1	92.527023472454	88.205193293449	13	7	
409000	-1076.164584	1	92.460360599952	93.736416250920	14	5	
410000	-1077.658136	1	95.745566064734	97.019792877198	16	11	
411000	-1080.281729	1	90.097261513126	86.190476241958	16	9	
412000	-1079.697663	1	93.903598941182	88.966293162706	13	8	
413000	-1079.886810	1	81.959894921013	73.068964365462	20	7	
414000	-1079.321012	1	98.650957098907	67.898558694098	22	9	
415000	-1087.956584	1	90.850819190274	64.401068162615	18	6	
416000	-1081.562102	1	92.930606024876	88.362139951210	15	8	
417000	-1087.400488	1	94.134729915697	60.112963883325	18	13	
418000	-1084.713480	1	94.971958978502	71.509838716555	15	8	
419000	-1087.711881	1	99.000156411580	81.646873200997	13	6	
420000	-1084.924651	1	83.699604920096	88.637430200112	16	6	
421000	-1081.435079	1	94.021674355815	90.752855820233	16	9	
422000	-1079.528103	1	97.928150698143	97.250463751003	11	8	
423000	-1096.180878	1	88.219506894159	87.809970467894	14	7	
424000	-1086.197407	1	97.267864659421	98.155295985718	20	5	
425000	-1084.315730	1	98.924178112527	84.003201653808	18	8	
426000	-1080.233546	1	99.003895594976	73.110663074414	24	8	
427000	-1079.416284	1	81.738379026737	79.572410819669	19	13	
428000	-1085.226699	1	88.253606910558	65.631971241845	19	11	
429000	-1082.539922	1	97.574371442674	88.821298536272	18	9	
430000	-1080.893275	1	76.889331055636	96.260406885602	18	11	
431000	-1084.477359	1	97.547734802517	90.159113362489	11	13	
432000	-1086.691103	1	70.964862434449	85.043642786937	10	8	
433000	-1085.974646	1	90.130837131048	92.573096644346	11	8	
434000	-1090.422452	1	98.989200993055	89.609469925858	10	5	
435000	-1086.168686	1	95.491057922822	93.110102765073	12	3	
436000	-1091.830198	1	90.350818871152	84.000972702764	15	6	
437000	-1086.403556	1	95.118223049775	86.893573171509	18	7	
438000	-1081.078129	1	99.303034626972	69.718861158549	17	10	
439000	-1084.453054	1	71.272082069968	91.975814646709	16	10	
440000	-1086.454205	1	91.122711560293	93.657054549411	14	7	
441000	-1083.247370	1	97.923597037105	97.150368987908	15	8	
442000	-1093.367886	1	96.002510327993	88.504040073466	13	9	
443000	-1090.620481	1	93.115365660899	97.987587218519	12	9	
444000	-1086.018869	1	97.123415370218	73.096938734690	17	5	
445000	-1081.371983	1	92.883997076536	85.574286282364	15	7	
446000	-1080.068298	1	91.647870152735	90.904745345627	18	7	
447000	-1083.703261	1	98.729065036187	86.333978781910	18	9	
448000	-1082.688363	1	76.530976046917	94.328286547442	20	8	
449000	-1085.243321	1	86.385683649398	69.913449718790	22	10	
450000	-1085.954561	1	94.935418871398	71.155799765393	20	7	
451000	-1089.304620	1	91.196247683752	47.448289885183	17	11	
452000	-1083.370160	1	92.267981932034	44.388496433162	15	11	
453000	-1083.410289	1	95.132945481458	91.912023160548	15	14	
454000	-1095.125778	1	85.450948593911	99.594524215385	19	14	
455000	-1079.702354	1	90.042619333143	83.708661298712	12	6	
456000	-1091.058934	1	64.852901806343	80.709062197257	13	6	
457000	-1084.753461	1	97.201968251448	64.245429785970	18	9	
458000	-1090.356686	1	75.216726599451	77.551792083507	17	6	
459000	-1091.593495	1	93.213085261650	80.049811144400	15	7	
460000	-1090.489467	1	99.586452186127	90.529450337820	18	9	
461000	-1084.487671	1	79.861744683123	90.290851001613	19	9	
462000	-1090.355123	1	69.464144898245	96.251458975968	17	9	
463000	-1086.650153	1	93.363221636327	96.593023702150	19	12	
464000	-1082.475843	1	96.816576249983	95.717150922227	17	10	
465000	-1087.675861	1	97.578045490028	91.203985389350	13	7	
466000	-1090.133578	1	64.069303460564	87.972213538535	13	7	
467000	-1081.452980	1	98.180372414783	56.116118021819	10	6	
468000	-1090.340064	1	99.604293708129	94.575664032004	13	5	
469000	-1082.420034	1	98.092469085566	83.954029956878	13	11	
470000	-1078.885719	1	92.506351981654	97.017486294068	15	11	
471000	-1082.417671	1	98.260494347386	95.725027273253	14	14	
472000	-1079.700526	1	98.723503358703	90.084427565717	14	10	
473000	-1083.514162	1	99.667174869262	89.449964567974	12	10	
474000	-1088.175261	1	85.711399759627	74.924902357979	12	9	
475000	-1086.828962	1	90.022465651929	77.336946656836	16	6	
476000	-1077.209390	1	99.098278997739	78.783196877446	19	10	
477000	-1075.497443	1	95.990221599284	79.023944156236	15	12	
478000	-1080.933070	1	87.888952893885	74.243656735065	15	11	
479000	-1084.233591	1	86.293630001391	70.562927182180	16	13	
480000	-1083.175077	1	90.357850800124	81.698824956529	19	7	
481000	-1086.868117	1	86.837163367891	89.788309952960	19	10	
482000	-1076.389064	1	89.175745491421	69.009292875708	19	11	
483000	-1085.548005	1	97.171476678699	95.449782970742	16	10	
484000	-1084.280707	1	96.171415474497	76.824979235354	14	8	
485000	-1074.323763	1	87.904075139008	90.686170864595	14	9	
486000	-1076.739258	1	89.853526740195	86.215321428686	14	10	
487000	-1093.148718	1	80.467385214693	99.318398968941	14	8	
488000	-1087.238873	1	87.992638030499	82.896453466986	17	9	
489000	-1089.012162	1	61.807081114660	89.110054560515	17	4	
490000	-1075.398986	1	99.024056936392	95.467483189171	16	8	
491000	-1080.159039	1	85.149848658712	99.998240779196	18	9	
492000	-1087.803078	1	73.035196898691	86.961254145674	17	7	
493000	-1080.792595	1	97.435172215356	82.903271507172	16	7	
494000	-1078.127905	1	88.730819541256	77.808853816567	15	5	
495000	-1078.216028	1	93.719523223100	73.858080220768	17	9	
496000	-1079.653476	1	99.686637773087	84.952370754105	19	8	
497000	-1077.804033	1	92.195474180789	94.086251976090	18	10	
498000	-1079.665167	1	75.582366193336	87.830381156131	20	8	
499000	-1078.646331	1	73.243975205362	76.023862845870	18	6	
500000	-1085.987768	1	93.313857814789	78.371914406129	16	8	
501000	-1078.342572	1	96.982834166465	81.171735533135	17	7	
502000	-1083.939038	1	93.135555564790	94.710149994108	15	7	
503000	-1083.335372	1	98.015257470172	73.206628790011	18	5	
504000	-1085.099825	1	84.794039290611	96.926996035613	17	8	
505000	-1078.850376	1	89.678660705602	91.630862910636	23	9	
506000	-1072.616299	1	89.213067952448	61.956956628998	22	9	
507000	-1085.399672	1	98.367624794466	73.434499321157	22	9	
508000	-1078.387460	1	97.891502788182	89.480332756201	17	10	
509000	-1088.261026	1	97.761663376080	95.891049921665	17	10	
510000	-1080.851946	1	92.289017130462	94.931437043795	19	7	
511000	-1085.988196	1	97.184539961853	89.773417528882	19	4	
512000	-1080.497348	1	96.714360028589	94.287311011242	12	6	
513000	-1086.089682	1	95.515338855196	98.234227386560	16	4	
514000	-1084.813107	1	99.129189585316	65.687141174242	17	5	
515000	-1075.989172	1	99.125409932432	94.582932908684	21	10	
516000	-1084.785410	1	91.360686198080	67.986437439293	19	7	
517000	-1082.983914	1	89.911393397142	89.533850212608	17	4	
518000	-1078.175500	1	88.664818296684	83.336656685048	14	8	
519000	-1083.023846	1	97.001829436105	93.519527134899	15	6	
520000	-1079.430942	1	98.926720985165	82.899883589288	17	6	
521000	-1078.327852	1	94.427703615387	53.598712640535	12	8	
522000	-1085.066184	1	92.288605369033	72.908345644837	11	6	
523000	-1084.311617	1	98.840175499160	64.415761631300	16	5	
524000	-1078.685852	1	99.119708538490	90.698361354538	12	11	
525000	-1083.253423	1	97.416729290965	92.214046800983	12	10	
526000	-1086.955943	1	99.590199635596	97.634416626111	16	13	
527000	-1076.644059	1	95.233306818823	99.212164795044	21	10	
528000	-1075.882406	1	90.280390545303	98.547289040906	25	8	
529000	-1082.162716	1	84.402360262021	96.197444546876	24	11	
530000	-1083.749036	1	95.306889812051	96.687771212433	18	12	
531000	-1082.688410	1	76.846143227298	96.469514659478	20	13	
532000	-1081.406871	1	84.872880989564	85.651005658631	18	11	
533000	-1076.988091	1	89.607545383321	91.230770392257	17	9	
534000	-1089.597672	1	78.063302052007	81.780342801552	19	8	
535000	-1087.978798	1	87.454887590169	92.170557008689	19	10	
536000	-1080.425408	1	92.201219682914	86.587798120971	14	11	
537000	-1076.744019	1	86.715367288999	98.446902063625	16	10	
538000	-1077.252290	1	99.710166340221	83.585125884254	16	6	
539000	-1087.789146	1	74.762326562889	99.831232066908	14	7	
540000	-1087.745329	1	99.560738725854	77.739777091413	12	6	
541000	-1081.586440	1	95.727701589746	65.843631208309	13	6	
542000	-1082.429411	1	75.730730932355	67.334878972280	16	6	
543000	-1083.897726	1	90.720880670906	76.547935816536	18	5	
544000	-1081.869921	1	86.301410271424	58.469305028978	16	5	
545000	-1074.829966	1	92.416786760461	97.521348733874	15	5	
546000	-1074.908029	1	87.968914511037	71.908713735901	16	7	
547000	-1072.137361	1	89.760002861709	91.731570443356	23	10	
548000	-1079.581394	1	96.596597621742	91.570910516616	25	7	
549000	-1082.130437	1	97.586534508731	71.847072500067	23	8	
550000	-1079.062272	1	94.054685393090	99.868246573152	19	5	
551000	-1082.274768	1	98.070181608222	85.077587517893	14	4	
552000	-1077.649487	1	90.827664963644	91.141482919918	18	5	
553000	-1083.281438	1	99.075207094563	63.654735404250	22	6	
554000	-1087.460580	1	98.176040161097	59.957119545797	21	7	
555000	-1085.404785	1	98.775957467296	59.936580466756	16	3	
556000	-1084.624489	1	92.399482792106	58.730158954547	16	4	
557000	-1088.781418	1	93.329459107300	84.278924695554	17	8	
558000	-1083.489624	1	97.243411890969	90.937272997334	19	9	
559000	-1084.961649	1	95.310350089646	99.807076667761	17	6	
560000	-1087.811961	1	75.109880745062	89.032629610353	14	5	
561000	-1086.798693	1	96.619481651860	92.792176746095	15	7	
562000	-1088.807039	1	97.844964439311	99.152820222445	15	6	
563000	-1091.747321	1	91.347580834389	74.100098438796	15	8	
564000	-1087.851939	1	88.091445938753	81.421545122582	17	9	
565000	-1087.587426	1	60.478554085412	90.127926237157	18	9	
566000	-1079.901508	1	80.609770563258	96.582481907865	19	8	
567000	-1079.381028	1	86.353379677441	80.291636783764	17	7	
568000	-1083.455916	1	64.387509141469	82.191314086081	17	4	
569000	-1084.541060	1	61.669282055021	77.798962005825	17	5	
570000	-1081.233716	1	70.205590402596	98.542147791136	19	7	
571000	-1082.599518	1	97.976648819438	93.697604055839	20	11	
572000	-1081.093067	1	94.425848830208	94.209813228288	21	11	
573000	-1081.060896	1	96.065323742869	75.169680385562	17	12	
574000	-1081.474855	1	94.509551719525	84.589744258856	19	8	
575000	-1097.194845	1	89.485928645543	98.527595492328	19	3	
576000	-1081.887130	1	98.862906210199	98.688112575547	20	4	
577000	-1087.420555	1	86.567515848480	83.590189186142	23	6	
578000	-1085.537246	1	90.521231685262	95.578606712338	19	6	
579000	-1077.315567	1	98.013146321997	91.722192045619	20	7	
580000	-1087.417759	1	87.231941441496	94.049712444849	17	8	
581000	-1085.634351	1	93.278899019455	85.012514762154	16	10	
582000	-1090.211333	1	74.090574589343	92.993766094982	22	5	
583000	-1085.564546	1	97.109764543950	98.509290322471	19	5	
584000	-1093.365210	1	79.537210752031	74.774360930013	19	6	
585000	-1081.932731	1	76.440294554448	87.460019096137	23	11	
586000	-1075.935958	1	89.865745800245	73.131704537673	24	8	
587000	-1077.147544	1	87.344983262820	76.051633477507	21	6	
588000	-1078.962863	1	97.318102872484	76.399414671842	22	4	
589000	-1078.449474	1	99.292790992404	85.786817454291	22	4	
590000	-1083.334701	1	90.119477378780	68.630040294398	21	5	
591000	-1089.850065	1	96.360783928550	70.208605786434	20	6	
592000	-1087.670393	1	94.605925237164	54.632523660612	19	6	
593000	-1087.307650	1	95.549837220621	69.552023008984	17	5	
594000	-1083.314765	1	97.316627776984	58.941406536838	14	4	
595000	-1083.750748	1	72.043844799126	97.792085939046	17	4	
596000	-1087.832614	1	83.114248356966	94.533205181048	17	3	
597000	-1088.938607	1	96.433456549776	97.117861818869	18	3	
598000	-1084.425053	1	95.719832437948	60.923945653194	18	9	
599000	-1081.336931	1	77.987664773844	98.676897288184	20	7	
600000	-1086.985481	1	82.710368730264	94.287278038606	16	4	
601000	-1082.030769	1	98.220722903794	94.881336574983	19	2	
602000	-1083.047034	1	98.394951488772	99.962003382684	14	4	
603000	-1076.990396	1	72.987418152179	99.515533698643	15	4	
604000	-1081.522519	1	95.644066104729	92.435157864762	17	6	
605000	-1075.560258	1	98.895518465207	82.652016076794	22	8	
606000	-1077.567239	1	98.311329977429	59.258455565230	28	11	
607000	-1082.230078	1	96.664663989194	55.805331911481	26	9	
608000	-1082.628947	1	80.493502414001	70.692642541550	19	8	
609000	-1089.283398	1	91.270516642818	53.614140719408	20	8	
610000	-1090.090919	1	83.303305167172	69.671884324832	22	9	
611000	-1078.101599	1	99.125767766385	59.854651327813	23	6	
612000	-1077.155473	1	98.081023774407	79.635333003837	21	9	
613000	-1081.414042	1	95.945048949830	72.636897653156	14	9	
614000	-1079.758522	1	96.066402391346	87.378684217057	12	8	
615000	-1080.783878	1	99.196116748196	81.618051251834	17	9	
616000	-1082.723503	1	87.238042633716	66.420337702064	14	8	
617000	-1075.775141	1	94.067143297040	61.191665870323	19	10	
618000	-1082.063253	1	89.723931793325	54.926288417469	19	9	
619000	-1086.980001	1	89.289230141268	64.766967399707	21	11	
620000	-1078.288982	1	93.169644545872	82.659941715986	15	10	
621000	-1081.136477	1	96.843429743854	77.478919602034	15	14	
622000	-1099.038615	1	63.929383464909	90.504679909248	15	14	
623000	-1087.172245	1	99.223517722822	88.678079934160	16	12	
624000	-1094.305104	1	92.038404236189	78.904635759017	16	10	
625000	-1084.988550	1	99.030719338926	99.716004577286	15	7	
626000	-1082.712432	1	99.636152831060	90.336895213048	16	6	
627000	-1081.343234	1	92.708184336212	89.023866867662	16	5	
628000	-1087.908012	1	82.874042498709	99.696799144710	14	6	
629000	-1079.378769	1	70.809108247570	79.151691565921	20	10	
630000	-1075.095680	1	92.275481314305	59.766352156002	19	11	
631000	-1076.775925	1	74.946607362506	77.800890450758	19	11	
632000	-1078.279570	1	99.813611568252	85.891845042004	12	12	
633000	-1080.917475	1	92.897334651558	86.332506302904	13	9	
634000	-1084.358865	1	99.149973837383	97.730902836116	7	9	
635000	-1085.401842	1	96.772237680327	97.744724782318	8	9	
636000	-1089.552227	1	87.949287583418	94.238989392236	13	7	
637000	-1085.955012	1	93.593869594146	80.182819654505	15	6	
638000	-1080.682491	1	95.856961105633	88.601163906834	16	7	
639000	-1077.566883	1	91.983715714546	96.514231878433	11	7	
640000	-1078.762034	1	99.249708883230	80.893846396418	13	9	
641000	-1085.935695	1	95.710552268494	84.954913002491	13	10	
642000	-1087.409101	1	88.565806171069	97.606933784344	12	12	
643000	-1078.990129	1	90.452581954186	83.677088493893	11	8	
644000	-1080.867199	1	96.490950514716	98.379527162646	10	6	
645000	-1082.854932	1	90.324910631469	62.378410883474	16	10	
646000	-1085.113708	1	96.073425513996	74.179691130323	17	5	
647000	-1082.563423	1	98.963391972757	78.858762985535	18	4	
648000	-1086.393087	1	95.859195476057	83.449695728547	18	5	
649000	-1087.765279	1	84.765119228026	95.173917903666	20	8	
650000	-1083.483939	1	90.683370402712	76.712893163102	22	9	
651000	-1076.149986	1	97.106650879220	87.722476184061	21	9	
652000	-1083.373917	1	98.127054257623	96.680960066024	27	7	
653000	-1076.311920	1	91.914534943505	86.377406193036	22	9	
654000	-1076.535378	1	99.148528587734	97.765081857616	22	7	
655000	-1084.334397	1	81.218487580839	98.397562857216	18	6	
656000	-1081.503344	1	92.997259184139	65.762594397575	13	6	
657000	-1080.617766	1	83.738264519930	75.421766160564	17	8	
658000	-1079.221434	1	80.068596162252	68.753457784257	25	11	
659000	-1081.078726	1	94.375500602222	85.592292493396	20	6	
660000	-1081.226513	1	90.967473879220	62.923900570386	18	8	
661000	-1083.119975	1	94.908767063943	53.259440965276	20	8	
662000	-1078.894630	1	88.401768444914	48.967543844735	19	7	
663000	-1086.586408	1	81.731696979892	72.445193397822	13	9	
664000	-1083.997963	1	88.775810075250	82.678281813988	17	9	
665000	-1077.200749	1	97.717763867599	95.540985739468	17	10	
666000	-1084.332767	1	98.006900300463	92.750625956849	18	9	
667000	-1089.459596	1	76.788060274645	83.166663551767	18	11	
668000	-1085.923286	1	90.866510142458	84.282205938165	21	10	
669000	-1083.411244	1	97.197719991422	86.256107633590	18	9	
670000	-1084.618516	1	96.799374008828	93.305107879869	14	7	
671000	-1076.538952	1	99.888816200795	92.382760947781	18	7	
672000	-1083.745951	1	99.723598836793	78.050964344068	22	4	
673000	-1082.442506	1	96.692419694482	67.771306347111	20	5	
674000	-1086.671489	1	85.598109862000	88.954805373475	16	8	
675000	-1088.564243	1	75.538658965578	76.585396450679	14	7	
676000	-1080.658979	1	97.085178413227	79.463786242230	18	8	
677000	-1083.137468	1	93.257699331676	63.462116155409	15	7	
678000	-1078.680810	1	42.558709386360	84.738696397298	19	8	
679000	-1086.440643	1	90.004507369002	84.377306155540	14	9	
680000	-1084.508710	1	98.936524540590	91.591505426753	14	6	
681000	-1085.427950	1	91.451507116678	80.176177462431	18	6	
682000	-1081.120840	1	90.926659974526	63.778218725678	22	5	
683000	-1084.037942	1	78.903275053289	46.452660942903	27	4	
684000	-1074.866996	1	94.928956013844	75.194440574206	22	9	
685000	-1074.981644	1	92.863479290116	84.443079929194	20	10	
686000	-1082.484040	1	89.529422517783	86.761100525465	24	7	
687000	-1082.507655	1	88.128216104159	88.652117149911	25	4	
688000	-1081.758115	1	99.924624952777	93.373415965192	22	5	
689000	-1089.967066	1	93.848579718753	92.887491786463	17	5	
690000	-1089.344833	1	98.386207512055	83.782041161128	20	7	
691000	-1085.322039	1	92.629707478376	73.571290643218	19	5	
692000	-1081.848174	1	98.068598509925	66.766056516341	19	8	
693000	-1083.561458	1	89.315214240704	65.744620918791	23	5	
694000	-1079.061306	1	93.402867916817	87.827757710714	22	6	
695000	-1084.185324	1	95.465432467358	70.066410187367	18	7	
696000	-1085.414256	1	85.393796832076	97.571122183831	14	7	
697000	-1078.856629	1	89.771550207901	68.364872889003	17	8	
698000	-1083.165816	1	94.442324246200	58.702328883061	18	9	
699000	-1083.558898	1	95.135993319321	81.240103805084	16	9	
700000	-1083.138286	1	99.005777175983	77.860994819292	20	7	
701000	-1086.544923	1	86.707600825711	93.522865618659	19	8	
702000	-1093.358854	1	85.137887164193	99.480489839932	18	8	
703000	-1082.340098	1	98.312248241410	79.343228027757	22	10	
704000	-1081.521844	1	96.750735633393	79.867169075420	20	8	
705000	-1076.134835	1	53.510700782251	63.135001857304	20	5	
706000	-1074.619193	1	88.082733954064	70.199035163083	27	8	
707000	-1071.898372	1	73.710221735531	82.854225909435	26	9	
708000	-1078.175569	1	93.602207765781	71.666201059945	20	8	
709000	-1072.902161	1	97.003211826408	89.779891763097	18	8	
710000	-1077.402979	1	92.603298887155	94.450575710817	22	6	
711000	-1075.784403	1	92.403472355192	80.898136215019	21	7	
712000	-1085.593441	1	94.297513866598	92.352113104953	16	11	
713000	-1083.862078	1	94.639810867397	81.049500759617	11	7	
714000	-1086.466932	1	92.799860918690	98.396218203231	12	4	
715000	-1086.161993	1	85.908330816016	88.563427964905	16	8	
716000	-1078.829833	1	98.792126809359	92.602459411088	21	13	
717000	-1075.885710	1	98.159167027389	87.027994027907	20	9	
718000	-1087.081929	1	68.793789284931	97.927843424023	13	8	
719000	-1079.589145	1	99.735638530902	80.111053378392	14	7	
720000	-1080.724636	1	95.533284741072	87.954292791587	18	5	
721000	-1079.360757	1	85.329209644642	94.804666818727	14	6	
722000	-1084.467195	1	94.472368268506	87.267121771082	11	11	
723000	-1080.810991	1	89.261204524090	78.509076379904	10	9	
724000	-1082.714667	1	92.789457218727	81.314593882984	16	13	
725000	-1074.832910	1	97.984802440929	65.598452299741	21	13	
726000	-1084.881321	1	95.652156688098	99.215290056353	19	9	
727000	-1087.879629	1	95.132632543285	94.913285916590	17	7	
728000	-1091.878833	1	96.349088210125	64.482530485099	11	7	
729000	-1084.642256	1	94.170757662673	87.054441481566	10	9	
730000	-1085.189245	1	82.579486063781	76.776866225904	11	9	
731000	-1078.523903	1	96.491045591655	88.955927139385	9	10	
732000	-1086.749662	1	83.202369309651	97.465850485024	9	11	
733000	-1083.808307	1	87.902158727549	90.561396749205	12	7	
734000	-1091.710520	1	81.821096062778	94.937741354922	13	6	
735000	-1081.698799	1	98.343254434858	98.648351018969	10	6	
736000	-1078.502466	1	72.737063520901	84.431720041662	16	5	
737000	-1078.438688	1	32.534659311484	69.874555005155	19	7	
738000	-1073.419485	1	81.899200816860	86.985161753158	16	7	
739000	-1083.105792	1	95.611161302678	87.488492540903	15	6	
740000	-1078.682866	1	99.382168231130	59.713569674082	18	8	
741000	-1079.812244	1	97.133179719666	48.490411012176	15	9	
742000	-1090.056609	1	99.311360791039	66.320165809273	13	9	
743000	-1075.904141	1	94.179849006503	95.466732618096	15	12	
744000	-1084.575043	1	74.198616410826	94.538566122317	15	11	
745000	-1085.931801	1	99.575430629728	88.790816557552	17	8	
746000	-1086.081233	1	82.490500481698	88.165520568228	20	9	
747000	-1081.108693	1	94.027238578391	77.509095770640	19	10	
748000	-1088.921108	1	92.257547661550	80.862722431835	17	14	
749000	-1080.511798	1	98.496881851080	41.608517443807	15	10	
750000	-1088.245895	1	70.420208499332	98.235230762133	11	12	
751000	-1086.251677	1	86.047236920254	90.894470698022	15	10	
752000	-1076.275080	1	93.271006136255	86.947358541930	19	8	
753000	-1082.747595	1	77.560600215871	85.164616745858	21	4	
754000	-1086.573947	1	82.742007385060	90.863143854915	21	8	
755000	-1092.381359	1	86.500739098851	85.949772147332	19	7	
756000	-1088.090306	1	94.872546544735	81.663787976852	11	8	
757000	-1090.432937	1	89.567103446477	74.970934340955	12	7	
758000	-1085.745892	1	95.200673040575	64.169225714045	14	5	
759000	-1095.674525	1	97.550968789764	64.268982510316	16	8	
760000	-1087.056321	1	97.542438635740	88.629312066093	14	8	
761000	-1092.958352	1	94.545175854601	87.534577894884	12	7	
762000	-1091.158018	1	95.442492462031	95.402543395655	15	5	
763000	-1080.981607	1	99.580805786366	76.274177251722	18	6	
764000	-1085.499330	1	99.079307039308	81.417796166991	19	6	
765000	-1083.776343	1	92.675778312523	90.168387798601	20	8	
766000	-1079.562033	1	99.494787996965	85.903389878752	19	9	
767000	-1087.175229	1	99.454254617003	88.037865054612	20	7	
768000	-1087.641536	1	98.656777723828	49.518739911734	22	6	
769000	-1086.439148	1	98.488993013117	60.215969684795	19	5	
770000	-1086.987569	1	94.263230994479	87.134889747067	18	8	
771000	-1085.627915	1	97.975999451287	87.052069719818	19	6	
772000	-1084.155807	1	86.237526258706	90.157872188072	22	9	
773000	-1093.178202	1	95.998715104807	96.330875729459	21	8	
774000	-1087.535858	1	97.251303839511	69.550651754663	19	7	
775000	-1087.597933	1	91.139920277417	78.685895380329	25	7	
776000	-1086.245567	1	86.257008638899	92.351970941928	25	4	
777000	-1085.045356	1	96.270673470765	91.772983443480	20	7	
778000	-1079.306219	1	95.830627353285	99.349329805027	22	10	
779000	-1081.976593	1	94.340136128418	99.698057744005	20	5	
780000	-1078.574526	1	82.230777134402	93.203634725953	19	9	
781000	-1085.718456	1	93.460038958350	99.295243270516	19	6	
782000	-1082.822783	1	97.275293994526	57.747415433374	16	12	
783000	-1085.566770	1	95.483129242729	90.740506892699	16	10	
784000	-1083.208940	1	92.388412132097	89.384894750537	16	8	
785000	-1083.612404	1	98.195682519013	98.930062590666	18	9	
786000	-1085.556050	1	77.835319043940	64.435980178140	18	8	
787000	-1087.241396	1	88.918577510758	92.640519834194	17	7	
788000	-1077.262382	1	96.280068998321	99.103693222894	16	10	
789000	-1084.664399	1	96.987707097986	94.308502618712	11	7	
790000	-1076.311145	1	95.845217349157	90.009413403060	13	6	
791000	-1081.434566	1	85.243733736027	82.181536055852	17	10	
792000	-1085.014377	1	81.279146344538	88.382772828815	19	9	
793000	-1083.059411	1	96.845528702293	99.993674683358	18	8	
794000	-1080.649644	1	68.662882521265	99.582644513321	14	8	
795000	-1088.448176	1	97.369147359867	82.615884942485	16	7	
796000	-1081.469743	1	71.240842032663	83.398219360813	16	7	
797000	-1085.464553	1	89.857682407893	60.644027115509	13	8	
798000	-1090.647471	1	98.655172450053	97.175249898136	15	8	
799000	-1089.980697	1	98.724996349428	83.764094267853	13	10	
800000	-1088.187933	1	93.869880840550	94.791308959668	11	8	
801000	-1078.150683	1	68.565886657241	99.433385986845	8	11	
802000	-1088.201137	1	71.682454419407	89.083898093612	10	8	
803000	-1088.635004	1	65.347137957433	87.030214128996	14	6	
804000	-1079.461018	1	99.561581191821	88.214543098744	13	5	
805000	-1082.261330	1	94.664583380672	63.731400766019	12	7	
806000	-1082.202659	1	92.633757584331	65.048514233972	15	7	
807000	-1085.995859	1	93.890218394615	73.392965483344	16	5	
808000	-1090.035002	1	99.115980401667	82.081737954659	19	6	
809000	-1090.087205	1	97.290982417439	78.495202532824	19	6	
810000	-1085.160195	1	99.118509757917	75.254154912795	22	5	
811000	-1085.362269	1	99.480238210516	87.387482209602	24	4	
812000	-1086.256907	1	97.236289305993	72.728389958156	22	7	
813000	-1078.672454	1	99.285484428639	85.086207668723	22	3	
814000	-1081.790776	1	97.663521547996	90.818999194385	16	6	
815000	-1083.063965	1	90.707415920251	96.753548020396	15	4	
816000	-1083.760044	1	74.335149073498	81.879678582656	16	7	
817000	-1088.619807	1	66.521486916274	91.183320699296	17	6	
818000	-1079.851360	1	93.722526642831	95.957241166245	21	8	
819000	-1080.697302	1	87.365616309038	99.310317426461	26	10	
820000	-1081.507855	1	90.298899544201	99.500660028337	24	9	
821000	-1081.129210	1	97.805517623149	91.839726138562	19	9	
822000	-1091.222827	1	71.165913237118	98.554492474756	16	9	
823000	-1079.025841	1	91.122992130643	99.439872853588	17	9	
824000	-1077.308528	1	98.796899001880	99.096307504584	17	11	
825000	-1076.172558	1	95.731632206112	99.560309464622	14	11	
826000	-1077.907505	1	99.174275922063	97.816145253810	10	7	
827000	-1079.012027	1	96.317429704192	96.327993769906	15	6	
828000	-1081.042519	1	97.908225081021	82.537201710058	17	5	
829000	-1082.858100	1	79.712513599955	87.270740318281	21	8	
830000	-1082.181429	1	74.780736321286	82.062232345817	20	5	
831000	-1083.852611	1	74.364337300666	82.035591790892	19	7	
832000	-1078.907092	1	99.429269141615	74.897219547457	22	6	
833000	-1078.037398	1	98.208544840565	83.991586966055	18	5	
834000	-1080.359831	1	84.117435731644	99.701603192961	16	4	
835000	-1083.692212	1	94.548312453792	95.581179513423	14	5	
836000	-1081.999124	1	87.351969048423	91.320368688964	18	6	
837000	-1089.558826	1	72.868377719318	79.740492420938	17	8	
838000	-1084.776168	1	94.385056437888	94.093590071673	15	6	
839000	-1080.507456	1	96.352162129771	91.632323318442	11	8	
840000	-1081.570954	1	62.168971675440	93.588128504439	16	11	
841000	-1078.995548	1	71.562972543295	92.682253863678	21	8	
842000	-1072.135890	1	80.996237064896	75.374434730407	21	9	
843000	-1077.824213	1	78.880013266330	92.872031671055	20	7	
844000	-1083.317411	1	9.699586608008	91.221078290409	20	5	
845000	-1082.161504	1	93.605495877251	95.065443840684	23	6	
846000	-1088.528291	1	82.017416185721	92.180538769868	25	7	
847000	-1084.350133	1	70.279588132657	94.728013103458	23	6	
848000	-1083.432721	1	94.965970436397	97.230013538253	24	9	
849000	-1078.753756	1	86.814319217994	99.535311847125	28	10	
850000	-1080.138942	1	85.299232128585	85.864353202027	26	7	
851000	-1085.821014	1	86.888381539346	96.369212469531	22	10	
852000	-1093.653937	1	94.172089455577	87.342267843396	20	11	
853000	-1089.367674	1	88.564603292401	67.117244830643	15	9	
854000	-1087.952630	1	77.272803443507	70.437761016470	11	6	
855000	-1080.832077	1	93.695869524408	93.496854580808	15	6	
856000	-1083.453000	1	94.529870018828	84.710028156395	19	5	
857000	-1084.003153	1	97.323570743787	74.791017359296	18	6	
858000	-1080.261286	1	97.060790601933	74.175397104396	23	4	
859000	-1083.243832	1	94.288533228869	77.067187780744	18	5	
860000	-1093.934212	1	91.970238853066	93.065069714129	13	9	
861000	-1087.765566	1	81.005750114366	92.183536071922	16	8	
862000	-1090.467591	1	87.823281951227	71.067915109510	16	6	
863000	-1089.277374	1	93.205083749341	52.772680021432	16	7	
864000	-1082.506033	1	98.282483036300	98.775455736456	16	9	
865000	-1081.336614	1	91.640216269626	97.432025979310	14	6	
866000	-1077.919410	1	93.720143599119	75.328111433092	17	9	
867000	-1081.177633	1	76.182154135162	90.806657635002	17	5	
868000	-1086.595313	1	70.965760543721	79.645131505355	11	7	
869000	-1087.073013	1	97.432384565556	99.437848926799	11	9	
870000	-1093.663328	1	78.258827496750	92.599927107578	20	6	
871000	-1086.972477	1	92.332552011351	68.567916798234	23	5	
872000	-1083.348121	1	99.133315322548	74.742284212628	19	9	
873000	-1084.756521	1	80.799795651331	73.650007333925	18	11	
874000	-1083.670290	1	96.368215995656	75.289189340791	17	6	
875000	-1087.954916	1	86.871752406059	59.481888355534	15	2	
876000	-1082.306948	1	99.192665367834	85.931462850802	20	3	
877000	-1080.155657	1	95.216453416804	84.337196654245	19	3	
878000	-1087.188942	1	85.275235288104	81.524065081301	19	6	
879000	-1087.021524	1	66.208228258538	88.601477137166	21	5	
880000	-1087.788388	1	41.007449471682	54.043495610032	16	6	
881000	-1085.882626	1	97.354975343112	66.879114196214	15	7	
882000	-1095.245945	1	87.214013475834	72.182001262420	14	6	
883000	-1084.545821	1	82.939692028761	95.076649721717	16	7	
884000	-1080.996504	1	92.046847395058	90.581315658829	18	8	
885000	-1079.000926	1	92.431814013453	77.970157028055	20	5	
886000	-1084.329388	1	98.548400593486	91.124990507372	19	6	
887000	-1083.383456	1	94.054205633555	93.362142754624	20	11	
888000	-1084.253920	1	95.774592414548	91.521046699429	20	6	
889000	-1081.605944	1	90.616322079375	92.939313764383	19	8	
890000	-1089.053989	1	90.491807432331	97.105853886023	13	10	
891000	-1092.163365	1	94.356948833867	67.614357666191	14	8	
892000	-1080.155785	1	87.623097899509	70.973713060761	17	10	
893000	-1079.097187	1	93.901808762779	91.845452193041	17	8	
894000	-1079.898887	1	95.323815519994	93.685830684909	14	8	
895000	-1083.617026	1	97.064403415333	86.145853911978	12	9	
896000	-1080.482218	1	80.184500882069	97.492384798589	22	12	
897000	-1080.685434	1	95.791715246213	88.598669578177	21	8	
898000	-1085.628795	1	92.259671549181	83.829616981497	18	11	
899000	-1080.409631	1	95.339514910477	82.738310636744	19	10	
900000	-1084.276727	1	77.683744735768	91.472541152190	17	7	
901000	-1078.792606	1	54.069839524411	92.900178728258	20	12	
902000	-1073.549653	1	72.960240187209	99.034208012072	22	9	
903000	-1084.388452	1	93.311247676441	96.955018999942	19	7	
904000	-1080.139240	1	94.628783727908	96.797698696674	20	9	
905000	-1086.067052	1	92.509032703292	97.959076180680	15	7	
906000	-1084.167867	1	95.890140363482	93.327756308077	19	11	
907000	-1085.135044	1	96.116752735301	75.935649435330	21	9	
908000	-1085.984826	1	99.991072750134	84.688782673052	15	5	
909000	-1077.701026	1	92.284238653300	66.898928637907	13	8	
910000	-1087.031563	1	97.285564017254	97.457515431699	17	7	
911000	-1084.012160	1	89.528291430956	81.517254302949	21	6	
912000	-1083.419707	1	87.818363570551	86.966228242946	14	6	
913000	-1081.793634	1	94.944606303099	92.059858290953	20	6	
914000	-1082.472759	1	96.279346668036	85.480345606353	25	7	
915000	-1077.521941	1	95.232809861747	83.473975722241	27	10	
916000	-1079.810563	1	97.249630991798	83.622796336474	25	7	
917000	-1086.448692	1	98.896803356584	96.158353062705	17	6	
918000	-1086.053584	1	83.995317714426	76.548739258577	15	7	
919000	-1079.099035	1	95.084930496284	86.930567360031	13	6	
920000	-1083.179815	1	90.903089468061	80.551304196802	17	7	
921000	-1084.171779	1	94.047563488913	86.495655126878	20	4	
922000	-1091.929035	1	91.404081384796	93.735777979098	19	4	
923000	-1074.189793	1	88.399900832894	90.169634776679	27	8	
924000	-1082.108122	1	67.883987851148	87.212966118697	23	5	
925000	-1079.010424	1	87.534748171308	65.557783213657	20	7	
926000	-1090.580718	1	77.181822061821	94.969109718375	18	5	
927000	-1083.792229	1	86.103544744903	98.331744779077	20	6	
928000	-1083.375319	1	66.264763125728	99.193786748872	21	7	
929000	-1086.509282	1	90.144532183676	72.130124626101	11	9	
930000	-1081.974247	1	98.464230359137	83.935782458132	10	7	
931000	-1084.643598	1	85.532312314929	78.737452387210	10	5	
932000	-1085.777733	1	99.627423691553	85.125443281124	8	6	
933000	-1090.884180	1	85.612112655428	76.886930936688	12	5	
934000	-1083.922033	1	96.371563689954	68.729936452081	16	6	
935000	-1083.541499	1	95.706345109461	71.383022398854	14	7	
936000	-1085.454634	1	95.855671673896	60.958091845408	16	7	
937000	-1081.369438	1	95.577965152975	77.260442992015	14	6	
938000	-1080.639954	1	97.246460238674	94.406048404799	13	7	
939000	-1079.801258	1	95.452625041848	83.789935721003	15	7	
940000	-1078.068772	1	94.073939474789	87.128782122997	15	4	
941000	-1081.427458	1	92.498416747442	74.559834915444	13	6	
942000	-1085.963511	1	99.654258042516	66.070605857419	14	6	
943000	-1082.293582	1	92.943710004532	82.410954795300	16	8	
944000	-1079.042655	1	93.356041407916	85.330936099072	18	11	
945000	-1074.897214	1	96.174703341123	72.526994026015	19	8	
946000	-1076.676572	1	88.832205818687	75.268811153784	19	5	
947000	-1066.134816	1	90.641156976289	77.317151272496	19	7	
948000	-1072.670287	1	36.996145206108	72.849058111380	25	6	
949000	-1076.216784	1	90.097544760578	79.789112723727	22	8	
950000	-1086.475545	1	84.696405514812	90.966830212457	21	9	
951000	-1084.518748	1	99.285761355271	93.039915215609	20	11	
952000	-1086.390243	1	84.139876864907	74.430829525510	22	6	
953000	-1089.146305	1	97.647451415681	90.266351719191	26	9	
954000	-1081.762840	1	88.521335348647	90.261266591474	25	7	
955000	-1081.059827	1	98.241684380190	94.091014730910	20	9	
956000	-1080.050389	1	98.837361339720	87.881927389078	16	7	
957000	-1083.371097	1	66.499032274914	91.418822480977	15	8	
958000	-1080.154272	1	86.237742906218	92.104261599575	12	7	
959000	-1085.348980	1	79.911139774118	77.810409278164	15	5	
960000	-1082.009530	1	79.257375200839	97.562814449705	14	4	
961000	-1078.415281	1	99.298266281089	84.931478347973	14	4	
962000	-1082.177158	1	98.522841754708	76.869949624120	17	5	
963000	-1077.938697	1	99.841765205119	82.675493944072	19	9	
964000	-1081.460679	1	96.801907846942	83.626208951289	15	11	
965000	-1079.086354	1	96.381540594848	61.812229832270	16	10	
966000	-1086.665825	1	93.851206501369	82.034627897435	9	10	
967000	-1081.227806	1	94.805855956731	97.485716698293	15	8	
968000	-1085.944713	1	94.341543343877	83.869539761880	14	14	
969000	-1083.034923	1	90.495268787485	95.270606980988	12	9	
970000	-1082.521847	1	88.424146028002	89.601604937368	13	9	
971000	-1081.592813	1	95.328272587989	93.054486663985	15	8	
972000	-1087.011982	1	95.911441445005	95.071127568341	11	11	
973000	-1086.471947	1	97.228742512565	91.233912249671	13	10	
974000	-1080.658710	1	99.768971872900	90.021444537025	14	8	
975000	-1085.619921	1	94.250789521121	90.236907888699	13	9	
976000	-1085.337630	1	73.773831694935	97.400403249517	11	8	
977000	-1080.577485	1	98.199663114108	91.915285124094	15	7	
978000	-1082.598625	1	86.534616522776	96.380277716055	11	10	
979000	-1089.084707	1	81.539259313585	87.209207375588	9	11	
980000	-1090.362393	1	98.454494302855	82.199124319539	10	7	
981000	-1089.345737	1	97.591612095595	95.218225902092	15	6	
982000	-1082.564239	1	81.921249593499	91.620293259514	14	8	
983000	-1077.405671	1	88.721673160018	88.828210663431	16	6	
984000	-1073.999870	1	99.508631466590	92.406923927382	18	9	
985000	-1071.168777	1	94.751318320275	86.316021996136	17	9	
986000	-1087.370336	1	82.631095331059	63.150363292361	17	8	
987000	-1084.878045	1	99.938266676317	97.653019758387	18	6	
988000	-1081.294701	1	88.286652129282	95.841166091883	18	8	
989000	-1082.670595	1	81.323699157102	65.794160143054	28	10	
990000	-1080.038944	1	89.259315072877	91.268392937747	25	12	
991000	-1074.486169	1	82.629806100260	95.025138645141	22	6	
992000	-1075.082203	1	96.513059879513	97.207029908039	20	6	
993000	-1084.394276	1	98.688279264630	80.420402901110	22	6	
994000	-1082.664552	1	99.312587736429	88.317447572797	24	5	
995000	-1084.179469	1	98.811006328429	78.401877889821	26	5	
996000	-1081.871235	1	65.142674026631	77.439633369751	22	8	
997000	-1079.268635	1	90.801007388065	66.076380062829	23	9	
998000	-1082.670478	1	92.687351324862	93.814382716863	17	10	
999000	-1089.110435	1	95.133951932281	79.866010045169	22	9	
1000000	-1094.163062	1	96.582664460371	92.987676783078	16	6	
1001000	-1085.078628	1	98.495070804877	81.352950051114	18	10	
1002000	-1084.720270	1	86.410554667668	92.612736300268	20	9	
1003000	-1089.605510	1	95.521205960083	87.047753015182	16	6	
1004000	-1084.475764	1	91.652278900264	75.849898334992	15	6	
1005000	-1084.336311	1	99.136402647772	97.156987942158	18	9	
1006000	-1086.365733	1	72.595897554006	80.891419581188	17	5	
1007000	-1088.883576	1	96.405212898204	97.591162736008	14	6	
1008000	-1084.800836	1	83.799095188675	74.752575971447	15	5	
1009000	-1083.205382	1	92.058999525991	82.504299625011	13	6	
1010000	-1086.128748	1	96.051127432448	90.975236522055	15	5	
