# Supplementary material for: Reply to: ‘Reconstructed evolutionary patterns from crocodile-line archosaurs demonstrate the impact of failure to log-transform body size data’
Source: Commun Biol. 2022 Feb 25;5:170. doi: 10.1038/s42003-022-03072-x (PMC8881626; doi:10.1038/s42003-022-03072-x)
Supplement: Supplementary file 4 — Supplementary Data 2 [file 42003_2022_3072_MOESM4_ESM.zip › simulations/log_files/VarRates/simulated_data_9.txt.Log.txt]

Options:
Model:                           Independent Contrasts
Tree File Name:                  tree_simlation_9.nex
Data File Name:                  simulated_data_9.txt
Log File Name:                   simulated_data_9.txt.Log.txt
Save Initial Trees:              False
Save Trees:                      True
Summary:                         False
Seed:                            1204080944
Precision:                       64 bits
Cores:                           1
Analysis Type:                   MCMC
Sample Period:                   1000
Iterations:                      1010000
Burn in:                         10000
MCMC ML Start:                   False
Schedule File:                   simulated_data_9.txt.Schedule.txt
Rate Dev:                        AutoTune
No of Rates:                     2
Test for trait correlation:      True
Kappa:                           Not in use
Delta:                           Not in use
Lambda:                          Not in use
OU:                              Not in use
Min Trans Taxa No:               10
RJ Local Kappa:                  False
RJ Local Lambda:                 False
RJ Local Delta:                  False
RJ Local OU:                     False
Using VarRates:                  True
Restrictions:
    Alpha-1                      None
    Sigma-1                      None
Prior Information:
    Priors
        Alpha-1 - uniform -100.00 100.00 
        Sigma-1 - uniform 0.00 100.00 
        VRBL - sgamma 1.10 1.00 
        VRNode - sgamma 1.10 1.00 
Tree Information
     Trees:                      1
     Taxa:                       200
     Sites:                      1
Iteration	Lh	Tree No	Alpha 1	Sigma^2 1	No RJ Local Branch	No RJ Local Node	
11000	-1103.098696	1	98.458565932274	63.076112132518	15	17	
12000	-1103.602892	1	96.365294326144	84.514113871089	14	17	
13000	-1096.804360	1	97.328259980186	90.521730842782	20	17	
14000	-1091.283421	1	76.556117627735	90.801656828711	24	20	
15000	-1093.530436	1	90.374583087133	97.414086975303	22	17	
16000	-1091.140514	1	96.421863683383	88.611413780612	27	16	
17000	-1093.460315	1	95.737830371007	80.176189729236	22	14	
18000	-1089.978108	1	94.902179065414	79.009072604773	26	15	
19000	-1104.371871	1	95.507758981654	66.511264810280	21	14	
20000	-1099.108478	1	99.429053588250	77.974402398231	22	15	
21000	-1100.960844	1	99.328666408493	69.151457710284	19	17	
22000	-1099.499619	1	93.529113454266	81.055096757809	19	16	
23000	-1092.967141	1	87.089765625559	77.316488422618	18	18	
24000	-1096.559988	1	94.806881671359	97.688302414244	15	14	
25000	-1097.051127	1	98.525528381623	98.268225075143	15	15	
26000	-1104.335742	1	89.922232206674	98.518104928214	19	18	
27000	-1103.206209	1	99.069417816018	77.761589140608	20	15	
28000	-1103.547255	1	88.161932260048	91.778052131022	18	16	
29000	-1100.766048	1	90.881834112159	70.550289807113	16	19	
30000	-1102.813384	1	94.681552077276	86.473349915744	14	14	
31000	-1098.229835	1	96.630267544800	93.530107573279	10	18	
32000	-1103.123421	1	95.505218549840	94.856678568387	11	16	
33000	-1107.946046	1	95.532535460539	95.773591199749	10	11	
34000	-1111.738521	1	94.371185446578	97.799221994485	15	16	
35000	-1114.215497	1	94.894108458416	93.057167152531	12	14	
36000	-1110.029741	1	91.865500590948	79.460566689516	12	12	
37000	-1102.817482	1	98.003551210068	92.999969749054	12	16	
38000	-1100.558217	1	97.490395184139	97.568737100760	14	14	
39000	-1106.281974	1	90.394514303196	87.232789486664	14	20	
40000	-1102.378765	1	98.858851625534	97.283240508201	19	17	
41000	-1106.063167	1	97.934643592378	82.395087616489	19	13	
42000	-1111.721728	1	99.082183246814	99.284664909485	19	13	
43000	-1114.079520	1	96.618629873709	65.867269816386	21	13	
44000	-1109.299169	1	91.544775930094	87.015177727252	21	13	
45000	-1111.217400	1	94.816354226493	94.408971252851	16	15	
46000	-1112.575494	1	97.569036165615	98.722574045015	20	16	
47000	-1105.752454	1	84.482918841813	92.875596361798	16	17	
48000	-1105.598963	1	80.872698280776	82.480462774096	15	16	
49000	-1096.643425	1	92.666589481340	87.810583508142	22	14	
50000	-1096.064172	1	89.579692654927	96.992268886768	23	14	
51000	-1106.864169	1	99.125364962854	89.845286717267	22	13	
52000	-1110.057560	1	98.447538431276	98.146601763951	18	11	
53000	-1100.878628	1	96.144361027597	89.352852845373	20	10	
54000	-1091.219279	1	98.917474685163	98.055066508474	23	12	
55000	-1097.884893	1	98.845800321549	89.603735206384	27	13	
56000	-1087.358429	1	95.462224091971	91.781287421960	27	16	
57000	-1094.607368	1	95.973580356424	98.060495373427	22	15	
58000	-1094.035865	1	81.909188314452	99.483407384507	21	12	
59000	-1096.029718	1	66.101121771860	86.466150712717	24	9	
60000	-1088.751212	1	90.852441799590	88.389446528499	24	8	
61000	-1101.815116	1	94.080827382913	83.742564469217	21	12	
62000	-1102.441599	1	98.611240935676	94.805966654789	21	14	
63000	-1090.193934	1	99.893549628372	97.083393147295	20	14	
64000	-1094.483878	1	99.457743170064	94.021680305689	16	13	
65000	-1099.814605	1	97.993736121499	99.252792768190	14	12	
66000	-1105.285469	1	97.888268039808	99.272408895211	17	12	
67000	-1100.866930	1	78.813708301861	85.715079761831	17	12	
68000	-1102.218600	1	98.627837122007	98.127005017113	19	9	
69000	-1100.016038	1	84.117483012416	99.923040090952	28	11	
70000	-1109.134935	1	98.108840735148	92.274994475705	25	12	
71000	-1100.309049	1	97.239521148657	99.246667131183	23	14	
72000	-1098.119950	1	93.154106913805	69.454672501318	24	16	
73000	-1105.745927	1	93.641890848878	87.078639009212	21	13	
74000	-1106.845081	1	84.327858541479	97.127413497849	18	10	
75000	-1097.384559	1	83.676605171034	96.453773460761	19	12	
76000	-1107.783945	1	94.057410693036	81.926203304363	19	14	
77000	-1100.728097	1	90.052019865250	82.351757838693	20	13	
78000	-1096.467907	1	92.347218801320	97.190786123007	20	12	
79000	-1093.012290	1	96.713694782286	98.550636338602	16	9	
80000	-1091.500839	1	98.175600722772	94.001709688652	18	11	
81000	-1088.025127	1	89.365938800784	77.196270360927	20	14	
82000	-1097.598984	1	90.837933076868	88.838109262677	19	13	
83000	-1092.381294	1	96.208030954188	89.425084813417	18	10	
84000	-1084.438509	1	93.392556437850	92.176737633397	25	11	
85000	-1099.177443	1	98.283623165163	95.197988011828	22	10	
86000	-1091.557322	1	98.366316138834	94.093017569834	23	12	
87000	-1093.399383	1	84.610981466019	83.040172224841	22	12	
88000	-1087.655249	1	97.746159960901	76.920960586085	27	14	
89000	-1089.245150	1	94.771489591459	70.750593838983	31	12	
90000	-1091.481059	1	96.102273517856	87.987239081569	24	17	
91000	-1087.602837	1	95.238309716919	97.831580772853	21	15	
92000	-1087.536875	1	95.268208585520	90.020061972518	19	15	
93000	-1102.675921	1	87.626539323841	96.492748560284	15	13	
94000	-1103.768456	1	95.030776495957	98.229576568152	12	20	
95000	-1106.042398	1	93.325743374134	91.528262407657	12	12	
96000	-1095.493895	1	97.246176685954	87.480771491716	13	13	
97000	-1091.672172	1	89.755254371993	88.605421527999	12	15	
98000	-1103.558269	1	93.713450651342	99.521927507015	15	13	
99000	-1109.873528	1	77.273424496719	96.526307399886	15	11	
100000	-1101.364406	1	97.912927397279	76.438421817419	16	12	
101000	-1107.969797	1	88.323777847176	86.773231845636	17	14	
102000	-1101.096306	1	95.949668848914	90.485638609361	17	15	
103000	-1103.867939	1	98.950393485701	99.617155838132	21	14	
104000	-1107.188036	1	87.161639191329	78.481715411065	18	14	
105000	-1101.763738	1	99.738268865838	94.479964214840	17	12	
106000	-1107.788982	1	88.771095036458	84.415349077338	16	12	
107000	-1114.563663	1	98.554442966776	96.500280293183	20	11	
108000	-1103.874619	1	96.720923274075	92.579919372474	19	11	
109000	-1109.570179	1	96.043470722249	99.319569205955	13	12	
110000	-1107.488756	1	94.657770771065	83.638522432862	14	16	
111000	-1111.224207	1	99.431345161841	97.412135926818	14	11	
112000	-1098.576425	1	96.882729889526	79.638034011832	20	13	
113000	-1106.732799	1	91.238500422876	91.297680275148	21	14	
114000	-1120.184527	1	86.164594708520	83.526266152717	22	9	
115000	-1108.511102	1	94.194963792889	91.275917402554	24	12	
116000	-1102.757225	1	90.215272449876	99.876601212722	20	12	
117000	-1104.165518	1	94.338018798164	91.702425106957	19	13	
118000	-1103.465934	1	99.383335363308	99.258413417516	15	13	
119000	-1108.641261	1	99.322771288312	95.842289257088	17	13	
120000	-1104.888177	1	82.405134566170	92.482803327235	20	12	
121000	-1111.331759	1	81.281036879958	97.134548411134	16	9	
122000	-1110.461721	1	92.684077600329	72.241361417035	26	11	
123000	-1107.026052	1	88.366537902331	83.005254462932	19	14	
124000	-1108.935340	1	87.661019070578	90.798147898892	19	12	
125000	-1099.974843	1	84.201245445415	95.527050635857	24	11	
126000	-1112.288559	1	98.064547039076	79.321591943521	16	14	
127000	-1102.739897	1	98.260180646137	95.539789097526	14	11	
128000	-1108.352987	1	70.741710345895	94.667045258743	16	12	
129000	-1105.394827	1	83.337140247364	95.275698286740	16	11	
130000	-1099.818377	1	88.797113727299	98.231991224502	18	10	
131000	-1097.682743	1	97.105531837084	85.653927406428	17	16	
132000	-1106.749394	1	98.970818812915	90.462036839810	20	10	
133000	-1105.093571	1	96.647059892773	58.623666920042	18	16	
134000	-1108.209671	1	95.410570831333	72.816333868237	16	10	
135000	-1107.752641	1	99.279335304981	79.555290327446	12	13	
136000	-1103.914701	1	99.312870049756	88.386735901374	11	11	
137000	-1112.201137	1	94.239468804370	87.336424732555	16	10	
138000	-1108.022632	1	89.579485589548	79.878932100439	17	13	
139000	-1112.267535	1	93.359331319967	70.804671516484	20	13	
140000	-1109.474153	1	97.602890264031	95.515965237691	19	15	
141000	-1104.651640	1	83.174169704382	84.693671716966	20	13	
142000	-1108.747173	1	86.900511665173	99.611097403739	17	12	
143000	-1101.145390	1	99.292617802687	93.388717315574	19	13	
144000	-1106.031010	1	90.667886964657	99.447059057435	16	11	
145000	-1102.809906	1	90.929998978563	91.788541019282	16	11	
146000	-1102.935323	1	94.758194438687	91.220615683667	17	9	
147000	-1098.339109	1	93.881304211629	92.235468913668	15	13	
148000	-1100.981566	1	81.911282755920	83.805952317063	17	11	
149000	-1096.408944	1	91.396638641621	96.932317313452	21	11	
150000	-1106.499279	1	94.530489256786	93.652148264177	19	14	
151000	-1101.993926	1	80.343927941809	98.347096910060	15	11	
152000	-1104.992103	1	93.904919126412	92.822267753879	17	9	
153000	-1104.096044	1	95.057346222353	91.546807825135	17	9	
154000	-1103.397561	1	95.925300675710	87.758051143816	17	10	
155000	-1101.385944	1	97.121913827419	87.022485922145	15	10	
156000	-1107.650938	1	84.115318985739	99.286178322264	15	11	
157000	-1105.101179	1	95.092443829403	70.636430841383	15	9	
158000	-1100.948438	1	99.008741718587	95.541253451098	15	9	
159000	-1093.254266	1	98.779952366127	71.825804519706	17	14	
160000	-1102.289067	1	99.114497814321	87.265006317513	13	13	
161000	-1093.128467	1	99.891951778090	83.562334420684	10	15	
162000	-1095.239730	1	98.904568129089	83.941040215789	13	15	
163000	-1102.603144	1	98.291726754929	81.448795343692	19	12	
164000	-1099.599325	1	93.116679599858	73.260028670137	18	13	
165000	-1105.862546	1	84.517363579695	99.657096122227	21	13	
166000	-1105.925950	1	74.041832357570	83.695672491550	21	15	
167000	-1110.494668	1	95.245358741239	69.459416016119	16	13	
168000	-1110.659553	1	72.008693968947	97.773642221717	11	16	
169000	-1107.956164	1	70.867297691277	82.381599812432	11	15	
170000	-1108.278312	1	59.293765678155	85.778569811831	14	16	
171000	-1101.478468	1	93.005641465131	91.765213230981	13	17	
172000	-1104.325196	1	97.548244584545	88.196895915443	9	15	
173000	-1100.427596	1	96.687872145254	91.912859920777	16	12	
174000	-1099.669014	1	93.732186112810	61.578326068701	15	11	
175000	-1106.615966	1	73.370901407335	86.894638251215	14	15	
176000	-1104.512324	1	82.213476778947	74.083895399217	17	12	
177000	-1105.380739	1	97.202671169005	77.922263866401	15	11	
178000	-1102.694208	1	95.243559702307	78.775754878211	16	9	
179000	-1107.624747	1	93.330978907401	65.244202163083	16	10	
180000	-1110.624936	1	94.007951317581	89.696367497093	19	15	
181000	-1109.274758	1	86.530338613481	85.930780484732	16	17	
182000	-1115.402701	1	68.417148063054	96.865892990563	12	11	
183000	-1117.184953	1	92.236055800898	94.612598586353	16	13	
184000	-1117.437563	1	99.566405725856	80.911555065155	20	9	
185000	-1105.357939	1	96.378444042208	95.813127416459	22	8	
186000	-1104.647039	1	89.154400055057	87.579113096542	21	12	
187000	-1097.850611	1	88.321473767918	94.069117555475	23	17	
188000	-1098.568809	1	77.520684515203	99.484834246356	18	14	
189000	-1095.213702	1	89.135592148609	92.127254369171	17	15	
190000	-1108.555704	1	57.639118979865	94.610889026154	13	14	
191000	-1104.518044	1	82.853061546956	99.642499056806	10	17	
192000	-1109.342254	1	95.338710788017	99.169849861078	7	14	
193000	-1102.659778	1	92.646962443944	78.517657137139	15	13	
194000	-1099.116857	1	98.854214200144	87.648653337700	21	14	
195000	-1099.551088	1	73.988745209972	79.932179009281	19	17	
196000	-1110.023909	1	83.021044661070	90.709779898359	19	13	
197000	-1098.324509	1	92.341193479626	84.896775032731	20	14	
198000	-1101.666996	1	97.516375483871	91.673533095731	17	10	
199000	-1104.531313	1	63.990027347404	81.769145453802	15	8	
200000	-1101.214648	1	83.533486079116	76.215550693670	14	10	
201000	-1106.088008	1	92.907763946288	92.255886981344	13	8	
202000	-1105.165110	1	91.011158720743	89.403124192688	13	8	
203000	-1103.427031	1	96.384247418034	93.784418391181	15	7	
204000	-1101.733228	1	92.952274904149	67.702767335899	14	12	
205000	-1104.099378	1	92.025356888618	63.546301480430	13	12	
206000	-1099.855655	1	97.339328671477	89.458612142182	12	10	
207000	-1102.246314	1	98.433043864803	88.187367702318	13	10	
208000	-1097.392378	1	98.093344116530	99.088137431953	14	12	
209000	-1102.314864	1	89.245244696388	99.002342438962	21	13	
210000	-1097.934323	1	97.528004256523	82.850461113670	15	14	
211000	-1101.147418	1	91.760182404111	99.931238577243	19	8	
212000	-1097.999500	1	91.836657269030	98.111898474572	18	12	
213000	-1103.276035	1	81.180080981188	81.015846218670	19	13	
214000	-1097.044741	1	95.045577583823	88.058652033372	18	13	
215000	-1103.727428	1	95.891095904377	91.819876088366	18	7	
216000	-1109.198186	1	98.177861119898	80.332786708162	16	7	
217000	-1101.344226	1	97.654872309296	97.185211823369	17	12	
218000	-1104.962948	1	69.266648513085	96.036895997910	16	8	
219000	-1096.306001	1	96.398855045828	89.546864535006	17	6	
220000	-1096.091994	1	86.622444256453	95.491361157177	15	7	
221000	-1095.045069	1	78.937869948712	77.042462566449	20	7	
222000	-1102.210646	1	90.778073190913	66.882786871381	19	6	
223000	-1092.549516	1	88.846011462633	90.353420115603	20	7	
224000	-1097.563671	1	96.995783149432	94.743778042675	21	7	
225000	-1095.117718	1	89.650044308360	98.133016206400	23	8	
226000	-1108.447205	1	81.053966538114	84.364105915531	16	6	
227000	-1104.010833	1	67.392910448768	93.660520023466	20	5	
228000	-1106.439534	1	60.521357525896	93.611273389803	17	8	
229000	-1107.291050	1	80.469288663614	81.661939227396	17	7	
230000	-1100.322312	1	98.988964972353	67.990338851007	21	6	
231000	-1109.344546	1	89.030897625785	61.489572312490	17	7	
232000	-1090.371327	1	97.571302142230	65.435325207407	19	12	
233000	-1086.260830	1	90.517232875135	56.910284061133	21	9	
234000	-1087.466938	1	84.051242017505	71.746151022716	24	10	
235000	-1091.630959	1	89.846411053900	69.828051115133	24	10	
236000	-1103.237469	1	76.918458206447	97.396939213425	17	8	
237000	-1086.543052	1	81.835111659867	75.426479801192	23	11	
238000	-1095.867709	1	92.847844737913	79.287073344824	19	10	
239000	-1094.850424	1	95.180089036686	69.068752322465	16	12	
240000	-1096.470346	1	99.990296803033	88.759634379793	17	11	
241000	-1099.254295	1	80.545972976195	99.815129336110	18	10	
242000	-1088.535118	1	96.849986328364	89.538407967461	22	9	
243000	-1094.805239	1	96.064293772903	99.276838923353	22	10	
244000	-1101.589942	1	99.757399942791	79.722423074496	22	9	
245000	-1105.726642	1	85.589903462350	72.312440088212	20	10	
246000	-1105.787855	1	93.011920487289	70.571316874101	25	8	
247000	-1100.939367	1	90.806231931493	95.208723018665	25	5	
248000	-1104.612097	1	92.664528896109	88.442301453385	22	5	
249000	-1107.941235	1	74.368136175587	85.486751306996	21	5	
250000	-1109.695697	1	83.880957670851	76.362181182269	20	8	
251000	-1109.713913	1	94.595853563273	80.928464248047	18	6	
252000	-1110.200009	1	64.153262112988	85.686513818128	21	7	
253000	-1106.163382	1	92.117138340018	96.200279306598	20	8	
254000	-1108.284962	1	28.515405004713	79.824514361198	23	8	
255000	-1106.029887	1	99.082541766300	83.784775961326	19	6	
256000	-1103.990594	1	95.072638044960	84.892411131016	17	8	
257000	-1104.874029	1	92.551818719856	84.354373433165	13	9	
258000	-1096.982982	1	94.044586245537	93.587294040302	14	14	
259000	-1101.672369	1	97.875089178608	69.447985311684	10	12	
260000	-1108.761267	1	82.320873194739	85.253696049300	11	6	
261000	-1103.613910	1	94.603289444277	87.115991861990	14	7	
262000	-1102.371416	1	83.079988636946	97.831165995139	20	9	
263000	-1099.433825	1	82.443315830501	90.895166318020	22	10	
264000	-1093.398225	1	99.402337772799	81.028117503711	22	13	
265000	-1103.128157	1	96.109544574239	79.157609670662	18	13	
266000	-1102.319634	1	89.727242807653	58.829747024670	14	10	
267000	-1098.732693	1	99.407291169517	74.106351769159	20	12	
268000	-1094.278295	1	97.992203792554	93.090694014244	22	9	
269000	-1089.132324	1	87.828173897297	75.105686435193	22	11	
270000	-1095.071276	1	82.907092722903	79.832796624163	23	10	
271000	-1098.254161	1	82.102732298429	57.448207069946	21	12	
272000	-1097.111009	1	92.848109462500	69.591057420666	19	13	
273000	-1090.179024	1	85.531589200214	66.249492856513	21	13	
274000	-1099.446752	1	96.132640865048	96.795922274647	21	13	
275000	-1105.742249	1	87.596138523653	96.941951859116	21	9	
276000	-1095.077659	1	98.690713397600	93.901602819866	21	10	
277000	-1102.066353	1	90.717799826379	95.742743184186	26	7	
278000	-1103.748955	1	98.096028158183	75.344187134999	20	8	
279000	-1109.434712	1	98.631286380604	84.697817102966	19	9	
280000	-1115.924652	1	97.008409585633	98.366351261647	19	12	
281000	-1104.519300	1	90.331635618691	95.195706653889	17	15	
282000	-1101.932302	1	99.164869182393	86.362043358930	17	14	
283000	-1099.382421	1	95.360474144045	79.813982206749	20	14	
284000	-1112.964770	1	82.961103453195	79.532493416052	21	10	
285000	-1102.344654	1	81.021207555570	59.834534374263	25	9	
286000	-1106.939035	1	97.456473561280	72.351524393011	21	9	
287000	-1105.160043	1	68.830802866503	85.991778737666	19	8	
288000	-1105.134435	1	78.572777064652	93.086315187554	24	10	
289000	-1101.413458	1	99.710139183029	79.854586773972	26	10	
290000	-1105.379343	1	93.090683466159	94.565861700660	24	14	
291000	-1108.821065	1	91.160692076380	94.619557153914	20	11	
292000	-1102.984485	1	99.632489867915	96.883564877886	19	10	
293000	-1098.286834	1	88.371529921704	93.213889527614	20	6	
294000	-1106.515546	1	88.967921063142	90.667777392676	24	6	
295000	-1104.882850	1	84.977814893840	83.542107245999	23	9	
296000	-1104.330071	1	88.948740006434	89.285988086705	23	5	
297000	-1101.657340	1	99.525338766515	86.688157229173	25	6	
298000	-1100.685919	1	82.393767411532	81.490022070831	22	7	
299000	-1094.146698	1	88.499773076514	88.497840892270	20	9	
300000	-1098.068901	1	99.752893898768	84.244001259852	21	8	
301000	-1096.208389	1	97.735172154880	66.922059683356	21	7	
302000	-1101.303026	1	66.905212286617	58.143680482505	25	4	
303000	-1098.520641	1	98.748940204313	44.260715990773	27	9	
304000	-1101.592388	1	78.217568250119	35.519492639103	23	11	
305000	-1099.323465	1	89.139635335500	56.460261944866	20	12	
306000	-1101.476973	1	99.472162389471	58.435303743173	24	9	
307000	-1098.792859	1	89.379313026482	60.985422055411	22	9	
308000	-1100.034779	1	71.420079066731	47.778463261477	21	6	
309000	-1093.235886	1	92.942875734916	38.252348734663	20	12	
310000	-1092.558158	1	96.655105583307	34.643600597381	19	12	
311000	-1096.723522	1	97.598422407452	52.619345081324	20	10	
312000	-1099.555582	1	94.762656902381	83.247527684384	18	8	
313000	-1100.008928	1	89.146390956692	93.288086912565	17	6	
314000	-1096.363143	1	83.487441549679	93.950671809339	24	8	
315000	-1103.059667	1	97.774654515822	94.226255672504	20	8	
316000	-1108.105181	1	74.312682259822	80.417926837322	23	12	
317000	-1095.037996	1	97.903557457271	80.410207963088	26	10	
318000	-1090.071298	1	85.513018991233	91.322439442373	23	12	
319000	-1105.440408	1	97.836891369126	79.288533180997	19	6	
320000	-1109.350035	1	82.443837848156	90.072001311343	19	8	
321000	-1109.723590	1	90.185676354073	98.768410464761	18	8	
322000	-1104.144330	1	83.230541868246	91.586099381525	14	8	
323000	-1106.640302	1	67.586765439983	90.567099261154	20	9	
324000	-1106.717048	1	86.673738891056	90.591079096205	18	7	
325000	-1104.804114	1	89.889077700550	96.351042088047	10	7	
326000	-1108.560598	1	92.659872206725	83.847732827223	13	5	
327000	-1104.964849	1	80.459889097042	88.956646446261	19	9	
328000	-1096.605106	1	97.057170434069	92.288811707034	17	10	
329000	-1099.705696	1	57.193100322997	82.848463301698	13	6	
330000	-1097.007338	1	88.468515040603	95.634085644959	11	4	
331000	-1099.478785	1	53.943444805339	79.470447239907	15	9	
332000	-1100.513856	1	89.325547443886	78.733263575351	9	7	
333000	-1100.745048	1	59.599048701433	79.387733033484	15	7	
334000	-1098.756557	1	95.845505357257	92.879429664502	15	7	
335000	-1097.920795	1	93.217033810485	96.743986850500	13	6	
336000	-1099.896939	1	95.552764844495	94.371624930283	20	11	
337000	-1098.385885	1	90.352074707199	77.961365353641	22	9	
338000	-1097.801706	1	84.347967650481	77.001716051027	19	13	
339000	-1098.986123	1	98.441274096346	84.622098825663	18	9	
340000	-1105.278476	1	99.185829842086	92.582034989286	14	7	
341000	-1108.344344	1	96.933036636669	71.009729194237	15	8	
342000	-1098.348694	1	98.767460278011	98.799861883199	15	4	
343000	-1100.993169	1	91.136682261839	96.437742590398	15	5	
344000	-1103.142706	1	76.320549418486	76.765276146625	16	5	
345000	-1093.893909	1	96.166801482628	85.931647037616	21	6	
346000	-1097.300446	1	77.008303839093	79.670235381732	20	8	
347000	-1096.295248	1	99.361208671486	73.039594157195	19	5	
348000	-1104.426172	1	98.432632849123	96.161317454143	17	3	
349000	-1110.998801	1	23.915116392619	88.417571406947	21	6	
350000	-1106.214312	1	91.351206674098	66.799233400281	20	14	
351000	-1099.336067	1	87.621007276664	98.914696790457	15	11	
352000	-1102.517511	1	98.048492314257	82.829462285647	18	7	
353000	-1094.179327	1	92.441474887415	95.562956842020	18	8	
354000	-1087.424204	1	99.234474273427	96.801784101886	16	6	
355000	-1092.452581	1	98.983090382012	96.701704468826	16	9	
356000	-1084.948038	1	91.157793123995	86.047817916536	17	11	
357000	-1088.802330	1	96.178178361564	85.904732068173	17	14	
358000	-1095.280109	1	87.887223815436	97.641356745570	20	8	
359000	-1092.195952	1	99.826083067142	92.251115459714	16	9	
360000	-1097.208229	1	78.611080912948	94.352002887408	12	8	
361000	-1101.495116	1	50.021901216395	90.115839439657	15	9	
362000	-1105.038111	1	80.586852901192	93.114919109952	15	9	
363000	-1102.792658	1	94.296585171780	91.587119912776	14	8	
364000	-1106.466154	1	97.879466147029	97.962480239041	12	8	
365000	-1106.306125	1	85.620426647840	89.046215084421	12	6	
366000	-1104.343464	1	70.660687042293	93.969957648853	11	5	
367000	-1105.361512	1	98.872345448438	92.437168404449	9	5	
368000	-1101.761556	1	87.223565953307	96.758369650278	15	7	
369000	-1093.376373	1	78.965308637525	94.373490774154	14	7	
370000	-1096.577948	1	79.931028066342	79.505655557518	15	4	
371000	-1097.265529	1	99.539647617738	66.326368745407	17	6	
372000	-1091.073891	1	87.740387952756	79.677613403294	13	6	
373000	-1099.170592	1	76.648083916556	93.894779406988	12	6	
374000	-1093.043012	1	97.262375204179	86.988711759095	15	9	
375000	-1097.913689	1	77.812876456256	85.376071071011	14	9	
376000	-1092.064572	1	95.419772875570	89.360925538276	13	12	
377000	-1099.476186	1	72.405631837577	95.341037733555	15	8	
378000	-1096.600094	1	87.644224441086	77.667625247388	22	11	
379000	-1093.383442	1	90.260497236252	78.135710110956	19	13	
380000	-1103.711436	1	57.757988365655	92.284641770805	22	16	
381000	-1101.547437	1	94.104568334426	95.607499176037	18	10	
382000	-1104.216848	1	95.031112183289	74.792670190608	17	14	
383000	-1102.727968	1	84.567900055884	87.476788226696	18	9	
384000	-1113.086179	1	89.081179220457	64.192290745929	20	9	
385000	-1102.824262	1	90.317544102966	84.293371850921	11	12	
386000	-1102.557176	1	94.102509735736	97.172223957018	12	11	
387000	-1100.917862	1	98.475260127338	94.197679640577	14	12	
388000	-1104.172432	1	95.884203994087	92.543585037075	17	7	
389000	-1098.099227	1	82.385223003240	97.724637443504	18	9	
390000	-1103.619370	1	57.622312253938	81.306876314708	19	13	
391000	-1101.306147	1	87.210729022534	89.873569017248	15	10	
392000	-1112.309042	1	90.250134451475	75.013755555173	18	8	
393000	-1110.642670	1	98.676322498055	90.157353387402	14	7	
394000	-1109.326892	1	71.021810597790	88.811758150457	16	6	
395000	-1100.189639	1	97.424648219208	91.564074961011	14	10	
396000	-1096.938143	1	98.467326234613	97.772544014006	12	11	
397000	-1097.833940	1	95.050003063850	87.505834057791	14	9	
398000	-1097.408447	1	85.581376913551	92.044583517006	18	7	
399000	-1097.624629	1	93.022469911831	92.003658637333	18	7	
400000	-1097.995459	1	83.772507773430	71.903825606365	16	12	
401000	-1098.861118	1	95.685329336742	63.663766536333	11	9	
402000	-1094.077478	1	95.871377839696	97.644881813286	14	12	
403000	-1107.257311	1	90.811365415559	93.199554172528	12	8	
404000	-1103.342429	1	96.877875413094	61.684673605545	15	9	
405000	-1108.075572	1	94.178149913091	82.020180170434	19	8	
406000	-1109.276570	1	81.930205176955	72.131740985608	13	5	
407000	-1106.314856	1	50.880296577516	89.209831830193	17	7	
408000	-1097.675070	1	96.804666600419	85.954320291778	14	7	
409000	-1095.973030	1	85.662258192281	60.344620999527	17	9	
410000	-1095.985928	1	91.069946636958	63.571324738777	17	12	
411000	-1107.689139	1	95.911209559030	96.272195432186	19	9	
412000	-1099.426930	1	73.569883989881	93.806277160671	21	10	
413000	-1097.931784	1	83.042149577720	96.948432361058	18	11	
414000	-1097.682293	1	86.545079078224	87.339960474719	22	14	
415000	-1097.634278	1	99.155829404827	82.259821320054	17	13	
416000	-1092.694831	1	98.183414756641	69.859235014179	20	13	
417000	-1105.199600	1	93.852596663427	66.729514755153	21	8	
418000	-1102.872179	1	94.034945741001	86.490896871474	20	8	
419000	-1102.701689	1	89.155320955739	94.154821410629	16	9	
420000	-1105.473739	1	92.623522706560	99.652677030472	18	12	
421000	-1105.854533	1	97.919927412842	93.682209547880	21	12	
422000	-1106.270243	1	92.475203798311	93.769356863003	25	7	
423000	-1098.642780	1	99.541251061798	98.863440631450	20	8	
424000	-1113.011264	1	65.253799583747	69.419121674084	15	8	
425000	-1108.915688	1	99.310457085571	98.767186164605	15	7	
426000	-1107.658804	1	91.108809219962	95.438952552710	18	7	
427000	-1110.699652	1	96.102439718239	74.949379984991	17	6	
428000	-1104.034995	1	92.146211627735	90.988408699876	18	9	
429000	-1120.535737	1	98.010478986977	98.159941025036	15	10	
430000	-1121.218619	1	95.470985410957	92.784837533563	17	8	
431000	-1104.973896	1	98.376314881749	98.064158874007	17	11	
432000	-1098.297809	1	99.963724294768	91.881994128694	12	13	
433000	-1104.568868	1	96.939078507921	83.950279777750	14	9	
434000	-1108.467467	1	95.531481546659	85.378617977564	14	6	
435000	-1106.905268	1	76.754966498521	66.047682734519	17	10	
436000	-1094.679620	1	99.752258452643	50.731090388117	17	14	
437000	-1097.849910	1	95.945230143436	93.296251452649	19	12	
438000	-1108.339070	1	76.674910881481	92.984349218336	20	12	
439000	-1108.536734	1	84.543283102801	87.889747361080	17	10	
440000	-1106.347560	1	97.579632298095	95.060540181110	13	6	
441000	-1097.720015	1	89.169426582162	82.612669897466	16	11	
442000	-1098.361948	1	89.325050158962	98.444235096660	18	13	
443000	-1097.167031	1	86.578934636465	66.857574188607	19	15	
444000	-1094.233359	1	99.345533901298	93.966780266371	24	15	
445000	-1095.478170	1	97.721034818619	99.349392347051	22	14	
446000	-1094.671924	1	91.817084996385	92.301778350129	22	12	
447000	-1101.497388	1	73.051632169000	98.338493720848	17	10	
448000	-1106.343325	1	94.649366404054	94.466732577877	17	11	
449000	-1104.757864	1	97.493993964378	98.912442872263	16	9	
450000	-1106.286501	1	97.988328065754	79.587052303683	16	11	
451000	-1102.448698	1	96.124219181886	93.002717848150	16	13	
452000	-1102.094895	1	91.152573127705	83.049632645398	21	15	
453000	-1096.152384	1	91.772248773124	97.667053178305	14	16	
454000	-1097.812815	1	93.115866629392	76.881173151730	18	8	
455000	-1100.684620	1	53.197736348630	78.164837561756	18	6	
456000	-1104.742101	1	99.257661851759	75.826676932277	19	8	
457000	-1101.857088	1	81.709215505537	90.223316804077	22	7	
458000	-1106.676385	1	60.130216410706	92.447483673970	19	10	
459000	-1101.773730	1	98.480125915567	98.464112614057	18	6	
460000	-1096.859266	1	99.484217622040	95.987072879777	13	6	
461000	-1101.563429	1	89.751487541741	98.100663501391	13	5	
462000	-1106.019019	1	97.036233256115	95.286116688688	19	7	
463000	-1108.946248	1	80.486853093168	95.775972083192	20	9	
464000	-1107.208050	1	86.649681140739	84.349670983971	17	5	
465000	-1100.537441	1	99.024080779038	98.248745866484	14	4	
466000	-1100.058590	1	76.590338546516	91.029044610381	14	6	
467000	-1097.104756	1	99.648015392696	91.371358181096	14	8	
468000	-1096.577753	1	89.944537727630	83.893340005775	17	7	
469000	-1096.747415	1	95.166232234319	90.446293388380	18	7	
470000	-1096.563287	1	90.183492489325	88.430405540831	19	6	
471000	-1101.109436	1	83.411573330914	90.785939568076	21	8	
472000	-1099.059024	1	92.936634919015	98.463823910394	20	12	
473000	-1095.996934	1	99.333732784778	96.324591636789	22	10	
474000	-1094.673797	1	94.032074568854	99.918636327480	21	12	
475000	-1101.115964	1	95.889208776764	90.703802548659	20	5	
476000	-1100.617585	1	97.954132050252	74.349022347092	19	10	
477000	-1095.419423	1	96.616763395754	85.887782729548	20	10	
478000	-1104.243797	1	92.696016264534	99.653254511625	16	7	
479000	-1099.398073	1	98.619383092801	87.889463859837	23	9	
480000	-1104.923495	1	88.779100172238	81.546664555859	18	9	
481000	-1108.195494	1	95.395297053018	96.233315856200	13	8	
482000	-1101.369611	1	90.250269790528	98.164498894982	15	15	
483000	-1109.863758	1	98.683340293892	98.633571427025	14	13	
484000	-1103.511064	1	70.707504777362	85.340318307459	21	9	
485000	-1096.359464	1	96.647334961689	79.672882871505	18	5	
486000	-1094.754760	1	97.651068179291	95.269716487733	22	7	
487000	-1097.426414	1	87.730201459797	85.349728795296	17	6	
488000	-1095.871835	1	86.375709733012	67.744703342370	15	8	
489000	-1093.316093	1	99.342878046731	76.075554952240	13	9	
490000	-1092.769988	1	99.239171733811	88.203192266426	15	10	
491000	-1101.873115	1	81.405905109711	88.370296148117	16	9	
492000	-1101.957615	1	88.341761908837	98.766671093079	18	4	
493000	-1100.099412	1	73.687555301077	66.544047377823	20	9	
494000	-1101.598674	1	80.061659057242	76.117228227658	14	9	
495000	-1100.839168	1	98.871400107390	91.238956735957	17	9	
496000	-1098.821379	1	79.463807593233	97.444215458835	21	11	
497000	-1102.372650	1	97.460405313355	86.597497465926	18	9	
498000	-1095.163933	1	95.498409168444	93.953137668054	22	9	
499000	-1094.500608	1	99.472682234269	91.779148558565	19	10	
500000	-1103.553006	1	95.149246459158	74.754537350113	17	9	
501000	-1102.323130	1	96.393667340170	96.665202195441	19	8	
502000	-1098.123152	1	91.360431186934	99.455678464931	18	10	
503000	-1098.002412	1	94.371219379854	93.187486793916	16	6	
504000	-1094.580506	1	96.798858885194	89.860868185935	18	6	
505000	-1099.818581	1	87.103631351515	99.146695274840	13	9	
506000	-1103.596274	1	91.564820348158	89.393646314507	17	9	
507000	-1099.923262	1	78.371856767308	91.575656781638	17	8	
508000	-1101.545523	1	10.480520750574	91.601711134953	16	11	
509000	-1088.812560	1	98.339071688904	92.535038679865	17	14	
510000	-1101.255981	1	86.798534749665	86.677111612930	17	17	
511000	-1099.901085	1	83.130448343756	83.943892132748	19	15	
512000	-1104.625757	1	97.089297501044	93.573683681256	17	14	
513000	-1099.734074	1	80.138570248481	96.726037939379	16	13	
514000	-1092.611184	1	98.685237345600	84.498387458802	24	13	
515000	-1102.678788	1	70.764129639752	66.451094124305	20	16	
516000	-1091.057812	1	78.392448260368	86.308293311210	18	12	
517000	-1093.228371	1	91.314896558838	82.606661592604	22	8	
518000	-1094.981127	1	73.342011007194	97.363125450093	23	7	
519000	-1097.262906	1	96.376840408570	49.419499377166	21	7	
520000	-1101.555773	1	86.601482430094	77.401313061849	14	8	
521000	-1108.523168	1	94.529775812777	98.813148152266	12	7	
522000	-1110.134747	1	98.003433805416	87.704657863732	11	12	
523000	-1101.654982	1	86.904084162637	87.872819118712	12	9	
524000	-1104.227177	1	86.027916869187	94.342119347040	12	7	
525000	-1105.571448	1	86.974827595451	83.417174554782	10	8	
526000	-1110.029579	1	96.991340870121	97.644504943430	7	7	
527000	-1110.015113	1	91.921190159784	93.635585392153	15	6	
528000	-1107.209872	1	99.146696854688	94.486583145841	15	6	
529000	-1110.715796	1	85.817303878908	99.556389175864	14	11	
530000	-1109.815585	1	52.105768132648	98.944216563810	15	10	
531000	-1105.071993	1	75.917820972260	86.105596477430	12	12	
532000	-1104.859099	1	72.872623686237	82.019361119540	16	13	
533000	-1103.690987	1	98.393368796331	84.317540357701	15	13	
534000	-1097.858290	1	89.865545890372	84.127903423090	19	12	
535000	-1103.079217	1	99.777736855728	84.953662406843	18	10	
536000	-1096.675354	1	87.657436789211	94.091524317574	18	11	
537000	-1104.111726	1	90.249580364615	85.413218868047	19	10	
538000	-1106.073185	1	74.668027786353	95.047611676033	17	10	
539000	-1111.421619	1	93.422050396980	77.337082182425	14	14	
540000	-1114.647378	1	84.610805818940	85.770208291985	11	8	
541000	-1114.552718	1	84.164438622689	97.219717612966	8	4	
542000	-1106.923862	1	95.465630368698	92.625481533152	9	4	
543000	-1098.119856	1	97.983354112005	98.200765186301	11	7	
544000	-1106.886818	1	72.784736812742	92.446752808048	10	7	
545000	-1104.384893	1	53.283410486821	64.801085917798	12	7	
546000	-1097.181573	1	90.378194611145	63.117539419826	17	7	
547000	-1102.836683	1	94.842902092505	68.910954084497	17	5	
548000	-1108.140615	1	83.104584092394	84.471998744082	14	4	
549000	-1107.636429	1	98.068236154123	91.672895286165	15	5	
550000	-1096.397887	1	96.037845810653	97.009575503495	13	9	
551000	-1098.996482	1	50.322323112042	82.547838027111	14	8	
552000	-1100.039583	1	82.081741780699	67.649243989422	18	9	
553000	-1113.148115	1	64.077035154332	64.774832613268	16	8	
554000	-1114.831582	1	95.058857703386	77.885520184645	18	8	
555000	-1107.021571	1	96.943733777973	99.768842333553	22	6	
556000	-1099.931774	1	93.841896743349	98.866499767571	16	7	
557000	-1096.789781	1	95.808560999710	81.949281162044	14	8	
558000	-1105.217372	1	87.898031354182	84.105635048802	16	7	
559000	-1100.171929	1	98.766543951916	94.031847182234	18	6	
560000	-1108.448205	1	99.992245259114	96.894632170036	13	5	
561000	-1105.135014	1	93.483401179691	68.228467912013	14	5	
562000	-1108.834683	1	85.814898613299	65.145894896915	22	5	
563000	-1100.720231	1	94.221809798851	95.069922695768	17	6	
564000	-1099.808234	1	96.741916502017	93.598657006270	22	10	
565000	-1102.561759	1	97.429527519425	96.337530189494	16	7	
566000	-1103.164128	1	97.244598716923	96.766991247646	17	9	
567000	-1110.438398	1	99.355931057765	94.662058314681	16	8	
568000	-1099.135414	1	94.272529793082	93.588469735154	13	10	
569000	-1101.797566	1	97.156708762939	96.970042322544	15	11	
570000	-1111.275904	1	92.232342882976	82.105099376734	17	8	
571000	-1097.550527	1	89.121370481043	86.228893939702	20	9	
572000	-1102.668659	1	89.288209632637	92.111854726906	15	10	
573000	-1102.346344	1	97.062111339058	71.411280801222	14	11	
574000	-1099.489888	1	94.862527143153	94.554616919703	13	15	
575000	-1098.173605	1	81.043472384148	98.660877132813	13	15	
576000	-1093.057850	1	92.644501761551	97.807086015536	17	13	
577000	-1095.034110	1	98.775367357535	94.617471141117	22	15	
578000	-1106.856995	1	79.604481989995	92.020765276213	19	10	
579000	-1103.340426	1	89.729204964280	66.993352071278	17	6	
580000	-1098.008123	1	87.732831295240	70.642118512394	15	7	
581000	-1100.529682	1	90.392406478404	81.697912322375	11	6	
582000	-1101.518740	1	84.970259495066	91.699906376789	14	5	
583000	-1108.332458	1	98.731062477497	86.583182419064	14	8	
584000	-1113.688527	1	99.077295467793	96.632972279558	15	4	
585000	-1108.853622	1	87.015607433666	91.218402282701	16	8	
586000	-1100.311201	1	94.694473851773	96.734604469614	15	9	
587000	-1104.099621	1	86.129452508283	89.659617155249	15	9	
588000	-1109.450951	1	92.059655082416	81.664437857553	16	10	
589000	-1102.441022	1	91.796978278889	93.372781639835	12	13	
590000	-1099.927968	1	89.104997992100	79.217816189824	15	11	
591000	-1106.643349	1	98.965981874155	77.514395429367	14	7	
592000	-1103.256986	1	98.549880314476	96.959625704362	16	8	
593000	-1098.872859	1	93.292155363855	72.186445642199	18	5	
594000	-1103.468699	1	91.781790761529	89.461135033284	18	5	
595000	-1101.508073	1	92.377136391584	97.372010009133	16	7	
596000	-1106.708332	1	82.052228824330	79.236453880575	16	8	
597000	-1112.990060	1	99.663904721694	85.277617039809	16	8	
598000	-1104.078746	1	89.444197486090	70.743169772507	15	7	
599000	-1106.176060	1	85.857286749210	99.061482735983	14	10	
600000	-1105.050910	1	90.068933608638	88.857763859861	15	10	
601000	-1100.240754	1	97.061768534638	78.476346123743	17	10	
602000	-1101.829308	1	86.700854213847	91.141022675403	15	7	
603000	-1098.893492	1	96.829211287810	76.439945625404	16	8	
604000	-1098.753504	1	72.037527874773	70.451239482903	18	8	
605000	-1111.358221	1	98.636396771194	82.681174162178	15	9	
606000	-1103.912170	1	81.533653041499	85.633199559392	17	11	
607000	-1094.457632	1	80.764721148959	79.145539579534	20	11	
608000	-1099.043350	1	94.611893743070	75.023816530703	21	8	
609000	-1095.966229	1	87.194800213745	72.491090334083	21	11	
610000	-1101.174846	1	93.875469198796	96.207135375098	20	6	
611000	-1104.602285	1	81.970672597505	85.222748432832	20	6	
612000	-1103.475080	1	96.423520394424	91.939494131727	18	8	
613000	-1103.054435	1	93.772842762718	78.801171839740	21	9	
614000	-1103.144847	1	87.230176259663	58.647976533268	19	8	
615000	-1099.667920	1	95.759576889955	89.418860088465	20	9	
616000	-1103.646863	1	98.164229981980	92.242348577482	17	4	
617000	-1106.144033	1	96.892859432932	99.328098850276	16	6	
618000	-1107.379794	1	90.169976523751	93.983919196734	16	7	
619000	-1108.350662	1	97.804045035067	85.344314725709	15	5	
620000	-1105.084653	1	87.226854993404	89.548862078278	14	7	
621000	-1102.258106	1	99.400742649421	87.438799405437	14	12	
622000	-1096.987497	1	90.689697612933	96.119380989840	16	9	
623000	-1100.377739	1	99.526942791358	93.702759941274	16	9	
624000	-1095.316986	1	91.907434099277	99.934603271606	16	9	
625000	-1097.462768	1	95.981898505396	94.315137105768	16	8	
626000	-1106.469390	1	84.727121162941	86.699146865767	15	9	
627000	-1103.511771	1	91.642812601637	90.164586835248	15	10	
628000	-1101.953228	1	88.969969156623	94.932188766049	17	9	
629000	-1105.278241	1	94.693694980886	97.587346752455	22	6	
630000	-1101.443744	1	99.356678694546	84.363206935583	22	7	
631000	-1098.741298	1	94.098428954028	84.788868433217	19	9	
632000	-1102.508935	1	86.064789767146	77.322591484670	18	8	
633000	-1106.797276	1	54.619874825864	97.758494351515	20	10	
634000	-1111.158978	1	84.200713510154	98.616081054852	15	13	
635000	-1109.642083	1	92.064577059609	96.587816029599	15	9	
636000	-1105.652905	1	87.562435778177	96.501557391819	18	6	
637000	-1106.420295	1	93.645753315825	89.658873013741	17	5	
638000	-1101.678278	1	97.847105447967	88.863175934830	19	4	
639000	-1094.903791	1	86.429521767376	64.029431178368	17	10	
640000	-1097.997215	1	76.980806167715	75.085270063658	19	8	
641000	-1097.018395	1	98.391317598386	69.721029177618	16	8	
642000	-1099.149381	1	93.004579324571	78.849322775338	14	9	
643000	-1100.871018	1	86.046929987709	90.096127913529	15	3	
644000	-1097.269506	1	87.885472141748	86.394907700430	16	7	
645000	-1092.853808	1	88.465623003738	76.302002017230	22	8	
646000	-1092.429441	1	92.162700648162	63.831455292650	22	10	
647000	-1103.699292	1	86.544571945654	85.660747907622	13	12	
648000	-1098.731609	1	88.704910971161	97.172105326568	14	14	
649000	-1096.532480	1	81.315257177460	92.613595155339	20	13	
650000	-1097.722623	1	86.540968082240	94.255224823520	17	10	
651000	-1100.837864	1	98.208584061006	99.899926157093	22	8	
652000	-1103.417870	1	78.614643216776	90.227473619542	21	11	
653000	-1099.203102	1	91.641040291436	90.695189317544	19	7	
654000	-1107.303258	1	88.468333974012	74.325707726998	17	11	
655000	-1108.579536	1	97.967542166287	93.956065449555	19	5	
656000	-1107.230342	1	81.477698798308	81.138247204587	13	4	
657000	-1097.146427	1	93.805569284388	74.775518188912	17	6	
658000	-1104.206353	1	90.336932059188	77.631358955485	15	5	
659000	-1105.294129	1	87.076919020554	83.864734541951	17	8	
660000	-1104.670700	1	86.190438536081	82.956820106069	16	6	
661000	-1100.484340	1	96.423131921277	72.486848136013	18	10	
662000	-1101.506868	1	99.799555958802	66.211964436598	21	9	
663000	-1111.020906	1	91.476051626906	77.317190315370	19	9	
664000	-1109.595679	1	94.540012648420	65.277949874078	25	8	
665000	-1109.609177	1	72.518959134505	72.370817843312	23	7	
666000	-1103.995785	1	92.115114281709	78.441290765774	17	9	
667000	-1104.263515	1	99.630924628018	69.643600657334	14	6	
668000	-1100.249936	1	97.003950655155	60.266236098901	11	9	
669000	-1106.314356	1	91.521866523905	89.104078276616	15	7	
670000	-1091.735236	1	96.723919454923	96.437642133689	17	15	
671000	-1096.441858	1	96.495216781978	78.566231133758	16	11	
672000	-1095.171303	1	88.415292232640	98.939385516269	14	10	
673000	-1092.054891	1	99.120199587175	98.597074428427	15	10	
674000	-1099.838225	1	90.950075750752	96.700785675812	17	11	
675000	-1098.105506	1	73.195485211637	95.657354803848	21	12	
676000	-1096.174532	1	90.319880318520	86.884061341390	13	12	
677000	-1088.199677	1	93.554608705743	77.832151569386	10	15	
678000	-1092.801707	1	95.165369986756	83.757382255613	12	13	
679000	-1092.812774	1	93.253473633935	81.083543954479	13	9	
680000	-1100.106610	1	92.993197677519	96.829141208542	16	8	
681000	-1093.260891	1	96.177383364003	98.967053513635	19	8	
682000	-1093.597171	1	94.569174256540	92.867843208141	19	9	
683000	-1091.510988	1	94.458489643925	85.823538564211	20	9	
684000	-1095.705732	1	96.409847823481	86.625492877016	25	14	
685000	-1088.201770	1	97.201837941636	90.992168779421	28	12	
686000	-1098.874382	1	89.913413692659	88.652192693424	22	9	
687000	-1104.811374	1	63.130885185984	91.670948316569	23	8	
688000	-1100.355493	1	96.747746033987	89.610698017884	27	10	
689000	-1096.463329	1	94.004481380352	90.446719209971	24	11	
690000	-1101.273461	1	98.301550908549	87.830809294926	24	7	
691000	-1093.767116	1	87.336093877372	94.997377777397	22	6	
692000	-1091.123741	1	91.951270348528	88.433824326586	27	4	
693000	-1097.632476	1	99.848534031874	95.292128095710	23	6	
694000	-1105.446577	1	94.401562500052	97.652936691127	18	9	
695000	-1099.586202	1	94.968381819916	80.018121847331	17	10	
696000	-1097.243289	1	96.486309002457	90.761467480918	20	10	
697000	-1097.397615	1	95.837336486193	96.225841614982	18	7	
698000	-1096.789560	1	76.379542374871	99.228914911780	17	9	
699000	-1089.901967	1	92.620978747826	83.970869717691	19	9	
700000	-1106.375723	1	79.591823262253	99.564965142975	17	8	
701000	-1102.644923	1	98.864701078209	99.954068104947	15	6	
702000	-1095.392828	1	99.244129395699	96.881732535504	15	7	
703000	-1102.726962	1	99.371385041825	98.900704367217	16	8	
704000	-1101.069404	1	88.076273708339	78.127423131031	18	8	
705000	-1102.411642	1	80.364811860773	96.748198767441	19	10	
706000	-1107.298564	1	68.907738853305	97.333362821699	14	11	
707000	-1106.875136	1	88.304106948049	90.264799172283	11	12	
708000	-1104.301349	1	86.438850967083	92.135805048064	12	10	
709000	-1100.619321	1	95.517966511071	81.363020951301	18	10	
710000	-1095.027557	1	62.039530535737	90.682400461248	17	7	
711000	-1107.411596	1	98.868545224261	89.466945671687	14	11	
712000	-1099.789050	1	99.937619595452	91.708771784651	16	7	
713000	-1100.222437	1	75.452161188598	84.132477322877	17	6	
714000	-1100.858991	1	91.610490032792	82.484754188968	17	5	
715000	-1103.914997	1	96.860719655947	63.790510723339	14	6	
716000	-1104.801953	1	88.483803917618	54.472981341182	14	12	
717000	-1113.933699	1	95.341679727775	85.520274445954	13	7	
718000	-1107.582628	1	89.389965699875	91.788021453661	15	5	
719000	-1109.611029	1	97.013430541921	78.294825848922	13	5	
720000	-1106.014762	1	97.098136431484	80.564849491505	12	9	
721000	-1102.066530	1	99.434215241066	97.573015614537	15	10	
722000	-1101.243849	1	92.589788108281	87.998879893712	16	9	
723000	-1100.579857	1	99.892495166449	47.160725323250	14	7	
724000	-1105.294298	1	95.681575681312	44.069284530709	14	11	
725000	-1107.506419	1	98.718112816785	59.460620894004	11	9	
726000	-1105.659756	1	88.090890280410	55.117871054629	15	8	
727000	-1100.905865	1	98.997044627763	87.810831280214	15	7	
728000	-1103.506279	1	86.398996008289	95.666750796557	17	9	
729000	-1108.991639	1	59.991195412415	82.710963718999	23	11	
730000	-1108.031089	1	90.073982763229	62.629618494687	22	10	
731000	-1099.307443	1	98.942855503314	85.756383747938	15	14	
732000	-1106.457046	1	83.411963308157	86.395019386145	15	11	
733000	-1107.343819	1	81.332379077260	84.680930284111	18	10	
734000	-1096.411196	1	88.763707794475	92.209500427247	17	8	
735000	-1097.490164	1	95.304063274363	93.587594785637	16	8	
736000	-1099.578680	1	92.417367899606	73.301071210270	20	12	
737000	-1100.680311	1	83.899406399953	88.814276242580	21	10	
738000	-1105.801465	1	77.379240203808	95.283311072949	17	8	
739000	-1103.375758	1	94.290047076666	97.477099702820	13	7	
740000	-1100.333690	1	95.204728706230	89.934502811645	14	10	
741000	-1101.866297	1	92.415053237447	91.925194908682	17	6	
742000	-1104.463648	1	73.155955949036	77.556168276019	19	5	
743000	-1101.816688	1	99.019294228076	62.886338713643	15	8	
744000	-1102.012224	1	92.736806242823	94.920147022047	9	9	
745000	-1106.969846	1	92.807061021743	84.926564893718	13	8	
746000	-1101.485568	1	95.423167810374	85.233740266801	14	6	
747000	-1099.099123	1	94.250295566251	67.851951530977	18	9	
748000	-1101.535840	1	94.201577331146	75.002978935123	17	10	
749000	-1093.990256	1	99.920545002694	73.301194100291	25	8	
750000	-1103.198787	1	87.456858985807	78.723138234396	24	9	
751000	-1095.076079	1	73.498343424149	80.428914550751	21	11	
752000	-1100.971803	1	85.242407210301	85.100876853923	26	11	
753000	-1099.200949	1	71.327851703420	86.963260863198	25	7	
754000	-1104.269370	1	55.621221251898	91.654845957577	22	8	
755000	-1095.108882	1	95.567184410155	95.427769655093	18	10	
756000	-1101.171878	1	98.529846509645	73.293017249778	18	9	
757000	-1098.510563	1	56.776778004641	86.958275429866	13	10	
758000	-1095.150164	1	94.766883565244	94.598729489198	13	8	
759000	-1098.728656	1	58.427220902121	90.585781246050	14	11	
760000	-1106.312039	1	91.087776414692	78.887524469393	12	11	
761000	-1101.196006	1	88.766830635011	86.996496138802	20	8	
762000	-1108.047485	1	90.077982073375	97.168809844349	22	10	
763000	-1100.465878	1	93.959536677665	75.942299488726	20	13	
764000	-1095.314613	1	91.212200812057	88.289767699366	19	12	
765000	-1099.862340	1	99.013870612382	77.608778780073	18	7	
766000	-1101.457580	1	93.923588938655	70.674191265658	18	7	
767000	-1109.554964	1	72.171615358260	96.297288771414	23	6	
768000	-1106.062881	1	98.328646629400	83.614202078886	17	8	
769000	-1097.799878	1	87.768431522163	74.705482347727	18	10	
770000	-1096.126088	1	81.981667888842	93.336574834723	19	9	
771000	-1107.394898	1	97.590906152738	77.974712820434	10	10	
772000	-1107.354010	1	76.281588155511	56.574811415167	13	12	
773000	-1098.352532	1	88.288261633455	71.034539497376	13	12	
774000	-1103.789241	1	97.795275691900	38.534810795563	14	11	
775000	-1105.212592	1	80.829844378673	45.499597874943	10	15	
776000	-1097.768666	1	99.508101368480	73.041698416087	10	15	
777000	-1097.126771	1	90.941669943196	95.313270735070	13	16	
778000	-1101.499952	1	88.800701840210	98.048196938192	13	13	
779000	-1092.692326	1	93.393779841956	93.541482611646	17	13	
780000	-1094.657994	1	97.760401678017	92.185629649742	16	14	
781000	-1098.024436	1	94.360361672473	93.995237248473	20	9	
782000	-1095.288910	1	84.032064535800	91.191956365259	22	11	
783000	-1087.889917	1	86.268373520940	97.876728707511	25	8	
784000	-1100.016570	1	94.423103650272	94.700298512229	20	8	
785000	-1105.754542	1	93.620491081946	96.495891847732	18	14	
786000	-1101.472299	1	96.182105447723	95.226415155534	21	9	
787000	-1109.085549	1	97.213108533195	89.907243033366	21	5	
788000	-1107.789293	1	98.634031915650	97.335955435636	20	6	
789000	-1102.954397	1	99.793518114619	91.323469319086	20	10	
790000	-1118.032307	1	67.923570047555	92.876871797355	19	8	
791000	-1100.566791	1	92.633887602277	86.838460854228	21	9	
792000	-1103.063164	1	87.105126427500	93.991497257909	20	8	
793000	-1092.933008	1	97.430864184296	73.224999546110	16	10	
794000	-1093.110896	1	96.252762042153	68.119236869483	13	12	
795000	-1096.856540	1	97.945804518724	53.493144056899	11	13	
796000	-1098.721079	1	96.958556109954	86.037501917115	12	12	
797000	-1100.878411	1	96.788245725514	71.076045273844	22	12	
798000	-1110.039419	1	86.051683447795	99.445897115212	24	11	
799000	-1110.326485	1	99.054569594649	63.248938760598	19	10	
800000	-1109.013108	1	82.291885151670	59.297641931063	14	15	
801000	-1104.766875	1	96.493200529058	88.774873584642	16	8	
802000	-1102.350080	1	83.481454962191	78.898615160139	14	8	
803000	-1107.530082	1	94.767001617503	99.913945004850	16	8	
804000	-1107.090677	1	89.216479286853	91.228648788586	17	3	
805000	-1100.583151	1	96.417743842735	97.220112024927	14	5	
806000	-1099.612059	1	96.392768528320	94.311862540051	17	6	
807000	-1106.020951	1	91.155498828296	71.265659075145	19	6	
808000	-1096.490491	1	94.096473035827	61.894386626551	20	11	
809000	-1102.625961	1	92.296854136708	68.564530432531	18	9	
810000	-1105.299907	1	98.525905506497	86.056204148669	17	9	
811000	-1092.806335	1	95.293853021449	98.559537315097	25	11	
812000	-1099.805423	1	90.809787628029	93.022086798361	23	7	
813000	-1095.564347	1	90.297967855967	81.208760334803	26	7	
814000	-1100.022936	1	93.312740251686	93.472709368586	23	10	
815000	-1095.130065	1	92.846374568032	84.189642121705	25	10	
816000	-1097.722959	1	99.863473409025	90.277089084881	20	7	
817000	-1092.761221	1	83.127141671027	96.503750313498	19	6	
818000	-1103.617348	1	91.920516810747	78.401050088919	21	6	
819000	-1100.167408	1	90.996160395115	91.938635041475	20	7	
820000	-1095.126719	1	92.827153479901	70.650345001457	18	9	
821000	-1109.849720	1	93.182774801830	97.450772299298	12	8	
822000	-1096.320836	1	93.650080799376	89.861236126417	17	8	
823000	-1104.485858	1	31.362075718629	95.038542477865	20	6	
824000	-1102.356249	1	96.678474233486	63.528329612424	14	6	
825000	-1101.820512	1	51.071321348765	73.511830761885	18	4	
826000	-1109.009879	1	97.952535231138	93.157005677447	20	4	
827000	-1097.064839	1	85.158101044613	97.187215965109	15	10	
828000	-1098.680113	1	74.100515060945	84.339312665974	16	8	
829000	-1086.847529	1	70.043515559333	92.939601710118	22	9	
830000	-1092.250128	1	75.066263401629	99.288910061616	21	9	
831000	-1091.406530	1	90.226788932826	83.000501758223	25	6	
832000	-1104.239180	1	63.378388707358	77.722917144461	22	3	
833000	-1104.817713	1	94.460614658117	90.208298804445	20	4	
834000	-1105.210136	1	79.186607445487	87.836739475017	20	8	
835000	-1098.478634	1	92.101788926205	69.107102881999	23	8	
836000	-1106.174082	1	99.619475328548	98.550083857735	25	4	
837000	-1100.645822	1	59.237664358122	75.119871717920	25	7	
838000	-1104.133924	1	84.490592287367	85.231308746342	16	6	
839000	-1105.430089	1	96.489154350461	63.976990467083	16	7	
840000	-1107.745622	1	91.870248871192	79.355272400780	13	6	
841000	-1099.426527	1	98.767206785705	90.052598063079	14	6	
842000	-1098.544683	1	79.610536365880	86.146731818967	15	9	
843000	-1103.809479	1	77.273586866900	81.546491848652	13	10	
844000	-1105.786933	1	75.317921441601	83.838166055189	17	8	
845000	-1103.511003	1	78.993945086406	70.307233781075	10	10	
846000	-1101.574196	1	97.331022025445	79.711324721976	12	12	
847000	-1103.665706	1	99.940414715655	85.349330445011	17	8	
848000	-1108.787221	1	82.815677058496	92.485132574740	18	4	
849000	-1103.853805	1	86.219031296328	86.325307454456	15	6	
850000	-1099.900188	1	89.061805495360	98.234749668477	13	11	
851000	-1100.015706	1	95.970472710330	55.726681075280	13	15	
852000	-1100.958430	1	85.408546692543	72.108463128249	9	13	
853000	-1103.478122	1	94.528210917633	92.091120582939	14	11	
854000	-1102.456274	1	72.015635968554	85.877090041898	13	10	
855000	-1106.791241	1	90.135101927120	69.420127389309	15	5	
856000	-1101.393104	1	93.060656697508	81.952214224003	17	7	
857000	-1100.790961	1	67.958614104160	94.850863586898	17	9	
858000	-1109.052248	1	99.842673344404	87.531356344451	15	8	
859000	-1102.439574	1	94.767857501550	59.648379835377	13	9	
860000	-1103.719960	1	78.608264168777	92.747707074273	11	14	
861000	-1104.519774	1	95.853400479982	77.388788152820	14	11	
862000	-1104.050601	1	79.732438621519	97.891381621792	15	11	
863000	-1103.390304	1	96.274709207380	88.493452234622	19	10	
864000	-1106.384162	1	98.998705131841	96.517223288504	18	9	
865000	-1106.361671	1	91.278664630330	82.759109740987	19	10	
866000	-1105.005671	1	97.773247495864	69.504609734403	20	9	
867000	-1102.330377	1	98.208505663915	81.360169748475	17	6	
868000	-1103.696790	1	99.757250243962	80.828329190944	19	4	
869000	-1100.925349	1	99.507505591354	59.662979883808	19	5	
870000	-1110.144658	1	91.654333151334	88.806357328777	16	5	
871000	-1103.185038	1	96.967139926995	58.420345507938	21	8	
872000	-1097.526135	1	99.821715146681	70.359437790255	21	6	
873000	-1092.773091	1	95.840090472735	93.425286458276	20	13	
874000	-1092.601175	1	91.647905691563	95.151777969651	21	11	
875000	-1095.012705	1	94.751182085595	94.811666918920	21	11	
876000	-1101.038311	1	97.437557735769	99.531019855549	19	11	
877000	-1102.237918	1	99.176821018187	93.890755254887	19	10	
878000	-1109.688736	1	81.371060296818	69.109988495941	11	8	
879000	-1104.970672	1	66.489735922320	92.115207251481	10	9	
880000	-1101.942958	1	93.468939126796	96.936882196005	14	10	
881000	-1101.095614	1	83.591440917320	85.076398864705	14	11	
882000	-1107.049842	1	96.396746404994	89.799674008538	18	11	
883000	-1106.832720	1	94.531171912161	96.365899348705	19	8	
884000	-1097.825667	1	92.997160953853	98.991313706171	19	8	
885000	-1102.776135	1	85.896168974740	97.125602484168	23	8	
886000	-1097.431319	1	84.609441388352	94.808351002470	21	12	
887000	-1099.905227	1	76.789546812556	88.197563801416	19	10	
888000	-1098.905411	1	80.255141321342	92.828407905802	15	8	
889000	-1106.294947	1	87.360574057117	97.821376301635	18	9	
890000	-1108.744996	1	96.148104095440	88.434973991297	18	9	
891000	-1105.644656	1	80.897679580986	90.058593251602	16	10	
892000	-1108.467860	1	90.659771237142	74.360738803377	15	4	
893000	-1110.205420	1	83.851675624355	83.023143352405	17	5	
894000	-1099.400695	1	99.283629698679	95.689904073478	14	9	
895000	-1105.601688	1	99.268359316843	74.098277969736	16	11	
896000	-1108.756501	1	87.671560936045	94.012233197647	15	10	
897000	-1094.533795	1	86.434069290542	89.727001513238	18	13	
898000	-1094.433219	1	84.313696188474	99.870613921288	17	12	
899000	-1093.408944	1	92.077408325789	91.451270793240	20	12	
900000	-1096.330204	1	88.720705521468	74.084165537587	23	8	
901000	-1098.387051	1	90.768135838769	93.774337792807	18	5	
902000	-1098.583222	1	94.183127871285	60.883810671740	27	3	
903000	-1099.126318	1	85.792584044903	70.893368861683	29	5	
904000	-1102.934640	1	72.534834608995	75.096025513504	30	6	
905000	-1106.190192	1	82.792393990534	97.492524699950	30	2	
906000	-1106.421905	1	99.736513943364	91.994451630513	26	6	
907000	-1106.130653	1	98.912172554422	95.714434052732	18	11	
908000	-1103.005673	1	97.875315103777	95.639613780123	20	11	
909000	-1110.981951	1	83.098624116883	81.324700227445	21	9	
910000	-1103.332734	1	97.192030704063	72.511611212895	23	12	
911000	-1107.752264	1	83.864745640086	89.618050924684	26	16	
912000	-1104.435431	1	90.050120657750	84.136129924350	20	13	
913000	-1106.605916	1	92.859034425020	79.903955135090	21	6	
914000	-1095.553772	1	93.137172200457	96.923429090740	23	9	
915000	-1098.680278	1	74.574510592522	74.449040698316	18	6	
916000	-1092.018876	1	95.255686455134	91.014239605728	19	6	
917000	-1094.193348	1	98.582691573584	84.459245079169	25	7	
918000	-1097.696274	1	98.765355010415	99.871533721076	18	10	
919000	-1097.624895	1	97.053513685657	93.980049661157	21	10	
920000	-1099.432891	1	86.862821342107	78.978744350276	19	9	
921000	-1096.088436	1	99.431085001664	78.817146356362	18	12	
922000	-1101.319971	1	88.343333727221	84.721048251708	18	13	
923000	-1103.628187	1	93.362994347467	93.706966730988	20	8	
924000	-1106.521974	1	98.600950149928	98.928853359375	19	9	
925000	-1099.216829	1	91.100260006140	81.894154539563	18	9	
926000	-1097.930537	1	93.663628534227	78.884974357287	15	11	
927000	-1093.560896	1	85.880217171844	95.323977489503	18	13	
928000	-1093.872831	1	98.444819146642	95.662984873749	14	9	
929000	-1100.441604	1	85.924472032848	93.762915735213	18	10	
930000	-1105.234301	1	96.024890276795	99.842391494124	15	8	
931000	-1104.718810	1	94.145812899729	87.770001899401	21	9	
932000	-1101.533360	1	98.318370038019	78.835624843462	23	10	
933000	-1106.583556	1	92.798515615032	63.040447262129	21	8	
934000	-1107.314239	1	99.638900631260	76.999912204902	14	13	
935000	-1106.071284	1	92.715742822357	96.763199190282	12	12	
936000	-1114.234334	1	82.686316416334	92.253646236041	18	10	
937000	-1119.743196	1	95.066217896985	83.568177183027	13	6	
938000	-1102.250379	1	77.630909775773	60.241104340606	14	12	
939000	-1103.080454	1	95.795673496007	74.607684460565	17	10	
940000	-1097.832255	1	83.730306524162	69.503790809049	15	13	
941000	-1093.443714	1	87.778021920825	63.662757983596	18	13	
942000	-1100.823293	1	78.350356874517	87.917353683600	18	4	
943000	-1100.175115	1	97.277551291735	97.369272177781	20	6	
944000	-1090.835703	1	85.976992771999	90.215630865469	25	6	
945000	-1091.016104	1	86.020650862880	79.657043649665	28	7	
946000	-1084.108707	1	90.019933480142	96.752956735539	29	6	
947000	-1095.494165	1	92.536854280913	99.374530730519	28	9	
948000	-1094.454931	1	88.633644822070	92.455649654126	30	10	
949000	-1091.733104	1	84.664457525233	99.837402076654	27	12	
950000	-1101.439708	1	77.870599855083	90.432601823296	27	16	
951000	-1097.751156	1	89.379893418750	92.198337857421	32	13	
952000	-1092.778924	1	88.902256327702	87.453355414844	30	13	
953000	-1105.787086	1	71.389537874590	73.398038673709	28	10	
954000	-1107.005671	1	92.581101677211	87.552145989999	23	10	
955000	-1100.566000	1	91.952337281214	78.536420552635	18	14	
956000	-1094.292303	1	96.444720260482	83.836183944166	18	10	
957000	-1095.375491	1	89.725255753299	96.996792602407	16	13	
958000	-1101.127539	1	98.725220527257	84.244394785227	16	11	
959000	-1102.987111	1	85.056715371769	95.210300059899	22	13	
960000	-1107.355344	1	98.039016118424	92.463570717924	16	11	
961000	-1106.832960	1	99.853750829567	97.413063016086	19	8	
962000	-1098.847336	1	90.913117217925	76.295767490504	20	10	
963000	-1098.583805	1	98.935921514773	76.286172146364	21	10	
964000	-1103.850496	1	88.532412647349	93.932928839187	18	7	
965000	-1101.814460	1	97.282145489060	95.446190999857	15	9	
966000	-1105.856384	1	87.106672309893	91.207947673372	11	11	
967000	-1112.570547	1	97.771662433671	85.618374707838	19	6	
968000	-1096.102210	1	93.492291728523	94.970165080514	14	8	
969000	-1102.131601	1	98.352204976347	76.266388423439	10	8	
970000	-1106.811611	1	98.861038113896	87.259332495984	10	11	
971000	-1110.436998	1	78.665473463912	80.081000337403	14	12	
972000	-1093.730595	1	89.873758592552	85.413600589090	18	11	
973000	-1100.359028	1	88.218635736937	88.454201771465	19	8	
974000	-1098.759529	1	66.944169839274	82.644002011945	21	9	
975000	-1098.265773	1	91.205493009792	93.851281218925	25	9	
976000	-1098.891043	1	97.380443583387	82.449425017113	22	10	
977000	-1098.237457	1	99.407215722985	71.951205447284	24	12	
978000	-1093.856214	1	91.240855453115	87.356220296787	25	14	
979000	-1105.749551	1	87.180648346485	84.421454035244	24	7	
980000	-1107.199527	1	94.375703347711	86.549963605583	18	14	
981000	-1101.476300	1	91.323256434564	95.454089124385	17	13	
982000	-1099.402565	1	75.601258327020	76.099597045231	11	8	
983000	-1099.630933	1	98.510019077813	85.992375017174	17	6	
984000	-1095.777875	1	97.012222956785	95.197157793831	24	10	
985000	-1101.373630	1	93.806847523729	94.678915653869	19	8	
986000	-1102.197078	1	99.395600276698	95.044040092733	19	7	
987000	-1099.556652	1	76.819497616791	78.715837193583	17	4	
988000	-1092.708972	1	98.829288830252	79.751933660467	21	6	
989000	-1106.962449	1	99.812019388837	72.281236925517	18	6	
990000	-1096.147760	1	85.856103624266	85.151739991405	19	8	
991000	-1092.320285	1	96.310762449159	92.559778732252	18	12	
992000	-1098.528481	1	94.329726689559	84.588977557712	23	13	
993000	-1101.246195	1	96.326933406184	85.746504796898	25	12	
994000	-1099.562159	1	94.936979263768	91.719232603620	23	15	
995000	-1097.423636	1	98.264846813107	80.988436285662	23	18	
996000	-1100.837354	1	99.959269493018	99.598363296767	24	12	
997000	-1102.123432	1	87.198508591116	96.380510609130	18	7	
998000	-1095.395872	1	99.442585189860	74.842440391004	26	5	
999000	-1100.618535	1	95.586333014853	81.518397636293	18	6	
1000000	-1114.203280	1	91.370907282021	94.507918421857	20	9	
1001000	-1105.588908	1	91.981853268508	82.148550734639	24	6	
1002000	-1109.048194	1	97.390820172494	94.225188311999	20	10	
1003000	-1110.503343	1	98.841495378880	87.212364035731	23	11	
1004000	-1108.684930	1	86.817865246633	95.446306497095	21	8	
1005000	-1110.734883	1	90.765794462971	87.889620727792	20	9	
1006000	-1100.973683	1	88.231029407443	97.207339105963	22	11	
1007000	-1100.775767	1	85.866753693386	77.005976896161	25	9	
1008000	-1110.114195	1	79.160994268338	74.986965727703	18	6	
1009000	-1103.957427	1	82.583688487476	75.187455401429	27	7	
1010000	-1097.012962	1	91.437602044984	71.220704401049	19	10	
