# Supplementary material for: Reply to: ‘Reconstructed evolutionary patterns from crocodile-line archosaurs demonstrate the impact of failure to log-transform body size data’
Source: Commun Biol. 2022 Feb 25;5:170. doi: 10.1038/s42003-022-03072-x (PMC8881626; doi:10.1038/s42003-022-03072-x)
Supplement: Supplementary file 4 — Supplementary Data 2 [file 42003_2022_3072_MOESM4_ESM.zip › simulations/log_files/VarRates/simulated_data_logged_1.txt.Log.txt]

Options:
Model:                           Independent Contrasts
Tree File Name:                  tree_simlation_1.nex
Data File Name:                  simulated_data_logged_1.txt
Log File Name:                   simulated_data_logged_1.txt.Log.txt
Save Initial Trees:              False
Save Trees:                      True
Summary:                         False
Seed:                            1910821522
Precision:                       64 bits
Cores:                           1
Analysis Type:                   MCMC
Sample Period:                   1000
Iterations:                      1010000
Burn in:                         10000
MCMC ML Start:                   False
Schedule File:                   simulated_data_logged_1.txt.Schedule.txt
Rate Dev:                        AutoTune
No of Rates:                     2
Test for trait correlation:      True
Kappa:                           Not in use
Delta:                           Not in use
Lambda:                          Not in use
OU:                              Not in use
Min Trans Taxa No:               10
RJ Local Kappa:                  False
RJ Local Lambda:                 False
RJ Local Delta:                  False
RJ Local OU:                     False
Using VarRates:                  True
Restrictions:
    Alpha-1                      None
    Sigma-1                      None
Prior Information:
    Priors
        Alpha-1 - uniform -100.00 100.00 
        Sigma-1 - uniform 0.00 100.00 
        VRBL - sgamma 1.10 1.00 
        VRNode - sgamma 1.10 1.00 
Tree Information
     Trees:                      1
     Taxa:                       200
     Sites:                      1
Iteration	Lh	Tree No	Alpha 1	Sigma^2 1	No RJ Local Branch	No RJ Local Node	
11000	391.088160	1	5.264666823798	0.020925180396	24	15	
12000	399.494154	1	5.331182226595	0.021876626263	23	13	
13000	397.291869	1	5.322340474134	0.021824554071	23	13	
14000	395.268429	1	5.309537552063	0.022396204401	23	12	
15000	388.309240	1	5.279201299082	0.015839388807	23	11	
16000	387.062500	1	5.321862263736	0.023641312784	18	9	
17000	391.142219	1	5.329427618101	0.018874123896	13	15	
18000	402.162523	1	5.332146793792	0.018209875679	22	16	
19000	396.160060	1	5.287205873760	0.021611598210	10	12	
20000	400.852848	1	5.336972854736	0.022272170834	8	13	
21000	398.874520	1	5.282760743759	0.021070086096	13	14	
22000	398.976187	1	5.299273205492	0.021115112981	17	16	
23000	386.950942	1	5.348274146957	0.022447345731	15	11	
24000	394.712069	1	5.335967300232	0.017599620637	15	12	
25000	394.902972	1	5.325935593060	0.020369535897	17	9	
26000	397.999689	1	5.307475166939	0.016240728707	17	11	
27000	394.474590	1	5.337754288943	0.024566540364	17	11	
28000	393.919406	1	5.255515060291	0.021731064328	14	10	
29000	383.467543	1	5.335619403241	0.030259965903	13	14	
30000	378.974346	1	5.321261442979	0.024357035918	12	12	
31000	378.817970	1	5.309458543584	0.029555984406	12	11	
32000	388.077929	1	5.336825146780	0.023540776770	12	15	
33000	386.163393	1	5.274379272908	0.023933228201	13	14	
34000	397.857381	1	5.312591871956	0.018948035136	16	14	
35000	386.157924	1	5.262671016475	0.022808678264	22	13	
36000	395.989957	1	5.315467803574	0.017016608426	20	13	
37000	394.128043	1	5.304652508171	0.016129814418	17	12	
38000	399.041244	1	5.245979849751	0.016540293627	15	14	
39000	399.937968	1	5.279112340484	0.017523125714	17	11	
40000	400.185467	1	5.241062780749	0.013815093486	19	12	
41000	402.037671	1	5.282702190711	0.018878325630	20	11	
42000	402.684252	1	5.270761109351	0.014190937923	17	12	
43000	404.354510	1	5.262702420240	0.013111362008	17	15	
44000	389.670781	1	5.321648197051	0.019154464143	18	14	
45000	400.118089	1	5.306513767042	0.016189786009	15	12	
46000	396.889745	1	5.303509234395	0.019942178100	14	15	
47000	392.978661	1	5.343512937795	0.019274460981	20	17	
48000	397.895479	1	5.297472549533	0.013692730848	20	15	
49000	392.982050	1	5.332592531903	0.015987987530	21	13	
50000	398.198978	1	5.355098853904	0.016410591521	25	13	
51000	399.227672	1	5.309314681192	0.015384279406	24	16	
52000	396.630556	1	5.349973480650	0.014381151589	23	17	
53000	394.533330	1	5.331954749429	0.022876678880	24	10	
54000	387.397838	1	5.286829068382	0.018927973216	23	11	
55000	389.517634	1	5.274047407100	0.023890464308	21	12	
56000	390.401044	1	5.355059612043	0.015968063330	17	14	
57000	391.487153	1	5.188966892562	0.017962889623	14	15	
58000	394.187820	1	5.326026711979	0.023370281181	17	10	
59000	392.005020	1	5.228214524849	0.020666441789	20	9	
60000	385.367022	1	5.266740944137	0.020943317231	22	6	
61000	396.679472	1	5.314325906883	0.019938697804	22	10	
62000	396.498463	1	5.256028810130	0.017033093602	21	10	
63000	397.203432	1	5.298132259790	0.015415232283	23	11	
64000	399.925093	1	5.252881430522	0.014632879417	30	9	
65000	391.884095	1	5.220918907783	0.017958199515	25	9	
66000	392.170629	1	5.260532926402	0.020415692099	20	12	
67000	397.495516	1	5.319559760700	0.017944516587	16	11	
68000	405.526778	1	5.325732449102	0.013720397192	19	16	
69000	401.784941	1	5.320353888838	0.012792832054	21	19	
70000	393.392853	1	5.338811447424	0.014388991485	18	19	
71000	400.323649	1	5.323496258754	0.014682511842	19	18	
72000	395.531034	1	5.287969036949	0.015268493448	18	17	
73000	387.210537	1	5.333794727449	0.017368321953	20	16	
74000	385.720822	1	5.354349225012	0.019845753770	19	12	
75000	390.935541	1	5.288670628484	0.017902013234	21	12	
76000	394.975761	1	5.346249044881	0.015554901682	21	13	
77000	410.766946	1	5.291338239712	0.014520020716	19	17	
78000	407.199830	1	5.294420123012	0.014240657611	23	12	
79000	401.197803	1	5.339706597370	0.014645733697	17	16	
80000	403.961643	1	5.312542875244	0.017832723600	18	13	
81000	403.222803	1	5.307141580169	0.012710438194	13	15	
82000	398.659167	1	5.326046091667	0.018032901388	13	12	
83000	401.540834	1	5.300531136247	0.019748538933	14	9	
84000	399.178065	1	5.308472720554	0.017325780710	18	8	
85000	390.724370	1	5.310699939057	0.017333607387	18	11	
86000	391.665094	1	5.351277245429	0.018145334290	20	15	
87000	399.043714	1	5.313582903286	0.018784867407	16	10	
88000	401.513076	1	5.322555324008	0.018097584937	23	11	
89000	395.159014	1	5.395313513309	0.019430080534	21	14	
90000	411.805780	1	5.309546374030	0.010365906006	21	18	
91000	401.973758	1	5.229320626601	0.014919448775	18	16	
92000	395.116379	1	5.331466694883	0.016631719560	16	13	
93000	392.413896	1	5.270992767164	0.016747965955	23	15	
94000	398.097746	1	5.309168013630	0.014835680181	22	20	
95000	403.925961	1	5.266578826077	0.014104576244	18	19	
96000	407.682508	1	5.294797106553	0.013320327927	15	18	
97000	402.140040	1	5.300517165790	0.012552955697	17	14	
98000	404.197976	1	5.320754392215	0.014608908564	16	13	
99000	402.969030	1	5.321127380104	0.014185744947	15	16	
100000	403.952676	1	5.361411797280	0.011204801667	18	17	
101000	405.809803	1	5.291850007185	0.013274276349	19	17	
102000	393.851644	1	5.274786444217	0.015951513245	19	14	
103000	406.548301	1	5.285701811362	0.015752602885	24	16	
104000	407.364684	1	5.290185319003	0.016897808429	25	13	
105000	401.911317	1	5.299591340107	0.014311245432	20	11	
106000	401.057123	1	5.315578828026	0.017680083870	16	13	
107000	401.127753	1	5.321129346485	0.015263815285	14	15	
108000	395.798516	1	5.255441780936	0.013195042541	19	12	
109000	399.491205	1	5.276831495430	0.013698884394	16	14	
110000	391.103481	1	5.337039845222	0.012652506765	16	14	
111000	397.908905	1	5.291547539263	0.012450966956	18	15	
112000	406.855507	1	5.269026270651	0.011288338571	21	17	
113000	399.433704	1	5.292344406967	0.012916346842	25	13	
114000	400.787121	1	5.291947880464	0.013554406140	20	10	
115000	394.163930	1	5.445372511644	0.014745599623	20	14	
116000	408.128528	1	5.331064669115	0.010327031912	24	14	
117000	404.657349	1	5.307202280358	0.013365228254	22	12	
118000	400.815263	1	5.294198283180	0.015795194584	16	13	
119000	402.075644	1	5.264257602168	0.017278756659	15	16	
120000	396.165156	1	5.299428798179	0.017060760617	20	14	
121000	395.365453	1	5.272773205010	0.013721501639	18	14	
122000	399.071638	1	5.298949036014	0.011836863374	16	15	
123000	401.069482	1	5.307663265815	0.013947460565	15	13	
124000	395.917492	1	5.341018739249	0.014416909995	15	14	
125000	396.302218	1	5.246050272139	0.016683518480	13	13	
126000	398.559004	1	5.272584986987	0.015848098315	13	13	
127000	397.752464	1	5.300978649447	0.018611043318	12	15	
128000	400.453561	1	5.299161576999	0.014116362945	24	14	
129000	395.528996	1	5.301316186398	0.015272400049	19	15	
130000	396.354747	1	5.302391464311	0.015235087464	17	11	
131000	401.795980	1	5.287388752512	0.015503460943	20	11	
132000	404.329714	1	5.338361215031	0.012444530143	25	12	
133000	406.325188	1	5.320417258850	0.013280780270	24	12	
134000	400.068753	1	5.315713112380	0.015441074674	20	13	
135000	392.329660	1	5.310834880529	0.014701484055	19	11	
136000	391.263995	1	5.321519329922	0.016142524748	15	10	
137000	402.149784	1	5.293791476106	0.014708754620	13	15	
138000	401.377102	1	5.307984159361	0.014904606017	17	13	
139000	403.187560	1	5.326930943330	0.014748817684	18	14	
140000	401.352296	1	5.297952646809	0.016524759473	23	11	
141000	391.080257	1	5.257666358901	0.013409313539	18	15	
142000	397.753165	1	5.272528181078	0.014697121774	17	14	
143000	396.618601	1	5.300064639987	0.011373071117	18	14	
144000	390.926415	1	5.284614075472	0.016365294452	20	9	
145000	392.382727	1	5.326729796880	0.016348112688	19	8	
146000	407.227184	1	5.324202247558	0.015856544960	20	11	
147000	404.849085	1	5.322229282784	0.015665923214	26	12	
148000	397.929247	1	5.308946339090	0.017265433957	27	13	
149000	392.870681	1	5.262625372859	0.017052977146	28	12	
150000	398.849745	1	5.304831513741	0.015412984853	29	12	
151000	398.137864	1	5.289898743710	0.014790129894	22	11	
152000	394.874139	1	5.298585652013	0.016655388512	24	9	
153000	395.949735	1	5.325566741454	0.011954957977	25	13	
154000	392.371571	1	5.328165403447	0.012790823415	19	12	
155000	399.022401	1	5.314623742029	0.013215753243	15	15	
156000	400.393447	1	5.302980308868	0.014871833617	13	15	
157000	392.853974	1	5.318263351456	0.012799487663	12	15	
158000	392.816714	1	5.297500361009	0.019359557715	15	17	
159000	395.147014	1	5.335281602026	0.012821425576	15	16	
160000	387.476493	1	5.267439252731	0.016088131305	11	14	
161000	390.857665	1	5.281720885158	0.020349696650	9	15	
162000	392.268399	1	5.257842421104	0.015049899042	13	12	
163000	396.718836	1	5.313179453205	0.013133548197	15	12	
164000	391.394296	1	5.316086640596	0.018288088771	20	12	
165000	393.085883	1	5.260250243962	0.014870684591	16	13	
166000	397.865007	1	5.283794080999	0.014629370024	16	12	
167000	402.868031	1	5.263759649200	0.011990436801	20	13	
168000	403.169516	1	5.341163915051	0.013169195142	25	12	
169000	394.984425	1	5.317397731817	0.013937026655	18	11	
170000	406.952234	1	5.334313708747	0.014590785763	18	12	
171000	401.499067	1	5.315117787574	0.014272774773	17	12	
172000	393.934855	1	5.272628379123	0.015358151945	18	13	
173000	398.560831	1	5.298341443839	0.015381616262	13	12	
174000	399.514410	1	5.322511834781	0.015955167572	18	15	
175000	405.255789	1	5.321450448625	0.018759735730	16	16	
176000	395.785494	1	5.314534636181	0.017042484320	11	15	
177000	393.302143	1	5.289130290671	0.013743379532	13	13	
178000	399.715388	1	5.331197192773	0.016188591665	14	11	
179000	399.805299	1	5.312920765977	0.016518848219	13	11	
180000	391.226987	1	5.394529726469	0.022965465975	13	11	
181000	391.416128	1	5.304356536447	0.014244646445	15	17	
182000	391.758075	1	5.290598603970	0.018345346185	9	13	
183000	388.558659	1	5.278305053811	0.020328408381	12	14	
184000	399.167860	1	5.285833745674	0.017851515506	12	13	
185000	403.521469	1	5.278065984252	0.015559204210	16	10	
186000	400.891294	1	5.290416930413	0.014864783433	13	12	
187000	405.750915	1	5.305123813312	0.015506380803	18	15	
188000	404.481769	1	5.338066375428	0.012072112269	21	12	
189000	406.680077	1	5.297692626147	0.018681914980	19	13	
190000	408.820121	1	5.290059739007	0.016416149163	17	13	
191000	407.880438	1	5.295948815857	0.012967025822	19	13	
192000	395.331755	1	5.276328628117	0.014688929951	25	13	
193000	403.032497	1	5.306132166310	0.012765511863	23	12	
194000	398.444873	1	5.294952422684	0.011032162994	21	12	
195000	402.714718	1	5.336196506438	0.011379756238	25	10	
196000	397.318381	1	5.391383323900	0.010960866342	22	12	
197000	387.929557	1	5.372783925151	0.011666002593	26	9	
198000	393.560631	1	5.285210300884	0.012208834626	24	9	
199000	386.448268	1	5.385475198476	0.010678197627	18	8	
200000	390.161263	1	5.330130291880	0.015114455526	18	8	
201000	393.309554	1	5.360160414029	0.017810924762	18	13	
202000	392.259110	1	5.197750227138	0.019431615332	18	11	
203000	396.324207	1	5.304508878377	0.011819591362	26	13	
204000	388.347490	1	5.369300924470	0.016386162538	21	12	
205000	382.035698	1	5.212120796171	0.016383135751	23	15	
206000	398.966522	1	5.311656030037	0.014520140107	17	17	
207000	399.832931	1	5.332582065370	0.012654177533	22	12	
208000	397.746158	1	5.342819852748	0.013151400822	24	16	
209000	397.268594	1	5.337582860396	0.013949606700	16	12	
210000	393.010222	1	5.307751482460	0.015816676373	14	10	
211000	390.698688	1	5.372144926268	0.017982780617	16	10	
212000	390.600686	1	5.158864781870	0.013680364611	15	12	
213000	395.640900	1	5.345087857003	0.014401854845	20	10	
214000	395.309179	1	5.213426275000	0.012524413940	17	11	
215000	392.527163	1	5.279959726583	0.014587361556	21	12	
216000	389.821421	1	5.449356519451	0.010695253636	18	15	
217000	400.740967	1	5.334861886908	0.013237592484	23	15	
218000	391.354604	1	5.292879149838	0.014742397231	17	11	
219000	384.902587	1	5.266162658042	0.015221793502	16	11	
220000	383.037458	1	5.211251320627	0.015646663933	17	12	
221000	388.721648	1	5.269385405366	0.015112388525	13	11	
222000	388.908291	1	5.384175503301	0.015032483291	18	12	
223000	395.586992	1	5.356932531528	0.010195890006	18	16	
224000	391.550417	1	5.466085200120	0.010116531091	18	14	
225000	403.578538	1	5.267759998458	0.010496734179	22	14	
226000	392.083115	1	5.269689375653	0.010845846557	23	10	
227000	401.781405	1	5.258239055010	0.008522212150	24	15	
228000	394.267775	1	5.327706729394	0.010535841676	24	13	
229000	387.768738	1	5.371809863050	0.014289657923	16	14	
230000	392.100350	1	5.334523443013	0.017652506029	17	15	
231000	389.820920	1	5.324779964878	0.015903489068	15	11	
232000	389.815473	1	5.307461473791	0.011766239372	18	17	
233000	393.725444	1	5.347456186340	0.014165491420	21	18	
234000	393.901363	1	5.323864205269	0.011643598732	16	22	
235000	389.895410	1	5.359511883315	0.011674469915	14	20	
236000	392.441742	1	5.250375951088	0.011657829662	9	18	
237000	382.251824	1	5.211111915236	0.015475964959	16	16	
238000	386.996576	1	5.354594385940	0.013142244595	14	19	
239000	390.717877	1	5.324397657524	0.016122512035	13	21	
240000	394.994244	1	5.341514839304	0.014574570427	14	19	
241000	397.588054	1	5.331270797589	0.010483326896	13	21	
242000	397.483661	1	5.304378924729	0.011134272616	15	21	
243000	390.049666	1	5.247974376255	0.013195290670	17	14	
244000	390.720090	1	5.216615914841	0.012291575984	15	16	
245000	401.173156	1	5.315458501379	0.011479428921	15	19	
246000	398.962037	1	5.287996501965	0.008698381909	14	19	
247000	401.908849	1	5.165448356324	0.008220081209	16	20	
248000	400.450563	1	5.389225977614	0.009446903084	11	21	
249000	398.818873	1	5.192145461599	0.008035398337	13	17	
250000	391.932212	1	5.296710590927	0.008051020175	13	17	
251000	395.387494	1	5.371345677528	0.012268961793	10	15	
252000	403.090110	1	5.343580294683	0.010653175814	13	16	
253000	398.633237	1	5.330213074502	0.008637750568	12	15	
254000	398.134349	1	5.338268897213	0.009373789434	9	16	
255000	393.146729	1	5.345356498703	0.010831570884	12	14	
256000	395.889250	1	5.336457595180	0.012784790737	12	13	
257000	394.412696	1	5.309321812709	0.010966676551	14	15	
258000	396.424370	1	5.311462982342	0.009448963075	20	14	
259000	390.713994	1	5.301968986554	0.008772135205	23	12	
260000	394.099215	1	5.219973985557	0.008358174270	24	13	
261000	392.897343	1	5.277675431956	0.007219012928	21	15	
262000	394.539308	1	5.341409202959	0.008081374701	19	18	
263000	395.046941	1	5.326823227368	0.007794700954	19	15	
264000	399.224361	1	5.265200951830	0.007037621456	23	12	
265000	386.832793	1	5.244095822055	0.010668612334	14	11	
266000	388.707640	1	5.208729962099	0.009737157517	12	12	
267000	394.616664	1	5.339460274251	0.008374323471	18	13	
268000	391.828376	1	5.289755386720	0.009583573329	15	10	
269000	394.046452	1	5.340311379532	0.009809593016	14	10	
270000	395.849499	1	5.356278622321	0.008795773620	17	11	
271000	386.914250	1	5.281859584363	0.010819002185	18	9	
272000	394.520574	1	5.362310877440	0.008985441753	20	10	
273000	398.732116	1	5.317814419181	0.011055785610	18	9	
274000	400.807364	1	5.290177909760	0.007965662491	19	11	
275000	393.755256	1	5.310227529321	0.008945475238	15	12	
276000	398.283773	1	5.271785222538	0.007087510727	13	12	
277000	392.026262	1	5.336406035463	0.010164414553	17	13	
278000	397.381162	1	5.270923829565	0.008420376980	14	15	
279000	386.030926	1	5.304749234538	0.011150583253	14	16	
280000	396.289525	1	5.352381928989	0.010690695032	13	18	
281000	397.573718	1	5.313288108821	0.010145787413	13	18	
282000	398.028860	1	5.243910112383	0.010593067234	12	16	
283000	394.635768	1	5.344344770115	0.010210590454	14	15	
284000	396.185347	1	5.322099012872	0.009786328651	19	12	
285000	389.985964	1	5.339593784856	0.010064467819	21	14	
286000	395.930545	1	5.261895862908	0.008935527409	19	12	
287000	394.678012	1	5.341024451276	0.011071760711	15	12	
288000	401.645035	1	5.370408602760	0.008671056330	22	15	
289000	400.306880	1	5.347462106311	0.008772054556	19	10	
290000	401.092525	1	5.344530944346	0.012579972050	18	12	
291000	404.627338	1	5.350454543037	0.008720418853	17	15	
292000	401.217899	1	5.302269538318	0.009047862846	17	17	
293000	399.379039	1	5.345797834967	0.010033395926	18	13	
294000	402.431010	1	5.334263915451	0.012998721093	17	11	
295000	398.305051	1	5.270492254214	0.012217957395	20	10	
296000	392.573938	1	5.269711537861	0.008015322669	19	12	
297000	387.545190	1	5.331878068820	0.008018206138	22	16	
298000	383.411304	1	5.378018272277	0.007771360221	15	18	
299000	381.559020	1	5.352479989356	0.007425438751	14	16	
300000	387.492654	1	5.350034787311	0.007288251761	14	12	
301000	391.846234	1	5.327529648678	0.008517776698	13	9	
302000	387.464041	1	5.339905347543	0.008143893115	14	13	
303000	381.459697	1	5.353541826663	0.010190622105	14	14	
304000	394.483575	1	5.343339249579	0.007754391888	18	14	
305000	393.001900	1	5.379069667466	0.008385528064	20	13	
306000	383.936523	1	5.332663634086	0.007726301740	22	14	
307000	385.735683	1	5.328812245449	0.007282540716	21	13	
308000	387.715132	1	5.243038301711	0.009168325838	19	13	
309000	376.057840	1	5.379527480273	0.008595872165	19	11	
310000	380.082902	1	5.280983830476	0.011536416836	14	9	
311000	378.013042	1	5.375460467080	0.007700893572	11	10	
312000	387.260019	1	5.349556941694	0.008602012943	8	12	
313000	385.216622	1	5.280876417200	0.009221280622	11	8	
314000	381.795011	1	5.375495604873	0.007244652546	13	10	
315000	389.982346	1	5.267076574963	0.006905397341	19	10	
316000	390.587751	1	5.294323783666	0.006900810054	18	8	
317000	392.020158	1	5.268683224300	0.006737549604	18	13	
318000	396.841781	1	5.304584991736	0.008319343907	16	13	
319000	390.812339	1	5.269992737247	0.005707406020	15	11	
320000	386.776525	1	5.400582786699	0.007125623272	15	8	
321000	391.103511	1	5.267181753812	0.006556516692	17	10	
322000	392.291436	1	5.273363391266	0.006656064330	19	11	
323000	404.680538	1	5.354997686619	0.004453216982	18	14	
324000	401.417569	1	5.261379055482	0.004415030716	23	14	
325000	390.483255	1	5.366255096698	0.006123664740	22	12	
326000	394.000428	1	5.292763672276	0.006212554747	22	9	
327000	395.025346	1	5.285785429168	0.005657725956	25	11	
328000	385.440085	1	5.262623086330	0.006866781246	22	15	
329000	391.879512	1	5.287872995096	0.006363353501	20	12	
330000	400.676939	1	5.308328135862	0.006798667960	19	14	
331000	390.973620	1	5.299912673279	0.006725772073	16	13	
332000	390.233495	1	5.350290344888	0.005790711294	19	10	
333000	396.027534	1	5.347224001369	0.006997955282	15	10	
334000	396.536966	1	5.362749795029	0.005881379844	15	12	
335000	394.502677	1	5.311650958236	0.007143061689	13	10	
336000	391.038198	1	5.316853871912	0.007128105531	16	12	
337000	400.242336	1	5.301643015189	0.005192697456	15	18	
338000	402.522411	1	5.310784368961	0.005598025071	16	16	
339000	391.410374	1	5.305097269893	0.006143920711	12	9	
340000	391.909288	1	5.289134311926	0.005954406249	14	10	
341000	397.127204	1	5.318634558321	0.006948489442	18	12	
342000	388.776484	1	5.407180947951	0.006487239970	20	11	
343000	392.190206	1	5.325751719645	0.005302245033	19	11	
344000	394.750653	1	5.347196554051	0.006424940134	21	11	
345000	398.914578	1	5.288249286302	0.004569738552	24	13	
346000	400.974911	1	5.311291863175	0.006068139671	19	11	
347000	389.528025	1	5.334187498578	0.004106253500	20	10	
348000	390.228829	1	5.302111400010	0.004967535669	19	10	
349000	391.290582	1	5.368976048883	0.004334615935	16	11	
350000	392.575707	1	5.368957200954	0.004476706852	18	8	
351000	399.988800	1	5.317888123334	0.003657170770	20	13	
352000	390.625103	1	5.326245649446	0.004339590313	25	14	
353000	390.585209	1	5.346798737219	0.004578131667	25	13	
354000	397.254314	1	5.321326475292	0.004771454899	25	15	
355000	388.371314	1	5.334628477347	0.006606022843	23	11	
356000	382.263684	1	5.322517622630	0.004171929544	23	11	
357000	387.064079	1	5.286803869121	0.007351670991	19	8	
358000	387.361723	1	5.335236557110	0.005624089170	13	11	
359000	392.256735	1	5.335926790218	0.006001915200	18	11	
360000	396.031884	1	5.330617427719	0.005399298238	19	11	
361000	393.034727	1	5.280895494358	0.006847083311	16	13	
362000	395.669702	1	5.310190416171	0.004871613538	18	14	
363000	387.788714	1	5.243881474019	0.005618543001	16	13	
364000	399.539345	1	5.286187039333	0.005372351645	20	16	
365000	389.759725	1	5.367036291301	0.006822857304	18	11	
366000	391.698265	1	5.336111122170	0.006420950593	17	13	
367000	394.258614	1	5.314711654231	0.005343841590	21	14	
368000	391.097643	1	5.280764810537	0.006272373639	20	13	
369000	395.738455	1	5.373370077611	0.004941936970	19	11	
370000	404.744467	1	5.345176896238	0.004589289235	20	15	
371000	397.392060	1	5.300054934063	0.004037968147	21	14	
372000	405.741844	1	5.320260345207	0.005279470536	20	13	
373000	405.742874	1	5.257767312389	0.004695465430	16	14	
374000	411.345121	1	5.327821570602	0.003174845978	19	24	
375000	407.781699	1	5.267417543519	0.004281434809	21	16	
376000	409.501186	1	5.300833193865	0.003815267233	24	14	
377000	406.865760	1	5.282354593945	0.003727690630	25	19	
378000	412.159737	1	5.307013579621	0.003333484004	26	19	
379000	409.120012	1	5.301961185405	0.004315446506	19	16	
380000	399.887046	1	5.264723248594	0.004222706807	22	12	
381000	397.397068	1	5.300148076113	0.003515609857	22	15	
382000	398.179173	1	5.305049285263	0.004066538612	22	18	
383000	397.069701	1	5.356305293387	0.003985004793	19	14	
384000	401.642263	1	5.338263184001	0.003173617110	15	15	
385000	405.771891	1	5.313360077369	0.002567210952	20	19	
386000	400.736537	1	5.326327623696	0.003199298814	18	18	
387000	397.528517	1	5.276957438639	0.003031601123	22	16	
388000	404.051904	1	5.301180955442	0.003190181014	19	20	
389000	409.632471	1	5.276564827484	0.002465479396	19	19	
390000	400.180275	1	5.316459853780	0.003573463316	14	17	
391000	399.548450	1	5.329275837256	0.003650754986	13	16	
392000	403.376634	1	5.324070397608	0.002594117863	11	17	
393000	402.880519	1	5.297973120230	0.002476408975	16	16	
394000	400.404124	1	5.325216204996	0.004022214608	18	11	
395000	397.086324	1	5.302353863197	0.003458303186	18	10	
396000	401.550300	1	5.329833643646	0.003173786751	22	14	
397000	393.694400	1	5.336488028073	0.003971950136	22	13	
398000	397.314014	1	5.319820852119	0.003164055154	24	12	
399000	413.844306	1	5.327780372875	0.002115222830	21	15	
400000	401.445160	1	5.305715402023	0.002552553421	16	18	
401000	409.045333	1	5.299151878052	0.002553382383	19	15	
402000	404.900867	1	5.246336147159	0.003159022397	20	17	
403000	411.083564	1	5.309871410067	0.002413887935	18	15	
404000	405.878920	1	5.325451916631	0.002417789130	19	16	
405000	405.109417	1	5.321209837607	0.002043858411	18	12	
406000	409.581951	1	5.302006176047	0.002320262938	18	13	
407000	406.918929	1	5.296457810384	0.002345958761	25	11	
408000	405.755455	1	5.261971329449	0.002078711574	29	16	
409000	391.399439	1	5.310050941388	0.002752766608	19	14	
410000	400.902328	1	5.314348726249	0.002249268489	18	15	
411000	389.562827	1	5.276342089165	0.003150320817	21	18	
412000	396.208722	1	5.291980116572	0.002846711684	22	17	
413000	411.480929	1	5.319090614055	0.001911572122	23	19	
414000	402.369163	1	5.360930697662	0.002176256045	26	17	
415000	402.681491	1	5.310723539837	0.002140277496	24	15	
416000	401.021463	1	5.331188512188	0.002695053374	27	16	
417000	403.850677	1	5.347800754582	0.002603138635	24	21	
418000	403.109889	1	5.319982305522	0.002148846335	22	18	
419000	402.743261	1	5.312366291337	0.002768240037	21	19	
420000	404.750916	1	5.307455466176	0.002257416303	23	16	
421000	397.037332	1	5.293890441123	0.002443658332	25	18	
422000	398.146589	1	5.344051263777	0.002815975470	26	13	
423000	406.422604	1	5.293751720587	0.002738732039	31	13	
424000	405.401934	1	5.310915744567	0.002263969282	28	18	
425000	410.789476	1	5.282586811842	0.002232008889	29	20	
426000	413.895565	1	5.303512777887	0.003182799427	22	22	
427000	420.095176	1	5.322668044714	0.001897157816	22	25	
428000	409.911216	1	5.299190464255	0.002303066425	24	22	
429000	402.393287	1	5.327857789152	0.002946021374	23	21	
430000	408.917902	1	5.322211230480	0.002677498123	23	20	
431000	398.540736	1	5.287436096581	0.003472059945	18	16	
432000	405.615454	1	5.330880248451	0.002996468374	17	12	
433000	402.719956	1	5.320869693427	0.003281464957	20	13	
434000	408.594734	1	5.288603078628	0.003425182173	23	16	
435000	413.776848	1	5.311021411036	0.002943500743	31	19	
436000	404.717436	1	5.303921350371	0.003404975007	21	15	
437000	401.673101	1	5.334802505295	0.002870119411	22	13	
438000	409.476387	1	5.308926268321	0.002593805876	19	13	
439000	406.651205	1	5.312888665031	0.003312388799	15	14	
440000	412.431112	1	5.323405896001	0.002697469913	27	12	
441000	409.937808	1	5.350444254993	0.002539833446	33	16	
442000	409.482887	1	5.313622880219	0.002985949868	29	16	
443000	409.291548	1	5.355289208023	0.002982417306	28	17	
444000	409.878628	1	5.322563070878	0.002682453757	26	15	
445000	410.840046	1	5.317533775615	0.002400877361	29	13	
446000	405.337071	1	5.328271546042	0.003019920072	27	11	
447000	404.048529	1	5.290868094776	0.002551058500	28	15	
448000	402.960295	1	5.319529816677	0.002837387588	23	16	
449000	406.298972	1	5.321783190923	0.002690811018	20	15	
450000	404.614074	1	5.282926653311	0.003117634945	22	15	
451000	397.458267	1	5.274630209133	0.002982423770	17	18	
452000	404.400744	1	5.313300352707	0.003311217163	22	16	
453000	396.168548	1	5.342455075583	0.003164019346	22	11	
454000	405.286980	1	5.313246230013	0.003078474780	18	11	
455000	409.615584	1	5.340758846374	0.002820842128	24	12	
456000	398.972241	1	5.335878942423	0.003405794480	18	11	
457000	401.351109	1	5.304680572526	0.002525678292	24	14	
458000	394.315316	1	5.319241671959	0.002637464275	16	16	
459000	406.338143	1	5.332339039247	0.001786558426	19	22	
460000	407.269288	1	5.314830392339	0.002397862482	14	20	
461000	411.278515	1	5.330784145460	0.002072030464	19	18	
462000	399.039236	1	5.319690434458	0.003060705863	20	17	
463000	405.393134	1	5.301780300800	0.002372908992	14	16	
464000	402.241582	1	5.326914107950	0.002506438689	15	20	
465000	397.619430	1	5.301464417164	0.002495020962	17	21	
466000	403.397620	1	5.321673632961	0.002458488919	12	24	
467000	407.228815	1	5.327431436663	0.003012374829	14	19	
468000	403.013301	1	5.296764613572	0.003492762305	19	14	
469000	401.749031	1	5.310216517496	0.002593665856	19	15	
470000	387.668641	1	5.304151417612	0.003219095213	18	12	
471000	395.838942	1	5.344996319045	0.002683114252	24	13	
472000	405.531463	1	5.307732896202	0.002348191262	26	17	
473000	401.598541	1	5.311267391598	0.002317358981	24	16	
474000	402.151085	1	5.329015964105	0.002318128353	21	17	
475000	389.748137	1	5.341428906406	0.002285395113	23	14	
476000	396.367630	1	5.322618972281	0.002207774580	22	15	
477000	398.629287	1	5.316955243070	0.002264312567	17	16	
478000	398.876420	1	5.320600427562	0.002680491212	16	15	
479000	404.845973	1	5.314470192496	0.002784107197	14	20	
480000	398.829685	1	5.287605127167	0.002392406021	14	19	
481000	402.726297	1	5.284597965491	0.002558411947	17	14	
482000	394.653078	1	5.327761488670	0.002928361030	18	14	
483000	391.163781	1	5.287003643618	0.003346231973	18	15	
484000	390.744476	1	5.325005550201	0.002774149646	20	15	
485000	392.267539	1	5.331553652611	0.003094491718	16	15	
486000	396.200595	1	5.322812597401	0.003258899845	12	15	
487000	400.618875	1	5.306360205624	0.003190352618	17	16	
488000	399.001461	1	5.324948226937	0.003224103980	16	18	
489000	386.384293	1	5.319337817423	0.004220790521	15	17	
490000	394.139822	1	5.331634815799	0.004473429822	16	18	
491000	389.868373	1	5.322905284633	0.003524488310	15	19	
492000	396.052472	1	5.331627578947	0.003677020145	17	19	
493000	393.911663	1	5.369829532087	0.004696670210	13	16	
494000	387.686285	1	5.301281505277	0.004230973898	13	13	
495000	386.198344	1	5.326526084441	0.005505434603	11	13	
496000	391.787177	1	5.294465274173	0.004215389492	19	14	
497000	390.764331	1	5.297489798304	0.004761284277	17	11	
498000	396.251427	1	5.351103859744	0.003310024648	15	16	
499000	390.277611	1	5.305774793357	0.003003150677	14	16	
500000	391.456332	1	5.338932170173	0.003412640826	16	16	
501000	395.418139	1	5.331958622428	0.002773515694	18	14	
502000	393.978395	1	5.324240300361	0.003149197457	16	17	
503000	397.312393	1	5.327556359140	0.003392070757	14	18	
504000	388.698177	1	5.312607174080	0.004832874129	17	14	
505000	388.957574	1	5.385653507136	0.004669402425	16	12	
506000	388.233612	1	5.341885901717	0.003851207603	17	12	
507000	395.578176	1	5.292885129089	0.003403765428	14	16	
508000	390.175313	1	5.308399817543	0.002920706172	19	20	
509000	393.559163	1	5.286655531807	0.002989053092	13	16	
510000	390.579266	1	5.276836117627	0.003284294070	17	15	
511000	393.575881	1	5.334013716039	0.003274250906	12	20	
512000	394.333006	1	5.289571069794	0.002615671461	13	17	
513000	393.413912	1	5.306599998902	0.003087117795	8	12	
514000	398.171444	1	5.328768475706	0.003219388200	9	10	
515000	387.237201	1	5.339805496632	0.004409347813	12	9	
516000	390.032579	1	5.263908392142	0.003475668243	16	12	
517000	390.155557	1	5.266695139872	0.003522349907	18	12	
518000	400.483483	1	5.333190808825	0.003465165240	17	11	
519000	393.966628	1	5.315287805646	0.003456550161	13	14	
520000	395.134039	1	5.287208967939	0.003596691268	14	13	
521000	392.293386	1	5.321042714390	0.003006458217	18	12	
522000	389.804468	1	5.308591539210	0.004120579267	16	15	
523000	396.774578	1	5.340552075361	0.002260609255	24	15	
524000	404.869341	1	5.341339766331	0.001892872662	26	17	
525000	400.966938	1	5.312969610073	0.002521074666	19	14	
526000	402.070850	1	5.302285749399	0.002752567544	19	12	
527000	396.400893	1	5.322081178526	0.003046292392	23	10	
528000	400.316527	1	5.288173781088	0.003000934237	20	13	
529000	391.752029	1	5.274535476450	0.003355377265	21	12	
530000	400.213932	1	5.293713712896	0.003081441828	22	14	
531000	391.770610	1	5.319717695442	0.003549102803	15	20	
532000	396.339669	1	5.283049342987	0.002968754198	15	15	
533000	393.421859	1	5.298517436478	0.002449901980	12	13	
534000	396.454342	1	5.313723373524	0.002257922558	10	13	
535000	395.124559	1	5.336986410523	0.002228924156	12	15	
536000	389.031116	1	5.320121026029	0.002588247745	14	13	
537000	388.633428	1	5.292179971033	0.001653316664	11	13	
538000	385.838861	1	5.328498309809	0.001257344302	16	12	
539000	386.688268	1	5.283304359567	0.001917261423	18	11	
540000	400.012796	1	5.328792738700	0.001148174110	16	13	
541000	394.291128	1	5.307750381806	0.001459067679	16	13	
542000	388.538815	1	5.323366640587	0.001379946361	15	11	
543000	395.757159	1	5.339316691987	0.001195335875	12	8	
544000	398.115432	1	5.294711874004	0.001671846595	14	9	
545000	391.583665	1	5.306278055922	0.001575972256	17	8	
546000	390.277654	1	5.269670289744	0.001304563519	18	9	
547000	391.497634	1	5.333607462534	0.001235483187	13	12	
548000	398.343784	1	5.322213540138	0.001239662192	16	10	
549000	405.150738	1	5.321490540093	0.001421524810	14	9	
550000	405.977947	1	5.316482303623	0.001206090314	16	11	
551000	401.218847	1	5.311635089959	0.001503455907	15	10	
552000	396.812623	1	5.301632874503	0.001549245159	15	9	
553000	396.382626	1	5.313623006774	0.001507188014	13	10	
554000	399.123301	1	5.338043888755	0.001439356887	13	15	
555000	392.521587	1	5.261118530969	0.001063527378	14	16	
556000	397.705498	1	5.293566996302	0.001148600435	12	16	
557000	398.763530	1	5.329715892328	0.001332463444	7	13	
558000	392.074535	1	5.323918591018	0.001535077938	8	10	
559000	393.238867	1	5.313057286061	0.001683726749	12	10	
560000	394.050825	1	5.306711249094	0.001184933676	13	9	
561000	396.125008	1	5.318080507195	0.001675954099	13	8	
562000	394.386603	1	5.300550838640	0.001278210419	15	11	
563000	402.166352	1	5.321916193069	0.001759595620	24	7	
564000	402.847194	1	5.294687992578	0.001154883999	20	10	
565000	402.562948	1	5.298777855922	0.001219947060	20	10	
566000	402.572846	1	5.315634515549	0.001286258591	17	12	
567000	399.542792	1	5.319678313699	0.001394051494	14	11	
568000	403.403994	1	5.297940728648	0.001180090669	17	8	
569000	402.953528	1	5.303059536594	0.001049616125	24	11	
570000	409.072626	1	5.294136598962	0.000679618944	21	13	
571000	403.151566	1	5.330297043562	0.000787031503	14	11	
572000	396.715301	1	5.300348121248	0.000566429327	15	11	
573000	389.918164	1	5.358285107947	0.000932329019	13	5	
574000	397.563525	1	5.311368594244	0.000778374540	11	6	
575000	401.584796	1	5.309460951316	0.000637006186	12	8	
576000	411.657851	1	5.303735156797	0.000590789124	20	8	
577000	408.849011	1	5.274433667056	0.000728228467	14	8	
578000	416.104457	1	5.311749870064	0.000659224935	21	9	
579000	404.992968	1	5.292958151147	0.000633906512	17	9	
580000	410.234137	1	5.328033975265	0.000674482663	16	9	
581000	409.854381	1	5.317255290774	0.000678684847	17	7	
582000	401.085967	1	5.315161383886	0.000640579281	18	10	
583000	401.006474	1	5.303014985630	0.000820533645	16	6	
584000	401.356443	1	5.298844333457	0.000779710549	17	9	
585000	401.872960	1	5.269879304721	0.000793598959	23	7	
586000	404.644732	1	5.301758276464	0.000777112369	23	4	
587000	409.149441	1	5.326666397711	0.000679910608	25	7	
588000	415.754261	1	5.299696137197	0.000582327153	25	8	
589000	411.136399	1	5.315577044073	0.000571929247	20	10	
590000	401.407256	1	5.337092306080	0.000630295308	18	8	
591000	408.451726	1	5.316718366222	0.000708000540	17	8	
592000	405.092698	1	5.334000338281	0.000727330888	16	10	
593000	406.689519	1	5.312441112219	0.000671520463	13	11	
594000	402.923019	1	5.296228597662	0.000763562070	14	9	
595000	398.958099	1	5.310100926213	0.000814387897	10	7	
596000	400.498408	1	5.281008687725	0.000728545936	15	9	
597000	404.842040	1	5.333343616201	0.000694905082	14	10	
598000	401.066241	1	5.292235817692	0.000772570569	15	7	
599000	409.022351	1	5.297187686585	0.000671301144	18	10	
600000	416.092640	1	5.316684275272	0.000632127318	24	12	
601000	409.524771	1	5.296874834849	0.000590513734	22	9	
602000	413.041199	1	5.289842464566	0.000714550439	24	6	
603000	404.146446	1	5.313245980184	0.000702358526	20	7	
604000	408.885664	1	5.319461869335	0.000728005608	26	8	
605000	405.222901	1	5.304216161523	0.000818439886	30	7	
606000	402.935053	1	5.295759166752	0.000862596751	27	7	
607000	395.466937	1	5.341221946472	0.001041846072	26	8	
608000	401.487552	1	5.338578118111	0.000588389519	25	15	
609000	410.536181	1	5.342554520510	0.000714967281	17	15	
610000	410.302165	1	5.308550795221	0.000752888381	22	11	
611000	410.313553	1	5.334715885477	0.000672006396	16	12	
612000	410.741503	1	5.286963139879	0.000773778070	16	7	
613000	408.874438	1	5.278761047695	0.000843944892	14	6	
614000	409.749257	1	5.297879621532	0.000973476416	13	8	
615000	410.114815	1	5.293909346122	0.000878259773	12	9	
616000	402.303515	1	5.274943556509	0.001067932583	22	6	
617000	395.816398	1	5.308378295989	0.001088687337	19	5	
618000	403.609713	1	5.307857871173	0.000824549023	19	7	
619000	391.663332	1	5.330698158551	0.001000977497	17	5	
620000	405.694285	1	5.310200326054	0.000771882925	17	6	
621000	408.472585	1	5.323379095750	0.000759811848	19	8	
622000	393.675733	1	5.254825465638	0.000730801163	20	6	
623000	402.085431	1	5.332525339271	0.000766980158	23	6	
624000	404.324862	1	5.259799575988	0.000846713317	21	7	
625000	399.403570	1	5.302856791193	0.000960767646	16	7	
626000	392.805989	1	5.281025430590	0.001190509189	21	8	
627000	402.440305	1	5.320834398684	0.000869755785	19	7	
628000	391.216839	1	5.292119547639	0.000809660529	18	8	
629000	402.809704	1	5.326106839724	0.001098868205	18	13	
630000	392.383549	1	5.276690167952	0.000762517153	15	8	
631000	393.948550	1	5.325947070694	0.000759752109	21	6	
632000	389.164943	1	5.311984004979	0.000832072278	18	6	
633000	396.947034	1	5.320832571737	0.001185808705	17	5	
634000	393.794407	1	5.293345330173	0.000998322245	22	6	
635000	393.793874	1	5.307651154370	0.001008313713	15	7	
636000	393.745056	1	5.318673793384	0.000912666931	12	10	
637000	408.292227	1	5.285702371313	0.000893700060	11	8	
638000	398.286047	1	5.329379191392	0.001057539846	11	7	
639000	396.313034	1	5.334185983859	0.001076335844	12	6	
640000	397.230128	1	5.304588840013	0.000889340594	13	7	
641000	407.383278	1	5.314737601551	0.000728777302	15	9	
642000	397.298387	1	5.317550775932	0.000652013411	10	7	
643000	401.450763	1	5.303795838650	0.000930258004	10	6	
644000	393.712690	1	5.296190745211	0.001116321415	12	8	
645000	395.559724	1	5.312660542469	0.000836622429	12	11	
646000	408.455846	1	5.326601725790	0.000710967057	20	11	
647000	405.359031	1	5.279720487889	0.000662993560	19	8	
648000	401.293075	1	5.323848307542	0.000743055528	20	6	
649000	400.110191	1	5.310545636888	0.000834812305	15	5	
650000	397.562914	1	5.283444663893	0.000865943848	16	6	
651000	400.652196	1	5.322597530916	0.000915382663	16	6	
652000	402.645386	1	5.305210408298	0.000742098875	19	6	
653000	403.017796	1	5.299781075768	0.000834255765	16	8	
654000	404.218044	1	5.256273585775	0.000707503057	17	10	
655000	402.667429	1	5.301256943486	0.000836677322	18	10	
656000	396.142507	1	5.295230003429	0.000703872571	15	10	
657000	404.532536	1	5.332347504471	0.000760713111	16	9	
658000	412.025614	1	5.333966532841	0.000650342309	16	12	
659000	410.584625	1	5.301167490802	0.000634316001	15	11	
660000	403.843506	1	5.293276846996	0.000720444433	14	10	
661000	410.151624	1	5.315848857683	0.000655314120	21	10	
662000	415.040269	1	5.307871934576	0.000561391626	19	11	
663000	409.496898	1	5.337082392960	0.000815102619	19	8	
664000	402.779566	1	5.310252868746	0.000716983008	19	7	
665000	419.882711	1	5.306967299191	0.000784509841	24	7	
666000	408.607508	1	5.308529807130	0.000919392077	18	6	
667000	406.668362	1	5.313537723064	0.000934246358	18	6	
668000	400.021492	1	5.303312593534	0.000870959590	19	10	
669000	402.690197	1	5.314623804817	0.000719538447	17	6	
670000	404.022601	1	5.316225679332	0.000791720225	18	8	
671000	403.500096	1	5.306705932525	0.000744932219	16	10	
672000	404.501105	1	5.328408682367	0.000822725362	20	6	
673000	406.944947	1	5.315961329277	0.000910638933	20	7	
674000	400.545688	1	5.312810478312	0.001078994088	20	6	
675000	404.944880	1	5.310139249144	0.001039432262	15	7	
676000	405.250054	1	5.322657621456	0.000791293021	14	10	
677000	403.893938	1	5.311104707363	0.000768668153	16	10	
678000	402.601715	1	5.317136629532	0.000735490509	19	13	
679000	407.664016	1	5.290058580948	0.000788396640	16	10	
680000	401.407172	1	5.316905267657	0.000759158406	15	12	
681000	405.209161	1	5.330244550802	0.000576489555	11	15	
682000	403.247408	1	5.309998919097	0.000718807197	13	11	
683000	400.141112	1	5.315130062408	0.000868422071	15	9	
684000	408.030809	1	5.293050812545	0.000627521675	20	12	
685000	406.250954	1	5.296526326956	0.000640572787	17	12	
686000	391.018122	1	5.309149187958	0.000751136968	20	12	
687000	403.888306	1	5.310740317210	0.000750779112	18	10	
688000	411.528404	1	5.309531802418	0.000580587748	22	11	
689000	400.239231	1	5.314151870895	0.000721095709	20	9	
690000	401.336367	1	5.309517870475	0.000849325473	17	9	
691000	401.165934	1	5.316756933076	0.000738264036	23	11	
692000	401.629923	1	5.286219705373	0.000959553231	22	9	
693000	392.944586	1	5.293917330594	0.001020040122	20	12	
694000	399.800596	1	5.290669388732	0.000954696093	18	11	
695000	403.115281	1	5.296844096380	0.000658056517	18	11	
696000	409.296598	1	5.313635650240	0.000680021137	24	11	
697000	403.708339	1	5.292680960076	0.000841094661	17	11	
698000	404.835823	1	5.301242576801	0.000928018815	18	10	
699000	403.242419	1	5.316435883927	0.000712249746	16	9	
700000	405.578479	1	5.314139792328	0.000870493808	12	9	
701000	399.658830	1	5.303705243639	0.000791376697	9	12	
702000	403.503497	1	5.321259000682	0.000792574899	12	11	
703000	406.909095	1	5.331009747471	0.000729698365	14	8	
704000	393.765985	1	5.301930786664	0.000876597411	14	8	
705000	397.669398	1	5.322350798190	0.001204184280	16	6	
706000	397.470173	1	5.312460196893	0.000980785197	16	8	
707000	387.968139	1	5.338026643245	0.000783516401	16	10	
708000	399.021770	1	5.290572186674	0.000803469214	19	15	
709000	395.848907	1	5.317217445376	0.000820659108	16	15	
710000	399.176848	1	5.304427066009	0.000786667234	17	9	
711000	401.408585	1	5.306051221344	0.000735973778	17	11	
712000	395.153272	1	5.293775646516	0.000813518404	22	8	
713000	391.655103	1	5.321631072139	0.000862634015	24	7	
714000	397.285833	1	5.311539537763	0.001117762197	19	6	
715000	394.150507	1	5.366221040371	0.000917767139	14	4	
716000	401.192947	1	5.322792909924	0.000742803615	22	5	
717000	402.243738	1	5.328263969476	0.001036204568	22	9	
718000	399.718275	1	5.308239249577	0.000869627771	19	12	
719000	400.116370	1	5.292790923026	0.000815145322	21	9	
720000	404.793803	1	5.324765431663	0.000718688716	19	7	
721000	393.246316	1	5.323549160825	0.000934295925	19	6	
722000	398.020615	1	5.307313321690	0.000894680526	15	5	
723000	399.532223	1	5.343911392308	0.000829072913	18	6	
724000	402.332925	1	5.298528022793	0.000768591380	18	4	
725000	404.357417	1	5.285640145644	0.000903541367	15	8	
726000	401.197606	1	5.297207649439	0.000763136355	17	7	
727000	402.011408	1	5.316133631766	0.000952134764	20	7	
728000	406.544178	1	5.328209897685	0.000862914037	23	9	
729000	398.650009	1	5.296236937133	0.000924696589	23	5	
730000	407.725695	1	5.311805447368	0.000660766672	21	8	
731000	403.137290	1	5.299338084860	0.000789494989	17	7	
732000	410.112986	1	5.295136361208	0.000850643557	21	9	
733000	415.350707	1	5.293123091091	0.000756592996	23	9	
734000	409.527133	1	5.292653052875	0.000624321128	20	8	
735000	410.011008	1	5.290602383211	0.000907152773	18	6	
736000	409.608928	1	5.332615637272	0.000854573997	17	4	
737000	406.375060	1	5.321684855985	0.000729847399	20	5	
738000	410.068509	1	5.299404305771	0.000821590633	18	5	
739000	406.343510	1	5.312650252515	0.000765824770	15	4	
740000	403.314760	1	5.298275371697	0.000669689883	11	10	
741000	405.222216	1	5.304668697877	0.000973581259	13	10	
742000	402.471043	1	5.292268463241	0.000708761997	11	11	
743000	405.274096	1	5.278769006584	0.000779048703	9	9	
744000	405.358426	1	5.317273845670	0.000810741576	9	11	
745000	401.355796	1	5.332502208587	0.000878543651	7	8	
746000	397.142380	1	5.285343730646	0.001034712534	8	8	
747000	403.021947	1	5.311208574182	0.000914105449	12	11	
748000	396.502162	1	5.272244065828	0.000771362478	16	8	
749000	401.896068	1	5.294038607409	0.000780244797	17	9	
750000	404.960464	1	5.328327915218	0.000887438976	13	14	
751000	405.215356	1	5.316353651018	0.000944009028	10	11	
752000	400.124530	1	5.291020219467	0.000770910460	18	13	
753000	405.455060	1	5.310254300594	0.000488990971	13	16	
754000	398.629448	1	5.327957927691	0.000656946248	12	13	
755000	401.928575	1	5.308714779651	0.000826371055	18	13	
756000	386.927519	1	5.325145050664	0.000680844421	17	14	
757000	402.883687	1	5.313109438758	0.000766873424	14	15	
758000	404.970903	1	5.314568299715	0.000679123669	17	15	
759000	397.850783	1	5.295017521087	0.000818289173	19	9	
760000	400.561566	1	5.330441799879	0.000792338052	22	11	
761000	411.590045	1	5.328614753946	0.000677301189	26	10	
762000	412.416965	1	5.327472304350	0.000574610805	19	12	
763000	408.517799	1	5.311289999859	0.000504503690	17	13	
764000	406.420874	1	5.308383319515	0.000639808261	16	11	
765000	408.558098	1	5.322556661013	0.000681934499	15	11	
766000	407.412854	1	5.312549891254	0.000626749176	17	11	
767000	403.513343	1	5.331266942300	0.000686772183	14	8	
768000	409.537668	1	5.319368399619	0.000707579406	16	9	
769000	393.424845	1	5.299554266783	0.000862649201	16	6	
770000	399.948267	1	5.302048803752	0.000848132401	12	8	
771000	399.581032	1	5.294702394150	0.000720079996	13	11	
772000	401.505512	1	5.309261289131	0.000638824374	15	8	
773000	402.401900	1	5.333464983269	0.000858905803	14	8	
774000	397.005880	1	5.297365898410	0.000735667530	14	6	
775000	399.031507	1	5.313220811274	0.000732860669	15	5	
776000	396.896902	1	5.288511677066	0.000713624023	11	6	
777000	396.384216	1	5.316182300745	0.000763692313	15	5	
778000	392.948862	1	5.314806666056	0.000893473355	15	5	
779000	389.142369	1	5.323149833051	0.000988369515	14	5	
780000	391.409319	1	5.283190785599	0.000707645623	12	6	
781000	396.991941	1	5.323356249182	0.000667953039	17	7	
782000	395.726033	1	5.308506768603	0.000870180733	23	6	
783000	393.505111	1	5.316187524317	0.000738082520	21	6	
784000	397.689672	1	5.346918467834	0.000727455485	19	7	
785000	405.097285	1	5.335769968874	0.000596109262	18	7	
786000	403.797758	1	5.315686122093	0.000598694719	16	9	
787000	407.084919	1	5.289340198905	0.000672689928	16	11	
788000	402.223088	1	5.302170882193	0.000761342387	15	7	
789000	399.221215	1	5.294449710623	0.000702130202	14	6	
790000	411.397827	1	5.290830492828	0.000723934255	13	7	
791000	409.620960	1	5.350344129866	0.000630770429	17	6	
792000	399.386643	1	5.306925671304	0.000636457467	21	6	
793000	407.169713	1	5.327093534314	0.000718845260	24	7	
794000	398.477342	1	5.295156537615	0.000546112276	26	13	
795000	395.028193	1	5.308760072546	0.000728064558	22	8	
796000	399.845593	1	5.325053547082	0.000738016574	11	11	
797000	402.025393	1	5.308922339657	0.000626921769	11	9	
798000	394.037625	1	5.303464102346	0.000700759229	14	7	
799000	400.818416	1	5.302394837383	0.000621439931	19	5	
800000	402.402594	1	5.314606098139	0.000738516503	18	9	
801000	405.783317	1	5.292610331800	0.000648522935	15	8	
802000	399.980453	1	5.306612493460	0.000804961435	15	6	
803000	398.390422	1	5.315134304554	0.000711344585	18	6	
804000	398.705399	1	5.319890932738	0.000675147907	15	5	
805000	401.579726	1	5.309478652530	0.000791111303	16	4	
806000	399.624435	1	5.336543269010	0.000767938810	17	5	
807000	398.176158	1	5.315930190310	0.000680989050	18	8	
808000	408.639304	1	5.308348028368	0.000766619229	18	9	
809000	403.656877	1	5.321677479201	0.000551886209	16	7	
810000	406.585662	1	5.333801989371	0.000702037427	16	3	
811000	398.357035	1	5.305169095103	0.000775057102	16	7	
812000	410.782528	1	5.314106765876	0.000559666408	21	12	
813000	401.574171	1	5.283559326612	0.000707890893	18	6	
814000	398.919439	1	5.317334572689	0.000742988983	16	5	
815000	410.852262	1	5.292879602313	0.000629393580	20	7	
816000	403.813442	1	5.292400259100	0.000683377639	19	7	
817000	409.027859	1	5.320933219632	0.000671970899	22	5	
818000	397.511967	1	5.308255945078	0.000892637989	17	7	
819000	395.136038	1	5.300584483222	0.000803517137	15	8	
820000	400.299778	1	5.297938160561	0.000599082178	17	7	
821000	397.139541	1	5.311916039140	0.000507093622	17	10	
822000	403.733946	1	5.314546250436	0.000549708979	22	7	
823000	397.258184	1	5.301466929147	0.000549601992	26	8	
824000	388.478035	1	5.308757598347	0.000700765945	27	5	
825000	401.481657	1	5.302420838779	0.000558622457	31	9	
826000	398.454456	1	5.314927028962	0.000647534752	30	6	
827000	396.935580	1	5.317668921803	0.000747471364	30	4	
828000	400.385089	1	5.290523654221	0.000723031227	30	4	
829000	407.566083	1	5.306977546708	0.000605255061	31	7	
830000	392.816560	1	5.284614952333	0.000689024624	27	7	
831000	400.152462	1	5.274824720158	0.000770806373	25	3	
832000	392.177507	1	5.308815151762	0.000676660719	21	9	
833000	383.045144	1	5.298857718488	0.000931525223	16	8	
834000	388.200773	1	5.307009943509	0.000734096535	19	7	
835000	385.253580	1	5.303291557615	0.001060517620	21	7	
836000	392.416019	1	5.283219924337	0.000686191860	15	7	
837000	395.081476	1	5.325297380869	0.000826774801	11	7	
838000	396.198065	1	5.330700525341	0.000625215067	16	8	
839000	400.100961	1	5.292366223301	0.000661108574	16	11	
840000	396.154360	1	5.313065377389	0.000756520209	12	9	
841000	400.691122	1	5.328049878251	0.000732889723	13	9	
842000	397.333712	1	5.332184905710	0.000836511264	15	7	
843000	393.132583	1	5.315730609057	0.000771091980	16	9	
844000	395.881806	1	5.292844718197	0.000660042913	21	11	
845000	404.341576	1	5.308358917118	0.000632610750	25	8	
846000	399.417852	1	5.324343632255	0.000890732142	20	11	
847000	399.007515	1	5.291972403943	0.000689194527	22	8	
848000	394.496434	1	5.308182199833	0.000981274094	22	7	
849000	406.830771	1	5.304567125161	0.000976694725	19	9	
850000	405.131954	1	5.293965433758	0.000891266672	16	8	
851000	407.401098	1	5.298322750596	0.000917170812	19	8	
852000	403.433179	1	5.301733084287	0.000784487298	21	8	
853000	402.737865	1	5.309615314711	0.000989734647	17	9	
854000	391.791881	1	5.301929096637	0.001268839700	20	8	
855000	393.657211	1	5.293817841193	0.000587854178	21	12	
856000	402.875926	1	5.331811885217	0.000768303705	22	11	
857000	400.019157	1	5.341051641909	0.000808398247	24	15	
858000	399.952641	1	5.304305669881	0.000748950054	21	16	
859000	405.438142	1	5.280002963361	0.000740501060	17	16	
860000	405.990456	1	5.306449182995	0.000641323885	21	12	
861000	400.767968	1	5.295578199679	0.000757480229	24	12	
862000	407.000937	1	5.295344754350	0.000901891053	17	11	
863000	407.120929	1	5.321225042533	0.000857035305	20	8	
864000	403.079589	1	5.304832639975	0.000753747897	16	8	
865000	397.548942	1	5.329503903205	0.001004513768	15	7	
866000	399.749062	1	5.304714312962	0.000861415709	21	11	
867000	403.177059	1	5.305176766622	0.000891661505	19	7	
868000	392.949476	1	5.331196884306	0.000862468430	21	11	
869000	394.723484	1	5.312268742481	0.000837209778	14	10	
870000	403.342847	1	5.280728200104	0.001020441453	12	8	
871000	402.313239	1	5.279872732095	0.000822769609	14	8	
872000	406.999670	1	5.325057716023	0.000770928948	22	6	
873000	408.383738	1	5.326526905179	0.000828523642	19	8	
874000	405.242225	1	5.326770567896	0.000744695081	18	7	
875000	404.151758	1	5.301584033626	0.000873490661	14	7	
876000	402.674464	1	5.323548713702	0.000838804228	16	8	
877000	396.789748	1	5.342082486212	0.001009224765	17	5	
878000	403.441205	1	5.335443447095	0.000914804950	15	10	
879000	400.822456	1	5.318052520726	0.000647881354	15	14	
880000	402.477525	1	5.296827522306	0.000644842509	17	14	
881000	402.019555	1	5.307846433473	0.000743013738	18	13	
882000	396.080159	1	5.300550420181	0.001012733993	15	9	
883000	401.481402	1	5.331051295680	0.001014037308	14	7	
884000	398.237847	1	5.323451132449	0.000839282181	14	7	
885000	402.176214	1	5.320207986164	0.001018370096	12	10	
886000	401.946975	1	5.309072925462	0.000843055839	12	6	
887000	399.742203	1	5.342074225330	0.000843099086	17	5	
888000	400.647357	1	5.332835310976	0.000947141492	18	5	
889000	402.876230	1	5.291602465677	0.000939107266	21	6	
890000	409.582294	1	5.312503257431	0.000732581703	20	6	
891000	409.570854	1	5.305284479755	0.000682593747	25	5	
892000	408.061873	1	5.318440018729	0.000719644378	19	8	
893000	403.490286	1	5.343461322350	0.001005614596	18	5	
894000	402.508806	1	5.316665589161	0.000841526944	16	4	
895000	404.217395	1	5.291126075736	0.000802834191	16	9	
896000	397.955983	1	5.302916648130	0.000869259209	16	8	
897000	400.678356	1	5.282980863065	0.001014668160	17	9	
898000	401.745821	1	5.304557824411	0.001148417505	24	7	
899000	404.385819	1	5.328420239360	0.000809767093	23	7	
900000	404.628488	1	5.279597167437	0.000792386146	21	8	
901000	407.998994	1	5.307557337656	0.000719631997	20	8	
902000	410.490252	1	5.319033656469	0.000791745903	18	10	
903000	398.930607	1	5.326653985232	0.000923055231	19	12	
904000	414.293480	1	5.310801826516	0.000658761475	22	9	
905000	411.962475	1	5.319915895283	0.000722426275	19	10	
906000	397.242811	1	5.302154214687	0.000808141497	23	11	
907000	408.638418	1	5.297646886469	0.000749992604	20	9	
908000	412.743447	1	5.296539594365	0.000764317354	22	8	
909000	415.161470	1	5.303822808668	0.000617554220	21	14	
910000	411.566509	1	5.309249153228	0.000921687863	20	8	
911000	407.619232	1	5.299366235486	0.000800981453	21	9	
912000	397.048094	1	5.296799969294	0.000908544471	16	9	
913000	386.611629	1	5.329274990779	0.001074920809	15	9	
914000	380.967629	1	5.289954017467	0.001378393577	15	7	
915000	395.969569	1	5.315578831132	0.000917924247	16	13	
916000	392.530369	1	5.291001285202	0.000868134595	15	10	
917000	402.896657	1	5.297120427043	0.000762615371	18	11	
918000	401.624606	1	5.314487115342	0.001109351714	21	10	
919000	404.719440	1	5.333186183055	0.000737257903	20	15	
920000	405.026820	1	5.304692537208	0.000898082295	19	13	
921000	398.520816	1	5.337332198250	0.000747338404	15	10	
922000	394.897879	1	5.286908561946	0.001046395463	13	9	
923000	398.281761	1	5.310240944133	0.001078204131	15	9	
924000	397.191389	1	5.339898310352	0.000906454628	18	7	
925000	400.885884	1	5.267974462929	0.000940076303	15	8	
926000	406.806549	1	5.326016832074	0.000776138011	12	9	
927000	407.229827	1	5.298035140710	0.000808477730	18	7	
928000	402.504271	1	5.327441790726	0.000688681909	18	7	
929000	398.431935	1	5.317159452210	0.001076712415	15	6	
930000	393.871504	1	5.283491773366	0.000915218449	19	5	
931000	404.270905	1	5.302405026570	0.000830555899	19	7	
932000	406.810713	1	5.306217330597	0.000633586721	21	8	
933000	411.070927	1	5.310531330331	0.000661974072	19	11	
934000	413.761545	1	5.284353237654	0.000497228555	22	13	
935000	408.821604	1	5.292034087658	0.000633274878	22	9	
936000	408.912135	1	5.304644516277	0.000735894990	24	10	
937000	404.939879	1	5.297152609278	0.000704076369	28	10	
938000	402.246295	1	5.290737861115	0.000830651526	28	8	
939000	400.827912	1	5.308146704407	0.000766037737	25	10	
940000	405.905034	1	5.316843655941	0.000751321251	29	8	
941000	402.187056	1	5.343625564009	0.000758894190	27	8	
942000	397.824845	1	5.332103590608	0.000540716723	24	8	
943000	395.881664	1	5.309347193359	0.001004668929	22	6	
944000	403.024412	1	5.321211438393	0.000824139583	17	10	
945000	397.888911	1	5.307971668538	0.000841772487	22	7	
946000	400.226273	1	5.301166490718	0.000745463223	20	11	
947000	406.808534	1	5.317560263556	0.000653161616	20	13	
948000	401.940765	1	5.338832395442	0.000697662754	16	9	
949000	400.495021	1	5.295248905439	0.000812764732	17	10	
950000	406.253020	1	5.291078011331	0.000690530603	16	10	
951000	409.255062	1	5.332504143786	0.000932085457	16	6	
952000	408.530473	1	5.304292393514	0.000824192603	18	9	
953000	404.086111	1	5.318260540481	0.000850734931	21	8	
954000	399.180905	1	5.334210453683	0.000952128147	24	9	
955000	387.401050	1	5.313128356617	0.001023396532	21	7	
956000	397.538412	1	5.307470025247	0.000952217007	21	6	
957000	399.617153	1	5.304449131514	0.000731932439	17	9	
958000	398.209777	1	5.312492715738	0.000675104402	13	7	
959000	402.035364	1	5.316698765457	0.000805769713	11	8	
960000	402.827387	1	5.305183061570	0.000959683830	11	5	
961000	406.421176	1	5.290252809103	0.000790592199	10	10	
962000	400.574953	1	5.300484850704	0.000864408628	13	5	
963000	406.462375	1	5.310691871292	0.000823919831	13	5	
964000	404.421313	1	5.324632593923	0.000781595893	9	8	
965000	411.894403	1	5.304364015552	0.000806090527	8	9	
966000	403.069321	1	5.300005997329	0.001071422007	7	6	
967000	399.397373	1	5.311266319738	0.001026055852	9	5	
968000	403.409075	1	5.305783639460	0.000835348892	16	8	
969000	397.818217	1	5.347585325576	0.000837209622	22	4	
970000	402.138869	1	5.305306154552	0.000819245594	16	6	
971000	403.399396	1	5.335103098557	0.000777019727	19	8	
972000	394.942114	1	5.268830805867	0.000914961860	16	9	
973000	383.072873	1	5.290414176540	0.001151240856	17	5	
974000	390.259330	1	5.329326103056	0.000942049283	13	6	
975000	401.519090	1	5.312140650173	0.000757718217	11	9	
976000	393.801516	1	5.317379189039	0.001067395556	12	7	
977000	399.787575	1	5.326259875043	0.000965639439	17	6	
978000	399.756165	1	5.328491313226	0.000831683573	16	8	
979000	397.520192	1	5.266784977527	0.000847312900	12	9	
980000	399.754306	1	5.296448802731	0.000864614956	12	12	
981000	406.362130	1	5.312879717762	0.000769746026	14	12	
982000	405.362369	1	5.325841537318	0.000719861940	19	9	
983000	407.852920	1	5.299333068797	0.000659913720	19	9	
984000	413.876887	1	5.324091655683	0.000799599425	19	6	
985000	402.440705	1	5.302517515898	0.001053334653	18	8	
986000	399.318941	1	5.324847526879	0.000980547631	19	5	
987000	404.765409	1	5.301120390564	0.000931638004	17	4	
988000	406.029861	1	5.302669055214	0.000845329299	14	8	
989000	399.797145	1	5.304472189652	0.000850928691	15	7	
990000	402.231795	1	5.308063992321	0.000913185998	16	6	
991000	398.063702	1	5.351457846601	0.000834473871	18	9	
992000	401.682299	1	5.312868953965	0.000687878675	20	9	
993000	400.549736	1	5.308687091846	0.000750978182	19	7	
994000	396.593505	1	5.329247403103	0.000745156915	17	7	
995000	397.259606	1	5.322480075326	0.000811800091	16	9	
996000	395.622389	1	5.277543285608	0.001107039792	13	7	
997000	388.047349	1	5.287388021723	0.001050326626	9	10	
998000	392.479663	1	5.327099316024	0.000952684306	13	7	
999000	400.878532	1	5.321080828161	0.000929973314	13	9	
1000000	402.579449	1	5.296662183550	0.000917672694	16	6	
1001000	402.756256	1	5.323073887796	0.000875194069	16	7	
1002000	402.786362	1	5.331036570453	0.000603695821	15	10	
1003000	404.062277	1	5.309474709165	0.000714493588	13	10	
1004000	398.397010	1	5.334527160082	0.000802629788	10	13	
1005000	399.006453	1	5.287138607298	0.000837387536	9	9	
1006000	401.582879	1	5.309336553827	0.000790931230	11	13	
1007000	396.800412	1	5.315168130888	0.000884741706	8	12	
1008000	404.173733	1	5.318767789666	0.000876130404	12	12	
1009000	402.436649	1	5.320322890084	0.000651340181	14	11	
1010000	404.774190	1	5.338902979477	0.000616608682	14	9	
