# Supplementary material for: Reply to: ‘Reconstructed evolutionary patterns from crocodile-line archosaurs demonstrate the impact of failure to log-transform body size data’
Source: Commun Biol. 2022 Feb 25;5:170. doi: 10.1038/s42003-022-03072-x (PMC8881626; doi:10.1038/s42003-022-03072-x)
Supplement: Supplementary file 4 — Supplementary Data 2 [file 42003_2022_3072_MOESM4_ESM.zip › simulations/log_files/VarRates/simulated_data_logged_10.txt.Log.txt]

Options:
Model:                           Independent Contrasts
Tree File Name:                  tree_simlation_10.nex
Data File Name:                  simulated_data_logged_10.txt
Log File Name:                   simulated_data_logged_10.txt.Log.txt
Save Initial Trees:              False
Save Trees:                      True
Summary:                         False
Seed:                            1253365050
Precision:                       64 bits
Cores:                           1
Analysis Type:                   MCMC
Sample Period:                   1000
Iterations:                      1010000
Burn in:                         10000
MCMC ML Start:                   False
Schedule File:                   simulated_data_logged_10.txt.Schedule.txt
Rate Dev:                        AutoTune
No of Rates:                     2
Test for trait correlation:      True
Kappa:                           Not in use
Delta:                           Not in use
Lambda:                          Not in use
OU:                              Not in use
Min Trans Taxa No:               10
RJ Local Kappa:                  False
RJ Local Lambda:                 False
RJ Local Delta:                  False
RJ Local OU:                     False
Using VarRates:                  True
Restrictions:
    Alpha-1                      None
    Sigma-1                      None
Prior Information:
    Priors
        Alpha-1 - uniform -100.00 100.00 
        Sigma-1 - uniform 0.00 100.00 
        VRBL - sgamma 1.10 1.00 
        VRNode - sgamma 1.10 1.00 
Tree Information
     Trees:                      1
     Taxa:                       200
     Sites:                      1
Iteration	Lh	Tree No	Alpha 1	Sigma^2 1	No RJ Local Branch	No RJ Local Node	
11000	-41.625650	1	5.297913977671	0.059273562616	12	7	
12000	-52.923533	1	5.208559832951	0.080288225655	9	7	
13000	-51.794136	1	5.429062133936	0.083213864537	10	8	
14000	-54.894596	1	5.242053059223	0.089800893411	14	10	
15000	-51.747868	1	5.284212802539	0.063053262541	12	5	
16000	-50.187556	1	5.536981605167	0.064459177871	13	6	
17000	-50.383918	1	5.348352548537	0.077559536592	14	6	
18000	-45.756091	1	5.076979630910	0.072863651298	12	7	
19000	-47.766527	1	5.196584531326	0.068266855259	15	4	
20000	-48.056647	1	5.032236251154	0.077373577951	17	7	
21000	-38.145898	1	5.145093514884	0.053416920003	15	10	
22000	-41.334623	1	5.157939308816	0.053147601132	16	10	
23000	-54.473042	1	5.067346244263	0.050821232705	17	8	
24000	-49.081866	1	5.156799124740	0.055584488706	17	7	
25000	-49.411198	1	5.293269717937	0.062398982293	19	6	
26000	-49.054321	1	4.754752509835	0.072466721121	19	6	
27000	-48.749632	1	5.268073697270	0.073612984877	19	7	
28000	-48.016987	1	5.499360017804	0.067779123131	21	6	
29000	-50.221698	1	5.202631141157	0.075725199810	17	7	
30000	-45.876645	1	5.146646791019	0.065089567180	16	7	
31000	-36.661167	1	5.353468580589	0.054700024286	15	10	
32000	-39.558150	1	5.388148833803	0.070424981735	12	10	
33000	-45.720590	1	5.239833717493	0.068794337894	12	10	
34000	-43.113280	1	5.436281380453	0.073556361239	10	6	
35000	-48.502909	1	5.033147074523	0.072354915019	15	6	
36000	-50.957214	1	5.354656171797	0.072540215559	10	5	
37000	-41.073715	1	5.104458532951	0.073209198812	13	9	
38000	-46.819665	1	5.357692322027	0.053098593753	15	7	
39000	-49.097583	1	4.750254586806	0.077942651266	13	6	
40000	-44.883626	1	4.988437493576	0.101022229011	11	7	
41000	-35.920467	1	5.406424194851	0.082084007078	14	10	
42000	-45.497046	1	5.391217492474	0.088427670355	15	7	
43000	-54.299067	1	5.606402537351	0.074461990655	16	8	
44000	-44.776584	1	5.185127154982	0.070819183938	18	10	
45000	-49.174977	1	5.303999591501	0.081188634939	14	10	
46000	-44.667392	1	5.282935720699	0.068819876707	20	4	
47000	-36.765021	1	5.216984303868	0.064823958048	23	7	
48000	-40.007826	1	5.553827985575	0.066446651753	18	5	
49000	-47.218710	1	5.463356693226	0.069761281261	17	3	
50000	-43.978743	1	5.224087566477	0.061798807861	19	9	
51000	-57.084071	1	5.394643991654	0.087322680213	18	4	
52000	-49.884340	1	5.200147523403	0.064280545937	16	5	
53000	-51.617659	1	5.200133115718	0.095188750143	16	4	
54000	-41.927185	1	5.324203351793	0.059038404980	15	5	
55000	-40.265270	1	5.415657226366	0.068014106140	13	5	
56000	-40.218305	1	5.057533772697	0.055903131763	15	6	
57000	-39.575536	1	5.161681740251	0.055043046079	16	6	
58000	-42.017628	1	5.128022913045	0.060236227295	16	6	
59000	-48.705812	1	5.240249939997	0.078713719473	14	5	
60000	-42.775332	1	5.278432239395	0.060475335473	18	7	
61000	-38.636100	1	5.408119598995	0.065670564293	17	9	
62000	-43.614665	1	5.402479636009	0.069895396645	18	4	
63000	-38.815334	1	5.152686687235	0.056421644007	19	9	
64000	-46.466506	1	5.145383338335	0.045196121130	19	10	
65000	-42.249160	1	4.925132376066	0.057679649389	16	9	
66000	-44.719525	1	5.246449767381	0.056780508750	18	11	
67000	-40.980607	1	5.307720593862	0.057605233473	17	11	
68000	-51.507021	1	5.110362238570	0.054881488521	16	8	
69000	-45.992846	1	5.216879274153	0.059288201922	23	7	
70000	-40.123036	1	5.593359043504	0.044208879297	20	6	
71000	-38.536520	1	5.046005520194	0.038021592128	21	7	
72000	-42.730207	1	5.275386950938	0.043341336288	20	10	
73000	-41.708977	1	5.337097873698	0.036850309034	22	7	
74000	-57.473557	1	5.458161029892	0.046514259081	20	8	
75000	-47.848697	1	5.128793091439	0.057618289156	18	9	
76000	-49.759758	1	5.214320526811	0.054578950719	20	10	
77000	-43.708973	1	5.111449435836	0.054040299548	19	13	
78000	-45.180394	1	5.398296067954	0.060717971812	21	6	
79000	-47.141371	1	5.541397155305	0.059168921335	18	7	
80000	-54.241237	1	5.388958218375	0.064975926093	19	5	
81000	-52.034420	1	5.298686781940	0.064312237161	21	4	
82000	-50.248865	1	5.125459997596	0.069152610606	22	9	
83000	-39.265457	1	5.121601968953	0.058925844289	19	10	
84000	-36.100991	1	5.225674133902	0.064569347834	17	12	
85000	-40.764309	1	5.257254734579	0.061303908625	20	11	
86000	-42.351409	1	4.801472796518	0.073694892201	18	10	
87000	-46.827719	1	4.942318791888	0.078325254377	19	7	
88000	-48.696686	1	5.535688566429	0.065622445359	17	6	
89000	-43.778899	1	5.445079033155	0.074520089545	16	6	
90000	-42.619091	1	5.322538262278	0.055511892409	20	7	
91000	-50.786838	1	5.199286584254	0.063540566535	20	8	
92000	-56.275289	1	5.468571569218	0.072284480751	19	6	
93000	-57.374371	1	5.108765270547	0.075979731132	15	6	
94000	-51.098753	1	5.459463470513	0.075686816309	17	4	
95000	-51.400311	1	5.653694526181	0.080948438236	18	9	
96000	-48.892378	1	5.138233509032	0.074349787899	16	7	
97000	-54.707722	1	5.366103028810	0.085438013158	23	5	
98000	-60.565017	1	5.793595969177	0.081052871278	22	3	
99000	-49.193041	1	5.322257952194	0.081444489892	25	4	
100000	-44.847833	1	5.098109969367	0.065474110517	24	8	
101000	-37.343228	1	5.238205728013	0.057313577886	26	7	
102000	-52.738443	1	5.543186501643	0.088294461404	20	6	
103000	-47.312754	1	4.811105766945	0.067542574781	18	8	
104000	-46.271607	1	5.287249275180	0.069551330855	14	10	
105000	-50.528476	1	5.045662872572	0.074219855597	15	13	
106000	-57.892346	1	5.173552334382	0.081509374701	10	8	
107000	-48.372280	1	5.569033625772	0.082630263399	16	7	
108000	-46.202672	1	5.067914826630	0.064214006734	20	7	
109000	-58.958213	1	5.199802648230	0.082016815421	11	9	
110000	-48.995947	1	5.641297460400	0.081778566926	14	7	
111000	-52.046970	1	5.134205372924	0.077747503014	12	6	
112000	-47.615721	1	5.139710489619	0.082630077419	13	7	
113000	-48.266675	1	5.026816876292	0.072068957385	9	6	
114000	-63.627691	1	5.051223212178	0.066476484870	9	3	
115000	-57.142333	1	5.167290441821	0.080904679259	12	4	
116000	-43.323598	1	4.930585751829	0.053064989497	15	7	
117000	-46.247411	1	5.421959926962	0.063359493384	12	4	
118000	-37.944752	1	5.338728566291	0.059818634791	12	12	
119000	-43.467549	1	5.379710043247	0.056726502245	9	10	
120000	-44.694915	1	5.275716207770	0.069699435336	14	9	
121000	-41.239994	1	5.256543713798	0.062071852429	18	5	
122000	-42.792415	1	5.333514254244	0.059011907052	12	7	
123000	-41.804316	1	5.085285432394	0.089449005070	16	2	
124000	-46.425222	1	4.704444684429	0.071793062468	22	3	
125000	-51.626767	1	5.099702044531	0.094357699603	14	5	
126000	-45.677187	1	5.306765935925	0.075280308095	14	9	
127000	-55.587415	1	5.222589097268	0.074388604937	12	8	
128000	-57.973731	1	5.170130964636	0.111126085702	11	5	
129000	-58.929482	1	5.283965045977	0.065149512527	11	5	
130000	-53.096606	1	4.957014137743	0.077496646241	15	6	
131000	-68.028573	1	5.161837726950	0.058816007688	13	8	
132000	-51.145153	1	5.276742144716	0.068936937821	11	10	
133000	-47.633114	1	5.094583151594	0.063435844933	14	8	
134000	-48.137021	1	5.371406277459	0.072532370433	23	6	
135000	-56.448734	1	5.337875376652	0.072161952040	30	6	
136000	-49.031952	1	5.215848952617	0.070985556117	19	7	
137000	-47.374446	1	5.175466265105	0.069863744867	15	6	
138000	-41.716736	1	5.634856115457	0.053842686524	15	10	
139000	-51.677784	1	5.111486264585	0.081165225129	11	5	
140000	-60.074392	1	5.302278328462	0.093014308434	11	5	
141000	-54.739085	1	5.129302182754	0.070366743569	13	9	
142000	-55.426101	1	5.337528820657	0.081670397843	15	8	
143000	-43.746814	1	5.467506668648	0.066563794946	19	10	
144000	-34.948222	1	5.467310449052	0.033323204622	20	12	
145000	-38.090622	1	5.010558108951	0.042441599403	21	15	
146000	-35.875358	1	5.329731389943	0.029126599661	18	11	
147000	-39.685177	1	5.137434792169	0.044107121742	13	9	
148000	-39.892941	1	5.469109290802	0.041905327639	13	14	
149000	-31.893726	1	5.352431206093	0.037694911985	16	16	
150000	-30.975100	1	5.375726769980	0.030255578050	15	15	
151000	-37.262047	1	5.501682012654	0.043303796890	14	9	
152000	-36.238737	1	5.178456041608	0.044357151270	14	7	
153000	-32.343028	1	5.331977484259	0.043766726574	17	8	
154000	-37.786744	1	5.239446246501	0.039055200501	12	11	
155000	-37.554934	1	5.335394229056	0.036338400926	12	11	
156000	-19.051173	1	5.438225150303	0.029502756167	11	14	
157000	-33.932119	1	5.277904323792	0.029540573843	14	10	
158000	-36.236216	1	5.079036674658	0.028772573451	18	11	
159000	-31.134559	1	5.447458380268	0.026729041336	13	12	
160000	-31.494851	1	5.421132962980	0.025637454130	12	11	
161000	-30.572362	1	5.376660018075	0.033291852319	10	9	
162000	-46.161296	1	5.590137078449	0.039063854656	8	10	
163000	-29.439853	1	5.194153704561	0.026804234887	13	9	
164000	-29.083007	1	5.044020745152	0.028455854691	16	9	
165000	-33.930574	1	5.079090332712	0.036268908599	16	7	
166000	-37.620034	1	5.385709520102	0.028287687215	17	10	
167000	-43.443207	1	5.069142757640	0.033069615502	13	10	
168000	-39.884101	1	5.053165180264	0.029094897690	13	10	
169000	-31.280379	1	5.351722415553	0.029222905307	15	12	
170000	-37.727938	1	5.214872088959	0.032507828966	16	8	
171000	-38.735810	1	5.084056723944	0.038828178365	14	8	
172000	-36.915641	1	5.421824748523	0.035388833207	15	7	
173000	-29.739931	1	5.221991982424	0.023927795962	15	7	
174000	-32.226914	1	5.263447143982	0.028894259682	19	6	
175000	-44.262795	1	5.198288379535	0.037041107099	17	7	
176000	-45.181595	1	5.247886865139	0.031931171527	19	8	
177000	-34.640002	1	5.190136510921	0.023541550607	17	11	
178000	-31.091015	1	5.153817444055	0.027518279076	19	12	
179000	-38.631953	1	5.174560821348	0.029910719859	23	11	
180000	-38.127166	1	5.080039818741	0.029925406412	27	9	
181000	-33.786562	1	5.177191709990	0.022808861817	29	11	
182000	-20.546313	1	5.099643908869	0.032134856162	27	16	
183000	-53.328450	1	5.003344566449	0.047252973508	23	11	
184000	-31.049942	1	5.306518422163	0.035536665165	19	13	
185000	-37.293611	1	5.311687877593	0.036919344547	18	12	
186000	-39.009571	1	5.388544861217	0.041889099966	16	13	
187000	-47.242430	1	5.332523897308	0.049044409440	17	9	
188000	-42.837698	1	5.423492147887	0.031783894190	15	11	
189000	-45.736199	1	5.171784525426	0.038472128433	14	7	
190000	-54.594674	1	4.849595434007	0.038539902342	14	10	
191000	-33.053137	1	5.353887793767	0.030429191691	15	15	
192000	-28.049095	1	5.277848913601	0.027807982138	20	14	
193000	-32.077291	1	5.142157098184	0.037054396039	19	8	
194000	-35.282538	1	5.016654932855	0.033060067393	24	9	
195000	-44.004492	1	5.268650194994	0.044055591112	21	7	
196000	-42.839586	1	5.411059082832	0.035745878313	15	9	
197000	-42.189245	1	5.041089507277	0.044066601431	22	7	
198000	-30.831394	1	5.276948266485	0.031706567088	23	10	
199000	-41.996438	1	5.245095815374	0.039014145035	21	9	
200000	-38.231635	1	5.355682220742	0.033794759205	20	8	
201000	-23.132730	1	5.344302041540	0.037406575846	17	13	
202000	-28.566939	1	5.130095855949	0.030935504698	17	15	
203000	-32.161321	1	5.078128950221	0.027737055521	16	14	
204000	-30.830582	1	5.341457385033	0.030509593090	13	14	
205000	-34.543828	1	5.116119498853	0.028892755724	18	16	
206000	-31.230899	1	5.237971873483	0.027116701217	16	14	
207000	-37.109623	1	5.092513466852	0.022959335603	17	9	
208000	-39.923987	1	5.250561941766	0.027378227710	17	10	
209000	-45.883598	1	5.268612502423	0.032502060123	16	11	
210000	-49.314704	1	5.261271011326	0.029622181890	17	10	
211000	-34.242330	1	5.178615261117	0.029914885969	18	12	
212000	-41.506914	1	5.410247488727	0.026376321045	20	8	
213000	-32.558066	1	5.258161886666	0.027238355382	23	11	
214000	-29.860688	1	5.178213780436	0.027517436207	21	10	
215000	-42.380335	1	5.268703711776	0.026884788128	18	12	
216000	-36.517057	1	5.217219721938	0.027192168777	17	12	
217000	-26.725579	1	5.161014952874	0.026679604708	18	15	
218000	-31.098816	1	5.201483379544	0.034761078442	20	18	
219000	-29.912507	1	5.172407401466	0.025659699235	21	18	
220000	-37.704400	1	5.229980229221	0.032278314004	21	18	
221000	-21.689718	1	5.146549266939	0.025486734952	17	17	
222000	-30.879173	1	5.208898301881	0.020113405348	19	16	
223000	-25.190175	1	5.123397421645	0.020683881476	18	17	
224000	-32.206294	1	5.260070368997	0.032458403344	15	12	
225000	-46.648763	1	5.237044215848	0.030211341707	16	10	
226000	-50.445534	1	5.225475084152	0.046048806641	14	10	
227000	-41.520289	1	5.057023287755	0.030748481444	17	15	
228000	-38.529409	1	5.197165936065	0.031341964438	13	13	
229000	-35.337988	1	5.312001243880	0.035483182606	14	11	
230000	-37.062622	1	5.265566118389	0.034456705293	11	7	
231000	-57.892642	1	5.586572390495	0.062468758872	8	8	
232000	-47.812977	1	5.469350705893	0.076084738276	6	8	
233000	-53.467582	1	5.533666617181	0.099168671127	5	6	
234000	-50.046790	1	5.149262797412	0.066034226494	15	4	
235000	-45.804880	1	5.095241381702	0.062756082504	12	5	
236000	-46.811064	1	5.107155926533	0.058640914473	18	11	
237000	-46.878235	1	5.388715770490	0.066170247896	19	11	
238000	-55.139793	1	4.726701747769	0.100354636096	22	14	
239000	-43.036015	1	5.127164113346	0.067957256792	23	13	
240000	-41.648164	1	5.173968214963	0.066386797578	24	10	
241000	-35.265080	1	5.307942572615	0.060866595507	22	10	
242000	-47.675779	1	5.300986590968	0.065806160514	18	9	
243000	-54.953403	1	5.369826306076	0.062462066784	12	10	
244000	-46.656234	1	5.318036422184	0.069350848279	12	8	
245000	-41.585237	1	5.292415267678	0.066566988502	15	10	
246000	-48.927732	1	5.147398057853	0.069709680354	10	8	
247000	-55.156256	1	5.497164371638	0.058383007558	15	7	
248000	-46.472395	1	5.596829864026	0.059434751083	13	8	
249000	-38.770543	1	5.179478321980	0.051230742968	20	10	
250000	-36.423900	1	5.150207514422	0.060749526463	19	7	
251000	-33.872815	1	5.527311369254	0.053059657489	21	9	
252000	-43.065926	1	5.389457437661	0.069386372905	17	10	
253000	-54.242010	1	4.755486151692	0.069085488398	18	4	
254000	-46.896123	1	5.094218770418	0.070684631845	20	6	
255000	-60.448052	1	4.920455553006	0.085184079718	15	5	
256000	-57.360360	1	5.201140634196	0.068221746048	14	3	
257000	-55.126026	1	5.237343834267	0.074349978548	21	4	
258000	-61.801919	1	5.207374183561	0.085090760684	15	4	
259000	-56.030110	1	5.405586118118	0.082014961903	15	4	
260000	-59.233474	1	5.041536674312	0.098271162904	10	5	
261000	-52.783002	1	5.036126427575	0.083446899089	14	9	
262000	-66.674890	1	4.951502593240	0.089316852075	10	8	
263000	-49.931016	1	5.156073123098	0.068837276036	13	7	
264000	-55.867064	1	5.446450699573	0.091870985345	16	4	
265000	-39.672793	1	5.241447261252	0.071098565119	12	8	
266000	-54.016714	1	5.732655102368	0.082998599537	6	4	
267000	-45.298312	1	4.761262839985	0.081705900468	9	7	
268000	-50.362573	1	5.315409096767	0.097689219568	12	2	
269000	-48.394085	1	5.072113099442	0.078863176360	15	5	
270000	-52.516072	1	5.667682306641	0.084335811315	17	6	
271000	-44.837662	1	5.018859687651	0.087472340070	14	7	
272000	-43.672892	1	5.269828296614	0.072896653331	16	8	
273000	-42.074545	1	5.158202329074	0.071252233086	17	8	
274000	-40.917375	1	5.274125256042	0.080696440135	17	10	
275000	-52.943452	1	5.221647157577	0.097419943249	11	9	
276000	-50.335391	1	5.352042405534	0.074074815533	18	8	
277000	-32.533062	1	5.041129193112	0.085364846085	18	13	
278000	-38.592045	1	5.270086110859	0.067518775265	18	11	
279000	-54.120553	1	4.912903370164	0.067492614857	18	9	
280000	-58.408137	1	5.515520406881	0.073336650769	18	5	
281000	-59.363301	1	5.122343681187	0.087093744962	17	4	
282000	-57.747828	1	5.029926007092	0.088553545136	21	4	
283000	-62.835276	1	5.490610249308	0.115546695042	20	3	
284000	-53.265104	1	5.388208183678	0.076588606755	15	3	
285000	-50.971615	1	5.542105556391	0.085382051740	19	5	
286000	-56.008737	1	5.056248689562	0.093730342553	14	2	
287000	-50.377859	1	5.209833289913	0.068435618335	15	5	
288000	-51.775227	1	5.221349794838	0.083750400461	10	7	
289000	-50.881135	1	5.596567202211	0.072977370637	9	12	
290000	-51.571616	1	5.268051833508	0.076507551085	11	10	
291000	-55.126628	1	4.803256270574	0.090986697496	16	13	
292000	-60.255439	1	4.866744929441	0.089764366376	15	14	
293000	-48.659293	1	4.879747111869	0.070740069612	14	12	
294000	-55.585719	1	5.138010965920	0.087208955016	15	7	
295000	-56.788312	1	5.109428220200	0.092324173832	12	7	
296000	-51.380683	1	5.391293619179	0.068345499896	19	12	
297000	-50.801006	1	5.440969454468	0.065823660972	13	11	
298000	-54.480739	1	5.072576269435	0.074488111017	19	6	
299000	-40.116781	1	5.114914015390	0.072531964157	20	10	
300000	-51.569259	1	5.563302802480	0.084189069134	20	8	
301000	-57.368381	1	5.273746242414	0.081366459788	12	5	
302000	-62.468252	1	5.109280715999	0.070074366676	19	4	
303000	-49.524892	1	5.207434962595	0.076843543331	18	4	
304000	-53.283698	1	4.863805633647	0.092487806363	19	7	
305000	-48.165971	1	5.583236441327	0.073302965940	26	8	
306000	-49.091736	1	5.515234218727	0.058792875404	24	9	
307000	-40.643874	1	5.055708836522	0.056205292398	24	7	
308000	-54.405627	1	5.083078389418	0.061794148952	24	10	
309000	-46.482230	1	5.145754191696	0.048812163604	24	13	
310000	-52.558129	1	5.491150308299	0.072222257447	20	8	
311000	-42.456767	1	5.250455945170	0.072013193652	19	7	
312000	-46.240726	1	5.394526896279	0.070850142587	18	6	
313000	-44.756643	1	5.221279103535	0.076962123073	22	11	
314000	-33.330331	1	5.224418016114	0.057360404125	20	8	
315000	-28.591193	1	5.495407600026	0.057615010567	19	12	
316000	-35.213457	1	5.013586568791	0.059146240536	24	13	
317000	-35.908334	1	5.529762672342	0.051342085088	25	12	
318000	-51.115179	1	5.298489664623	0.067791228596	23	9	
319000	-39.130907	1	5.144701606788	0.062109720987	21	13	
320000	-24.417675	1	5.408785694250	0.041745575601	28	11	
321000	-39.036941	1	5.077511084896	0.055016368915	23	10	
322000	-34.316111	1	5.301404673602	0.062110565302	23	11	
323000	-38.127232	1	5.412673241751	0.068374724638	22	11	
324000	-32.738109	1	5.129390684772	0.065147749964	19	9	
325000	-22.381677	1	5.084529036582	0.059327586471	20	10	
326000	-27.520156	1	5.400166476385	0.058736376713	19	11	
327000	-32.881650	1	5.018001553718	0.046950696842	19	10	
328000	-45.150963	1	5.129883431918	0.064916372965	13	7	
329000	-41.502091	1	4.992847833513	0.061478749959	17	8	
330000	-41.037454	1	5.389421222171	0.066180277556	17	11	
331000	-43.490794	1	5.144176133083	0.072284497130	18	5	
332000	-39.376887	1	5.503591142124	0.074684356502	19	5	
333000	-46.284412	1	5.647853340522	0.063024586002	22	5	
334000	-45.696346	1	5.366541293703	0.074638758698	21	6	
335000	-43.311470	1	5.116128494478	0.060354516147	19	7	
336000	-36.825230	1	5.157053569722	0.048989101399	19	7	
337000	-42.772461	1	5.571449617669	0.069300437265	20	9	
338000	-36.054628	1	5.298011500102	0.056105404607	16	10	
339000	-45.738825	1	5.178177381152	0.067645738697	15	7	
340000	-48.884880	1	5.599595840402	0.071917087344	14	7	
341000	-46.596099	1	5.317372631194	0.060246193015	14	6	
342000	-62.167716	1	4.993371974123	0.078437514391	14	7	
343000	-56.363774	1	5.292706017626	0.068409377546	14	8	
344000	-52.553074	1	5.207149341206	0.072420256964	16	10	
345000	-47.882056	1	5.074614293821	0.063848016685	13	11	
346000	-36.257140	1	5.197095396688	0.053285169364	13	11	
347000	-49.096158	1	5.261224519772	0.071794557152	18	5	
348000	-55.324877	1	5.787585633726	0.061840201853	16	10	
349000	-50.046282	1	5.319159173139	0.065392885555	14	7	
350000	-39.804587	1	5.466224333457	0.065653565161	13	5	
351000	-52.298402	1	5.204752339534	0.076498468819	9	3	
352000	-40.589524	1	5.110623939630	0.074027335246	12	4	
353000	-47.910898	1	5.054036945030	0.077729175672	12	4	
354000	-44.643802	1	5.165379894575	0.055540212951	16	6	
355000	-43.933753	1	5.412927364839	0.065455276108	16	4	
356000	-41.292943	1	5.377960276188	0.060888736413	16	6	
357000	-43.796144	1	5.372656192796	0.056826962404	16	7	
358000	-43.936239	1	4.957387371879	0.068027339001	18	8	
359000	-54.573181	1	5.694190748091	0.077971644301	15	6	
360000	-52.442799	1	5.464702544770	0.066656195032	17	7	
361000	-53.104777	1	5.656375052443	0.071698707062	12	14	
362000	-49.330457	1	5.290380000484	0.070724781066	12	11	
363000	-45.166564	1	5.184041207578	0.081391567695	11	9	
364000	-50.230091	1	5.314024095366	0.068016416332	16	10	
365000	-59.262216	1	5.445359209037	0.073980467717	14	7	
366000	-59.550087	1	4.720708799488	0.086343150275	17	7	
367000	-43.341163	1	5.044100597078	0.068430859369	21	8	
368000	-41.032211	1	5.200021468495	0.055059792130	17	8	
369000	-45.183431	1	5.382693476551	0.069072451577	13	10	
370000	-40.318347	1	5.189191925406	0.047705406872	16	8	
371000	-43.762873	1	5.082233130897	0.053721671416	21	7	
372000	-37.871641	1	4.859653436129	0.057345532240	24	9	
373000	-39.400454	1	5.274420460284	0.071299767446	24	6	
374000	-42.495224	1	4.913902589750	0.059846086327	26	7	
375000	-49.383611	1	4.926470242182	0.067593766829	24	8	
376000	-37.589972	1	5.192167603260	0.056388421510	20	10	
377000	-47.789701	1	5.413982073652	0.064312523566	19	7	
378000	-45.387441	1	5.201323537000	0.065569544747	24	7	
379000	-47.823400	1	5.059194929159	0.065473451866	17	5	
380000	-43.288603	1	5.055945684185	0.059382747435	18	9	
381000	-37.570330	1	4.924322162131	0.067770763652	16	10	
382000	-50.650939	1	5.686057758776	0.066267879078	16	6	
383000	-52.540077	1	5.199396944480	0.068819724407	17	7	
384000	-48.417518	1	5.418912483779	0.070531333305	21	9	
385000	-43.038398	1	5.430297822238	0.070526085938	19	11	
386000	-40.139495	1	5.543343416534	0.064748868863	18	7	
387000	-44.365113	1	4.840579934849	0.066523882458	23	9	
388000	-44.962003	1	5.083523587370	0.070318496149	18	7	
389000	-42.387043	1	5.237415653778	0.066238656291	13	11	
390000	-49.032385	1	5.161275552784	0.089554206353	18	10	
391000	-54.259119	1	5.320444198779	0.077888085771	17	9	
392000	-38.211682	1	5.508466041205	0.056840912316	24	7	
393000	-40.349635	1	5.251591527368	0.058875420149	21	5	
394000	-40.090322	1	5.133308648665	0.069588503607	18	9	
395000	-27.816665	1	5.275271831353	0.055822960942	17	15	
396000	-40.735070	1	5.007808633615	0.058516972038	17	9	
397000	-27.228668	1	5.242038729294	0.056835407418	18	12	
398000	-20.149570	1	5.491055775611	0.044314085806	20	11	
399000	-25.358791	1	5.107227665686	0.040850391636	16	11	
400000	-32.436221	1	5.177977103159	0.043907972371	17	8	
401000	-39.515517	1	5.364537854355	0.057535531461	18	4	
402000	-46.331941	1	5.035797660633	0.079749174756	11	5	
403000	-52.695475	1	5.343939057772	0.061622921049	16	8	
404000	-46.071612	1	5.102556276472	0.057783831400	13	8	
405000	-36.263239	1	5.160433071501	0.051798598752	14	13	
406000	-32.375491	1	5.153249070121	0.061374300051	21	8	
407000	-50.518572	1	5.528731128992	0.069240653174	21	5	
408000	-47.771462	1	4.937759889763	0.067694548861	21	6	
409000	-55.447495	1	5.225671003054	0.076869880871	25	6	
410000	-42.314325	1	5.087508590742	0.071103496708	25	6	
411000	-39.134397	1	5.215020084761	0.065929649612	21	9	
412000	-38.847345	1	5.440918374249	0.055273656697	20	11	
413000	-51.927740	1	5.658080552595	0.084526040564	14	5	
414000	-50.911176	1	5.246910184191	0.092185005860	12	8	
415000	-49.045796	1	4.783699579185	0.065435275100	19	9	
416000	-34.258367	1	5.281041267022	0.055663249044	23	8	
417000	-47.025984	1	5.362500086925	0.073200019146	21	6	
418000	-49.587963	1	4.701153942778	0.082187453597	15	6	
419000	-47.928292	1	5.410831181904	0.082887809948	12	11	
420000	-41.559900	1	5.436007202737	0.077890444545	10	8	
421000	-64.207018	1	4.890294321483	0.089865340174	10	5	
422000	-63.214967	1	5.235112825779	0.067566895101	9	4	
423000	-53.284419	1	5.145562949362	0.084010290896	12	5	
424000	-57.212996	1	5.355909314743	0.078616084758	7	6	
425000	-50.201592	1	5.270484492686	0.071015740262	12	9	
426000	-48.086006	1	5.455502741087	0.066118081421	15	10	
427000	-48.803255	1	4.868237290201	0.054475231286	18	9	
428000	-49.070568	1	5.233112675344	0.056536534375	24	10	
429000	-41.289696	1	5.100935963495	0.055034178578	19	13	
430000	-36.670366	1	5.257397239093	0.049534644762	19	14	
431000	-41.425078	1	5.371623107990	0.052641004350	22	14	
432000	-32.226216	1	5.278217615114	0.050053984192	16	12	
433000	-38.373014	1	5.360707722084	0.058684676216	13	10	
434000	-42.087625	1	5.461272230384	0.066862709179	13	5	
435000	-36.917245	1	5.267462643870	0.045198688080	17	11	
436000	-35.165227	1	5.226042987207	0.049344868564	24	10	
437000	-33.696754	1	5.069440023583	0.040235350248	24	12	
438000	-39.344044	1	5.458995239680	0.049164304327	20	10	
439000	-44.530283	1	5.218590757107	0.064378400667	20	9	
440000	-47.359871	1	5.198120276875	0.067092577049	17	8	
441000	-37.736246	1	5.097407243020	0.078647824270	19	10	
442000	-28.679227	1	4.883952720388	0.043165902366	19	10	
443000	-34.718116	1	5.501147588038	0.044503134009	23	15	
444000	-29.551797	1	5.337238804235	0.038686703945	24	16	
445000	-33.596232	1	5.366903449091	0.052980048113	19	13	
446000	-29.746534	1	5.275376659862	0.043455207772	19	12	
447000	-52.896355	1	5.517712847695	0.054647166138	21	12	
448000	-42.731132	1	5.084507277751	0.048052650220	24	14	
449000	-28.283904	1	5.110425022092	0.033674524404	18	13	
450000	-33.991278	1	5.279991513070	0.028470022326	16	17	
451000	-39.983728	1	5.273228674885	0.048442233253	16	13	
452000	-36.993029	1	5.379559881054	0.048989398907	17	13	
453000	-32.603565	1	5.375400812737	0.047282009665	20	12	
454000	-38.887354	1	5.116907845094	0.047255184707	22	14	
455000	-38.422249	1	5.127226601324	0.046681224852	19	12	
456000	-44.671673	1	5.244550653440	0.058832790550	17	11	
457000	-43.373157	1	5.035280584377	0.045297001624	20	10	
458000	-36.254754	1	5.044507695089	0.040361073038	15	9	
459000	-38.188977	1	5.176698323094	0.050848176308	17	8	
460000	-41.048603	1	5.573584385602	0.065673658170	16	10	
461000	-42.660741	1	4.920605292518	0.056657723576	18	10	
462000	-42.037989	1	5.270068586018	0.068328825180	26	7	
463000	-40.922608	1	5.301227083958	0.067435396595	24	4	
464000	-45.725215	1	5.303761064575	0.055492979602	28	3	
465000	-41.650541	1	5.047552385360	0.056408241821	24	7	
466000	-43.633306	1	5.417515260226	0.058836294777	17	5	
467000	-43.742816	1	5.242878254057	0.077568958845	19	8	
468000	-52.548121	1	5.406901006937	0.075647092377	14	5	
469000	-51.282907	1	5.304465718799	0.071820864707	11	9	
470000	-36.992508	1	5.208568316296	0.056441450156	15	9	
471000	-34.014309	1	5.104875439960	0.065817910116	17	9	
472000	-44.393827	1	5.410792654126	0.061773122516	20	3	
473000	-36.949844	1	5.453891683633	0.070040611260	23	4	
474000	-25.051446	1	5.405130845389	0.051981166710	19	9	
475000	-35.569479	1	4.954480325029	0.052649761885	16	9	
476000	-51.919785	1	5.505202709310	0.070686237684	15	6	
477000	-44.270181	1	5.476808494643	0.051692715058	17	8	
478000	-52.701699	1	5.214883235767	0.067530264611	23	11	
479000	-39.332426	1	5.240237716804	0.061851219611	30	9	
480000	-34.321259	1	5.054493923755	0.054133188151	26	7	
481000	-44.457739	1	5.524032399497	0.070811244541	21	7	
482000	-36.476408	1	5.084584863744	0.055384702057	21	8	
483000	-50.972460	1	5.432317643801	0.083250052355	20	5	
484000	-53.287007	1	5.150885079907	0.064938212791	20	7	
485000	-51.904868	1	4.897852460010	0.071544668634	12	8	
486000	-48.404624	1	4.931769637653	0.070541364274	16	12	
487000	-41.837536	1	5.575918966613	0.063760848948	15	10	
488000	-32.023283	1	5.233090132219	0.057566591881	18	10	
489000	-29.409325	1	5.128022717768	0.050450848775	18	8	
490000	-32.869885	1	5.335308242152	0.060240705143	17	10	
491000	-38.383484	1	5.094665925717	0.050500824576	16	14	
492000	-38.899036	1	5.081057757426	0.068419511162	17	8	
493000	-29.298584	1	5.054168702906	0.052423617773	16	9	
494000	-54.610443	1	4.776326803785	0.062397445254	15	7	
495000	-46.548980	1	4.818065052717	0.064437890074	11	6	
496000	-44.366666	1	5.269965053252	0.060019703718	14	5	
497000	-43.227264	1	5.344291107676	0.067568980104	16	8	
498000	-41.389286	1	5.271256950761	0.072804725130	12	8	
499000	-47.973219	1	5.175031824604	0.080852414131	12	11	
500000	-46.748404	1	5.108969801441	0.065411075009	8	10	
501000	-45.896419	1	5.534120633714	0.058943682090	10	11	
502000	-47.977938	1	5.188569699357	0.064343619702	11	10	
503000	-55.148937	1	4.965946821298	0.068142060513	10	10	
504000	-51.650991	1	5.591543156861	0.068103760868	11	11	
505000	-63.396677	1	5.186989773140	0.093547277359	7	7	
506000	-58.279550	1	4.968901863640	0.090757349321	12	8	
507000	-49.232313	1	5.410150127865	0.055056032350	15	6	
508000	-49.584318	1	5.409459429809	0.071924367918	14	6	
509000	-48.586999	1	5.333845812131	0.080653457505	16	5	
510000	-46.395680	1	5.119171209299	0.066358901547	21	5	
511000	-47.859824	1	5.478479848464	0.076347407112	24	6	
512000	-55.979363	1	5.677959263433	0.076895895425	16	8	
513000	-48.300520	1	5.119620802790	0.062332492847	15	8	
514000	-52.781328	1	5.161928490267	0.079424705277	13	6	
515000	-41.338620	1	4.871089049246	0.064663956719	14	9	
516000	-44.645730	1	5.127240342911	0.076234494245	18	9	
517000	-41.153446	1	5.375775491754	0.071234737941	13	7	
518000	-44.644872	1	5.374453587862	0.059057056923	12	8	
519000	-49.964778	1	5.217788214119	0.065231946294	14	6	
520000	-44.858960	1	5.254415043244	0.060946168430	20	9	
521000	-47.656825	1	5.138259764270	0.068286295554	18	8	
522000	-57.881130	1	5.247615449153	0.075764333330	16	3	
523000	-54.247893	1	5.477648529129	0.061579313698	14	8	
524000	-49.142496	1	5.649542777809	0.067138159627	17	9	
525000	-38.225572	1	5.421547040771	0.053153836223	15	12	
526000	-26.265754	1	5.162690469706	0.052326862775	19	9	
527000	-40.497470	1	5.247557770316	0.055150264037	22	5	
528000	-37.749654	1	5.227447771396	0.054174601087	22	10	
529000	-45.523199	1	5.370525333172	0.068567152604	28	7	
530000	-43.096538	1	5.443112791248	0.059760728561	21	8	
531000	-56.735038	1	5.528734090379	0.080909748311	16	6	
532000	-49.881552	1	5.413117186360	0.071429959496	18	2	
533000	-54.064006	1	5.298024768451	0.068907018568	21	8	
534000	-56.291485	1	5.388342421207	0.078566185310	21	3	
535000	-59.499743	1	5.254025648983	0.061595621792	25	5	
536000	-41.229870	1	5.343918453122	0.055554115715	22	8	
537000	-60.526834	1	5.057294297907	0.090807499377	15	4	
538000	-58.598725	1	5.467904442639	0.091916121168	14	4	
539000	-56.303841	1	5.714371348266	0.069942480405	14	6	
540000	-45.656910	1	5.261266810034	0.066178143620	17	6	
541000	-41.581563	1	5.179621300265	0.055477310409	18	9	
542000	-41.775571	1	5.358864764646	0.053608374805	23	10	
543000	-35.914483	1	5.490126272544	0.068998395350	21	9	
544000	-46.813549	1	5.288221514206	0.071361606985	23	6	
545000	-36.804525	1	5.407239593521	0.058100889866	23	9	
546000	-38.237602	1	5.398642357832	0.058733512224	21	7	
547000	-41.615849	1	5.275362146386	0.066580084795	19	5	
548000	-45.356044	1	5.116859283984	0.073853569759	17	7	
549000	-36.173254	1	5.317732945878	0.054299800830	17	6	
550000	-29.638776	1	5.268829226080	0.055219561131	15	6	
551000	-29.694899	1	5.225893951627	0.055112266659	21	5	
552000	-34.284261	1	5.110319130463	0.053898339335	20	6	
553000	-29.411706	1	5.175702930269	0.049967358407	21	6	
554000	-32.343809	1	5.312116132511	0.051452031642	15	8	
555000	-31.033527	1	5.208717167057	0.045375320329	20	12	
556000	-38.185899	1	5.233587291446	0.049198786324	21	9	
557000	-34.350449	1	5.278849243526	0.038393559569	24	8	
558000	-36.489174	1	5.087565731647	0.056609840115	26	9	
559000	-38.666979	1	5.331346842571	0.047471248438	24	8	
560000	-39.438557	1	5.153695888188	0.043522824520	25	9	
561000	-31.647628	1	5.210755695691	0.049164821862	32	8	
562000	-49.109848	1	5.244749283289	0.055006868676	27	4	
563000	-35.087199	1	4.994139546012	0.044633090807	20	11	
564000	-41.309839	1	5.304904603097	0.043480585478	16	13	
565000	-50.733418	1	5.298453595763	0.066257890803	15	10	
566000	-57.525535	1	5.055422699835	0.075435991506	16	7	
567000	-62.465265	1	5.043702821090	0.076800796437	15	6	
568000	-51.661045	1	5.241054197869	0.085896954741	18	8	
569000	-51.587929	1	5.331732283244	0.051585200530	24	8	
570000	-42.304586	1	5.343843586414	0.052216053215	24	11	
571000	-47.032711	1	5.226585852611	0.058771576556	21	11	
572000	-61.372804	1	5.433259939289	0.086583751854	19	11	
573000	-44.838889	1	5.156330689344	0.057083399000	26	9	
574000	-37.733280	1	5.321216708822	0.047273868403	23	10	
575000	-30.064613	1	5.158894612485	0.057537805239	17	9	
576000	-31.115459	1	5.517945324051	0.049237960853	21	9	
577000	-43.037592	1	5.305380043772	0.061178679335	20	10	
578000	-23.113453	1	5.430664926158	0.047776400167	21	9	
579000	-36.294077	1	5.203352797343	0.057420038404	22	9	
580000	-42.895539	1	5.458596833103	0.057060173714	23	8	
581000	-41.207801	1	5.620654508356	0.058816266150	23	8	
582000	-39.467579	1	5.162394645213	0.063056910609	25	6	
583000	-44.190877	1	5.203877047056	0.061089740120	28	4	
584000	-34.330087	1	5.235891425346	0.056691540732	24	9	
585000	-37.918260	1	5.516468244708	0.060357083848	27	9	
586000	-31.006390	1	5.467176479923	0.060684424035	20	11	
587000	-48.304233	1	5.117758131519	0.074357633366	18	7	
588000	-41.224825	1	5.232301621120	0.055461580687	20	9	
589000	-45.871970	1	5.246608656710	0.066308305619	17	10	
590000	-37.921433	1	5.025993627953	0.075880148363	17	7	
591000	-49.069226	1	5.091928032399	0.056934631376	18	10	
592000	-44.125331	1	5.187745242844	0.054939852534	17	10	
593000	-46.291592	1	5.169583847268	0.057306387429	15	4	
594000	-43.062986	1	5.152102175698	0.055103390691	12	9	
595000	-43.770137	1	5.232142139693	0.057636016743	9	10	
596000	-43.449404	1	5.156556601337	0.061312055477	11	9	
597000	-47.650551	1	5.040572291356	0.060945801830	12	7	
598000	-41.955001	1	5.409601755737	0.062457393461	13	5	
599000	-43.627140	1	5.364094384088	0.068386988552	14	6	
600000	-52.149124	1	5.036129699607	0.076559631980	15	6	
601000	-50.678644	1	5.069129148999	0.055180379179	14	8	
602000	-53.529280	1	5.361352727792	0.059425388785	11	5	
603000	-44.741211	1	5.257657747207	0.071120740442	16	1	
604000	-46.495371	1	4.793203599493	0.061842563952	17	5	
605000	-44.161552	1	5.266775889368	0.058013271594	20	3	
606000	-50.001322	1	5.331499622547	0.062125491855	17	8	
607000	-44.143962	1	5.370562871377	0.055577835898	19	7	
608000	-53.483599	1	5.574862045422	0.076135917659	18	5	
609000	-39.109442	1	5.208067383638	0.055090260277	19	6	
610000	-45.471909	1	5.262417379567	0.060776838924	17	6	
611000	-53.137780	1	5.376330904892	0.066915839145	17	5	
612000	-48.335812	1	5.203758327438	0.064749673967	18	7	
613000	-60.534661	1	5.000700420492	0.086749041699	17	4	
614000	-47.216716	1	5.239253527939	0.063107957493	18	2	
615000	-43.850422	1	5.554377376930	0.058972604507	21	7	
616000	-39.756269	1	5.425038213508	0.051290490629	23	10	
617000	-62.421624	1	5.277216972981	0.077192197516	17	5	
618000	-58.406876	1	5.287870124915	0.096044122630	17	5	
619000	-58.427428	1	5.227009842363	0.073614137598	12	4	
620000	-54.846659	1	4.864070695672	0.068818207836	10	4	
621000	-50.549786	1	5.331930780477	0.073308939725	10	4	
622000	-59.993967	1	5.245657028287	0.081954796789	16	4	
623000	-59.267612	1	5.554427668631	0.091867529453	14	6	
624000	-51.210535	1	5.250933361761	0.077481398530	11	12	
625000	-44.692016	1	5.517566591921	0.074826719416	15	8	
626000	-32.310855	1	5.242544040316	0.063820542780	20	8	
627000	-39.853631	1	5.329471363958	0.061395310981	28	5	
628000	-53.993418	1	4.947372142082	0.087054464754	21	5	
629000	-43.084975	1	5.248852404912	0.069339736045	16	9	
630000	-51.261233	1	4.827077043240	0.082241311574	17	10	
631000	-45.654222	1	5.168789642835	0.063326689595	20	8	
632000	-49.570416	1	5.464797514274	0.055942737548	17	9	
633000	-35.526385	1	5.377120145991	0.060206521846	18	7	
634000	-49.217479	1	5.395501753651	0.062601339953	19	4	
635000	-50.941698	1	5.451025565165	0.087211115270	17	5	
636000	-46.468921	1	4.964680770854	0.066963297555	14	8	
637000	-39.055832	1	5.505340459827	0.062683845859	19	8	
638000	-40.748451	1	5.472477344140	0.052360130941	14	7	
639000	-53.924786	1	4.990866662094	0.062779278128	11	8	
640000	-45.977112	1	5.126392478612	0.067076692700	14	10	
641000	-51.545027	1	5.321545610259	0.091256649656	24	5	
642000	-50.343371	1	5.389122046436	0.092252400152	24	6	
643000	-41.973564	1	5.464869822418	0.063823524963	28	7	
644000	-38.754539	1	5.461770670350	0.051296791484	30	8	
645000	-45.493509	1	5.432707191584	0.062610586971	26	10	
646000	-39.665872	1	5.134514229623	0.061522680863	30	12	
647000	-32.406522	1	5.007383371266	0.056217151984	26	8	
648000	-36.428824	1	5.029936902170	0.063363196095	25	8	
649000	-34.926166	1	5.247422841905	0.059636720087	21	8	
650000	-40.450060	1	5.392074105211	0.055376359015	16	9	
651000	-46.622499	1	4.965395593020	0.074774842154	19	2	
652000	-41.138883	1	5.102131377381	0.070619256617	20	5	
653000	-33.832987	1	5.347701828717	0.073608068607	17	11	
654000	-45.675132	1	5.160711486494	0.067021190687	20	9	
655000	-44.607650	1	5.031859319808	0.075850293116	15	10	
656000	-38.426814	1	5.256035367835	0.068007861131	19	10	
657000	-36.349549	1	5.219955403482	0.055823993548	19	7	
658000	-38.546974	1	5.181842680285	0.060209648716	16	9	
659000	-48.365353	1	5.093817436249	0.071856622359	14	9	
660000	-54.862205	1	5.329093531050	0.080244727610	15	5	
661000	-35.483920	1	5.362574352893	0.056210243625	19	11	
662000	-36.092418	1	5.517294078871	0.047465080075	20	14	
663000	-34.544699	1	5.396588275088	0.046392723222	17	11	
664000	-43.705851	1	5.286367225413	0.066354358671	11	11	
665000	-27.669273	1	5.417701432157	0.046075269327	16	14	
666000	-33.995623	1	5.604858774942	0.051884561328	14	15	
667000	-40.552498	1	5.303500628960	0.052162999422	12	13	
668000	-33.623597	1	5.226171319941	0.049370019463	14	12	
669000	-35.450421	1	5.204413885210	0.050514127383	15	12	
670000	-21.413533	1	5.234695032961	0.035381590369	21	14	
671000	-31.905229	1	5.575059472873	0.049831671427	24	11	
672000	-50.928753	1	5.056390883157	0.069643635676	21	9	
673000	-32.385477	1	5.284117934096	0.042472559892	25	12	
674000	-36.454702	1	5.487113314711	0.051272589980	20	13	
675000	-26.602813	1	5.214740005315	0.056531222408	22	10	
676000	-37.452906	1	5.411640580141	0.060662155501	24	10	
677000	-35.063976	1	5.352793645715	0.041427741207	23	8	
678000	-45.915507	1	5.315019897993	0.034641874799	21	10	
679000	-36.724125	1	5.337784383006	0.039680233773	22	8	
680000	-44.144674	1	5.150451662001	0.042039525420	19	5	
681000	-36.881334	1	5.448763850901	0.047459318438	20	5	
682000	-35.211430	1	5.321936671610	0.042058808462	20	8	
683000	-35.802429	1	5.558454427490	0.056034780350	23	6	
684000	-53.492964	1	5.272146652625	0.073468605853	16	6	
685000	-59.194310	1	5.167645709908	0.086500382506	21	5	
686000	-39.557895	1	5.511124674183	0.065597342335	23	6	
687000	-38.452908	1	5.244365486812	0.074642106942	20	6	
688000	-33.594112	1	5.340394297797	0.053184010500	19	4	
689000	-34.397736	1	5.322070431483	0.057723187173	22	5	
690000	-36.348293	1	5.399896637532	0.063913281684	20	5	
691000	-51.930651	1	5.310413656885	0.070783848629	19	4	
692000	-45.972870	1	4.909729710661	0.061814306023	21	9	
693000	-52.637283	1	5.342570919225	0.070500204223	19	7	
694000	-52.962918	1	4.752514839710	0.063130236724	19	6	
695000	-48.460223	1	5.108084825807	0.078032529966	18	7	
696000	-48.514873	1	5.156507738144	0.073008593440	17	9	
697000	-54.698411	1	5.576796554435	0.075003200193	18	11	
698000	-59.116195	1	4.946154546419	0.058386315083	13	9	
699000	-47.885077	1	5.237927982295	0.064171814329	15	9	
700000	-45.242900	1	5.342443919607	0.067652751832	18	5	
701000	-51.166182	1	5.525383229327	0.063674572586	15	4	
702000	-41.705322	1	5.176380197088	0.069580580184	17	6	
703000	-51.414239	1	5.227277325764	0.078324102077	15	8	
704000	-42.461931	1	5.190742869080	0.055044141467	17	9	
705000	-53.408289	1	5.134176141584	0.071673075655	15	6	
706000	-44.485101	1	5.452845088985	0.055375820910	20	13	
707000	-50.090320	1	5.590745912119	0.066851706427	22	5	
708000	-48.253722	1	5.197815690715	0.063117477637	16	6	
709000	-40.195080	1	5.329766534710	0.056740993487	17	7	
710000	-41.945227	1	5.294312138447	0.069217819808	17	4	
711000	-38.376474	1	5.164500031056	0.054735199967	17	7	
712000	-40.433577	1	5.181886204046	0.065422005936	16	5	
713000	-51.151237	1	5.418086380307	0.060100174288	15	5	
714000	-58.229058	1	5.636776673261	0.063576808857	17	8	
715000	-30.950456	1	5.210641039939	0.044875567065	21	15	
716000	-43.337305	1	5.046311570304	0.073335840271	16	9	
717000	-43.553876	1	4.795998380236	0.064686350663	19	9	
718000	-47.086258	1	5.536430504840	0.067689506990	16	8	
719000	-33.581194	1	5.405335296725	0.052068376729	15	11	
720000	-34.940528	1	5.230089535841	0.061712926512	14	11	
721000	-39.150587	1	4.977478968299	0.064342584779	14	9	
722000	-35.741303	1	5.233291845731	0.056350041738	16	11	
723000	-34.168895	1	5.256830501855	0.056316907896	18	5	
724000	-44.617844	1	4.866162082905	0.051616790642	17	8	
725000	-51.471466	1	5.092903028046	0.055149806082	15	9	
726000	-40.532057	1	5.046523224066	0.054147832009	14	15	
727000	-46.155732	1	5.273853435364	0.060540980131	17	11	
728000	-52.710095	1	5.224845461893	0.059294845568	14	11	
729000	-44.198901	1	5.634411857993	0.049521799478	17	16	
730000	-37.600365	1	5.188901793750	0.060574386619	19	10	
731000	-33.924686	1	5.244235944429	0.048442410720	19	13	
732000	-40.791074	1	5.265733278634	0.050838641070	16	10	
733000	-40.593484	1	5.245109121426	0.060065328549	19	11	
734000	-37.327807	1	5.132501112628	0.070256480193	18	14	
735000	-33.218495	1	5.352480241390	0.052002784431	19	11	
736000	-27.176898	1	5.231731175905	0.050049393450	22	9	
737000	-43.675373	1	5.346513274331	0.080652714372	21	8	
738000	-52.194841	1	4.847885761258	0.063030298529	23	5	
739000	-49.060971	1	4.979897462706	0.074250952786	23	6	
740000	-34.184978	1	5.699991869950	0.053933422361	26	8	
741000	-35.706484	1	5.561211686042	0.053976860975	24	6	
742000	-42.324695	1	5.367066223706	0.051211556123	26	6	
743000	-40.575871	1	5.174116449530	0.054688740225	24	5	
744000	-57.179917	1	5.259902714312	0.070446383961	13	8	
745000	-51.501790	1	5.427437433243	0.067596062318	16	7	
746000	-62.380698	1	5.004491576543	0.086975435899	22	6	
747000	-57.863366	1	5.252833959586	0.063132997072	22	7	
748000	-62.057485	1	5.423480364401	0.060590034396	19	7	
749000	-59.914078	1	5.290014366088	0.065352697184	15	9	
750000	-69.587945	1	5.609739707960	0.086413401904	17	6	
751000	-64.692085	1	5.175508920518	0.070931851794	21	4	
752000	-47.285691	1	5.289268381591	0.066682901587	25	9	
753000	-48.347792	1	5.002108921184	0.063012410528	18	6	
754000	-48.451656	1	5.054886470671	0.068215942948	14	8	
755000	-40.357094	1	5.278184902718	0.068019669534	13	5	
756000	-29.583668	1	5.128023191422	0.054655939256	16	8	
757000	-39.004782	1	5.289095029868	0.056095060642	19	8	
758000	-59.337912	1	5.528999575227	0.083119962184	17	9	
759000	-50.831958	1	5.235051226153	0.057741038845	24	8	
760000	-40.545762	1	5.504740644043	0.056643110915	25	13	
761000	-40.718032	1	5.158205534359	0.050626985399	23	12	
762000	-43.946386	1	5.415670851310	0.053702595904	21	7	
763000	-39.003544	1	5.394614466414	0.050034445704	21	10	
764000	-52.150708	1	5.030527077416	0.060454004722	16	6	
765000	-49.933160	1	5.332158997345	0.067372217242	17	5	
766000	-51.328987	1	4.953244016150	0.071549019365	16	8	
767000	-52.599054	1	5.109260153253	0.068779428563	20	3	
768000	-55.755927	1	5.310457061239	0.089517044906	25	5	
769000	-49.250038	1	5.343781486582	0.062794717435	21	8	
770000	-43.746280	1	5.266699267796	0.071949779265	23	6	
771000	-32.845012	1	5.357148641331	0.040618977816	26	11	
772000	-35.567415	1	5.178409244825	0.057293721171	20	6	
773000	-30.754651	1	5.092903556753	0.056592083983	19	8	
774000	-43.126250	1	5.179506418254	0.068162001441	20	6	
775000	-43.215674	1	5.349039924027	0.066737361366	18	12	
776000	-41.240603	1	5.125936245289	0.052503107210	21	16	
777000	-46.831147	1	5.153439969464	0.061930594651	14	14	
778000	-33.887590	1	5.639194859499	0.053591983388	19	11	
779000	-30.199065	1	5.361057075340	0.054295891199	24	13	
780000	-32.898190	1	5.267578560264	0.054720688662	21	14	
781000	-40.320479	1	5.374208214500	0.067946293955	19	10	
782000	-43.951820	1	5.149969309125	0.076300710371	17	9	
783000	-41.944071	1	5.482131104112	0.076295076628	21	7	
784000	-51.665373	1	4.913185034347	0.083005706930	20	9	
785000	-38.006824	1	5.311452104444	0.059019560560	19	8	
786000	-39.775745	1	5.460988651131	0.049669214960	16	13	
787000	-39.882562	1	5.320062540440	0.070393818197	17	9	
788000	-43.998323	1	5.392546284952	0.063453543067	11	9	
789000	-52.286339	1	5.296934236145	0.080250521702	12	8	
790000	-51.884314	1	5.065040714229	0.067217980354	14	10	
791000	-35.453132	1	5.293782717652	0.057220980803	15	11	
792000	-40.952455	1	5.042068646796	0.066458606467	15	7	
793000	-34.555035	1	5.366176852179	0.057915512412	16	11	
794000	-44.054164	1	5.301311028474	0.049798608813	20	9	
795000	-38.366267	1	5.147391072790	0.039189213454	19	13	
796000	-30.824087	1	5.197241812479	0.033910599532	15	15	
797000	-40.614022	1	5.766539683104	0.047657583095	17	14	
798000	-38.585563	1	5.485251924270	0.056388085363	16	10	
799000	-47.472138	1	5.129645208663	0.054864657012	17	11	
800000	-41.673936	1	5.537458907517	0.059259909753	16	9	
801000	-44.264496	1	5.487385043712	0.057889952455	17	4	
802000	-45.277040	1	5.510861512343	0.070521272796	14	6	
803000	-41.963194	1	5.283478151604	0.064204238022	15	8	
804000	-49.277879	1	5.073945608729	0.072341670163	16	8	
805000	-45.081940	1	5.469273671181	0.067808701631	12	5	
806000	-50.180619	1	5.237036845482	0.057951223941	15	5	
807000	-51.651147	1	5.399058125731	0.058408772327	16	10	
808000	-44.842302	1	4.884654149644	0.064379453660	17	9	
809000	-51.484517	1	5.350016986758	0.096924177557	19	7	
810000	-38.936691	1	5.318108134779	0.058954215483	14	9	
811000	-49.399318	1	5.366259819439	0.083750242984	14	5	
812000	-48.761180	1	4.877301716736	0.080206090452	14	5	
813000	-51.830586	1	4.897720648037	0.083896179261	15	5	
814000	-47.831532	1	5.456993308972	0.074849531049	19	8	
815000	-48.920651	1	5.487630539315	0.079552795562	19	7	
816000	-54.665703	1	5.375350388812	0.080253328031	18	3	
817000	-49.798876	1	5.159102228396	0.063722074273	22	9	
818000	-54.335658	1	5.035963610887	0.080494640498	20	7	
819000	-54.665500	1	5.638946287662	0.067797109681	15	5	
820000	-46.332484	1	5.599230544390	0.054228567821	14	7	
821000	-38.939714	1	5.114616085461	0.050008348255	12	9	
822000	-45.227594	1	5.193822374335	0.050675148212	13	8	
823000	-46.797734	1	5.256092932807	0.065060059420	12	5	
824000	-40.064147	1	5.616107452938	0.061711144743	22	4	
825000	-54.141377	1	5.797760828785	0.059134345733	18	4	
826000	-55.077612	1	5.202159983573	0.072920262978	20	6	
827000	-51.197489	1	5.447045088933	0.062459592743	17	9	
828000	-46.059314	1	5.277922139182	0.062593094122	17	6	
829000	-45.162004	1	5.102837306936	0.073491115627	17	5	
830000	-39.171539	1	5.282190821510	0.057783784994	18	8	
831000	-41.592236	1	5.038667259285	0.064222244722	16	7	
832000	-39.658750	1	5.524393892379	0.072857747599	19	8	
833000	-43.013225	1	5.282694513641	0.055396192116	16	11	
834000	-35.664408	1	5.172589117081	0.044274275339	17	8	
835000	-54.416130	1	5.266376892411	0.055202196921	18	5	
836000	-45.181024	1	5.168927659202	0.067615817078	24	5	
837000	-53.445038	1	5.750082147990	0.073220977587	18	3	
838000	-43.533183	1	5.577631372558	0.067050672797	24	4	
839000	-37.012684	1	5.642514879561	0.056663282157	23	6	
840000	-36.609872	1	5.537624110239	0.054044411944	23	9	
841000	-45.101367	1	5.144362606060	0.067030364437	23	6	
842000	-52.640816	1	4.869025380326	0.062943014328	19	7	
843000	-53.263576	1	5.237985632497	0.074756746356	24	3	
844000	-42.135019	1	5.126662071508	0.054517697875	22	9	
845000	-48.491102	1	5.162193667399	0.062514230360	20	4	
846000	-57.924934	1	5.332118421944	0.073543721502	18	6	
847000	-59.964063	1	5.308310926617	0.086306291983	13	5	
848000	-53.333909	1	5.311204912672	0.079819996694	18	7	
849000	-52.453826	1	5.596571670775	0.081327013783	18	9	
850000	-58.992951	1	5.292158121218	0.073061083087	16	9	
851000	-51.055047	1	4.902006098140	0.093925108155	15	5	
852000	-46.580509	1	5.339189356717	0.067806324142	17	9	
853000	-42.213264	1	5.466943678292	0.065402149223	20	10	
854000	-57.306090	1	5.056741414666	0.075735232278	18	4	
855000	-55.756025	1	5.414710103739	0.083415575093	14	4	
856000	-57.597771	1	4.940856392736	0.078761997701	16	4	
857000	-58.470305	1	5.698268921580	0.074886413529	20	6	
858000	-53.056454	1	5.254594472916	0.062351517062	23	8	
859000	-43.759736	1	5.324515029876	0.061396207390	22	11	
860000	-37.417153	1	5.542321303896	0.043447909029	19	15	
861000	-27.613065	1	5.399327557466	0.031363707979	20	16	
862000	-31.464660	1	5.268714488549	0.029283032986	20	16	
863000	-42.279071	1	5.312322424301	0.039329101067	18	14	
864000	-37.629226	1	5.495122875666	0.058268818095	22	15	
865000	-37.692611	1	5.253463356416	0.067231382889	21	10	
866000	-34.338337	1	4.928439339560	0.050176269125	25	11	
867000	-48.182566	1	4.825845533291	0.073672459162	24	9	
868000	-56.619646	1	5.322343929000	0.085028372962	21	7	
869000	-49.199570	1	5.171364503304	0.086545584147	20	9	
870000	-47.800050	1	5.186073618157	0.076634536878	19	10	
871000	-45.732133	1	5.249017682334	0.072133169027	16	10	
872000	-45.153478	1	4.933955893554	0.069437552976	17	8	
873000	-49.244639	1	5.322741410826	0.059409372052	12	8	
874000	-57.484459	1	5.315095056482	0.060019304382	11	9	
875000	-63.316342	1	5.508683775873	0.082877179898	7	8	
876000	-54.772307	1	5.028327251504	0.073795311206	13	4	
877000	-41.488492	1	5.188144966049	0.067733068829	12	4	
878000	-56.682187	1	5.025766367949	0.094010626733	11	5	
879000	-51.373963	1	5.144545108785	0.066941145160	10	7	
880000	-51.636246	1	5.271387896693	0.076290660588	12	8	
881000	-45.755976	1	5.542230900728	0.073686343877	19	8	
882000	-43.188777	1	5.396130745197	0.060916348595	15	8	
883000	-30.310247	1	5.299609275135	0.046775035798	18	7	
884000	-32.477653	1	5.218682974290	0.043181750877	17	9	
885000	-32.243348	1	5.272635589095	0.060481068433	22	9	
886000	-44.646454	1	5.620957493089	0.042358389112	22	8	
887000	-47.912388	1	5.294624936138	0.066522338023	22	6	
888000	-44.722098	1	5.199231560688	0.072272988578	22	5	
889000	-47.125718	1	5.215749059056	0.062223424604	23	10	
890000	-39.970188	1	5.200042192178	0.046960346140	22	15	
891000	-32.013856	1	5.547534135108	0.042848319880	22	12	
892000	-57.365482	1	4.687266962725	0.077570979931	21	8	
893000	-58.499159	1	5.279944911726	0.076410749810	22	9	
894000	-54.369518	1	5.010786725280	0.061014127398	19	8	
895000	-50.133375	1	5.176065720870	0.049884129957	18	9	
896000	-33.542424	1	5.074431845562	0.051545938164	18	9	
897000	-31.903088	1	5.304473640381	0.052895936999	21	9	
898000	-52.669636	1	5.088710293402	0.067342181002	18	4	
899000	-54.797541	1	5.356878567506	0.101900089431	15	5	
900000	-53.355864	1	5.231736234120	0.075606337563	11	7	
901000	-46.888548	1	5.401848012587	0.071529876553	13	9	
902000	-44.685364	1	5.509572548644	0.055561067087	15	14	
903000	-53.179217	1	5.532248896541	0.058615761757	14	11	
904000	-39.469842	1	5.344595853352	0.075892491164	13	10	
905000	-45.317156	1	5.001592351346	0.078292309882	13	8	
906000	-48.234040	1	4.913240401108	0.079050369607	12	8	
907000	-47.331967	1	4.948998425402	0.064343816097	20	6	
908000	-36.727651	1	5.132270325607	0.062199289730	23	5	
909000	-57.766139	1	5.178966362834	0.064709703600	22	5	
910000	-56.873310	1	5.340572159026	0.083631049349	17	3	
911000	-44.048483	1	5.273642311967	0.088725554495	18	7	
912000	-43.197887	1	5.452443668833	0.071023781994	20	5	
913000	-49.806904	1	5.067076049833	0.049328515662	23	5	
914000	-52.884214	1	5.274747630484	0.072675001891	20	4	
915000	-56.034539	1	4.752812586368	0.082363909938	22	3	
916000	-37.684035	1	5.408782818566	0.061529574772	25	5	
917000	-40.975106	1	5.401167686492	0.056573830037	25	9	
918000	-35.376583	1	5.359260266632	0.052475214996	24	10	
919000	-26.483742	1	5.020529709469	0.045324178858	24	10	
920000	-43.231115	1	4.993533886622	0.044632145166	16	11	
921000	-37.152230	1	5.252170433993	0.044635565575	17	8	
922000	-43.061537	1	4.941123490910	0.042298051311	14	7	
923000	-54.228844	1	5.421833580602	0.069214149145	14	2	
924000	-48.321500	1	5.367910780273	0.058185635125	16	4	
925000	-40.797475	1	5.356362905284	0.049773016372	18	7	
926000	-47.245207	1	5.006451288280	0.050208295940	14	10	
927000	-56.475335	1	5.069794076693	0.059406046248	18	6	
928000	-34.097992	1	5.194453559474	0.033230863058	18	9	
929000	-40.860350	1	5.504554190036	0.035999908388	21	9	
930000	-42.802340	1	5.271331977915	0.036067268375	16	11	
931000	-44.984192	1	5.015081290502	0.054606086523	16	9	
932000	-44.178735	1	5.232517705148	0.048418461655	21	9	
933000	-43.252558	1	5.329840321823	0.043555898770	22	6	
934000	-25.364835	1	5.276218115729	0.031098085511	23	10	
935000	-32.348036	1	5.327449154439	0.039737777294	21	12	
936000	-42.233155	1	5.410482974611	0.058613337394	26	7	
937000	-34.285656	1	5.555922209964	0.039395847713	25	11	
938000	-37.358796	1	5.344380643454	0.041045049809	23	12	
939000	-24.257313	1	5.259868558928	0.034687492606	26	14	
940000	-18.422935	1	5.084802511188	0.028006655208	23	11	
941000	-28.753841	1	5.383931817205	0.032995848887	19	12	
942000	-21.125343	1	5.257032906376	0.030645958660	21	12	
943000	-15.689810	1	5.202293340921	0.027946051446	21	12	
944000	-22.095931	1	5.149409735393	0.038177903109	23	11	
945000	-26.752374	1	5.319957351702	0.030316157000	20	9	
946000	-23.533133	1	5.290385357993	0.040198553964	22	10	
947000	-28.561096	1	5.582517785573	0.034564293456	20	13	
948000	-25.327602	1	5.302400054708	0.031306833131	17	12	
949000	-32.413705	1	5.200519986556	0.042630451593	16	13	
950000	-46.768492	1	5.183406010046	0.048699386578	20	9	
951000	-46.855225	1	5.141621654180	0.040760673084	14	9	
952000	-43.375068	1	5.356278121045	0.035738787320	18	13	
953000	-47.324194	1	5.296604133583	0.053099550882	20	8	
954000	-61.816886	1	4.843367927198	0.088161727991	18	7	
955000	-44.660558	1	5.094044678483	0.079251604153	22	7	
956000	-42.967163	1	5.148305684848	0.059353755961	20	7	
957000	-47.477212	1	5.005420074754	0.071597399284	22	5	
958000	-49.347689	1	4.970918761837	0.066730514571	20	6	
959000	-46.011027	1	4.874762085348	0.053380236895	24	5	
960000	-36.209953	1	5.264780727901	0.058572324557	27	7	
961000	-52.284760	1	5.102128556231	0.068123994276	20	8	
962000	-45.817499	1	5.407579970078	0.066719299676	23	7	
963000	-43.385216	1	5.386657586704	0.065099795668	17	7	
964000	-51.167139	1	5.531121998026	0.076450568635	15	5	
965000	-39.026710	1	5.209961215821	0.058824469151	14	11	
966000	-49.824078	1	5.008708005946	0.080636365073	16	7	
967000	-54.817102	1	5.149224917519	0.062489273062	23	11	
968000	-38.507006	1	5.035891268959	0.053500913273	19	12	
969000	-47.990769	1	4.789882343462	0.070380859805	18	9	
970000	-49.689229	1	5.537938005333	0.071317254975	11	8	
971000	-37.913145	1	5.618428843338	0.084897315830	8	12	
972000	-29.554116	1	5.433771555294	0.050719873761	12	15	
973000	-21.036697	1	5.340815755223	0.051441937829	14	15	
974000	-26.725074	1	5.731890407399	0.049245439767	18	11	
975000	-42.825663	1	5.097784431764	0.057323505446	11	10	
976000	-49.246079	1	5.550659167476	0.049178816696	16	8	
977000	-54.188247	1	4.976274481068	0.057999938838	12	6	
978000	-45.998070	1	5.738337534779	0.055234648797	12	10	
979000	-28.230349	1	5.051867128956	0.040454991150	18	15	
980000	-28.604909	1	5.419537963146	0.030895355929	24	11	
981000	-29.688053	1	5.168551625544	0.039929129519	20	9	
982000	-26.213529	1	5.318217790232	0.052235557340	27	8	
983000	-45.522540	1	5.417011630725	0.067083414187	26	5	
984000	-50.550552	1	4.827581486427	0.075597886224	26	7	
985000	-40.637147	1	5.355183264863	0.063460084009	23	7	
986000	-43.220919	1	5.582458383785	0.068523643597	19	9	
987000	-46.901252	1	5.365464536171	0.079320044048	17	7	
988000	-40.390870	1	5.298835447034	0.064306155860	17	13	
989000	-52.211906	1	5.224110336325	0.085241757524	11	9	
990000	-47.852972	1	5.198734483745	0.069502151687	15	4	
991000	-41.946123	1	4.884012340200	0.083695556469	11	9	
992000	-37.540660	1	5.325308895232	0.068262574805	17	8	
993000	-44.579309	1	5.260005485218	0.067721754133	22	6	
994000	-39.467544	1	5.326413995366	0.062264837019	21	6	
995000	-52.258506	1	5.219068333991	0.070198223755	22	5	
996000	-56.130678	1	5.005072053676	0.067527812404	19	7	
997000	-46.335620	1	4.965241109412	0.087892732267	22	8	
998000	-48.860001	1	5.149958470245	0.058380753745	27	5	
999000	-48.957258	1	5.648810797885	0.073479376091	20	7	
1000000	-43.071287	1	5.434432672332	0.066699661899	18	6	
1001000	-41.659993	1	5.136635085548	0.068883846591	20	8	
1002000	-40.197361	1	5.311305783567	0.067389703667	19	9	
1003000	-33.018793	1	5.206076039071	0.055702771055	20	12	
1004000	-38.900550	1	5.390290135012	0.062786419014	19	10	
1005000	-29.738372	1	5.352888954474	0.049237951245	17	14	
1006000	-36.937942	1	5.321033835281	0.057580903898	14	13	
1007000	-29.864548	1	5.347947155530	0.040520409396	15	15	
1008000	-38.471406	1	5.462248400047	0.053943282543	17	8	
1009000	-44.010408	1	5.058242048304	0.063871385492	15	9	
1010000	-40.090304	1	5.064025983090	0.056295376415	19	9	
