# Supplementary material for: Reply to: ‘Reconstructed evolutionary patterns from crocodile-line archosaurs demonstrate the impact of failure to log-transform body size data’
Source: Commun Biol. 2022 Feb 25;5:170. doi: 10.1038/s42003-022-03072-x (PMC8881626; doi:10.1038/s42003-022-03072-x)
Supplement: Supplementary file 4 — Supplementary Data 2 [file 42003_2022_3072_MOESM4_ESM.zip › simulations/log_files/VarRates/simulated_data_logged_2.txt.Log.txt]

Options:
Model:                           Independent Contrasts
Tree File Name:                  tree_simlation_2.nex
Data File Name:                  simulated_data_logged_2.txt
Log File Name:                   simulated_data_logged_2.txt.Log.txt
Save Initial Trees:              False
Save Trees:                      True
Summary:                         False
Seed:                            1303958249
Precision:                       64 bits
Cores:                           1
Analysis Type:                   MCMC
Sample Period:                   1000
Iterations:                      1010000
Burn in:                         10000
MCMC ML Start:                   False
Schedule File:                   simulated_data_logged_2.txt.Schedule.txt
Rate Dev:                        AutoTune
No of Rates:                     2
Test for trait correlation:      True
Kappa:                           Not in use
Delta:                           Not in use
Lambda:                          Not in use
OU:                              Not in use
Min Trans Taxa No:               10
RJ Local Kappa:                  False
RJ Local Lambda:                 False
RJ Local Delta:                  False
RJ Local OU:                     False
Using VarRates:                  True
Restrictions:
    Alpha-1                      None
    Sigma-1                      None
Prior Information:
    Priors
        Alpha-1 - uniform -100.00 100.00 
        Sigma-1 - uniform 0.00 100.00 
        VRBL - sgamma 1.10 1.00 
        VRNode - sgamma 1.10 1.00 
Tree Information
     Trees:                      1
     Taxa:                       200
     Sites:                      1
Iteration	Lh	Tree No	Alpha 1	Sigma^2 1	No RJ Local Branch	No RJ Local Node	
11000	300.608786	1	5.272692609428	0.020564287470	17	10	
12000	290.998726	1	5.356643390490	0.014552112650	16	6	
13000	296.843421	1	5.267416922836	0.011382175326	20	6	
14000	294.342650	1	5.283727864391	0.013367656202	15	7	
15000	293.584501	1	5.337181444163	0.013401379612	15	5	
16000	288.864986	1	5.316439312428	0.016612929704	11	7	
17000	294.386536	1	5.365166343220	0.012656623702	9	8	
18000	292.587076	1	5.293112863397	0.012229507159	6	8	
19000	286.976156	1	5.347250982363	0.010415768496	16	7	
20000	294.325371	1	5.260424542849	0.012677534883	20	8	
21000	299.744597	1	5.329649430859	0.008757836724	19	10	
22000	302.259589	1	5.307933265944	0.013072216915	23	7	
23000	292.053019	1	5.308396356284	0.011464450241	24	8	
24000	294.669810	1	5.332048062095	0.014167916726	19	10	
25000	291.798392	1	5.287146224203	0.014147859740	17	11	
26000	297.153819	1	5.284990760565	0.012227371976	15	11	
27000	291.194316	1	5.320068082562	0.015155046060	14	8	
28000	284.633596	1	5.321463138444	0.017052757692	16	9	
29000	284.259166	1	5.326516538290	0.016543740817	19	10	
30000	290.198308	1	5.286848855023	0.012424761007	16	12	
31000	292.741569	1	5.281747782768	0.010298372465	20	16	
32000	302.527104	1	5.314733779357	0.008124213599	20	13	
33000	299.084850	1	5.324338141364	0.008662237239	23	14	
34000	295.318139	1	5.292616949012	0.010797874840	15	12	
35000	298.206424	1	5.298652257712	0.011805661331	13	15	
36000	300.692157	1	5.321822159028	0.008427869214	16	11	
37000	298.485873	1	5.341353424741	0.009721238637	14	10	
38000	291.931428	1	5.320161985113	0.010370143580	12	10	
39000	296.569549	1	5.316821480229	0.012048514484	15	11	
40000	289.398919	1	5.303787441342	0.012240118616	13	9	
41000	278.214647	1	5.337246576621	0.012424698492	12	11	
42000	286.938413	1	5.318423039800	0.015272387537	12	10	
43000	301.602317	1	5.315755922834	0.014969104294	16	11	
44000	299.830255	1	5.264078578531	0.011468552730	16	9	
45000	295.730130	1	5.338365128923	0.012764691017	23	10	
46000	299.357098	1	5.350072068525	0.011785745011	11	10	
47000	301.409992	1	5.299632682015	0.012542175046	16	8	
48000	301.864897	1	5.302032509659	0.011478950440	19	10	
49000	294.187582	1	5.336188650737	0.013197069219	18	9	
50000	294.486243	1	5.322635408451	0.011357092607	21	13	
51000	304.347796	1	5.235113259688	0.011294322740	17	8	
52000	298.883497	1	5.239359505273	0.012631569475	15	6	
53000	298.790112	1	5.289845654485	0.014595924114	17	8	
54000	304.765995	1	5.303949983376	0.010367035422	19	11	
55000	299.214462	1	5.299272197470	0.011929604805	19	11	
56000	292.409427	1	5.327452240822	0.014510140064	17	6	
57000	302.700482	1	5.296687694225	0.012275984770	19	9	
58000	298.386725	1	5.289029611113	0.009000764606	20	12	
59000	303.031317	1	5.280273255843	0.011646126513	23	12	
60000	294.142012	1	5.265816310898	0.013239283565	22	6	
61000	287.758379	1	5.338164398596	0.013886521628	25	12	
62000	290.286436	1	5.284662515331	0.016566490709	24	15	
63000	287.010659	1	5.331848025740	0.013466939692	22	12	
64000	296.586939	1	5.272899138783	0.012697156447	21	8	
65000	298.991781	1	5.343772803650	0.015134669551	19	9	
66000	293.243407	1	5.294194328127	0.011081445382	19	8	
67000	288.114462	1	5.339066383434	0.011346712318	22	7	
68000	286.157351	1	5.330250876805	0.012700985464	16	10	
69000	286.412613	1	5.283596637440	0.011864443528	17	10	
70000	286.956860	1	5.334305765553	0.013166078825	15	6	
71000	292.270543	1	5.341796785164	0.011061121930	14	11	
72000	296.349955	1	5.297002412482	0.010087589965	13	14	
73000	298.459693	1	5.321223418566	0.011580456561	13	11	
74000	294.472468	1	5.328245625652	0.010012020275	17	11	
75000	296.066898	1	5.276105510280	0.007707944597	14	11	
76000	295.793199	1	5.347014440158	0.010454033132	13	12	
77000	288.123601	1	5.279649502097	0.009136391906	17	11	
78000	301.393219	1	5.290447742544	0.008332174392	17	13	
79000	296.454923	1	5.347030546339	0.006412384387	16	13	
80000	303.828790	1	5.309219452997	0.007765227607	20	12	
81000	296.471846	1	5.326768267756	0.009586240285	23	9	
82000	296.754973	1	5.353721638548	0.011436469965	22	11	
83000	292.947348	1	5.320712988972	0.009952991942	21	8	
84000	292.196298	1	5.331159856464	0.010443279583	15	12	
85000	308.466719	1	5.315390569147	0.006904221155	20	12	
86000	311.739683	1	5.314062627951	0.006869949507	20	10	
87000	305.720559	1	5.322237881723	0.006669167241	22	9	
88000	311.967593	1	5.339669127948	0.008183560913	22	10	
89000	312.516025	1	5.322239663249	0.008090604853	23	6	
90000	316.162159	1	5.300633960284	0.006288355139	28	6	
91000	310.438845	1	5.337766961944	0.007351658176	29	8	
92000	304.363542	1	5.313429436844	0.007960915291	28	6	
93000	302.111961	1	5.341667100026	0.006337857475	28	7	
94000	299.980907	1	5.295514597634	0.009361018200	24	8	
95000	307.136923	1	5.299683730512	0.009069629513	14	10	
96000	306.404026	1	5.284354879220	0.008625509903	17	7	
97000	302.030342	1	5.243119777053	0.008631517626	16	9	
98000	301.922269	1	5.296002285720	0.008994228342	19	8	
99000	304.397041	1	5.324821751625	0.009046003137	17	10	
100000	303.171602	1	5.299966804775	0.008813479370	14	13	
101000	305.580892	1	5.325776116733	0.008614255386	13	12	
102000	301.387741	1	5.305769581505	0.008145217145	11	11	
103000	302.741810	1	5.269172313863	0.008327867602	15	13	
104000	303.954000	1	5.293812031466	0.007987615021	11	11	
105000	295.277703	1	5.327019496348	0.009463384275	16	9	
106000	304.438388	1	5.268818095345	0.006447138327	16	12	
107000	303.650435	1	5.289159438317	0.009160359993	10	11	
108000	298.770981	1	5.280836104136	0.006861703532	14	11	
109000	305.112574	1	5.314749604904	0.007007919732	16	10	
110000	302.421739	1	5.333739578493	0.007916674402	18	12	
111000	300.919671	1	5.297938769774	0.007293971996	23	7	
112000	307.777625	1	5.312084317548	0.006399637996	25	10	
113000	301.680570	1	5.268347323149	0.007302686404	25	11	
114000	292.236572	1	5.261337203999	0.009199807579	24	7	
115000	298.039630	1	5.306873114943	0.007826858201	20	12	
116000	303.048637	1	5.284778607337	0.009101438545	23	11	
117000	292.593641	1	5.380091763259	0.009085804414	22	8	
118000	300.713045	1	5.277917432703	0.009174583510	18	10	
119000	305.962646	1	5.311599355766	0.010084881450	20	10	
120000	306.929656	1	5.291099192763	0.008298429769	25	9	
121000	302.739954	1	5.342658466873	0.008412961624	22	7	
122000	303.715777	1	5.303296668866	0.007321268417	18	9	
123000	296.064269	1	5.353981219505	0.009595525417	21	8	
124000	304.751543	1	5.321232721719	0.008667793948	28	10	
125000	301.708829	1	5.321228464129	0.008886774223	22	9	
126000	298.510834	1	5.280773324732	0.008232469325	19	11	
127000	299.178554	1	5.281407439599	0.008675834476	16	12	
128000	297.345599	1	5.308821991831	0.009341731833	21	11	
129000	287.251237	1	5.282059190841	0.011949419415	19	10	
130000	298.212510	1	5.266412386393	0.007339343831	19	12	
131000	298.505030	1	5.319788677810	0.007477802000	15	9	
132000	297.163064	1	5.328322700105	0.007600241608	17	11	
133000	296.701124	1	5.312542029156	0.009399419712	19	8	
134000	308.423285	1	5.282939514392	0.007550920368	24	8	
135000	315.029437	1	5.293975863388	0.007040839471	24	11	
136000	298.663677	1	5.315339082915	0.010183054373	14	7	
137000	298.568850	1	5.270405323331	0.011028188155	14	9	
138000	296.378954	1	5.338368608221	0.009244055200	16	10	
139000	304.452518	1	5.303460227070	0.009538534733	21	10	
140000	303.485280	1	5.323355733185	0.007546113579	24	13	
141000	298.918803	1	5.284081722192	0.007307710269	24	10	
142000	298.843728	1	5.340794388292	0.005942438406	23	11	
143000	297.373957	1	5.293299032192	0.008466846195	18	11	
144000	299.070707	1	5.284548380226	0.007457197464	18	11	
145000	298.238181	1	5.321236174692	0.008428845431	17	11	
146000	294.887174	1	5.337339327126	0.009543428578	19	10	
147000	303.383534	1	5.302331691517	0.007746772477	17	8	
148000	302.593054	1	5.297855850628	0.007044339081	22	7	
149000	299.829454	1	5.322203299628	0.007930111802	23	7	
150000	300.093975	1	5.280349717554	0.007797011261	22	10	
151000	298.511777	1	5.270714942710	0.009578235412	21	11	
152000	304.545150	1	5.299986441596	0.009070097562	21	12	
153000	300.601240	1	5.303357005542	0.009834048870	19	13	
154000	309.779147	1	5.321710279487	0.007241511093	18	11	
155000	298.325902	1	5.305271750023	0.008249396429	13	10	
156000	301.531650	1	5.258660431068	0.009515889060	16	10	
157000	306.054138	1	5.318010371758	0.009615031739	10	11	
158000	302.911395	1	5.311538498809	0.008479452304	12	10	
159000	298.174170	1	5.294307832114	0.009632332173	14	11	
160000	302.144219	1	5.284952636370	0.009352343072	15	9	
161000	292.155837	1	5.318780427828	0.010142583494	12	11	
162000	296.187533	1	5.277718139763	0.007767654114	14	12	
163000	295.020015	1	5.372691910818	0.009718175917	14	10	
164000	296.760809	1	5.260245535062	0.010030093844	14	7	
165000	298.785332	1	5.294041230164	0.009031769121	15	8	
166000	295.084110	1	5.318661073195	0.009686029045	19	8	
167000	299.085312	1	5.320453976637	0.008537163741	20	9	
168000	296.354371	1	5.329134336691	0.009102392168	13	11	
169000	299.553043	1	5.326780926617	0.008373136234	17	9	
170000	297.742923	1	5.308921046270	0.011942901687	16	7	
171000	301.908639	1	5.237426105468	0.009967242288	22	10	
172000	303.870402	1	5.288002680284	0.007183181355	18	11	
173000	295.612401	1	5.342932339691	0.010607318754	20	6	
174000	302.236604	1	5.311750853315	0.009953970784	18	8	
175000	303.096886	1	5.303773117308	0.010649332696	18	9	
176000	303.133848	1	5.310178539095	0.009677127103	15	9	
177000	295.245954	1	5.270875201172	0.013202204470	18	4	
178000	299.953813	1	5.295041951348	0.011503212594	16	6	
179000	300.184809	1	5.280212739111	0.011274677788	18	11	
180000	298.902004	1	5.330413786855	0.009815657427	19	10	
181000	301.028109	1	5.290601787829	0.009829990486	19	12	
182000	303.773059	1	5.275200355883	0.010013520843	19	14	
183000	299.769564	1	5.305870350805	0.010988340504	14	10	
184000	298.695527	1	5.297974528871	0.009012683348	18	9	
185000	300.202786	1	5.285162590580	0.009457690736	18	7	
186000	310.112543	1	5.311149516938	0.010827735786	19	10	
187000	299.608185	1	5.338488134020	0.007693348486	16	13	
188000	306.013906	1	5.285550711222	0.008333482085	17	13	
189000	298.834576	1	5.256449762932	0.007175321118	17	13	
190000	297.147018	1	5.298954356385	0.011266695084	18	11	
191000	299.126700	1	5.328630203722	0.009658638951	19	11	
192000	297.085304	1	5.275152439345	0.009855044927	20	9	
193000	293.517560	1	5.288281111892	0.010614362706	16	10	
194000	304.083016	1	5.285161314533	0.010139314637	17	13	
195000	298.030979	1	5.315350509034	0.012805776411	19	6	
196000	302.519857	1	5.300645650754	0.010566078134	16	7	
197000	287.612642	1	5.318545498117	0.013147361814	16	8	
198000	301.386965	1	5.344070692380	0.015270393543	18	9	
199000	304.115595	1	5.285782895352	0.011263137184	13	11	
200000	298.943272	1	5.267493995599	0.014457876322	12	8	
201000	291.519176	1	5.278560099174	0.015758004980	16	4	
202000	304.303413	1	5.302072826659	0.013662120346	16	7	
203000	298.349974	1	5.330185690767	0.014122046618	18	5	
204000	303.421968	1	5.305365778282	0.012414207624	19	9	
205000	299.198403	1	5.322840606219	0.010936442142	11	10	
206000	301.875764	1	5.313669860419	0.011485740596	14	14	
207000	298.475257	1	5.302265683698	0.011360621222	13	11	
208000	286.982987	1	5.303280179146	0.010604808104	12	13	
209000	296.392673	1	5.262791325342	0.011497849383	17	13	
210000	296.776063	1	5.312472623127	0.009351022897	13	13	
211000	296.563012	1	5.262253377525	0.009660589362	11	13	
212000	300.172243	1	5.289336331031	0.007938216969	12	15	
213000	297.695835	1	5.292365329142	0.010914758389	14	9	
214000	299.938190	1	5.299472095868	0.011458206790	13	10	
215000	292.347345	1	5.360895432506	0.010877146923	14	7	
216000	295.039406	1	5.297709771195	0.013023333476	10	10	
217000	299.183350	1	5.301937402395	0.008906123119	18	12	
218000	302.545641	1	5.294367894252	0.008577683590	15	13	
219000	299.016564	1	5.281651089400	0.007829983756	17	12	
220000	293.394791	1	5.292570946517	0.009604392593	21	10	
221000	300.630290	1	5.301907220210	0.007042706562	27	10	
222000	296.168419	1	5.333744438761	0.011239855077	21	10	
223000	297.792708	1	5.309254373935	0.006193098494	19	10	
224000	289.214596	1	5.312993277999	0.007132471741	17	12	
225000	299.247542	1	5.314748691311	0.006993963595	18	13	
226000	300.209037	1	5.286619215456	0.006148951227	20	9	
227000	289.357020	1	5.336435137681	0.010623084350	13	7	
228000	293.735688	1	5.287182365842	0.008426562497	12	7	
229000	298.222184	1	5.309061205895	0.010045723086	15	9	
230000	295.776246	1	5.301757527137	0.008459395267	13	11	
231000	305.232081	1	5.293241093894	0.005894595780	16	10	
232000	290.853335	1	5.299626125172	0.009278873555	14	8	
233000	301.136949	1	5.335543509053	0.007901839673	15	10	
234000	303.242577	1	5.262570442974	0.006633601691	17	8	
235000	292.713460	1	5.266901789898	0.005537549455	17	8	
236000	292.768779	1	5.269123199901	0.005290454643	15	12	
237000	297.658054	1	5.282754973821	0.005280825552	17	9	
238000	295.859903	1	5.300482846535	0.005908084794	17	7	
239000	296.810866	1	5.357592011719	0.006196980391	19	11	
240000	294.880235	1	5.288346089391	0.007380485883	16	6	
241000	294.121815	1	5.307275563024	0.007107837267	14	6	
242000	296.969462	1	5.275896758002	0.005558451800	14	8	
243000	292.318111	1	5.337097213808	0.005527157794	11	9	
244000	297.083561	1	5.328023460898	0.007183110197	12	8	
245000	300.373632	1	5.313473266245	0.005982703001	17	7	
246000	295.565101	1	5.263623716194	0.005342734539	16	6	
247000	293.485800	1	5.261360198539	0.004687909092	16	7	
248000	297.945137	1	5.287152269752	0.006258497910	17	6	
249000	302.163311	1	5.298866578369	0.004976626592	18	12	
250000	303.564823	1	5.272725482149	0.005548722758	25	11	
251000	305.067648	1	5.299200332841	0.005415171059	18	12	
252000	300.556312	1	5.307198585527	0.006149344676	17	11	
253000	292.818512	1	5.294770258345	0.004766287207	23	10	
254000	298.460603	1	5.316227283807	0.006003820452	27	8	
255000	307.518987	1	5.327478069170	0.005021662665	18	8	
256000	301.477633	1	5.261497149524	0.006392773233	14	10	
257000	298.821699	1	5.323942880349	0.006384621061	14	12	
258000	310.761950	1	5.269945952179	0.004416243096	12	13	
259000	299.895777	1	5.286050487175	0.006289388006	11	9	
260000	298.534701	1	5.287024121064	0.005201485980	15	8	
261000	298.821389	1	5.254352736267	0.005883716597	12	7	
262000	301.603089	1	5.310169549756	0.005103895075	12	6	
263000	298.965891	1	5.300713136863	0.004896436559	16	6	
264000	306.363446	1	5.300037986113	0.004665544040	16	4	
265000	303.698298	1	5.296772210337	0.006032384760	16	5	
266000	299.705870	1	5.287785900470	0.005173005198	18	7	
267000	301.409980	1	5.305006621246	0.005109228341	17	9	
268000	301.504957	1	5.245763183495	0.004464815726	18	11	
269000	298.834892	1	5.287698501944	0.004527952949	16	8	
270000	306.165970	1	5.282393878721	0.005503381364	22	12	
271000	294.374642	1	5.317574258087	0.004499724930	16	12	
272000	300.684190	1	5.311451906230	0.005620785285	18	12	
273000	296.993306	1	5.299655981450	0.004730942351	15	14	
274000	294.981951	1	5.327248559925	0.005140534932	14	10	
275000	300.732656	1	5.304288102222	0.004724802395	19	11	
276000	299.053630	1	5.257968873423	0.005351099112	12	11	
277000	307.670914	1	5.314064993044	0.005235995862	17	9	
278000	304.088720	1	5.267716804693	0.004607572122	20	8	
279000	304.138012	1	5.266961951529	0.005081468141	16	6	
280000	306.884992	1	5.286126489077	0.004646694599	16	10	
281000	311.700520	1	5.308573115380	0.004915271477	15	13	
282000	307.708507	1	5.324521945452	0.005506487817	19	9	
283000	298.281701	1	5.343160299785	0.006018290196	21	11	
284000	303.733260	1	5.290511032376	0.005566362447	21	13	
285000	300.874528	1	5.297627588701	0.006643208471	22	7	
286000	306.798582	1	5.303030793103	0.005543693581	29	8	
287000	299.492980	1	5.276800089835	0.005202647946	24	8	
288000	305.324856	1	5.284302370891	0.005861659721	23	6	
289000	302.423209	1	5.289160198107	0.005928483068	18	9	
290000	297.411816	1	5.272134004629	0.006405358830	17	6	
291000	299.898363	1	5.316870093587	0.005570419866	18	8	
292000	308.350977	1	5.285925249803	0.006630753966	18	11	
293000	297.483960	1	5.337328918838	0.005307458040	16	9	
294000	293.989617	1	5.310201647485	0.007655462051	18	6	
295000	289.858630	1	5.251830248363	0.008655383741	22	8	
296000	299.997255	1	5.292136904364	0.005767288282	17	10	
297000	292.406418	1	5.283873490107	0.005567744055	17	10	
298000	291.448030	1	5.333650965019	0.006374086390	19	7	
299000	301.806515	1	5.295966287074	0.007040157000	18	8	
300000	310.678663	1	5.324558508755	0.006508590710	16	10	
301000	309.414359	1	5.322861149372	0.006446760792	15	10	
302000	301.192014	1	5.301847092644	0.007503214185	19	10	
303000	298.964243	1	5.272899239747	0.007952614032	21	12	
304000	294.434187	1	5.288501440577	0.006237996474	20	10	
305000	300.806404	1	5.282429485080	0.005775143906	14	12	
306000	295.769602	1	5.307910379346	0.006484088618	12	12	
307000	296.755283	1	5.284327774002	0.007251747425	12	9	
308000	295.630643	1	5.305496686739	0.007086787244	11	10	
309000	298.734370	1	5.341376928712	0.006655945702	13	12	
310000	290.390441	1	5.297174463168	0.007922353438	12	9	
311000	298.358094	1	5.346673406655	0.008942650349	12	9	
312000	293.322602	1	5.334633761046	0.007541522164	13	10	
313000	293.487431	1	5.332818928136	0.005973733260	12	10	
314000	296.336426	1	5.315026978248	0.007742546869	8	10	
315000	296.719176	1	5.287080503974	0.007279635068	9	9	
316000	291.121198	1	5.318528454217	0.005818437841	14	13	
317000	298.772002	1	5.323116016779	0.007143060611	16	8	
318000	294.282309	1	5.263699148245	0.004705369900	15	8	
319000	293.229438	1	5.278336820357	0.005048728281	23	6	
320000	296.220834	1	5.351124548525	0.004971495618	18	6	
321000	301.020479	1	5.332642452589	0.004948566076	20	9	
322000	303.587079	1	5.349911223805	0.003683787703	19	6	
323000	296.654262	1	5.332123394644	0.003439825100	14	6	
324000	295.708469	1	5.300441629927	0.002942421404	13	10	
325000	297.781718	1	5.327452974373	0.002673435066	17	8	
326000	310.719784	1	5.313304254314	0.002147528154	15	13	
327000	306.076313	1	5.306697108499	0.002381455654	21	9	
328000	301.451618	1	5.297073274045	0.002502307173	20	10	
329000	299.518076	1	5.333501553307	0.002422299286	19	6	
330000	289.661030	1	5.343529799967	0.002239027181	16	6	
331000	295.278575	1	5.292030986712	0.002677786763	16	7	
332000	296.976102	1	5.302795046508	0.002119759568	17	5	
333000	296.579104	1	5.283217471907	0.002087082767	16	7	
334000	296.610784	1	5.334742791391	0.002277636730	16	5	
335000	299.305932	1	5.269081641945	0.001945007951	12	6	
336000	301.602677	1	5.341317357026	0.001622189314	14	7	
337000	297.804054	1	5.329637452618	0.001905111387	11	4	
338000	298.815906	1	5.353409738561	0.002248139699	16	3	
339000	302.749791	1	5.283813439352	0.001842568306	17	9	
340000	304.629734	1	5.311057584698	0.001939764057	19	7	
341000	306.753575	1	5.297346795816	0.001614096514	21	8	
342000	308.735079	1	5.283512632262	0.001802974705	20	12	
343000	299.185227	1	5.316821478361	0.002196650967	20	9	
344000	296.073403	1	5.300013464085	0.001811354713	17	7	
345000	305.887796	1	5.325121978033	0.002079926888	11	10	
346000	305.967694	1	5.326424186339	0.001884798006	16	7	
347000	284.653337	1	5.232468308140	0.002079641053	13	5	
348000	301.553555	1	5.292640112229	0.002183239660	15	5	
349000	294.961457	1	5.282816798598	0.002189405663	15	6	
350000	304.891273	1	5.276950818368	0.002025970300	14	8	
351000	302.209277	1	5.335385420995	0.002283643549	15	9	
352000	293.984166	1	5.309577407994	0.002183093273	16	10	
353000	294.045705	1	5.283178652744	0.001887874587	20	11	
354000	300.414858	1	5.318988015118	0.001640101051	21	7	
355000	299.090221	1	5.307587516478	0.001955837996	19	9	
356000	297.536773	1	5.286018614805	0.001765625004	15	9	
357000	294.959596	1	5.310105956926	0.001975271150	14	9	
358000	298.745915	1	5.287241737048	0.001625731684	13	11	
359000	300.731662	1	5.300141161857	0.002301628621	14	12	
360000	294.901025	1	5.315588758199	0.002210287700	18	10	
361000	299.265384	1	5.322640189659	0.002277564619	16	9	
362000	295.393310	1	5.336619180754	0.002038553560	18	9	
363000	298.555237	1	5.302901535668	0.001827315686	17	9	
364000	298.853576	1	5.282196042939	0.002034872952	19	10	
365000	299.076035	1	5.268384128251	0.002098857898	20	5	
366000	292.327407	1	5.322140004490	0.002659611941	20	8	
367000	302.627295	1	5.314522047220	0.001739007127	17	12	
368000	297.015401	1	5.325866606015	0.002127200654	20	11	
369000	291.853413	1	5.330464251414	0.002018204990	22	7	
370000	297.279651	1	5.262840710766	0.002778385851	23	5	
371000	299.306537	1	5.304386161598	0.002287343530	20	8	
372000	294.482008	1	5.338441926382	0.002445281798	17	5	
373000	299.159704	1	5.327037290628	0.002086835374	15	4	
374000	294.650509	1	5.329752685861	0.002091718895	15	6	
375000	299.570709	1	5.335058901142	0.001932531345	16	8	
376000	304.535460	1	5.324928042678	0.002233787438	21	7	
377000	295.454748	1	5.325575868135	0.001900225132	14	7	
378000	293.012556	1	5.285584358765	0.002219795160	13	5	
379000	299.526328	1	5.321049320038	0.001929854907	18	8	
380000	294.082798	1	5.337100187427	0.002396160687	16	8	
381000	299.421243	1	5.289362829624	0.002023247978	13	7	
382000	296.921047	1	5.388351053162	0.002274153237	14	7	
383000	301.376105	1	5.300158583149	0.002017617262	13	9	
384000	306.410570	1	5.317107547890	0.001659666088	15	9	
385000	304.653687	1	5.321200585631	0.001887726322	14	6	
386000	308.539263	1	5.307210732245	0.001748086974	14	10	
387000	297.084074	1	5.295487243171	0.001315964736	13	9	
388000	292.802494	1	5.304124707650	0.001747721061	15	8	
389000	293.996394	1	5.294510161838	0.001910264931	17	10	
390000	296.803761	1	5.297568919092	0.002062830805	16	14	
391000	304.076985	1	5.254934109680	0.002207589373	17	8	
392000	303.809448	1	5.287631977109	0.002173943518	19	9	
393000	301.362902	1	5.345592009492	0.001603025763	19	10	
394000	297.959277	1	5.288986943874	0.002589526169	18	11	
395000	298.380136	1	5.298254934437	0.002492033652	24	6	
396000	295.756697	1	5.293964187772	0.002070793880	18	8	
397000	308.294468	1	5.297620416214	0.001542624351	15	9	
398000	294.537299	1	5.389497115032	0.002447199780	14	5	
399000	295.950148	1	5.292894547543	0.002029608789	16	7	
400000	294.716681	1	5.274687741463	0.001843128104	15	6	
401000	285.138519	1	5.308765133140	0.002956953688	8	4	
402000	296.110349	1	5.349487769134	0.002492646367	13	3	
403000	295.015468	1	5.302937279520	0.002412626364	12	2	
404000	297.191509	1	5.327782366782	0.002574210768	15	3	
405000	295.196686	1	5.317775072289	0.001924887995	17	4	
406000	289.759598	1	5.286839212499	0.002775801705	12	5	
407000	293.171065	1	5.274183462842	0.002196321477	16	5	
408000	294.424808	1	5.353501302473	0.001875476551	18	8	
409000	297.990413	1	5.304757678194	0.002303877414	16	4	
410000	285.338911	1	5.317061530875	0.002041075198	16	3	
411000	300.909285	1	5.316314959635	0.002489847834	16	8	
412000	294.977196	1	5.353825572729	0.002451606834	19	3	
413000	298.938029	1	5.263749264156	0.002416735605	19	4	
414000	304.746215	1	5.288158284651	0.002272526198	20	4	
415000	302.510770	1	5.320736528318	0.001974893482	15	4	
416000	297.887760	1	5.342185258236	0.002230197031	16	4	
417000	297.131996	1	5.264069014071	0.001881257900	20	8	
418000	287.285356	1	5.315572824325	0.002313368040	20	7	
419000	296.440342	1	5.317479061805	0.001884200570	18	9	
420000	294.138299	1	5.303703391934	0.001942352717	14	5	
421000	292.473226	1	5.296824201497	0.002205317216	17	7	
422000	292.605705	1	5.311328084054	0.002184529069	14	6	
423000	291.872563	1	5.344162014208	0.003118881784	10	5	
424000	300.230622	1	5.344641006337	0.002644446911	17	5	
425000	304.674067	1	5.312259691702	0.002003487248	13	7	
426000	303.619300	1	5.324800964444	0.002307251979	18	5	
427000	305.241447	1	5.363625425039	0.002184690555	15	9	
428000	303.493710	1	5.284787407691	0.002445334063	19	9	
429000	302.311304	1	5.343517768838	0.002012330442	19	10	
430000	297.636879	1	5.309453219549	0.002038683803	16	5	
431000	306.745386	1	5.318519472123	0.001754659570	17	5	
432000	298.753855	1	5.315974751697	0.002137617311	15	5	
433000	289.920748	1	5.308414631076	0.002345630142	18	4	
434000	290.499740	1	5.312605189251	0.002030182684	17	5	
435000	288.627001	1	5.324503768749	0.002287199884	14	7	
436000	303.273225	1	5.279518999253	0.001803681599	12	9	
437000	297.385983	1	5.326902610324	0.001909310484	18	7	
438000	291.546569	1	5.329557185933	0.001834885957	17	7	
439000	296.982912	1	5.288469360545	0.002293594232	15	6	
440000	302.426899	1	5.308162495521	0.001825886108	12	8	
441000	303.374263	1	5.299860776465	0.001895997329	14	9	
442000	299.909766	1	5.259797110126	0.002119562793	15	7	
443000	306.445263	1	5.303987140071	0.001894980536	16	11	
444000	302.067610	1	5.298935912540	0.002007328738	16	8	
445000	304.990132	1	5.300071263694	0.002005353641	11	11	
446000	301.447424	1	5.293829498813	0.001890522576	16	10	
447000	302.105941	1	5.313126345425	0.002254592150	14	6	
448000	307.979153	1	5.309904643951	0.002049053032	15	6	
449000	302.320783	1	5.308334441682	0.002190456793	15	10	
450000	295.000090	1	5.304096016939	0.002054401039	12	9	
451000	293.059765	1	5.309099740364	0.001783488733	13	7	
452000	297.580239	1	5.321680189349	0.002302916266	12	10	
453000	291.844350	1	5.321498170199	0.001935636159	14	9	
454000	295.891726	1	5.286861545363	0.002197041427	13	10	
455000	287.772328	1	5.259099147358	0.002064836442	14	8	
456000	289.916047	1	5.320927391738	0.002301621243	12	7	
457000	295.332290	1	5.258071345293	0.002165788625	16	7	
458000	301.281660	1	5.288800852141	0.001719329802	16	12	
459000	306.646381	1	5.306944931407	0.002128637616	11	13	
460000	302.237688	1	5.285967996453	0.001783958115	9	10	
461000	303.630284	1	5.274230905283	0.002096678126	10	10	
462000	287.794474	1	5.296477651923	0.003364952653	10	6	
463000	296.072723	1	5.280252631282	0.002057957374	11	8	
464000	293.016421	1	5.277088079697	0.002526291073	14	7	
465000	302.522844	1	5.257468120444	0.002155367812	19	9	
466000	289.577311	1	5.295605848822	0.002321756705	17	6	
467000	298.796951	1	5.281105020556	0.002003181033	17	9	
468000	294.742943	1	5.259145653967	0.002606884259	19	9	
469000	299.317687	1	5.314915064942	0.002499296322	20	7	
470000	298.125854	1	5.312539502456	0.002093525774	21	7	
471000	292.432289	1	5.298212584767	0.001716442128	22	10	
472000	298.401097	1	5.245457500327	0.001915348622	20	9	
473000	304.712180	1	5.314045981212	0.002200493356	18	13	
474000	305.732761	1	5.293396936000	0.002171231976	20	6	
475000	300.040522	1	5.311000906395	0.002204446478	21	7	
476000	301.330505	1	5.264822334754	0.001775389270	20	8	
477000	295.313790	1	5.284030589316	0.001937926050	16	10	
478000	300.696025	1	5.336544228002	0.001941583030	12	6	
479000	287.536678	1	5.270224889792	0.002770720920	17	5	
480000	292.594437	1	5.297461216379	0.002898344883	12	12	
481000	295.178893	1	5.277345250108	0.002189098561	13	11	
482000	293.487971	1	5.278192098884	0.002930105281	8	12	
483000	294.658696	1	5.348451210050	0.002298939749	11	10	
484000	291.444989	1	5.299648428258	0.002298066349	14	10	
485000	287.023000	1	5.315484567438	0.002396265639	14	7	
486000	298.950596	1	5.306300214939	0.002219101347	15	7	
487000	302.658666	1	5.291616331014	0.002080974990	21	6	
488000	296.194289	1	5.321886192905	0.002100685063	20	6	
489000	301.478902	1	5.342734633923	0.002057067319	21	7	
490000	290.873069	1	5.301229036916	0.002455936532	20	7	
491000	292.657041	1	5.305316702188	0.003154750540	14	9	
492000	301.952925	1	5.323468066685	0.002398872966	14	10	
493000	298.226736	1	5.301095022964	0.002156429536	18	7	
494000	295.586342	1	5.300878026970	0.002022312187	16	5	
495000	297.297329	1	5.326784369646	0.002103198925	16	7	
496000	295.809751	1	5.314574563793	0.002357809314	14	6	
497000	296.837593	1	5.294980182438	0.002295793902	14	7	
498000	295.389445	1	5.275180601709	0.002685378313	14	6	
499000	294.448280	1	5.314101956551	0.002073687518	14	12	
500000	283.927287	1	5.270176726130	0.002566409998	11	6	
501000	285.252316	1	5.305214803427	0.002597790400	10	7	
502000	284.045076	1	5.316500226516	0.002581691476	10	4	
503000	290.447453	1	5.281005167081	0.002679027405	11	7	
504000	299.065042	1	5.269602724480	0.002258509325	13	7	
505000	291.477843	1	5.274485734609	0.001972038280	18	7	
506000	292.276799	1	5.340107081902	0.002602131227	15	7	
507000	292.282431	1	5.277060530704	0.002440866266	14	8	
508000	304.133611	1	5.311153568984	0.001915949252	20	11	
509000	294.488311	1	5.281374211329	0.002020276220	22	7	
510000	296.851865	1	5.314503794258	0.001383663839	24	7	
511000	294.290230	1	5.300906275288	0.001888648515	18	10	
512000	307.139208	1	5.289347765300	0.001456648501	22	11	
513000	299.887947	1	5.297835844134	0.001465399759	21	9	
514000	303.524821	1	5.286986104978	0.001252426156	22	8	
515000	291.920896	1	5.265602914889	0.001395309272	15	8	
516000	294.148299	1	5.307181885453	0.001785644101	12	9	
517000	292.625437	1	5.331804570738	0.001645272257	13	10	
518000	299.070953	1	5.318190849683	0.001240826640	14	6	
519000	298.343988	1	5.306190646018	0.001691591624	14	7	
520000	304.222879	1	5.315446021826	0.001510738796	16	5	
521000	304.393996	1	5.295717330009	0.001533066851	20	5	
522000	304.701452	1	5.329699376184	0.001361579128	17	4	
523000	298.698047	1	5.286190802839	0.001527638906	11	6	
524000	304.596688	1	5.304918303361	0.001625057962	13	6	
525000	302.541510	1	5.312684205642	0.001657650114	16	6	
526000	303.819118	1	5.322372832180	0.001528604280	20	7	
527000	300.317353	1	5.288283976003	0.001556225659	12	10	
528000	297.297943	1	5.273122293068	0.001770942620	14	6	
529000	300.756534	1	5.299917686925	0.001814977217	7	8	
530000	298.322175	1	5.287730290545	0.001811264017	6	10	
531000	304.036842	1	5.326089091722	0.001955892609	11	9	
532000	295.633345	1	5.314910380171	0.002031970076	16	10	
533000	304.259872	1	5.310048843183	0.001882757531	13	11	
534000	301.733793	1	5.288948197279	0.002747011351	13	5	
535000	301.292091	1	5.309946877345	0.001983833907	15	7	
536000	298.003475	1	5.317199163048	0.002346841234	18	9	
537000	300.172939	1	5.294732224075	0.001979200105	17	6	
538000	293.803911	1	5.367591263976	0.002525081482	22	5	
539000	291.519020	1	5.327571928234	0.001624885990	19	11	
540000	298.171516	1	5.289589955240	0.001843635388	14	10	
541000	300.733360	1	5.355995366389	0.002359138672	10	10	
542000	298.974589	1	5.285057572945	0.002209976653	13	8	
543000	291.495109	1	5.325598557244	0.001969754765	13	7	
544000	301.465194	1	5.331599242998	0.001920996573	15	10	
545000	290.349620	1	5.309243369385	0.002007576897	14	9	
546000	285.961112	1	5.296414864357	0.002466543015	16	9	
547000	296.797920	1	5.287884609809	0.001628826711	16	8	
548000	292.943345	1	5.261892658701	0.002172871090	15	7	
549000	298.916782	1	5.312376162726	0.002090540843	15	5	
550000	306.206417	1	5.291524577770	0.001902446249	16	7	
551000	297.794764	1	5.343614567747	0.002071718535	18	5	
552000	306.841192	1	5.276114640582	0.002160965025	18	8	
553000	302.690160	1	5.271353214611	0.002122296574	16	2	
554000	301.593286	1	5.327626924311	0.002260499591	16	3	
555000	294.768878	1	5.336282331870	0.002556801899	17	3	
556000	299.330592	1	5.352651218244	0.002764450431	20	5	
557000	295.591361	1	5.323194248064	0.001994080364	21	6	
558000	299.129895	1	5.327856893138	0.002507285781	22	5	
559000	296.111340	1	5.265332330838	0.002431806548	20	7	
560000	302.960830	1	5.330879584353	0.002143807653	19	4	
561000	305.728739	1	5.287722284050	0.002288664235	16	6	
562000	288.316901	1	5.272760008982	0.002493462023	15	3	
563000	297.825234	1	5.342841360007	0.002288598964	11	5	
564000	298.566808	1	5.277122295229	0.002299765136	16	5	
565000	297.627209	1	5.312070067826	0.001965085859	20	9	
566000	303.271949	1	5.285336091949	0.002023121601	20	12	
567000	296.772424	1	5.326192178630	0.002458632028	11	6	
568000	308.398701	1	5.327522039041	0.001713570710	13	11	
569000	304.162817	1	5.325741500563	0.001627157138	17	13	
570000	305.854389	1	5.284822188169	0.001843677339	17	8	
571000	306.810627	1	5.265860152082	0.001960363113	17	7	
572000	309.543047	1	5.257963211303	0.001900689984	21	11	
573000	312.685093	1	5.274819709411	0.001918795292	21	10	
574000	298.768067	1	5.327373216562	0.002136255520	19	8	
575000	299.075794	1	5.258790325600	0.001991658440	16	7	
576000	297.262526	1	5.286642350576	0.002013559654	19	10	
577000	307.301839	1	5.286427433747	0.001945838838	26	11	
578000	287.007666	1	5.317164458520	0.001972363413	20	5	
579000	290.142173	1	5.301458928304	0.002473933048	13	10	
580000	294.741629	1	5.284816639832	0.002095571485	13	9	
581000	287.429630	1	5.318194521930	0.002693901462	17	8	
582000	294.046534	1	5.313443604734	0.002656367786	18	7	
583000	294.450348	1	5.325762531529	0.001681819554	16	10	
584000	294.969337	1	5.305894718827	0.002105207977	17	9	
585000	297.900445	1	5.306233023021	0.001930901992	16	6	
586000	294.831640	1	5.333037376818	0.002237190078	12	11	
587000	300.998277	1	5.327456564078	0.001780180264	14	11	
588000	295.174230	1	5.291744614765	0.002165279112	13	8	
589000	293.796653	1	5.320146196792	0.002415931915	12	6	
590000	300.886743	1	5.310486621925	0.002272209032	11	10	
591000	292.131099	1	5.296908334042	0.001807326088	15	7	
592000	295.672155	1	5.341505980351	0.002183168049	13	7	
593000	295.524705	1	5.243089530121	0.002131493076	16	7	
594000	297.409591	1	5.261786172918	0.001833970620	14	7	
595000	288.959982	1	5.312049258471	0.001961630735	19	12	
596000	295.901639	1	5.323503047128	0.002080985308	20	10	
597000	286.769194	1	5.283334116125	0.002737324644	17	6	
598000	285.279375	1	5.291381982912	0.002704082135	15	4	
599000	288.047314	1	5.289054252298	0.002910049052	18	1	
600000	290.899726	1	5.325783573039	0.002630076566	24	3	
601000	295.886466	1	5.322706030103	0.002197394144	24	2	
602000	295.299449	1	5.306982066966	0.002033078431	18	2	
603000	305.669929	1	5.323210434749	0.001829759229	18	8	
604000	295.543293	1	5.273780993871	0.001989339491	19	5	
605000	297.898768	1	5.274383875374	0.002125508956	18	4	
606000	303.186410	1	5.302362862644	0.001963463977	26	5	
607000	303.332576	1	5.291041709719	0.002469704796	20	4	
608000	308.186585	1	5.304438864200	0.001841815883	29	5	
609000	308.034555	1	5.278312664629	0.002085088257	29	4	
610000	298.377222	1	5.282058384177	0.002517600998	24	5	
611000	300.924469	1	5.326204959072	0.002253191714	26	7	
612000	293.908500	1	5.285921448106	0.002122272998	27	5	
613000	297.219483	1	5.305134279603	0.002214698088	20	3	
614000	302.194476	1	5.315239822167	0.002478698220	19	4	
615000	305.293223	1	5.317723423500	0.002161184122	18	3	
616000	302.820002	1	5.298056098594	0.002452218460	23	5	
617000	306.271598	1	5.303188195854	0.002065255330	19	12	
618000	307.949100	1	5.314953983971	0.002002806712	26	11	
619000	302.437310	1	5.300147922450	0.001654520647	22	7	
620000	304.871033	1	5.306947532911	0.002288838286	22	8	
621000	307.687004	1	5.296455613554	0.002109317647	24	4	
622000	299.450785	1	5.343108211820	0.002336094101	25	3	
623000	302.742527	1	5.295874883350	0.001855990061	23	3	
624000	299.945997	1	5.236262249441	0.002284051080	26	7	
625000	301.852595	1	5.293753181207	0.002017869079	25	4	
626000	293.645028	1	5.256765073381	0.002095965154	21	5	
627000	292.987137	1	5.279760341308	0.002422229845	20	4	
628000	298.339552	1	5.322774886085	0.002586355973	23	3	
629000	297.050813	1	5.288991453590	0.002038173253	24	7	
630000	299.530968	1	5.328323294864	0.002146859303	19	6	
631000	292.434140	1	5.300639414543	0.001865361591	19	6	
632000	300.502951	1	5.278490179749	0.002208171178	16	5	
633000	299.174414	1	5.333145862714	0.001864702528	14	9	
634000	296.665621	1	5.285187212378	0.001641175654	17	8	
635000	296.339699	1	5.261731882227	0.002136953830	21	5	
636000	293.490587	1	5.304604206497	0.002512820825	22	7	
637000	290.389013	1	5.338902946395	0.001997737111	18	11	
638000	295.840595	1	5.323363892112	0.002183563535	15	12	
639000	306.251660	1	5.290110631330	0.001798284989	17	12	
640000	295.948939	1	5.335310902672	0.001925567721	15	10	
641000	290.604770	1	5.249958247855	0.002164909326	15	7	
642000	286.783941	1	5.292731492163	0.002252204213	17	9	
643000	286.894831	1	5.282933761540	0.002062111299	22	6	
644000	301.982820	1	5.341977336227	0.001941589599	17	11	
645000	304.258883	1	5.298535006245	0.001739686430	14	9	
646000	297.717074	1	5.297331032235	0.001749288957	15	6	
647000	300.302020	1	5.301080911752	0.001871236728	14	7	
648000	293.193601	1	5.302409153206	0.002415593210	15	9	
649000	305.722298	1	5.305895481761	0.001627051150	20	10	
650000	304.219286	1	5.308336853178	0.001871477430	19	9	
651000	306.846121	1	5.268848319192	0.001671905875	20	5	
652000	299.944840	1	5.284940262629	0.002524500809	23	4	
653000	309.545345	1	5.315666192909	0.001622288248	20	5	
654000	309.969954	1	5.302938851796	0.002052253501	17	8	
655000	307.826851	1	5.319362702878	0.001703521921	18	9	
656000	303.086665	1	5.302810838092	0.001917011407	21	5	
657000	293.599290	1	5.320722443400	0.002097350469	19	8	
658000	308.015670	1	5.318783170180	0.002126216166	19	8	
659000	295.251429	1	5.253446474771	0.001987854402	13	6	
660000	288.993878	1	5.334531355276	0.001685605454	13	6	
661000	302.327344	1	5.309001091855	0.001382858792	13	7	
662000	296.222961	1	5.327736407889	0.001962822194	14	7	
663000	299.760875	1	5.334535651085	0.002244998969	14	6	
664000	302.298012	1	5.347407601872	0.002037232176	14	7	
665000	299.428770	1	5.308961330255	0.002341125202	13	5	
666000	300.297030	1	5.348722873982	0.002152724555	20	8	
667000	305.948198	1	5.275861245732	0.001877322916	20	6	
668000	288.433257	1	5.355372129697	0.002929229145	16	4	
669000	296.347269	1	5.343091215516	0.001944992160	18	6	
670000	305.005248	1	5.314239828044	0.001530412853	21	9	
671000	303.325647	1	5.313965950077	0.001896705601	21	6	
672000	294.365716	1	5.317094557812	0.002463025182	21	5	
673000	301.201612	1	5.317047273988	0.001695929973	22	6	
674000	298.656001	1	5.344923832737	0.001991945096	16	7	
675000	304.617709	1	5.283147455262	0.002101955182	16	8	
676000	301.986805	1	5.279803621962	0.001780704190	22	7	
677000	295.417207	1	5.309719068588	0.002386000055	21	5	
678000	295.000642	1	5.345791019304	0.002239418994	16	6	
679000	292.401549	1	5.268748060632	0.002528909300	11	7	
680000	299.676118	1	5.301384698422	0.002411929243	10	10	
681000	300.838916	1	5.321148887277	0.002393215942	13	9	
682000	309.099333	1	5.260869269405	0.002068138878	21	8	
683000	302.566816	1	5.267200322617	0.002010802702	19	10	
684000	302.591430	1	5.321312074841	0.001377982376	18	11	
685000	300.987275	1	5.296764015510	0.001228295553	15	9	
686000	306.934884	1	5.299883747699	0.001554147273	17	7	
687000	295.945688	1	5.336499770513	0.001927106719	16	5	
688000	303.416883	1	5.287904973797	0.001967678098	19	6	
689000	305.179486	1	5.308681791128	0.001616654328	22	9	
690000	291.189049	1	5.290048693478	0.002134404285	19	8	
691000	295.900322	1	5.303851378338	0.002224369326	15	7	
692000	298.643362	1	5.284702418922	0.002234765408	17	7	
693000	299.093860	1	5.308072768218	0.002344459668	18	4	
694000	295.747218	1	5.289197571046	0.001958122770	20	6	
695000	295.459037	1	5.303654709245	0.002164469393	19	7	
696000	299.503397	1	5.300957537041	0.001428642095	17	9	
697000	310.954785	1	5.300435233002	0.001506025295	17	9	
698000	312.996269	1	5.271449908031	0.001632264355	21	10	
699000	297.797712	1	5.315825489795	0.001904706036	18	9	
700000	296.971424	1	5.307462518154	0.002383222654	16	9	
701000	299.350814	1	5.297666351588	0.001779701479	14	10	
702000	294.104669	1	5.292055583402	0.001709735295	14	7	
703000	296.319592	1	5.290452679727	0.001399371760	17	11	
704000	300.093862	1	5.333893434116	0.001601061798	18	9	
705000	296.806874	1	5.311298248915	0.001257516715	21	8	
706000	293.611115	1	5.325235552931	0.001113769662	22	9	
707000	284.415486	1	5.249882129025	0.002066789618	20	4	
708000	293.693152	1	5.341712633162	0.001972943293	19	3	
709000	290.320614	1	5.280023264644	0.002302638838	15	3	
710000	292.238127	1	5.322296735994	0.002138862726	17	5	
711000	293.267327	1	5.359041633599	0.002398865006	15	3	
712000	292.669480	1	5.284952835088	0.002197275216	17	6	
713000	298.981876	1	5.342305392379	0.002570431774	11	8	
714000	293.428551	1	5.285618849935	0.002178488437	10	7	
715000	288.662188	1	5.262129830356	0.002140972153	10	6	
716000	292.087663	1	5.368539364135	0.002022900190	10	10	
717000	303.157845	1	5.284715793231	0.002414436703	11	10	
718000	298.515202	1	5.314849570836	0.002686784882	12	6	
719000	296.551397	1	5.292015961564	0.002234521626	14	4	
720000	288.667800	1	5.255057867534	0.002986704197	13	6	
721000	297.191160	1	5.324332014089	0.002095062731	12	6	
722000	294.403267	1	5.344449452675	0.001904975776	17	8	
723000	297.115974	1	5.292716647994	0.001808792614	13	13	
724000	292.530054	1	5.304213433026	0.002117060703	14	11	
725000	297.897490	1	5.286296618135	0.002154909064	16	9	
726000	301.635085	1	5.309893608815	0.002412828930	18	7	
727000	294.794665	1	5.373362626362	0.002464069058	16	8	
728000	298.732374	1	5.285551597885	0.001840001677	18	5	
729000	302.335371	1	5.281703792437	0.001868127027	21	7	
730000	294.242998	1	5.247093936249	0.002211132665	23	8	
731000	298.272399	1	5.310853623343	0.002416702937	20	6	
732000	296.983958	1	5.339064117741	0.001816190016	22	8	
733000	297.862942	1	5.276806192731	0.002288840032	16	10	
734000	298.454438	1	5.281203100393	0.002610261446	16	7	
735000	294.765034	1	5.301935975705	0.002270614286	15	4	
736000	296.445171	1	5.316101812400	0.001795564271	17	8	
737000	283.328472	1	5.249465977496	0.002310031519	11	6	
738000	299.922426	1	5.328409234149	0.002495971075	14	8	
739000	293.315909	1	5.278475956556	0.002443273978	9	7	
740000	308.212812	1	5.267573170860	0.001768221525	15	9	
741000	290.187402	1	5.303597050121	0.002365073014	15	7	
742000	292.656418	1	5.315022741778	0.002023397367	14	4	
743000	290.743251	1	5.304766210495	0.002488408403	12	5	
744000	299.142454	1	5.272762892822	0.001852525267	11	8	
745000	289.631732	1	5.298455864686	0.002285252245	12	9	
746000	285.492392	1	5.291508568504	0.002601925089	14	4	
747000	288.740231	1	5.324073900292	0.002045860043	12	5	
748000	299.909244	1	5.297984301568	0.001938198899	17	9	
749000	305.403997	1	5.271354248227	0.001521962332	14	7	
750000	301.815015	1	5.332221260494	0.001733465980	17	8	
751000	294.698353	1	5.333647002230	0.001647450934	19	7	
752000	295.451982	1	5.252432948681	0.002284171513	18	4	
753000	308.408637	1	5.353881386867	0.002083912892	22	10	
754000	302.678460	1	5.298945806420	0.001940134009	14	7	
755000	300.129271	1	5.307591454121	0.002072473517	15	10	
756000	290.791000	1	5.258355311633	0.002657622151	17	7	
757000	295.366974	1	5.294875879063	0.002070690154	18	7	
758000	302.212560	1	5.284532680824	0.001791855579	19	9	
759000	295.766469	1	5.316102078073	0.002289680168	19	5	
760000	298.554150	1	5.289997388703	0.002602879304	22	5	
761000	289.655563	1	5.325398443441	0.002525492899	19	4	
762000	301.484429	1	5.337539030594	0.001944472634	15	9	
763000	303.743095	1	5.311106266886	0.001917217397	19	9	
764000	300.739787	1	5.281702708824	0.002123015861	17	10	
765000	300.485498	1	5.342969406384	0.002223201655	15	6	
766000	304.925726	1	5.360869650537	0.001803070776	20	11	
767000	288.224050	1	5.360646561900	0.002993206263	18	6	
768000	284.091388	1	5.289406532182	0.002501298940	17	4	
769000	288.223199	1	5.277334966309	0.002680179982	14	4	
770000	302.923192	1	5.332454002868	0.002145040423	17	4	
771000	297.405429	1	5.293644934489	0.002170780591	15	2	
772000	301.542118	1	5.317940141468	0.002209356627	16	2	
773000	297.302793	1	5.301174038464	0.002470330436	15	3	
774000	277.279223	1	5.309716097834	0.002963416873	11	4	
775000	291.000236	1	5.253012659580	0.002407862906	9	5	
776000	289.522241	1	5.344438585626	0.002474695324	14	8	
777000	294.086905	1	5.314624263924	0.002118839937	18	8	
778000	292.152016	1	5.306510822838	0.002256452154	18	7	
779000	290.066714	1	5.243780322519	0.002197304127	18	5	
780000	283.001695	1	5.260261380746	0.002129478702	13	5	
781000	294.209678	1	5.316255330824	0.002418381056	14	8	
782000	293.944219	1	5.298709989752	0.002210953491	19	5	
783000	292.117536	1	5.258247252565	0.002534737831	18	4	
784000	299.629862	1	5.297275904829	0.002219027653	17	8	
785000	296.674511	1	5.364045746054	0.002108138558	19	4	
786000	294.575687	1	5.341249254228	0.002732110926	13	5	
787000	290.983777	1	5.253831926217	0.002223834521	12	8	
788000	292.328737	1	5.311464768540	0.002376025252	14	6	
789000	302.081658	1	5.295085771169	0.002205012262	12	6	
790000	292.375843	1	5.322146027578	0.002757566932	13	8	
791000	293.604314	1	5.281976185413	0.002319735766	15	12	
792000	286.697539	1	5.304289047610	0.002448866993	17	7	
793000	290.885069	1	5.302005427588	0.002303933262	10	7	
794000	294.593136	1	5.269796058219	0.002752814118	6	4	
795000	293.793979	1	5.273332616582	0.002711736560	11	5	
796000	298.586271	1	5.305732157651	0.002379236928	16	3	
797000	295.634133	1	5.284311705869	0.002269047678	17	1	
798000	300.919401	1	5.330999015523	0.002161314792	15	5	
799000	292.307735	1	5.257461216726	0.002248130578	14	4	
800000	290.032527	1	5.284222787268	0.002567669784	12	3	
801000	290.607763	1	5.246816411251	0.002586719375	18	7	
802000	301.394789	1	5.317847067460	0.002084529316	19	5	
803000	305.186171	1	5.306113045642	0.001770986615	17	11	
804000	295.579064	1	5.311958116511	0.001969236733	18	9	
805000	290.114667	1	5.312661814472	0.001696688498	20	10	
806000	292.886470	1	5.272439053142	0.002094796357	15	9	
807000	300.164940	1	5.280760500837	0.001971900301	19	7	
808000	295.232670	1	5.294795505176	0.002492208640	17	6	
809000	290.634162	1	5.288037169653	0.002171384670	17	6	
810000	294.020265	1	5.357426709746	0.002034719601	16	5	
811000	296.025219	1	5.303456973228	0.002727003087	21	6	
812000	283.694498	1	5.323872766303	0.003759795069	20	4	
813000	295.370970	1	5.264640411034	0.002133199963	18	3	
814000	300.050672	1	5.326086688743	0.001629545708	20	8	
815000	303.142612	1	5.298260204972	0.002260605222	16	5	
816000	302.104661	1	5.342595776157	0.001706329420	17	6	
817000	301.591068	1	5.313622474044	0.002315253531	19	5	
818000	302.476510	1	5.302450543389	0.002361799626	18	7	
819000	299.579646	1	5.282408379588	0.002428059228	14	7	
820000	295.231367	1	5.362323643484	0.002328210255	12	7	
821000	292.858949	1	5.317656997669	0.002538460537	12	5	
822000	290.713955	1	5.286698573557	0.002598905567	14	5	
823000	294.804213	1	5.261384867909	0.002283595882	18	7	
824000	293.097708	1	5.328170445562	0.002069415310	16	9	
825000	305.062551	1	5.296043253252	0.001766429578	17	10	
826000	304.337067	1	5.308747275584	0.002024021030	17	9	
827000	290.529287	1	5.297057652122	0.002261938943	13	10	
828000	293.190929	1	5.276467626362	0.002513514694	14	7	
829000	307.701587	1	5.315351689864	0.002185499081	20	6	
830000	305.657047	1	5.308843433001	0.002681605664	16	6	
831000	305.520957	1	5.287124039657	0.001560820399	15	5	
832000	298.291186	1	5.272219441892	0.001860995862	20	4	
833000	301.403675	1	5.271554910354	0.001855353055	16	6	
834000	298.968752	1	5.336209021079	0.001918293947	18	11	
835000	304.966805	1	5.279412791024	0.001740125529	21	9	
836000	304.061340	1	5.313609635409	0.001941556554	17	8	
837000	299.122611	1	5.322973177328	0.001699705035	17	9	
838000	306.269365	1	5.293967298042	0.002068427242	17	8	
839000	300.456599	1	5.305528200862	0.002105741865	17	6	
840000	304.212845	1	5.312547983666	0.001964719628	17	7	
841000	297.381014	1	5.303880520877	0.002231260551	15	9	
842000	305.149979	1	5.316232450057	0.002023762860	14	5	
843000	301.823992	1	5.294246408046	0.001740017812	14	7	
844000	299.022421	1	5.275051063625	0.001642757294	14	6	
845000	299.206781	1	5.312307220515	0.002046132229	20	6	
846000	295.951826	1	5.319228295038	0.002022093524	18	6	
847000	301.873465	1	5.317956869716	0.001638790838	15	5	
848000	305.585509	1	5.276156758879	0.002100149949	19	6	
849000	290.095345	1	5.334902050035	0.002295963427	13	6	
850000	296.576621	1	5.355753652416	0.002259181150	14	8	
851000	294.034476	1	5.331350996209	0.001646647269	22	10	
852000	296.950991	1	5.279669226431	0.002284579469	15	7	
853000	298.687855	1	5.291166417081	0.001787492834	15	8	
854000	302.556155	1	5.300176496666	0.002189415581	18	8	
855000	304.496382	1	5.331945819716	0.002033995135	18	6	
856000	297.306270	1	5.344817285019	0.002823963893	22	2	
857000	308.681896	1	5.285368065844	0.002391457147	18	5	
858000	307.604852	1	5.276960673550	0.002169871886	19	4	
859000	304.420742	1	5.310704888179	0.002247651183	22	4	
860000	306.450220	1	5.310257057545	0.001871407175	20	6	
861000	306.363055	1	5.288581611634	0.002094666716	19	7	
862000	299.084172	1	5.322310019508	0.002365430899	20	4	
863000	289.571691	1	5.308397336043	0.002645955110	20	6	
864000	298.569190	1	5.334929192929	0.001954744836	19	4	
865000	293.311574	1	5.332378085163	0.002518488209	20	4	
866000	290.336210	1	5.312578238236	0.001955941746	21	10	
867000	294.552490	1	5.306881863567	0.002106637164	19	5	
868000	299.156501	1	5.339318512566	0.002202264414	18	8	
869000	297.646552	1	5.334320357326	0.002132163265	19	12	
870000	300.164332	1	5.335564882510	0.002209555763	14	10	
871000	296.437005	1	5.366539272347	0.002178592253	15	7	
872000	297.302160	1	5.297488124899	0.002340258817	20	8	
873000	297.667327	1	5.318119358310	0.002321150886	19	7	
874000	289.639451	1	5.191474451561	0.002729661906	17	8	
875000	290.564719	1	5.310392030687	0.002277130525	9	4	
876000	288.921382	1	5.311139605159	0.002987339017	14	7	
877000	294.595675	1	5.269545303491	0.002167194271	14	7	
878000	299.663383	1	5.311103540476	0.002202962668	14	5	
879000	300.542400	1	5.290719383660	0.001967189029	15	6	
880000	295.472212	1	5.303055110485	0.002755482330	17	5	
881000	302.658734	1	5.292541202628	0.001915452647	17	7	
882000	299.991828	1	5.333405549495	0.002107535450	12	7	
883000	305.144604	1	5.294688719484	0.001884580395	12	9	
884000	299.473325	1	5.278236364804	0.001916856183	11	9	
885000	294.784477	1	5.367651487581	0.002551119207	12	6	
886000	294.088287	1	5.366404464554	0.002603615199	15	5	
887000	296.862004	1	5.311302965404	0.001575390373	13	5	
888000	293.167334	1	5.283125055441	0.002837259138	14	9	
889000	293.488466	1	5.255982522057	0.002053760095	22	14	
890000	289.215778	1	5.333761434562	0.002506685485	23	7	
891000	296.276655	1	5.269513235935	0.002308349650	18	4	
892000	295.817461	1	5.282247967280	0.002393454640	17	5	
893000	306.675595	1	5.324644149320	0.002347928885	15	7	
894000	295.550856	1	5.299927922493	0.001805799075	18	6	
895000	309.662250	1	5.306900732641	0.001787212961	17	9	
896000	300.970310	1	5.320667249094	0.001988758627	12	10	
897000	304.452212	1	5.349417416486	0.001544598213	20	10	
898000	301.233463	1	5.345671951692	0.002406965971	17	7	
899000	291.563328	1	5.264693753973	0.002419421293	16	9	
900000	303.039674	1	5.322555790376	0.001884316609	15	12	
901000	297.286131	1	5.320017364631	0.001515176395	13	12	
902000	298.242842	1	5.237541519236	0.001807741077	12	10	
903000	314.479801	1	5.300408792467	0.001598455322	15	14	
904000	301.073346	1	5.304417404771	0.002017071328	15	13	
905000	316.334969	1	5.303516914441	0.001274154629	19	14	
906000	303.895083	1	5.303792991384	0.001078685679	22	8	
907000	297.628429	1	5.302628686333	0.001976452071	18	7	
908000	301.014696	1	5.355088567085	0.001954610946	15	6	
909000	298.502847	1	5.309424613355	0.001769268605	18	10	
910000	297.673297	1	5.255551504566	0.002045989374	13	7	
911000	299.093574	1	5.304821533005	0.001549810797	9	11	
912000	302.288653	1	5.294397345695	0.001478817630	13	10	
913000	300.443066	1	5.313491557587	0.001795904573	16	8	
914000	302.946889	1	5.266846625930	0.001788325485	19	8	
915000	295.898394	1	5.243631933721	0.002210601070	16	5	
916000	301.134075	1	5.296305338313	0.002264626175	13	2	
917000	295.330235	1	5.352642713976	0.002193372787	20	2	
918000	300.053161	1	5.280653295621	0.002234223648	24	4	
919000	304.310719	1	5.333292293649	0.001751185636	25	6	
920000	306.532270	1	5.261654268847	0.002250602473	21	2	
921000	310.054051	1	5.271539031543	0.002024699212	25	2	
922000	302.435327	1	5.276603914677	0.001938725880	23	4	
923000	294.433158	1	5.320542862521	0.002205455379	19	8	
924000	301.422399	1	5.303857589128	0.001922323421	19	9	
925000	297.082785	1	5.313456539079	0.002292916962	17	6	
926000	310.071949	1	5.323965659757	0.001834656130	15	8	
927000	305.855933	1	5.296632993363	0.001734440748	15	6	
928000	305.437766	1	5.288473435121	0.001426418073	18	11	
929000	306.494459	1	5.328910120146	0.001808882092	23	10	
930000	308.528713	1	5.271296980782	0.001577123276	20	6	
931000	303.739405	1	5.308632477895	0.002056482317	22	4	
932000	301.234291	1	5.303778985493	0.002054288195	17	7	
933000	294.049544	1	5.297426343603	0.001644378317	19	7	
934000	295.425738	1	5.297687188023	0.001773193817	18	7	
935000	296.544527	1	5.312081126545	0.002615262965	21	5	
936000	302.644052	1	5.353946946427	0.001503372815	19	7	
937000	304.669082	1	5.289686862935	0.001342771973	15	7	
938000	307.117340	1	5.249095799512	0.001151874990	14	12	
939000	305.304306	1	5.270436552274	0.001494935068	13	9	
940000	297.550683	1	5.294204110118	0.001655610627	13	8	
941000	300.462313	1	5.261168970923	0.002365319290	11	5	
942000	294.357435	1	5.341261538269	0.002895009491	14	5	
943000	307.757146	1	5.268627230555	0.001755469861	17	8	
944000	302.874758	1	5.292682463837	0.002072163781	14	10	
945000	297.044249	1	5.330424908337	0.002433568910	17	6	
946000	294.112498	1	5.335717994144	0.002030131150	21	9	
947000	308.232033	1	5.297016482983	0.001971952122	27	9	
948000	310.820095	1	5.310830828105	0.002034170149	26	11	
949000	302.826935	1	5.334227703669	0.002156505546	20	6	
950000	303.012676	1	5.273316002725	0.002161831524	19	10	
951000	305.300197	1	5.301998524853	0.001392223972	23	14	
952000	302.201998	1	5.311001414574	0.001826974324	23	14	
953000	288.835872	1	5.283283163243	0.002397103089	17	8	
954000	304.365449	1	5.285809009579	0.001822815283	21	10	
955000	305.227466	1	5.313428118771	0.001872350308	19	8	
956000	297.660884	1	5.320445350151	0.002376168087	12	5	
957000	295.777919	1	5.319565219440	0.002189269862	16	8	
958000	296.415425	1	5.341114512030	0.001764457132	11	8	
959000	290.838834	1	5.287968011933	0.002114993132	15	8	
960000	301.845391	1	5.290785091070	0.001495230558	23	11	
961000	293.914704	1	5.280226538706	0.001467027668	24	13	
962000	282.530905	1	5.342131303488	0.002284772124	23	5	
963000	294.152223	1	5.313569624587	0.001804345090	29	6	
964000	298.093742	1	5.271695309315	0.002014800912	16	8	
965000	300.608237	1	5.310776032098	0.001645204268	19	8	
966000	295.954479	1	5.299120597737	0.001715347159	17	9	
967000	296.688273	1	5.272107546931	0.001803685446	15	6	
968000	303.189052	1	5.312156936627	0.001717249573	20	9	
969000	304.805380	1	5.283006400663	0.001948709840	15	12	
970000	303.625107	1	5.307895586532	0.001511203516	14	10	
971000	307.235137	1	5.291837668042	0.001934037980	16	7	
972000	307.231206	1	5.314044484380	0.001412323215	21	10	
973000	300.725170	1	5.301408883975	0.001394739113	18	9	
974000	304.024527	1	5.324186844042	0.001735518932	16	11	
975000	302.821006	1	5.256123964745	0.001607089138	17	8	
976000	310.019936	1	5.310337309234	0.001765441908	16	9	
977000	305.294762	1	5.278093087914	0.001813842339	11	8	
978000	299.279388	1	5.304576603977	0.001605896512	15	9	
979000	289.942024	1	5.326243563497	0.001569380558	17	7	
980000	304.154184	1	5.302533239137	0.001714852724	19	8	
981000	302.869245	1	5.354606998414	0.001646879656	20	7	
982000	300.289161	1	5.299507708618	0.001642614668	18	11	
983000	305.929579	1	5.290934975679	0.001471835280	15	14	
984000	308.377362	1	5.303343055669	0.001757155248	16	9	
985000	298.287760	1	5.272771268454	0.002249272696	15	6	
986000	298.802066	1	5.276905552213	0.002337524416	17	8	
987000	295.676198	1	5.322769621760	0.002027965431	19	3	
988000	295.191167	1	5.308999133629	0.001966104420	17	6	
989000	292.319059	1	5.250807001790	0.001943479523	18	9	
990000	289.595559	1	5.288497190974	0.001655018838	14	12	
991000	297.797628	1	5.296948095833	0.001669634678	18	10	
992000	299.088581	1	5.313129054107	0.001735309514	18	7	
993000	294.855033	1	5.309325940683	0.001784970704	19	8	
994000	298.357057	1	5.320428967046	0.001712563769	16	10	
995000	298.947540	1	5.264917826088	0.001516711336	14	10	
996000	294.037111	1	5.289342891807	0.001964571822	13	8	
997000	302.975398	1	5.325768624766	0.001568731822	13	10	
998000	303.706107	1	5.274548966382	0.001326600395	14	7	
999000	297.824552	1	5.310787384982	0.001832004189	17	7	
1000000	302.236125	1	5.319548986338	0.001287202464	18	8	
1001000	304.512451	1	5.269053582251	0.001774644708	21	5	
1002000	297.528276	1	5.304695659119	0.002329916182	21	4	
1003000	293.735353	1	5.317095582635	0.002732217173	20	5	
1004000	304.189942	1	5.278295493816	0.002118078732	22	7	
1005000	292.617018	1	5.302042238620	0.002953913771	20	4	
1006000	300.054908	1	5.283958689963	0.002319637297	13	6	
1007000	300.319182	1	5.320632209176	0.002064841026	18	5	
1008000	292.284024	1	5.290384486103	0.002062764398	16	6	
1009000	295.677399	1	5.339582658652	0.002284718952	22	2	
1010000	289.598643	1	5.235229309933	0.002821535011	20	2	
