# Supplementary material for: Reply to: ‘Reconstructed evolutionary patterns from crocodile-line archosaurs demonstrate the impact of failure to log-transform body size data’
Source: Commun Biol. 2022 Feb 25;5:170. doi: 10.1038/s42003-022-03072-x (PMC8881626; doi:10.1038/s42003-022-03072-x)
Supplement: Supplementary file 4 — Supplementary Data 2 [file 42003_2022_3072_MOESM4_ESM.zip › simulations/log_files/VarRates/simulated_data_logged_3.txt.Log.txt]

Options:
Model:                           Independent Contrasts
Tree File Name:                  tree_simlation_3.nex
Data File Name:                  simulated_data_logged_3.txt
Log File Name:                   simulated_data_logged_3.txt.Log.txt
Save Initial Trees:              False
Save Trees:                      True
Summary:                         False
Seed:                            1163187017
Precision:                       64 bits
Cores:                           1
Analysis Type:                   MCMC
Sample Period:                   1000
Iterations:                      1010000
Burn in:                         10000
MCMC ML Start:                   False
Schedule File:                   simulated_data_logged_3.txt.Schedule.txt
Rate Dev:                        AutoTune
No of Rates:                     2
Test for trait correlation:      True
Kappa:                           Not in use
Delta:                           Not in use
Lambda:                          Not in use
OU:                              Not in use
Min Trans Taxa No:               10
RJ Local Kappa:                  False
RJ Local Lambda:                 False
RJ Local Delta:                  False
RJ Local OU:                     False
Using VarRates:                  True
Restrictions:
    Alpha-1                      None
    Sigma-1                      None
Prior Information:
    Priors
        Alpha-1 - uniform -100.00 100.00 
        Sigma-1 - uniform 0.00 100.00 
        VRBL - sgamma 1.10 1.00 
        VRNode - sgamma 1.10 1.00 
Tree Information
     Trees:                      1
     Taxa:                       200
     Sites:                      1
Iteration	Lh	Tree No	Alpha 1	Sigma^2 1	No RJ Local Branch	No RJ Local Node	
11000	149.908862	1	6.371594378317	45.480306760847	18	9	
12000	158.426849	1	8.271564289097	40.692988119235	21	8	
13000	159.062635	1	3.487605039845	32.164981825385	23	9	
14000	151.737440	1	1.725616249978	41.619483798446	17	7	
15000	164.871921	1	4.805073982417	37.744489448015	18	9	
16000	154.598860	1	1.200282974447	50.510145107966	12	8	
17000	158.658066	1	4.512844111711	45.421547947793	13	10	
18000	158.973863	1	5.449151032160	35.579470921560	17	8	
19000	165.045184	1	5.474924343856	56.047604635570	16	7	
20000	161.640181	1	5.099013104342	61.887055768843	13	9	
21000	167.783683	1	5.370736650476	52.558510632232	13	12	
22000	171.558706	1	5.301020104454	51.293636059426	14	10	
23000	173.592065	1	5.304772895464	45.364930451323	14	12	
24000	169.169087	1	5.193600797903	42.156125836368	14	10	
25000	170.244726	1	5.253832430681	45.910591747229	12	9	
26000	169.904164	1	5.333761716924	52.923517043082	8	11	
27000	159.918546	1	5.261140981243	43.723025329958	12	8	
28000	156.564673	1	5.262251184834	66.919168096318	13	9	
29000	162.813004	1	5.267411662872	57.453673545517	17	7	
30000	162.981694	1	5.137498757599	57.190556884195	18	7	
31000	162.541279	1	5.283869246991	35.563012200598	19	10	
32000	165.644811	1	5.283815481454	55.533590910274	18	8	
33000	149.841879	1	5.327820077442	70.852835881161	18	8	
34000	168.421944	1	5.140223576551	48.709735414694	21	11	
35000	162.805322	1	5.332034449559	59.516416495965	22	7	
36000	166.328641	1	5.287702598339	50.891662397597	22	9	
37000	170.025740	1	5.363295638054	49.712209267222	18	12	
38000	162.419151	1	5.319032200231	54.193417902836	17	8	
39000	162.671128	1	5.339430001151	45.742354381834	23	10	
40000	169.461277	1	5.264489780667	45.323653001209	23	12	
41000	170.311868	1	5.211493843099	43.351440051490	21	10	
42000	163.633035	1	5.305520010475	43.674038165716	20	10	
43000	156.318343	1	5.368892625427	54.969935929292	22	11	
44000	173.392982	1	5.274535724849	43.425914513750	23	13	
45000	162.350417	1	5.396096441119	42.327910509479	20	12	
46000	173.656774	1	5.282485246625	40.093697842833	17	14	
47000	169.538837	1	5.464853654179	40.367294848457	14	19	
48000	171.843074	1	5.303129626566	39.785269521929	16	19	
49000	183.526386	1	5.228953812090	33.208302252080	21	21	
50000	176.152004	1	5.303346953576	37.173978499562	20	14	
51000	175.916534	1	5.324008871903	37.059754517128	19	19	
52000	166.814159	1	5.244592061775	41.602686334413	18	14	
53000	172.773131	1	5.258818585570	53.434449316317	15	13	
54000	173.240393	1	5.155669161746	48.112581413971	13	18	
55000	176.326770	1	5.338488728020	48.536514963449	18	12	
56000	160.931087	1	5.198127860949	51.621261541887	23	12	
57000	165.466065	1	5.329462062804	52.475824583863	24	13	
58000	168.623078	1	5.250661900823	48.227322689099	21	10	
59000	156.204458	1	5.373775337714	65.650296628443	20	10	
60000	171.946251	1	5.299364658392	45.005133335371	20	11	
61000	174.786156	1	5.267227600756	32.343253851260	20	18	
62000	170.804850	1	5.207605842527	34.020373352021	21	14	
63000	166.570630	1	5.295067318102	45.316280122784	22	15	
64000	163.390734	1	5.169180549809	46.471833171291	19	11	
65000	176.131218	1	5.238482807601	39.015546476386	14	13	
66000	173.354937	1	5.195993339224	30.133466943076	20	15	
67000	171.524908	1	5.228894687974	35.781806662043	22	13	
68000	174.151730	1	5.298307289634	37.233499930791	23	9	
69000	162.216959	1	5.300369363132	52.972201186441	23	8	
70000	160.277266	1	5.282477115620	62.190570760350	15	7	
71000	163.917333	1	5.374996741854	57.218584342384	17	11	
72000	162.701931	1	5.284604539236	58.409428220382	17	9	
73000	166.890326	1	5.201836499598	47.762192656820	17	8	
74000	167.862169	1	5.144770453603	54.485203114579	16	8	
75000	172.547237	1	5.249660834671	41.659209916931	14	8	
76000	176.506211	1	5.279004840012	54.115525568830	13	10	
77000	187.722218	1	5.286586818308	46.581341275995	17	10	
78000	179.044148	1	5.125872259475	55.457683802539	17	6	
79000	176.514099	1	5.181269257980	52.477104591309	16	8	
80000	174.440718	1	5.263574036214	54.811716031195	14	10	
81000	176.090853	1	5.197382152835	54.592113590587	17	8	
82000	182.928659	1	5.244299196236	46.174751448566	18	10	
83000	175.524039	1	5.314736785344	47.206206828371	18	8	
84000	171.536362	1	5.216071079192	54.604358751273	18	7	
85000	167.076098	1	5.271993426778	47.347609875910	16	11	
86000	173.209512	1	5.314323827451	49.829161028311	16	10	
87000	171.803110	1	5.143935667945	54.661770300479	19	7	
88000	176.488510	1	5.257207895648	51.915092030006	20	7	
89000	174.371363	1	5.324242821735	43.664719148193	19	9	
90000	185.824107	1	5.307737854351	39.565814265671	22	12	
91000	187.598926	1	5.254761026975	39.016729096459	22	12	
92000	188.582007	1	5.302109513888	43.422830650173	20	12	
93000	180.721299	1	5.269736543551	37.419635889937	20	12	
94000	174.810135	1	5.265388767947	47.566206082912	18	9	
95000	179.490093	1	5.335058680972	41.187435374591	19	12	
96000	185.245945	1	5.296073664942	38.351698695735	22	10	
97000	184.017614	1	5.322453134567	40.091323171694	24	8	
98000	176.638093	1	5.305661190474	48.786320105101	28	10	
99000	178.171667	1	5.224280756638	34.917267512776	26	10	
100000	176.598151	1	5.289795179016	50.257443603019	25	9	
101000	180.420276	1	5.261731943997	49.622967438126	21	10	
102000	173.343141	1	5.252034315730	57.050607397051	21	8	
103000	169.926915	1	5.313419699947	40.776631923957	23	11	
104000	172.770441	1	5.255094123024	53.409674527150	23	8	
105000	169.831309	1	5.331034564381	52.946753779673	22	9	
106000	165.783514	1	5.273319642977	64.635832111232	22	5	
107000	170.273159	1	5.301498022782	48.579489300396	21	8	
108000	179.952054	1	5.343797447213	49.017841568361	22	10	
109000	177.970888	1	5.194660298331	53.407990811719	17	10	
110000	176.123677	1	5.221787887409	44.565511767784	17	11	
111000	187.171260	1	5.299557544044	39.597742682369	22	12	
112000	177.321124	1	5.305809255734	43.920230625781	22	11	
113000	178.807010	1	5.308357758922	42.856233060999	18	11	
114000	180.590325	1	5.302541525454	47.663387893872	18	11	
115000	193.825966	1	5.281737716222	35.197221289827	22	13	
116000	181.966796	1	5.321700960785	45.042708156776	22	11	
117000	181.396183	1	5.234710583640	45.910174785268	18	9	
118000	179.286804	1	5.292468721146	49.468815865904	20	12	
119000	180.995543	1	5.279265230470	48.385829531612	18	10	
120000	173.836138	1	5.217055808706	53.500883912635	19	10	
121000	174.931741	1	5.229817230467	46.730269352092	21	10	
122000	169.914929	1	5.242961575763	54.415134646981	21	9	
123000	172.238311	1	5.267236642204	45.302898434600	17	5	
124000	177.532698	1	5.210977654509	43.466557108847	18	11	
125000	173.987782	1	5.293997413417	50.454443761985	19	6	
126000	172.038301	1	5.302040914884	49.171965646559	21	5	
127000	174.110199	1	5.172273045005	50.863132873378	19	5	
128000	171.375842	1	5.213081596471	51.648020096016	23	10	
129000	189.406955	1	5.253781752044	38.324198749812	23	11	
130000	174.492562	1	5.323600664009	32.521932721668	17	11	
131000	172.256126	1	5.217637905742	50.382577042996	20	11	
132000	170.711634	1	5.263698335703	46.550283554146	19	13	
133000	177.546220	1	5.215267451876	36.678971727173	28	14	
134000	178.768423	1	5.244298786202	45.154288699779	25	12	
135000	182.941691	1	5.401711020077	40.915265095505	20	15	
136000	176.093219	1	5.154864975827	48.199468798954	23	12	
137000	177.936609	1	5.309640944506	40.464716054344	18	10	
138000	170.113981	1	5.260418855144	45.383881459548	21	11	
139000	170.158376	1	5.208049958226	60.680568683187	18	14	
140000	173.669362	1	5.260948671086	46.052321408750	15	12	
141000	177.774068	1	5.317760721308	42.447706921679	16	14	
142000	182.697908	1	5.225665632205	37.557325459194	18	15	
143000	167.182453	1	5.200941340953	38.528138646883	14	14	
144000	164.691008	1	5.351582090634	52.353796681652	21	10	
145000	171.016182	1	5.064034730087	50.611043967555	27	9	
146000	176.270697	1	5.235559675739	45.383093153086	26	8	
147000	174.321024	1	5.108442262281	48.477334040762	24	8	
148000	168.001756	1	5.222910322346	52.963557443419	19	9	
149000	177.167284	1	5.239569896458	49.990037777640	18	11	
150000	183.286661	1	5.257725224355	44.537464029779	21	9	
151000	175.984190	1	5.213567150803	53.279191319443	19	10	
152000	180.592850	1	5.204045441090	51.344717980712	13	8	
153000	187.901900	1	5.297899782731	38.839192810370	17	9	
154000	188.139725	1	5.206703561936	39.612886978362	15	10	
155000	186.859882	1	5.209048154736	38.576429060417	16	10	
156000	185.073071	1	5.276599725721	37.770380244976	13	13	
157000	178.553663	1	5.351424866840	39.851952656174	17	11	
158000	186.326532	1	5.192524126757	23.120631961698	15	19	
159000	171.387682	1	5.206939361953	27.143599213844	15	8	
160000	185.719117	1	5.341714619855	24.583536619854	17	10	
161000	186.758704	1	5.281252934112	25.736668919067	16	13	
162000	176.715960	1	5.153184516652	27.065662907561	17	13	
163000	171.300780	1	5.238014671046	19.141454321592	13	14	
164000	178.409579	1	5.271679622146	21.553790637544	17	10	
165000	179.864409	1	5.308249478256	26.367379655102	26	10	
166000	178.140552	1	5.286401524951	24.296770724711	27	8	
167000	183.107393	1	5.297835739328	20.226354014926	17	8	
168000	178.461863	1	5.278397306604	18.087186597868	19	11	
169000	183.851771	1	5.196239214573	16.750283479756	16	8	
170000	178.959795	1	5.375431653242	22.473468749055	23	9	
171000	165.950026	1	5.220538007271	25.212537129819	15	7	
172000	173.225111	1	5.221627368941	25.208780095214	19	9	
173000	171.302524	1	5.244975495852	23.330279006555	15	11	
174000	184.855536	1	5.197914125955	21.717961081789	17	10	
175000	181.969511	1	5.242060157883	21.909678061897	20	13	
176000	186.517542	1	5.278607765939	19.794309446313	17	11	
177000	186.485672	1	5.291142954421	20.121325772126	24	8	
178000	188.473798	1	5.285754967377	22.084506127512	21	7	
179000	182.829390	1	5.315393358712	22.706642693807	20	10	
180000	179.373512	1	5.372153115052	22.069738989399	20	12	
181000	177.096866	1	5.214591635744	17.654792889845	24	14	
182000	182.858459	1	5.242215911946	19.898303750750	24	17	
183000	183.463466	1	5.338501461884	22.829985611812	24	8	
184000	187.600632	1	5.256637544423	19.494374917945	23	7	
185000	183.888632	1	5.256029763140	20.635667291336	23	7	
186000	179.123217	1	5.258745063802	21.834473892620	25	10	
187000	179.595572	1	5.291421943139	19.722249487839	26	10	
188000	190.682799	1	5.302143878888	16.853554858317	26	7	
189000	181.303964	1	5.253573630922	16.911747784065	30	5	
190000	189.132278	1	5.234243678018	17.873060594375	23	7	
191000	191.170649	1	5.299868944189	20.273395897794	27	8	
192000	181.846294	1	5.309368477560	23.399464921038	25	8	
193000	173.656233	1	5.283470436851	25.829964865147	28	7	
194000	176.567911	1	5.120384743761	25.037308025827	30	9	
195000	178.948395	1	5.255322597866	26.814430201075	28	10	
196000	181.151858	1	5.329913752554	21.944425017950	20	12	
197000	177.870550	1	5.197587725271	22.154666767670	16	10	
198000	183.321170	1	5.288410268283	24.217430643855	15	8	
199000	185.398216	1	5.174547999156	19.108998759212	14	13	
200000	190.119061	1	5.310151993180	16.432997519779	17	12	
201000	184.532054	1	5.249234405140	16.564890226825	19	12	
202000	189.635571	1	5.240270959489	18.053206292117	22	16	
203000	177.665110	1	5.345392182436	19.731244471431	19	17	
204000	181.775993	1	5.235941033628	16.640270741837	16	15	
205000	181.131150	1	5.206265273924	24.558936171847	21	13	
206000	171.794383	1	5.199692434718	26.577886074960	14	13	
207000	168.037020	1	5.281023179776	26.945940631033	11	13	
208000	177.849574	1	5.156239260513	17.379484205847	16	16	
209000	177.564015	1	5.231457596614	14.801916054136	13	11	
210000	176.065569	1	5.265726676397	16.063604230050	11	12	
211000	185.095872	1	5.213029513179	13.934031274287	8	14	
212000	182.106562	1	5.292074941069	13.868049676160	10	19	
213000	188.406061	1	5.166910930748	13.653514325007	22	20	
214000	192.792198	1	5.277846729167	8.399711806605	18	18	
215000	185.915442	1	5.296956275656	13.582842900717	20	13	
216000	192.768053	1	5.267290189192	12.905040428974	16	15	
217000	192.631822	1	5.245664257359	11.515819880100	18	18	
218000	187.122192	1	5.333697352748	14.723243407080	17	12	
219000	187.685346	1	5.337278195906	11.469846129585	19	15	
220000	193.039758	1	5.325435446869	12.113979560981	22	15	
221000	193.633632	1	5.298524392678	13.935198918612	23	13	
222000	187.083595	1	5.290541541155	14.349507682372	21	13	
223000	187.047312	1	5.242731905627	14.087245867461	21	10	
224000	193.192919	1	5.278002043185	13.282067526744	16	11	
225000	171.661378	1	5.246430574386	18.496588415852	14	8	
226000	184.258501	1	5.202953918785	15.970905687318	16	13	
227000	181.594695	1	5.242685449340	18.961190836688	19	13	
228000	180.843637	1	5.289892387512	17.563725633639	22	9	
229000	191.332328	1	5.242798346796	14.333234247937	26	14	
230000	189.778444	1	5.140682414684	14.415585958670	21	15	
231000	176.008220	1	5.254222252091	14.185817522552	24	13	
232000	176.372758	1	5.255539869849	16.552643173890	17	13	
233000	177.803305	1	5.238688033461	12.948237735640	22	10	
234000	177.300145	1	5.234736404795	10.583045837287	22	10	
235000	179.859772	1	5.312979307083	12.073958706309	16	11	
236000	176.312072	1	5.275061774315	12.353971939974	19	11	
237000	171.873591	1	5.258791920489	13.332398663495	21	7	
238000	183.626928	1	5.271116407371	11.316496960821	25	11	
239000	185.466691	1	5.332087727777	10.516652154052	22	12	
240000	183.562217	1	5.203049933645	10.074163818056	18	13	
241000	186.929506	1	5.221767140948	9.492350822410	15	14	
242000	184.203320	1	5.188635273733	10.232497421666	14	14	
243000	186.052352	1	5.205128792486	10.756530354418	13	14	
244000	182.219172	1	5.254883544292	12.962419557086	17	11	
245000	190.763172	1	5.246004139222	10.831355782797	19	10	
246000	178.839821	1	5.315677412211	10.520876038456	17	12	
247000	179.596936	1	5.288602606966	9.933328326655	13	11	
248000	180.088199	1	5.299534424756	7.202061429134	14	11	
249000	178.517380	1	5.308946843314	6.543999604419	13	11	
250000	171.164474	1	5.201141462298	6.729189052356	15	11	
251000	170.267221	1	5.072148159373	8.505916868257	20	11	
252000	173.399930	1	5.233485278275	8.291520365135	19	11	
253000	188.614680	1	5.278479478645	7.112665903392	20	9	
254000	193.730657	1	5.228535557855	5.792503093197	20	13	
255000	184.448606	1	5.356693345111	6.372305957765	20	11	
256000	176.850947	1	5.217432375218	7.462263695132	19	13	
257000	172.005206	1	5.269733378655	5.173616583889	19	18	
258000	175.705482	1	5.302690712360	5.794045131845	17	18	
259000	181.147645	1	5.277465127867	6.599086852543	17	16	
260000	187.054005	1	5.280138089023	4.018767668136	20	20	
261000	186.857193	1	5.273867635672	3.054150944077	21	18	
262000	179.604576	1	5.299645161952	3.053096197765	25	11	
263000	168.500467	1	5.305894434357	3.471847444303	17	15	
264000	167.522162	1	5.150174681426	3.539792264290	19	11	
265000	180.055956	1	5.244130945609	4.248634556987	21	9	
266000	184.270584	1	5.266159496443	2.925587282995	20	10	
267000	182.038739	1	5.270481153611	2.983137490596	20	8	
268000	180.295048	1	5.317990530984	3.331919434302	24	7	
269000	165.268890	1	5.332339422856	4.722249545045	21	8	
270000	170.566755	1	5.269809204011	4.154005657798	25	9	
271000	170.828785	1	5.332928936601	6.282628886076	21	10	
272000	195.292493	1	5.263345590028	3.419209149803	23	16	
273000	189.066061	1	5.263563155282	5.274920640621	25	14	
274000	187.250140	1	5.288244781225	6.328980967344	20	11	
275000	193.459306	1	5.267352262768	5.210754470389	22	14	
276000	189.260785	1	5.262834667994	4.556183192482	18	13	
277000	185.770927	1	5.275303054054	7.210422513093	15	17	
278000	190.725867	1	5.290232731193	4.424897459890	16	14	
279000	190.275390	1	5.297665799576	6.333845544022	14	16	
280000	187.457594	1	5.316905193945	8.713702000133	17	12	
281000	186.691520	1	5.274506505376	8.123091364220	21	10	
282000	175.589457	1	5.361310745868	7.610049431935	18	12	
283000	184.623026	1	5.234714446671	8.181581942124	17	11	
284000	167.235727	1	5.195159744972	9.267675076392	17	8	
285000	178.806415	1	5.185690199790	8.304252031927	16	12	
286000	187.091678	1	5.268338713795	5.933595415680	21	14	
287000	182.455044	1	5.193362768061	7.376402299760	19	12	
288000	178.010259	1	5.222240967549	9.926435353656	21	12	
289000	172.635721	1	5.195650936751	10.639755327964	22	11	
290000	180.776406	1	5.298237532602	8.639190447363	22	11	
291000	179.913586	1	5.248278653193	6.326046004386	25	12	
292000	180.427039	1	5.193973223187	7.257136167495	22	14	
293000	178.841801	1	5.250641263631	5.827627512121	22	10	
294000	176.140474	1	5.264027802820	7.680186120240	17	8	
295000	177.257895	1	5.280685025556	7.102966358853	13	8	
296000	190.617307	1	5.265221354793	5.777790129587	15	14	
297000	193.530019	1	5.241259817100	5.094061251620	18	15	
298000	184.966434	1	5.214920497784	5.105167197630	17	15	
299000	193.291634	1	5.282015308515	5.130648412421	20	14	
300000	173.517207	1	5.220978760954	4.642106299117	16	12	
301000	180.267322	1	5.244539348172	5.561941225845	12	13	
302000	173.982851	1	5.253812451852	7.212539625151	17	12	
303000	186.796568	1	5.219666726238	5.480241031576	17	14	
304000	183.806637	1	5.310433618636	5.696316698877	19	17	
305000	187.331643	1	5.364232444222	5.008246826778	20	21	
306000	188.058659	1	5.303327668975	4.064618314791	23	18	
307000	198.020306	1	5.259008200780	4.433367722912	23	16	
308000	199.513919	1	5.256896635261	3.752958451363	22	16	
309000	186.979772	1	5.220021992420	5.665453236542	18	9	
310000	183.971910	1	5.207433396462	5.766055670655	19	8	
311000	183.573633	1	5.266406340671	8.039953504831	21	5	
312000	182.497040	1	5.164237201331	7.277639694434	16	6	
313000	188.222851	1	5.303506852917	5.465563143942	23	9	
314000	197.472049	1	5.252690784281	5.266922530695	20	12	
315000	184.955777	1	5.265219181861	6.390005943584	18	12	
316000	182.745411	1	5.224172583564	8.741327752466	20	9	
317000	185.820539	1	5.273874580238	7.877570683288	19	12	
318000	188.161076	1	5.193937887031	8.294240030135	21	11	
319000	190.049255	1	5.248625085859	7.647928451281	20	9	
320000	182.522000	1	5.251560961933	9.072368603908	17	9	
321000	186.493077	1	5.232937757062	8.256579862238	17	7	
322000	179.346661	1	5.284231125743	5.710199440153	17	11	
323000	169.862272	1	5.266816134826	5.172835436402	23	7	
324000	171.356849	1	5.251917445618	6.626983010805	19	9	
325000	173.502343	1	5.264312567914	7.152229586058	19	14	
326000	186.413150	1	5.200071714660	5.491022949269	21	11	
327000	193.904673	1	5.269325500562	5.465946498939	19	12	
328000	180.920846	1	5.232700719974	6.599104155180	19	15	
329000	178.001611	1	5.216062998235	7.039502815801	20	13	
330000	170.866061	1	5.300343054629	8.062546848194	14	13	
331000	174.306228	1	5.209547068691	8.990006267050	12	13	
332000	177.139731	1	5.231008265107	10.277756573058	14	12	
333000	182.967828	1	5.297638312330	6.664545831857	16	10	
334000	181.249354	1	5.249069837704	7.236304690958	12	11	
335000	189.302947	1	5.259280173892	3.983787241951	16	12	
336000	175.923793	1	5.216822016897	4.836488092591	16	13	
337000	182.520509	1	5.300877405664	4.317268498724	18	13	
338000	185.065477	1	5.224187106359	3.056847386346	17	15	
339000	179.667451	1	5.257178001863	3.868703478433	18	12	
340000	164.668358	1	5.217678323625	5.240166894585	19	9	
341000	184.261701	1	5.288271808987	3.892531454137	25	11	
342000	191.536588	1	5.227021015243	4.609497622208	24	10	
343000	193.381510	1	5.256599435670	3.925403164999	23	14	
344000	190.365982	1	5.227934412415	3.031635298010	24	15	
345000	189.346693	1	5.240707007752	2.788915700718	25	14	
346000	193.913406	1	5.256636808654	2.322041732432	21	13	
347000	201.889059	1	5.241774805746	3.115217635407	23	13	
348000	200.972853	1	5.229583100855	3.334965299843	21	16	
349000	194.614641	1	5.257791447791	3.231817923340	19	16	
350000	191.065321	1	5.258798312464	4.929633129937	14	12	
351000	189.836314	1	5.224285772649	4.207003778331	17	11	
352000	189.031794	1	5.265427846067	3.522217119060	19	13	
353000	172.788503	1	5.252211326161	5.046252399160	18	14	
354000	178.789820	1	5.273114151102	6.421958521756	17	13	
355000	184.916534	1	5.282116829551	5.052833920924	18	16	
356000	189.463208	1	5.300776834144	3.976732632728	20	15	
357000	186.631307	1	5.272524489388	5.543829412482	20	13	
358000	189.349559	1	5.303561487920	4.681936047585	24	12	
359000	186.887392	1	5.214945171941	4.889073778495	24	13	
360000	187.888391	1	5.243018355624	5.856875733971	22	9	
361000	189.876711	1	5.269724513747	3.612556022791	18	8	
362000	186.122766	1	5.254239622998	5.247346691513	16	6	
363000	187.086649	1	5.291917807572	4.179298379564	16	11	
364000	192.540203	1	5.226828745777	4.332117181652	15	9	
365000	186.975144	1	5.210650748947	6.265977645973	19	11	
366000	192.091638	1	5.263929888310	5.347191938317	19	13	
367000	192.614747	1	5.252986795993	5.026693860045	17	15	
368000	185.981814	1	5.251075958681	6.459647248835	14	15	
369000	180.491250	1	5.238938296117	6.951749229045	13	12	
370000	187.221469	1	5.248896860463	5.748503433939	16	15	
371000	188.786034	1	5.184768341205	6.724369392644	15	14	
372000	194.498445	1	5.243403055464	4.412184695878	15	13	
373000	190.401454	1	5.220098420548	4.472550000660	17	12	
374000	179.453417	1	5.228269442895	4.836764267468	15	10	
375000	191.464266	1	5.259579242771	4.628417759746	21	8	
376000	193.465434	1	5.253266089324	4.672802598976	21	11	
377000	188.735364	1	5.226090283589	4.741417654302	20	8	
378000	183.733444	1	5.266280739706	5.318931710551	19	10	
379000	186.215592	1	5.223190522713	4.898313771476	20	12	
380000	185.346280	1	5.239222737854	5.873008588231	16	13	
381000	194.123594	1	5.271138848103	5.019068832997	17	10	
382000	182.672056	1	5.299079917600	6.197332466870	18	9	
383000	192.167052	1	5.208063466320	4.960376423856	16	15	
384000	178.980767	1	5.189816331451	5.880285022451	14	12	
385000	185.450273	1	5.229617286145	7.390131365178	14	15	
386000	182.886563	1	5.243955920999	6.141509298676	13	12	
387000	176.187354	1	5.220410815316	5.460480891140	13	13	
388000	180.662129	1	5.208789324735	4.850881943907	14	13	
389000	184.305184	1	5.212557762682	5.814341425756	20	9	
390000	188.481570	1	5.270853002425	4.534084474894	20	12	
391000	188.784223	1	5.219985592971	3.875007428241	26	13	
392000	176.663053	1	5.254496139789	4.669319149954	20	11	
393000	183.431664	1	5.271199026055	4.016840047995	18	11	
394000	181.250960	1	5.238336189143	2.810125335226	20	16	
395000	181.663763	1	5.261642335425	3.457532953708	18	10	
396000	173.823513	1	5.208164562517	5.573181076136	16	10	
397000	181.110617	1	5.219461988731	4.341482274568	19	5	
398000	178.078828	1	5.270716031646	5.547742061911	21	10	
399000	182.414921	1	5.231623553243	4.745696620214	20	8	
400000	189.583275	1	5.278510574988	4.649387624534	19	9	
401000	192.728556	1	5.251163928806	3.875575876090	23	9	
402000	179.686454	1	5.264741293068	3.860491583311	26	10	
403000	191.057835	1	5.271792913063	4.821095655961	24	9	
404000	189.168231	1	5.217654046846	5.939933398471	26	11	
405000	170.134263	1	5.258983577002	5.016024690303	22	8	
406000	179.535404	1	5.257057763204	4.624917727803	23	10	
407000	190.029700	1	5.230409087737	3.217519366028	28	11	
408000	191.143043	1	5.234240480279	3.605371844159	27	12	
409000	189.669368	1	5.260502631897	3.046653677435	27	12	
410000	185.118872	1	5.239365054755	4.107118639295	24	13	
411000	179.843632	1	5.272035517558	5.252558155405	27	9	
412000	178.867944	1	5.213142853111	4.991164381151	22	9	
413000	179.453394	1	5.222036496990	6.098311605627	23	11	
414000	177.177274	1	5.203809518109	5.697744906069	24	15	
415000	178.981382	1	5.248249544699	4.423091704768	24	13	
416000	179.858059	1	5.293330551246	4.224922755953	23	8	
417000	175.539061	1	5.287563579317	7.336358907861	20	8	
418000	178.463244	1	5.272235344273	6.596338262020	25	5	
419000	186.054492	1	5.253814307308	6.300258239095	21	10	
420000	182.235488	1	5.175684751587	7.062779676308	24	10	
421000	180.631716	1	5.252200078566	5.548073338222	21	10	
422000	185.019951	1	5.260727959824	5.126282464186	17	13	
423000	183.850350	1	5.268325525933	5.824205552341	17	11	
424000	184.178141	1	5.261261668053	5.679400302084	22	13	
425000	188.069934	1	5.251131926200	4.283605828472	23	11	
426000	192.857180	1	5.283121659998	3.035064184525	22	13	
427000	184.152255	1	5.262283067164	4.156926685690	24	10	
428000	184.738908	1	5.252697129734	4.963876215124	34	8	
429000	187.266837	1	5.231353469261	4.778238458802	39	10	
430000	183.165625	1	5.231090216662	4.968017216752	39	15	
431000	190.864406	1	5.253766597983	4.056933495138	33	15	
432000	188.944179	1	5.236394150562	4.130077563491	24	16	
433000	185.830103	1	5.229894973370	4.420543768537	20	18	
434000	189.161846	1	5.244387965294	5.413236693447	17	13	
435000	194.937872	1	5.227491789333	3.781106079579	18	12	
436000	185.053489	1	5.270721770388	5.416222457444	17	8	
437000	185.806281	1	5.209479907582	4.853094752056	16	9	
438000	184.878878	1	5.262009195018	5.107672633402	18	12	
439000	186.852674	1	5.259930186558	4.872969454077	20	18	
440000	186.770909	1	5.234628178405	4.155894020202	20	19	
441000	189.114085	1	5.270313350094	4.564485668862	21	18	
442000	182.249361	1	5.262206554362	9.453009112619	16	11	
443000	177.211457	1	5.287788494726	9.402049344444	13	16	
444000	172.098743	1	5.260487930562	9.883084937880	13	20	
445000	168.960218	1	5.229274094237	11.637480480949	14	13	
446000	176.284236	1	5.296098832347	8.913440276586	20	12	
447000	182.217506	1	5.307883912155	9.811916329463	19	13	
448000	186.672764	1	5.201978803571	10.165045499654	24	10	
449000	184.091101	1	5.259420976975	11.323989886162	22	10	
450000	184.838463	1	5.269154190542	9.726785578065	16	13	
451000	180.692276	1	5.259499621078	8.764589257093	17	11	
452000	187.023727	1	5.282682223658	7.903461772775	17	13	
453000	181.462119	1	5.288584686531	8.073725402500	19	12	
454000	181.600345	1	5.287373674124	7.588708924197	16	12	
455000	181.284092	1	5.180494095606	8.256090010517	15	13	
456000	180.325879	1	5.171943130135	8.009897154431	17	13	
457000	178.715181	1	5.218087125321	6.994605094099	20	13	
458000	176.728090	1	5.254440200243	7.238832714656	17	9	
459000	177.171173	1	5.219255916769	6.971174374763	13	12	
460000	188.972278	1	5.246110545251	6.059898852291	13	15	
461000	190.446600	1	5.248659200172	5.750476276008	16	15	
462000	182.467374	1	5.194200755146	7.224874281472	14	11	
463000	176.838536	1	5.145559670840	8.075807307008	18	13	
464000	182.736987	1	5.219638366374	6.381353359996	20	12	
465000	195.274989	1	5.248989805316	6.900113673209	21	16	
466000	191.121227	1	5.205559045495	6.025899539164	18	15	
467000	183.413864	1	5.240942010181	7.675054625187	17	14	
468000	182.360968	1	5.222668042297	7.600633399650	15	14	
469000	190.086267	1	5.299175073703	9.140461051130	14	15	
470000	192.453933	1	5.209379386774	7.838011193439	12	14	
471000	187.647362	1	5.232174742984	7.856730951757	11	12	
472000	175.155681	1	5.282912408273	13.936697546021	16	8	
473000	183.677426	1	5.293826200425	8.379688335468	18	9	
474000	184.931923	1	5.177569091172	9.354044192122	17	15	
475000	184.502441	1	5.262346490758	10.807507810095	14	15	
476000	188.124977	1	5.241033300661	8.976324399260	15	12	
477000	185.060761	1	5.294645746654	14.117582415528	13	11	
478000	186.332161	1	5.276496407240	10.793674032400	14	12	
479000	188.260288	1	5.198548854890	11.947934112850	14	14	
480000	189.960882	1	5.358686723867	8.860901436018	13	18	
481000	190.197781	1	5.251627882313	4.919995430570	14	14	
482000	174.690329	1	5.300700624290	6.396857868515	14	13	
483000	179.991244	1	5.256251540404	5.998294713456	14	15	
484000	175.951641	1	5.303389263156	5.206302038669	17	12	
485000	176.103635	1	5.266966532023	4.719238378323	21	14	
486000	185.425143	1	5.372829595278	5.625165587779	18	20	
487000	186.749227	1	5.304556373068	8.057473632850	24	12	
488000	185.029867	1	5.282368482020	5.120608879394	23	17	
489000	188.924833	1	5.233297681113	7.474512098574	21	16	
490000	184.627424	1	5.305530153431	7.028809462457	22	17	
491000	180.823195	1	5.229722841737	11.492213428143	14	15	
492000	185.620993	1	5.288506196085	8.240963563154	15	14	
493000	175.591483	1	5.160908351004	9.854660278307	10	16	
494000	180.100140	1	5.232602708864	13.916914825815	10	15	
495000	181.824159	1	5.225222807652	13.018213289608	13	16	
496000	174.957601	1	5.251122720404	14.985861894699	12	11	
497000	174.386142	1	5.234153404290	16.971586571279	16	9	
498000	171.256970	1	5.208088876368	20.302007178456	18	11	
499000	176.648179	1	5.252598502582	23.170387771016	15	13	
500000	181.652665	1	5.259695001001	24.854093003763	15	12	
501000	185.166605	1	5.311470423740	19.975937249317	16	12	
502000	178.934365	1	5.284552326851	26.391106059370	17	13	
503000	183.369852	1	5.312700288939	18.119093174436	12	14	
504000	180.808083	1	5.300011255907	14.972301388252	15	14	
505000	177.555719	1	5.158713961908	17.851846067380	22	13	
506000	189.315124	1	5.260395102226	15.366153376746	19	14	
507000	174.101122	1	5.171491464283	23.034227130584	17	10	
508000	178.668830	1	5.204262844431	21.458598680768	21	9	
509000	177.655980	1	5.326975811054	19.822357346762	19	11	
510000	184.098675	1	5.252186306088	17.200212445342	21	13	
511000	180.299042	1	5.182709301172	18.089516036991	24	17	
512000	191.961984	1	5.209825448326	15.912946724356	27	12	
513000	197.948017	1	5.318516948786	12.496079298724	29	14	
514000	190.506968	1	5.215933341363	13.819498818307	34	12	
515000	187.979870	1	5.242813944898	15.898208475960	29	12	
516000	193.161079	1	5.197920160776	16.069273893466	26	11	
517000	192.729464	1	5.287031228232	12.235971193727	26	14	
518000	177.193840	1	5.303629378879	16.237742787815	26	10	
519000	175.161830	1	5.241375315806	20.019233933966	24	13	
520000	181.179312	1	5.262550693525	13.485356777599	22	11	
521000	184.251510	1	5.240345960076	14.274557374846	18	14	
522000	175.977378	1	5.267274481684	11.438608639106	18	17	
523000	185.304469	1	5.246028224669	14.175797067883	13	19	
524000	184.905387	1	5.238327810154	9.947276824707	14	19	
525000	186.467332	1	5.215690122739	13.456504393596	14	18	
526000	185.991882	1	5.227771867529	15.611638535152	19	14	
527000	179.694934	1	5.254003307265	14.031234502981	24	16	
528000	184.291979	1	5.266353238103	15.221492861477	19	16	
529000	175.511338	1	5.185272898910	14.005752144901	19	14	
530000	180.811923	1	5.281521516818	17.416312788863	24	15	
531000	169.624265	1	5.238934620322	14.012589326867	23	13	
532000	180.638897	1	5.367041767070	15.838094597651	25	11	
533000	186.686346	1	5.243801283171	15.879722567874	25	12	
534000	185.487185	1	5.354713222844	18.609125720615	22	18	
535000	177.922614	1	5.201068035524	22.555856263440	20	16	
536000	184.854166	1	5.288549484241	19.897983268232	19	16	
537000	181.705259	1	5.269969695131	19.368482889441	19	14	
538000	193.348723	1	5.320008286342	16.360074044376	16	14	
539000	188.767746	1	5.294271731634	20.353280112580	19	11	
540000	180.216352	1	5.212347926842	22.218064674909	21	8	
541000	180.229359	1	5.235206301687	17.710980320889	19	10	
542000	183.660731	1	5.294241071713	20.257900838084	22	11	
543000	178.562639	1	5.269553267985	20.485243758446	15	13	
544000	182.860640	1	5.186149618051	17.884320600432	24	12	
545000	189.228106	1	5.239405091783	18.564372822092	22	9	
546000	190.333303	1	5.310689117283	20.392391206242	25	9	
547000	192.701029	1	5.322198276504	22.476012863029	21	8	
548000	187.145848	1	5.282618241456	23.381661272659	20	9	
549000	189.706241	1	5.269271566538	22.454081600725	20	8	
550000	185.548749	1	5.331862022104	18.288661420205	22	12	
551000	171.226771	1	5.329959581473	22.438716390541	22	14	
552000	166.940032	1	5.236822464470	25.220490529406	20	12	
553000	170.683232	1	5.238550487990	21.177351127434	17	14	
554000	183.811541	1	5.197974773084	18.811732422841	20	16	
555000	184.528344	1	5.347084810922	14.666771435093	18	11	
556000	172.393795	1	5.270305308469	11.141215948197	20	12	
557000	184.871130	1	5.219047615235	15.817528421950	19	12	
558000	173.238293	1	5.231748172377	20.293944913572	18	9	
559000	175.075709	1	5.327901717546	17.235829548635	20	12	
560000	184.675608	1	5.289375910113	13.854542596363	21	14	
561000	185.781633	1	5.335347437631	15.525412668270	16	14	
562000	188.631071	1	5.298531165085	11.426830261213	18	16	
563000	175.807718	1	5.268180781368	14.624356865313	19	16	
564000	183.356738	1	5.288222282113	11.287077057119	18	17	
565000	179.141149	1	5.219635379866	14.131993236337	17	16	
566000	178.339438	1	5.226926320717	17.822350738216	16	12	
567000	172.007496	1	5.245698904826	14.157702513266	17	11	
568000	176.877932	1	5.255074008704	13.098993336879	15	11	
569000	180.545122	1	5.244972272203	12.720699285302	13	14	
570000	183.506448	1	5.332173966010	11.155320437431	19	13	
571000	189.399030	1	5.253525141752	8.069905701034	18	14	
572000	193.183287	1	5.257297943081	8.094734208771	21	15	
573000	190.798652	1	5.255296834720	6.277322914523	18	13	
574000	195.431176	1	5.336181696315	5.318336401311	18	17	
575000	181.241555	1	5.200423368539	8.111505474031	18	15	
576000	179.705090	1	5.292681327535	8.901780537355	19	10	
577000	192.478747	1	5.242484885484	8.959788046062	23	9	
578000	188.434671	1	5.269044952567	8.647658038772	28	8	
579000	186.413078	1	5.291317791090	9.443225264305	24	8	
580000	184.460828	1	5.270806736504	10.092297167388	22	8	
581000	182.865508	1	5.255092726977	9.614104753961	19	12	
582000	184.001360	1	5.230739880789	8.253761919270	28	12	
583000	190.785660	1	5.264028381616	8.574378144570	21	13	
584000	173.972217	1	5.161306932114	12.170039295084	17	10	
585000	186.453158	1	5.229316817971	11.589667961320	20	12	
586000	182.973618	1	5.243393920870	8.771151510966	16	10	
587000	185.758345	1	5.302822582077	8.580152075622	19	14	
588000	185.842000	1	5.263076506276	8.315531046081	18	8	
589000	185.890548	1	5.265697535166	11.076156545282	18	7	
590000	184.683756	1	5.232700443007	9.301952951207	16	11	
591000	176.701041	1	5.236113912463	10.543691025175	16	10	
592000	192.189406	1	5.272690194225	10.619165422211	14	11	
593000	192.816946	1	5.234444741903	9.454148010333	21	10	
594000	180.562216	1	5.316696788487	13.192290849695	17	12	
595000	183.627321	1	5.313065795534	10.242139425847	17	11	
596000	189.789981	1	5.283554079253	9.517102593993	16	12	
597000	186.266391	1	5.272612373122	7.701227857456	19	12	
598000	173.293247	1	5.368840123454	10.201656865283	19	11	
599000	187.127470	1	5.276340142514	9.593549039794	17	9	
600000	187.585776	1	5.238147634924	7.947908026767	16	9	
601000	180.141363	1	5.256511087393	9.013806446124	21	8	
602000	182.638424	1	5.248860094424	9.315234033610	21	11	
603000	192.161481	1	5.220052070360	8.963091305634	22	14	
604000	194.818409	1	5.230329379877	8.752472708497	21	12	
605000	184.022915	1	5.335566447866	9.501208369578	18	14	
606000	186.001035	1	5.299364593021	9.525552642325	18	9	
607000	176.343111	1	5.327809922502	8.091517980040	19	12	
608000	180.163901	1	5.223472719454	8.374247344668	21	10	
609000	182.804803	1	5.290297876547	7.552607952236	19	14	
610000	174.225943	1	5.308066064480	7.472542099077	12	11	
611000	180.094811	1	5.254646599294	5.165720071087	15	10	
612000	182.141198	1	5.284195994367	4.880680251529	11	13	
613000	178.709447	1	5.204557239563	4.704750782984	9	15	
614000	178.386714	1	5.263352662864	6.072630792400	19	14	
615000	188.883717	1	5.243105474677	4.783908919361	19	16	
616000	182.140684	1	5.259193832127	5.033721833333	20	15	
617000	183.694940	1	5.197347570716	4.627820743650	23	14	
618000	193.316750	1	5.246922503111	3.596109912789	22	14	
619000	189.991627	1	5.257248810747	3.964894709732	20	22	
620000	192.257281	1	5.238724456715	4.633130801341	23	20	
621000	174.566471	1	5.238297668370	5.206057197160	24	12	
622000	189.835925	1	5.283420704744	3.717312809896	21	15	
623000	184.868324	1	5.299090302772	3.664772082910	21	18	
624000	180.860235	1	5.234516812703	3.241548025088	19	16	
625000	182.139628	1	5.254509871067	3.211758337150	18	17	
626000	184.940900	1	5.208488710765	3.836772288181	23	12	
627000	191.463011	1	5.219146331620	4.567792999026	27	8	
628000	203.916811	1	5.259453112072	2.834683006700	34	11	
629000	197.439386	1	5.229413092031	3.264458093833	29	15	
630000	185.642443	1	5.184378102966	3.206331889575	25	12	
631000	199.249757	1	5.236314439754	2.457049733667	23	13	
632000	196.106197	1	5.248094510729	1.731768326144	22	14	
633000	189.644218	1	5.256349040800	1.714976813573	22	14	
634000	199.059816	1	5.245966294455	2.081118451333	21	13	
635000	188.241699	1	5.259891070891	2.250725941816	22	16	
636000	190.408118	1	5.278047497875	2.405638992678	26	13	
637000	194.794442	1	5.242795237159	2.346857505475	26	14	
638000	176.601957	1	5.245204235572	2.448402678608	29	10	
639000	174.598140	1	5.240345598445	3.086759555948	26	7	
640000	180.892654	1	5.241904373790	2.914095642132	25	7	
641000	183.995612	1	5.245598483167	2.431037717953	21	9	
642000	182.841613	1	5.199113349275	2.643165573096	20	13	
643000	189.701958	1	5.205142952752	2.222906057947	20	15	
644000	180.807446	1	5.214055627169	2.741082025041	17	14	
645000	192.286115	1	5.276346158723	3.246605600093	20	10	
646000	179.929752	1	5.276272507103	4.165557236741	16	9	
647000	172.155962	1	5.261154824061	4.543878491536	14	8	
648000	177.631938	1	5.259301750660	3.742004682449	22	9	
649000	172.068626	1	5.211541002077	3.890453658605	24	7	
650000	185.119257	1	5.245513027078	3.768918811112	27	8	
651000	185.759470	1	5.298078595992	4.020692339571	24	12	
652000	190.271032	1	5.272241397753	3.485220813772	23	15	
653000	180.085018	1	5.233860747355	3.800961731504	18	14	
654000	187.922033	1	5.257631216561	3.486385347113	19	11	
655000	178.980667	1	5.245192014545	2.781452037532	20	9	
656000	183.149527	1	5.261939547278	3.835562602085	25	10	
657000	188.795830	1	5.283300254951	3.498731481028	17	12	
658000	176.107616	1	5.211674806185	3.521042748134	20	11	
659000	180.478597	1	5.210176518407	3.237485151906	21	10	
660000	167.805070	1	5.268256737943	4.304721925063	19	7	
661000	168.055241	1	5.191601744376	3.873208687599	18	12	
662000	180.556630	1	5.271345655138	3.782358789216	21	9	
663000	194.057583	1	5.258428684380	3.894218685465	29	10	
664000	197.260496	1	5.275225050430	3.969574831778	23	12	
665000	203.437303	1	5.241008903678	4.376271995001	24	14	
666000	195.299981	1	5.248385667892	4.924019584167	26	13	
667000	199.541705	1	5.267928515596	5.329994689734	21	11	
668000	193.007011	1	5.254054217695	4.057071227984	19	12	
669000	186.364450	1	5.242617232103	4.528610320396	19	14	
670000	188.508681	1	5.255914260907	4.576247153864	22	11	
671000	189.159818	1	5.264298777431	4.193642342853	17	9	
672000	188.232370	1	5.252113981207	5.324072955465	18	7	
673000	201.558604	1	5.260402521932	4.300222340257	19	10	
674000	192.322357	1	5.266595356432	3.798733925180	21	11	
675000	185.412715	1	5.239993316673	4.546363380503	24	12	
676000	191.081192	1	5.209880168345	5.635145340478	19	9	
677000	191.345965	1	5.312621065969	5.280137881561	17	11	
678000	186.925104	1	5.224901575142	6.156394413954	16	10	
679000	193.154591	1	5.227689222854	5.270492565425	17	13	
680000	183.269221	1	5.216547052747	5.605716270322	20	9	
681000	185.816322	1	5.219985881383	4.457612629562	22	8	
682000	187.872042	1	5.273964859287	4.145671161898	22	9	
683000	184.580644	1	5.243905876682	4.580379627538	22	13	
684000	188.175748	1	5.267825006047	5.322391791300	27	11	
685000	195.154019	1	5.236025045392	3.588464859701	30	11	
686000	197.457254	1	5.261879012216	3.802886262938	31	8	
687000	196.526750	1	5.231106702454	4.384398191175	26	7	
688000	200.537127	1	5.268999659937	3.886771025624	29	11	
689000	201.584979	1	5.247874456505	4.516183564763	30	10	
690000	207.279699	1	5.237075413361	5.216314523825	28	12	
691000	203.262654	1	5.231832677199	4.694982118119	28	10	
692000	193.835158	1	5.335608937541	5.235625794865	26	11	
693000	193.179326	1	5.315935360748	5.417436179024	27	12	
694000	192.026041	1	5.240046036715	6.500339529698	23	11	
695000	178.927170	1	5.274153152540	4.842819012280	22	9	
696000	187.415027	1	5.282636907901	5.906232579124	23	9	
697000	194.979217	1	5.246372037695	5.291538649797	20	12	
698000	193.007460	1	5.260920326819	5.170500831084	21	10	
699000	187.907678	1	5.245387637831	4.429067937402	23	11	
700000	191.909092	1	5.249763604672	6.465112844520	17	9	
701000	192.561624	1	5.247133548160	7.104766335179	24	7	
702000	188.258995	1	5.182131122447	6.565472543645	20	7	
703000	189.099245	1	5.268983356426	6.466904134957	17	6	
704000	190.898806	1	5.228226882137	6.911966042426	17	8	
705000	193.199773	1	5.216876353833	5.633873481648	21	12	
706000	198.105631	1	5.210983679799	6.854405417049	20	11	
707000	191.762195	1	5.222060890581	7.069745291259	17	10	
708000	192.848442	1	5.246923165938	6.373188000256	21	9	
709000	184.263915	1	5.226627193086	7.156228662475	16	11	
710000	177.449337	1	5.268705267854	8.201985720982	12	11	
711000	178.500958	1	5.179399187167	7.388371894934	12	10	
712000	183.116889	1	5.243195817834	7.851306833318	13	11	
713000	191.719561	1	5.223769694527	7.211452167842	13	17	
714000	191.220777	1	5.330343406847	6.694413732501	13	14	
715000	193.020835	1	5.330201061255	7.515297077916	17	13	
716000	195.556662	1	5.267513890599	7.313814825629	16	17	
717000	186.698723	1	5.277237258570	7.657137885294	13	16	
718000	190.095529	1	5.279072543974	9.348150878485	15	19	
719000	197.059982	1	5.297673767093	9.006540758270	21	14	
720000	193.426734	1	5.254349774135	8.585925020723	19	12	
721000	190.959628	1	5.205586053296	7.674210031506	15	12	
722000	188.123874	1	5.288976913939	6.565569260892	17	14	
723000	185.446673	1	5.218874270064	4.801690481498	21	17	
724000	197.490292	1	5.214820937776	4.691140829213	16	17	
725000	187.577685	1	5.182697682731	6.378854087899	12	12	
726000	182.643706	1	5.268073998808	10.601704905052	10	12	
727000	179.515476	1	5.204437165849	11.959581422666	11	12	
728000	184.900023	1	5.281528638368	8.921308344828	14	12	
729000	175.829604	1	5.269733438585	11.842312936754	18	15	
730000	175.708379	1	5.264742026363	10.556903293985	16	14	
731000	175.768462	1	5.238747502389	9.723159379047	21	14	
732000	182.456264	1	5.189389469404	11.100999778690	19	12	
733000	184.604250	1	5.189543236153	8.807390994497	21	12	
734000	192.831239	1	5.323514347515	8.756740769125	26	11	
735000	189.864429	1	5.257023531485	9.816283596301	27	13	
736000	187.931886	1	5.261360391188	10.572011128434	23	11	
737000	185.787801	1	5.249525971233	7.984619303959	22	8	
738000	186.689129	1	5.253057572036	8.040949404727	20	14	
739000	180.723680	1	5.236665929673	9.014564551938	21	15	
740000	188.635490	1	5.255560140200	9.579363052043	20	15	
741000	181.752804	1	5.218185368665	7.886788245529	15	11	
742000	190.570883	1	5.228136749594	6.842522764644	14	11	
743000	190.151152	1	5.245989139639	6.446737338932	17	12	
744000	188.696986	1	5.323914299959	4.640463255488	17	10	
745000	193.614011	1	5.245409793177	6.670625048688	16	11	
746000	184.923505	1	5.249269796306	7.625487373546	16	11	
747000	185.742974	1	5.249208843234	7.727229981272	19	9	
748000	177.190853	1	5.274633001023	8.208907012493	16	7	
749000	185.008556	1	5.275283359885	7.238515186218	13	8	
750000	183.718508	1	5.211184409009	8.404293156136	13	8	
751000	190.329735	1	5.228310569451	4.770100894267	15	10	
752000	189.470289	1	5.256913085446	5.508775099343	13	11	
753000	187.547674	1	5.328447512914	6.360154226095	11	12	
754000	194.517736	1	5.257083770227	6.760252228282	16	12	
755000	184.603987	1	5.271341984372	6.994215773949	16	11	
756000	183.927328	1	5.289391312103	6.996274609463	19	8	
757000	184.773455	1	5.314947796452	7.155229073997	19	9	
758000	192.752716	1	5.285453011205	6.022653859717	22	8	
759000	184.839822	1	5.212466444649	6.273406284546	24	8	
760000	197.382942	1	5.303806823199	6.176170956291	25	9	
761000	193.557797	1	5.268033213748	4.594021800843	28	13	
762000	186.193853	1	5.173190325768	4.991848525315	30	11	
763000	186.071210	1	5.250292196290	6.192687506570	26	9	
764000	192.199659	1	5.261648684745	6.288333036091	22	13	
765000	193.001707	1	5.273555210690	6.440922303751	25	8	
766000	194.724503	1	5.275346554987	5.273298091240	27	10	
767000	189.888825	1	5.165427509942	5.810104965431	30	10	
768000	192.962810	1	5.285503610844	5.210834522467	31	12	
769000	189.411678	1	5.251089465138	6.298926021537	29	15	
770000	190.877533	1	5.247247990772	5.995017795845	33	11	
771000	184.232521	1	5.174988269550	6.290905515450	23	12	
772000	183.736399	1	5.230513861976	7.106506648881	24	12	
773000	189.339021	1	5.216903407287	4.931915937590	18	10	
774000	178.582981	1	5.336654332575	6.171329715813	19	9	
775000	190.632795	1	5.289054060610	7.633048097292	13	12	
776000	179.856311	1	5.238594984942	5.811603203137	13	16	
777000	184.179246	1	5.250960530347	6.146784407105	12	13	
778000	184.923709	1	5.294976638566	8.282686475000	17	11	
779000	185.482893	1	5.293013805718	7.019964530396	13	11	
780000	184.075268	1	5.253780445028	6.778390067555	8	11	
781000	177.040495	1	5.263779627830	7.584770378575	10	10	
782000	167.838697	1	5.227137389746	6.595522455489	11	10	
783000	169.049554	1	5.244560455405	6.451118446491	10	9	
784000	185.391078	1	5.241018976445	8.241793512586	14	7	
785000	183.182291	1	5.232638219290	8.917955045620	15	8	
786000	187.724018	1	5.245652224773	7.098981945323	16	11	
787000	186.062793	1	5.244933506265	8.332855874046	19	9	
788000	181.590019	1	5.255369537405	8.307899436625	19	11	
789000	189.613159	1	5.243965269481	7.461532292988	29	8	
790000	190.335758	1	5.218471435566	5.615706788653	29	9	
791000	194.468153	1	5.240755888930	5.583224661622	30	11	
792000	193.709429	1	5.243545525118	7.546971162054	23	9	
793000	186.411404	1	5.278839595694	5.024666845586	24	9	
794000	179.908047	1	5.288568222119	7.081217339953	25	8	
795000	178.347645	1	5.175159520996	7.481546629694	22	9	
796000	187.786756	1	5.253187438978	6.370551557003	19	10	
797000	191.223806	1	5.248640236417	7.142472152723	17	10	
798000	180.097148	1	5.270853561290	8.536042046062	15	10	
799000	186.660609	1	5.258191403127	8.893031035169	10	10	
800000	191.666143	1	5.251020256305	6.085478325865	16	10	
801000	176.422888	1	5.219779938230	6.583170056277	20	12	
802000	186.506033	1	5.224391445384	7.410492495163	26	10	
803000	189.928199	1	5.238142243923	7.571147488508	29	14	
804000	194.128480	1	5.246029239370	5.113831233520	24	12	
805000	194.002787	1	5.236100877673	5.729461325357	21	13	
806000	195.514410	1	5.274758695367	4.849646979677	23	13	
807000	198.378785	1	5.191777127422	6.196541147887	19	13	
808000	189.095865	1	5.253412241371	7.027380500131	21	14	
809000	190.045355	1	5.178551441440	6.542408851449	22	16	
810000	190.056881	1	5.280441392132	5.882436291611	22	15	
811000	191.618849	1	5.282303059582	4.765320722001	20	13	
812000	185.499317	1	5.275174629992	5.334693000766	16	11	
813000	182.768731	1	5.230590101640	4.930890036364	16	12	
814000	177.416784	1	5.295952245700	5.860874739943	16	12	
815000	179.867382	1	5.300654663977	5.568211611793	18	13	
816000	180.963735	1	5.225144668509	6.076452990373	14	9	
817000	183.529416	1	5.258788060704	6.637907831264	15	8	
818000	186.537316	1	5.231150884247	4.034062478322	19	9	
819000	178.286925	1	5.283725346238	4.239582678146	15	8	
820000	190.498107	1	5.237905113738	4.397715518370	19	13	
821000	175.271893	1	5.247611444503	5.711852532965	18	8	
822000	183.023577	1	5.245013479079	5.819990245665	21	9	
823000	183.208034	1	5.316423990065	5.716053638027	27	8	
824000	188.484232	1	5.263433893576	6.848336870279	22	8	
825000	188.580371	1	5.205886667101	5.901823546281	15	8	
826000	185.737997	1	5.251871690836	6.230423116795	17	10	
827000	189.257819	1	5.193174773530	5.983955326592	14	7	
828000	189.116939	1	5.249836229635	5.792325982868	18	11	
829000	186.268757	1	5.351409364386	5.897529946562	17	8	
830000	192.886868	1	5.278357858880	5.065234862530	25	13	
831000	191.244935	1	5.332084343962	4.330723481771	28	12	
832000	183.195994	1	5.262954859159	4.986781358412	23	12	
833000	182.876253	1	5.239997355710	5.262292205217	17	13	
834000	176.591296	1	5.202324418960	7.083636164985	13	11	
835000	172.039902	1	5.269200205598	7.474380173413	13	11	
836000	187.121031	1	5.240449454215	6.287059773427	13	14	
837000	185.790643	1	5.245447997502	5.794648419968	19	13	
838000	180.416784	1	5.249467314811	7.150854224757	24	11	
839000	186.236632	1	5.225288166421	6.121687165685	22	14	
840000	193.012857	1	5.282166102108	5.857788887178	25	15	
841000	193.345610	1	5.241632180500	6.677785631185	23	13	
842000	185.501179	1	5.275168672574	6.267709218933	20	14	
843000	180.513943	1	5.296820659840	7.078340190688	15	11	
844000	194.650988	1	5.204667522503	7.147857868128	19	15	
845000	187.932516	1	5.200384541635	7.041058662973	15	15	
846000	189.358699	1	5.213165230916	5.881949970867	19	16	
847000	184.544283	1	5.272006148377	7.815026500494	18	12	
848000	169.139943	1	5.278756566312	11.699888171722	20	10	
849000	188.410521	1	5.264542846635	6.051375138799	19	15	
850000	194.855050	1	5.213869304169	6.675251442288	18	14	
851000	188.966124	1	5.261363509158	7.697565360145	20	12	
852000	182.745110	1	5.278208374564	6.983543860168	20	10	
853000	194.407166	1	5.221996703279	7.541991329797	20	11	
854000	199.685200	1	5.272844481030	7.503528693271	20	8	
855000	188.787123	1	5.256522762729	7.396838697086	15	12	
856000	194.562880	1	5.281702108431	5.706119120727	15	14	
857000	193.491620	1	5.218570495936	5.583023881053	16	17	
858000	188.835482	1	5.283545627028	7.009555672415	12	15	
859000	188.376305	1	5.257600396514	5.687587147106	7	11	
860000	187.888960	1	5.236684430884	7.112453603611	14	9	
861000	193.869429	1	5.215317397737	6.934201256070	21	9	
862000	193.777397	1	5.280365913056	7.456399577360	17	9	
863000	188.242699	1	5.291215190264	7.644001928245	16	9	
864000	184.435427	1	5.270805451147	8.342691940147	15	10	
865000	187.913802	1	5.343910723130	9.919654888402	13	12	
866000	192.697937	1	5.293046243822	7.037417248036	13	14	
867000	186.863076	1	5.316463313330	7.868542731316	13	12	
868000	196.537474	1	5.239838392462	6.066619420736	15	16	
869000	174.966521	1	5.314402426812	6.438179522121	19	15	
870000	183.883342	1	5.293652575823	5.694339823153	19	14	
871000	182.385585	1	5.248918249128	8.978221958988	19	9	
872000	184.514414	1	5.251501437530	5.531945616027	17	14	
873000	181.420281	1	5.252942696367	6.144522658234	19	10	
874000	181.177867	1	5.314638795029	6.545065256775	20	9	
875000	182.980830	1	5.288672067690	5.972817689814	18	12	
876000	192.109019	1	5.283143005286	5.902772465780	17	12	
877000	186.254600	1	5.252736442709	6.998402313287	15	12	
878000	196.301377	1	5.293044589990	4.824413119715	21	7	
879000	186.267413	1	5.245002330105	7.727245523356	19	11	
880000	188.910548	1	5.297816695981	6.059859258435	21	9	
881000	186.099496	1	5.230633592877	6.429778749247	19	7	
882000	194.802863	1	5.271698368396	5.400171506030	20	9	
883000	192.383789	1	5.262545513158	4.637043382521	21	9	
884000	194.107242	1	5.289854261589	5.007478055340	18	14	
885000	185.963933	1	5.281815091587	7.120176375684	16	7	
886000	179.852987	1	5.201037743919	7.482924639576	12	10	
887000	181.533273	1	5.247154282332	5.760966165157	12	10	
888000	173.516110	1	5.219860799117	5.654279156219	17	11	
889000	190.609532	1	5.295511412519	5.246585502125	17	16	
890000	180.044804	1	5.257802602900	5.945372229487	21	13	
891000	181.007959	1	5.208467322512	4.877466806808	18	15	
892000	174.135387	1	5.238576900097	5.815453556670	22	12	
893000	180.289399	1	5.250368661560	4.761400171652	19	9	
894000	185.146904	1	5.268035041827	4.106639812419	18	9	
895000	184.560424	1	5.269850557911	4.038024256187	21	10	
896000	194.269622	1	5.258859117309	3.666788854456	19	9	
897000	194.743571	1	5.243812699466	3.647246213738	19	9	
898000	190.544108	1	5.292669193917	4.336537010792	18	10	
899000	180.682662	1	5.235488968274	3.371029035573	15	8	
900000	189.070329	1	5.249026009811	3.377342762386	14	11	
901000	187.018937	1	5.275134701408	2.653884929246	17	10	
902000	181.191526	1	5.237185855620	2.608407225073	15	9	
903000	184.807009	1	5.263371221248	3.658391850284	12	7	
904000	194.128390	1	5.211487453226	3.688519858042	14	10	
905000	183.290642	1	5.232311340830	3.651703249147	16	7	
906000	189.589195	1	5.198217114679	4.310349841193	14	9	
907000	183.989127	1	5.236481830377	6.455453822036	13	10	
908000	181.816435	1	5.317685871798	9.584754785752	16	9	
909000	184.501882	1	5.226160886295	9.538789752074	15	10	
910000	176.942754	1	5.213894665413	8.902474954774	15	12	
911000	173.794655	1	5.211059359020	7.938014085201	15	9	
912000	175.437219	1	5.307346986367	9.373709574167	12	10	
913000	175.926228	1	5.295205236976	7.399791172635	13	12	
914000	186.834279	1	5.238639187481	11.166080740870	12	10	
915000	191.661735	1	5.240797520953	7.723697875530	12	9	
916000	180.841787	1	5.231483624647	8.197831959350	15	12	
917000	193.206412	1	5.221489802218	8.502208761448	15	11	
918000	187.693247	1	5.207049207345	9.185093445036	17	13	
919000	196.456928	1	5.244855263345	8.671081996123	20	11	
920000	196.075006	1	5.294931761287	9.553920698518	20	13	
921000	185.325435	1	5.233017136359	7.551323175010	17	10	
922000	185.510158	1	5.269066077948	6.983659994084	15	10	
923000	187.468207	1	5.270818283137	10.767309574337	15	10	
924000	185.016340	1	5.223323466704	13.123721779585	17	9	
925000	177.514802	1	5.207231514672	14.477130010471	15	10	
926000	177.063235	1	5.175409021102	15.253187765661	16	10	
927000	181.613367	1	5.160997736821	12.704063778039	21	14	
928000	187.634033	1	5.269571491610	12.707783877329	21	11	
929000	183.190267	1	5.275626542936	11.123763112799	19	13	
930000	182.619252	1	5.284815504822	9.856049713903	16	14	
931000	193.750536	1	5.289014387996	9.866811951566	15	13	
932000	190.538823	1	5.309519402562	8.312604839216	11	17	
933000	185.282442	1	5.266381906968	8.587349406700	14	16	
934000	179.398159	1	5.215339599963	12.826130225749	16	12	
935000	189.509687	1	5.284213045555	11.300165918696	16	13	
936000	189.241000	1	5.263904843933	9.417167931763	20	13	
937000	180.540238	1	5.256444039919	11.207312473501	21	12	
938000	183.740383	1	5.196062848281	9.914855156629	20	16	
939000	194.475666	1	5.305130110798	8.944222410891	21	16	
940000	190.234298	1	5.237502115146	9.124624578027	24	16	
941000	194.185842	1	5.213102470187	7.103870833517	20	16	
942000	187.249997	1	5.224639538090	7.756174318292	24	13	
943000	187.869146	1	5.257933501124	7.912741639302	26	14	
944000	187.646343	1	5.301274312627	7.314113025308	26	12	
945000	184.286712	1	5.241855299497	8.214398159725	22	13	
946000	177.978511	1	5.297945108370	9.135643965997	18	12	
947000	199.711928	1	5.230249903499	6.363475277140	21	13	
948000	187.845967	1	5.280081499913	7.907976147406	21	19	
949000	183.732020	1	5.231488074765	10.795193718433	17	13	
950000	168.179303	1	5.273666077227	10.143874165657	18	8	
951000	176.081478	1	5.251840283653	8.451762050146	17	11	
952000	173.790998	1	5.299929849332	7.432413783225	14	12	
953000	187.265745	1	5.284129412984	7.367894362097	17	12	
954000	189.466593	1	5.224206868372	7.656889803370	15	13	
955000	189.062741	1	5.264243949446	4.228061226742	15	16	
956000	172.554096	1	5.255287246326	8.138278849883	15	9	
957000	180.634229	1	5.270245157313	8.198685375961	16	10	
958000	178.752108	1	5.248115826391	9.348034374797	17	15	
959000	178.491606	1	5.239223703791	10.579612328666	15	15	
960000	186.448690	1	5.280447368876	11.706407660219	13	17	
961000	180.431310	1	5.249692837269	8.064024705427	18	16	
962000	184.578672	1	5.253615112464	10.143735974879	19	15	
963000	178.811383	1	5.230897875809	12.414380475575	16	9	
964000	187.678990	1	5.247611090143	10.379950945737	24	11	
965000	183.530213	1	5.167496439194	8.539572471891	22	11	
966000	182.562256	1	5.205426300456	13.037770599143	19	11	
967000	191.403860	1	5.285263751592	9.320525329936	21	18	
968000	184.212090	1	5.293247656493	10.565165373716	22	14	
969000	174.171049	1	5.212940086946	9.777748593382	20	16	
970000	191.898873	1	5.297357578290	9.071166663390	25	16	
971000	196.416309	1	5.257065312280	8.545495967802	26	14	
972000	195.277667	1	5.295571547664	8.980027313615	22	12	
973000	181.302159	1	5.230177406414	14.173840343397	20	10	
974000	172.113930	1	5.270114906534	15.218447708469	21	12	
975000	176.531120	1	5.194901408550	14.834361614413	23	13	
976000	182.587049	1	5.287419025964	11.896536662190	25	11	
977000	184.002828	1	5.185474396655	14.743128557431	20	10	
978000	192.473882	1	5.211180789656	13.378817911657	20	12	
979000	188.174437	1	5.256235882667	14.373668039196	21	9	
980000	197.699561	1	5.273562783688	9.575664447634	21	13	
981000	178.057923	1	5.313386670717	12.028917922596	17	10	
982000	189.187057	1	5.256804005891	9.870099238684	15	14	
983000	180.210673	1	5.285703611434	10.479879497277	18	14	
984000	190.780066	1	5.228613074251	9.207280300877	18	12	
985000	188.358446	1	5.183728198635	8.438755538179	17	13	
986000	183.967637	1	5.252526834495	7.489675709754	19	12	
987000	198.466518	1	5.245385654299	6.322800702750	24	10	
988000	195.199377	1	5.271037209683	6.310062306789	23	13	
989000	192.347014	1	5.230539401728	8.712083543933	22	12	
990000	186.179206	1	5.233649238607	9.095366084009	23	12	
991000	185.934425	1	5.220994231462	9.065416869893	13	15	
992000	187.167648	1	5.198959976112	10.350831639342	16	15	
993000	189.897537	1	5.256211437981	8.651286870983	19	13	
994000	191.241561	1	5.281381201403	8.955649000402	18	15	
995000	194.447238	1	5.254632863311	12.739108890368	21	12	
996000	196.197942	1	5.253452036520	13.303413234092	22	10	
997000	193.687217	1	5.196722773384	13.798445969809	21	8	
998000	187.761710	1	5.222554487877	11.192606596869	21	10	
999000	185.713110	1	5.289752397478	14.428120186783	22	12	
1000000	194.310440	1	5.230159397388	14.588850991612	22	12	
1001000	190.354151	1	5.244923744098	10.997976392016	27	14	
1002000	190.997977	1	5.248142379215	12.285610759593	23	15	
1003000	185.033151	1	5.276110763809	13.373008394133	21	16	
1004000	186.954073	1	5.301859133620	13.796178052077	28	16	
1005000	191.783757	1	5.265017314086	14.070978346147	24	12	
1006000	194.444441	1	5.254363885110	15.482023235000	21	15	
1007000	196.870022	1	5.246544210495	12.709335100380	27	13	
1008000	196.497273	1	5.301304723511	11.391479251365	26	11	
1009000	205.064413	1	5.206899071369	14.087896160988	26	11	
1010000	193.710728	1	5.247290587840	16.014783325872	24	8	
