# Supplementary material for: Reply to: ‘Reconstructed evolutionary patterns from crocodile-line archosaurs demonstrate the impact of failure to log-transform body size data’
Source: Commun Biol. 2022 Feb 25;5:170. doi: 10.1038/s42003-022-03072-x (PMC8881626; doi:10.1038/s42003-022-03072-x)
Supplement: Supplementary file 4 — Supplementary Data 2 [file 42003_2022_3072_MOESM4_ESM.zip › simulations/log_files/VarRates/simulated_data_logged_4.txt.Log.txt]

Options:
Model:                           Independent Contrasts
Tree File Name:                  tree_simlation_4.nex
Data File Name:                  simulated_data_logged_4.txt
Log File Name:                   simulated_data_logged_4.txt.Log.txt
Save Initial Trees:              False
Save Trees:                      True
Summary:                         False
Seed:                            1872286628
Precision:                       64 bits
Cores:                           1
Analysis Type:                   MCMC
Sample Period:                   1000
Iterations:                      1010000
Burn in:                         10000
MCMC ML Start:                   False
Schedule File:                   simulated_data_logged_4.txt.Schedule.txt
Rate Dev:                        AutoTune
No of Rates:                     2
Test for trait correlation:      True
Kappa:                           Not in use
Delta:                           Not in use
Lambda:                          Not in use
OU:                              Not in use
Min Trans Taxa No:               10
RJ Local Kappa:                  False
RJ Local Lambda:                 False
RJ Local Delta:                  False
RJ Local OU:                     False
Using VarRates:                  True
Restrictions:
    Alpha-1                      None
    Sigma-1                      None
Prior Information:
    Priors
        Alpha-1 - uniform -100.00 100.00 
        Sigma-1 - uniform 0.00 100.00 
        VRBL - sgamma 1.10 1.00 
        VRNode - sgamma 1.10 1.00 
Tree Information
     Trees:                      1
     Taxa:                       200
     Sites:                      1
Iteration	Lh	Tree No	Alpha 1	Sigma^2 1	No RJ Local Branch	No RJ Local Node	
11000	139.236221	1	5.265750647073	0.018636576300	9	8	
12000	131.990293	1	5.228923718820	0.014630346034	14	7	
13000	136.960291	1	5.261531631950	0.014365521527	12	7	
14000	140.031125	1	5.243651584163	0.016232842514	15	6	
15000	139.652528	1	5.328557574890	0.020492995994	13	6	
16000	150.173665	1	5.355873162342	0.014762965170	18	12	
17000	150.732316	1	5.409956771831	0.014681570596	19	11	
18000	144.717469	1	5.401601844796	0.012372990514	17	13	
19000	142.448159	1	5.234632621393	0.012902326043	16	13	
20000	144.507735	1	5.303701658389	0.012414633605	22	11	
21000	150.638457	1	5.295115783452	0.012120668392	22	13	
22000	153.152370	1	5.339381570047	0.015354367340	21	11	
23000	141.996041	1	5.290461249442	0.012481320584	19	11	
24000	150.984989	1	5.352551782136	0.013618098630	16	11	
25000	145.796125	1	5.378223855027	0.013357431828	16	7	
26000	139.730921	1	5.328679578875	0.013390584363	16	10	
27000	133.132265	1	5.375953241651	0.014486545879	10	9	
28000	141.201140	1	5.344803863892	0.017495932758	13	10	
29000	124.657199	1	5.134158873131	0.019385461944	14	5	
30000	132.483465	1	5.155463239183	0.014656361895	14	11	
31000	142.011829	1	5.377774803700	0.014146031805	13	7	
32000	141.969022	1	5.247054950043	0.018198295907	14	8	
33000	153.479962	1	5.189748076245	0.015345263492	19	8	
34000	145.793824	1	5.368287897362	0.013952378582	17	7	
35000	156.709095	1	5.322413551444	0.013033725299	18	10	
36000	144.001550	1	5.298336434108	0.013551754956	16	6	
37000	144.422029	1	5.339257321890	0.010727528300	17	1	
38000	142.363556	1	5.423764303037	0.009411254521	19	6	
39000	142.963625	1	5.147447030792	0.009904696842	26	4	
40000	152.281204	1	5.290412815974	0.010286187940	16	6	
41000	140.531647	1	5.283694563455	0.008218198313	15	8	
42000	142.419055	1	5.186787659540	0.010695390339	18	6	
43000	139.793313	1	5.335857202348	0.012542373741	16	3	
44000	137.323730	1	5.415271483776	0.013515397002	14	3	
45000	139.529998	1	5.291886540517	0.011491743856	18	5	
46000	132.777214	1	5.123964449806	0.012299833344	18	7	
47000	146.734363	1	5.326460892984	0.010185164621	16	8	
48000	140.277132	1	5.381764066402	0.011924809725	19	6	
49000	142.485935	1	5.303363735568	0.012120396040	23	8	
50000	147.848022	1	5.368821553177	0.010375178661	22	8	
51000	145.015797	1	5.350712287221	0.009292446115	19	6	
52000	142.759113	1	5.368309813546	0.010267054726	19	9	
53000	139.263023	1	5.369437775627	0.008360415099	16	8	
54000	138.780344	1	5.358218947276	0.009509822201	14	6	
55000	135.953284	1	5.291560781028	0.011211031330	15	7	
56000	139.963837	1	5.400156339354	0.009363479501	17	6	
57000	135.718235	1	5.118440606995	0.008503553001	19	8	
58000	144.814220	1	5.331342340149	0.006825296862	19	11	
59000	140.399181	1	5.353705744797	0.007542311601	20	12	
60000	136.599073	1	5.309589481802	0.007333389168	26	8	
61000	133.510174	1	5.354580619921	0.009984470005	21	7	
62000	139.437509	1	5.302547598449	0.009480367285	24	7	
63000	139.472535	1	5.279955457790	0.009642596522	18	9	
64000	130.298363	1	5.274677092350	0.011665168632	15	7	
65000	140.570077	1	5.403648821797	0.009618290011	17	8	
66000	140.654393	1	5.369893627099	0.010712756681	21	9	
67000	137.705071	1	5.340911391960	0.010436118911	20	7	
68000	130.099335	1	5.324182796643	0.009487311829	14	6	
69000	137.839678	1	5.288919136770	0.009632831873	13	5	
70000	138.649550	1	5.364083291078	0.010077300347	15	9	
71000	142.121706	1	5.404728682156	0.009608316959	15	7	
72000	150.153592	1	5.356903256234	0.011385993164	21	6	
73000	149.348806	1	5.410868047905	0.009793781079	18	7	
74000	155.154547	1	5.362448292641	0.008431853206	18	6	
75000	150.840476	1	5.299818281237	0.009469134452	11	9	
76000	141.784579	1	5.320573710072	0.008331329462	10	7	
77000	135.233466	1	5.221923484447	0.010048709016	11	4	
78000	139.351599	1	5.211952785670	0.009055857959	11	9	
79000	138.333292	1	5.427827965485	0.009709114662	12	7	
80000	138.520197	1	5.232166289169	0.010178419786	13	7	
81000	141.735027	1	5.352524095463	0.010594205712	17	7	
82000	141.716112	1	5.218856742786	0.010429606401	16	8	
83000	141.898340	1	5.342133526730	0.011957885402	19	10	
84000	140.077183	1	5.348902343498	0.012872089585	13	9	
85000	136.738870	1	5.410017005403	0.010919202451	15	7	
86000	133.557209	1	5.270638085380	0.013268055834	16	8	
87000	145.931915	1	5.263832041808	0.010278859909	16	11	
88000	152.969248	1	5.304782299281	0.007252575343	18	11	
89000	150.321281	1	5.231592685722	0.006737682860	14	11	
90000	145.856258	1	5.333118882665	0.007424811299	18	10	
91000	150.184909	1	5.356487305050	0.006899162246	17	12	
92000	137.888375	1	5.264339743352	0.009202314852	14	13	
93000	146.031312	1	5.425573455970	0.008938467764	17	13	
94000	146.346839	1	5.371073430841	0.007369058553	21	12	
95000	145.702183	1	5.307138038498	0.010129364059	19	15	
96000	142.238872	1	5.319956766659	0.009987148367	18	9	
97000	145.620518	1	5.268371082463	0.010808975255	14	11	
98000	148.709811	1	5.383395093709	0.008977816133	15	10	
99000	145.200157	1	5.241842526505	0.010825597884	12	9	
100000	141.033967	1	5.305470161215	0.008709146775	17	7	
101000	145.151631	1	5.275984383801	0.009476308954	18	11	
102000	150.329511	1	5.344900845079	0.008390609735	20	11	
103000	144.104853	1	5.255970688792	0.009842588825	15	9	
104000	138.290878	1	5.355521022078	0.008809225703	16	11	
105000	144.112998	1	5.321337807207	0.007899292044	16	13	
106000	154.976406	1	5.458401576977	0.007942505608	14	14	
107000	146.205801	1	5.300430617475	0.007528398978	14	10	
108000	149.664657	1	5.430351620378	0.008453268830	18	13	
109000	139.240813	1	5.413728303012	0.008802523930	16	10	
110000	149.156736	1	5.397382943964	0.009131624375	21	9	
111000	144.244005	1	5.304118222198	0.008363314838	17	8	
112000	147.434402	1	5.336036949046	0.009866515129	15	10	
113000	152.734669	1	5.351499233910	0.007885344944	19	9	
114000	159.770635	1	5.366246888264	0.006494494489	22	12	
115000	144.689967	1	5.251928221483	0.008661713476	18	10	
116000	150.397105	1	5.314866393732	0.010205099494	17	9	
117000	148.978094	1	5.334724658708	0.007219739361	21	8	
118000	150.262852	1	5.337356369393	0.007895552830	22	11	
119000	147.271148	1	5.280974923691	0.009609109359	20	7	
120000	140.413106	1	5.329453929552	0.010654895527	19	5	
121000	139.777955	1	5.268241611678	0.009775517614	19	2	
122000	143.292417	1	5.492674695362	0.008431915638	17	4	
123000	153.876738	1	5.310292250667	0.008863292177	21	7	
124000	151.520756	1	5.302216461811	0.010664019246	24	9	
125000	142.646895	1	5.524911132323	0.010592306094	21	9	
126000	146.893855	1	5.296517055312	0.011000737124	21	13	
127000	139.382124	1	5.342374339098	0.010744237162	12	10	
128000	151.981658	1	5.280066197310	0.008290581904	15	13	
129000	130.377325	1	5.219326918694	0.010382742279	16	10	
130000	129.083936	1	5.329391478502	0.015045628096	13	6	
131000	143.819508	1	5.285571862171	0.009922457010	13	9	
132000	146.333358	1	5.339042917464	0.008935980109	18	11	
133000	149.860179	1	5.375194111097	0.007709924567	22	10	
134000	151.008223	1	5.310703190355	0.008188279734	23	13	
135000	149.244712	1	5.429186885052	0.009513166837	17	13	
136000	152.626027	1	5.342724998131	0.009636387490	14	10	
137000	149.207069	1	5.383637685380	0.007784757416	14	13	
138000	148.860369	1	5.292408080523	0.006953136594	22	12	
139000	143.142750	1	5.346848639062	0.010076010938	19	7	
140000	143.763079	1	5.381440981781	0.010289174055	21	6	
141000	141.064671	1	5.371549758928	0.010027915057	18	4	
142000	136.594620	1	5.343440237806	0.011148073467	19	7	
143000	130.796936	1	5.265601217020	0.011840882174	11	10	
144000	145.058590	1	5.311426660109	0.009175372483	15	8	
145000	138.910894	1	5.243903796288	0.013068683102	13	4	
146000	140.128420	1	5.390786298637	0.011414373606	10	6	
147000	145.683858	1	5.429659498226	0.009665714990	12	6	
148000	142.747447	1	5.362935361978	0.010719300271	15	8	
149000	135.809732	1	5.315250914203	0.014846361824	17	2	
150000	140.218328	1	5.469416383536	0.010190887575	19	5	
151000	142.751244	1	5.357168116976	0.010438486202	18	8	
152000	157.063615	1	5.341340295630	0.008512484631	17	10	
153000	156.657238	1	5.491134096023	0.007272438654	22	8	
154000	148.401145	1	5.498534341028	0.008087534309	23	9	
155000	141.355618	1	5.292614465839	0.009507518364	22	8	
156000	143.692013	1	5.355192694994	0.007363970231	16	9	
157000	141.398388	1	5.241938610315	0.009582892461	17	5	
158000	145.291884	1	5.281246929823	0.008427699094	19	7	
159000	146.693671	1	5.360415300354	0.008872317038	17	10	
160000	138.517315	1	5.257861399464	0.009164257419	20	6	
161000	146.952063	1	5.327138753428	0.007857314487	19	5	
162000	134.310376	1	5.280383487134	0.010160147517	13	7	
163000	131.260494	1	5.226417426147	0.015017553311	15	3	
164000	140.280266	1	5.383696495038	0.010144339063	15	6	
165000	150.060125	1	5.293122092319	0.009358794901	21	9	
166000	149.783666	1	5.375736018779	0.007681453019	23	8	
167000	140.392355	1	5.382642400635	0.009581762282	21	5	
168000	125.872248	1	5.302961188215	0.010796027256	19	9	
169000	133.638644	1	5.352989628991	0.010412712638	16	8	
170000	125.329846	1	5.418539378683	0.011566382925	17	2	
171000	133.885837	1	5.177185512185	0.012679159100	17	1	
172000	132.378506	1	5.243493784332	0.012535966515	15	6	
173000	128.036669	1	5.386109922371	0.013672315993	15	7	
174000	135.499514	1	5.270638745139	0.008428905418	18	8	
175000	138.565625	1	5.459949133893	0.009827354608	21	7	
176000	146.648462	1	5.269408513152	0.007561577729	25	10	
177000	138.562134	1	5.435496295635	0.006791016216	26	6	
178000	143.667136	1	5.340677244474	0.009664551758	28	10	
179000	162.081588	1	5.357458789374	0.006322669817	26	11	
180000	150.678532	1	5.274617321240	0.008330130236	26	10	
181000	150.869502	1	5.253617032995	0.008548311350	23	6	
182000	150.072203	1	5.287602163509	0.010768789403	29	6	
183000	149.387595	1	5.371041185657	0.010516316708	25	6	
184000	146.692409	1	5.214174729584	0.011095627825	21	8	
185000	150.984314	1	5.163197646572	0.010916784256	22	3	
186000	156.728802	1	5.332190148578	0.008443641781	22	4	
187000	157.844640	1	5.354504975199	0.009880897230	18	11	
188000	147.251153	1	5.293702637090	0.007107563982	16	12	
189000	152.178807	1	5.351282465993	0.007774651954	17	9	
190000	152.243331	1	5.293797665796	0.008942914472	16	8	
191000	145.899580	1	5.328837224312	0.010849255585	18	7	
192000	137.886665	1	5.430006157844	0.009487179866	19	8	
193000	140.860551	1	5.152434736043	0.009115830704	21	6	
194000	136.542783	1	5.406200403707	0.010363332595	17	5	
195000	129.347915	1	5.149463684441	0.009123969669	19	7	
196000	145.475198	1	5.358798257680	0.008524144011	19	10	
197000	148.667334	1	5.376158338254	0.007894776801	16	11	
198000	141.696489	1	5.349167187693	0.010990149624	16	5	
199000	137.672405	1	5.193687969254	0.010692131210	14	10	
200000	144.759772	1	5.243911464351	0.010097365809	16	8	
201000	139.625131	1	5.309810083307	0.009692254969	17	10	
202000	142.499764	1	5.400564507482	0.008822478044	16	10	
203000	141.854828	1	5.301669440299	0.009492597961	21	8	
204000	152.721058	1	5.292273208516	0.008195825571	21	18	
205000	150.356907	1	5.253142131439	0.006884868724	19	14	
206000	154.225105	1	5.195502453394	0.006444237196	19	20	
207000	154.207246	1	5.304683258692	0.007955155189	17	15	
208000	148.951625	1	5.296565486740	0.006883946933	23	11	
209000	146.629150	1	5.189688555433	0.006731750796	22	11	
210000	149.793516	1	5.248510044990	0.007100619408	20	9	
211000	148.301705	1	5.251755844258	0.009194817688	23	7	
212000	152.851350	1	5.235066759293	0.009290348396	18	8	
213000	151.623638	1	5.244448437191	0.008689531769	18	12	
214000	142.697855	1	5.198889080129	0.011546508603	12	11	
215000	140.592553	1	5.201746939046	0.013177684063	10	9	
216000	138.565179	1	5.321529266837	0.012068863392	12	9	
217000	147.555647	1	5.371420481574	0.011900491172	14	9	
218000	152.239551	1	5.402954844832	0.009882322552	13	10	
219000	147.690826	1	5.425261424818	0.010301553615	15	11	
220000	145.896484	1	5.423000169837	0.010326406142	20	11	
221000	142.301090	1	5.255147490247	0.011933037245	14	10	
222000	135.871189	1	5.413267662650	0.010071780105	14	6	
223000	136.918155	1	5.383283257654	0.009631370265	8	6	
224000	140.743631	1	5.377891945919	0.007196065053	13	4	
225000	137.796739	1	5.358865921957	0.006949409364	19	5	
226000	140.741581	1	5.329867921047	0.009215308140	20	9	
227000	140.635474	1	5.317748857408	0.009479202114	15	7	
228000	137.374922	1	5.334570059455	0.008376170967	17	8	
229000	146.730499	1	5.385082492492	0.007598657491	19	8	
230000	145.119709	1	5.412302797139	0.009529174756	19	7	
231000	142.081937	1	5.210764174824	0.007720373325	20	8	
232000	156.871857	1	5.326971171660	0.007548712341	23	9	
233000	156.352776	1	5.319331749000	0.006779491106	18	13	
234000	146.144761	1	5.416295856716	0.005856541468	16	10	
235000	137.403058	1	5.337008312158	0.007221981516	12	10	
236000	143.664471	1	5.227093393285	0.008825217452	15	8	
237000	138.412827	1	5.377290148655	0.008596303768	15	9	
238000	140.330602	1	5.376094009349	0.008322543275	15	9	
239000	151.769099	1	5.308794277429	0.008628789064	17	12	
240000	154.771005	1	5.386947034254	0.006741549575	17	12	
241000	159.458002	1	5.294280188495	0.007154289659	21	12	
242000	158.879853	1	5.289592873788	0.006495556025	25	10	
243000	154.180689	1	5.413189310706	0.006319016511	19	9	
244000	152.648878	1	5.275955527017	0.006970745723	22	8	
245000	154.803591	1	5.428745398206	0.005738671955	18	9	
246000	155.192959	1	5.388027440624	0.009080368938	22	9	
247000	156.849943	1	5.269661080131	0.007125122670	20	10	
248000	152.862481	1	5.206048336075	0.007831037908	15	10	
249000	158.727325	1	5.255637366544	0.006644526428	16	13	
250000	159.907688	1	5.304191924505	0.007606396568	23	13	
251000	146.188768	1	5.316450038123	0.009301988073	25	6	
252000	150.498051	1	5.435838346126	0.009444644400	30	6	
253000	141.338077	1	5.317189288680	0.008760429862	24	3	
254000	140.536623	1	5.476936248787	0.010219583307	22	5	
255000	140.829188	1	5.355184715146	0.010644447322	22	6	
256000	155.831697	1	5.387542225006	0.007224739930	23	11	
257000	153.107967	1	5.371708234819	0.009173034097	24	14	
258000	149.760194	1	5.339314234209	0.008426964330	19	10	
259000	151.493156	1	5.472806208230	0.006927105449	20	11	
260000	157.155515	1	5.327168043085	0.008038810031	21	11	
261000	150.009817	1	5.293525702378	0.008806839801	18	11	
262000	143.797194	1	5.316859805306	0.010586285542	17	8	
263000	146.908423	1	5.389127664755	0.008278149227	15	9	
264000	158.967457	1	5.286505409183	0.009645767298	21	11	
265000	152.446735	1	5.401348928862	0.008284616024	26	9	
266000	142.654143	1	5.325514905726	0.009434063757	21	8	
267000	152.246103	1	5.320440889950	0.009585924069	19	9	
268000	149.075732	1	5.448238304527	0.008854485175	18	12	
269000	152.581043	1	5.288774948289	0.010849281561	12	9	
270000	151.829594	1	5.413272985832	0.009332738326	18	9	
271000	147.326158	1	5.399730757616	0.010234050565	18	8	
272000	139.551341	1	5.376363825584	0.009808460640	21	9	
273000	139.927035	1	5.338148106212	0.008163031261	19	11	
274000	131.889785	1	5.249260345574	0.010580186723	23	6	
275000	143.819941	1	5.402683166677	0.008445819013	24	12	
276000	151.070941	1	5.410212678304	0.009963897044	22	13	
277000	141.822027	1	5.462457382615	0.010142330876	15	10	
278000	155.809073	1	5.265694686826	0.008373784380	15	13	
279000	149.772320	1	5.384724324424	0.007717883858	17	15	
280000	139.373606	1	5.224855003777	0.008710622847	17	14	
281000	150.870365	1	5.345525716322	0.007174654285	16	18	
282000	140.933978	1	5.279023423258	0.009012888632	19	15	
283000	151.278220	1	5.283533015150	0.010202945941	15	12	
284000	146.254449	1	5.439650651320	0.011602646171	17	11	
285000	154.100186	1	5.353140072423	0.010907291020	20	12	
286000	150.529131	1	5.432509146584	0.007662969390	21	8	
287000	153.314127	1	5.451321420382	0.010060834505	18	12	
288000	149.690474	1	5.298230147449	0.009530418270	14	15	
289000	145.194184	1	5.333099121603	0.009470309980	18	8	
290000	143.768568	1	5.433392478436	0.011021073652	17	6	
291000	130.905713	1	5.377528616061	0.008858437171	18	5	
292000	142.947986	1	5.214963992390	0.009944987131	18	8	
293000	140.080188	1	5.436063582430	0.007732998468	24	9	
294000	151.676392	1	5.251997638579	0.006580220506	21	14	
295000	148.405851	1	5.262469947157	0.008617632702	22	8	
296000	143.717021	1	5.288046764194	0.009542126413	18	6	
297000	142.979996	1	5.327201550107	0.009482174687	15	4	
298000	149.677229	1	5.455142153770	0.008654415782	16	9	
299000	147.109115	1	5.367251168734	0.009054463608	21	11	
300000	158.070681	1	5.325256158438	0.006999078220	17	12	
301000	152.187125	1	5.390298583382	0.006954004602	16	11	
302000	146.364390	1	5.453127239024	0.009640744908	17	10	
303000	147.852599	1	5.368079815451	0.010402471387	12	8	
304000	144.981309	1	5.274393684205	0.009127637357	14	10	
305000	147.965331	1	5.323874539480	0.009354320844	16	7	
306000	149.578784	1	5.217257888169	0.008454941125	22	9	
307000	152.573875	1	5.405264928309	0.008263613088	19	12	
308000	144.828299	1	5.313302250978	0.011359785145	17	8	
309000	154.573980	1	5.371982965398	0.007733944907	21	11	
310000	151.704901	1	5.293773951255	0.009032074614	22	6	
311000	139.419874	1	5.292753314298	0.008251472352	21	6	
312000	163.554645	1	5.345329512774	0.006770727945	29	9	
313000	152.383047	1	5.206225021179	0.007861022285	25	10	
314000	139.138869	1	5.421816088675	0.011466110187	19	5	
315000	142.208665	1	5.303879166303	0.009868968601	16	10	
316000	152.524276	1	5.374628491222	0.008076095716	18	9	
317000	151.652306	1	5.329865813327	0.008315876852	17	11	
318000	146.505924	1	5.408501471190	0.006556698273	17	9	
319000	154.870023	1	5.277495478023	0.008147397657	17	17	
320000	142.936747	1	5.403747705387	0.007408104313	16	14	
321000	139.956312	1	5.357121580755	0.011464816042	14	7	
322000	131.722848	1	5.310533968962	0.010907767657	17	7	
323000	130.756594	1	5.348886064886	0.011586912280	15	7	
324000	141.913072	1	5.268526209481	0.012043663255	11	9	
325000	133.906898	1	5.463565558308	0.013137506354	11	8	
326000	138.477745	1	5.203937938426	0.009837323237	13	9	
327000	143.237637	1	5.237754472587	0.010653807518	13	8	
328000	138.084290	1	5.441269019399	0.012493690927	18	9	
329000	144.408313	1	5.413884533682	0.012486414104	20	7	
330000	139.940712	1	5.301716036199	0.012447990715	22	7	
331000	142.719055	1	5.302011164229	0.011434901627	19	9	
332000	137.923693	1	5.378709993340	0.010820486520	19	10	
333000	140.872741	1	5.195118174263	0.012352980178	17	12	
334000	137.285379	1	5.338304612283	0.011345345663	19	10	
335000	148.988720	1	5.272702260349	0.008621601974	19	10	
336000	146.626701	1	5.468486490226	0.010041961269	18	14	
337000	146.369434	1	5.365751845146	0.008356266693	21	12	
338000	151.913094	1	5.338168429554	0.007837685776	17	13	
339000	156.292161	1	5.352936283865	0.007117478046	16	13	
340000	155.442379	1	5.232791170116	0.008038968599	19	10	
341000	164.220572	1	5.362009975269	0.007660144642	21	12	
342000	158.299468	1	5.420910440297	0.009784949666	22	13	
343000	151.006177	1	5.410505848051	0.010286026472	25	14	
344000	149.460610	1	5.413321683058	0.011032129831	23	8	
345000	144.071577	1	5.348690247036	0.011966623932	16	7	
346000	151.621833	1	5.334754432704	0.009316742586	19	6	
347000	146.945370	1	5.312047689935	0.008487507031	16	5	
348000	153.004886	1	5.341333236228	0.011396385011	24	7	
349000	133.980495	1	5.267728655497	0.011427548941	27	5	
350000	138.910231	1	5.187867494254	0.014815737223	25	7	
351000	138.162936	1	5.366529255373	0.012327734360	17	4	
352000	136.481674	1	5.418505786255	0.010315239083	19	6	
353000	135.250957	1	5.318442428575	0.014001571152	13	4	
354000	141.162841	1	5.222145083111	0.013536032505	17	6	
355000	143.342497	1	5.298921308665	0.010572576465	12	11	
356000	140.094992	1	5.353894535399	0.011907092605	10	6	
357000	144.408853	1	5.213343276323	0.009699409772	15	7	
358000	136.111758	1	5.377236227131	0.012677237831	19	5	
359000	141.223919	1	5.355723935291	0.009107354944	19	7	
360000	141.046446	1	5.230740339766	0.009697280955	15	8	
361000	145.273343	1	5.389896476313	0.008810060040	15	11	
362000	140.599971	1	5.343713930872	0.009317355424	17	9	
363000	142.200326	1	5.305377113473	0.010771360723	18	13	
364000	147.098563	1	5.230496023947	0.010482551444	16	11	
365000	150.884029	1	5.341812782020	0.009942679985	14	9	
366000	145.080706	1	5.281437992237	0.009075228522	20	11	
367000	146.791384	1	5.259564986165	0.008479262754	17	9	
368000	149.368703	1	5.350092246141	0.008471550704	17	10	
369000	152.621774	1	5.343312504288	0.008991009513	20	10	
370000	140.944513	1	5.466977720344	0.008950422992	18	6	
371000	144.534679	1	5.327207677100	0.009722868720	18	11	
372000	152.100314	1	5.285848591525	0.008700450275	16	11	
373000	141.799573	1	5.258022325003	0.010650404502	17	7	
374000	140.017340	1	5.218695611534	0.011571072997	20	5	
375000	139.233424	1	5.410383594627	0.010618498136	19	6	
376000	144.197964	1	5.316970069966	0.010374118555	21	8	
377000	144.678752	1	5.281312591217	0.009572787147	19	3	
378000	145.917968	1	5.350618879635	0.011413499675	20	3	
379000	126.408988	1	5.422049865980	0.012016729299	11	3	
380000	138.389474	1	5.375083294604	0.011262728230	10	3	
381000	144.396744	1	5.385053708253	0.008357852425	12	9	
382000	140.821541	1	5.375302123627	0.010125457111	13	8	
383000	138.162914	1	5.275623872535	0.008862563912	11	8	
384000	127.327816	1	5.367160512054	0.008126796045	12	9	
385000	133.025197	1	5.317829455689	0.011998150580	11	8	
386000	141.936695	1	5.390169480660	0.009242432290	19	6	
387000	150.581189	1	5.306728202612	0.009246867401	20	11	
388000	140.873530	1	5.277315822875	0.011502016770	22	10	
389000	149.316339	1	5.346005785679	0.010610819253	19	11	
390000	150.636056	1	5.366479751479	0.006524468225	22	5	
391000	155.708468	1	5.336165804523	0.006401525996	19	7	
392000	150.775048	1	5.331372189040	0.006782502667	21	8	
393000	157.400431	1	5.300656359618	0.007383714701	18	8	
394000	155.812153	1	5.312727417687	0.007220601987	23	7	
395000	155.255617	1	5.269189349383	0.007469710322	22	10	
396000	152.053598	1	5.355558333724	0.007840702458	25	10	
397000	158.338860	1	5.332237405023	0.005708487755	26	10	
398000	149.260834	1	5.302253678200	0.006194255316	31	9	
399000	143.653298	1	5.255053661136	0.009490862008	28	8	
400000	137.776919	1	5.214543083260	0.009517455116	21	7	
401000	145.510968	1	5.300734329055	0.008378044551	23	10	
402000	141.187215	1	5.356846121967	0.008251606971	18	7	
403000	141.923878	1	5.249188812564	0.006243736279	17	11	
404000	149.037534	1	5.261722929220	0.005415949352	15	15	
405000	143.978619	1	5.288189267736	0.007897026643	12	10	
406000	145.926626	1	5.353831290751	0.008496546984	15	9	
407000	156.110648	1	5.303389837138	0.007726084234	13	11	
408000	144.671400	1	5.336964318819	0.008652766855	17	7	
409000	134.668343	1	5.440939638118	0.007159365232	20	12	
410000	152.093782	1	5.397814553147	0.008553471808	28	12	
411000	147.262267	1	5.364902687881	0.012232125281	18	12	
412000	139.215967	1	5.262831792691	0.014172338663	13	7	
413000	138.405188	1	5.337837287302	0.011047448941	12	5	
414000	140.518418	1	5.228519622079	0.011427356924	15	6	
415000	137.406255	1	5.375415612242	0.012195177665	13	5	
416000	140.002219	1	5.138546271221	0.010734939437	15	8	
417000	154.521782	1	5.299745535030	0.007841386094	18	10	
418000	141.218594	1	5.214841362484	0.008536551204	22	9	
419000	137.164365	1	5.396391157713	0.011314302458	21	5	
420000	143.913604	1	5.290517863777	0.010180291726	28	3	
421000	145.124490	1	5.345732920422	0.010873414308	22	5	
422000	131.661043	1	5.365889056919	0.009054434304	15	5	
423000	142.712595	1	5.373881266631	0.009028654215	15	8	
424000	140.671311	1	5.237888084267	0.010366004789	14	7	
425000	146.928456	1	5.344119272051	0.009386245159	23	10	
426000	144.206062	1	5.289059373970	0.009404842847	20	12	
427000	137.693167	1	5.325045758448	0.010058534825	18	10	
428000	143.186438	1	5.299151513292	0.008959956035	16	15	
429000	148.879853	1	5.221177440316	0.008827953306	16	11	
430000	150.533120	1	5.291010174561	0.009227290864	20	12	
431000	142.662722	1	5.262588084963	0.008189254888	18	10	
432000	150.396313	1	5.391695841950	0.008644211122	16	11	
433000	139.434703	1	5.218477314252	0.010345482967	15	11	
434000	136.416538	1	5.321472224013	0.010060720433	16	8	
435000	137.026603	1	5.404651924794	0.009398385571	18	4	
436000	147.612767	1	5.317303790691	0.008793242060	19	11	
437000	139.172209	1	5.313894789757	0.011173257567	14	8	
438000	141.686994	1	5.249571988411	0.011022240542	14	8	
439000	148.277305	1	5.382116893031	0.009950364658	14	9	
440000	146.531675	1	5.481347859918	0.010007577041	15	8	
441000	149.293127	1	5.274883271194	0.009803027639	18	6	
442000	143.513926	1	5.236236018899	0.010314039973	12	5	
443000	141.334804	1	5.381348935011	0.010368583938	12	5	
444000	143.199108	1	5.339869122713	0.010855182007	10	4	
445000	147.397501	1	5.387813946942	0.008603097172	8	10	
446000	139.153216	1	5.278443659073	0.011500202584	12	6	
447000	138.843406	1	5.331333624071	0.012413152204	13	3	
448000	132.899962	1	5.242555433523	0.010810414592	8	4	
449000	133.230137	1	5.433631541891	0.012266313100	9	4	
450000	140.921140	1	5.452319474448	0.010593093849	15	7	
451000	145.146079	1	5.342699310789	0.008805042975	10	10	
452000	143.307883	1	5.424631969069	0.010613982620	13	12	
453000	139.555217	1	5.363637728310	0.010026471533	13	12	
454000	145.727447	1	5.372435676141	0.011214949681	18	12	
455000	149.387504	1	5.277658136715	0.008525941566	18	9	
456000	150.265344	1	5.417927220061	0.008431223131	17	11	
457000	142.651868	1	5.283718221207	0.010722140569	19	9	
458000	143.386067	1	5.264761417867	0.008221014489	20	10	
459000	135.543247	1	5.213350827393	0.011456250210	18	5	
460000	132.318036	1	5.353117732268	0.014463808779	16	5	
461000	152.251194	1	5.213938694406	0.010058570315	12	12	
462000	153.124195	1	5.371144651962	0.008067729232	14	12	
463000	139.841907	1	5.319428805747	0.006591545402	20	10	
464000	149.759021	1	5.282692364391	0.008016777797	14	10	
465000	145.774467	1	5.335262584758	0.008562252328	13	12	
466000	138.920818	1	5.395987650551	0.012586679460	16	10	
467000	145.293133	1	5.300438845041	0.009121148968	20	8	
468000	146.565381	1	5.333147287276	0.008704968615	21	8	
469000	142.767868	1	5.530156883605	0.009459909304	19	9	
470000	140.835686	1	5.342707673734	0.010591472877	16	3	
471000	146.469231	1	5.193389141042	0.008244251842	19	3	
472000	148.945643	1	5.286742673196	0.011360217059	20	6	
473000	145.767803	1	5.308881072729	0.007960308426	14	11	
474000	140.943180	1	5.391740391371	0.009628309072	17	8	
475000	140.703564	1	5.210821751866	0.010919485358	16	8	
476000	152.197493	1	5.383451351838	0.008957198479	15	7	
477000	139.589638	1	5.258904389275	0.015378684016	14	5	
478000	142.397264	1	5.414182295651	0.011956687096	15	3	
479000	153.628031	1	5.334910585745	0.010706981517	13	11	
480000	133.406581	1	5.265302002730	0.010518748047	16	10	
481000	147.536303	1	5.343962530973	0.011108520669	12	7	
482000	145.425398	1	5.314677048337	0.010351671871	14	7	
483000	138.059135	1	5.195383135472	0.011019542282	16	4	
484000	139.932667	1	5.366411465736	0.011323813369	16	9	
485000	143.727827	1	5.404670508667	0.011585245925	13	6	
486000	145.720965	1	5.388516805361	0.009932557936	15	5	
487000	149.566589	1	5.399291622455	0.009050548066	20	11	
488000	147.040069	1	5.331930159603	0.009872084923	19	9	
489000	143.243401	1	5.305718972558	0.009327273978	15	9	
490000	149.723950	1	5.401210334319	0.008979727467	12	12	
491000	149.125382	1	5.364350634007	0.009235503083	11	9	
492000	141.967740	1	5.217253715435	0.010674271869	9	8	
493000	139.982964	1	5.418408257046	0.008427504127	16	10	
494000	143.911677	1	5.248236542077	0.009139431427	17	9	
495000	141.177925	1	5.239970065661	0.009522665480	13	8	
496000	138.049028	1	5.396041017549	0.012297345274	15	9	
497000	140.146626	1	5.240488371832	0.011291054042	12	9	
498000	144.798719	1	5.459454935477	0.012066140879	14	8	
499000	134.784589	1	5.371221765854	0.010534150848	12	7	
500000	135.669230	1	5.368552448479	0.014187628560	11	4	
501000	152.151521	1	5.301203439137	0.010262287125	15	6	
502000	137.533270	1	5.435241520711	0.011426964549	15	7	
503000	149.452887	1	5.402780742649	0.011597416142	16	10	
504000	143.795969	1	5.364008196956	0.014930027280	16	7	
505000	135.933332	1	5.366747968000	0.016366605510	16	4	
506000	137.382488	1	5.490666671404	0.013618024048	14	3	
507000	143.533886	1	5.347122618357	0.015761747092	17	11	
508000	148.710788	1	5.249957678444	0.017107595220	17	8	
509000	142.068671	1	5.274971061960	0.015840164419	15	8	
510000	143.890835	1	5.364854301799	0.013650654001	15	10	
511000	143.107665	1	5.252599828288	0.014164078339	17	10	
512000	140.070762	1	5.233519846324	0.013150467524	17	14	
513000	135.519453	1	5.471343262478	0.012860054063	14	10	
514000	141.221898	1	5.186867452059	0.010927201082	15	7	
515000	139.797123	1	5.195744865675	0.012619055225	20	7	
516000	151.025393	1	5.485897600598	0.010745090844	21	9	
517000	149.473304	1	5.242266526433	0.011040494179	19	7	
518000	134.965049	1	5.311237498739	0.010577761481	19	10	
519000	134.714276	1	5.348560144805	0.007892598335	19	13	
520000	134.465556	1	5.378424851009	0.008884288776	18	11	
521000	148.064810	1	5.418060322957	0.009859556090	18	9	
522000	136.537190	1	5.281136045164	0.013001523113	13	9	
523000	147.950291	1	5.359428777725	0.009873687227	14	9	
524000	155.505313	1	5.292189851248	0.009553334205	16	9	
525000	154.740995	1	5.349879975192	0.010081292550	19	11	
526000	154.430091	1	5.390477976189	0.008683611925	16	16	
527000	150.579943	1	5.280737294376	0.008308033118	16	14	
528000	151.087762	1	5.373585728568	0.009362734085	20	10	
529000	145.098223	1	5.304542327505	0.007881369471	19	12	
530000	138.376570	1	5.288192411966	0.012408404991	13	8	
531000	147.070026	1	5.196386581567	0.010636927708	11	11	
532000	147.256903	1	5.241985407399	0.008676843349	10	14	
533000	135.727863	1	5.374572497924	0.011905798369	17	11	
534000	141.197625	1	5.260887837952	0.010087509523	15	11	
535000	143.490106	1	5.307827222028	0.011594188788	12	9	
536000	151.401887	1	5.229126315617	0.008471495404	14	7	
537000	148.666977	1	5.298155275311	0.007838021842	14	10	
538000	145.612000	1	5.445327311922	0.008975391810	15	13	
539000	132.759783	1	5.262271732626	0.012445698360	20	7	
540000	140.321036	1	5.268336991165	0.009056811660	22	9	
541000	134.163254	1	5.195063743378	0.010153704163	24	8	
542000	146.168740	1	5.336175840999	0.006257205877	32	10	
543000	145.341630	1	5.327233457851	0.008662416302	29	11	
544000	146.009015	1	5.338199207289	0.009492811099	23	10	
545000	143.182844	1	5.296024089265	0.010644654752	17	6	
546000	149.865445	1	5.416584482284	0.009857059276	22	11	
547000	147.294221	1	5.307083768251	0.007985587387	23	9	
548000	144.845977	1	5.302893152518	0.006970463063	20	12	
549000	140.732218	1	5.214411232835	0.007652604469	22	13	
550000	150.311397	1	5.352762660129	0.004773014764	20	16	
551000	148.069875	1	5.272105448389	0.007738555637	21	8	
552000	148.137866	1	5.244921903913	0.009587221106	21	8	
553000	141.745178	1	5.328532568566	0.011353329236	13	11	
554000	145.383033	1	5.382718662316	0.009953676374	16	10	
555000	143.919246	1	5.280077071446	0.008837699753	17	11	
556000	141.939285	1	5.206950835246	0.007896060796	23	13	
557000	141.849160	1	5.393207603408	0.009147513115	21	16	
558000	144.377002	1	5.381170165522	0.008556623942	17	11	
559000	142.769025	1	5.329199474632	0.014737366198	18	12	
560000	142.345652	1	5.406767427085	0.008521593014	18	8	
561000	143.776974	1	5.276307677991	0.011590609566	21	8	
562000	134.993725	1	5.260706313611	0.009542194582	20	8	
563000	141.800285	1	5.407971861023	0.009503115084	21	8	
564000	149.113017	1	5.381496724123	0.006384810112	18	10	
565000	147.241687	1	5.292654431162	0.007712066492	14	11	
566000	135.422820	1	5.204639136613	0.010620887590	19	8	
567000	134.334978	1	5.274420518401	0.011146457859	15	6	
568000	133.082696	1	5.503926409581	0.010171634096	15	3	
569000	132.400239	1	5.263246661519	0.010479339418	11	6	
570000	139.789259	1	5.257019035246	0.008415994433	13	11	
571000	141.161084	1	5.360088125323	0.006808743170	11	11	
572000	132.565642	1	5.292513365430	0.009063926064	10	6	
573000	136.124669	1	5.456895232062	0.006534035017	18	9	
574000	135.384139	1	5.473396454305	0.008613435131	18	6	
575000	136.806716	1	5.379983246728	0.007981014102	17	8	
576000	141.718252	1	5.290009543629	0.006257163318	17	6	
577000	138.698977	1	5.291118914245	0.008004040827	16	6	
578000	148.176024	1	5.286625015117	0.005369460554	20	8	
579000	156.741708	1	5.257000413720	0.005094724280	19	9	
580000	147.536177	1	5.400913711667	0.006959910684	19	11	
581000	153.387097	1	5.339963230057	0.006162542285	18	9	
582000	143.818008	1	5.328987819210	0.007073850676	15	10	
583000	151.547751	1	5.364001865207	0.005721252400	17	11	
584000	148.117076	1	5.439378672702	0.007112435501	12	7	
585000	135.045001	1	5.581666303886	0.007186653155	19	10	
586000	135.876188	1	5.427319887230	0.008612303709	16	3	
587000	138.599400	1	5.382422485766	0.010545058828	16	5	
588000	138.502305	1	5.247440601906	0.010222508385	21	4	
589000	135.552653	1	5.389904754103	0.008350692628	19	4	
590000	138.837230	1	5.317169405938	0.009969242860	14	4	
591000	144.779563	1	5.307580064786	0.008446296881	13	5	
592000	135.187629	1	5.259603831558	0.009765010899	15	5	
593000	141.939208	1	5.270290827376	0.009546913029	12	9	
594000	136.369938	1	5.112104943762	0.007682246853	11	8	
595000	139.050494	1	5.311015040973	0.008846537273	15	5	
596000	136.857180	1	5.225466957732	0.008764912031	15	7	
597000	144.066170	1	5.358654197905	0.006905050290	15	9	
598000	148.116992	1	5.224041615115	0.006370773869	22	7	
599000	146.251660	1	5.427699001469	0.006972089996	17	8	
600000	143.065887	1	5.381475531530	0.008264852537	17	7	
601000	148.543660	1	5.495958114858	0.007677478816	18	7	
602000	154.185878	1	5.275569578768	0.006753292679	21	10	
603000	154.182753	1	5.260026234056	0.006263281489	23	11	
604000	148.838193	1	5.375128354863	0.004215147718	21	16	
605000	153.615171	1	5.301166402065	0.005265421075	20	15	
606000	151.791663	1	5.236794664228	0.004627922794	18	16	
607000	155.111732	1	5.309646400346	0.004366404360	20	19	
608000	146.619700	1	5.293126752143	0.004433779846	20	20	
609000	149.299924	1	5.393721363098	0.004650962296	18	17	
610000	144.399741	1	5.210972049180	0.007365066796	20	12	
611000	140.849632	1	5.389077404161	0.007331959595	20	7	
612000	143.417133	1	5.417603469689	0.007695169651	15	8	
613000	136.681135	1	5.322471091492	0.011884335035	9	5	
614000	135.554859	1	5.418563752001	0.010288937951	11	7	
615000	130.475304	1	5.295194781089	0.010421174043	13	4	
616000	137.976174	1	5.318185590566	0.009226630113	14	9	
617000	134.073820	1	5.323826851378	0.009415456854	16	10	
618000	140.617739	1	5.035111829439	0.009171746233	15	8	
619000	143.360932	1	5.366881981819	0.011177964562	18	6	
620000	140.182468	1	5.348629346452	0.010731719480	14	7	
621000	154.016792	1	5.364968691267	0.008221372774	16	7	
622000	158.339141	1	5.289663306066	0.009190763009	20	9	
623000	153.171453	1	5.344799044681	0.008861905667	16	6	
624000	150.466278	1	5.332156169467	0.008705628056	14	6	
625000	146.244943	1	5.304049764594	0.011259326474	13	9	
626000	154.977416	1	5.338257178620	0.007529836897	19	10	
627000	150.650253	1	5.324825655159	0.009477555924	17	8	
628000	151.327615	1	5.335888856627	0.008219203095	18	11	
629000	158.727331	1	5.452742204103	0.007470149845	20	9	
630000	148.342364	1	5.273032691789	0.008774450062	23	9	
631000	145.286350	1	5.352532057405	0.007273374807	22	8	
632000	152.252364	1	5.333475612472	0.009342801184	16	9	
633000	147.745500	1	5.367547221442	0.009972624343	14	11	
634000	142.713264	1	5.394571318602	0.012348890628	17	6	
635000	137.709230	1	5.391296852938	0.010821683352	18	5	
636000	144.556739	1	5.186719071273	0.009156098156	20	6	
637000	146.169553	1	5.260559801431	0.009482128058	21	7	
638000	150.137355	1	5.388931829046	0.008512379218	19	8	
639000	145.782327	1	5.220713158711	0.008938296078	19	7	
640000	142.181035	1	5.367276604764	0.007977524950	15	12	
641000	140.722948	1	5.388335103178	0.010440783506	24	7	
642000	135.866169	1	5.335240081521	0.012197963223	16	5	
643000	142.289907	1	5.294236174679	0.009460858795	14	7	
644000	142.059871	1	5.324989736738	0.009034095590	18	7	
645000	150.919718	1	5.371698152140	0.010023241665	22	5	
646000	135.533525	1	5.499719117762	0.010699260236	21	6	
647000	125.840339	1	5.241367100472	0.013029438331	17	6	
648000	140.590180	1	5.377807542669	0.010207074933	23	8	
649000	127.948332	1	5.424580990087	0.009355340216	21	7	
650000	142.147778	1	5.312618919558	0.009865745690	22	10	
651000	136.061343	1	5.513868116290	0.010310079524	25	9	
652000	146.801728	1	5.273744175947	0.008024495044	27	5	
653000	136.436039	1	5.384009428242	0.011088193158	19	4	
654000	141.691310	1	5.443745679047	0.009147528919	21	9	
655000	153.602058	1	5.296130896849	0.011013394279	23	10	
656000	151.374531	1	5.331984833937	0.007509139144	23	12	
657000	151.595588	1	5.358384334947	0.008558569288	19	9	
658000	141.913589	1	5.435264727793	0.011178972403	16	6	
659000	150.743040	1	5.367976122353	0.009120648178	20	8	
660000	159.083069	1	5.320058918773	0.009669717240	20	8	
661000	153.381396	1	5.310371588311	0.009161071665	21	6	
662000	153.762213	1	5.375162725527	0.008778776799	18	10	
663000	149.641132	1	5.377773500723	0.007957356748	18	7	
664000	148.464190	1	5.284688819223	0.009950890384	18	3	
665000	152.597599	1	5.320765750090	0.009873833259	18	6	
666000	142.224588	1	5.205812382103	0.010480766784	21	8	
667000	146.207765	1	5.158823648885	0.010563469261	24	7	
668000	141.471174	1	5.211198856946	0.009927529887	24	6	
669000	125.229704	1	5.424861900330	0.015183270072	22	6	
670000	141.320223	1	5.298758990466	0.013280661782	23	10	
671000	147.853601	1	5.322951303478	0.011726616792	20	11	
672000	143.664142	1	5.446730096444	0.006485736588	20	12	
673000	147.134626	1	5.307268003605	0.009622628693	20	10	
674000	152.396702	1	5.296756853695	0.006944330834	18	9	
675000	148.075304	1	5.369586951831	0.010142182749	14	9	
676000	151.041928	1	5.395939370789	0.007542136278	18	7	
677000	153.385778	1	5.343349401447	0.007304360866	15	9	
678000	146.472033	1	5.243409522200	0.009066093129	17	8	
679000	153.162031	1	5.406707153902	0.006815315023	17	12	
680000	143.992479	1	5.269206575304	0.008963837067	16	12	
681000	143.540533	1	5.216173410056	0.011852840807	14	5	
682000	147.390033	1	5.325115623957	0.010432016417	16	8	
683000	144.940346	1	5.278423032147	0.010133583977	16	7	
684000	148.490558	1	5.394943724268	0.012115607409	17	11	
685000	148.623826	1	5.274773337070	0.011799482187	16	8	
686000	141.581299	1	5.225414187996	0.011088755451	14	10	
687000	142.926569	1	5.220575837443	0.007932164973	15	11	
688000	145.638241	1	5.287807937194	0.008173271556	14	17	
689000	144.855977	1	5.182759751800	0.008785494897	21	12	
690000	145.746743	1	5.370063167289	0.007928429987	21	8	
691000	134.538447	1	5.437369335854	0.010610682694	18	4	
692000	125.477664	1	5.361199446702	0.010334955853	12	5	
693000	146.314561	1	5.358183976431	0.008743178207	19	8	
694000	150.519493	1	5.342460368513	0.007281371058	19	16	
695000	156.616821	1	5.349075252483	0.006334706522	22	16	
696000	147.401504	1	5.349366208866	0.007948208715	19	10	
697000	145.412537	1	5.268750236601	0.009509376640	16	12	
698000	152.052185	1	5.354649743453	0.007398754602	14	11	
699000	146.311856	1	5.287975489204	0.009799670234	18	8	
700000	139.222798	1	5.476782759276	0.010926449233	19	5	
701000	143.166792	1	5.240978965794	0.010326046090	21	5	
702000	140.335336	1	5.219457980686	0.009725976876	24	5	
703000	148.991315	1	5.279685523676	0.015931766447	17	5	
704000	142.474027	1	5.303616243206	0.015169608117	19	8	
705000	140.572287	1	5.361830530990	0.015005078996	19	7	
706000	144.491438	1	5.350625871999	0.013573761037	20	8	
707000	140.610935	1	5.117934975354	0.014677653857	26	10	
708000	145.389803	1	5.335261866626	0.009815643961	22	5	
709000	141.423194	1	5.301930542608	0.009640549720	20	6	
710000	141.068835	1	5.306877301303	0.010812334539	15	7	
711000	151.168974	1	5.432048928730	0.010405853399	19	8	
712000	147.680519	1	5.327707800087	0.010765449708	16	8	
713000	139.000025	1	5.307513819664	0.010662700462	19	10	
714000	147.269649	1	5.315910901129	0.009526951065	21	10	
715000	150.586330	1	5.397521317310	0.008866399823	22	10	
716000	155.456181	1	5.300356162829	0.006713253585	15	11	
717000	150.543684	1	5.403911389751	0.006713278234	15	11	
718000	148.730536	1	5.295369360753	0.009649949382	15	11	
719000	142.837382	1	5.167960161653	0.007749928525	18	9	
720000	137.063886	1	5.391543668106	0.007668956675	22	10	
721000	147.313233	1	5.389000632384	0.007642174023	22	9	
722000	142.798977	1	5.257762249549	0.007318232306	21	9	
723000	145.907088	1	5.394328662965	0.009174352083	23	6	
724000	144.714295	1	5.333989836373	0.006689299362	20	10	
725000	144.313748	1	5.306963438703	0.009198963352	14	8	
726000	145.471071	1	5.295827492631	0.006950985883	13	9	
727000	144.677519	1	5.405636019741	0.009284310519	14	9	
728000	152.887883	1	5.214133647718	0.008098254709	9	11	
729000	144.935622	1	5.259017390162	0.008501029184	12	8	
730000	141.856395	1	5.317427904023	0.008132924343	14	5	
731000	145.579870	1	5.357295293035	0.009800216936	12	6	
732000	135.116240	1	5.397631163182	0.009694091937	11	5	
733000	133.990122	1	5.487777321763	0.008454092635	15	8	
734000	142.042961	1	5.280837735119	0.008195367158	13	8	
735000	136.448595	1	5.286136164128	0.009865924547	12	4	
736000	139.410303	1	5.315889166965	0.009258615915	12	4	
737000	149.391806	1	5.230923742426	0.010868789060	16	7	
738000	151.617232	1	5.392489335063	0.008446772838	20	7	
739000	145.666105	1	5.376803128660	0.008667820555	16	8	
740000	146.964551	1	5.404525780498	0.008030511949	17	8	
741000	148.660033	1	5.237191994178	0.007388199374	23	10	
742000	156.081756	1	5.358371001131	0.007137547093	24	11	
743000	153.530384	1	5.311860872781	0.007937857465	21	8	
744000	150.682184	1	5.240079450705	0.010436946632	17	6	
745000	144.867157	1	5.234444261776	0.011039680371	20	5	
746000	140.057931	1	5.281090863704	0.011531872541	17	4	
747000	143.528831	1	5.484248803617	0.012779337119	20	7	
748000	144.548903	1	5.420267817689	0.009779656633	20	5	
749000	150.198404	1	5.450062696295	0.009290527247	21	8	
750000	147.140459	1	5.328828527629	0.010131055166	21	7	
751000	141.319181	1	5.362229508010	0.011027781924	19	4	
752000	138.193325	1	5.395313125410	0.010150660670	21	3	
753000	146.422937	1	5.361383873196	0.008464700287	25	5	
754000	142.341587	1	5.109763180606	0.011968775314	28	7	
755000	139.564405	1	5.228938755091	0.012374530861	24	5	
756000	147.141411	1	5.321140977221	0.009256195692	24	9	
757000	145.753939	1	5.376915378650	0.010741489380	23	6	
758000	144.730405	1	5.277330733518	0.008813439182	19	10	
759000	135.907545	1	5.337603863937	0.009877414045	13	12	
760000	136.930235	1	5.377147386442	0.009954604596	14	13	
761000	140.798568	1	5.414112293482	0.010987328571	17	8	
762000	139.722368	1	5.187506203098	0.010951735851	18	7	
763000	153.110220	1	5.389524555646	0.008774977712	20	12	
764000	159.553566	1	5.317100067756	0.008825167232	18	13	
765000	152.127842	1	5.298163830027	0.009819598587	11	10	
766000	139.106630	1	5.204536502148	0.011851057305	15	7	
767000	143.869298	1	5.399494739986	0.011934494939	14	6	
768000	156.364511	1	5.299741009109	0.010042804600	15	3	
769000	156.950682	1	5.334171122369	0.008388193693	15	9	
770000	154.567053	1	5.269468649758	0.008476664252	16	9	
771000	151.504053	1	5.220429507306	0.012309334800	14	5	
772000	144.382662	1	5.248783524644	0.009940968527	14	6	
773000	149.904578	1	5.312607206139	0.011715461263	16	6	
774000	146.931161	1	5.257430917597	0.011738094149	16	7	
775000	146.054064	1	5.213721717373	0.011878385168	15	8	
776000	132.313271	1	5.216224651286	0.012637799058	15	5	
777000	133.920481	1	5.339699789834	0.008841443654	15	5	
778000	141.474474	1	5.290493994984	0.005989047615	14	10	
779000	145.066745	1	5.336459627413	0.007116080776	13	8	
780000	144.916959	1	5.216526415272	0.007504920773	19	10	
781000	142.320774	1	5.310706992540	0.008442379052	22	9	
782000	154.874771	1	5.290720946634	0.007454801536	18	9	
783000	149.387517	1	5.207904619140	0.008523600199	21	8	
784000	134.163190	1	5.408131846377	0.011349212803	17	5	
785000	128.166617	1	5.161026305095	0.011117041702	18	7	
786000	132.341560	1	5.289966667325	0.009502375576	17	10	
787000	142.086191	1	5.285982014299	0.009803874273	19	9	
788000	139.098655	1	5.217269534352	0.009834566826	15	4	
789000	138.212099	1	5.315442449376	0.010486739792	10	3	
790000	137.161706	1	5.284403429688	0.011351975622	16	6	
791000	143.401718	1	5.351846897239	0.010180566851	16	7	
792000	147.980515	1	5.225935668422	0.009194795810	20	7	
793000	140.569848	1	5.346957202029	0.007923222938	24	7	
794000	142.842708	1	5.349120346072	0.008488776995	20	9	
795000	144.252515	1	5.320702396172	0.009667367138	18	9	
796000	148.336427	1	5.337715139706	0.008607993646	19	5	
797000	141.100723	1	5.196494034492	0.009084392709	22	4	
798000	139.064292	1	5.265496380828	0.011771917435	19	8	
799000	145.150787	1	5.317318257519	0.010730923887	20	9	
800000	126.494407	1	5.229010793765	0.015305648850	13	10	
801000	136.316060	1	5.276895542413	0.013756362227	15	8	
802000	140.265502	1	5.342482458651	0.010984102926	16	10	
803000	133.971199	1	5.257288595296	0.012481312721	16	9	
804000	137.488171	1	5.292364721534	0.009148273236	18	5	
805000	144.217031	1	5.319753190595	0.008604554912	16	12	
806000	139.909480	1	5.178179479340	0.008908102571	15	13	
807000	138.608723	1	5.365851234976	0.006178796874	13	12	
808000	143.731439	1	5.162766630989	0.010941002096	16	6	
809000	145.506607	1	5.268258118600	0.009009843232	16	10	
810000	144.413039	1	5.306737268692	0.009808274794	18	7	
811000	136.176834	1	5.309777808755	0.011484159541	15	6	
812000	133.130058	1	5.379289195500	0.008092829578	14	12	
813000	139.213327	1	5.384162693306	0.010337267055	19	12	
814000	133.399285	1	5.258441942139	0.008201283932	21	10	
815000	127.404165	1	5.383653521826	0.011859870140	20	7	
816000	129.833878	1	5.346278844665	0.011951138448	24	6	
817000	144.166285	1	5.373568165329	0.008369073133	28	9	
818000	149.155176	1	5.259127934997	0.009465850341	24	7	
819000	151.098621	1	5.373735766085	0.007260704167	22	7	
820000	146.440846	1	5.284450549584	0.009072302205	15	5	
821000	146.446506	1	5.257577154435	0.007564752937	16	9	
822000	145.395382	1	5.230526875902	0.010164329121	17	6	
823000	146.414566	1	5.205027950179	0.009223137568	15	7	
824000	153.553053	1	5.349467146050	0.008169538411	16	9	
825000	146.064687	1	5.177612810415	0.010282271349	20	4	
826000	139.533253	1	5.230980053298	0.008680173854	15	3	
827000	148.445857	1	5.322974792738	0.009780922956	20	6	
828000	149.284364	1	5.301048895535	0.010764866679	14	9	
829000	149.527601	1	5.301458881167	0.009992575782	13	11	
830000	148.590671	1	5.486290021150	0.010593863585	16	7	
831000	150.105985	1	5.340267081577	0.008175857201	20	7	
832000	147.005172	1	5.348005354852	0.008218122127	24	5	
833000	151.423394	1	5.317920951592	0.007890113925	17	5	
834000	141.223133	1	5.394366246683	0.013804592960	17	2	
835000	140.306700	1	5.343629533091	0.008692010534	12	6	
836000	143.390049	1	5.268425467819	0.008858606357	14	7	
837000	139.774303	1	5.198722685565	0.012523502623	12	6	
838000	130.745442	1	5.390494447117	0.011037700724	14	4	
839000	133.451739	1	5.362465549872	0.009931030693	17	3	
840000	129.594231	1	5.427482093782	0.010493390187	18	5	
841000	131.908460	1	5.489656331698	0.010018387970	20	6	
842000	138.564519	1	5.348238478462	0.008002068780	19	6	
843000	139.639868	1	5.325285885029	0.008528641968	20	8	
844000	141.947860	1	5.418992684405	0.007511503029	18	7	
845000	139.129816	1	5.390846556692	0.009388422795	16	13	
846000	148.310191	1	5.248117856008	0.008040344965	18	14	
847000	143.476506	1	5.305061356916	0.008101647903	17	9	
848000	131.981090	1	5.319099377065	0.011020948839	15	7	
849000	135.147170	1	5.301252526734	0.012007719471	17	9	
850000	140.351782	1	5.288358817237	0.011951330721	18	7	
851000	144.131607	1	5.206726454816	0.010666841827	17	7	
852000	141.449375	1	5.378508826359	0.013450591515	16	5	
853000	136.208568	1	5.342199993647	0.011793715119	17	4	
854000	139.841332	1	5.235830368356	0.008173055507	23	5	
855000	154.455384	1	5.263125113748	0.007653622166	18	9	
856000	150.987180	1	5.239932459595	0.008846206107	21	9	
857000	147.818045	1	5.416172827465	0.008325126373	20	10	
858000	142.119367	1	5.422571069029	0.009640264631	20	10	
859000	144.730679	1	5.341592984229	0.012973352615	19	5	
860000	142.336547	1	5.310749292556	0.009529585559	21	2	
861000	142.214741	1	5.355974226814	0.010658808582	18	4	
862000	138.458392	1	5.448270648826	0.009709441991	18	5	
863000	130.014406	1	5.401890788689	0.014845779626	19	4	
864000	137.126762	1	5.379722391291	0.014242812502	20	5	
865000	136.553311	1	5.271212361051	0.011214732016	19	5	
866000	139.492783	1	5.422979661000	0.007806123270	20	9	
867000	142.025199	1	5.342351341392	0.009465819316	20	6	
868000	141.142864	1	5.208373103247	0.010271502977	19	7	
869000	145.631994	1	5.205970687608	0.007820729756	25	12	
870000	151.516955	1	5.315782963430	0.006933294260	16	12	
871000	143.337898	1	5.359978131510	0.006619861155	12	15	
872000	146.085622	1	5.388752457314	0.006695838952	19	9	
873000	142.623832	1	5.390735185575	0.007554860021	18	8	
874000	145.737439	1	5.313170182141	0.005973981074	20	13	
875000	136.656147	1	5.468696730879	0.008608484826	13	7	
876000	143.674299	1	5.260020414620	0.007558260526	13	7	
877000	131.160063	1	5.235706819532	0.006713842073	15	7	
878000	130.686581	1	5.410351085074	0.008995385162	16	7	
879000	134.527084	1	5.317341083964	0.007906661664	10	6	
880000	136.167373	1	5.302310946896	0.008303105818	16	10	
881000	134.148943	1	5.343080409560	0.008455039807	17	5	
882000	143.741619	1	5.270376278373	0.007885165682	18	10	
883000	150.669048	1	5.409975194224	0.007676588806	21	12	
884000	150.036940	1	5.298719672421	0.007300103137	18	14	
885000	126.342512	1	5.440950015541	0.009962051858	21	4	
886000	134.989914	1	5.258919810887	0.010427124752	19	8	
887000	136.276968	1	5.294873747647	0.010094928545	19	5	
888000	138.611315	1	5.257731491027	0.009228120220	21	3	
889000	143.792226	1	5.272481416067	0.009674308372	16	6	
890000	133.244882	1	5.238307535787	0.013503095619	17	2	
891000	136.760575	1	5.327106716107	0.010268333597	21	7	
892000	149.739048	1	5.282981003832	0.008862149488	18	7	
893000	154.062915	1	5.341650719634	0.007728399260	21	6	
894000	154.550957	1	5.407274430440	0.008057781082	24	6	
895000	153.864943	1	5.405223495603	0.009687831950	22	9	
896000	140.184764	1	5.333392995968	0.008745661201	21	10	
897000	142.897408	1	5.230855516887	0.012199427232	15	8	
898000	144.915526	1	5.381012732718	0.010760404154	14	6	
899000	140.474146	1	5.312348514741	0.010250730550	12	5	
900000	146.934667	1	5.284245678420	0.009220892004	15	4	
901000	146.540236	1	5.285293816647	0.010541317247	21	4	
902000	138.013756	1	5.361083561635	0.008490882823	24	9	
903000	139.495130	1	5.375688741994	0.009162203988	20	8	
904000	143.453554	1	5.193033981445	0.009058605833	22	10	
905000	138.889080	1	5.353410077329	0.011176804922	21	9	
906000	141.232271	1	5.356708836730	0.007013739353	19	8	
907000	135.686812	1	5.304420588276	0.010012278416	20	6	
908000	156.205604	1	5.316166471775	0.007160061315	23	8	
909000	140.887165	1	5.319749507544	0.011750164176	17	9	
910000	140.136482	1	5.513532950225	0.010302962149	13	9	
911000	146.747736	1	5.380740311163	0.011736292420	15	11	
912000	145.500427	1	5.220769462237	0.010621429572	21	10	
913000	146.535949	1	5.271809388175	0.008025532277	22	10	
914000	147.365310	1	5.406768563327	0.008374079669	21	11	
915000	152.298664	1	5.371728626453	0.007884633308	22	11	
916000	151.926369	1	5.343353223578	0.008674083267	23	7	
917000	155.266464	1	5.323868900064	0.008746856542	24	9	
918000	150.457134	1	5.295660256304	0.009191722866	22	6	
919000	138.773392	1	5.301524928628	0.010550814242	18	8	
920000	145.359668	1	5.269064058249	0.009483508020	12	8	
921000	149.492994	1	5.316885288634	0.010018122735	11	5	
922000	149.308864	1	5.323832442563	0.009291838623	13	7	
923000	140.883148	1	5.346283148907	0.012763850536	12	6	
924000	147.527926	1	5.444335629955	0.009485770329	17	11	
925000	139.803555	1	5.200002023272	0.009658924612	20	4	
926000	132.851156	1	5.341034999646	0.012975452950	15	5	
927000	141.231808	1	5.312585572625	0.014612287083	16	6	
928000	144.367346	1	5.395191915092	0.008671855683	20	7	
929000	142.821423	1	5.410603592706	0.009566289852	20	4	
930000	142.235806	1	5.438179722223	0.009443423289	16	4	
931000	147.576682	1	5.364233119741	0.010024210574	16	4	
932000	141.035678	1	5.200193298303	0.009131859246	18	5	
933000	138.094991	1	5.320942395556	0.011884121197	12	4	
934000	138.594375	1	5.252628656427	0.011434660278	12	6	
935000	145.980101	1	5.344539551488	0.009158726117	14	6	
936000	137.925548	1	5.228277849150	0.009096490250	19	6	
937000	139.441155	1	5.299733595147	0.007579595693	24	7	
938000	139.890015	1	5.331538849746	0.011516443070	23	5	
939000	149.520216	1	5.302035918850	0.010067339511	21	6	
940000	138.516335	1	5.278723224786	0.010615733320	25	2	
941000	138.742801	1	5.246783354060	0.010082860482	24	4	
942000	148.620393	1	5.311264272565	0.009324196187	18	7	
943000	145.975383	1	5.365778078070	0.009751579595	18	8	
944000	146.011153	1	5.274195277140	0.011224668887	17	7	
945000	144.830222	1	5.342945848601	0.010961695849	19	6	
946000	146.844072	1	5.379988363436	0.011924945096	19	7	
947000	148.867793	1	5.248498866665	0.007887889138	20	10	
948000	145.816832	1	5.465757268132	0.010810247946	21	7	
949000	144.460478	1	5.334490427602	0.010630990207	20	6	
950000	152.133480	1	5.393830356366	0.010892056600	22	7	
951000	155.478878	1	5.319654890147	0.010721667334	22	6	
952000	147.498174	1	5.438172583967	0.011311349032	22	6	
953000	145.297793	1	5.274478812741	0.009106726217	24	6	
954000	140.365620	1	5.247886189426	0.013126937535	19	5	
955000	140.224259	1	5.412256299270	0.010255581277	16	8	
956000	139.018793	1	5.241030796779	0.011367658754	19	5	
957000	144.764832	1	5.193724939916	0.012294426787	19	8	
958000	146.468153	1	5.344727318684	0.012907238722	17	8	
959000	152.264226	1	5.303096039448	0.011419362366	15	9	
960000	143.433951	1	5.283291385042	0.010857884160	13	5	
961000	141.713502	1	5.371501148026	0.010791374396	13	4	
962000	149.138854	1	5.367802097487	0.010784013542	19	7	
963000	148.269521	1	5.308778715817	0.009111897716	13	8	
964000	143.298442	1	5.329462697329	0.011676230584	10	6	
965000	136.582246	1	5.149165705107	0.010440340299	11	4	
966000	140.059029	1	5.276032202891	0.009976400823	15	5	
967000	148.407740	1	5.208515159280	0.009020159153	21	7	
968000	135.856066	1	5.309739655372	0.010164648862	19	4	
969000	150.097933	1	5.349756893340	0.008350350892	19	7	
970000	143.333874	1	5.199736721645	0.011596462184	22	9	
971000	154.391270	1	5.385374518271	0.008023672607	24	7	
972000	154.015056	1	5.268560360280	0.007672364661	27	12	
973000	157.031658	1	5.436814266601	0.008879312322	25	9	
974000	152.509215	1	5.346549034718	0.008564611068	25	8	
975000	146.970839	1	5.413835900618	0.009637015037	24	7	
976000	142.895291	1	5.391767986530	0.011011273719	22	7	
977000	139.955662	1	5.398993634590	0.012338137651	22	10	
978000	149.694430	1	5.420718646135	0.009161691476	20	9	
979000	146.970654	1	5.426859088548	0.009736825120	16	9	
980000	143.840555	1	5.380993629878	0.010790551432	21	11	
981000	141.781093	1	5.342027021212	0.012186178032	21	6	
982000	134.055004	1	5.382758653793	0.008650533233	24	7	
983000	145.699216	1	5.387852484820	0.009030309864	16	8	
984000	137.556732	1	5.223619734329	0.009423324970	16	6	
985000	133.186037	1	5.217013635757	0.011744565963	17	6	
986000	134.970524	1	5.201437717918	0.009412011626	24	3	
987000	131.851762	1	5.241428070947	0.007843490902	19	5	
988000	131.274921	1	5.352895793559	0.009621192609	18	5	
989000	133.361960	1	5.246810268165	0.013702415406	17	2	
990000	144.795757	1	5.266888914819	0.012558289506	20	5	
991000	141.022347	1	5.292780889720	0.009391262055	20	5	
992000	141.857045	1	5.308974028550	0.009957015666	16	7	
993000	134.878757	1	5.415064795328	0.009263559095	22	7	
994000	148.738958	1	5.287548176289	0.008635415091	21	15	
995000	143.968351	1	5.364105799176	0.008764426461	25	11	
996000	143.154158	1	5.373829921607	0.009072520021	24	11	
997000	143.470347	1	5.547053918820	0.010097634489	19	12	
998000	133.052043	1	5.345902288703	0.009397879536	18	12	
999000	139.579109	1	5.243049179565	0.011709558527	12	8	
1000000	136.767080	1	5.412697435405	0.008977404914	16	10	
1001000	145.759569	1	5.261611457141	0.008449308967	17	13	
1002000	135.567371	1	5.498504163132	0.011126791409	14	9	
1003000	143.328105	1	5.367448582669	0.011323908821	16	8	
1004000	128.699909	1	5.379073803839	0.013335776387	17	4	
1005000	145.583918	1	5.243984757739	0.009461975200	19	8	
1006000	140.348688	1	5.407811031918	0.011172622331	19	4	
1007000	149.661994	1	5.293263123665	0.009993593457	23	7	
1008000	151.817537	1	5.354543685000	0.009585489830	22	4	
1009000	146.808879	1	5.309014079930	0.011712776655	17	3	
1010000	149.531558	1	5.358806819537	0.008514848198	13	6	
