# Supplementary material for: Reply to: ‘Reconstructed evolutionary patterns from crocodile-line archosaurs demonstrate the impact of failure to log-transform body size data’
Source: Commun Biol. 2022 Feb 25;5:170. doi: 10.1038/s42003-022-03072-x (PMC8881626; doi:10.1038/s42003-022-03072-x)
Supplement: Supplementary file 4 — Supplementary Data 2 [file 42003_2022_3072_MOESM4_ESM.zip › simulations/log_files/VarRates/simulated_data_logged_5.txt.Log.txt]

Options:
Model:                           Independent Contrasts
Tree File Name:                  tree_simlation_5.nex
Data File Name:                  simulated_data_logged_5.txt
Log File Name:                   simulated_data_logged_5.txt.Log.txt
Save Initial Trees:              False
Save Trees:                      True
Summary:                         False
Seed:                            1517605837
Precision:                       64 bits
Cores:                           1
Analysis Type:                   MCMC
Sample Period:                   1000
Iterations:                      1010000
Burn in:                         10000
MCMC ML Start:                   False
Schedule File:                   simulated_data_logged_5.txt.Schedule.txt
Rate Dev:                        AutoTune
No of Rates:                     2
Test for trait correlation:      True
Kappa:                           Not in use
Delta:                           Not in use
Lambda:                          Not in use
OU:                              Not in use
Min Trans Taxa No:               10
RJ Local Kappa:                  False
RJ Local Lambda:                 False
RJ Local Delta:                  False
RJ Local OU:                     False
Using VarRates:                  True
Restrictions:
    Alpha-1                      None
    Sigma-1                      None
Prior Information:
    Priors
        Alpha-1 - uniform -100.00 100.00 
        Sigma-1 - uniform 0.00 100.00 
        VRBL - sgamma 1.10 1.00 
        VRNode - sgamma 1.10 1.00 
Tree Information
     Trees:                      1
     Taxa:                       200
     Sites:                      1
Iteration	Lh	Tree No	Alpha 1	Sigma^2 1	No RJ Local Branch	No RJ Local Node	
11000	85.382836	1	5.296330509706	0.016413016930	15	4	
12000	94.981544	1	5.240206133944	0.014671111014	16	6	
13000	93.528174	1	5.314938721113	0.015461040313	11	5	
14000	89.669599	1	5.352356888957	0.016971422854	10	3	
15000	85.792601	1	5.118745309285	0.020660660100	12	5	
16000	81.518181	1	5.460728642704	0.022201399817	16	6	
17000	86.984092	1	5.322629287845	0.014887259908	20	4	
18000	90.991606	1	5.224824562423	0.015014598155	22	4	
19000	87.585010	1	5.212080689404	0.015462030351	23	6	
20000	87.895758	1	5.166578481691	0.016976568385	21	5	
21000	85.897305	1	5.246491772425	0.018034738780	18	2	
22000	83.954586	1	5.303473318359	0.017480860054	13	3	
23000	86.839283	1	5.261609010079	0.016595927804	17	5	
24000	82.899356	1	5.387579362337	0.015987829405	20	6	
25000	81.106755	1	5.438078794368	0.011304637142	18	8	
26000	93.303030	1	5.417630307302	0.014418370721	16	6	
27000	90.226427	1	5.244882715135	0.014795660555	17	2	
28000	89.387642	1	5.200372006391	0.016547448760	16	2	
29000	88.347607	1	5.370224882087	0.019421897910	17	4	
30000	83.782601	1	5.388835817255	0.018969661064	14	2	
31000	86.801523	1	5.256744880298	0.018933534761	12	3	
32000	86.727043	1	5.197903678312	0.015101545884	17	5	
33000	82.694867	1	5.413167619042	0.016498177245	15	5	
34000	85.813782	1	5.364288560618	0.015767318798	16	6	
35000	83.740517	1	5.375483810825	0.016169785361	21	4	
36000	91.012252	1	5.371259501782	0.013791642026	23	7	
37000	89.302161	1	5.281713935235	0.018959435268	21	5	
38000	84.908169	1	5.189921999600	0.020716404926	21	6	
39000	86.023267	1	5.528431715243	0.015124824284	16	8	
40000	87.561928	1	5.270817588421	0.018613225272	17	4	
41000	86.400674	1	5.322815983902	0.013470082362	14	2	
42000	88.967055	1	5.394221830588	0.014628346262	13	3	
43000	85.991421	1	5.325878641912	0.015014189354	16	6	
44000	86.876656	1	5.292798309768	0.015690055707	14	6	
45000	84.857614	1	5.335915291876	0.014302524712	14	5	
46000	82.980075	1	5.458201373738	0.016015851323	14	6	
47000	89.182027	1	5.183439512677	0.013389785480	14	7	
48000	84.727180	1	5.498497768877	0.020208463389	9	9	
49000	88.450494	1	5.145580946949	0.012517319694	18	12	
50000	88.205657	1	5.211992380740	0.016937187587	21	8	
51000	88.181625	1	5.332185367923	0.016887395211	21	5	
52000	87.371122	1	5.395167158650	0.015671878038	19	5	
53000	89.631134	1	5.395939227084	0.015978144871	13	4	
54000	86.075716	1	5.451069932144	0.019351923770	10	5	
55000	88.861290	1	5.339451909399	0.016577951366	14	11	
56000	85.025730	1	5.132297737984	0.015766069262	15	9	
57000	86.828537	1	5.227894546056	0.011138047562	18	11	
58000	85.830039	1	5.220443587767	0.016884066589	23	8	
59000	85.657733	1	5.479259526082	0.014168517510	21	7	
60000	93.391501	1	5.535995170296	0.015560778411	17	7	
61000	92.403039	1	5.278494139056	0.016612919356	16	7	
62000	96.521080	1	5.315798856317	0.014051110787	21	3	
63000	95.020673	1	5.346506736255	0.014352641913	20	4	
64000	86.872260	1	5.370304068359	0.013805475234	20	3	
65000	87.690901	1	5.162343791249	0.016442528338	20	4	
66000	89.651388	1	5.215653513924	0.016603930522	20	2	
67000	84.676786	1	5.347127041624	0.016699233846	17	2	
68000	86.104728	1	5.443573122060	0.016768127848	15	5	
69000	89.419640	1	5.383524056163	0.013967708725	20	4	
70000	86.885721	1	5.255341845326	0.014693244119	20	7	
71000	81.594040	1	5.372787930863	0.015741505453	17	10	
72000	85.810522	1	5.459175439200	0.015419167501	18	8	
73000	90.890888	1	5.257459456834	0.018023989573	14	9	
74000	84.784358	1	5.149972034990	0.015447773004	14	8	
75000	82.873944	1	5.193055572011	0.015591642586	21	6	
76000	69.381394	1	5.222789323026	0.025983802909	14	2	
77000	83.879594	1	5.212473800729	0.018743348452	16	4	
78000	81.541575	1	5.348091359800	0.020836679690	19	4	
79000	80.149535	1	5.405711155356	0.016618566208	19	5	
80000	79.067257	1	5.226626174696	0.015126539940	16	9	
81000	86.811456	1	5.360509453073	0.015646388887	20	5	
82000	84.152617	1	5.340319387910	0.016107141326	17	5	
83000	80.970601	1	5.164626510909	0.017857221870	20	4	
84000	84.093809	1	5.411921243601	0.018033126369	16	4	
85000	77.990483	1	5.151991015012	0.014935089205	20	4	
86000	84.858582	1	5.299914287578	0.014091412088	16	5	
87000	87.055233	1	5.277448621336	0.017185938725	13	5	
88000	82.861232	1	5.265784427025	0.016113206353	15	4	
89000	84.857463	1	5.425906461794	0.016579744016	21	8	
90000	82.536393	1	5.184347084919	0.015100951837	20	7	
91000	85.308071	1	5.288838954818	0.017395795601	22	5	
92000	89.004395	1	5.309288385019	0.013355156314	26	8	
93000	86.468441	1	5.360058749406	0.015461321063	22	5	
94000	88.111818	1	5.302942184034	0.016866916176	26	6	
95000	88.599595	1	5.512785842981	0.011853092964	20	8	
96000	89.842048	1	5.334233577238	0.013263969097	17	8	
97000	89.813789	1	5.262046564820	0.013224394854	25	9	
98000	89.020733	1	5.214657238052	0.017418788461	23	10	
99000	93.561257	1	5.401490652965	0.014762070098	20	8	
100000	85.060266	1	5.364483949876	0.011976020753	15	11	
101000	91.732686	1	5.330324499833	0.012496568964	13	11	
102000	89.095011	1	5.213825783093	0.011328484177	14	8	
103000	86.334698	1	5.306557939970	0.017474397170	15	7	
104000	82.700427	1	5.246625674635	0.018824376912	17	6	
105000	78.230269	1	5.180160040176	0.020167013082	22	7	
106000	76.028138	1	5.302612078572	0.020249475585	23	4	
107000	77.634009	1	5.310569080865	0.018649320809	15	5	
108000	76.013990	1	5.412214091068	0.018316595225	18	3	
109000	86.844112	1	5.250882419433	0.016539025008	21	6	
110000	85.791762	1	5.140595874831	0.013126965580	19	9	
111000	92.738940	1	5.335725662603	0.014012465908	19	10	
112000	86.044806	1	5.280373817644	0.015328381119	15	10	
113000	83.249951	1	5.125665098915	0.016440374095	14	8	
114000	91.208616	1	5.199732560172	0.014012631967	15	6	
115000	80.014351	1	5.381826324715	0.019823003384	15	6	
116000	92.194883	1	5.355402822458	0.015133428831	13	7	
117000	88.350162	1	5.326711307875	0.014525356050	16	8	
118000	83.828310	1	5.254052386762	0.017424881047	12	6	
119000	91.338731	1	5.270151483252	0.014310097981	14	7	
120000	92.189588	1	5.213488034809	0.012627779733	17	8	
121000	86.861603	1	5.211891378523	0.016630595526	13	7	
122000	86.185371	1	5.340051031490	0.013826066113	13	9	
123000	90.509831	1	5.354091970752	0.013047880030	16	10	
124000	92.193950	1	5.207449675640	0.013142315587	14	11	
125000	88.212484	1	5.318785372498	0.017832355724	18	12	
126000	96.030717	1	5.211775324783	0.017762495349	17	12	
127000	95.375607	1	5.242545052438	0.013094442818	13	12	
128000	91.574344	1	5.189928837482	0.015265757441	14	12	
129000	93.929318	1	5.129319041699	0.013994173435	16	8	
130000	89.129402	1	5.437658427462	0.014610789187	15	9	
131000	85.705082	1	5.379143402585	0.019523120426	9	7	
132000	92.633390	1	5.280268920509	0.016686109766	14	8	
133000	81.841413	1	5.235139809149	0.017787931246	16	6	
134000	93.601526	1	5.317901936949	0.017258513318	17	6	
135000	93.514394	1	5.318170481359	0.016318910688	14	8	
136000	83.622977	1	5.280762638201	0.016994945244	12	4	
137000	89.030341	1	5.363411705934	0.018498861579	13	5	
138000	92.105915	1	5.439140011216	0.015911650105	15	8	
139000	93.733663	1	5.220557166325	0.015374232014	18	8	
140000	89.840491	1	5.296401612983	0.013885895404	20	7	
141000	91.079306	1	5.296807367466	0.017017335748	20	5	
142000	91.656807	1	5.255550186677	0.013892563828	23	9	
143000	94.481650	1	5.233100379357	0.014271367680	19	10	
144000	92.553581	1	5.332479482155	0.015971386591	17	7	
145000	88.950270	1	5.357029443117	0.014667497863	19	6	
146000	88.232129	1	5.387281682409	0.016639771538	19	4	
147000	89.071306	1	5.247253717657	0.014573845610	19	4	
148000	96.172957	1	5.313419601169	0.014203134178	19	6	
149000	92.150421	1	5.377149258385	0.016327385490	19	4	
150000	95.932845	1	5.487499821537	0.014570722856	23	7	
151000	87.085350	1	5.282652711688	0.014231755052	18	6	
152000	93.480823	1	5.331132805052	0.013599758256	17	7	
153000	89.379023	1	5.368478097727	0.017197941298	12	8	
154000	87.308642	1	5.237519063498	0.016657980651	12	11	
155000	89.768791	1	5.216543624487	0.015325116543	17	7	
156000	92.053321	1	5.331704190933	0.015705139001	20	10	
157000	91.372635	1	5.213346157382	0.014558552771	18	12	
158000	87.221565	1	5.366593118059	0.013951334264	22	10	
159000	90.280149	1	5.411561187402	0.019721700801	15	9	
160000	96.903058	1	5.335223906620	0.013716346085	21	12	
161000	94.972834	1	5.331623005140	0.012303208456	21	11	
162000	90.807588	1	5.328080433188	0.017901541432	22	7	
163000	88.033725	1	5.310116874560	0.019510365773	18	4	
164000	90.213219	1	5.354975816094	0.020057823416	19	4	
165000	95.925533	1	5.237339807862	0.015407295449	15	7	
166000	94.152138	1	5.396669961723	0.014619663136	18	10	
167000	95.857653	1	5.345268555155	0.013537249505	15	9	
168000	82.930043	1	5.338112812765	0.020640813756	18	6	
169000	90.569989	1	5.367872445426	0.012239702391	22	6	
170000	87.007487	1	5.349516018064	0.016039182981	25	9	
171000	83.322760	1	5.270401561175	0.015135823382	17	6	
172000	92.557199	1	5.157126491847	0.015815739949	15	3	
173000	91.985148	1	5.371115997512	0.018095374374	14	6	
174000	89.250768	1	5.624744595455	0.014110762370	15	7	
175000	85.502820	1	5.332221917517	0.014621003051	17	10	
176000	89.510277	1	5.511746985950	0.014914196451	20	7	
177000	101.699603	1	5.309718033195	0.012898131991	25	8	
178000	98.491884	1	5.267364391151	0.014195602369	21	8	
179000	92.929472	1	5.221869351483	0.013518855081	23	4	
180000	83.324687	1	5.388607953057	0.018373098685	20	5	
181000	87.735217	1	5.246372714104	0.016256044804	24	9	
182000	80.240398	1	5.254491012481	0.017088615482	22	6	
183000	94.185837	1	5.127192049859	0.016502008736	23	8	
184000	86.296702	1	5.290781469582	0.015218190083	18	8	
185000	84.273067	1	5.418619335202	0.014420823498	16	8	
186000	92.655909	1	5.516351874302	0.014104524425	18	11	
187000	85.373333	1	5.244508357078	0.015838028235	20	11	
188000	87.977929	1	5.333717619681	0.017297003056	23	7	
189000	90.214097	1	5.275621461327	0.011403211460	22	6	
190000	90.639589	1	5.385637111998	0.014320221696	25	9	
191000	83.863962	1	5.241485934619	0.012794254569	25	7	
192000	92.508112	1	5.372699025320	0.014779154400	20	5	
193000	85.292832	1	5.290627622829	0.013831508226	18	4	
194000	88.267984	1	5.303642218190	0.016998332152	17	4	
195000	88.578843	1	5.238649984117	0.017742901155	11	4	
196000	88.268185	1	5.363828547450	0.016930670210	12	5	
197000	88.780946	1	5.331933990873	0.017748853572	12	4	
198000	91.128936	1	5.356678973254	0.013123191362	17	5	
199000	89.367045	1	5.270538556087	0.013820983429	15	7	
200000	90.957370	1	5.322792745864	0.013697195356	14	8	
201000	87.843938	1	5.445706772444	0.017527288721	10	10	
202000	87.831827	1	5.275256883951	0.014795795935	15	9	
203000	87.817076	1	5.266464649320	0.015397827248	16	10	
204000	83.142798	1	5.413589215385	0.017720381669	16	6	
205000	86.310000	1	5.386686320893	0.019526854595	20	8	
206000	88.827131	1	5.298782305301	0.015590009585	22	6	
207000	92.101073	1	5.347335609925	0.012663038080	19	6	
208000	79.651964	1	5.252897170581	0.018166389316	12	3	
209000	82.339832	1	5.262198497789	0.018416165544	15	8	
210000	86.237610	1	5.392858905020	0.017769654099	14	7	
211000	84.746277	1	5.329748089786	0.018199157602	15	6	
212000	92.500536	1	5.333098529751	0.013310795968	14	9	
213000	89.210638	1	5.325301658448	0.012184472542	17	8	
214000	90.116693	1	5.356405854989	0.015708099802	13	8	
215000	88.507896	1	5.309960034820	0.017423264731	17	10	
216000	95.149904	1	5.225961103631	0.013970406282	17	10	
217000	82.594361	1	5.416700523784	0.015072294202	15	10	
218000	83.211010	1	5.271902062221	0.014992029640	17	11	
219000	87.994547	1	5.331322424189	0.013506199385	20	9	
220000	88.221511	1	5.229296906005	0.013929370863	20	7	
221000	83.744880	1	5.261709367515	0.016910127529	18	7	
222000	86.317195	1	5.232051531839	0.017302883769	13	3	
223000	85.053856	1	5.198230458850	0.015204685292	14	5	
224000	77.216549	1	5.300434051817	0.023295235950	17	3	
225000	89.279055	1	5.286248199571	0.018852928578	13	3	
226000	85.814591	1	5.140406050881	0.019822834085	9	4	
227000	75.833999	1	5.300435053494	0.021477385078	10	2	
228000	85.193443	1	5.287339108523	0.014819031875	10	8	
229000	91.511331	1	5.186614359340	0.015519368214	14	6	
230000	90.007760	1	5.323374438639	0.014858410819	13	5	
231000	83.121912	1	5.201625648680	0.016371969268	18	5	
232000	75.941242	1	5.086683465982	0.014551167435	18	6	
233000	80.717944	1	5.133690392209	0.014536739949	19	6	
234000	85.108838	1	5.245878462056	0.015116981812	24	6	
235000	78.964189	1	5.198817266486	0.014664473445	16	5	
236000	87.760749	1	5.180008943489	0.015441838530	19	10	
237000	79.169482	1	5.306338001746	0.017955544692	23	8	
238000	92.486159	1	5.385465550275	0.017193224243	19	12	
239000	83.579459	1	5.443021884663	0.019239038225	18	7	
240000	93.415996	1	5.313861618431	0.013769246386	22	7	
241000	96.613622	1	5.208985311720	0.016800446910	23	6	
242000	85.537496	1	5.375745306908	0.018332310897	18	7	
243000	91.670782	1	5.331541922962	0.012009605437	23	7	
244000	86.883456	1	5.304253649392	0.015811579286	19	10	
245000	87.186318	1	5.210724653389	0.014741555598	20	8	
246000	72.073182	1	5.019768709899	0.016345137093	17	2	
247000	84.759097	1	5.279952102028	0.019627238983	19	5	
248000	77.872183	1	5.177167707319	0.019889383558	19	6	
249000	81.576444	1	5.356547462731	0.018359638054	15	6	
250000	87.816470	1	5.276045774533	0.017894318808	13	6	
251000	92.829394	1	5.417337204164	0.013837141335	15	7	
252000	84.986061	1	5.303172393379	0.015757376017	12	6	
253000	82.730182	1	5.302478154187	0.021239907044	11	3	
254000	89.529324	1	5.282079622966	0.019106761714	12	4	
255000	87.530513	1	5.280200569408	0.020343077234	12	3	
256000	95.281784	1	5.238302564841	0.016451744636	13	5	
257000	90.043324	1	5.242166378409	0.014486678039	20	2	
258000	93.126899	1	5.325628072613	0.016522614838	15	4	
259000	84.479633	1	5.235867107222	0.020548126829	15	6	
260000	85.589090	1	5.281868686644	0.018177314993	13	4	
261000	89.918097	1	5.256275067833	0.018595653121	12	10	
262000	85.141723	1	5.261461319008	0.016626381484	11	10	
263000	89.050242	1	5.292655699232	0.015192738566	12	11	
264000	81.186913	1	4.973030284107	0.015908664131	14	9	
265000	83.246044	1	5.446973390257	0.018476956016	9	9	
266000	91.266515	1	5.308506583165	0.013923999447	12	8	
267000	90.313354	1	5.308261421520	0.014586899225	15	8	
268000	83.588227	1	5.417122617872	0.017127763752	16	5	
269000	86.106222	1	5.199188690255	0.014578737098	20	7	
270000	88.166362	1	5.300268479037	0.019219671446	23	6	
271000	88.204979	1	5.298927189841	0.014571595897	16	8	
272000	82.394351	1	5.163943820625	0.015136113901	17	8	
273000	84.548603	1	5.129735104127	0.015966686499	25	8	
274000	87.397567	1	5.278551317016	0.013143718400	22	8	
275000	78.209526	1	5.309040310404	0.018986291497	18	5	
276000	92.435483	1	5.369450028021	0.011379051313	17	8	
277000	92.462337	1	5.338473372874	0.012845029801	21	11	
278000	86.445595	1	5.325134924664	0.015533171445	16	7	
279000	85.779187	1	5.321973998184	0.017534554753	16	6	
280000	93.117078	1	5.226649355967	0.017314873149	17	6	
281000	96.408082	1	5.229857069205	0.014549828486	19	8	
282000	87.956945	1	5.291670491316	0.012610784366	19	6	
283000	85.591853	1	5.408008893237	0.014440711957	13	5	
284000	85.858404	1	5.351271121062	0.015172563985	18	5	
285000	85.773913	1	5.273278226031	0.014097678184	14	5	
286000	91.165053	1	5.231565371165	0.015475246556	16	10	
287000	84.169211	1	5.153715811837	0.020924875894	18	8	
288000	81.887609	1	5.291939775029	0.019204018440	15	5	
289000	80.232899	1	5.275843769898	0.016081631005	17	5	
290000	84.228368	1	5.481486503119	0.016118101823	19	8	
291000	91.528684	1	5.283992121925	0.015888282248	21	12	
292000	83.677710	1	5.269078539041	0.013673980279	22	10	
293000	92.486867	1	5.338003969280	0.015768371694	20	8	
294000	84.270117	1	5.321746131879	0.014296066043	13	8	
295000	86.266379	1	5.475960601821	0.016185202988	11	6	
296000	88.801242	1	5.343238512230	0.013969541690	14	7	
297000	86.261656	1	5.273441036405	0.017157718311	11	8	
298000	90.403340	1	5.354000795836	0.017057284847	17	7	
299000	88.680490	1	5.249273196406	0.017001533774	15	6	
300000	82.452706	1	5.473004956334	0.017915116388	8	5	
301000	85.584780	1	5.382826494134	0.017669212868	8	8	
302000	87.377673	1	5.263885865254	0.017011266459	13	6	
303000	82.240566	1	5.268564518184	0.020071495971	10	9	
304000	87.690950	1	5.283355511894	0.014044980175	12	10	
305000	78.953030	1	5.272731383962	0.021585463584	13	7	
306000	84.711103	1	5.261962437816	0.015437423183	13	9	
307000	81.578742	1	5.497693834213	0.015275937086	14	9	
308000	91.024930	1	5.214035215345	0.016491016846	12	8	
309000	88.966141	1	5.429936817886	0.019713055588	13	5	
310000	86.819207	1	5.354769036659	0.016393569505	14	7	
311000	91.054289	1	5.371035000143	0.013739901434	14	5	
312000	89.478034	1	5.402508554255	0.017418104592	14	7	
313000	84.671664	1	5.327442616894	0.016066961150	17	8	
314000	85.605191	1	5.324359725225	0.016654866288	20	5	
315000	85.011799	1	5.334425459707	0.012911162983	18	6	
316000	80.928877	1	5.270170359846	0.018000096084	20	3	
317000	80.230408	1	5.244848295999	0.012741679562	20	5	
318000	90.822784	1	5.291637229000	0.015384926696	16	6	
319000	90.927073	1	5.357634388903	0.014812073628	19	7	
320000	85.140027	1	5.302545609713	0.014115672254	18	11	
321000	90.762316	1	5.216345451012	0.016237254050	22	10	
322000	93.682256	1	5.207064329507	0.015229152917	24	7	
323000	79.123246	1	5.405850425232	0.016726453169	19	5	
324000	79.524583	1	5.299344002287	0.018724507688	13	6	
325000	81.093662	1	5.286795945812	0.016112597794	13	8	
326000	80.569654	1	5.365298946720	0.016520961873	14	9	
327000	83.921972	1	5.315038014785	0.017465687878	13	5	
328000	82.401943	1	5.357195544923	0.018046085009	13	4	
329000	84.678641	1	5.241908531618	0.015525862632	14	4	
330000	88.501469	1	5.200500707866	0.015720866472	20	3	
331000	89.569167	1	5.246199001117	0.015968784064	19	6	
332000	91.605630	1	5.502487668975	0.014718980689	15	5	
333000	94.262285	1	5.303691136710	0.016637583519	15	10	
334000	81.121800	1	5.371655489836	0.014210279824	14	8	
335000	90.286344	1	5.375487359933	0.015748313039	18	9	
336000	82.657055	1	5.446860815296	0.015414669068	19	7	
337000	89.139739	1	5.242195200192	0.015440968027	21	5	
338000	95.887426	1	5.367519967204	0.011157653159	24	7	
339000	87.157392	1	5.212121728554	0.014185975607	21	7	
340000	88.899167	1	5.227189537623	0.014891686954	22	7	
341000	95.127378	1	5.275259528134	0.016817663310	21	5	
342000	95.839864	1	5.293810026462	0.014319726399	23	8	
343000	91.418830	1	5.175653959874	0.012192684886	26	7	
344000	91.304216	1	5.336738783288	0.014230392569	26	8	
345000	88.711208	1	5.404410125501	0.016459966987	18	7	
346000	87.727325	1	5.290980489688	0.013235844548	17	7	
347000	84.307400	1	5.475612757481	0.018214620456	20	7	
348000	81.713488	1	5.399193134063	0.018466448763	17	3	
349000	84.756877	1	5.245868940868	0.018262484497	11	1	
350000	81.011525	1	5.382342810106	0.017317567900	12	2	
351000	81.806155	1	5.343807465671	0.018139793105	10	1	
352000	80.346217	1	5.154899090931	0.020170951491	16	1	
353000	85.261378	1	5.368747341379	0.019889920116	15	5	
354000	93.394158	1	5.321027829969	0.017416813357	13	0	
355000	90.813485	1	5.344858547472	0.017487444619	19	0	
356000	90.919928	1	5.402119112727	0.015292064859	20	2	
357000	94.310808	1	5.372726663420	0.017362386502	19	3	
358000	89.746242	1	5.311698628735	0.016282018788	14	7	
359000	89.062825	1	5.364124728401	0.020917408289	15	4	
360000	92.854794	1	5.379465535849	0.015333796291	15	5	
361000	84.153720	1	5.322413907698	0.017583480063	22	5	
362000	83.316603	1	5.282409869182	0.017097230502	25	7	
363000	80.738035	1	5.433381671786	0.016373114848	21	9	
364000	88.617449	1	5.326329644714	0.013552703096	22	13	
365000	86.976885	1	5.151738450567	0.015617882002	18	6	
366000	82.383759	1	5.251373305538	0.015070693253	20	5	
367000	89.762935	1	5.312098705745	0.018068919611	16	6	
368000	91.697972	1	5.460640731152	0.014860877433	16	6	
369000	101.024225	1	5.345442783207	0.012730530883	18	7	
370000	94.421307	1	5.252386759781	0.011564979439	15	7	
371000	92.778802	1	5.277009752588	0.013276632423	13	8	
372000	89.883661	1	5.371411577921	0.014811750199	10	5	
373000	93.125338	1	5.290954044192	0.013758812911	17	8	
374000	87.112116	1	5.238390993968	0.018222441189	20	6	
375000	93.352066	1	5.442587879837	0.019312567681	21	8	
376000	93.362608	1	5.483368038561	0.013614290047	21	6	
377000	90.988422	1	5.203187330605	0.012640443477	24	6	
378000	97.351606	1	5.316494713819	0.014437982283	19	10	
379000	94.979766	1	5.373237071380	0.014543327962	16	12	
380000	88.628430	1	5.335970663929	0.015802289082	19	9	
381000	92.192243	1	5.194386982789	0.016104166818	17	9	
382000	99.029605	1	5.283935896752	0.013131394689	17	11	
383000	87.613738	1	5.198794428342	0.017397702369	20	7	
384000	92.961682	1	5.320744687069	0.016077714104	19	7	
385000	92.780905	1	5.324512954596	0.016034361230	21	6	
386000	81.955894	1	5.260155850366	0.013126961498	20	5	
387000	84.735910	1	5.339390128287	0.014117297341	21	7	
388000	92.394330	1	5.352890500765	0.019395805724	18	5	
389000	93.298441	1	5.283067086095	0.016623731205	18	5	
390000	83.511388	1	5.330346658959	0.017241841231	17	2	
391000	93.466889	1	5.315383305518	0.016013551633	17	7	
392000	90.501714	1	5.331519198106	0.014203249180	18	6	
393000	86.882936	1	5.248085386423	0.017388964046	20	5	
394000	94.321199	1	5.253517422320	0.019932559119	18	6	
395000	94.250425	1	5.305622259691	0.016501772322	17	7	
396000	92.924412	1	5.258453181619	0.016256697262	16	3	
397000	94.486415	1	5.311596014350	0.013544404743	18	3	
398000	91.878252	1	5.349895382912	0.014631660133	25	2	
399000	89.620779	1	5.353673480696	0.017502188758	21	4	
400000	88.139593	1	5.140524022954	0.018459009875	18	3	
401000	90.146397	1	5.366019215634	0.015742852788	17	6	
402000	84.505673	1	5.186123720561	0.016693741939	15	2	
403000	86.696445	1	5.212400381263	0.016152533756	16	1	
404000	81.297363	1	5.378351216108	0.015999955231	15	7	
405000	87.206032	1	5.204036704755	0.016322124190	22	5	
406000	86.710349	1	5.388321629658	0.017618545600	21	6	
407000	95.163477	1	5.401551041318	0.013204353919	19	4	
408000	89.906954	1	5.326544973320	0.018992781953	19	5	
409000	96.343583	1	5.387463700108	0.014496351895	12	5	
410000	92.383668	1	5.420892957495	0.014112987083	11	4	
411000	90.353292	1	5.408654947411	0.012456620050	18	8	
412000	89.450705	1	5.291870953282	0.016071329419	14	8	
413000	81.952810	1	5.309321948323	0.019250541018	16	7	
414000	87.739485	1	5.080739800487	0.019115583759	16	7	
415000	91.910417	1	5.268161348802	0.017544948832	13	3	
416000	91.967415	1	5.349280914108	0.016779992945	13	8	
417000	91.778275	1	5.486158120892	0.016333932580	14	5	
418000	94.428303	1	5.454620551201	0.015810556068	14	7	
419000	93.423149	1	5.429043197461	0.014813513726	18	6	
420000	92.801201	1	5.320496666112	0.012120151556	20	5	
421000	92.249294	1	5.329621493379	0.019011086472	16	4	
422000	95.047690	1	5.449197183041	0.013869323602	17	8	
423000	91.595148	1	5.387161662455	0.015875318718	18	6	
424000	95.355623	1	5.329363516481	0.014829966664	17	4	
425000	89.272194	1	5.400193937323	0.018440145067	19	4	
426000	93.127202	1	5.353306740773	0.017759473803	17	5	
427000	85.320362	1	5.402585310430	0.021002578035	16	6	
428000	81.134939	1	5.092611031497	0.017171753034	17	5	
429000	80.089672	1	5.517748393938	0.016033624848	19	3	
430000	85.072265	1	5.406928047939	0.021585436078	18	4	
431000	88.561145	1	5.423652215481	0.020387206159	20	3	
432000	92.170614	1	5.253916550086	0.013991202905	19	4	
433000	83.822123	1	5.177122319455	0.015917795257	15	8	
434000	87.552667	1	5.382845554225	0.014784791022	15	8	
435000	85.533895	1	5.277044549265	0.017314384788	23	8	
436000	82.334854	1	5.259968398643	0.015158876863	17	11	
437000	80.798978	1	5.224758716675	0.017932017954	20	11	
438000	94.380461	1	5.324309230099	0.017743624148	16	8	
439000	84.209458	1	5.285445836080	0.021872341393	10	8	
440000	91.307678	1	5.289966016874	0.018109833608	9	8	
441000	85.635161	1	5.401031816947	0.018002440177	13	11	
442000	89.278567	1	5.322994137659	0.019201534902	12	10	
443000	83.653911	1	5.132210699006	0.018121426797	8	8	
444000	91.500728	1	5.225788377509	0.016610074596	11	6	
445000	82.745570	1	5.506894990592	0.020990209594	11	5	
446000	75.931827	1	5.048587511493	0.023990347352	12	3	
447000	88.048721	1	5.278424373479	0.016987479028	15	9	
448000	90.254346	1	5.195286888087	0.016760209045	14	8	
449000	87.830537	1	5.175152742782	0.016315783646	14	7	
450000	86.312699	1	5.305030433337	0.016766396158	14	5	
451000	85.911767	1	5.291243606925	0.013507922204	19	12	
452000	92.745521	1	5.372404027594	0.011566065683	18	14	
453000	89.194213	1	5.187355290598	0.011540806169	17	15	
454000	83.438038	1	5.384210480746	0.015089116955	16	8	
455000	86.401859	1	5.304323688151	0.013069326366	19	9	
456000	83.077876	1	5.234510141136	0.017270127716	16	11	
457000	76.763417	1	5.205320906552	0.018742426566	18	10	
458000	88.767177	1	5.358341813351	0.015285149165	16	6	
459000	87.344941	1	5.395605595838	0.016193532940	13	8	
460000	88.918080	1	5.437191823829	0.015890139377	13	6	
461000	89.815020	1	5.284434941242	0.014150672983	18	9	
462000	94.391898	1	5.406068249529	0.016795713717	18	9	
463000	89.988705	1	5.377807232542	0.019467863116	14	8	
464000	93.935747	1	5.256793928209	0.014595565273	20	9	
465000	94.540156	1	5.376890751643	0.013877856865	19	10	
466000	91.270851	1	5.393302259470	0.014911571317	24	7	
467000	92.827624	1	5.428833049671	0.013711969842	21	7	
468000	97.228048	1	5.317730927850	0.014516523990	19	9	
469000	97.709294	1	5.303673581695	0.016604493388	24	8	
470000	90.657601	1	5.335764680069	0.018556481666	16	9	
471000	89.994483	1	5.313095045993	0.017554614888	20	7	
472000	87.531174	1	5.401411878838	0.020920979863	19	6	
473000	91.292290	1	5.196538583794	0.014829156609	23	6	
474000	89.639258	1	5.235171367781	0.015343397511	20	6	
475000	100.658053	1	5.284526773350	0.014490442168	16	7	
476000	96.598762	1	5.421290191253	0.015592019496	15	7	
477000	91.943605	1	5.256691941826	0.017574798192	21	9	
478000	86.354765	1	5.288408948167	0.015550934984	19	6	
479000	82.769646	1	5.331856292266	0.016301638130	20	10	
480000	89.591893	1	5.392745747403	0.016766583329	15	10	
481000	88.211698	1	5.255729655219	0.021131065542	14	8	
482000	89.593595	1	5.337696319492	0.015582597231	18	6	
483000	91.630875	1	5.344647915356	0.015088776526	15	5	
484000	88.520322	1	5.362867366566	0.016888548454	17	6	
485000	91.388086	1	5.307178607074	0.018703153949	20	4	
486000	94.267395	1	5.383105434516	0.014745021003	20	5	
487000	93.046299	1	5.300941785407	0.015035364153	18	5	
488000	92.316833	1	5.285976561041	0.015344942875	16	8	
489000	89.741245	1	5.294695124044	0.015734622684	22	6	
490000	84.577065	1	5.395687252799	0.019609603666	20	6	
491000	87.996725	1	5.374837345860	0.018363836822	17	8	
492000	96.367738	1	5.366093366711	0.013213127668	18	5	
493000	94.273055	1	5.229928989502	0.009768815087	18	8	
494000	96.022203	1	5.328517177164	0.014670295749	19	7	
495000	93.667754	1	5.295941432765	0.013875644430	15	6	
496000	92.542076	1	5.277989288653	0.016903838848	15	6	
497000	89.505813	1	5.435132103862	0.016024504461	15	5	
498000	93.484240	1	5.403418608376	0.012437340470	19	6	
499000	85.647973	1	5.278494084499	0.016943003829	16	7	
500000	97.144153	1	5.295602275407	0.012892029583	13	12	
501000	94.091284	1	5.298089180738	0.013303140009	15	13	
502000	90.927324	1	5.311630543310	0.014304396138	10	6	
503000	89.883713	1	5.350484964462	0.017780840931	13	4	
504000	90.484786	1	5.274750462440	0.019384334131	14	4	
505000	90.595408	1	5.191175970113	0.017692747739	14	3	
506000	91.189689	1	5.323563199251	0.017838535938	17	3	
507000	89.720944	1	5.259833472972	0.014967275008	20	8	
508000	90.703343	1	5.346569620889	0.014612720699	18	8	
509000	83.477214	1	5.135018543195	0.018772099036	20	8	
510000	85.755898	1	5.342924398388	0.021900129059	25	5	
511000	80.163530	1	5.254900284482	0.015746980809	32	6	
512000	83.877433	1	5.321606953324	0.016733112926	18	3	
513000	86.679242	1	5.439708899623	0.018352520438	18	5	
514000	85.007597	1	5.471082433681	0.018866081830	25	3	
515000	92.771971	1	5.308030293203	0.015712617234	28	7	
516000	89.647133	1	5.281480442169	0.016108538912	23	6	
517000	88.879042	1	5.439293183799	0.015323938663	24	5	
518000	87.461100	1	5.198455738892	0.014951691686	25	6	
519000	79.434308	1	5.228542907199	0.016725358460	22	6	
520000	89.763037	1	5.401089614722	0.017108353956	19	8	
521000	83.795422	1	5.360502254651	0.014047610080	17	11	
522000	83.123394	1	5.473756147474	0.018777727746	16	11	
523000	94.042860	1	5.321158269884	0.016133351656	15	13	
524000	81.143012	1	5.234162835118	0.018888524626	15	10	
525000	88.915583	1	5.264325233530	0.016018926023	15	4	
526000	88.091276	1	5.299529957871	0.016834291980	15	6	
527000	90.088161	1	5.299731651569	0.014993317869	12	10	
528000	97.742459	1	5.415454453802	0.015633602615	13	7	
529000	98.106515	1	5.418065707521	0.014066971666	14	8	
530000	92.504526	1	5.147994799534	0.013277842694	17	7	
531000	94.000117	1	5.402075662836	0.014957973570	16	3	
532000	88.357909	1	5.354466419518	0.014438073379	15	3	
533000	88.797221	1	5.368292634766	0.014576113241	12	5	
534000	82.024955	1	5.140027372160	0.019133061005	13	6	
535000	85.195110	1	5.407420306399	0.016272667893	12	5	
536000	81.644594	1	5.356535528682	0.015872247979	13	7	
537000	90.355713	1	5.414915027206	0.016712614482	14	10	
538000	89.956594	1	5.296005354692	0.016231577943	14	8	
539000	92.834498	1	5.251182699673	0.015756065576	14	8	
540000	88.179118	1	5.288167939654	0.014537922903	17	12	
541000	82.267413	1	5.186804986369	0.017289327729	13	10	
542000	85.578080	1	5.304064936193	0.014052246285	16	12	
543000	88.225530	1	5.312913964185	0.016850282089	18	9	
544000	95.214228	1	5.260232511699	0.014822426961	19	7	
545000	95.843680	1	5.383079761401	0.016229568928	15	7	
546000	91.118438	1	5.314499483271	0.015390425103	17	9	
547000	87.217115	1	5.249783847428	0.014378618010	16	10	
548000	86.990134	1	5.294065832817	0.014690047454	16	11	
549000	88.173222	1	5.318503868534	0.015076312880	12	8	
550000	86.865817	1	5.376559300086	0.014636448671	11	6	
551000	83.328564	1	5.240710938605	0.017174474757	11	6	
552000	83.166976	1	5.280836062425	0.018795568761	11	4	
553000	79.653438	1	5.130787462270	0.016130311727	13	6	
554000	80.814758	1	5.302546013789	0.018235688169	14	8	
555000	85.215339	1	5.312843114308	0.016218837484	13	6	
556000	84.714275	1	5.229917351993	0.018287866166	7	3	
557000	80.918091	1	5.119578609760	0.018457472713	3	7	
558000	84.138378	1	5.307385746495	0.018170375246	6	5	
559000	91.442217	1	5.225022128902	0.016214300877	8	7	
560000	90.174872	1	5.253971185764	0.015044265913	9	10	
561000	88.248780	1	5.314678948239	0.013969123476	12	6	
562000	80.320963	1	5.149065856220	0.022231585139	14	5	
563000	91.113825	1	5.198808509535	0.018162938980	17	9	
564000	91.084609	1	5.280463479754	0.012007610620	17	14	
565000	94.025784	1	5.167563663747	0.016776618756	17	9	
566000	89.144682	1	5.470363027184	0.017858728496	13	6	
567000	80.821479	1	5.220573509847	0.022688188211	14	1	
568000	88.944198	1	5.382249297809	0.018472999187	12	4	
569000	90.262005	1	5.335369008161	0.018281093371	13	9	
570000	92.197590	1	5.362408850144	0.015254673342	19	5	
571000	89.239546	1	5.434507902672	0.016862833039	20	4	
572000	88.684790	1	5.268071025417	0.013133283169	21	7	
573000	94.008223	1	5.322416652522	0.012063211504	23	6	
574000	91.375740	1	5.292850912276	0.015450865602	14	4	
575000	92.178298	1	5.420563090705	0.015718563193	16	6	
576000	88.936485	1	5.419933711135	0.016170299870	14	5	
577000	85.989458	1	5.279591858006	0.018806773586	20	4	
578000	79.253748	1	5.321717213794	0.022217167009	17	5	
579000	84.362503	1	5.282500695880	0.018235210584	17	4	
580000	85.880348	1	5.383235055428	0.015093457528	16	4	
581000	80.765763	1	5.036157165357	0.021316446286	18	4	
582000	87.072483	1	5.261410176176	0.014055969535	17	7	
583000	98.219092	1	5.249943993873	0.011257107194	22	6	
584000	89.437610	1	5.257839955757	0.012525891372	20	6	
585000	90.105607	1	5.430568327214	0.017275137568	16	3	
586000	88.060651	1	5.346336515893	0.017926295136	18	4	
587000	76.385062	1	5.156963181275	0.021909674876	14	5	
588000	79.391322	1	5.240256715566	0.017655437926	11	10	
589000	83.499872	1	5.422744597594	0.017593896383	15	7	
590000	83.302031	1	5.509785732069	0.017549846116	14	5	
591000	86.031492	1	5.341156469756	0.016689387729	17	7	
592000	85.449908	1	5.493627357906	0.016746629468	13	6	
593000	84.658095	1	5.530244445642	0.018213469392	12	5	
594000	80.245720	1	5.229263050735	0.017206757357	9	6	
595000	81.726297	1	5.240936879954	0.019945462932	14	5	
596000	86.929144	1	5.323625933146	0.017772043471	12	5	
597000	84.658258	1	5.304774115590	0.014745410900	17	7	
598000	87.042421	1	5.415820499864	0.015964644297	17	5	
599000	93.817510	1	5.168334818174	0.014551445241	18	5	
600000	92.849970	1	5.384155750257	0.016466388873	22	4	
601000	87.352730	1	5.467304957783	0.017572940616	24	3	
602000	99.490463	1	5.307318673952	0.014565151087	23	7	
603000	80.551549	1	5.361703169933	0.015768658852	25	2	
604000	92.983472	1	5.257539817127	0.015560957755	25	3	
605000	91.725160	1	5.287429699146	0.015602886930	17	7	
606000	93.926133	1	5.336247602257	0.014228307402	14	5	
607000	87.921744	1	5.476796563807	0.014174357216	11	8	
608000	81.788966	1	5.124537880179	0.018522040265	10	5	
609000	82.152216	1	5.399895575623	0.014176412273	21	9	
610000	85.090510	1	5.292245414319	0.017020658861	19	8	
611000	89.635045	1	5.194538342761	0.014967464441	22	4	
612000	89.155116	1	5.319833803999	0.016731407006	22	4	
613000	85.579763	1	5.414923292532	0.013655460590	23	6	
614000	94.097437	1	5.375715479602	0.019397585171	20	4	
615000	92.574131	1	5.233266686396	0.015450270160	20	3	
616000	94.618243	1	5.174837629208	0.016824719259	23	4	
617000	89.677460	1	5.442567162551	0.016445119322	21	6	
618000	88.121521	1	5.318492057598	0.019650217103	20	7	
619000	89.236281	1	5.305208682180	0.018352390140	14	6	
620000	85.363607	1	5.353822787890	0.012926198511	11	7	
621000	88.243994	1	5.219328515804	0.016295543326	16	6	
622000	82.585473	1	5.235716072873	0.014209882559	19	5	
623000	93.124630	1	5.437365796631	0.012867837322	17	12	
624000	91.556148	1	5.279861661449	0.013158607141	11	7	
625000	87.520408	1	5.268874686658	0.020052032023	9	6	
626000	88.320724	1	5.197862980424	0.015533598165	17	5	
627000	86.696535	1	5.119288098794	0.015179471381	13	7	
628000	86.537839	1	5.316984527690	0.014166114921	16	8	
629000	90.924937	1	5.289822783630	0.013935137598	16	10	
630000	93.170594	1	5.256656149768	0.015168584880	18	11	
631000	89.175435	1	5.363786937259	0.017232433469	16	10	
632000	84.579048	1	5.407888968128	0.018739678544	12	6	
633000	89.908436	1	5.501952196711	0.016598019025	13	4	
634000	88.593094	1	5.279635501817	0.018529036325	16	6	
635000	87.962500	1	5.498830779101	0.016262957336	11	8	
636000	86.325599	1	5.401622321094	0.018040676862	16	5	
637000	84.474403	1	5.229127624315	0.016999179572	19	8	
638000	89.171959	1	5.249892248265	0.012898425554	14	10	
639000	79.283849	1	5.248450283744	0.013855429744	12	7	
640000	86.657360	1	5.256249048200	0.017211828020	10	7	
641000	85.033290	1	5.221694424082	0.015017221453	11	5	
642000	79.355081	1	5.283490676467	0.019017484717	14	3	
643000	79.222367	1	5.417148933823	0.018511666904	12	7	
644000	78.046184	1	5.205647200163	0.017438500601	18	4	
645000	83.262318	1	5.311525243845	0.016755326399	14	6	
646000	81.295734	1	5.063897175653	0.015520875970	11	8	
647000	77.568088	1	5.204947482933	0.016262727297	13	7	
648000	83.898397	1	5.293623257503	0.013743173050	12	8	
649000	83.098617	1	5.170933546592	0.017668443304	12	6	
650000	82.361676	1	5.289029974607	0.015329476034	12	8	
651000	87.253404	1	5.419118940667	0.017814851507	16	5	
652000	85.811258	1	5.325939043724	0.014931747698	17	5	
653000	86.932194	1	5.252172257971	0.015253529392	14	4	
654000	90.715558	1	5.104542711318	0.014914446508	17	5	
655000	97.055527	1	5.402709947455	0.014505542321	21	7	
656000	92.102188	1	5.158479358597	0.013854383329	15	8	
657000	90.165794	1	5.255062022157	0.017818062078	14	8	
658000	89.502443	1	5.418841072669	0.018768148138	13	5	
659000	90.520164	1	5.252704607490	0.012537098375	14	3	
660000	92.927629	1	5.387206312560	0.017002791979	17	6	
661000	83.303257	1	5.409425030492	0.013824664196	13	8	
662000	82.472276	1	5.260514417292	0.017849345198	14	7	
663000	74.696416	1	5.371503572253	0.016562969047	14	7	
664000	88.305652	1	5.253952565105	0.016653651476	14	8	
665000	87.647014	1	5.406263502174	0.017719037011	14	3	
666000	86.169998	1	5.321176237074	0.017317508505	14	7	
667000	83.637270	1	5.242356720300	0.018812501302	20	4	
668000	83.746597	1	5.449628995819	0.015762545296	26	5	
669000	87.497543	1	5.285268699064	0.018047629068	22	4	
670000	89.155488	1	5.401859945231	0.018645908201	21	5	
671000	89.533632	1	5.384309779283	0.018145924038	22	7	
672000	91.178986	1	5.436454059551	0.018368637639	20	7	
673000	80.950614	1	5.191833141506	0.023199064289	15	8	
674000	87.554929	1	5.292943549585	0.020116979292	16	11	
675000	85.588295	1	5.320777932682	0.018782502417	16	7	
676000	81.120532	1	5.416221467217	0.015647194733	19	4	
677000	86.882334	1	5.161760510727	0.014468086664	18	4	
678000	94.074358	1	5.423305578456	0.014888265407	20	4	
679000	93.026646	1	5.309527541717	0.018508271293	23	6	
680000	89.702316	1	5.323670707772	0.014990236495	18	6	
681000	89.608380	1	5.428488433049	0.016388765413	17	7	
682000	85.688105	1	5.322333898854	0.020400718963	17	5	
683000	83.170469	1	5.315492053900	0.018530525699	21	5	
684000	79.846139	1	5.280543215150	0.018977562694	17	3	
685000	80.184910	1	5.417738098072	0.016139054859	23	5	
686000	79.945426	1	5.383937772086	0.018985103291	24	2	
687000	77.061445	1	5.262808586667	0.017604029138	21	4	
688000	91.357819	1	5.282361947150	0.015714319612	19	9	
689000	81.419055	1	5.415982381835	0.017764746613	16	7	
690000	84.956886	1	5.372019973295	0.018860375359	18	8	
691000	80.570813	1	5.505156981038	0.020523817422	16	10	
692000	90.577704	1	5.264212047839	0.014607558704	21	7	
693000	94.082182	1	5.331245952132	0.014197729126	20	9	
694000	92.339905	1	5.356028028682	0.014847640447	23	5	
695000	90.034272	1	5.142955782702	0.016015692046	23	4	
696000	89.581807	1	5.200346275671	0.016191024291	15	9	
697000	87.812047	1	5.144377665756	0.016836279099	18	5	
698000	97.088452	1	5.333565022424	0.015634028461	13	7	
699000	95.412759	1	5.357971522658	0.014992023101	14	11	
700000	85.810433	1	5.462590355939	0.019623518256	13	3	
701000	89.060300	1	5.463748989756	0.016365549670	15	6	
702000	87.108260	1	5.275911617065	0.015248891236	17	7	
703000	87.379903	1	5.322278060547	0.016203893048	19	6	
704000	88.918561	1	5.333662335056	0.016418443924	17	8	
705000	87.064345	1	5.480843367275	0.016852565212	21	9	
706000	86.502888	1	5.285327164431	0.014348703663	18	10	
707000	90.446411	1	5.310771209975	0.014300031321	19	11	
708000	91.513552	1	5.343978789000	0.012891853345	23	10	
709000	85.038165	1	5.221668282923	0.015869245014	24	10	
710000	92.358738	1	5.167656136855	0.013706385420	23	13	
711000	92.219775	1	5.357038545333	0.015021947616	20	10	
712000	87.313445	1	5.521949341369	0.013690937255	15	9	
713000	90.408157	1	5.326137397823	0.015268775940	13	7	
714000	85.570434	1	5.477501827664	0.016602039430	17	4	
715000	92.707011	1	5.269557554139	0.014752505719	22	5	
716000	89.784656	1	5.311679552040	0.015308503627	17	7	
717000	90.383702	1	5.388623811973	0.017517833132	18	5	
718000	83.601018	1	5.254678467558	0.019770705336	23	5	
719000	82.252640	1	5.334123323723	0.017108175216	18	7	
720000	93.088802	1	5.226351199516	0.016214905323	12	6	
721000	91.175081	1	5.349680356338	0.015494484374	11	9	
722000	91.726713	1	5.374320617586	0.013701234242	11	15	
723000	93.817764	1	5.378622352728	0.017589454253	15	8	
724000	86.325797	1	5.298615369108	0.018977028092	15	5	
725000	87.972516	1	5.336193350516	0.013654004408	14	10	
726000	88.284382	1	5.381335879279	0.016613390828	17	8	
727000	88.294443	1	5.325547062470	0.016686526897	16	9	
728000	86.749217	1	5.223503916426	0.013095747678	14	6	
729000	87.884274	1	5.340280477240	0.013956496306	14	5	
730000	96.710960	1	5.218432168626	0.014693547286	15	6	
731000	91.511020	1	5.247625460185	0.017452821874	15	6	
732000	96.392578	1	5.318683391912	0.012400199737	17	9	
733000	94.024524	1	5.373352963500	0.014980014709	16	8	
734000	86.521531	1	5.415396530464	0.017769909126	17	8	
735000	89.602976	1	5.132246170723	0.014650521828	17	9	
736000	85.127252	1	5.176085978738	0.015065364959	16	6	
737000	82.858151	1	5.254159709775	0.015685336009	20	3	
738000	81.204896	1	5.041134721151	0.018265371501	17	5	
739000	87.098919	1	5.296162524182	0.012213828918	18	6	
740000	90.347182	1	5.375369355506	0.013651248123	22	8	
741000	87.318936	1	5.172326612676	0.020591829954	21	6	
742000	78.240555	1	5.363623375856	0.018823786432	20	3	
743000	80.327372	1	5.238006479462	0.016705746506	19	7	
744000	92.609781	1	5.375225297577	0.017445528169	19	4	
745000	88.308427	1	5.301946343906	0.015184895822	19	5	
746000	94.624391	1	5.392181032395	0.014941745945	17	3	
747000	92.300319	1	5.277204112306	0.018428156463	15	8	
748000	91.559843	1	5.342377516716	0.012382961902	17	9	
749000	88.043032	1	5.395567129462	0.015033650028	21	9	
750000	87.350583	1	5.236636022042	0.017034841723	22	8	
751000	93.483676	1	5.326097973332	0.015289339186	18	9	
752000	92.608258	1	5.375302590503	0.016613962137	18	7	
753000	87.290482	1	5.355785229345	0.017608239360	16	10	
754000	89.551372	1	5.235278537814	0.016410364497	18	9	
755000	85.180064	1	5.360291085687	0.019042980164	19	5	
756000	90.996954	1	5.260029568952	0.018380385730	20	6	
757000	85.620425	1	5.360067439832	0.016934339079	22	4	
758000	96.072167	1	5.300728230555	0.014035427423	17	6	
759000	91.901797	1	5.391307816777	0.015622485076	11	7	
760000	80.317885	1	5.181222566516	0.017344208691	13	6	
761000	77.642318	1	5.436733628284	0.015162782308	14	10	
762000	85.294628	1	5.272682239084	0.019588458910	18	7	
763000	88.728371	1	5.281892279020	0.021617731293	16	7	
764000	89.470780	1	5.398655879496	0.014306003578	13	9	
765000	88.107619	1	5.212066037354	0.015239708497	12	4	
766000	85.833901	1	5.328080115280	0.016334019829	13	6	
767000	87.902939	1	5.117626350971	0.015227376085	13	8	
768000	85.482194	1	5.459258696785	0.020385269377	15	8	
769000	84.272288	1	5.393656461385	0.019619844900	22	9	
770000	85.789645	1	5.247273786738	0.015291653967	19	4	
771000	78.706813	1	5.128350873837	0.023620001297	15	2	
772000	80.580020	1	5.251441120007	0.018607907332	16	4	
773000	82.323921	1	5.389157192769	0.019237199035	17	7	
774000	89.199496	1	5.342869028562	0.013961929744	16	8	
775000	84.246943	1	5.275576980689	0.020093903369	18	7	
776000	85.270509	1	5.337582577053	0.014945624518	18	3	
777000	91.711398	1	5.428579646901	0.013217726477	20	5	
778000	85.634649	1	5.132917346841	0.017692111355	21	5	
779000	84.657419	1	5.341815268678	0.015523611049	21	6	
780000	92.247970	1	5.359919589730	0.013846492337	19	8	
781000	89.048624	1	5.354306987880	0.016009916128	16	6	
782000	89.112665	1	5.359566014998	0.015339205313	22	5	
783000	85.346156	1	5.335787108138	0.018510474777	21	4	
784000	88.481554	1	5.403001268130	0.014886113427	21	4	
785000	91.485862	1	5.329897791009	0.013652133655	23	4	
786000	86.762168	1	5.240406293431	0.015908205418	19	6	
787000	80.312675	1	5.315785357259	0.019274985856	18	9	
788000	83.281534	1	5.204419001977	0.019822696663	16	6	
789000	86.362292	1	5.319871067767	0.018403582773	18	9	
790000	84.438997	1	5.250032121842	0.012922795441	17	6	
791000	78.577849	1	5.082876565168	0.015125849305	23	7	
792000	74.060876	1	5.498345469476	0.017359308775	18	10	
793000	83.024978	1	5.289257545674	0.017232191903	14	10	
794000	80.192103	1	5.435945202061	0.016449548144	17	7	
795000	91.796684	1	5.408119780950	0.013098810939	15	10	
796000	89.628698	1	5.210431676162	0.016760578260	17	8	
797000	84.303551	1	5.194246692030	0.014374621343	14	7	
798000	82.600430	1	5.187545074441	0.016632003787	15	9	
799000	87.625597	1	5.445099325436	0.016180441297	16	6	
800000	86.928734	1	5.472492635560	0.016909360482	19	4	
801000	89.056366	1	5.230580334961	0.014417929655	21	10	
802000	91.344448	1	5.258529415091	0.012616965609	20	12	
803000	97.987673	1	5.340992981218	0.013673801180	18	9	
804000	81.249250	1	5.292975140537	0.013625907229	13	7	
805000	82.249611	1	5.372270055324	0.016639854488	14	4	
806000	95.577887	1	5.471104101143	0.016546546308	16	6	
807000	93.431122	1	5.264643026857	0.013722635265	14	8	
808000	92.308810	1	5.299493414229	0.015664183258	19	7	
809000	88.131038	1	5.422255646900	0.016649797475	19	8	
810000	100.121212	1	5.241713046664	0.012536074744	21	5	
811000	89.816362	1	5.440687127555	0.017183171529	18	7	
812000	86.358053	1	5.298104507303	0.012473459602	17	10	
813000	90.037457	1	5.374269381429	0.017282812305	13	10	
814000	93.348655	1	5.230206150698	0.014001942068	17	5	
815000	83.852259	1	5.152429928380	0.014936312863	17	5	
816000	91.428241	1	5.385809211131	0.014909770066	20	3	
817000	78.808431	1	5.363907490960	0.020664884252	17	2	
818000	88.764953	1	5.278323113717	0.016553437543	17	4	
819000	93.837895	1	5.359279111478	0.013913830933	16	4	
820000	95.843395	1	5.344670971635	0.012426990974	19	5	
821000	89.868642	1	5.461093951201	0.015550024486	15	7	
822000	84.889523	1	5.330834168667	0.016917387043	17	7	
823000	86.388261	1	5.444530855453	0.016161658001	16	6	
824000	87.379887	1	5.268779105026	0.013906895741	18	8	
825000	76.894354	1	5.327269141745	0.017483455838	16	5	
826000	75.759020	1	5.312865767836	0.017020191909	22	6	
827000	84.111749	1	5.401917696900	0.012840480911	20	7	
828000	85.070464	1	5.443300366312	0.011897222047	17	10	
829000	86.121730	1	5.176830028848	0.015196621259	17	9	
830000	88.167283	1	5.211027264903	0.017563200068	14	9	
831000	88.491486	1	5.242162311837	0.014297077320	15	10	
832000	87.908982	1	5.314808867669	0.015506412093	21	8	
833000	91.569118	1	5.269037386498	0.011679255422	21	11	
834000	90.996538	1	5.343015610257	0.015595675040	17	8	
835000	87.674950	1	5.137152988569	0.013489115836	19	9	
836000	93.464716	1	5.193751118670	0.014144208200	19	5	
837000	94.376571	1	5.344326521240	0.015822172287	23	6	
838000	94.603079	1	5.184489577642	0.017206191535	19	8	
839000	93.996689	1	5.266431901521	0.016119910803	20	4	
840000	92.101041	1	5.231487114951	0.015092950964	20	6	
841000	94.693198	1	5.392405169628	0.014116363805	21	10	
842000	97.189103	1	5.303369551252	0.017105775113	18	10	
843000	88.083593	1	5.450513656513	0.014542482807	15	5	
844000	83.419648	1	5.295074273036	0.014304692507	16	5	
845000	93.902058	1	5.271893964352	0.018789710229	15	9	
846000	89.582705	1	5.351384710966	0.017318818076	14	5	
847000	83.562395	1	5.293089626692	0.017902885010	13	5	
848000	76.071637	1	5.278421496950	0.020418036142	12	4	
849000	84.459090	1	5.439981852463	0.017577528040	14	6	
850000	83.103227	1	5.248579899753	0.018835321465	16	6	
851000	97.061850	1	5.355053967702	0.014680464150	22	7	
852000	94.807333	1	5.216941480823	0.014067973559	17	9	
853000	86.594981	1	5.277348484227	0.018000367649	15	5	
854000	86.077531	1	5.237707663596	0.016529710077	15	2	
855000	91.388120	1	5.376821082750	0.018032093581	20	4	
856000	93.958468	1	5.193138372073	0.017684919582	17	2	
857000	86.604500	1	5.168092377798	0.020524656858	16	3	
858000	93.793786	1	5.272767111871	0.015163643705	12	7	
859000	88.385326	1	5.416678170617	0.017329235148	15	5	
860000	89.625329	1	5.330971206416	0.016249815184	14	4	
861000	93.122062	1	5.291055674961	0.014216278325	16	8	
862000	88.396476	1	5.235882147841	0.017921919576	15	4	
863000	88.551951	1	5.380360321509	0.015982860796	18	6	
864000	83.583337	1	5.416811907571	0.016585884364	16	7	
865000	93.034827	1	5.391024169196	0.013001596322	17	6	
866000	81.502986	1	5.319279794352	0.019611485872	20	3	
867000	85.839290	1	5.380828218296	0.016899953228	20	4	
868000	89.596225	1	5.377834612483	0.013926025557	14	7	
869000	86.702054	1	5.233959671693	0.020262519113	16	5	
870000	90.475184	1	5.247641048870	0.015500305479	19	7	
871000	88.472292	1	5.272153152976	0.013529939594	18	11	
872000	92.355477	1	5.229976953370	0.017265446054	25	6	
873000	90.560077	1	5.412571249465	0.016649488308	22	9	
874000	87.392325	1	5.235634784547	0.013619360733	17	9	
875000	78.892925	1	5.421172429536	0.018417133547	19	8	
876000	89.666776	1	5.370949959235	0.015423229506	16	4	
877000	89.431271	1	5.336405096041	0.016619426426	13	8	
878000	90.683269	1	5.357246641879	0.017797887900	17	5	
879000	87.547961	1	5.289311904082	0.017281383622	16	6	
880000	87.668365	1	5.363119413888	0.017404677228	16	7	
881000	87.271823	1	5.355631659270	0.015041200456	21	9	
882000	81.232159	1	5.485994227670	0.016964439042	19	9	
883000	78.869863	1	5.437474093547	0.016711007981	19	7	
884000	80.344440	1	5.312201194562	0.018338865959	12	10	
885000	84.454817	1	5.416316240653	0.022123666339	16	8	
886000	85.073812	1	5.419256280451	0.016209971640	15	8	
887000	84.919610	1	5.337202332898	0.016691487934	15	6	
888000	85.972515	1	5.283375684162	0.015477270430	17	7	
889000	87.178781	1	5.342227054381	0.012950276314	24	7	
890000	91.078738	1	5.369181999827	0.013916379484	19	9	
891000	84.968051	1	5.259070288334	0.014195142938	16	7	
892000	88.541619	1	5.262472169317	0.018327870617	12	6	
893000	87.813010	1	5.410587208288	0.014535402548	10	7	
894000	85.743066	1	5.318183652636	0.016482364301	13	5	
895000	90.341162	1	5.331577480072	0.012304536222	11	9	
896000	92.723632	1	5.277547807640	0.013460474836	11	10	
897000	91.262432	1	5.301073225901	0.012562824305	9	10	
898000	89.813750	1	5.307995508755	0.014727229326	15	5	
899000	85.889212	1	5.243587282294	0.012695658737	20	6	
900000	83.022698	1	5.235948338278	0.020282246494	24	6	
901000	87.415995	1	5.299934803871	0.015309264625	19	9	
902000	92.703351	1	5.276782668009	0.016080937056	20	10	
903000	87.143286	1	5.307054262247	0.018812565714	14	5	
904000	86.919991	1	5.226944695000	0.018847082564	12	5	
905000	86.016759	1	5.396807522240	0.016806990772	11	3	
906000	90.031522	1	5.361287880676	0.015476327792	14	6	
907000	88.515872	1	5.209396170673	0.015780970783	15	7	
908000	80.308996	1	5.436649540164	0.019126525031	10	8	
909000	87.781803	1	5.325006631176	0.015722020406	14	8	
910000	91.529826	1	5.230680749255	0.016921837774	15	9	
911000	92.496648	1	5.408411355388	0.014541899294	14	12	
912000	82.906612	1	5.092539764638	0.014218777711	16	9	
913000	84.317660	1	5.374608786123	0.015369886538	11	9	
914000	84.499564	1	5.421189857702	0.017687029721	12	5	
915000	82.823214	1	5.316486217364	0.014616515942	20	7	
916000	83.998966	1	5.354732852390	0.014958542687	13	9	
917000	82.137771	1	5.475570387576	0.017018251853	11	7	
918000	93.659790	1	5.254222416590	0.014521870232	12	10	
919000	91.487814	1	5.318874296086	0.014735211447	12	8	
920000	92.686620	1	5.372217190976	0.012764944500	12	8	
921000	87.661422	1	5.503536500621	0.016350829547	14	10	
922000	88.980979	1	5.195009613657	0.013916225923	22	8	
923000	89.203227	1	5.269763382092	0.016236812128	15	8	
924000	86.744706	1	5.289716294812	0.015966532093	17	4	
925000	84.488386	1	5.179424410445	0.016386862245	17	3	
926000	96.504739	1	5.384251409756	0.014403205433	21	4	
927000	94.253890	1	5.414044801988	0.016915246742	16	4	
928000	86.718599	1	5.200639340487	0.018263161493	12	4	
929000	91.850439	1	5.336983752489	0.011617834860	15	7	
930000	87.241310	1	5.245400087932	0.013459831058	17	5	
931000	86.205292	1	5.419010903981	0.013284373431	12	7	
932000	90.510312	1	5.374668637604	0.011430596400	13	7	
933000	83.233477	1	5.394943970139	0.016866359126	14	2	
934000	86.794072	1	5.298078902112	0.016100575636	16	6	
935000	89.773149	1	5.192637399089	0.014255486319	16	7	
936000	90.311957	1	5.244189444899	0.012637248961	13	9	
937000	85.968412	1	5.458067704632	0.013865622818	15	6	
938000	87.404451	1	5.277780935117	0.017352675390	16	3	
939000	89.763247	1	5.300211793917	0.015406435048	17	6	
940000	89.030001	1	5.190458874593	0.011553856667	19	9	
941000	93.849108	1	5.408758984477	0.012987425410	19	9	
942000	83.986878	1	5.377029157940	0.019579006627	16	6	
943000	87.618808	1	5.398643368925	0.012648528132	18	11	
944000	87.418091	1	5.348696096027	0.015559873174	15	8	
945000	83.766701	1	5.382331703470	0.014805984167	19	7	
946000	86.611109	1	5.362541756300	0.017109992695	23	4	
947000	81.662659	1	5.498740060762	0.017717507428	20	3	
948000	89.482437	1	5.307683852827	0.017259254857	19	4	
949000	88.831251	1	5.230565231853	0.016288588113	20	6	
950000	92.445025	1	5.275154832869	0.014169595178	19	6	
951000	87.007805	1	5.324361146783	0.020131627440	21	6	
952000	87.619191	1	5.286817733713	0.015096435363	21	4	
953000	87.503706	1	5.443130904514	0.013576341623	19	6	
954000	83.812948	1	5.445805001186	0.018064515303	17	6	
955000	84.474231	1	5.490970504275	0.016156118311	20	9	
956000	88.518013	1	5.426293541067	0.015468322324	16	10	
957000	82.293945	1	5.440670369575	0.015430180097	20	12	
958000	79.312084	1	5.328011391230	0.016479381950	18	8	
959000	86.277278	1	5.256923145260	0.016302802372	16	9	
960000	83.129245	1	5.299656589844	0.017100334135	15	7	
961000	80.930528	1	5.361413631408	0.016275268255	9	4	
962000	80.536638	1	5.335391407730	0.015462400271	9	3	
963000	89.952281	1	5.431334794951	0.014618885431	17	5	
964000	83.440270	1	5.385913289702	0.014224639827	12	5	
965000	83.882306	1	5.390439253059	0.015950975213	13	4	
966000	83.640036	1	5.310930739196	0.014572338341	14	6	
967000	84.003577	1	5.339454112612	0.012440558256	19	7	
968000	84.454820	1	5.358139110811	0.018636378284	18	5	
969000	81.633628	1	5.274407057127	0.017680322960	15	7	
970000	83.918949	1	5.334511932093	0.019686922190	20	10	
971000	87.229242	1	5.204642348735	0.014771559043	18	13	
972000	83.103571	1	5.379714702638	0.013809087807	25	13	
973000	80.673226	1	5.102163259493	0.018530276306	20	9	
974000	91.096234	1	5.255670943499	0.014347839101	19	7	
975000	87.294121	1	5.464525757041	0.017351608584	22	5	
976000	78.294448	1	5.172955662155	0.021694019117	16	5	
977000	80.450592	1	5.284481017434	0.020054084415	15	5	
978000	82.206930	1	5.232552508869	0.019211877091	16	9	
979000	84.844661	1	5.340450939962	0.013172593250	16	7	
980000	76.525581	1	5.453926298551	0.020132614326	18	5	
981000	83.778122	1	5.158417483462	0.017412530600	17	4	
982000	85.566281	1	5.343459603291	0.019866012396	19	9	
983000	88.706433	1	5.231831128044	0.016560381931	19	5	
984000	89.671034	1	5.283801168938	0.013490308109	21	4	
985000	86.941133	1	5.252621232171	0.015654237331	18	6	
986000	81.631165	1	5.260424065151	0.017654280634	19	7	
987000	88.099936	1	5.494825041451	0.015618386785	21	6	
988000	91.109345	1	5.320467584853	0.016931764261	20	8	
989000	90.141127	1	5.210784385682	0.016362822641	17	6	
990000	88.047018	1	5.310745497080	0.016059815047	17	7	
991000	83.435195	1	5.212999647724	0.016697431822	18	6	
992000	90.738739	1	5.210208509738	0.015708019209	19	5	
993000	92.895414	1	5.276960201712	0.015420834999	18	5	
994000	91.299403	1	5.389400314029	0.017682477120	14	4	
995000	88.913843	1	5.538842220453	0.015262148502	11	5	
996000	90.765915	1	5.440586724446	0.014549077103	12	7	
997000	90.540435	1	5.217691569099	0.014653540492	12	8	
998000	86.624976	1	5.252701276105	0.015495049265	17	5	
999000	91.556833	1	5.358092682303	0.018301670415	19	7	
1000000	83.602803	1	5.267686839111	0.019459889752	21	7	
1001000	85.825925	1	5.409240694238	0.016856751742	19	4	
1002000	91.147883	1	5.420730245921	0.016861503375	21	5	
1003000	92.551123	1	5.371869338952	0.016729529138	19	8	
1004000	96.560480	1	5.329475148160	0.013796718367	17	13	
1005000	85.787819	1	5.168023529678	0.018433346187	13	8	
1006000	97.190714	1	5.398793376533	0.013164520489	19	9	
1007000	92.889461	1	5.317852370352	0.015230677955	15	4	
1008000	96.211786	1	5.317375880715	0.014086336391	15	7	
1009000	91.061807	1	5.406917733558	0.015325928962	17	5	
1010000	90.437181	1	5.290866646495	0.015875928710	17	6	
