# Supplementary material for: Reply to: ‘Reconstructed evolutionary patterns from crocodile-line archosaurs demonstrate the impact of failure to log-transform body size data’
Source: Commun Biol. 2022 Feb 25;5:170. doi: 10.1038/s42003-022-03072-x (PMC8881626; doi:10.1038/s42003-022-03072-x)
Supplement: Supplementary file 4 — Supplementary Data 2 [file 42003_2022_3072_MOESM4_ESM.zip › simulations/log_files/VarRates/simulated_data_logged_6.txt.Log.txt]

Options:
Model:                           Independent Contrasts
Tree File Name:                  tree_simlation_6.nex
Data File Name:                  simulated_data_logged_6.txt
Log File Name:                   simulated_data_logged_6.txt.Log.txt
Save Initial Trees:              False
Save Trees:                      True
Summary:                         False
Seed:                            1921307788
Precision:                       64 bits
Cores:                           1
Analysis Type:                   MCMC
Sample Period:                   1000
Iterations:                      1010000
Burn in:                         10000
MCMC ML Start:                   False
Schedule File:                   simulated_data_logged_6.txt.Schedule.txt
Rate Dev:                        AutoTune
No of Rates:                     2
Test for trait correlation:      True
Kappa:                           Not in use
Delta:                           Not in use
Lambda:                          Not in use
OU:                              Not in use
Min Trans Taxa No:               10
RJ Local Kappa:                  False
RJ Local Lambda:                 False
RJ Local Delta:                  False
RJ Local OU:                     False
Using VarRates:                  True
Restrictions:
    Alpha-1                      None
    Sigma-1                      None
Prior Information:
    Priors
        Alpha-1 - uniform -100.00 100.00 
        Sigma-1 - uniform 0.00 100.00 
        VRBL - sgamma 1.10 1.00 
        VRNode - sgamma 1.10 1.00 
Tree Information
     Trees:                      1
     Taxa:                       200
     Sites:                      1
Iteration	Lh	Tree No	Alpha 1	Sigma^2 1	No RJ Local Branch	No RJ Local Node	
11000	21.305990	1	5.467773446248	0.040492226686	18	3	
12000	33.597389	1	5.548580999677	0.032330974804	16	9	
13000	35.981778	1	5.215097864029	0.025542318920	20	10	
14000	36.646569	1	5.449029782726	0.027611790763	19	8	
15000	31.695249	1	5.186945184519	0.034754559498	22	7	
16000	26.912602	1	5.542314231283	0.033309559288	18	11	
17000	32.639631	1	5.224771088890	0.039735112594	18	7	
18000	35.178101	1	5.128438020589	0.034420145127	17	6	
19000	28.290745	1	5.349488594271	0.030857993199	19	4	
20000	35.645347	1	5.335468970316	0.031074257853	18	5	
21000	35.275906	1	5.392802395614	0.035382514203	17	5	
22000	28.969261	1	5.581844379577	0.036609681414	15	6	
23000	30.360913	1	5.278702485729	0.032823791522	16	6	
24000	31.089455	1	5.632070259607	0.033314376631	15	6	
25000	26.120928	1	5.384203853404	0.028388075555	19	5	
26000	23.439918	1	5.333118906411	0.034808730897	18	6	
27000	31.674078	1	5.155151456545	0.025586473627	18	4	
28000	36.143439	1	5.241372022061	0.030857593192	18	7	
29000	27.676897	1	5.379573400597	0.032868006747	15	10	
30000	31.600424	1	5.457076057788	0.028324289799	18	5	
31000	27.973442	1	5.189026369220	0.032445254870	16	4	
32000	27.135357	1	5.248854415579	0.037129270036	22	5	
33000	32.436581	1	5.449099098929	0.032719395060	17	6	
34000	32.915517	1	5.534071951614	0.031452818816	15	7	
35000	26.166314	1	5.211029661316	0.037158396426	17	6	
36000	33.539458	1	5.246247555181	0.035147276150	26	5	
37000	36.101001	1	5.472013889908	0.026696025858	23	8	
38000	36.969280	1	5.223040118968	0.033283951822	26	4	
39000	25.220137	1	5.343373033874	0.037565258992	26	4	
40000	35.946506	1	5.299768077922	0.032017277319	22	6	
41000	28.236097	1	5.478648769134	0.028616257866	25	7	
42000	29.496928	1	5.502905299147	0.027323732340	18	4	
43000	34.585421	1	5.298545799405	0.025866162619	16	9	
44000	27.682637	1	5.186628416125	0.031385313882	14	6	
45000	24.239354	1	5.126934123643	0.033206946094	18	3	
46000	22.753019	1	5.574980034450	0.037209046533	15	5	
47000	24.893556	1	5.198871478407	0.041108380089	13	6	
48000	27.213265	1	5.395103738449	0.036184256086	11	5	
49000	21.623025	1	5.532941808803	0.036841749443	12	4	
50000	26.928306	1	5.278160533543	0.034923154661	18	8	
51000	31.443122	1	5.330466314891	0.030534445009	12	5	
52000	32.055233	1	5.348966515063	0.028869994825	13	7	
53000	30.589533	1	5.231493677334	0.034442649253	16	5	
54000	26.037206	1	5.165456580418	0.027909256045	13	6	
55000	25.327760	1	5.478681653874	0.036718411488	15	7	
56000	25.452233	1	5.570363236426	0.039305303496	12	4	
57000	29.456669	1	5.316673916702	0.030425977932	12	7	
58000	24.849927	1	5.353266879525	0.030885982689	13	8	
59000	37.033869	1	5.221036468351	0.033065348092	16	10	
60000	36.281694	1	5.287153873247	0.021194811591	18	12	
61000	34.184510	1	5.354741613477	0.029586773961	19	11	
62000	36.079998	1	5.331874040014	0.028531204189	20	11	
63000	25.130272	1	5.209133161746	0.022844365847	19	11	
64000	29.920915	1	5.286358856254	0.028827278988	17	13	
65000	35.464518	1	5.483113643932	0.025260300148	16	12	
66000	31.452214	1	5.251092413506	0.023785711959	19	12	
67000	20.983695	1	5.292512463845	0.036685731799	23	6	
68000	26.281081	1	5.622993122859	0.030257429570	30	6	
69000	23.331048	1	5.154048328597	0.033081387034	22	5	
70000	22.166966	1	5.445969978390	0.031955943211	21	6	
71000	27.683972	1	5.527304931691	0.039944175440	20	6	
72000	34.260937	1	5.476256336007	0.031258391646	16	6	
73000	30.476475	1	5.210368452954	0.026473775690	25	5	
74000	32.113384	1	5.429684664430	0.037790625488	24	4	
75000	25.984756	1	5.371161636557	0.044094166787	21	2	
76000	31.113618	1	5.444961798074	0.042737169588	18	3	
77000	35.000215	1	5.339083618281	0.032701838202	15	6	
78000	27.756975	1	5.203611624462	0.036978444288	20	8	
79000	32.103734	1	5.246776862960	0.030248290936	21	9	
80000	36.371881	1	5.133305226665	0.035274412256	23	10	
81000	31.771553	1	5.241633611054	0.028283950973	21	8	
82000	33.023120	1	5.204114219275	0.031953433955	19	7	
83000	31.650150	1	5.101616155024	0.030307270927	19	4	
84000	35.312018	1	5.326905305854	0.037809243064	19	3	
85000	31.665882	1	5.321070613737	0.041886557359	20	5	
86000	34.519698	1	5.164252185125	0.032963332827	24	5	
87000	33.897854	1	5.200102574273	0.035666814901	24	5	
88000	26.952348	1	5.537380995596	0.026994361551	20	7	
89000	33.873657	1	5.426670985311	0.033787862949	22	6	
90000	34.846625	1	5.339460541003	0.037967890901	16	7	
91000	36.186030	1	5.314226885236	0.034053221636	17	7	
92000	28.133587	1	5.065502425805	0.039670442762	19	7	
93000	32.418930	1	5.253832308370	0.028089274219	15	7	
94000	28.432925	1	5.491775017696	0.034256161734	18	7	
95000	32.868045	1	5.259808494426	0.028207344572	17	8	
96000	30.168620	1	5.375986645618	0.031102430975	15	8	
97000	25.050034	1	5.175865364581	0.039508908033	20	5	
98000	24.833702	1	5.350502705858	0.033418283481	21	5	
99000	24.625356	1	5.286483935005	0.039084391617	25	7	
100000	26.001760	1	5.281044871517	0.030003911375	23	5	
101000	12.949101	1	5.639292626170	0.037363501777	23	5	
102000	25.967653	1	5.499773519617	0.037046450762	19	7	
103000	27.275099	1	5.418092383546	0.029589659325	16	8	
104000	32.550718	1	5.349183385401	0.034631590719	12	8	
105000	31.063357	1	5.230785600418	0.034317518961	13	7	
106000	24.675090	1	5.237707314396	0.031326548712	14	6	
107000	28.855401	1	5.278045504031	0.024207691866	15	10	
108000	29.356675	1	5.329624950375	0.028864582389	14	7	
109000	29.235137	1	5.404451935956	0.028345999880	16	6	
110000	32.456466	1	5.358846730584	0.026709747283	16	8	
111000	26.911829	1	5.205097026773	0.037690014545	9	6	
112000	27.291032	1	5.397104292292	0.026025911944	16	9	
113000	24.838098	1	5.209005243293	0.038693095240	14	5	
114000	29.688496	1	5.131540380935	0.028421514589	13	4	
115000	31.800831	1	5.423456053119	0.032464942858	14	6	
116000	30.664123	1	5.430510073300	0.030335606356	12	6	
117000	26.346527	1	5.176257544316	0.041512564447	15	4	
118000	33.767478	1	5.296049461380	0.031680851501	12	7	
119000	26.802400	1	5.373200471298	0.033052501950	9	4	
120000	30.995009	1	5.163120622932	0.036608403905	15	4	
121000	30.541121	1	5.298160388257	0.030927370595	14	10	
122000	36.565860	1	5.266862989845	0.030934471890	12	7	
123000	34.751560	1	5.350582926508	0.032071084158	11	8	
124000	31.982627	1	5.178454539876	0.029199750620	11	7	
125000	36.952283	1	5.301462361738	0.027985832407	14	7	
126000	33.256212	1	5.433019939216	0.034992269934	13	6	
127000	27.642836	1	5.195089090793	0.035909164593	14	5	
128000	25.891218	1	5.426591289754	0.037978881046	16	7	
129000	31.930430	1	5.363739435825	0.029601022943	21	12	
130000	32.093163	1	5.206780435016	0.027051730787	20	14	
131000	30.497811	1	5.227081812492	0.034911851589	14	11	
132000	36.435144	1	5.349118493342	0.026010765561	16	9	
133000	32.882351	1	5.267026768618	0.030229145483	18	6	
134000	27.748485	1	5.148420347436	0.029041755568	17	6	
135000	19.749215	1	5.342874448199	0.042920824133	17	2	
136000	29.349741	1	5.506855485740	0.036556503857	20	7	
137000	25.740596	1	5.291160556585	0.036713960562	13	7	
138000	29.966026	1	5.104029006718	0.028977032547	15	9	
139000	31.923871	1	5.152365120932	0.027809717339	15	8	
140000	27.781123	1	5.379866714590	0.038461550345	18	6	
141000	28.366596	1	5.225266843063	0.036054254964	13	6	
142000	26.450406	1	5.501348679859	0.030567455322	17	6	
143000	32.337753	1	5.181699840611	0.032042890180	14	5	
144000	31.341568	1	5.347490332687	0.033540760480	10	5	
145000	24.288029	1	5.195147449252	0.039000884335	9	7	
146000	30.345043	1	5.246692818135	0.028835302007	13	10	
147000	30.551355	1	5.355821586859	0.037077562347	11	6	
148000	29.038367	1	5.295675331491	0.032544402422	12	5	
149000	35.250156	1	5.257795782622	0.030171213885	16	8	
150000	33.676520	1	5.319992898291	0.030772498591	16	6	
151000	34.493751	1	5.239490806158	0.030316834120	15	9	
152000	34.903679	1	5.249053220695	0.030915437935	13	8	
153000	23.574613	1	5.112505369677	0.035483299139	15	7	
154000	31.740170	1	5.422241298146	0.031929835597	19	5	
155000	34.137186	1	5.339299761450	0.030627438049	18	3	
156000	33.027853	1	5.413134025289	0.032647917682	20	5	
157000	28.183572	1	5.314539215767	0.032431697268	19	7	
158000	31.039118	1	5.605163939173	0.027605082745	25	6	
159000	32.271650	1	5.490959478598	0.026904122224	27	3	
160000	28.332800	1	5.348253797165	0.028933213063	21	4	
161000	26.685683	1	5.386301310153	0.048468947794	18	2	
162000	31.443047	1	5.205027712019	0.028946034737	19	7	
163000	31.582816	1	5.195028699313	0.027581399422	22	7	
164000	30.649412	1	5.209118871650	0.030029487399	18	5	
165000	30.652318	1	5.406834666621	0.030513864813	16	9	
166000	37.275010	1	5.308269265005	0.023360635453	13	8	
167000	31.409847	1	5.302607296994	0.029604837631	16	8	
168000	26.677758	1	5.660961414367	0.025172288914	19	10	
169000	24.493480	1	5.083459639888	0.025828135317	22	8	
170000	24.872217	1	5.411578138221	0.024065929999	21	8	
171000	30.535162	1	5.402391420984	0.024285364200	16	10	
172000	27.847268	1	5.110147533765	0.030299581924	18	2	
173000	24.915588	1	5.123696538693	0.039407700137	17	5	
174000	25.959355	1	5.185725905683	0.031827613504	11	5	
175000	28.578091	1	5.286517001880	0.040216391130	17	3	
176000	32.390226	1	5.391795833968	0.035572781454	19	3	
177000	26.404736	1	5.241964190610	0.039225889130	18	4	
178000	31.188669	1	5.389022187041	0.033746807519	19	4	
179000	29.283127	1	5.517006273107	0.027634790850	21	3	
180000	35.302563	1	5.219404201617	0.029264185098	20	4	
181000	30.600625	1	5.212796458170	0.031740294264	20	2	
182000	27.435646	1	5.300005102979	0.032946469430	21	3	
183000	25.233313	1	5.576879509636	0.025786089986	25	7	
184000	25.460920	1	5.457925028908	0.035107153848	30	7	
185000	30.985509	1	5.305363386362	0.035739108864	26	7	
186000	24.887115	1	5.172927969292	0.033563675451	21	7	
187000	28.912502	1	5.309460103022	0.033379208089	21	8	
188000	31.063447	1	5.317561054593	0.030645741085	19	11	
189000	27.352051	1	5.340402213062	0.029435516007	13	9	
190000	30.307789	1	5.437610078453	0.028614838554	17	9	
191000	30.715474	1	5.349311216724	0.030699780070	15	7	
192000	26.595577	1	5.217760533895	0.025548642731	16	8	
193000	29.955806	1	5.178632607372	0.033383872511	14	5	
194000	28.330808	1	5.357573924262	0.033829015912	13	5	
195000	28.094024	1	5.182538100239	0.038987821757	10	4	
196000	28.857421	1	5.432745124736	0.031506469003	14	7	
197000	35.198400	1	5.315006998139	0.030083213027	21	6	
198000	30.941874	1	5.212464174909	0.030414822619	19	6	
199000	37.675094	1	5.428551836140	0.026509733412	21	8	
200000	32.326090	1	5.187465882813	0.026108931510	23	7	
201000	30.028572	1	5.419681577208	0.034769542228	20	10	
202000	35.315747	1	5.200326358113	0.036577031983	19	7	
203000	33.247584	1	5.310735395160	0.032002416114	13	9	
204000	31.719699	1	5.391035854599	0.024416100438	17	10	
205000	24.963881	1	5.124750001677	0.036098843897	21	5	
206000	34.952505	1	5.317787511028	0.025985009799	16	8	
207000	35.410001	1	5.383406508067	0.021885567009	18	7	
208000	33.936023	1	5.417106588683	0.023409055506	21	9	
209000	27.613939	1	5.596846710642	0.022844404320	25	7	
210000	34.523925	1	5.316508467148	0.021588434693	22	7	
211000	29.538522	1	5.560054493332	0.032693503767	19	5	
212000	31.345436	1	5.244500920606	0.021802814878	16	8	
213000	29.944339	1	5.234264026223	0.025228426071	16	9	
214000	27.333324	1	5.285248083886	0.023678518272	12	7	
215000	27.276933	1	5.452934474305	0.024459533167	16	8	
216000	25.373595	1	5.430302946763	0.029620742220	18	8	
217000	36.261658	1	5.237455298946	0.021132102481	16	9	
218000	29.106231	1	5.136927199936	0.027270042029	11	7	
219000	28.947333	1	5.357759303870	0.029368193842	12	10	
220000	25.456734	1	5.373579287351	0.028361424811	10	9	
221000	26.679494	1	5.037099708842	0.032168640834	10	7	
222000	30.191663	1	5.531035944613	0.033433248203	11	5	
223000	28.343967	1	5.395755915036	0.034267770065	11	8	
224000	35.781287	1	5.298371743985	0.029918341429	12	6	
225000	31.920891	1	5.103677745118	0.028630025030	15	7	
226000	35.390791	1	5.188203096266	0.029078556885	15	6	
227000	30.435202	1	5.421161961272	0.030651599424	15	9	
228000	30.357918	1	5.425976239230	0.033301342756	16	8	
229000	32.766143	1	5.320878663934	0.031789507569	15	9	
230000	29.216018	1	5.152344529514	0.036542087800	17	6	
231000	29.285650	1	5.259828680793	0.038048401237	21	8	
232000	32.203118	1	5.490590769006	0.035970665892	25	4	
233000	30.438241	1	5.274945715130	0.032666871718	23	9	
234000	27.135802	1	5.368741793487	0.029069554943	17	7	
235000	34.230385	1	5.212097361910	0.032214167907	21	10	
236000	30.111355	1	5.250987526616	0.024747577598	25	9	
237000	26.961333	1	5.215355702919	0.031732347328	20	3	
238000	24.499174	1	5.192946157237	0.045397945869	16	3	
239000	29.466198	1	5.310987642514	0.031195708274	19	7	
240000	27.115901	1	5.325030959182	0.028734172119	20	5	
241000	29.042404	1	5.403151436725	0.036004573581	17	3	
242000	23.203524	1	5.428140847934	0.039645013892	15	3	
243000	26.461907	1	5.555536491691	0.034406953878	20	3	
244000	21.155232	1	5.348717077655	0.038805234203	18	5	
245000	19.051167	1	5.484874614003	0.045044202872	18	6	
246000	22.470937	1	5.340302596385	0.040773479891	19	6	
247000	20.205780	1	5.134410651045	0.039782337499	14	8	
248000	26.924867	1	5.217865859566	0.031593583664	19	6	
249000	20.819781	1	5.537013901565	0.039184833969	16	9	
250000	33.051026	1	5.131881246319	0.034124705871	15	7	
251000	30.625410	1	5.170366380048	0.032101728543	21	10	
252000	32.139468	1	5.368908097826	0.028742546033	19	8	
253000	21.275191	1	5.309660035528	0.036438110029	14	6	
254000	29.182358	1	5.309332370929	0.031992606573	17	9	
255000	26.855610	1	5.322582079014	0.030197380007	19	7	
256000	34.771246	1	5.363219439521	0.035272737735	19	6	
257000	36.789644	1	5.284712681995	0.032430888877	15	4	
258000	40.145076	1	5.340810244229	0.029367260408	19	8	
259000	34.059196	1	5.275037388935	0.033898926183	22	9	
260000	29.912835	1	5.199858180163	0.031172705814	22	5	
261000	32.141811	1	5.382475191164	0.029711800424	15	2	
262000	35.165776	1	5.305359017037	0.027562818080	14	3	
263000	28.413485	1	5.196116531721	0.034035158306	14	6	
264000	32.741148	1	5.421721431943	0.036776449612	15	4	
265000	26.536151	1	5.580595859390	0.031725436768	15	8	
266000	32.712587	1	5.161692942347	0.027700397170	18	6	
267000	34.391060	1	5.310306538642	0.037468450168	16	4	
268000	28.095749	1	5.316930587878	0.032377176027	17	2	
269000	25.001644	1	5.501570836119	0.036487965320	17	0	
270000	28.497711	1	5.253251414990	0.036248630529	14	4	
271000	24.495829	1	5.243644768430	0.034614530567	15	6	
272000	30.651207	1	5.280784168030	0.039832839763	15	6	
273000	29.713986	1	5.332442373834	0.033281025559	17	6	
274000	27.911489	1	5.261121629412	0.036622813507	16	3	
275000	29.850399	1	5.218808646681	0.034374772785	17	5	
276000	33.196963	1	5.489977806784	0.033165786163	15	2	
277000	22.984112	1	5.559691974147	0.032082939876	18	4	
278000	32.691825	1	5.333130118294	0.028771785451	18	3	
279000	25.709093	1	5.303505416421	0.044782589001	12	5	
280000	30.973681	1	5.276987735754	0.032028195670	14	6	
281000	32.277156	1	5.287737478397	0.034839392533	20	6	
282000	34.537807	1	5.324361716550	0.030081856636	16	5	
283000	23.544839	1	5.223088098291	0.029845331146	14	8	
284000	29.772889	1	5.484308732933	0.037751997910	15	10	
285000	31.308851	1	5.309458052165	0.031006488708	17	4	
286000	21.343034	1	5.646822119074	0.031882073936	22	4	
287000	27.979046	1	5.277501999269	0.029105947938	22	4	
288000	27.518984	1	5.428082524697	0.031621941723	21	4	
289000	32.400736	1	5.153095629865	0.036929089454	17	4	
290000	29.598159	1	5.228135119072	0.029708205427	19	7	
291000	32.804669	1	5.408148233724	0.035618529694	22	7	
292000	29.554299	1	5.252062526856	0.026895727031	22	6	
293000	25.769993	1	5.165753689370	0.024519658036	20	8	
294000	31.688464	1	5.270321754983	0.037732482788	20	6	
295000	33.581238	1	5.403633180953	0.035254604976	19	5	
296000	28.839979	1	5.136109956193	0.036048682153	14	10	
297000	25.093241	1	5.408800100137	0.027624324853	12	11	
298000	24.804111	1	5.411351833554	0.031372772576	12	12	
299000	31.161285	1	5.266852014168	0.026312787753	18	11	
300000	34.479976	1	5.376724913875	0.021139059957	20	14	
301000	35.884567	1	5.270693269128	0.025702963578	20	10	
302000	33.730227	1	5.351851779732	0.021852497380	24	14	
303000	30.526286	1	5.506752852172	0.024405442217	21	10	
304000	31.719707	1	5.149569438555	0.030365881158	17	8	
305000	25.758254	1	5.317070922418	0.024240935704	16	8	
306000	29.649592	1	5.340238197169	0.025279161154	15	8	
307000	27.623718	1	5.383581354452	0.025174646295	14	9	
308000	33.031535	1	5.319830472578	0.028873251566	19	8	
309000	26.710740	1	5.490243964316	0.024375782965	19	8	
310000	28.077884	1	5.348462551111	0.025727068758	28	7	
311000	22.850588	1	5.240531279560	0.031761157027	27	5	
312000	33.243479	1	5.288589516470	0.026844672336	17	8	
313000	26.321169	1	5.227861655685	0.028745757126	21	8	
314000	26.837680	1	5.422871335851	0.028975472083	15	9	
315000	27.636500	1	5.169540458107	0.027290739136	19	6	
316000	22.359859	1	5.110107292502	0.039464915434	20	6	
317000	16.263765	1	5.306242936689	0.035671148162	22	8	
318000	28.048499	1	5.350090993708	0.030970216345	19	6	
319000	27.006945	1	5.515980810283	0.033363366111	18	6	
320000	29.179432	1	5.225004324728	0.033458643764	17	5	
321000	30.326338	1	5.426583952991	0.028478050027	17	8	
322000	25.248516	1	5.246369501926	0.029696840267	14	5	
323000	27.571158	1	5.253302332529	0.029483074077	18	6	
324000	32.386371	1	5.272774556349	0.027866742177	20	6	
325000	34.905159	1	5.386933793288	0.027791608706	20	6	
326000	34.451519	1	5.283523938896	0.025929826584	19	7	
327000	43.049401	1	5.396514135332	0.019365892230	19	8	
328000	31.179992	1	5.199523270574	0.028358924762	14	12	
329000	23.813378	1	5.313104674664	0.029978735973	16	11	
330000	29.893336	1	5.493967671039	0.029315106934	17	9	
331000	29.219903	1	5.253831622278	0.033365083085	18	5	
332000	33.083788	1	5.299208218296	0.035002804563	14	5	
333000	38.874576	1	5.396224131527	0.031117554209	17	10	
334000	29.094892	1	5.381623155377	0.033832046150	16	5	
335000	34.612222	1	5.402135343374	0.038569441178	15	7	
336000	31.910479	1	5.060376146896	0.034314312154	15	7	
337000	29.232597	1	5.292963981763	0.039386595333	20	2	
338000	24.999011	1	5.233613911912	0.042507881476	17	3	
339000	34.824677	1	5.222557455237	0.038573176811	15	5	
340000	34.673439	1	5.201420974447	0.038640388869	18	4	
341000	30.105048	1	5.378775105019	0.030006017134	19	7	
342000	26.563670	1	5.564989651175	0.030711342712	19	8	
343000	28.058751	1	5.235444481600	0.036337059099	17	4	
344000	28.812850	1	5.414574421789	0.038111483051	15	3	
345000	28.971175	1	5.451297694757	0.033123431590	15	4	
346000	27.466068	1	5.207918896481	0.029310745427	16	6	
347000	30.990356	1	5.299565255200	0.035301417180	16	7	
348000	33.623866	1	5.545320589845	0.033114497488	15	4	
349000	28.609847	1	5.436653851484	0.029501247582	14	2	
350000	26.062065	1	5.464454875651	0.031430076024	13	2	
351000	24.711363	1	5.188641459000	0.031573268713	14	2	
352000	27.059723	1	5.276345586020	0.039924412197	20	3	
353000	21.268404	1	5.312440976561	0.034002286855	22	4	
354000	25.562827	1	5.308856319093	0.037543350713	25	7	
355000	25.145748	1	5.113146780632	0.036825962774	24	7	
356000	28.016895	1	5.386437130862	0.033887860658	18	8	
357000	34.884385	1	5.307496767125	0.032040048721	18	9	
358000	31.184934	1	5.187298810344	0.035842753177	18	9	
359000	33.306167	1	5.193004294564	0.034405161088	12	11	
360000	33.294585	1	5.334477229958	0.028906166666	12	10	
361000	36.223178	1	5.182051380109	0.023246535348	14	11	
362000	33.747815	1	5.320350576750	0.034968606193	16	8	
363000	23.221824	1	5.404913883373	0.032841894489	16	8	
364000	21.133133	1	5.161421231132	0.035729598584	16	3	
365000	27.989494	1	5.221910555844	0.038957063925	16	2	
366000	19.354237	1	5.513254310602	0.038481746271	15	2	
367000	30.580188	1	5.219037112375	0.029903097901	13	7	
368000	27.603198	1	5.321398345500	0.031261605305	16	6	
369000	30.862272	1	5.144589056863	0.027647384444	15	7	
370000	31.023746	1	5.243068401281	0.028419433350	18	8	
371000	27.477753	1	5.254494195985	0.036055157711	21	8	
372000	27.611230	1	5.574297679295	0.035472308017	19	6	
373000	33.743398	1	5.307710436094	0.035896634510	15	8	
374000	36.156370	1	5.203790622560	0.030310979628	18	9	
375000	40.249275	1	5.320269996764	0.029166001098	22	7	
376000	33.069801	1	5.218292236452	0.030545201793	15	6	
377000	30.907829	1	5.440937544417	0.034166103917	18	6	
378000	30.642310	1	5.337470233475	0.030671531259	17	8	
379000	23.615266	1	5.255250603072	0.045109931995	14	6	
380000	24.110351	1	5.282599757382	0.046448997626	16	5	
381000	30.864609	1	5.244564781865	0.033478188152	18	10	
382000	35.686980	1	5.340492444634	0.033434995111	16	9	
383000	32.984114	1	5.398107390924	0.023483733900	19	10	
384000	26.041315	1	5.226776470475	0.033031920322	20	7	
385000	25.134926	1	5.489064455774	0.031791349329	16	9	
386000	23.606897	1	5.424192142289	0.040843241590	12	7	
387000	29.862640	1	5.460783255553	0.039479476118	19	6	
388000	17.735155	1	5.466759024185	0.044621515224	22	4	
389000	19.301447	1	5.108058101395	0.030929701999	18	6	
390000	27.039780	1	5.450159131139	0.020672120614	25	8	
391000	27.486104	1	5.363899186844	0.036922994657	21	11	
392000	27.246196	1	5.428631690562	0.036752701663	16	4	
393000	27.372727	1	5.110069100981	0.030976701479	16	7	
394000	33.036725	1	5.193837248850	0.034090354526	18	9	
395000	29.650987	1	5.189999217843	0.033011931318	19	6	
396000	26.562561	1	5.412513392575	0.031048532289	15	8	
397000	24.848576	1	5.355282998005	0.037717450832	15	5	
398000	24.223090	1	5.171808483189	0.037061820114	15	7	
399000	34.354696	1	5.348118815876	0.031154994227	16	8	
400000	39.336517	1	5.306882110933	0.024613695739	20	9	
401000	35.719743	1	5.245301329571	0.031423317883	16	8	
402000	33.784460	1	5.430051338791	0.026408802998	18	9	
403000	34.046685	1	5.476980690167	0.036259317189	19	11	
404000	32.769551	1	5.314467956844	0.026846277274	17	9	
405000	25.909942	1	5.269351774527	0.033351163226	18	5	
406000	25.336209	1	5.393452671788	0.035025594841	12	6	
407000	25.874111	1	5.228719566135	0.033925970669	18	4	
408000	26.477534	1	5.434160007719	0.038605885466	16	5	
409000	34.126883	1	5.226554817826	0.039098333252	11	6	
410000	25.214221	1	5.239102688686	0.038987231622	12	4	
411000	28.641798	1	5.256811072373	0.044813611121	14	7	
412000	25.264399	1	5.225336708431	0.031446996028	10	7	
413000	20.417567	1	5.380582829455	0.038129709747	15	6	
414000	27.655673	1	5.169654323107	0.042525878204	16	7	
415000	31.066603	1	5.263725497769	0.034718983643	16	6	
416000	31.899597	1	5.266242659117	0.032066265621	15	7	
417000	29.382938	1	5.268561599833	0.036127266264	11	7	
418000	30.403938	1	5.164992106564	0.031310419510	13	7	
419000	26.835928	1	5.435688700614	0.031432444107	17	6	
420000	25.145615	1	5.353508211527	0.039125203919	13	7	
421000	32.460498	1	5.265954922436	0.028855141199	15	9	
422000	27.191372	1	5.458240911437	0.027377415332	21	9	
423000	33.046007	1	5.261535529613	0.026730204283	24	7	
424000	28.008270	1	5.576037037371	0.038977258115	21	2	
425000	29.067588	1	5.117075282242	0.028854766912	17	5	
426000	27.215146	1	5.202607809695	0.033167541909	14	7	
427000	29.797629	1	5.254028616235	0.025257004559	19	5	
428000	27.737179	1	5.436907034392	0.026439236078	19	12	
429000	26.332382	1	5.376955876074	0.024358822155	21	11	
430000	30.699406	1	5.183794507790	0.029682630218	20	8	
431000	27.475928	1	5.368488075320	0.030368462155	17	7	
432000	27.604750	1	5.173194422016	0.034674204613	17	5	
433000	30.964829	1	5.377338002558	0.029205040452	17	5	
434000	29.493005	1	5.249729371634	0.030518033971	18	7	
435000	28.637045	1	5.172495817509	0.029586463320	15	6	
436000	33.111392	1	5.349210442677	0.029707789490	16	7	
437000	28.699083	1	5.412723964827	0.033944859467	16	6	
438000	32.338047	1	5.328471096838	0.036836057616	17	5	
439000	31.089983	1	5.393926367705	0.037736344877	15	4	
440000	25.816666	1	5.195624502723	0.032042342293	11	4	
441000	30.226945	1	5.328538132362	0.034585328380	11	6	
442000	30.616530	1	5.291111082403	0.037294614238	12	2	
443000	30.935123	1	5.232442506189	0.031382092825	11	5	
444000	28.487859	1	5.359734015717	0.042381917077	12	6	
445000	29.430051	1	5.270936719261	0.038957721511	12	2	
446000	30.018962	1	5.202746317498	0.034772925827	14	6	
447000	31.198868	1	5.206999305634	0.033199778891	15	8	
448000	25.923947	1	5.193828782849	0.037863917283	17	5	
449000	29.999373	1	5.362268071720	0.031426814109	16	8	
450000	33.245987	1	5.232071984560	0.031984466579	19	7	
451000	31.864369	1	5.414105818889	0.028703593680	16	6	
452000	31.839641	1	5.253943138652	0.032816579529	21	2	
453000	21.404487	1	5.273701540695	0.037904958644	24	6	
454000	31.028629	1	5.437457690326	0.039275246315	20	7	
455000	30.191315	1	5.610508784894	0.038375206640	23	9	
456000	38.814906	1	5.384803973742	0.028650411191	21	8	
457000	35.898109	1	5.384649805114	0.024989792202	18	8	
458000	32.402682	1	5.202299518257	0.029328066173	19	8	
459000	29.870297	1	5.083549878424	0.031048797816	15	8	
460000	30.480437	1	5.393990186523	0.036551555927	16	8	
461000	27.225669	1	5.363156820991	0.033554297789	15	7	
462000	23.420159	1	5.036064990768	0.039988184966	20	6	
463000	34.294168	1	5.447392473733	0.026879007003	26	9	
464000	37.513295	1	5.273535981416	0.028065345145	29	7	
465000	30.054681	1	5.217118016921	0.027838524443	32	6	
466000	29.878836	1	5.299925619610	0.034125673916	18	5	
467000	29.190871	1	5.079446460753	0.029905729884	20	5	
468000	32.335271	1	5.423773666649	0.031462069584	16	9	
469000	26.395423	1	5.295065066688	0.025885396820	17	7	
470000	30.838802	1	5.485432147322	0.028614832227	20	6	
471000	33.302761	1	5.287037216186	0.027036984647	19	8	
472000	32.320182	1	5.427529613152	0.024228727826	21	12	
473000	33.022122	1	5.336963079495	0.026860713763	23	12	
474000	38.856026	1	5.475390166368	0.027682567367	25	7	
475000	30.603215	1	5.137337992400	0.030695185450	18	5	
476000	33.498717	1	5.291200022254	0.028118282667	21	6	
477000	26.993565	1	5.186071099053	0.031252523248	17	7	
478000	29.986523	1	5.274692690700	0.027598025991	21	7	
479000	29.632716	1	5.430849453102	0.029024546546	19	8	
480000	28.153118	1	5.373178153361	0.033688166769	19	11	
481000	23.974313	1	5.258472579555	0.031036581815	18	13	
482000	23.940591	1	4.915145594993	0.032680102999	14	8	
483000	26.664664	1	5.258881541189	0.033442353599	21	5	
484000	20.579735	1	5.175872321765	0.036497664334	22	5	
485000	22.836498	1	5.350696451383	0.032554198896	22	11	
486000	23.963235	1	5.589390448952	0.029114317678	20	8	
487000	24.547006	1	5.588507756216	0.034506471257	14	3	
488000	30.723305	1	5.387986608269	0.029452794940	20	7	
489000	29.891783	1	5.271148739802	0.033512835506	17	6	
490000	30.485134	1	5.373395341934	0.026815575666	17	6	
491000	30.445813	1	5.277823908092	0.035211886866	19	8	
492000	36.745514	1	5.287467559592	0.029011099404	14	7	
493000	27.856712	1	5.302327455618	0.035093025943	11	5	
494000	32.454398	1	5.266216437447	0.032544139159	10	9	
495000	33.171789	1	5.409876677289	0.027712221374	8	10	
496000	29.514788	1	5.351315325341	0.041578699236	12	6	
497000	24.689441	1	5.368603046128	0.036674004275	10	6	
498000	28.204297	1	5.557102517023	0.036932298664	12	7	
499000	21.509482	1	5.214207426458	0.025434065237	14	12	
500000	28.272060	1	5.051011174810	0.029287240530	11	11	
501000	29.289747	1	5.451026493517	0.026674236965	13	10	
502000	24.679548	1	5.241847583492	0.038255450878	13	7	
503000	26.285645	1	5.315329293885	0.040134661702	13	7	
504000	23.479459	1	4.938866184307	0.025278516676	16	10	
505000	35.633925	1	5.525165279445	0.033394596522	16	10	
506000	34.347562	1	5.229451794487	0.028829536151	20	9	
507000	30.705806	1	5.287201692301	0.027783773362	19	5	
508000	35.897483	1	5.235029779356	0.029222015784	19	10	
509000	31.704133	1	5.393210866877	0.031631013358	18	9	
510000	26.555021	1	5.226642179900	0.038406492799	18	5	
511000	27.223491	1	5.345873964778	0.031669487397	13	7	
512000	26.445306	1	5.407406153714	0.035579867711	19	6	
513000	21.913819	1	5.365519236790	0.023327782417	19	12	
514000	21.888051	1	5.415480610507	0.033110707265	24	9	
515000	29.902613	1	5.257970660800	0.026746022790	22	10	
516000	27.908214	1	5.353280706561	0.036246354862	18	10	
517000	24.762381	1	5.070633024413	0.040209196659	18	9	
518000	31.868782	1	5.164860427659	0.032010644976	16	11	
519000	30.403218	1	5.420403720387	0.038152303310	19	2	
520000	21.392536	1	5.354773546788	0.031776681952	20	5	
521000	29.654024	1	5.177778054502	0.037302333787	17	6	
522000	31.899919	1	5.289095389040	0.035529580065	14	12	
523000	30.199859	1	5.323811598519	0.037093686859	12	6	
524000	30.860145	1	5.204027779297	0.032916447127	14	6	
525000	31.348262	1	5.341565364722	0.027237922981	17	8	
526000	21.766360	1	5.521111868747	0.035761146868	19	7	
527000	25.494565	1	5.436041024887	0.035126936361	19	8	
528000	25.849692	1	5.438867306111	0.040305984391	14	9	
529000	30.820072	1	5.340035201153	0.034138338088	15	8	
530000	28.738324	1	5.239193344419	0.026480531280	16	12	
531000	29.700493	1	5.370675403781	0.027996086769	18	9	
532000	34.425399	1	5.234975329378	0.032253326090	18	6	
533000	30.536867	1	5.183549773601	0.038188512139	19	6	
534000	31.755660	1	5.073172463759	0.032160395855	23	10	
535000	34.617326	1	5.449964769705	0.030968731634	17	7	
536000	38.539599	1	5.490603011701	0.034366849530	18	5	
537000	39.126138	1	5.150143546656	0.029521316584	19	6	
538000	31.364427	1	5.186111934690	0.035345818189	16	7	
539000	32.559434	1	5.382318494178	0.025655320231	16	7	
540000	27.646786	1	5.114518033286	0.035301775147	14	4	
541000	27.706723	1	5.094911185790	0.038259282618	13	6	
542000	30.046378	1	5.339053375708	0.033094295888	18	8	
543000	21.851166	1	5.395161474337	0.034219222369	19	7	
544000	25.705071	1	5.261851538100	0.039908205529	18	5	
545000	27.691407	1	5.325764406223	0.032950184899	20	7	
546000	33.937465	1	5.439695052213	0.033223844961	17	6	
547000	26.177050	1	5.346113217308	0.036197452550	14	5	
548000	21.305723	1	5.491638730678	0.025811488260	12	8	
549000	26.958902	1	5.594520728887	0.028910777686	12	7	
550000	32.627217	1	5.378429745811	0.032712055646	10	7	
551000	23.657198	1	5.317330959166	0.032622328129	14	5	
552000	30.573713	1	5.192578812521	0.029877369959	17	6	
553000	28.643500	1	5.179960193954	0.030804693172	15	10	
554000	30.597583	1	5.171871383138	0.028909382896	19	6	
555000	33.103001	1	5.352295860023	0.029995607829	19	9	
556000	35.786531	1	5.375354237494	0.025720392911	21	11	
557000	25.867473	1	5.317896248161	0.034578059573	23	10	
558000	27.854141	1	5.298511180130	0.038171392682	21	8	
559000	31.588358	1	5.382447543368	0.031173987957	18	9	
560000	30.399518	1	5.349836211482	0.028387367771	21	11	
561000	33.286354	1	5.184869121973	0.028663373596	26	10	
562000	32.966844	1	5.317653364611	0.023637484852	27	12	
563000	24.141382	1	5.424187929625	0.032195867379	25	7	
564000	29.295243	1	5.172475045271	0.035179170115	26	6	
565000	30.734632	1	5.229039286862	0.033446589947	25	6	
566000	32.053902	1	5.241573399557	0.028151303647	31	5	
567000	38.775842	1	5.525079727983	0.034402173863	26	7	
568000	30.467577	1	5.316543470367	0.033007046983	22	7	
569000	42.968680	1	5.412566157538	0.026846912001	24	8	
570000	29.669594	1	5.216740828726	0.035316820959	22	7	
571000	30.066735	1	5.266102655667	0.027199673749	25	5	
572000	24.452875	1	5.325464976107	0.043581348190	20	7	
573000	32.806547	1	5.387681174425	0.032447583074	23	7	
574000	30.440877	1	5.089876323716	0.031438888634	20	7	
575000	26.961434	1	5.234793853484	0.027219756408	24	7	
576000	18.212743	1	5.397943241298	0.041051545812	27	2	
577000	27.459067	1	5.451603260023	0.031094464491	26	3	
578000	32.520289	1	5.520769646770	0.033223730096	20	5	
579000	28.672851	1	5.308416761665	0.030419809119	18	7	
580000	22.382904	1	5.309752520783	0.042306546469	20	3	
581000	35.671872	1	5.246576276245	0.027080326749	16	7	
582000	28.919330	1	5.203438905438	0.028228339160	19	5	
583000	26.639270	1	5.343419253676	0.036119819413	15	5	
584000	27.360241	1	5.310286039129	0.026229007064	14	6	
585000	30.132602	1	5.306325147300	0.026102968689	22	6	
586000	31.181781	1	5.441127958410	0.032872495958	19	5	
587000	28.283314	1	5.077340606709	0.028041188031	16	7	
588000	28.132948	1	5.548415931301	0.035527122424	16	4	
589000	30.284919	1	5.137586055007	0.035668530512	15	5	
590000	28.616410	1	5.226149396235	0.034682367948	16	5	
591000	29.382832	1	5.261516363275	0.036852168989	17	4	
592000	32.245752	1	5.253939194035	0.031663072825	12	3	
593000	28.827491	1	5.238233197816	0.033014834505	16	8	
594000	27.437467	1	5.199437502681	0.037940548162	16	5	
595000	25.507661	1	5.329581469576	0.035364484396	8	3	
596000	26.688711	1	5.443687762782	0.035756957207	18	4	
597000	27.295429	1	5.358793352336	0.036259617034	16	4	
598000	37.691301	1	5.429395463219	0.026125196220	25	6	
599000	33.672412	1	5.382200535962	0.030165727390	26	6	
600000	38.592573	1	5.282726623422	0.026079536186	27	3	
601000	30.442273	1	5.248668710654	0.025540358104	25	3	
602000	30.494820	1	5.298040711356	0.041396751213	22	3	
603000	32.724389	1	5.515206063317	0.028643617102	20	9	
604000	27.520601	1	5.205296685071	0.030530004458	22	10	
605000	35.148018	1	5.483152404035	0.027609674108	24	10	
606000	29.788701	1	5.364578408239	0.033720386725	27	4	
607000	35.482025	1	5.303032518151	0.024345910593	24	7	
608000	36.776857	1	5.281932755280	0.032113882944	19	5	
609000	30.636472	1	5.292085601155	0.032791827002	13	5	
610000	32.035800	1	5.324654468747	0.031409337985	17	4	
611000	27.660232	1	5.433899802953	0.035224443766	13	4	
612000	27.504323	1	5.501636263874	0.037507429820	14	8	
613000	30.872075	1	5.348303001481	0.028693916670	11	7	
614000	18.750884	1	5.102951246856	0.035507281158	12	8	
615000	29.866187	1	5.336934668500	0.030141796142	11	7	
616000	24.218835	1	5.521305393203	0.035285560647	15	10	
617000	25.379060	1	5.433498190998	0.032805525249	16	8	
618000	28.927383	1	5.324192378457	0.033611011135	15	6	
619000	25.028557	1	5.398661606037	0.037931879191	18	3	
620000	31.814756	1	5.412061151746	0.030281708096	17	7	
621000	25.612126	1	5.213888846345	0.032690296413	18	10	
622000	28.959721	1	5.184338627118	0.028829775366	21	10	
623000	35.236921	1	5.292915744873	0.027002454430	19	9	
624000	24.596531	1	5.459670268975	0.028379670989	22	5	
625000	29.784412	1	5.268101585425	0.029931777537	22	6	
626000	29.667351	1	5.254361636633	0.032116937910	23	6	
627000	26.987580	1	5.709529339767	0.027472487656	22	6	
628000	32.295553	1	5.366737269841	0.032199530455	22	5	
629000	26.217792	1	5.280143516033	0.036252103855	19	11	
630000	27.161738	1	5.384053313196	0.028404869132	22	8	
631000	26.807189	1	5.253931289399	0.036351152750	14	8	
632000	29.291456	1	5.392536018888	0.034157620595	17	9	
633000	29.427065	1	5.233318771442	0.026527429148	19	9	
634000	21.601282	1	5.107325477388	0.040656747711	17	9	
635000	29.638974	1	5.503404764342	0.031099490271	20	7	
636000	31.257636	1	5.253769311164	0.034839814922	23	7	
637000	21.305475	1	5.202488453968	0.040906011413	20	6	
638000	28.511040	1	5.594475685194	0.028565594755	21	6	
639000	30.279268	1	5.227916601539	0.027583294843	19	5	
640000	27.934228	1	5.465147361813	0.035108577857	17	5	
641000	23.329280	1	5.354865762484	0.030016622646	21	5	
642000	30.811380	1	5.264813568412	0.032072432449	17	5	
643000	20.169366	1	5.350489080063	0.035878161220	17	7	
644000	32.210349	1	5.271780293703	0.028843600127	18	7	
645000	30.098401	1	5.235868639491	0.025726618126	18	6	
646000	33.363418	1	5.284536194174	0.023990339424	20	4	
647000	29.862133	1	5.147655553892	0.026507703353	17	4	
648000	27.507552	1	5.261699002814	0.029082182436	23	6	
649000	28.384039	1	5.378838315567	0.028672363040	32	7	
650000	28.365714	1	5.411276985357	0.032299071223	27	5	
651000	26.287204	1	5.371643656373	0.031746817569	22	5	
652000	25.022987	1	5.101810553906	0.037630413342	19	7	
653000	31.147842	1	5.287049815995	0.030799088904	22	10	
654000	25.349827	1	5.154619560316	0.029719885571	17	10	
655000	20.773702	1	5.364542603282	0.026208308545	18	7	
656000	16.216826	1	5.391472338041	0.032761055941	20	6	
657000	20.526718	1	5.083132577535	0.034555934920	21	8	
658000	24.325781	1	5.368335292917	0.029681631390	19	9	
659000	27.044165	1	5.272703132372	0.028755425733	18	8	
660000	24.252723	1	5.310757570382	0.037299285928	21	3	
661000	24.364621	1	5.370540733224	0.031334458491	20	8	
662000	27.060504	1	5.209770566997	0.028774904121	21	10	
663000	43.482660	1	5.346072535509	0.026303971383	25	13	
664000	30.105355	1	5.253406470880	0.026637748039	22	10	
665000	31.677670	1	5.390470392226	0.028007580995	19	10	
666000	30.063453	1	5.064361433490	0.030774556227	18	8	
667000	33.180826	1	5.192371672398	0.026372805967	11	8	
668000	22.310276	1	5.484307646979	0.031146715048	12	6	
669000	37.312593	1	5.320903986320	0.029046808106	16	6	
670000	35.731668	1	5.370371950949	0.032433837130	19	5	
671000	26.132537	1	5.675720224743	0.030346814564	20	5	
672000	33.058098	1	5.468432112667	0.032921728212	18	7	
673000	21.087460	1	5.589614517461	0.034469400977	17	2	
674000	19.066103	1	5.473380768126	0.029460521479	12	5	
675000	26.913199	1	5.245184321721	0.030180279792	11	6	
676000	27.612572	1	5.460894090173	0.029777542851	12	9	
677000	26.985226	1	5.330369052642	0.026550787117	14	7	
678000	28.677394	1	5.276972174647	0.023718529884	12	8	
679000	31.552745	1	5.108316252913	0.025273167382	12	7	
680000	31.463071	1	5.422144222623	0.030900414049	12	6	
681000	39.521006	1	5.387948803559	0.026705306407	13	6	
682000	33.222963	1	5.376559819168	0.035074773917	15	6	
683000	28.620178	1	5.407663201989	0.034416861062	12	7	
684000	26.483648	1	5.304150537581	0.037373916197	14	5	
685000	28.663211	1	5.525538772384	0.032374397852	15	6	
686000	30.186594	1	5.547105200553	0.037922009271	11	8	
687000	26.722166	1	5.416304405762	0.031306571830	12	4	
688000	28.803653	1	5.235592608756	0.031998351039	15	4	
689000	38.074653	1	5.328043684765	0.026633603700	19	10	
690000	32.889718	1	5.269258328710	0.025281808454	18	8	
691000	33.004109	1	5.282143255248	0.019460004410	19	11	
692000	38.538757	1	5.154251022273	0.025770526788	19	10	
693000	25.261894	1	5.515026811823	0.038837896958	18	5	
694000	39.407032	1	5.391899449501	0.029028787955	19	4	
695000	29.401305	1	5.298550691640	0.030808483415	13	7	
696000	31.944897	1	5.217028865722	0.032374219085	14	8	
697000	31.234557	1	5.420544365077	0.029303677105	13	9	
698000	28.246149	1	5.200641975748	0.031010269366	18	10	
699000	25.507548	1	5.245324804053	0.032340993722	18	10	
700000	30.855860	1	5.144531834505	0.039713319262	15	6	
701000	23.357156	1	5.321666020034	0.034096159658	22	5	
702000	19.481115	1	5.365858488863	0.031685550194	19	3	
703000	25.732999	1	5.380389619910	0.033838252138	19	5	
704000	27.111934	1	5.236098580622	0.032858801663	16	5	
705000	31.559599	1	5.376115076261	0.029994606773	21	7	
706000	29.570523	1	5.189943441569	0.029148268487	17	12	
707000	29.040918	1	5.177360928205	0.035038019954	17	12	
708000	27.082988	1	5.358751435343	0.033524885232	16	12	
709000	26.611330	1	5.498542410535	0.041303272467	13	11	
710000	27.624195	1	5.556978368789	0.037578874004	11	8	
711000	30.385334	1	5.440645504964	0.036757110741	13	9	
712000	26.461816	1	5.462801893459	0.042329610211	13	9	
713000	26.605051	1	5.376979921544	0.035990653286	15	7	
714000	22.746522	1	5.326393209362	0.035875754135	15	2	
715000	26.609933	1	5.285499006266	0.036020525078	15	6	
716000	19.978172	1	5.364349802808	0.043855554557	17	4	
717000	28.741998	1	5.477731699640	0.032293861673	21	7	
718000	30.566605	1	5.195690141388	0.036503400469	20	7	
719000	35.302898	1	5.302732575632	0.027089342425	20	5	
720000	36.875217	1	5.308486401799	0.029792497575	16	7	
721000	24.841532	1	5.524589650671	0.038007040744	18	7	
722000	28.962762	1	5.346281641172	0.035083138150	16	5	
723000	29.848232	1	5.380900452796	0.034019073243	14	7	
724000	36.180700	1	5.359354572507	0.031987186636	12	7	
725000	22.062839	1	5.096704667049	0.037723616380	14	5	
726000	23.470421	1	5.385798737780	0.040022262591	16	6	
727000	27.148154	1	5.355321043615	0.029405182877	12	3	
728000	17.519426	1	5.467194005921	0.034161646649	17	2	
729000	22.373688	1	5.399482653784	0.042369623155	22	1	
730000	30.396189	1	5.408502815926	0.035614106118	24	4	
731000	28.953217	1	5.437291084927	0.037388243419	24	7	
732000	34.614048	1	5.220907411356	0.030058827313	17	5	
733000	30.492734	1	5.417936449888	0.035586973600	16	2	
734000	31.924131	1	5.303992898743	0.035910972655	16	3	
735000	30.545546	1	5.198513572492	0.027252379014	19	5	
736000	21.174917	1	5.511772134051	0.034176857427	25	3	
737000	22.476899	1	4.925654553121	0.037298789475	21	5	
738000	28.256984	1	5.579543602732	0.027084881965	19	5	
739000	33.121704	1	5.380019853322	0.033406816468	21	4	
740000	39.744949	1	5.680221669344	0.037309048645	18	7	
741000	36.218602	1	5.466996895717	0.033390530774	20	4	
742000	38.042979	1	5.420941858618	0.028695728558	17	7	
743000	36.390930	1	5.205852870810	0.032858772644	13	6	
744000	37.942956	1	5.497418183880	0.034706155318	16	6	
745000	37.232907	1	5.245880686994	0.031314329699	16	5	
746000	30.878272	1	5.358740666983	0.037820821697	14	8	
747000	37.464713	1	5.300234986421	0.033713613352	17	8	
748000	27.511020	1	5.075253898448	0.035170024661	20	4	
749000	33.500988	1	5.316627016797	0.033911058621	17	6	
750000	22.722816	1	5.405731411621	0.036133690799	14	11	
751000	18.154308	1	5.366047204478	0.025826863249	14	8	
752000	23.559460	1	5.435559493332	0.035323082191	12	7	
753000	28.024839	1	5.327866744878	0.035101990464	10	9	
754000	25.512657	1	5.360852409195	0.030315923823	13	6	
755000	22.023888	1	5.282761955530	0.034210068586	11	6	
756000	26.353268	1	5.503718455519	0.033506834569	14	6	
757000	23.813666	1	5.297480601051	0.038831199520	17	6	
758000	26.898028	1	5.210311998426	0.035846097843	16	6	
759000	18.969904	1	5.258338345448	0.032647712671	18	7	
760000	23.963438	1	5.557106994942	0.032596295878	18	9	
761000	22.260763	1	5.444463558709	0.032622214704	16	9	
762000	28.526666	1	5.429240015690	0.031257669224	16	8	
763000	24.996263	1	5.332592122226	0.042459395944	14	8	
764000	24.251188	1	5.523623994928	0.031112864240	15	10	
765000	29.638508	1	5.389119086694	0.033297656110	15	7	
766000	32.279320	1	5.440339914756	0.034536670271	16	7	
767000	28.361656	1	5.159772083605	0.032555652585	16	13	
768000	29.588512	1	5.528396488451	0.026867372542	11	12	
769000	23.924578	1	5.260875082313	0.029102889731	12	12	
770000	18.097946	1	5.317814030077	0.027922112501	16	10	
771000	21.947587	1	5.280378658461	0.031321101499	15	11	
772000	26.899411	1	5.309342303022	0.027718005789	20	8	
773000	32.064027	1	5.442624632120	0.023580322314	19	8	
774000	30.887940	1	5.247535070500	0.035311078104	15	7	
775000	27.555251	1	5.418485651866	0.037426820176	14	5	
776000	28.085456	1	5.408946681767	0.029750638769	17	7	
777000	28.973429	1	5.213688603525	0.035091462914	12	4	
778000	28.449718	1	5.284035736565	0.032980159537	13	5	
779000	28.575146	1	5.379515904745	0.032251980708	13	8	
780000	31.995193	1	5.132504949059	0.022657221620	14	10	
781000	38.879923	1	5.288696828156	0.028195919402	16	14	
782000	25.275264	1	5.500977440877	0.032353710872	15	8	
783000	23.863132	1	5.192404638093	0.032020578498	13	6	
784000	27.091085	1	5.285647097187	0.029828886127	13	7	
785000	29.256585	1	5.153984109313	0.032761430124	13	7	
786000	27.217358	1	5.226597298916	0.032374718432	15	4	
787000	35.391111	1	5.318759175087	0.022514836680	17	10	
788000	30.287577	1	5.174328204192	0.038003741167	17	6	
789000	32.886855	1	5.256327016090	0.031737397757	19	10	
790000	33.580973	1	5.405135041244	0.028080516259	16	11	
791000	34.374694	1	5.324497682869	0.030124223595	19	10	
792000	31.951803	1	5.418704713028	0.028325274388	20	10	
793000	29.103306	1	5.475878041703	0.029237822989	24	8	
794000	32.859969	1	5.514337953968	0.034073340721	23	6	
795000	28.321782	1	5.051644391096	0.033956997798	21	4	
796000	35.442298	1	5.327000913492	0.030134958729	16	4	
797000	25.810727	1	5.081641503965	0.037049464854	11	5	
798000	28.749683	1	5.528553790070	0.028969577664	10	4	
799000	28.230475	1	5.631329552823	0.034375797460	13	5	
800000	30.019542	1	5.359677802885	0.035669867992	11	7	
801000	29.023208	1	5.297421799276	0.026702137016	15	9	
802000	26.136450	1	5.509382153183	0.030804275094	14	3	
803000	28.039367	1	5.393450042482	0.034106325464	17	3	
804000	35.225536	1	5.439353890940	0.036456784561	18	8	
805000	32.153958	1	5.153624527325	0.030398154534	17	9	
806000	31.907346	1	5.378461019943	0.040135300094	14	6	
807000	27.013300	1	5.226680538287	0.029902009561	17	8	
808000	30.565295	1	5.141438301433	0.029682093610	18	5	
809000	29.895019	1	5.537252617637	0.033690722706	15	5	
810000	24.839438	1	5.241474424939	0.028571905410	13	6	
811000	27.727400	1	5.330059517668	0.034407358261	19	5	
812000	35.721821	1	5.289192109956	0.033602670374	18	5	
813000	32.379645	1	5.295533126841	0.033725281128	15	6	
814000	33.816703	1	5.361041395889	0.026288183894	24	4	
815000	28.221966	1	5.241558010646	0.031487805778	25	6	
816000	28.535698	1	5.354272675258	0.025019090738	27	7	
817000	23.929543	1	5.431229705867	0.034285683906	23	5	
818000	35.679497	1	5.246070855415	0.031953464566	21	7	
819000	34.266448	1	5.238967531468	0.034459095981	29	6	
820000	37.959771	1	5.244683451544	0.029987075997	30	7	
821000	37.023701	1	5.293307170576	0.034534652974	32	8	
822000	34.511603	1	5.282587937748	0.026512080606	28	9	
823000	34.703237	1	5.414562237679	0.032200879893	26	6	
824000	34.273731	1	5.063099014574	0.029501813272	21	4	
825000	39.758330	1	5.300123502579	0.033241461142	19	6	
826000	23.323455	1	4.971056216652	0.039658102010	14	3	
827000	27.693075	1	5.196531171049	0.037895446181	14	6	
828000	24.077152	1	5.166800141639	0.032127642371	16	8	
829000	36.768593	1	5.404748936701	0.036002945964	14	7	
830000	23.806572	1	5.440312505001	0.032857475826	18	7	
831000	32.064215	1	5.359110127617	0.036034333158	17	9	
832000	24.598907	1	5.515642339967	0.034638176025	14	10	
833000	24.991273	1	5.388235149947	0.036933399099	15	11	
834000	25.170686	1	5.285025567411	0.037986185660	14	7	
835000	23.353340	1	5.314665836998	0.036370705032	15	7	
836000	26.065843	1	5.339655081626	0.038091488029	15	5	
837000	24.227117	1	5.368675897305	0.039697470597	11	5	
838000	29.275488	1	5.558742207004	0.037692054623	14	3	
839000	23.329886	1	5.253219493913	0.041269928741	19	4	
840000	24.309460	1	5.214378089234	0.045415929987	15	3	
841000	24.841103	1	5.369686479688	0.039352435664	18	7	
842000	17.015542	1	5.104581998979	0.038579046435	19	4	
843000	24.398767	1	5.320909085250	0.040476573820	13	6	
844000	29.809633	1	5.081265771248	0.035894679375	15	6	
845000	31.679563	1	5.377954580182	0.031021443877	17	5	
846000	25.144153	1	5.282237082493	0.033702824265	18	4	
847000	25.947757	1	5.214316970432	0.028420892816	22	7	
848000	28.823816	1	5.318581827706	0.032849394824	26	3	
849000	22.249563	1	5.488055911942	0.036963637518	22	5	
850000	26.974818	1	5.309905769658	0.033515479187	21	5	
851000	23.548317	1	5.328047566206	0.030812098105	25	5	
852000	27.483509	1	5.203587851658	0.029005781789	24	10	
853000	21.745707	1	5.580262343874	0.035379385674	23	9	
854000	27.240264	1	5.250478621318	0.038989549122	21	10	
855000	33.532261	1	5.498244972141	0.031906143453	19	8	
856000	33.732702	1	5.286365384658	0.033614845776	16	6	
857000	29.653088	1	5.500371749760	0.031177944364	14	9	
858000	26.311417	1	5.407688122167	0.035804156227	15	8	
859000	24.944871	1	5.289134834419	0.033669722865	14	7	
860000	22.815766	1	5.250753855338	0.033164641738	14	8	
861000	34.831498	1	5.385905889070	0.028188971736	15	10	
862000	34.627571	1	5.372214359615	0.028026035977	15	12	
863000	28.375929	1	5.393241045077	0.026665862502	16	8	
864000	26.414273	1	5.177031367341	0.030702353863	12	7	
865000	34.700136	1	5.558653786201	0.029811392236	13	6	
866000	33.081270	1	5.201872786970	0.033172894326	16	6	
867000	39.767888	1	5.246389736974	0.029038347626	19	9	
868000	34.126923	1	5.539043778534	0.030771245052	23	5	
869000	30.284555	1	5.382660574655	0.039573208625	24	4	
870000	28.698785	1	5.422980790605	0.028259461971	26	3	
871000	33.342831	1	5.342836392808	0.029632969669	24	2	
872000	30.194606	1	5.264433796617	0.040424669235	22	5	
873000	29.226924	1	5.514339106557	0.043071011615	24	4	
874000	26.118144	1	5.376318544046	0.036251694792	29	1	
875000	27.724916	1	5.205801647366	0.041747178911	22	5	
876000	26.969398	1	5.314685673933	0.037678185474	19	6	
877000	21.378739	1	4.981041493680	0.043830480837	17	6	
878000	27.725981	1	5.457617875595	0.035749259885	15	7	
879000	23.143869	1	5.249291356608	0.038656128209	15	6	
880000	28.478459	1	5.425429045487	0.027391563219	20	5	
881000	32.450000	1	5.354517564203	0.027144958194	17	11	
882000	24.596264	1	5.345345095201	0.031134323983	15	3	
883000	37.685150	1	5.412708181421	0.028074554733	17	6	
884000	36.325216	1	5.445082732880	0.034473403175	18	7	
885000	34.694321	1	5.418599987203	0.034937151173	21	5	
886000	37.359737	1	5.340546237793	0.032224291503	20	7	
887000	33.274973	1	5.279986579919	0.030945561276	16	7	
888000	31.857562	1	5.068088021130	0.031563646310	13	4	
889000	33.590456	1	5.679800792166	0.028458578150	18	5	
890000	37.119381	1	5.382057708675	0.026046826872	16	8	
891000	32.025480	1	5.310318206066	0.036717460073	19	6	
892000	33.777008	1	5.446928854415	0.035104694018	19	9	
893000	32.192841	1	5.417987739555	0.034797952022	18	7	
894000	32.648066	1	5.380788862916	0.031545388672	20	6	
895000	29.607544	1	5.254013435348	0.021985795315	21	4	
896000	34.153345	1	5.508232850995	0.028648334777	19	5	
897000	37.086705	1	5.174565167183	0.022508290339	20	8	
898000	32.259330	1	5.291698996457	0.032128265501	13	7	
899000	30.298674	1	5.426860589221	0.031503029344	16	6	
900000	30.180357	1	5.244631333555	0.035939219317	12	4	
901000	34.530963	1	5.121421751087	0.029914430752	12	7	
902000	34.619465	1	5.460216137721	0.036100578516	11	9	
903000	40.913230	1	5.183001567784	0.037994500368	12	10	
904000	29.034211	1	5.148631361561	0.032253779811	19	6	
905000	32.865516	1	5.371786242243	0.032076376879	14	5	
906000	30.001896	1	5.291656608675	0.040467474319	16	7	
907000	32.483043	1	5.440839844891	0.035561066663	14	6	
908000	28.577576	1	5.284601919404	0.036112741208	17	5	
909000	29.710395	1	5.253247482551	0.034757125512	17	6	
910000	16.395360	1	4.952964132092	0.038372436164	17	6	
911000	29.638121	1	5.224309075289	0.039278218031	17	8	
912000	28.118929	1	5.327901969855	0.041536450981	20	9	
913000	32.244168	1	5.368210508323	0.030676008210	21	9	
914000	29.081678	1	5.255873606097	0.037089526467	18	6	
915000	27.500583	1	5.305118876953	0.034361943554	17	3	
916000	22.935554	1	5.128055101053	0.028446917949	15	10	
917000	34.636533	1	5.325441435323	0.031379552401	16	7	
918000	28.307726	1	5.247160071067	0.030687606749	15	8	
919000	23.351993	1	5.232679855683	0.030454106087	14	8	
920000	30.347575	1	5.273486557281	0.030967172149	18	13	
921000	26.121912	1	5.367300569140	0.032532508344	23	5	
922000	28.311940	1	5.401533531596	0.035058636507	21	6	
923000	34.600366	1	5.246713646686	0.030463043923	22	6	
924000	29.991404	1	5.242647237641	0.033289158316	19	3	
925000	28.188480	1	5.404596671130	0.035113376927	18	2	
926000	24.711554	1	5.324138932959	0.037759273859	23	2	
927000	30.245255	1	5.369509667892	0.033393119647	24	3	
928000	30.251645	1	5.295773395126	0.031516231337	19	4	
929000	31.926131	1	5.297922497105	0.026614529600	21	3	
930000	31.564398	1	5.321978838765	0.030599031432	19	3	
931000	27.955820	1	5.286375356311	0.028238543268	19	6	
932000	26.109127	1	5.258541417824	0.038594710220	19	7	
933000	17.336212	1	5.076041490588	0.039474122970	20	4	
934000	35.215183	1	5.307274080733	0.025011634899	20	8	
935000	32.832111	1	5.254092329909	0.025734657020	17	8	
936000	27.902301	1	5.398140774134	0.029926010613	11	5	
937000	27.522938	1	5.338174056995	0.030379639602	17	8	
938000	30.674563	1	5.183165775900	0.031086909258	16	7	
939000	29.943122	1	5.207700398025	0.031701104959	14	6	
940000	29.606798	1	5.251871529082	0.032845737280	11	4	
941000	26.524150	1	5.452451745440	0.031804461885	14	5	
942000	30.164965	1	5.209072148911	0.032688669175	17	12	
943000	25.428449	1	5.351067467990	0.033375745056	18	10	
944000	26.595097	1	5.171938610521	0.023550993063	17	12	
945000	30.157578	1	5.422320867170	0.028368770602	22	13	
946000	34.631464	1	5.445308528627	0.028347801503	23	11	
947000	32.664963	1	5.313233677560	0.033833097858	17	8	
948000	31.763353	1	5.347876444162	0.031403020351	14	6	
949000	27.442572	1	5.277319264683	0.030513540875	14	8	
950000	27.269080	1	5.364917115730	0.033935088525	20	7	
951000	26.167701	1	5.484239953599	0.034378699338	17	10	
952000	25.671395	1	5.587058846119	0.031179446575	17	13	
953000	31.497094	1	5.264812832968	0.021934528156	19	7	
954000	30.413887	1	5.405039633977	0.025183383383	21	9	
955000	23.325571	1	5.404907417191	0.027012872361	20	8	
956000	25.179629	1	5.238022033715	0.027560306016	27	9	
957000	27.573912	1	5.439759441371	0.030881220697	23	10	
958000	30.427664	1	5.234773767272	0.032645227678	16	13	
959000	25.243950	1	5.385351698785	0.033329961799	13	14	
960000	32.009296	1	5.231025212589	0.029798197176	9	10	
961000	25.744479	1	5.437650448669	0.023714034559	12	9	
962000	25.893158	1	5.328417319187	0.021830686521	10	9	
963000	27.124111	1	5.341018903760	0.029381651927	10	7	
964000	29.245532	1	5.443946303495	0.029572185884	9	12	
965000	30.916966	1	5.187612224870	0.031621986124	10	7	
966000	21.720102	1	5.284620836318	0.038916609995	14	5	
967000	19.341571	1	5.272524442154	0.037603840723	14	5	
968000	19.866677	1	5.454415646121	0.030354311388	11	8	
969000	23.758648	1	5.359589907612	0.031110968620	14	7	
970000	26.183300	1	5.433288618021	0.041263956321	14	2	
971000	26.162487	1	5.144014866613	0.033394665043	19	2	
972000	26.601457	1	5.444673472494	0.037974022974	16	2	
973000	27.739716	1	5.293313317867	0.032003550965	22	3	
974000	26.403403	1	5.418594900046	0.034588513211	19	6	
975000	22.814494	1	5.335547348029	0.037152886006	19	5	
976000	23.249506	1	5.161491901433	0.041045756609	17	5	
977000	26.888969	1	5.516536841041	0.040446478474	13	5	
978000	28.063673	1	5.246916096486	0.026785688203	17	4	
979000	23.239287	1	5.197551732440	0.046947407555	15	2	
980000	35.964834	1	5.281817418553	0.040812173006	20	4	
981000	36.753172	1	5.108178908899	0.036439130525	18	5	
982000	35.609578	1	5.349650755414	0.032023247424	16	3	
983000	30.174281	1	5.263440839688	0.036454131880	15	6	
984000	33.985330	1	5.244988386145	0.029078837271	18	6	
985000	33.284282	1	5.086768744780	0.028852921706	19	10	
986000	31.981767	1	5.339791059847	0.027033295148	22	7	
987000	33.389942	1	5.466279326884	0.036282496748	20	5	
988000	29.729559	1	5.190822041477	0.039786766690	16	4	
989000	32.601832	1	5.293686865057	0.036361071087	19	5	
990000	35.240747	1	5.187208039890	0.030072504843	17	7	
991000	32.342548	1	5.416233723672	0.038980803411	15	5	
992000	35.464277	1	5.305975084284	0.031946560055	16	7	
993000	35.564670	1	5.337529938174	0.027446393305	16	8	
994000	27.756606	1	5.324817521431	0.036747355919	13	7	
995000	19.506933	1	5.172577017449	0.036752956969	12	9	
996000	26.732121	1	5.487377733117	0.033022248679	18	7	
997000	28.157265	1	5.341950406732	0.036757645978	18	6	
998000	24.705629	1	5.307967586484	0.037110438036	15	6	
999000	26.908136	1	5.167450954776	0.031013911728	14	5	
1000000	31.821092	1	5.127648623605	0.036435946344	13	7	
1001000	35.052329	1	5.144293372362	0.025943657291	17	11	
1002000	33.124444	1	5.385397505557	0.034618883261	18	7	
1003000	28.671787	1	5.520776830046	0.029282816196	17	10	
1004000	22.397428	1	5.545005438211	0.032401230516	14	7	
1005000	19.402838	1	5.115735542763	0.032077134556	14	8	
1006000	29.997061	1	5.079537819146	0.027036205003	16	9	
1007000	26.296501	1	5.222681498554	0.034624680310	15	6	
1008000	31.208967	1	5.363236174090	0.029935220266	16	6	
1009000	34.649652	1	5.232150763387	0.031350255864	14	5	
1010000	26.558836	1	5.275450755095	0.033390712930	11	8	
