# Supplementary material for: Reply to: ‘Reconstructed evolutionary patterns from crocodile-line archosaurs demonstrate the impact of failure to log-transform body size data’
Source: Commun Biol. 2022 Feb 25;5:170. doi: 10.1038/s42003-022-03072-x (PMC8881626; doi:10.1038/s42003-022-03072-x)
Supplement: Supplementary file 4 — Supplementary Data 2 [file 42003_2022_3072_MOESM4_ESM.zip › simulations/log_files/VarRates/simulated_data_logged_7.txt.Log.txt]

Options:
Model:                           Independent Contrasts
Tree File Name:                  tree_simlation_7.nex
Data File Name:                  simulated_data_logged_7.txt
Log File Name:                   simulated_data_logged_7.txt.Log.txt
Save Initial Trees:              False
Save Trees:                      True
Summary:                         False
Seed:                            1420350649
Precision:                       64 bits
Cores:                           1
Analysis Type:                   MCMC
Sample Period:                   1000
Iterations:                      1010000
Burn in:                         10000
MCMC ML Start:                   False
Schedule File:                   simulated_data_logged_7.txt.Schedule.txt
Rate Dev:                        AutoTune
No of Rates:                     2
Test for trait correlation:      True
Kappa:                           Not in use
Delta:                           Not in use
Lambda:                          Not in use
OU:                              Not in use
Min Trans Taxa No:               10
RJ Local Kappa:                  False
RJ Local Lambda:                 False
RJ Local Delta:                  False
RJ Local OU:                     False
Using VarRates:                  True
Restrictions:
    Alpha-1                      None
    Sigma-1                      None
Prior Information:
    Priors
        Alpha-1 - uniform -100.00 100.00 
        Sigma-1 - uniform 0.00 100.00 
        VRBL - sgamma 1.10 1.00 
        VRNode - sgamma 1.10 1.00 
Tree Information
     Trees:                      1
     Taxa:                       200
     Sites:                      1
Iteration	Lh	Tree No	Alpha 1	Sigma^2 1	No RJ Local Branch	No RJ Local Node	
11000	10.659832	1	5.286519492659	0.034658937394	19	6	
12000	11.000645	1	5.258618263746	0.038907756320	18	5	
13000	12.712789	1	5.440335528426	0.033243547500	17	3	
14000	13.848289	1	5.317011869244	0.038476946667	18	3	
15000	15.209896	1	5.281991769228	0.031270030527	15	5	
16000	11.784371	1	5.568481674650	0.043716077569	8	3	
17000	16.282912	1	5.448841957274	0.039449098707	10	2	
18000	19.160519	1	5.345234112686	0.038927922918	9	6	
19000	19.870820	1	5.192352648807	0.032052434682	11	6	
20000	17.956955	1	5.247969538791	0.031773060553	17	8	
21000	22.906824	1	5.146387806524	0.028568509019	17	9	
22000	25.241334	1	5.250032991570	0.026048460953	18	10	
23000	20.441821	1	5.240398224898	0.029389767808	13	9	
24000	12.605027	1	5.214651249613	0.034165627545	12	9	
25000	10.465736	1	5.514219357531	0.045490756599	10	7	
26000	14.801041	1	5.339602495955	0.031749078020	13	8	
27000	12.977120	1	5.243781165209	0.035160759528	16	9	
28000	8.650573	1	5.449762914942	0.035202286303	19	8	
29000	9.332174	1	5.448460923255	0.031285728237	18	9	
30000	15.408571	1	5.270645308437	0.029672802159	19	10	
31000	12.157141	1	5.156571019677	0.036854497062	21	6	
32000	17.940392	1	5.232564069903	0.036057087002	13	8	
33000	18.266205	1	5.385331489291	0.034670905393	9	9	
34000	12.951699	1	5.477295043174	0.036370670121	10	5	
35000	13.633027	1	5.343683642268	0.034421434989	9	8	
36000	9.162892	1	5.108885288824	0.036633066481	10	10	
37000	14.970967	1	5.163350339009	0.039901536744	11	4	
38000	13.929856	1	5.363832236184	0.041353054268	8	4	
39000	18.246164	1	5.449599100174	0.031444410396	13	10	
40000	21.063739	1	5.324976408201	0.034749741898	11	7	
41000	12.874512	1	5.375252800481	0.034149746886	15	7	
42000	4.325535	1	5.460610293681	0.041116721046	15	9	
43000	13.996650	1	5.257271898273	0.031034168425	17	10	
44000	8.244400	1	5.421680307652	0.027291397752	22	13	
45000	7.229827	1	5.289685286374	0.032605299086	16	10	
46000	7.762662	1	5.345133576184	0.038190429807	21	5	
47000	20.389895	1	5.282256980332	0.037896461702	24	3	
48000	18.166891	1	5.207485174963	0.035736155688	21	5	
49000	15.542511	1	5.357038758797	0.034739338325	18	7	
50000	13.711705	1	5.331261682450	0.031645343083	19	8	
51000	10.874506	1	5.379661858381	0.038036588348	19	6	
52000	16.540878	1	5.374989016450	0.038158568612	15	5	
53000	13.734725	1	5.314042594404	0.034003687952	14	3	
54000	13.763342	1	5.394435513699	0.038331079437	10	4	
55000	18.422359	1	5.194972661753	0.032610656283	13	4	
56000	18.558001	1	5.157669165319	0.040429199221	18	2	
57000	7.414050	1	5.081438592085	0.029663844250	18	6	
58000	12.656310	1	5.202958296618	0.035162758172	17	3	
59000	7.537538	1	5.303058050010	0.042646446023	13	5	
60000	7.198912	1	5.320828521079	0.050685699903	14	4	
61000	12.510174	1	5.171541791053	0.042930455681	16	6	
62000	12.148769	1	5.125379179339	0.032577304166	23	6	
63000	20.485869	1	5.197368986121	0.032839544576	18	4	
64000	12.192517	1	5.327544630595	0.048500571425	17	3	
65000	17.099553	1	5.399919639767	0.039561458730	15	7	
66000	8.706714	1	5.067320683860	0.034180828247	14	7	
67000	12.621450	1	5.529724821173	0.031904354685	19	13	
68000	11.348929	1	5.462698869002	0.036964415485	21	7	
69000	12.118759	1	5.364209845992	0.039696033995	20	5	
70000	14.195788	1	5.246998292291	0.025333443109	20	4	
71000	19.424413	1	5.217803371120	0.030891157605	20	6	
72000	16.642022	1	5.193912920240	0.030919155189	16	6	
73000	14.936334	1	5.140807625387	0.030118743581	17	3	
74000	23.388959	1	5.291302541803	0.033024997164	24	8	
75000	13.744286	1	5.262684683410	0.028932060190	20	6	
76000	13.079818	1	5.335600739830	0.032562514707	22	8	
77000	16.882402	1	5.430572396694	0.038544188920	17	6	
78000	19.027977	1	5.372763350473	0.027520510237	18	7	
79000	12.422908	1	5.215495575089	0.043822470472	10	5	
80000	16.116507	1	5.267509977014	0.030536144672	11	7	
81000	13.201981	1	5.372091802874	0.039320226705	15	8	
82000	12.173810	1	5.529025357684	0.037438942838	15	4	
83000	15.133767	1	5.330737383697	0.042424734365	23	4	
84000	15.680301	1	5.307283586830	0.033191709756	21	2	
85000	16.858207	1	5.279317460362	0.035505128069	19	4	
86000	14.393408	1	5.244694706339	0.045288611265	17	1	
87000	8.391917	1	5.233601145997	0.046547848856	12	4	
88000	12.826216	1	5.251090537634	0.036670128513	13	4	
89000	13.720841	1	5.249317195079	0.040583133123	17	5	
90000	17.526814	1	5.201844305136	0.033746273453	16	2	
91000	19.459232	1	5.297828893083	0.033066633744	17	5	
92000	15.911120	1	5.174016186994	0.035753723621	17	6	
93000	17.708854	1	5.260924703384	0.034125558871	15	9	
94000	16.398774	1	5.269376034595	0.033537173008	14	6	
95000	14.222571	1	5.379006787557	0.038512775148	15	4	
96000	1.838559	1	5.153370048257	0.045653695956	19	4	
97000	8.153284	1	5.237039612127	0.035005212748	22	6	
98000	11.288401	1	5.317420072126	0.039286544328	18	10	
99000	11.746571	1	5.275176945500	0.035397054483	13	7	
100000	11.563046	1	5.404540525616	0.038800768341	11	4	
101000	14.638683	1	5.258251967633	0.037334174777	11	5	
102000	12.922271	1	5.360685748049	0.040251699717	12	5	
103000	16.191572	1	5.223958367650	0.036523840030	12	2	
104000	15.300466	1	5.356779029784	0.032585807592	13	4	
105000	12.968295	1	5.301804412660	0.041239099434	8	2	
106000	11.344635	1	5.202888666574	0.038390768151	10	5	
107000	17.616368	1	5.164158022921	0.033485819713	12	6	
108000	13.640011	1	5.180037204804	0.030697300167	15	6	
109000	5.796766	1	4.698565989402	0.039133118287	18	4	
110000	14.485691	1	5.542899801722	0.034447183582	17	4	
111000	14.144607	1	5.223792004523	0.036698326847	17	7	
112000	11.531409	1	5.320860927722	0.037459644589	16	4	
113000	17.331084	1	5.446264619843	0.033385883555	16	7	
114000	11.203089	1	5.252796451051	0.032171097153	17	10	
115000	0.133197	1	5.174482533621	0.040854999945	17	10	
116000	11.036713	1	5.120057540412	0.035945023589	18	8	
117000	9.361240	1	5.175572713319	0.039878224699	20	6	
118000	12.340935	1	5.199398537450	0.034420610874	22	4	
119000	14.049282	1	5.433878948080	0.035795356714	16	5	
120000	14.597430	1	5.479630705492	0.037735160058	19	7	
121000	17.861855	1	5.290590040806	0.034187071386	20	8	
122000	18.054277	1	5.280866354568	0.038433378092	15	10	
123000	16.711326	1	5.435361788838	0.033846957613	13	8	
124000	22.181674	1	5.248599109124	0.035737099352	15	8	
125000	16.418050	1	5.365044285877	0.031918630885	15	6	
126000	14.185769	1	5.372303962549	0.033028308616	21	6	
127000	13.367303	1	5.357612160980	0.039097981693	18	4	
128000	13.058075	1	5.168594728544	0.036505492184	14	9	
129000	10.391413	1	5.149354098297	0.035390563678	14	5	
130000	14.432355	1	5.192054977552	0.038381245078	14	4	
131000	10.668536	1	5.190049725054	0.033199818971	17	2	
132000	15.951483	1	5.430502219022	0.034197751079	18	5	
133000	10.721596	1	5.317152345097	0.043194844534	18	7	
134000	15.960456	1	5.375396284073	0.035391128957	20	6	
135000	8.981031	1	5.288556953011	0.036174374692	20	6	
136000	6.246175	1	5.038067658719	0.040582846937	20	3	
137000	1.852576	1	5.342006923677	0.046000309472	23	4	
138000	6.966576	1	5.190185034987	0.032204926087	18	5	
139000	11.665687	1	5.167304726813	0.031542476170	20	4	
140000	15.945844	1	5.179754691094	0.032311354468	18	8	
141000	18.290258	1	5.193431307397	0.028646108603	18	9	
142000	11.231056	1	5.313567355760	0.040005366404	20	7	
143000	12.482178	1	5.170013325483	0.039910860481	17	9	
144000	3.883437	1	5.298166844647	0.051729017223	17	6	
145000	6.163710	1	5.341906414895	0.048220830321	14	5	
146000	7.413119	1	5.406385602232	0.049887393945	15	4	
147000	10.536356	1	5.296146487356	0.035690991679	13	5	
148000	11.418015	1	5.368586041567	0.049883790577	14	2	
149000	13.932728	1	5.421988243942	0.034803988371	17	4	
150000	13.794250	1	5.279438421330	0.032979499561	19	7	
151000	17.040270	1	5.133260205135	0.036312245557	18	7	
152000	19.203558	1	5.296130077550	0.032707831111	18	10	
153000	12.600867	1	5.208790448269	0.038388801801	13	6	
154000	9.349591	1	5.376254967064	0.033390588925	18	6	
155000	12.791038	1	5.410869531014	0.038589830699	16	7	
156000	14.692778	1	5.212040512141	0.035703566697	22	8	
157000	13.749049	1	5.174295060719	0.038132827530	18	7	
158000	19.687003	1	5.249942615892	0.027375300287	26	7	
159000	12.948430	1	5.084384307555	0.034794217511	21	4	
160000	19.180602	1	5.290748974563	0.030534083934	19	7	
161000	19.001743	1	5.209729938335	0.031933275041	19	8	
162000	15.975126	1	5.384789784882	0.036267977462	22	4	
163000	16.185065	1	5.387225608910	0.032013621087	20	6	
164000	12.359659	1	5.452269753640	0.036055848044	23	5	
165000	21.689066	1	5.509462291262	0.033593568308	25	9	
166000	20.236382	1	5.396986986894	0.038417912267	28	7	
167000	17.210191	1	5.158031794704	0.039501531402	26	5	
168000	17.826247	1	5.383863483578	0.030578733014	30	5	
169000	23.312163	1	5.308882750171	0.033129995890	24	6	
170000	17.767064	1	5.280444849081	0.035069305590	25	3	
171000	15.129735	1	5.342496819821	0.032498725652	23	3	
172000	5.530386	1	5.042807863236	0.030868233575	23	4	
173000	10.649957	1	5.283884529110	0.036281088898	25	7	
174000	8.030283	1	5.182979557929	0.033570625105	16	6	
175000	12.409772	1	5.392705677172	0.045163908843	23	2	
176000	14.014731	1	5.254685978915	0.039054010117	20	3	
177000	13.840305	1	5.351528017668	0.041132633533	20	1	
178000	13.638642	1	5.494480166246	0.043554308510	17	2	
179000	16.106466	1	5.187397670314	0.042440763423	16	1	
180000	15.312255	1	5.280217487876	0.032927605719	24	4	
181000	19.822098	1	5.258496042711	0.034609426097	19	5	
182000	17.545211	1	5.384682398773	0.040365116731	17	4	
183000	20.625686	1	5.335933713049	0.032576937822	12	6	
184000	19.211774	1	5.267274371927	0.033392645172	11	6	
185000	11.119282	1	5.169327827171	0.037673270851	11	5	
186000	14.616079	1	5.431520722008	0.041697932212	10	7	
187000	15.610400	1	5.387554002002	0.041023998658	14	5	
188000	17.084226	1	5.364504699564	0.034057880944	16	2	
189000	18.181237	1	5.246917313692	0.040435413748	22	2	
190000	14.851362	1	5.504741840010	0.032563642230	26	2	
191000	10.849067	1	5.283301236446	0.028631561834	24	5	
192000	18.319944	1	5.411687009779	0.035431385900	22	3	
193000	18.215542	1	5.282553813769	0.034599620374	16	3	
194000	17.257188	1	5.242813958394	0.028283589077	22	6	
195000	20.154015	1	5.347857743272	0.029450189543	23	8	
196000	14.479348	1	4.979456770067	0.036293084273	22	6	
197000	9.948733	1	5.162025650957	0.041929284729	21	7	
198000	5.620210	1	5.508612801497	0.043687776569	18	9	
199000	14.749367	1	5.456136876874	0.042378669200	19	7	
200000	9.708614	1	5.353563478234	0.042271601625	15	5	
201000	11.858156	1	5.082003552514	0.038507186714	15	6	
202000	15.773564	1	5.301471594821	0.044999117522	14	4	
203000	14.273473	1	5.385311105333	0.049390236757	15	3	
204000	10.632725	1	5.081899515846	0.046433166527	14	5	
205000	15.408811	1	5.265966700899	0.034821085013	15	6	
206000	16.452421	1	5.148892987383	0.030855735859	17	7	
207000	10.002061	1	5.425529877386	0.044019362722	18	7	
208000	14.511263	1	5.188158739951	0.036656764439	14	4	
209000	12.795427	1	5.218728422756	0.039383199415	14	2	
210000	14.331073	1	5.224179502170	0.034599801329	16	2	
211000	12.143930	1	5.319694233259	0.044886202177	15	2	
212000	15.419817	1	5.155915425156	0.033045518750	12	7	
213000	11.522063	1	5.242385242342	0.041578532091	16	7	
214000	21.795613	1	5.228168796001	0.032843721595	19	9	
215000	19.533773	1	5.446219123325	0.036586221326	19	7	
216000	14.090461	1	5.251346964168	0.041438279120	16	3	
217000	11.463145	1	5.131175209929	0.047609179032	14	3	
218000	17.813313	1	5.339284261268	0.043003641521	14	2	
219000	17.526864	1	5.292564407466	0.031479504433	15	4	
220000	7.758708	1	5.318419564768	0.042197955391	14	5	
221000	8.790030	1	5.123752578844	0.034534085375	15	6	
222000	10.909605	1	5.327094936174	0.044971116197	16	3	
223000	12.814732	1	5.173762474490	0.039830267250	12	3	
224000	11.031060	1	5.308465907459	0.029014228044	15	5	
225000	12.980954	1	5.256718954180	0.033332419545	12	5	
226000	14.037959	1	5.279190373835	0.041540766469	8	5	
227000	14.000765	1	5.256867302480	0.027296470100	10	7	
228000	14.290272	1	5.174472321331	0.039050212326	13	8	
229000	11.092570	1	5.228499365894	0.029768878391	14	8	
230000	11.790503	1	5.324461533730	0.023451149519	17	11	
231000	12.803510	1	5.323196103579	0.028497464272	20	6	
232000	6.715426	1	5.419110560915	0.042418509095	15	6	
233000	9.893883	1	5.372873559540	0.034423884291	15	7	
234000	11.747280	1	5.296598124762	0.036405353990	11	4	
235000	4.268342	1	5.259649501061	0.036369241430	11	6	
236000	9.599044	1	5.334156413582	0.044994789888	10	5	
237000	7.402976	1	5.194301888803	0.044074774557	16	3	
238000	13.660877	1	5.187676259046	0.044551535369	18	5	
239000	8.247050	1	5.396706113935	0.045886428721	17	4	
240000	10.727415	1	5.188606097989	0.037891497407	16	4	
241000	17.992765	1	5.342738553155	0.030318552181	15	6	
242000	18.528251	1	5.129357697929	0.036284830606	15	7	
243000	15.199236	1	5.321075894176	0.032706809710	14	7	
244000	19.921974	1	5.302546997113	0.035086265882	14	6	
245000	13.756266	1	5.263928883466	0.030352052683	14	7	
246000	18.317311	1	5.193874161121	0.036221654670	16	6	
247000	9.502380	1	5.391744712106	0.041850095872	13	5	
248000	16.145569	1	5.083465485692	0.043389396286	10	4	
249000	18.571738	1	5.215229487636	0.023517742829	11	9	
250000	18.566037	1	5.379799566623	0.032181787554	18	5	
251000	14.303681	1	5.058862579528	0.032230832127	18	4	
252000	19.599980	1	5.201808943112	0.037053131491	19	4	
253000	18.242419	1	5.219420262865	0.039684593285	21	3	
254000	20.402043	1	5.392108193712	0.030534996441	22	4	
255000	13.147519	1	5.388978335553	0.036734390425	22	2	
256000	10.484963	1	5.448644508320	0.045423132188	18	6	
257000	7.265237	1	5.348935841907	0.040840823484	17	6	
258000	15.646124	1	5.333985486445	0.041478440770	16	8	
259000	13.744418	1	5.352094237341	0.033102493360	13	9	
260000	15.357099	1	5.177071368956	0.032189839167	11	9	
261000	10.956318	1	5.180799423607	0.035917862419	13	5	
262000	15.246273	1	5.434794936801	0.033660809135	10	5	
263000	17.920781	1	5.275689945410	0.032528196689	10	9	
264000	15.294339	1	5.173251392730	0.037755527876	15	5	
265000	16.621870	1	5.257484135309	0.040694760326	18	3	
266000	19.614957	1	5.334303415740	0.036246889080	22	6	
267000	20.174256	1	5.400934654822	0.031093676278	21	7	
268000	19.671096	1	5.197459219074	0.037480931856	20	8	
269000	14.859579	1	5.209757208042	0.030262190824	15	5	
270000	16.207741	1	5.200113427940	0.037013464435	19	8	
271000	18.143361	1	5.381587023130	0.034560613619	17	5	
272000	16.521632	1	5.266321123145	0.037363977819	16	3	
273000	14.222490	1	5.193078532001	0.040048603791	15	4	
274000	13.740857	1	5.227914363955	0.036679649514	15	2	
275000	10.585976	1	5.360247737921	0.036287694340	16	3	
276000	12.837060	1	5.342724241346	0.034537991277	15	5	
277000	16.712323	1	5.285033525699	0.038366305511	17	6	
278000	19.692065	1	5.347798340759	0.038303216379	13	3	
279000	18.035454	1	5.177571538362	0.035297858726	18	8	
280000	16.513589	1	5.149066477563	0.034903255417	16	5	
281000	17.863327	1	5.149246439313	0.037705164007	9	7	
282000	19.211508	1	5.376001778162	0.034794236650	5	8	
283000	13.142407	1	5.002702748147	0.033431812936	8	7	
284000	15.738219	1	5.323530439786	0.036441745401	14	6	
285000	10.419489	1	5.304806319531	0.034777864105	15	4	
286000	17.490770	1	5.263381487902	0.034071840863	14	6	
287000	14.787866	1	5.281961365646	0.037090491036	16	5	
288000	23.589233	1	5.264380122856	0.034119745092	15	6	
289000	15.293484	1	5.218649408846	0.029157379070	17	5	
290000	11.534067	1	5.283177799153	0.033109593662	21	8	
291000	13.943140	1	5.366627132086	0.033762190872	18	6	
292000	11.215076	1	5.550264761443	0.034539033895	14	5	
293000	17.265546	1	5.363012979072	0.032774467932	12	5	
294000	13.889466	1	5.428140382907	0.032862071498	15	5	
295000	13.538639	1	5.211356919496	0.046440471940	20	4	
296000	9.645359	1	5.387979725565	0.043409415706	16	6	
297000	10.986968	1	5.368097337430	0.036154992708	15	6	
298000	15.327492	1	5.292466853532	0.040944003099	17	4	
299000	18.591581	1	5.296802629456	0.035970452842	12	9	
300000	10.664994	1	5.045437636385	0.043323610069	10	5	
301000	6.918444	1	5.217316885878	0.040132300310	9	9	
302000	16.798474	1	5.259192700504	0.035348321941	11	10	
303000	20.181783	1	5.443638056284	0.033337152746	14	11	
304000	20.681196	1	5.369908423115	0.028353595824	17	10	
305000	14.474111	1	5.097982187020	0.032487789208	15	9	
306000	18.092342	1	5.062091829427	0.039119106496	15	9	
307000	18.151975	1	5.147872777240	0.034356734815	15	8	
308000	12.526552	1	5.434632576479	0.033220858240	14	6	
309000	14.150040	1	5.234297288370	0.044229320858	13	6	
310000	13.956702	1	5.124016797778	0.037058803451	14	6	
311000	11.876557	1	5.231852692204	0.040482550614	17	2	
312000	14.375374	1	5.420754504529	0.039763428990	14	4	
313000	11.396770	1	5.277597948487	0.042118190268	13	4	
314000	10.942643	1	5.359460080686	0.043395627968	13	5	
315000	13.160774	1	5.443156037347	0.032516662935	14	8	
316000	17.791823	1	5.375130736801	0.034601781708	12	10	
317000	8.522552	1	5.108419313178	0.045781810142	10	3	
318000	14.225490	1	5.159496173076	0.059832307556	10	4	
319000	15.959674	1	5.296794255067	0.051744398694	12	7	
320000	18.303551	1	5.260152806825	0.046015651324	9	6	
321000	16.454265	1	5.314571390066	0.054409579908	12	5	
322000	12.320707	1	5.352110399278	0.042561004520	15	5	
323000	6.574440	1	5.114832815509	0.037469839071	21	4	
324000	4.093661	1	5.203240012733	0.049467787558	16	1	
325000	7.668414	1	5.161857466867	0.037237764467	21	2	
326000	14.248062	1	5.220672006167	0.033428649174	15	5	
327000	12.626373	1	5.454355010804	0.034352446196	17	3	
328000	13.469522	1	5.083464117686	0.038368671558	18	4	
329000	12.764025	1	5.502687838473	0.033626170636	22	5	
330000	7.958915	1	5.489365470921	0.040140732928	22	3	
331000	15.021181	1	5.138858529465	0.035999849572	20	4	
332000	23.347964	1	5.286955712638	0.032516349494	21	6	
333000	9.541315	1	5.124089480911	0.026698329579	18	8	
334000	22.972207	1	5.329805574567	0.039386409131	17	9	
335000	12.211457	1	5.146566057819	0.039358193497	17	6	
336000	19.196263	1	5.207417125304	0.032854938916	17	7	
337000	14.769936	1	5.106843300488	0.032860441178	15	9	
338000	10.741364	1	5.186318482877	0.031731023141	10	8	
339000	21.502772	1	5.287594061667	0.031041496488	12	8	
340000	14.019210	1	5.319094645197	0.030113035693	15	7	
341000	16.403418	1	5.286258950064	0.032834366358	18	8	
342000	19.235496	1	5.211427474149	0.032251934829	23	14	
343000	14.923665	1	5.235378461969	0.031261579400	19	10	
344000	10.737805	1	5.289949830673	0.035694432866	17	2	
345000	15.666889	1	5.300897735702	0.039917085441	13	3	
346000	12.803870	1	5.347334169591	0.040075364322	14	3	
347000	3.871211	1	5.007080684677	0.041875445536	18	7	
348000	13.161480	1	5.362606272648	0.034460711273	18	6	
349000	10.908960	1	5.159590446997	0.042424289035	17	5	
350000	8.888636	1	5.084713815210	0.049887442988	16	4	
351000	7.805642	1	5.519884740539	0.041273213030	11	4	
352000	19.462655	1	5.320305168859	0.035642779362	16	3	
353000	15.786630	1	5.212927361599	0.038451614525	22	5	
354000	21.232655	1	5.277057831289	0.026792382731	24	8	
355000	17.823889	1	5.213947691939	0.030182050366	18	8	
356000	20.794545	1	5.403308100211	0.026562361613	21	6	
357000	15.415938	1	5.291613401958	0.023728753251	20	3	
358000	13.834593	1	5.185877191962	0.021872147151	18	7	
359000	16.564566	1	5.298004110961	0.017724170052	21	9	
360000	16.830401	1	5.213282432762	0.027645071226	17	7	
361000	17.071037	1	5.273326382295	0.035539008748	20	6	
362000	16.257298	1	5.349774761762	0.037890741160	17	6	
363000	11.702079	1	5.223452104928	0.030782566845	22	10	
364000	11.011969	1	5.364006049710	0.032123949401	18	7	
365000	13.066749	1	5.239707871508	0.040934235682	11	8	
366000	9.951689	1	5.204155501181	0.044723085462	12	6	
367000	14.551953	1	5.289595130288	0.031635510814	16	3	
368000	16.069965	1	5.331142543533	0.030584448530	18	2	
369000	15.653167	1	5.375848364241	0.031673039577	17	1	
370000	13.185709	1	5.240319769042	0.033901991925	16	5	
371000	14.138431	1	5.220956226435	0.042245646616	15	3	
372000	14.657881	1	5.254854154526	0.034038923209	20	4	
373000	15.887051	1	5.414824963065	0.037793987221	17	6	
374000	13.695538	1	5.188585120255	0.041001942184	16	7	
375000	18.641900	1	5.148186922136	0.027579617216	13	6	
376000	16.685057	1	5.266222318473	0.041168275470	10	4	
377000	18.399114	1	5.324972827064	0.036415209114	16	5	
378000	19.248088	1	5.281903868272	0.029470602373	14	6	
379000	8.785345	1	5.007279332788	0.037099732573	16	4	
380000	15.804810	1	5.320682292076	0.030151360119	18	4	
381000	20.183752	1	5.459595780724	0.034575828189	15	4	
382000	20.301767	1	5.157940310901	0.036510703541	12	6	
383000	18.895567	1	5.182800220570	0.030869932664	13	8	
384000	19.312102	1	5.217984204696	0.029446219474	15	6	
385000	19.031704	1	5.283399472031	0.025280237550	11	7	
386000	20.735507	1	5.298367202434	0.030180312782	9	9	
387000	15.127303	1	5.308227303434	0.034788493539	10	14	
388000	21.758286	1	5.233271761166	0.028852528295	9	10	
389000	6.820901	1	5.180644719588	0.038045367662	11	6	
390000	11.717272	1	5.446955050322	0.031547091017	13	6	
391000	18.440036	1	5.420601383770	0.039030430438	16	3	
392000	7.648606	1	5.241994686891	0.037415650361	14	6	
393000	10.482095	1	5.171904186704	0.041018751233	17	6	
394000	15.301403	1	5.261600930257	0.034915382794	16	2	
395000	19.151840	1	5.274019398206	0.040427082753	18	6	
396000	14.525660	1	5.272263685478	0.037048301112	16	6	
397000	13.535150	1	5.185536238971	0.042469675370	16	3	
398000	16.512669	1	5.315800519156	0.027703000395	15	6	
399000	18.625171	1	5.338252547186	0.035773143456	17	5	
400000	16.694095	1	5.164300098620	0.044659579021	18	6	
401000	19.210196	1	5.333846644971	0.033791993464	21	9	
402000	18.136186	1	5.325770187969	0.031600468371	21	5	
403000	19.855471	1	5.263408574679	0.030659367186	20	8	
404000	18.184596	1	5.369334193274	0.030283695862	20	9	
405000	23.304299	1	5.280621613193	0.029104595381	16	8	
406000	25.345085	1	5.281068072484	0.028169975690	18	8	
407000	20.634861	1	5.263870639680	0.035128211828	22	4	
408000	19.619133	1	5.226658521262	0.027545765691	23	7	
409000	11.715605	1	5.301498020927	0.037470922548	25	7	
410000	9.654854	1	5.207552901188	0.029647569479	20	6	
411000	8.831734	1	5.118222549779	0.040974443330	21	4	
412000	8.650265	1	5.512039785787	0.039909503900	18	4	
413000	14.972789	1	5.122556463187	0.034958821072	17	5	
414000	18.821487	1	5.244232493810	0.034822153488	16	4	
415000	24.515159	1	5.268476822076	0.034997960134	19	6	
416000	15.257430	1	5.236095108072	0.034735124473	16	6	
417000	22.777735	1	5.311758476111	0.030126689014	14	7	
418000	13.113171	1	5.544887014723	0.048820394849	10	2	
419000	20.903928	1	5.332860126781	0.030846782314	16	6	
420000	18.897211	1	5.134384947226	0.038197570927	16	7	
421000	18.919124	1	5.279128490551	0.038449640766	11	7	
422000	8.860135	1	5.385940215625	0.048899359970	14	8	
423000	14.546251	1	5.434686266406	0.040398267916	15	9	
424000	18.685377	1	5.288090827411	0.034883420846	17	7	
425000	17.118381	1	5.236849534325	0.030485700873	21	6	
426000	10.674316	1	5.229436920850	0.032884227987	20	6	
427000	8.086905	1	5.147906387078	0.033003043394	12	6	
428000	9.384249	1	5.267662767479	0.041791001998	13	6	
429000	19.278304	1	5.094591425262	0.029881758987	13	3	
430000	17.854182	1	5.228839547438	0.042877252710	16	3	
431000	13.735542	1	5.349946506142	0.035371040611	13	4	
432000	12.895018	1	5.437896078274	0.034735246528	17	7	
433000	11.297522	1	5.240241719049	0.038273895224	20	7	
434000	12.596985	1	5.506304312745	0.039468806322	16	6	
435000	13.825610	1	5.509755948305	0.034033154584	17	5	
436000	8.653533	1	5.412703428612	0.040058685036	16	4	
437000	7.504357	1	5.336338290253	0.031439550301	22	3	
438000	14.173042	1	5.419343388147	0.036600527295	18	7	
439000	12.268797	1	5.335689613156	0.039591417121	18	7	
440000	13.888814	1	5.381851357443	0.035358656208	21	8	
441000	16.216481	1	5.384739042129	0.033406634775	14	9	
442000	20.353745	1	5.213465630030	0.027666848320	14	7	
443000	13.910670	1	5.377952233198	0.032462196796	19	8	
444000	7.104305	1	5.031142015873	0.037650003339	14	4	
445000	10.407382	1	5.358714343299	0.045893859153	13	5	
446000	12.642245	1	5.404310916095	0.036509077110	17	5	
447000	10.567302	1	5.268339352410	0.047163191442	13	4	
448000	9.782562	1	5.195282084180	0.041826601095	17	2	
449000	7.315469	1	5.233236043225	0.046839082835	16	3	
450000	9.410208	1	5.294660750177	0.040910537434	21	6	
451000	14.300845	1	5.431129526015	0.033704158143	22	7	
452000	18.168186	1	5.393213001895	0.036302516335	18	7	
453000	16.702815	1	5.168213701618	0.032566828472	17	5	
454000	19.583721	1	5.294945275445	0.036717625949	13	8	
455000	13.099181	1	5.211708978865	0.038005469819	16	9	
456000	4.779612	1	5.021922108375	0.039628664842	22	7	
457000	9.712013	1	5.259147025747	0.045606017259	20	4	
458000	12.654911	1	5.233692660575	0.035564734434	19	6	
459000	10.113019	1	5.309171288316	0.036681762681	16	7	
460000	11.130457	1	5.351322155586	0.033541081901	17	8	
461000	17.472476	1	5.342434030822	0.034384144205	21	6	
462000	17.676687	1	5.312287984012	0.036759350233	18	6	
463000	18.737059	1	5.047800405872	0.037231216128	19	2	
464000	16.027322	1	5.199426356702	0.042217713876	11	2	
465000	10.908313	1	5.475534675266	0.036986809388	13	3	
466000	14.820897	1	5.202203186707	0.039703843305	19	6	
467000	20.461737	1	5.407871219157	0.035334617845	16	3	
468000	20.962431	1	5.268083755102	0.033973514626	14	5	
469000	13.922036	1	5.185880950081	0.039812346513	13	2	
470000	13.748468	1	5.460186573281	0.041768683068	15	7	
471000	12.833008	1	5.027299101792	0.046513889911	17	5	
472000	18.658188	1	5.385245913580	0.046668956148	15	8	
473000	17.864960	1	5.354952453343	0.049629109031	13	5	
474000	21.275642	1	5.503353754796	0.026134956976	17	10	
475000	25.148714	1	5.292936696343	0.032485654440	18	6	
476000	18.992290	1	5.339096606089	0.031903372710	18	3	
477000	13.227207	1	5.377369240670	0.043435897395	13	4	
478000	10.846583	1	5.249168082806	0.037482234861	15	4	
479000	10.670653	1	5.455382646897	0.039593618560	16	7	
480000	13.565950	1	5.215762718271	0.034930997478	16	6	
481000	14.674618	1	5.368080992851	0.035762471047	14	3	
482000	11.766887	1	5.235710134224	0.031687970455	12	2	
483000	11.833300	1	5.251780712000	0.037998534592	10	1	
484000	16.357164	1	5.265363420176	0.043523840727	10	5	
485000	16.890815	1	5.217352005330	0.039155721701	12	7	
486000	20.187142	1	5.185064208384	0.036521458402	21	7	
487000	19.635753	1	5.365029237602	0.026965128896	20	8	
488000	19.013912	1	5.264816830594	0.032354056471	14	9	
489000	21.836565	1	5.258422995193	0.035648663271	21	7	
490000	12.353359	1	5.276575787402	0.033555411963	18	8	
491000	14.552430	1	5.186480141175	0.037232778737	12	5	
492000	15.479812	1	5.297899739821	0.035749050708	14	5	
493000	13.128525	1	5.291712207582	0.031148116071	13	2	
494000	17.525848	1	5.438084098387	0.037785721389	20	4	
495000	18.458958	1	5.309489400357	0.039515259829	22	6	
496000	17.214342	1	5.290873167531	0.035417765297	17	2	
497000	15.313071	1	5.411659392702	0.047313680628	19	3	
498000	18.479423	1	5.391798460745	0.040987516990	17	5	
499000	17.695726	1	5.154985100483	0.034048170040	14	3	
500000	18.957633	1	5.332642325668	0.040229939857	17	2	
501000	13.686363	1	5.338210978439	0.038556091167	20	3	
502000	17.767285	1	5.200571507681	0.032869821603	21	5	
503000	13.839348	1	5.248298229291	0.035948376057	18	5	
504000	16.905466	1	5.437102073411	0.035177978528	21	6	
505000	11.842535	1	5.346994352517	0.043447149044	17	7	
506000	13.780271	1	5.309755186733	0.040765842076	21	4	
507000	13.485452	1	5.487687690957	0.041391858843	20	2	
508000	13.516791	1	5.439239891550	0.040948170646	19	4	
509000	12.906860	1	5.261008761659	0.036533148861	12	3	
510000	16.791236	1	5.415593508041	0.034838435912	19	5	
511000	13.298240	1	5.045449416955	0.032018614684	17	9	
512000	12.466450	1	5.465818119466	0.032867847364	10	14	
513000	11.218690	1	5.147189831543	0.028038354810	7	13	
514000	21.231108	1	5.196716814003	0.029115966025	14	10	
515000	12.460592	1	5.252948526574	0.037056043513	15	9	
516000	12.604186	1	5.409294146911	0.031867291354	17	8	
517000	6.816084	1	5.478560466896	0.035675027536	18	9	
518000	13.115411	1	5.286661562640	0.036137102629	20	7	
519000	5.739534	1	5.416741406290	0.034975555200	14	7	
520000	11.656768	1	5.161570597584	0.038972048161	20	6	
521000	17.625539	1	5.086166548219	0.037212843405	22	7	
522000	11.575140	1	5.431357017630	0.028838008879	20	7	
523000	12.643601	1	5.462554294747	0.037508625843	24	4	
524000	19.590328	1	5.309440628692	0.030279474597	25	4	
525000	15.824445	1	5.176037354386	0.037751351633	22	2	
526000	14.408097	1	5.317034335824	0.035359504319	17	2	
527000	16.944541	1	5.221484586107	0.033493375569	20	4	
528000	15.227418	1	5.382988663368	0.035173829872	18	5	
529000	19.611450	1	5.283976646249	0.036782306510	12	6	
530000	18.604829	1	5.238552437039	0.027767456849	18	7	
531000	16.001174	1	5.476773437718	0.038184397133	19	6	
532000	16.998232	1	5.300059550822	0.032323590015	18	10	
533000	15.199992	1	5.341789695326	0.047151524323	12	6	
534000	13.161139	1	5.416167551311	0.049228563458	11	5	
535000	14.087270	1	5.409210748831	0.041859437310	13	5	
536000	14.269655	1	5.203438653240	0.039816035423	16	5	
537000	14.608400	1	5.143430199918	0.035998698860	14	3	
538000	13.276720	1	5.229551157860	0.036243245008	11	6	
539000	13.465409	1	5.180777030792	0.042738364835	15	6	
540000	18.330486	1	5.247863459217	0.039567473057	17	6	
541000	16.258704	1	5.181567162607	0.040014023407	19	7	
542000	20.320902	1	5.298586711208	0.029801335472	18	12	
543000	20.574300	1	5.267084938721	0.031698571389	13	8	
544000	16.217897	1	5.461658158739	0.033971282790	14	11	
545000	19.675460	1	5.321151224088	0.035462676039	9	9	
546000	14.749701	1	5.068800259590	0.033376578160	12	10	
547000	12.765881	1	5.270445394943	0.043631585541	11	7	
548000	16.927664	1	5.351458330370	0.035069479009	9	6	
549000	11.997062	1	5.172796538707	0.044056551179	13	3	
550000	15.367716	1	5.331458471585	0.029813896532	12	8	
551000	13.789298	1	5.245461851907	0.035337167571	11	2	
552000	13.319072	1	5.298896556884	0.033894682224	9	4	
553000	15.185437	1	5.424577168599	0.032553578095	12	7	
554000	13.572602	1	5.306041181362	0.039267314753	12	4	
555000	6.753402	1	5.228122444484	0.039361585110	12	3	
556000	8.016728	1	5.206153393767	0.049952164234	12	4	
557000	11.875511	1	5.240646079615	0.043641389316	22	7	
558000	8.816836	1	5.215189033668	0.039962263224	16	8	
559000	10.261107	1	5.124444019699	0.038160556612	19	4	
560000	11.346328	1	5.341514087669	0.037078687870	17	3	
561000	17.751044	1	5.230318421913	0.029839981680	20	4	
562000	19.869841	1	5.396542310215	0.033595260866	15	8	
563000	22.385835	1	5.352165876810	0.032930349014	15	9	
564000	10.679277	1	5.354218111059	0.032509257389	14	4	
565000	11.111196	1	5.183839369033	0.043653818547	14	4	
566000	12.625248	1	5.460902798079	0.041538490594	12	5	
567000	15.527923	1	5.105315831938	0.032788015348	12	9	
568000	16.905313	1	5.444701711632	0.033032432081	17	10	
569000	22.806950	1	5.275765997301	0.026938977034	15	11	
570000	16.644108	1	5.327964373521	0.035729591191	14	7	
571000	13.806117	1	5.242990360613	0.038803596775	19	3	
572000	10.893622	1	5.263411188215	0.039131956280	13	6	
573000	13.185963	1	5.219910352794	0.031507108976	17	4	
574000	21.175069	1	5.262717440045	0.033090440632	17	5	
575000	18.079684	1	5.357588608255	0.028946303800	19	5	
576000	16.006575	1	5.513520876596	0.036985854071	22	3	
577000	9.825816	1	5.086300832098	0.044474940619	25	8	
578000	13.837199	1	5.162853567386	0.044191133802	18	8	
579000	21.054325	1	5.267338486062	0.028449653356	21	8	
580000	21.893614	1	5.199650568143	0.032745629586	17	8	
581000	15.401477	1	5.322068655731	0.045233909906	11	6	
582000	10.322022	1	5.279528378016	0.034279503235	10	4	
583000	8.164661	1	5.228034804263	0.039259550133	12	8	
584000	7.462695	1	5.075706650887	0.043225162323	12	7	
585000	12.576683	1	5.356919904021	0.037909357939	7	5	
586000	18.110958	1	5.470453395913	0.041603080519	9	8	
587000	10.954537	1	5.344890642677	0.051586894647	12	5	
588000	8.784975	1	5.181299804734	0.031815365810	11	7	
589000	10.203943	1	5.400526774678	0.031864017545	10	10	
590000	11.920308	1	5.092167322208	0.035089634649	15	8	
591000	15.770322	1	5.268188610089	0.036780333461	15	7	
592000	11.226844	1	5.229318980042	0.042142685226	14	6	
593000	17.552352	1	5.306287541105	0.035189981604	15	11	
594000	14.707745	1	5.338767825256	0.031316720187	15	7	
595000	15.276676	1	5.437627178710	0.036547898043	17	4	
596000	10.639292	1	5.399194201220	0.043738438499	18	3	
597000	10.893181	1	5.104094362761	0.048459733618	16	7	
598000	15.992700	1	5.229147112779	0.031200209918	13	7	
599000	14.875434	1	5.196738955905	0.033724417169	14	5	
600000	10.909191	1	5.326383233470	0.032909603644	11	3	
601000	18.886650	1	5.253130723339	0.030974366703	19	6	
602000	22.532560	1	5.487744185988	0.033534033569	14	9	
603000	26.799700	1	5.221889235922	0.030680666489	17	7	
604000	17.048894	1	5.421292677255	0.032131723886	16	10	
605000	15.982928	1	5.260837154371	0.035098627533	16	11	
606000	11.139414	1	5.451230460002	0.035024084480	15	9	
607000	13.286983	1	5.093007530370	0.035295796934	14	8	
608000	16.651951	1	5.300844237236	0.028482513343	20	9	
609000	19.550104	1	5.170480128109	0.027622839682	14	11	
610000	10.372220	1	5.244146698530	0.032308017237	12	9	
611000	12.480542	1	5.363443475626	0.036078270141	14	7	
612000	11.477218	1	5.337228857994	0.048897171415	11	8	
613000	18.563312	1	5.332091207235	0.033707200668	13	9	
614000	19.970066	1	5.271353553064	0.024821245677	12	11	
615000	14.350127	1	5.420246350636	0.037749061274	12	6	
616000	9.736674	1	5.214684843019	0.045643915517	9	2	
617000	7.802861	1	5.372455195886	0.050281548858	12	5	
618000	12.108581	1	5.363457522735	0.036357997231	12	6	
619000	8.696210	1	5.234085526812	0.052504141157	11	4	
620000	8.956814	1	5.352560364377	0.041208240496	11	5	
621000	8.470321	1	5.347408039714	0.035594720271	12	4	
622000	16.181711	1	5.200353870469	0.042905517902	13	6	
623000	20.754700	1	5.285498153529	0.033972957168	13	6	
624000	21.903734	1	5.379904771333	0.039020300596	14	6	
625000	15.056266	1	5.485262520985	0.033809324541	16	5	
626000	5.232794	1	5.028339360070	0.029424723624	23	6	
627000	15.304684	1	5.387926358118	0.038113010779	21	7	
628000	8.821602	1	5.141263838414	0.037022874822	23	3	
629000	9.330145	1	5.447454539011	0.035367335211	21	6	
630000	12.690340	1	5.230586530721	0.042969281548	23	4	
631000	7.958684	1	5.326466164854	0.050130458031	24	2	
632000	19.447431	1	5.250301568579	0.028862068714	22	4	
633000	19.312477	1	5.204807582423	0.030249500698	19	5	
634000	13.323629	1	5.272912000759	0.037540758944	16	6	
635000	13.217355	1	5.444023625230	0.037555728800	17	4	
636000	13.597427	1	5.353705867282	0.036995947870	13	4	
637000	13.978701	1	5.222310274245	0.032865549253	15	5	
638000	12.469617	1	5.456369854992	0.039562837827	16	4	
639000	10.700622	1	5.217954993619	0.035229060119	14	6	
640000	13.216008	1	5.208504320620	0.040854785071	15	2	
641000	11.682553	1	5.281808163956	0.037096491572	11	4	
642000	18.718046	1	5.525346749910	0.031437988863	14	5	
643000	18.870129	1	5.220333691405	0.035640110447	17	2	
644000	14.717826	1	5.297763087660	0.044128743071	20	3	
645000	11.242896	1	5.354671509014	0.034458347169	24	2	
646000	20.253940	1	5.273811704564	0.037471612968	21	6	
647000	15.020779	1	5.558204554321	0.033102463022	16	5	
648000	13.809506	1	5.369093640972	0.036752827294	14	9	
649000	18.683538	1	5.373972282354	0.037478933245	15	9	
650000	14.377409	1	5.362446588269	0.038879963164	11	8	
651000	18.214941	1	5.237414717834	0.036287045554	11	10	
652000	12.656552	1	5.163137685775	0.039957416869	17	13	
653000	8.822976	1	5.452118200200	0.037869091457	13	9	
654000	16.394555	1	5.102541711460	0.038514728842	10	7	
655000	19.245882	1	5.222228006460	0.032475846219	11	6	
656000	17.775348	1	5.508546708293	0.034850850520	20	7	
657000	16.317614	1	5.369375481433	0.028063269505	21	7	
658000	10.041741	1	5.353832480830	0.048253439553	17	5	
659000	15.641977	1	5.275988306447	0.039969690523	20	7	
660000	14.403337	1	5.408856867938	0.035087168754	15	7	
661000	6.997754	1	5.371142377931	0.045810785645	18	4	
662000	9.122701	1	5.241652951203	0.045871453069	16	4	
663000	9.189177	1	5.026049130212	0.043101936268	22	4	
664000	7.025964	1	5.412653093466	0.037162042007	20	4	
665000	14.229099	1	5.107542815435	0.034303911150	19	7	
666000	6.170772	1	5.132028543546	0.044893005602	17	4	
667000	5.503415	1	5.060412689419	0.048017755857	14	4	
668000	12.714802	1	5.287915581764	0.041774244107	12	6	
669000	8.675102	1	5.210180064364	0.045257599123	14	4	
670000	10.974237	1	5.170450571194	0.032709721917	16	8	
671000	14.492429	1	5.408393810899	0.030199658479	12	13	
672000	9.239134	1	5.191973565496	0.037146351417	12	12	
673000	25.482331	1	5.275535024842	0.032781393059	15	12	
674000	13.719531	1	5.363001340613	0.036238120418	11	8	
675000	14.707243	1	5.321783044036	0.042997270870	12	8	
676000	17.030213	1	5.371779148263	0.034534069330	15	3	
677000	11.390324	1	5.267164494478	0.034147166123	15	4	
678000	7.121229	1	5.108672222903	0.049225431886	15	5	
679000	16.391326	1	5.345078865735	0.037389788469	16	7	
680000	14.726240	1	5.344100468607	0.039117421079	20	6	
681000	13.840295	1	5.166033542887	0.034342137580	20	6	
682000	16.033931	1	5.251019024105	0.027625254035	20	5	
683000	16.006822	1	5.387741765252	0.032234385874	20	4	
684000	12.529776	1	5.309094071242	0.044793263814	19	4	
685000	16.002671	1	5.323246596558	0.036591680117	16	4	
686000	13.787431	1	5.409759379920	0.036474888565	20	4	
687000	17.247177	1	5.177982575858	0.039865227803	19	4	
688000	13.710406	1	5.210070384159	0.035529203504	17	5	
689000	20.492913	1	5.315354065815	0.030683048343	18	9	
690000	21.791596	1	5.358582288536	0.037179896080	16	5	
691000	14.262175	1	5.077827020910	0.037829665556	13	6	
692000	14.610474	1	5.193697632082	0.036046023804	14	5	
693000	14.281992	1	5.311380762296	0.035585624581	19	7	
694000	16.545979	1	5.295733391088	0.034592367662	23	5	
695000	20.504667	1	5.192752004749	0.031497312811	18	8	
696000	19.286481	1	5.432616963355	0.029038802209	20	7	
697000	21.285824	1	5.113433377098	0.033284761154	19	5	
698000	20.443624	1	5.220355417365	0.033091560287	16	5	
699000	23.137704	1	5.211202535394	0.032668586243	16	7	
700000	28.816060	1	5.291397600928	0.026985927028	14	7	
701000	23.726088	1	5.303175363117	0.031607879039	13	7	
702000	16.420151	1	5.283521083214	0.034367630606	9	7	
703000	18.448356	1	5.372871081891	0.036863157727	10	8	
704000	14.020168	1	5.394103399080	0.035189746572	12	7	
705000	18.019485	1	5.193192361607	0.030464725587	19	7	
706000	14.806330	1	5.433764770391	0.030599229608	20	8	
707000	14.668745	1	5.183304142839	0.030223828775	19	6	
708000	15.929784	1	5.174464578725	0.025549006816	19	7	
709000	26.033138	1	5.339937925474	0.020198182014	21	11	
710000	20.252524	1	5.272348704676	0.023750085464	19	9	
711000	18.170698	1	5.443050847857	0.028841956261	24	10	
712000	15.326870	1	5.274168084321	0.040832649949	19	6	
713000	11.544679	1	5.141489993287	0.031552535963	19	4	
714000	17.266413	1	5.327696691310	0.038178511795	18	5	
715000	15.672583	1	5.191033221852	0.031841345431	19	6	
716000	18.596899	1	5.299288826099	0.031694311124	19	7	
717000	19.067261	1	5.269249373812	0.030930528491	22	6	
718000	8.354742	1	5.466534628332	0.035819723025	15	7	
719000	14.349340	1	5.334540067728	0.040252324670	23	10	
720000	18.763334	1	5.169696356112	0.035087092048	20	4	
721000	10.615808	1	5.243848901727	0.037498381051	21	4	
722000	9.737315	1	5.490218610506	0.033602134681	20	5	
723000	15.547572	1	5.257029956700	0.035492832893	18	5	
724000	18.211171	1	5.233422573309	0.029058361373	16	6	
725000	9.223253	1	5.280936311590	0.030031841918	22	5	
726000	14.848468	1	5.210239199205	0.036736573372	19	4	
727000	18.105813	1	5.208539778504	0.035377662039	17	6	
728000	14.816001	1	5.269953378971	0.034639079136	17	5	
729000	15.287383	1	5.258245079643	0.034450999228	11	8	
730000	10.296559	1	5.416785061370	0.041384001576	14	8	
731000	12.706629	1	5.332746245739	0.049345595942	14	8	
732000	18.834315	1	5.310859312554	0.030218497975	11	8	
733000	7.492490	1	5.272308290507	0.032495761345	17	6	
734000	17.385777	1	5.283243057566	0.039249637810	15	1	
735000	15.576276	1	5.282469029120	0.037881814219	16	4	
736000	8.186142	1	5.459392169935	0.039474383915	15	5	
737000	20.328007	1	5.252767400988	0.035299997042	17	5	
738000	15.381007	1	5.205480614945	0.039161483405	18	2	
739000	13.739360	1	5.309522570723	0.040464243115	19	4	
740000	16.590905	1	5.417481003384	0.031851238022	15	5	
741000	16.884897	1	5.195659510427	0.035083601210	22	4	
742000	18.520563	1	5.128708753676	0.033234657729	21	4	
743000	14.322291	1	5.151552818670	0.042944230393	22	1	
744000	17.684219	1	5.388417198551	0.028221428249	19	6	
745000	15.259613	1	5.339535056327	0.026793303993	15	8	
746000	13.777276	1	5.158355037717	0.034401114777	13	6	
747000	12.652377	1	5.363873391129	0.031938558183	14	4	
748000	13.217642	1	5.257557506876	0.045011129112	15	2	
749000	16.843091	1	5.387081976229	0.040594818302	14	7	
750000	18.527827	1	5.195506186638	0.046913642762	14	5	
751000	18.984959	1	5.416539877759	0.045080255478	13	4	
752000	16.481420	1	5.242125783923	0.044432756161	11	5	
753000	13.821331	1	5.342306452569	0.061613332083	13	6	
754000	16.877002	1	5.412778095810	0.049545161683	18	9	
755000	13.218383	1	5.267209340929	0.039619852499	11	6	
756000	8.506573	1	5.318068244123	0.035540766710	13	10	
757000	10.407254	1	5.451967171039	0.035114010985	16	8	
758000	10.430658	1	5.277865320763	0.045395067215	16	8	
759000	5.728555	1	5.361135478125	0.042494062714	19	12	
760000	10.635480	1	5.212459789762	0.035832551372	21	12	
761000	15.005389	1	5.245913682542	0.037453252349	18	10	
762000	8.755274	1	5.274137459535	0.031492781425	14	6	
763000	7.976301	1	5.485345825919	0.035779127301	22	5	
764000	16.658373	1	5.386112293266	0.036983039066	19	3	
765000	10.848888	1	5.333864654295	0.036506548827	18	5	
766000	12.812907	1	5.407421705206	0.033544727832	24	7	
767000	12.368540	1	5.344360250012	0.032116913692	25	9	
768000	14.305145	1	5.187084008271	0.027623861560	16	7	
769000	20.061429	1	5.313968278023	0.026519492603	14	12	
770000	13.934253	1	5.378670464303	0.032239974675	11	7	
771000	13.347681	1	5.266746031917	0.039708270632	14	4	
772000	12.792829	1	5.032203511295	0.039199069549	13	4	
773000	14.755903	1	5.230725448427	0.034663146564	14	4	
774000	19.878170	1	5.337588099387	0.031196449991	19	4	
775000	12.205657	1	5.214527808675	0.037935030895	19	6	
776000	13.567355	1	5.481594446563	0.033955705353	16	4	
777000	14.121805	1	5.391183388741	0.040811628652	17	5	
778000	13.208491	1	5.125041390419	0.034947344964	19	6	
779000	15.217403	1	5.225625591274	0.037046603002	18	5	
780000	14.792105	1	5.223104965931	0.028217393763	14	5	
781000	15.910478	1	5.398544005303	0.031321903656	18	6	
782000	6.336677	1	5.303647439248	0.035061677134	17	7	
783000	14.055861	1	5.441374607271	0.039105891176	19	4	
784000	20.177627	1	5.314604370139	0.032357566703	15	5	
785000	11.885953	1	5.119939409706	0.033359698922	13	6	
786000	11.751486	1	5.145070461917	0.031874033093	11	6	
787000	15.371837	1	5.361723157136	0.034558931564	12	10	
788000	9.214852	1	5.345528219727	0.038269019039	15	4	
789000	15.131505	1	5.129089534848	0.040528633267	14	3	
790000	17.791537	1	5.405101123343	0.035384387788	15	8	
791000	15.490201	1	5.455895891205	0.039375730093	19	5	
792000	16.530218	1	5.355860571108	0.028700910988	19	4	
793000	8.453625	1	4.998269857412	0.040067010457	20	5	
794000	9.877430	1	5.187774202948	0.037634134359	17	4	
795000	13.445461	1	5.253458851053	0.040278637177	16	4	
796000	12.059270	1	5.342222979113	0.041663705078	16	2	
797000	11.166278	1	5.163349077154	0.040775010927	16	5	
798000	19.177789	1	5.260667923921	0.035786041852	12	5	
799000	23.011381	1	5.279193745790	0.029998154076	14	5	
800000	26.968239	1	5.266514277958	0.028039409070	17	10	
801000	21.585846	1	5.350545906945	0.028015070288	14	9	
802000	17.957000	1	5.169989928743	0.032639720738	15	6	
803000	9.700709	1	5.145841340665	0.028112240740	12	6	
804000	14.617154	1	5.448514643238	0.038049208357	12	5	
805000	13.946112	1	5.512806490668	0.034458972671	12	3	
806000	10.023230	1	5.418259047807	0.033479205752	12	6	
807000	10.241766	1	5.478583967528	0.044192549930	11	3	
808000	8.144050	1	5.449391532838	0.035561999897	13	4	
809000	13.771133	1	5.369602853123	0.043670360026	9	9	
810000	15.420629	1	5.409242972307	0.038161793903	7	8	
811000	19.615042	1	5.375323646128	0.037308597852	17	6	
812000	17.844394	1	5.198945902150	0.032554817434	12	8	
813000	14.709704	1	5.453885101339	0.032974119099	14	10	
814000	14.352973	1	5.404148688527	0.038044484233	15	7	
815000	15.580432	1	5.284830736359	0.034311117933	18	7	
816000	23.010753	1	5.384187772591	0.031507075283	19	9	
817000	13.634713	1	5.173404714418	0.040278911238	15	9	
818000	6.064454	1	5.109025534110	0.040323547932	20	9	
819000	16.776303	1	5.167389013630	0.038334418277	20	7	
820000	17.778834	1	5.226080142447	0.036785791853	17	7	
821000	5.536442	1	5.158426724313	0.036996461958	15	13	
822000	17.082819	1	5.157831713426	0.033734122860	20	8	
823000	14.596910	1	5.364685711526	0.027100358868	20	7	
824000	14.238049	1	5.462322540197	0.034235731227	20	7	
825000	10.824523	1	5.275419155367	0.029525282284	18	8	
826000	7.020300	1	5.125575773239	0.030267928317	15	8	
827000	12.503184	1	5.484138750068	0.029119026882	16	7	
828000	16.343066	1	5.372766948013	0.026320713987	17	6	
829000	12.989305	1	5.304109382290	0.040837319365	20	5	
830000	15.303166	1	5.294111360679	0.036047056239	23	7	
831000	12.355677	1	5.507513745921	0.034834930257	15	4	
832000	11.088956	1	5.263949408951	0.033259074977	18	10	
833000	2.933844	1	5.511840611427	0.031656334720	18	9	
834000	7.706189	1	5.345480936869	0.045002284498	20	6	
835000	8.584227	1	5.374973717951	0.035974943491	19	7	
836000	17.252508	1	5.369610504511	0.030288938365	18	10	
837000	7.687138	1	5.203231048749	0.029198683717	16	6	
838000	11.110217	1	5.250194232473	0.033464532151	13	7	
839000	6.793265	1	5.222021082945	0.042533091662	14	4	
840000	9.334480	1	5.347694516666	0.038574318920	11	1	
841000	9.825022	1	5.219082951511	0.039959395992	16	5	
842000	5.412170	1	5.307074830142	0.048810633564	17	3	
843000	12.650995	1	5.337781425876	0.041723676062	13	2	
844000	19.796890	1	5.262092194511	0.033506882972	14	5	
845000	19.795115	1	5.404896126196	0.032695937258	15	3	
846000	19.380496	1	5.316263276694	0.027147634698	18	3	
847000	23.237531	1	5.218229996265	0.034600778837	15	4	
848000	19.588965	1	5.181337118937	0.029216330958	13	7	
849000	21.254578	1	5.317450903196	0.030686060333	14	6	
850000	13.940640	1	5.294979322522	0.037875920195	11	6	
851000	16.434573	1	5.367122137013	0.040330920465	11	4	
852000	13.673439	1	5.381901352119	0.036182099366	11	5	
853000	13.959546	1	5.241935500167	0.029357809868	10	6	
854000	21.607854	1	5.247251868872	0.027289887463	14	8	
855000	17.071309	1	5.367512939320	0.035784804774	14	8	
856000	17.188506	1	5.250737158671	0.038700156793	15	6	
857000	14.297610	1	5.281335661466	0.039877964483	12	5	
858000	7.998875	1	5.394213564971	0.031630844008	14	5	
859000	15.668100	1	5.132609288194	0.030292055614	16	4	
860000	14.670639	1	5.260493264875	0.035326914468	12	6	
861000	22.772420	1	5.254472588870	0.036319153011	10	7	
862000	19.645232	1	5.312241955538	0.039834919098	11	7	
863000	13.805860	1	5.341355615753	0.037569618087	9	5	
864000	8.041355	1	5.211617358950	0.035006032732	17	7	
865000	15.695253	1	5.282299750195	0.045931410758	12	7	
866000	17.754999	1	5.302188208116	0.039794584899	14	4	
867000	13.610146	1	5.276606075391	0.042092146083	14	8	
868000	7.161839	1	5.225424085215	0.029432731104	13	5	
869000	9.304910	1	5.304306833934	0.043975553531	17	4	
870000	15.148497	1	5.395666993661	0.034027966366	18	6	
871000	10.215170	1	5.386156944732	0.029655776950	17	6	
872000	14.352915	1	5.395555309106	0.029715295201	18	7	
873000	19.123051	1	5.436420987995	0.032599701741	16	5	
874000	9.291582	1	5.265261524989	0.039338539771	15	3	
875000	10.783213	1	5.222870038479	0.042081848343	11	5	
876000	13.290386	1	4.991249994420	0.037965680168	11	5	
877000	17.288400	1	5.382357557078	0.034337566803	14	6	
878000	13.943190	1	5.305494006070	0.036340948679	9	6	
879000	17.480399	1	5.266705292756	0.032403753193	8	5	
880000	9.758627	1	5.130071348126	0.039152312565	8	5	
881000	14.726450	1	5.261229190152	0.032616422855	15	6	
882000	17.024929	1	5.381778115172	0.025066284144	12	14	
883000	17.751834	1	5.264118290625	0.032298364945	16	8	
884000	20.276647	1	5.270836609604	0.026568167353	12	7	
885000	18.759598	1	5.128312700914	0.027279711305	12	8	
886000	12.458632	1	5.507995725631	0.032441043755	10	5	
887000	16.303687	1	5.342738020320	0.033451426601	16	6	
888000	14.200540	1	5.177842818322	0.033748829588	17	7	
889000	11.876845	1	5.627187572789	0.033321437066	21	8	
890000	17.594571	1	5.134875902320	0.027144785850	16	8	
891000	14.749180	1	5.276363312389	0.036224415179	16	7	
892000	16.305478	1	5.208514115037	0.033508340448	17	7	
893000	14.244928	1	5.329717405549	0.037849172483	15	6	
894000	13.047410	1	5.307370580650	0.036418941827	17	6	
895000	9.574036	1	5.173557580123	0.038869854249	9	6	
896000	8.607987	1	5.363209554639	0.047668960594	11	4	
897000	9.611731	1	5.333018211660	0.043735421457	13	3	
898000	10.982168	1	5.460127824908	0.040505727511	9	3	
899000	19.020330	1	5.191324452158	0.034378146436	12	3	
900000	14.462899	1	5.199806929270	0.037039481785	12	3	
901000	14.010890	1	5.271070575389	0.036442622225	11	5	
902000	19.174837	1	5.252460854667	0.032208036875	16	8	
903000	15.163459	1	5.374505314445	0.039282426882	16	2	
904000	13.644168	1	5.413262803754	0.039227583134	11	3	
905000	17.170911	1	5.285125666609	0.030191307934	11	7	
906000	19.510971	1	5.282072063356	0.038365582716	9	4	
907000	14.748587	1	5.236919524546	0.037890876503	11	5	
908000	15.042717	1	5.213168230784	0.032772068255	13	6	
909000	17.360164	1	5.475406439375	0.040091016052	11	3	
910000	10.266878	1	5.373295387392	0.045367168023	7	5	
911000	15.035031	1	5.184187650427	0.035873432078	8	7	
912000	15.660505	1	5.359535675925	0.033472407494	14	6	
913000	15.132297	1	5.207286141588	0.035394301032	18	4	
914000	12.315269	1	5.299424003187	0.033649401786	17	4	
915000	12.289297	1	5.333720631900	0.030768687712	17	6	
916000	2.403104	1	5.286486974015	0.028854809486	14	5	
917000	3.079219	1	5.013183875780	0.035931988104	17	6	
918000	10.451276	1	5.346715927779	0.028896635060	12	6	
919000	14.616729	1	5.282241557935	0.025584565028	15	7	
920000	19.205687	1	5.282432503985	0.025487127978	16	9	
921000	18.759377	1	5.211200195421	0.022840131798	19	7	
922000	16.567242	1	5.205283035945	0.024567531562	19	7	
923000	14.916935	1	5.497155998955	0.025747711431	26	4	
924000	15.133050	1	5.406261236759	0.028286537849	24	4	
925000	15.458132	1	5.323835821326	0.025315332360	22	10	
926000	18.696395	1	5.327154466944	0.022266245759	20	9	
927000	13.115540	1	5.247814275605	0.029092932365	21	4	
928000	7.518524	1	5.352649314943	0.027340478270	23	4	
929000	14.662219	1	5.290019174759	0.034068864114	26	4	
930000	17.762349	1	5.239878022036	0.032378843263	21	3	
931000	18.343960	1	5.333578124488	0.033378940045	18	4	
932000	18.235517	1	5.176056724224	0.039073760340	16	4	
933000	10.569358	1	5.257109396937	0.039230875655	15	4	
934000	17.238623	1	5.150510168241	0.037769458126	16	4	
935000	13.647523	1	5.281203702150	0.038332850577	14	3	
936000	14.827864	1	5.207354189554	0.039526664292	12	6	
937000	12.227394	1	5.225946033352	0.043418199508	12	4	
938000	17.826358	1	5.200187317371	0.040328296263	17	2	
939000	17.721846	1	5.338121279068	0.037791448076	19	7	
940000	16.636702	1	5.296105969737	0.033240955782	15	5	
941000	21.311477	1	5.384428162631	0.034276108448	18	10	
942000	19.143991	1	5.345391247530	0.029175766051	18	9	
943000	20.071329	1	5.223387098954	0.024615358582	19	10	
944000	19.439933	1	5.314158139305	0.037482489256	15	5	
945000	5.983169	1	4.983370477439	0.043291428198	12	4	
946000	15.485812	1	5.232426118053	0.034896049218	18	6	
947000	20.490026	1	5.232431796269	0.030256636136	18	8	
948000	14.056068	1	5.241700642451	0.040830781371	11	6	
949000	23.225670	1	5.371425525975	0.032621028481	17	5	
950000	16.337769	1	5.210551861106	0.043027361624	17	2	
951000	15.521079	1	5.209468831264	0.045138038224	13	3	
952000	17.176475	1	5.237146713385	0.039127030869	19	3	
953000	15.786823	1	5.451440556342	0.040761250770	17	2	
954000	19.164709	1	5.375374754788	0.036129331390	14	3	
955000	15.315728	1	5.223389789511	0.040232122849	12	1	
956000	15.998320	1	5.373941732789	0.035104514355	19	1	
957000	20.644021	1	5.267634694368	0.028082653719	25	3	
958000	26.766570	1	5.207576179613	0.031713798668	25	5	
959000	20.594790	1	5.374376516059	0.027616925201	24	6	
960000	19.443180	1	5.423642721795	0.031799417470	22	4	
961000	12.469775	1	5.374519351869	0.034097951099	17	6	
962000	13.983909	1	5.343824805078	0.034325358505	16	6	
963000	15.523383	1	5.174812867734	0.033510500069	14	10	
964000	14.939515	1	5.533817299462	0.040341271071	10	8	
965000	17.688766	1	5.344707330485	0.034692008299	13	13	
966000	12.555633	1	5.199246173799	0.035297881778	12	11	
967000	16.834683	1	5.371394037395	0.035844141913	19	6	
968000	14.918943	1	5.198643013440	0.034907724742	19	2	
969000	14.065474	1	5.138700705794	0.038212605907	17	4	
970000	13.884266	1	5.278643138884	0.033190413949	18	3	
971000	16.283430	1	5.166399243809	0.039320791975	21	3	
972000	17.254115	1	5.254569967047	0.037560500053	27	4	
973000	15.233797	1	5.389107686437	0.038022188088	22	5	
974000	13.011313	1	5.438921849711	0.035625634555	20	5	
975000	10.971998	1	5.452198585242	0.034178241869	20	6	
976000	14.252099	1	5.227848168713	0.030432690941	22	8	
977000	20.857328	1	5.169139237672	0.033168824638	22	10	
978000	20.289543	1	5.207255488863	0.027907461535	23	8	
979000	17.727477	1	5.208805597729	0.029061560169	23	8	
980000	18.452059	1	5.299381413544	0.030389439838	20	10	
981000	27.837952	1	5.306356240515	0.029381768825	16	12	
982000	16.093007	1	5.283651850505	0.033837346373	18	11	
983000	21.195531	1	5.382354517454	0.031680401609	17	9	
984000	15.684831	1	5.319213496275	0.036301093672	12	9	
985000	14.391926	1	5.366269812851	0.037658097234	14	8	
986000	11.868090	1	5.143784628960	0.029612855491	19	8	
987000	20.504080	1	5.332075921346	0.031371096707	14	10	
988000	16.405193	1	5.249878085960	0.038137790856	17	7	
989000	20.682494	1	5.356140758731	0.028104878962	23	10	
990000	12.187153	1	5.276180214243	0.041590103193	22	4	
991000	15.294923	1	5.318407530142	0.034338796406	21	5	
992000	10.943485	1	5.048851701548	0.042803441287	21	6	
993000	20.826350	1	5.332694769961	0.032395842719	21	6	
994000	16.081949	1	5.209614950979	0.028623359646	20	3	
995000	18.990586	1	5.053848061110	0.039588064511	20	2	
996000	12.975179	1	5.278734768995	0.041969440990	13	4	
997000	19.429850	1	5.224964359320	0.028326291782	7	8	
998000	20.859160	1	5.332831404715	0.029736540385	8	9	
999000	20.310236	1	5.271806260190	0.027557318970	6	12	
1000000	13.780752	1	5.292344198206	0.029878399072	8	9	
1001000	13.535984	1	5.138883487986	0.035962206740	9	9	
1002000	12.824081	1	5.351820288044	0.044894264493	8	8	
1003000	11.307679	1	5.291824472112	0.041908456955	8	7	
1004000	15.790967	1	5.271400462165	0.026756827127	10	10	
1005000	11.684874	1	5.088160444920	0.037097195903	13	6	
1006000	10.673469	1	5.418035339458	0.037091294137	12	8	
1007000	11.052150	1	5.182223487458	0.037257423393	9	5	
1008000	15.770149	1	5.259924776038	0.041956128014	15	4	
1009000	20.466659	1	5.361500257699	0.044266948654	16	1	
1010000	17.457969	1	5.337130074745	0.031126898920	14	4	
