# Supplementary material for: Reply to: ‘Reconstructed evolutionary patterns from crocodile-line archosaurs demonstrate the impact of failure to log-transform body size data’
Source: Commun Biol. 2022 Feb 25;5:170. doi: 10.1038/s42003-022-03072-x (PMC8881626; doi:10.1038/s42003-022-03072-x)
Supplement: Supplementary file 4 — Supplementary Data 2 [file 42003_2022_3072_MOESM4_ESM.zip › simulations/log_files/VarRates/simulated_data_logged_8.txt.Log.txt]

Options:
Model:                           Independent Contrasts
Tree File Name:                  tree_simlation_8.nex
Data File Name:                  simulated_data_logged_8.txt
Log File Name:                   simulated_data_logged_8.txt.Log.txt
Save Initial Trees:              False
Save Trees:                      True
Summary:                         False
Seed:                            1880413408
Precision:                       64 bits
Cores:                           1
Analysis Type:                   MCMC
Sample Period:                   1000
Iterations:                      1010000
Burn in:                         10000
MCMC ML Start:                   False
Schedule File:                   simulated_data_logged_8.txt.Schedule.txt
Rate Dev:                        AutoTune
No of Rates:                     2
Test for trait correlation:      True
Kappa:                           Not in use
Delta:                           Not in use
Lambda:                          Not in use
OU:                              Not in use
Min Trans Taxa No:               10
RJ Local Kappa:                  False
RJ Local Lambda:                 False
RJ Local Delta:                  False
RJ Local OU:                     False
Using VarRates:                  True
Restrictions:
    Alpha-1                      None
    Sigma-1                      None
Prior Information:
    Priors
        Alpha-1 - uniform -100.00 100.00 
        Sigma-1 - uniform 0.00 100.00 
        VRBL - sgamma 1.10 1.00 
        VRNode - sgamma 1.10 1.00 
Tree Information
     Trees:                      1
     Taxa:                       200
     Sites:                      1
Iteration	Lh	Tree No	Alpha 1	Sigma^2 1	No RJ Local Branch	No RJ Local Node	
11000	-17.620546	1	5.362566466927	0.050742387603	24	3	
12000	-4.396697	1	5.299802342764	0.044112800003	30	7	
13000	-3.869062	1	5.356418340714	0.048845495998	27	8	
14000	-16.782440	1	5.334364896121	0.055229350593	25	5	
15000	-19.130778	1	5.242074673023	0.048248418810	23	3	
16000	-15.402214	1	5.227373515863	0.056116147520	22	5	
17000	-26.162282	1	5.268407648287	0.056352743728	23	7	
18000	-15.744966	1	5.033106475761	0.050694047167	26	6	
19000	-21.356692	1	5.059220905735	0.060026360815	20	4	
20000	-23.804380	1	5.232013340082	0.064447592352	23	3	
21000	-34.302630	1	5.631837494541	0.044222902683	23	4	
22000	-32.730964	1	5.221653707432	0.069411319361	18	3	
23000	-16.335412	1	5.250836020350	0.051861490125	19	2	
24000	-14.447584	1	5.003718144805	0.049195505312	27	4	
25000	-7.344325	1	5.242305948264	0.053294749367	21	3	
26000	-20.316148	1	5.182587254391	0.057600602276	17	6	
27000	-25.991616	1	5.208813146597	0.067704948017	11	4	
28000	-12.808645	1	5.048245992810	0.050277623195	18	4	
29000	-9.356236	1	5.538072033648	0.046617273554	19	3	
30000	-7.273181	1	5.151957719183	0.050278254022	20	4	
31000	-16.775153	1	5.296625265219	0.051955751859	19	6	
32000	-14.535257	1	5.319151552434	0.051911615892	23	4	
33000	-16.629179	1	5.355331195904	0.066279766305	20	7	
34000	-17.449579	1	5.269512490447	0.060496126817	20	11	
35000	-18.677119	1	5.393092413382	0.051722576904	21	10	
36000	-21.582866	1	5.361707387048	0.051704422816	15	8	
37000	-27.399095	1	5.381739484267	0.051464760397	18	6	
38000	-11.493609	1	5.424031377251	0.046838937921	14	9	
39000	-22.858900	1	5.042460496065	0.052838847048	12	7	
40000	-19.691900	1	5.205999361177	0.054833652836	8	10	
41000	-25.818020	1	5.524028885494	0.055172220011	14	11	
42000	-21.122988	1	5.234725286973	0.041330204442	15	7	
43000	-21.685334	1	5.042423215286	0.068240463180	13	9	
44000	-17.382406	1	5.378285000943	0.063006063692	15	9	
45000	-13.342140	1	5.475581819514	0.047007612821	12	8	
46000	-21.336053	1	5.279952154647	0.048885123986	11	9	
47000	-25.680982	1	5.120273339538	0.045912766112	13	6	
48000	-25.940422	1	5.043823477452	0.061282072767	14	7	
49000	-21.898672	1	5.254624511346	0.058866746094	16	6	
50000	-18.454429	1	5.211875065628	0.048125585300	15	6	
51000	-14.596089	1	5.314051633610	0.052581497881	17	5	
52000	-20.267864	1	5.340848396148	0.059630359976	16	6	
53000	-18.820005	1	5.197647088201	0.048563238534	13	8	
54000	-22.373915	1	5.013780067778	0.052277143351	20	9	
55000	-12.543888	1	5.257122814586	0.042298351498	16	10	
56000	-20.251533	1	5.279760753724	0.062180098161	18	8	
57000	-17.007913	1	5.532963866298	0.060163739312	20	6	
58000	-17.722094	1	5.366933499034	0.056500205236	20	4	
59000	-25.509620	1	5.317264271700	0.060259676692	19	6	
60000	-22.799986	1	5.315949405932	0.059336883214	18	5	
61000	-27.251754	1	5.343597520843	0.067758183391	14	4	
62000	-31.241995	1	4.919625104761	0.056235598499	16	6	
63000	-20.404352	1	5.117905086563	0.054022433086	18	6	
64000	-19.938689	1	5.228223168846	0.045667392102	17	9	
65000	-21.420714	1	5.354238511722	0.042294733348	16	8	
66000	-19.840583	1	5.314279260485	0.046986163979	18	7	
67000	-15.425086	1	5.325586605246	0.053930464845	18	7	
68000	-14.072751	1	5.402933937731	0.052283405774	16	10	
69000	-19.924183	1	5.589536570469	0.062779083422	16	7	
70000	-19.417157	1	5.351058412769	0.039970019293	15	10	
71000	-20.602464	1	5.000716067091	0.056664095620	18	10	
72000	-21.569444	1	5.409392951472	0.048813250373	14	7	
73000	-20.312334	1	5.429526449792	0.049874540968	14	8	
74000	-23.923701	1	5.152740122654	0.062227124557	14	8	
75000	-23.340297	1	5.183507642197	0.055807513992	8	7	
76000	-23.230830	1	5.501773579570	0.074485670593	11	6	
77000	-18.231968	1	5.214596967553	0.060357137222	8	4	
78000	-11.874481	1	5.285942903011	0.048052808128	12	13	
79000	-20.349955	1	5.200458055526	0.050618694192	16	6	
80000	-35.682311	1	5.487993499536	0.068962680123	13	4	
81000	-27.168764	1	5.156254477809	0.057907745136	11	8	
82000	-24.207185	1	5.275909163083	0.068334999993	13	5	
83000	-26.063827	1	5.193501489622	0.056103413232	9	8	
84000	-20.816761	1	5.395515655823	0.048121701402	6	8	
85000	-20.433418	1	5.203015131625	0.055836080955	8	6	
86000	-14.042322	1	5.021574239987	0.050835007304	11	7	
87000	-20.682110	1	5.508409823548	0.055003573693	12	5	
88000	-21.327814	1	5.480023900909	0.049985525471	19	6	
89000	-20.559401	1	5.109947607555	0.059013261757	18	2	
90000	-24.352033	1	5.355385699328	0.058999579214	16	6	
91000	-25.045624	1	5.329690579887	0.060672922314	16	7	
92000	-22.808711	1	5.283652272351	0.070841931808	19	4	
93000	-22.567708	1	5.319969092823	0.054531667793	17	5	
94000	-18.472998	1	5.337839968356	0.059110746736	17	6	
95000	-17.611228	1	5.387154886054	0.048411863205	18	6	
96000	-20.120646	1	5.287346240485	0.059869041074	13	8	
97000	-19.976379	1	5.450094070837	0.036577306502	17	15	
98000	-12.959153	1	5.202334276375	0.040588292735	21	11	
99000	-33.639167	1	5.063370760697	0.058416636478	15	11	
100000	-25.478321	1	5.041496086473	0.056319993031	17	11	
101000	-22.862463	1	5.117242793737	0.048047272398	15	12	
102000	-18.173126	1	5.112674187733	0.052897413376	14	7	
103000	-19.071139	1	5.341353604787	0.064844874611	12	3	
104000	-21.658014	1	5.115502292468	0.064139687908	12	4	
105000	-15.433552	1	5.383656766089	0.053355616342	13	6	
106000	-18.171993	1	5.249678505973	0.050632049900	16	7	
107000	-17.331467	1	5.398044702257	0.040888689731	17	7	
108000	-19.251961	1	5.293986414225	0.059454528582	21	4	
109000	-15.336264	1	5.382353627021	0.054494485391	22	7	
110000	-15.045387	1	5.388230032125	0.049091903278	20	4	
111000	-13.285186	1	5.368508960765	0.050393514631	21	7	
112000	-21.098770	1	5.210697658998	0.060773461637	17	6	
113000	-22.088461	1	5.343699445241	0.049592910162	22	6	
114000	-15.352257	1	5.382500540662	0.051415386205	22	6	
115000	-15.049367	1	5.308186684668	0.049823107739	20	4	
116000	-20.843307	1	5.264334894849	0.056345502874	16	5	
117000	-19.175578	1	5.222441013204	0.060071202702	16	6	
118000	-22.238746	1	4.848107175282	0.042451996309	17	4	
119000	-18.803220	1	5.336653852551	0.056663940537	21	3	
120000	-16.504630	1	5.436050898677	0.048619216106	17	3	
121000	-22.238101	1	5.349986814585	0.051060874348	17	3	
122000	-20.632392	1	5.299203682136	0.053929876823	23	1	
123000	-15.132705	1	5.193528733768	0.051194491779	22	3	
124000	-5.769166	1	5.360546877205	0.043128887191	21	4	
125000	-18.465737	1	5.079175519470	0.051006101823	17	5	
126000	-22.671570	1	5.523060423863	0.051005897982	19	4	
127000	-21.672949	1	5.393508833212	0.059250940164	14	3	
128000	-19.614010	1	5.385007030696	0.063559080249	13	2	
129000	-21.128537	1	5.331669651907	0.049602315822	19	4	
130000	-11.625719	1	5.185037926022	0.046408088533	20	6	
131000	-23.570516	1	5.428221338638	0.059235748535	18	6	
132000	-17.839036	1	5.267867742199	0.059273566540	16	5	
133000	-17.259659	1	5.412754369734	0.050024158427	18	8	
134000	-12.546205	1	5.153185654998	0.041258502328	14	11	
135000	-22.877404	1	5.190174220484	0.034235190145	13	11	
136000	-18.146316	1	5.541977495076	0.043923256914	18	9	
137000	-16.153207	1	5.245580684877	0.047607241320	18	10	
138000	-18.439591	1	5.164245861534	0.044040381413	15	8	
139000	-24.415800	1	5.224544240062	0.051917497321	13	6	
140000	-28.543453	1	5.653519705988	0.059054403295	16	6	
141000	-39.356297	1	4.940809932098	0.078293647452	17	5	
142000	-28.079517	1	5.187924908288	0.066584425439	19	2	
143000	-19.095762	1	5.210563047713	0.059171916292	18	3	
144000	-21.070921	1	5.219437804903	0.060750027851	15	6	
145000	-10.930406	1	5.274376914620	0.045124025809	15	8	
146000	-13.778581	1	5.299466497170	0.044965990519	20	10	
147000	-22.917274	1	5.485536390594	0.047375547011	22	10	
148000	-17.486611	1	5.212434655611	0.045154420017	21	7	
149000	-23.138524	1	5.315357415918	0.060174503847	18	7	
150000	-18.283829	1	5.545758679875	0.058756016896	22	8	
151000	-22.660251	1	5.265400470534	0.054800294553	21	9	
152000	-18.394634	1	5.191604490489	0.046651216494	19	10	
153000	-17.829829	1	5.290948462835	0.044295436066	21	13	
154000	-16.873635	1	5.540039274842	0.037673749433	22	10	
155000	-15.502250	1	5.342408192013	0.058314449988	24	7	
156000	-21.125482	1	5.402790870764	0.051407727749	16	8	
157000	-16.927052	1	5.336608018027	0.050484677845	14	6	
158000	-24.405097	1	5.015127089926	0.058475149247	19	4	
159000	-20.793940	1	5.339197801319	0.053871878405	23	5	
160000	-12.104317	1	5.224061175333	0.043613652632	15	6	
161000	-17.833318	1	5.368708185542	0.056227423580	22	5	
162000	-17.178174	1	5.164048538381	0.055129631839	23	4	
163000	-24.150602	1	5.333384583022	0.052775932430	22	4	
164000	-15.144840	1	5.286426535153	0.048210139910	16	5	
165000	-22.146653	1	5.106806895105	0.050396629443	19	4	
166000	-20.283051	1	5.047530716975	0.056283834202	20	8	
167000	-21.293505	1	5.461086692205	0.056823509953	17	8	
168000	-16.829454	1	5.242749008983	0.052180538829	14	6	
169000	-27.893499	1	5.360175397958	0.053022979950	14	4	
170000	-15.108786	1	5.225541005211	0.051317085721	15	5	
171000	-19.255162	1	5.393395488300	0.064699194498	17	7	
172000	-11.926268	1	5.463878839185	0.037927362663	17	8	
173000	-15.050734	1	5.160041251113	0.038825350610	20	6	
174000	-19.121010	1	5.471584654104	0.054119429321	13	6	
175000	-22.693857	1	5.217113898480	0.042346925898	14	5	
176000	-18.609839	1	4.953778710747	0.059651185352	16	6	
177000	-15.043784	1	5.168379867916	0.051712356524	19	8	
178000	-18.774945	1	5.330220362038	0.061157036649	16	5	
179000	-16.150489	1	5.241542280278	0.054703409976	14	7	
180000	-13.698718	1	5.184764099379	0.050311795728	10	7	
181000	-21.783969	1	5.217474354683	0.038823658125	15	7	
182000	-14.825904	1	5.355271878924	0.049990541112	19	7	
183000	-14.279823	1	5.165330780785	0.049749540192	17	6	
184000	-15.114817	1	5.178580895206	0.054772095008	14	5	
185000	-17.179784	1	5.164527490036	0.060368951814	17	5	
186000	-19.807565	1	5.372667739777	0.057572657426	18	1	
187000	-16.635976	1	5.640216437224	0.050321970993	21	3	
188000	-21.289604	1	5.273882380745	0.056824860984	19	6	
189000	-19.069518	1	5.263184932352	0.046622572421	12	10	
190000	-17.550227	1	5.311139969678	0.053256221206	14	10	
191000	-8.617850	1	5.140719746476	0.047006685300	19	9	
192000	-16.907714	1	5.377452891469	0.058300593900	21	8	
193000	-21.078334	1	5.093824006592	0.060666806813	15	5	
194000	-34.238390	1	5.200463279436	0.071592837672	9	2	
195000	-27.086419	1	5.096271303888	0.064656853028	10	2	
196000	-19.928831	1	5.124837347450	0.051034891238	19	5	
197000	-20.927761	1	5.249152272681	0.057460252921	21	5	
198000	-23.571941	1	5.257794199904	0.059564364755	21	5	
199000	-17.933693	1	5.229978051658	0.053020917464	26	4	
200000	-14.329615	1	5.217994877155	0.044526180686	19	10	
201000	-12.356704	1	5.263580369601	0.051704470337	16	9	
202000	-20.336838	1	5.492837662787	0.048661634695	13	8	
203000	-20.188128	1	5.056807990064	0.064285000792	12	5	
204000	-16.420562	1	5.306040808722	0.056033654664	13	5	
205000	-19.006953	1	5.080492764668	0.058576196503	12	2	
206000	-26.210558	1	5.228252789491	0.072144767152	12	4	
207000	-28.028146	1	5.325289872413	0.061927695415	15	8	
208000	-23.217541	1	5.264258555568	0.040616394207	13	11	
209000	-24.960658	1	5.339816980971	0.051665525341	17	3	
210000	-22.667053	1	5.378494357635	0.056122344045	12	6	
211000	-27.991849	1	5.046756194221	0.057706772218	18	5	
212000	-31.352706	1	5.424955094648	0.077833364539	13	1	
213000	-18.785716	1	5.126351070489	0.050765341078	20	5	
214000	-27.174373	1	5.169264233417	0.055761062527	17	7	
215000	-21.666121	1	5.240732016023	0.041070723148	19	11	
216000	-21.872020	1	5.131173109447	0.056511315660	17	6	
217000	-30.376672	1	5.366783319083	0.067291110961	18	3	
218000	-27.576990	1	5.338921648308	0.065987260062	18	4	
219000	-19.190316	1	5.288533261578	0.060780576781	10	4	
220000	-27.030131	1	5.323618206832	0.058398620066	11	5	
221000	-21.993136	1	5.362653143721	0.050788928390	12	5	
222000	-23.010872	1	5.205490725701	0.053973584826	13	8	
223000	-24.845289	1	5.461759231831	0.066422436279	14	6	
224000	-20.055220	1	5.361443626375	0.064769556440	19	3	
225000	-20.635652	1	5.369581813472	0.053742656320	23	2	
226000	-26.549771	1	5.207071384187	0.059158042156	24	3	
227000	-27.169809	1	5.298181123586	0.061193067333	21	5	
228000	-18.524469	1	5.541265306849	0.050261625098	18	8	
229000	-25.303872	1	5.312308720165	0.051759581784	14	7	
230000	-17.053739	1	5.458450038206	0.060398382183	16	6	
231000	-17.131087	1	5.224370377834	0.040855070669	13	7	
232000	-27.643930	1	5.327357812299	0.066566605735	11	2	
233000	-22.653492	1	5.070325930273	0.058208275664	17	7	
234000	-24.242138	1	5.556788565428	0.053289297208	22	10	
235000	-18.779635	1	5.304819178192	0.046193424069	24	7	
236000	-20.163046	1	5.371813437277	0.045680108096	19	6	
237000	-26.305238	1	5.374301883653	0.066287067316	17	6	
238000	-25.503411	1	5.444195496919	0.064638515713	16	3	
239000	-20.856481	1	5.295221313923	0.067423398139	17	7	
240000	-18.948259	1	5.440978940790	0.059491363826	17	8	
241000	-13.309374	1	5.250370516095	0.053245278326	22	6	
242000	-8.287521	1	5.334008110662	0.047944967579	24	6	
243000	-12.109692	1	5.166375777275	0.040628031361	28	6	
244000	-18.721210	1	5.106902301576	0.064646330153	23	8	
245000	-18.462914	1	5.396885672788	0.046194968436	24	4	
246000	-15.088265	1	5.366640338628	0.049568454627	27	6	
247000	-15.966736	1	5.174055277789	0.045077559656	22	9	
248000	-24.506453	1	5.442423991067	0.056158241313	24	5	
249000	-17.957258	1	5.535921112336	0.051346940494	20	4	
250000	-12.720268	1	5.295589646481	0.045496051084	17	8	
251000	-19.368334	1	5.328247781281	0.053183858615	11	7	
252000	-20.424273	1	5.260824849987	0.055550536936	10	8	
253000	-18.288457	1	5.355281016660	0.055417380658	9	10	
254000	-28.628090	1	5.222483198643	0.058914119248	9	6	
255000	-19.680123	1	5.304091561971	0.051216764296	11	6	
256000	-19.525097	1	5.214707927662	0.049016167421	14	8	
257000	-22.379252	1	5.161769401401	0.066693629171	18	6	
258000	-20.920148	1	5.285672691175	0.060088024050	18	4	
259000	-22.235838	1	5.422947778177	0.078862563169	15	4	
260000	-23.128468	1	5.326531273949	0.064490734593	18	4	
261000	-17.204211	1	5.293499666151	0.043969367057	19	11	
262000	-14.652197	1	5.462107446856	0.045920823905	17	10	
263000	-19.317774	1	5.186156423867	0.043947532745	19	7	
264000	-17.412076	1	5.521450153409	0.052373030931	16	7	
265000	-17.754683	1	5.370623991091	0.050075626128	14	5	
266000	-28.257233	1	5.101255612697	0.064848316891	11	7	
267000	-10.445942	1	5.079769824923	0.048773797257	16	11	
268000	-22.672465	1	5.411740243316	0.068924843962	18	7	
269000	-12.290314	1	5.366200211793	0.045982634909	22	6	
270000	-19.266033	1	5.144065701529	0.060251981211	24	5	
271000	-18.406672	1	5.310317763735	0.051235188331	19	6	
272000	-19.761079	1	5.348265654785	0.049719081584	17	8	
273000	-13.630676	1	5.213070878351	0.034568357116	20	11	
274000	-17.559148	1	5.249263002329	0.047293735430	18	5	
275000	-12.442129	1	5.150860299682	0.055528378272	23	3	
276000	-18.051725	1	5.242180593895	0.052289198736	17	6	
277000	-19.605082	1	5.253384581851	0.063054263974	19	6	
278000	-14.793728	1	5.192989516095	0.052366495937	19	6	
279000	-21.484543	1	4.989461813780	0.056313828465	16	7	
280000	-22.372296	1	5.366997138616	0.050402110875	15	4	
281000	-17.161406	1	5.343493657965	0.052743989104	18	6	
282000	-14.189054	1	5.300590767181	0.051362005048	15	10	
283000	-14.930658	1	5.403769441191	0.051786205220	16	6	
284000	-22.073092	1	5.361367059696	0.051383881431	18	4	
285000	-17.952177	1	5.277792234435	0.044088822907	19	8	
286000	-15.554568	1	5.449147678250	0.053761504705	25	7	
287000	-24.690448	1	5.197838567982	0.050530062948	24	4	
288000	-20.186269	1	5.338630607087	0.057983337038	18	3	
289000	-25.111285	1	5.178168760562	0.063180307083	20	2	
290000	-24.749154	1	5.263311947114	0.057048244789	15	4	
291000	-20.433940	1	5.337856100632	0.056948948943	16	4	
292000	-23.353043	1	5.294179051551	0.047151208545	15	3	
293000	-20.651553	1	5.306868178158	0.056030668195	18	3	
294000	-22.415121	1	5.501496682875	0.060323770641	13	4	
295000	-22.264092	1	5.211360255562	0.056493658054	18	2	
296000	-26.476835	1	5.138502570471	0.061094630384	13	4	
297000	-17.118417	1	5.362664266289	0.053563312794	15	4	
298000	-10.567802	1	5.269503047301	0.050510362390	15	6	
299000	-22.235339	1	5.273496454506	0.063770088452	16	8	
300000	-20.095944	1	5.187891750893	0.045220463533	21	11	
301000	-20.553287	1	5.164978132567	0.055209999971	20	8	
302000	-27.710705	1	5.196559329105	0.062577642231	18	7	
303000	-19.918465	1	5.309067245662	0.049425321373	19	8	
304000	-19.470976	1	5.406061339741	0.057321356208	20	6	
305000	-18.142002	1	5.199180250669	0.051452773575	15	7	
306000	-24.714950	1	5.329400325013	0.063039763515	13	1	
307000	-19.868990	1	5.299488846279	0.068551261754	14	2	
308000	-19.604358	1	5.177818275660	0.058620081540	18	3	
309000	-20.059340	1	5.512805246419	0.056885203038	16	8	
310000	-11.304012	1	5.358284698654	0.053178115506	19	9	
311000	-8.545556	1	5.423098187530	0.046201669469	20	8	
312000	-16.035112	1	5.281729199891	0.055395287771	19	7	
313000	-14.226142	1	5.127384627581	0.052188252718	15	5	
314000	-20.984812	1	5.059172352933	0.058125023347	11	5	
315000	-12.640436	1	5.428564837234	0.048396481489	12	12	
316000	-18.537038	1	5.385742174686	0.045058987148	14	9	
317000	-12.549128	1	5.067564140181	0.048750699835	15	11	
318000	-22.079170	1	5.209853209887	0.040584485625	18	11	
319000	-16.034270	1	5.103682893990	0.046591713471	23	7	
320000	-19.080344	1	5.320780342726	0.053396315765	19	4	
321000	-23.763662	1	5.398484357164	0.054821962449	15	6	
322000	-19.276925	1	5.356775119228	0.043549236070	17	8	
323000	-19.157942	1	5.244220791836	0.049394001098	13	8	
324000	-15.872308	1	5.223696529997	0.036673852773	13	7	
325000	-21.490160	1	5.299890773637	0.029127661063	12	6	
326000	-16.991701	1	5.210095578804	0.033067263020	10	8	
327000	-14.602605	1	5.305408890364	0.033449642271	11	10	
328000	-10.005658	1	5.228453671820	0.026931009226	15	12	
329000	-18.768257	1	5.128585032961	0.032428330452	18	11	
330000	-32.126802	1	5.239931976563	0.033267913615	10	7	
331000	-25.831327	1	5.288695003561	0.029533266162	14	5	
332000	-25.725722	1	5.245841969342	0.071481463503	11	1	
333000	-20.297760	1	5.266169864056	0.071660141974	20	3	
334000	-22.593473	1	5.296561818571	0.055734293762	18	3	
335000	-20.578751	1	5.174733954403	0.057325824087	18	1	
336000	-22.397690	1	5.000494767564	0.050648373450	19	2	
337000	-22.512797	1	5.232674375964	0.048839949864	19	2	
338000	-13.848465	1	5.237694361216	0.038380846285	20	7	
339000	-13.388063	1	5.203372764144	0.043900655694	24	11	
340000	-20.049994	1	5.361984950074	0.043986929487	19	11	
341000	-8.357562	1	4.984499599362	0.042914935794	22	14	
342000	-11.154788	1	5.522853830771	0.044188032051	18	9	
343000	-15.662497	1	5.347114604748	0.055177098851	15	5	
344000	-22.329696	1	5.246643153346	0.053203897536	18	3	
345000	-24.112465	1	5.235744120102	0.059734038938	15	7	
346000	-30.854771	1	5.166811060191	0.048530635170	18	6	
347000	-11.804674	1	5.185852976527	0.044123869004	15	8	
348000	-20.699806	1	5.395040429952	0.056530746757	15	6	
349000	-18.350492	1	4.994568217763	0.053304683623	19	1	
350000	-12.342063	1	5.446055957073	0.047079658902	22	3	
351000	-14.630859	1	5.267175722788	0.048915167875	22	8	
352000	-13.244408	1	5.380740622277	0.043573144085	24	9	
353000	-16.662723	1	5.284530014434	0.052037628870	24	7	
354000	-14.177412	1	5.413624784655	0.049426612090	25	12	
355000	-23.797002	1	5.177034686242	0.038728673774	23	10	
356000	-16.632082	1	5.465852570236	0.055525867099	18	9	
357000	-21.570890	1	5.171051007094	0.057560853312	16	10	
358000	-14.654270	1	5.354652426681	0.050010860279	24	10	
359000	-11.208651	1	5.160658459224	0.041588905181	24	15	
360000	-18.140685	1	5.086193772018	0.052741343329	22	12	
361000	-18.824383	1	5.258613537531	0.043249735713	21	12	
362000	-18.239198	1	5.118761154638	0.046477927598	20	9	
363000	-22.827574	1	5.329326402100	0.057181621129	19	6	
364000	-27.428243	1	5.130723959800	0.064786627274	18	5	
365000	-27.242286	1	5.409181305572	0.068198079505	12	4	
366000	-22.483791	1	5.420301008517	0.057486099572	16	7	
367000	-19.482436	1	5.336943082252	0.051888829277	16	8	
368000	-17.116459	1	5.248192537619	0.055102538840	15	6	
369000	-21.983265	1	5.356726774533	0.051486858948	19	7	
370000	-12.316579	1	5.230751532361	0.045519707327	18	9	
371000	-20.368004	1	5.490340504674	0.043561033632	14	12	
372000	-20.799729	1	5.237736201165	0.046741706272	9	14	
373000	-18.027455	1	5.287622021237	0.052962056199	7	7	
374000	-12.771714	1	5.319554585986	0.048774479799	13	10	
375000	-20.342827	1	5.449880039269	0.045093601682	17	7	
376000	-19.277228	1	5.191208853756	0.044644937224	13	5	
377000	-23.706619	1	5.106411557508	0.062814824898	16	5	
378000	-14.507833	1	5.155299922687	0.049306922412	15	5	
379000	-29.587081	1	5.279679103794	0.060112462924	12	6	
380000	-24.539657	1	5.139664600441	0.054327643041	12	7	
381000	-23.864509	1	5.132232777383	0.053647729594	13	8	
382000	-19.666733	1	5.090595274929	0.048470321463	14	10	
383000	-33.123475	1	5.376202004898	0.056111588807	18	5	
384000	-21.953613	1	5.256121560464	0.055723631481	17	7	
385000	-27.668200	1	5.397680608537	0.062020393210	18	4	
386000	-21.666646	1	5.070517086138	0.054872112916	23	3	
387000	-14.867235	1	5.403672270708	0.050735290501	15	7	
388000	-17.567394	1	5.320499452481	0.062463483084	19	7	
389000	-30.909699	1	5.449503373421	0.064491090043	15	7	
390000	-20.746687	1	5.299443251966	0.062312385277	13	3	
391000	-19.809330	1	5.279351437198	0.054193328132	13	5	
392000	-11.302423	1	5.324234312575	0.049692155297	19	10	
393000	-19.062032	1	5.117389066980	0.047655351424	18	11	
394000	-21.448103	1	5.346028021191	0.048145320513	13	8	
395000	-17.977590	1	5.417071002803	0.038313017385	13	11	
396000	-14.703012	1	5.089876107602	0.041723505265	17	11	
397000	-37.155689	1	5.477040440066	0.055420504462	18	9	
398000	-22.773394	1	5.304514995594	0.075501268997	16	4	
399000	-15.534699	1	5.329611898508	0.045755454942	17	7	
400000	-20.908614	1	5.468572240544	0.064747243437	13	5	
401000	-23.418934	1	5.071569261277	0.055291365140	12	8	
402000	-22.449632	1	5.265653076153	0.059287019349	10	5	
403000	-14.519759	1	5.331659290791	0.061642146847	14	2	
404000	-18.678236	1	5.375005065491	0.064233951328	17	2	
405000	-21.686361	1	5.229197882045	0.057638481553	16	1	
406000	-23.985267	1	5.387883749415	0.057862445972	13	5	
407000	-27.393568	1	5.397992474142	0.065395315876	16	2	
408000	-22.815339	1	5.006042898525	0.052966138583	18	5	
409000	-22.998353	1	5.176670657971	0.046178644219	17	5	
410000	-19.234047	1	5.255826182741	0.046345423678	15	10	
411000	-25.463924	1	5.037253465373	0.058926533285	17	7	
412000	-22.873680	1	5.157152891017	0.052326953529	20	7	
413000	-27.219421	1	5.316034460790	0.063428551418	19	4	
414000	-31.960358	1	5.396973287583	0.074505136442	14	5	
415000	-24.886294	1	5.102241404340	0.057161614255	14	3	
416000	-23.966595	1	5.310720027684	0.064219733426	11	5	
417000	-24.038245	1	5.184515863780	0.073060705744	12	5	
418000	-17.842424	1	5.199536689463	0.054761264580	16	5	
419000	-16.967277	1	5.319988497919	0.055182315863	14	1	
420000	-19.607526	1	5.277833899448	0.058543846172	15	1	
421000	-11.625089	1	5.451451816521	0.041628518720	18	7	
422000	-17.082123	1	5.169171744938	0.056333969271	14	4	
423000	-17.328149	1	5.152444097120	0.059011666919	16	4	
424000	-24.302385	1	5.306486343679	0.066755527118	12	3	
425000	-26.680126	1	5.296109770302	0.057723834648	15	4	
426000	-19.608300	1	5.178178928421	0.054392595984	16	4	
427000	-26.579648	1	5.281410973551	0.070564120320	16	7	
428000	-19.879611	1	5.320583332369	0.063097983094	18	5	
429000	-20.975184	1	5.385502421083	0.047849230063	24	6	
430000	-34.493621	1	5.173936310736	0.077527966417	23	3	
431000	-15.742763	1	5.322746490019	0.052098223395	21	3	
432000	-18.432268	1	5.323046364532	0.045451705893	10	7	
433000	-21.390514	1	5.385601603146	0.053432881636	8	8	
434000	-28.452462	1	5.360102642294	0.046429830884	8	7	
435000	-30.392755	1	5.230174154804	0.065919462615	8	7	
436000	-29.190871	1	5.550550922050	0.060140198950	9	5	
437000	-25.185807	1	4.991730656320	0.054340890580	12	14	
438000	-19.456551	1	5.367030186235	0.063050730677	12	11	
439000	-19.712264	1	5.210534058150	0.060245933006	14	9	
440000	-20.193938	1	5.275439580541	0.058801970369	15	7	
441000	-11.406193	1	5.404197071959	0.055443988700	18	9	
442000	-9.051364	1	5.264552353347	0.049857514546	14	13	
443000	-13.995832	1	5.189316352007	0.059625600267	12	9	
444000	-12.667868	1	5.111402909745	0.051694267156	13	6	
445000	-12.451783	1	5.263107289757	0.040250917074	10	8	
446000	-12.758583	1	5.203513433627	0.050960484770	9	9	
447000	-23.029360	1	5.113366870126	0.057770065840	8	7	
448000	-16.546030	1	5.355533260725	0.051029906074	10	8	
449000	-23.244672	1	5.203867036447	0.058468685018	13	5	
450000	-20.066072	1	5.182555111812	0.069854144983	13	3	
451000	-20.112809	1	5.114663174564	0.064309161413	18	6	
452000	-22.183596	1	5.317573116838	0.065407235712	17	3	
453000	-20.048381	1	5.288807824711	0.064740368647	13	6	
454000	-32.829531	1	4.899550927418	0.062525690929	13	2	
455000	-20.006746	1	5.257517908708	0.054631725575	16	4	
456000	-16.129197	1	5.176887040992	0.057141527752	16	10	
457000	-20.203788	1	5.425045901452	0.054669643842	11	9	
458000	-12.064147	1	5.363919858077	0.051238281585	12	10	
459000	-11.772481	1	5.284519900855	0.042103682262	17	11	
460000	-16.526449	1	5.092998159311	0.046919818288	15	10	
461000	-12.723384	1	5.228529173745	0.043426595062	17	8	
462000	-12.604874	1	5.261689655718	0.049213357919	19	9	
463000	-14.157840	1	5.373138399591	0.035645206535	19	8	
464000	-19.915476	1	5.553439869297	0.051939911254	22	9	
465000	-16.968792	1	5.177336722186	0.040799497586	17	14	
466000	-23.355541	1	5.094800932818	0.036097211176	19	12	
467000	-21.536643	1	5.088194964172	0.041704369966	14	15	
468000	-21.753711	1	5.349142744037	0.054154826519	15	11	
469000	-20.678115	1	5.588776666039	0.050696353259	17	9	
470000	-21.137248	1	5.434074202376	0.059512716936	18	8	
471000	-23.621212	1	5.158872808125	0.049972625541	17	8	
472000	-25.677320	1	5.343712412317	0.051795275793	13	5	
473000	-24.719348	1	5.294828513904	0.057475120497	15	5	
474000	-29.800872	1	5.128739152960	0.070748696923	18	4	
475000	-26.346263	1	5.394753019326	0.061154214009	20	3	
476000	-30.998215	1	5.562814044486	0.069631538488	23	4	
477000	-26.783361	1	4.982596226831	0.063444055145	18	5	
478000	-27.435630	1	5.136338284413	0.061800679858	20	5	
479000	-32.317643	1	5.328205000043	0.056283585768	23	3	
480000	-22.603907	1	5.581095125551	0.053146752623	22	5	
481000	-13.308188	1	5.309701118313	0.052169451409	24	3	
482000	-8.019017	1	5.269033882161	0.046707284851	29	1	
483000	-19.182532	1	5.214200850191	0.059865495280	20	4	
484000	-21.527011	1	5.418742989911	0.052457732071	22	6	
485000	-15.128750	1	5.122133460168	0.052466318049	18	8	
486000	-15.680297	1	5.324784354615	0.052894688418	15	10	
487000	-18.402590	1	5.393955262867	0.055287575383	15	7	
488000	-18.416263	1	5.311602969330	0.046479903189	13	8	
489000	-24.517584	1	5.255948763958	0.062064403062	12	10	
490000	-23.715051	1	5.149968851078	0.050982242077	17	4	
491000	-18.138092	1	5.249000158714	0.053492855056	18	8	
492000	-18.032737	1	5.551834566162	0.041587422919	22	7	
493000	-18.739015	1	5.263169319189	0.054002654833	21	6	
494000	-20.909183	1	5.201382001442	0.042123690269	21	9	
495000	-17.380938	1	5.191747544541	0.056001755000	23	6	
496000	-17.571458	1	5.383304603980	0.045893166917	25	7	
497000	-17.503560	1	5.514978364738	0.040102877154	23	5	
498000	-20.412284	1	5.096947945036	0.047886856913	21	7	
499000	-18.734066	1	5.303312138725	0.040969559384	21	10	
500000	-19.481503	1	5.389951395579	0.055884262499	15	5	
501000	-17.075996	1	5.087923020304	0.047054190056	16	3	
502000	-19.536593	1	5.123441506345	0.051674961096	22	4	
503000	-10.531648	1	5.252392814460	0.052186663850	21	3	
504000	-11.317000	1	5.385254820304	0.050401288998	24	1	
505000	-17.568535	1	5.103275480044	0.054095818348	22	2	
506000	-24.762555	1	5.523904234928	0.051866176216	18	5	
507000	-14.879974	1	5.303509916190	0.058691606890	19	3	
508000	-13.763374	1	5.411557155365	0.042690283180	11	6	
509000	-17.088932	1	5.370948532563	0.052655979587	14	6	
510000	-17.530785	1	5.229679615293	0.058926787984	17	3	
511000	-23.283161	1	5.387190605193	0.046621492713	12	4	
512000	-21.768435	1	5.361557043860	0.052402356061	11	4	
513000	-26.965258	1	5.386961876306	0.049400774944	13	8	
514000	-24.367811	1	5.439735162195	0.050095334497	13	7	
515000	-26.066372	1	5.334232314110	0.061704261102	13	7	
516000	-24.163952	1	5.604568819724	0.066910357149	10	5	
517000	-19.596061	1	5.709427122870	0.060424741331	14	2	
518000	-12.942785	1	5.376357070163	0.056186884556	17	3	
519000	-20.405654	1	5.136180224337	0.049294392832	16	5	
520000	-17.223886	1	5.128030698451	0.059188302078	11	7	
521000	-21.152841	1	5.284087519636	0.058031524364	10	6	
522000	-23.919676	1	5.322176093146	0.052364167646	9	7	
523000	-21.458611	1	5.086874464536	0.044102722926	8	8	
524000	-28.426399	1	5.185584840897	0.065207141995	10	4	
525000	-17.602104	1	5.429608032010	0.051924118819	13	8	
526000	-14.534511	1	5.314366164955	0.051001007443	14	7	
527000	-12.642166	1	5.266939801789	0.042130323080	13	4	
528000	-25.407210	1	5.268187449317	0.055905709609	14	5	
529000	-19.796334	1	5.276471948771	0.053617116195	15	5	
530000	-28.189418	1	4.749696454142	0.067131178317	14	4	
531000	-18.587766	1	5.100996959277	0.056176805145	14	3	
532000	-21.853703	1	5.165301014775	0.056966623477	19	2	
533000	-24.989473	1	5.234491817093	0.061262502389	14	3	
534000	-23.649718	1	5.051503317492	0.059509128889	13	4	
535000	-27.785417	1	5.179328804907	0.047094104010	19	8	
536000	-10.262310	1	5.385060938186	0.045164234524	15	9	
537000	-15.442694	1	5.309700522638	0.055683463189	12	7	
538000	-15.503483	1	5.261059138634	0.047447648203	16	6	
539000	-16.784842	1	5.270955745221	0.053003940368	22	6	
540000	-20.258000	1	5.456254404182	0.045754912949	20	7	
541000	-20.104874	1	5.493830158947	0.055204016041	18	6	
542000	-24.190483	1	5.215458568936	0.039989331000	17	9	
543000	-21.943427	1	5.236127828855	0.061447894697	19	3	
544000	-22.752697	1	5.095171198999	0.056668834171	24	6	
545000	-20.219641	1	5.341081805687	0.049169055677	20	8	
546000	-27.143883	1	5.087968990108	0.054420832896	22	5	
547000	-24.152784	1	5.138577024469	0.066104079625	27	3	
548000	-19.669588	1	4.967388424349	0.049098861026	24	5	
549000	-9.021002	1	5.280055432932	0.041093470138	24	6	
550000	-11.899422	1	5.264132890101	0.048001355525	20	7	
551000	-16.394528	1	5.486369270375	0.057461552454	19	4	
552000	-23.078408	1	5.304236076939	0.055922332950	20	4	
553000	-22.394487	1	5.224076212809	0.059090506409	21	9	
554000	-11.995021	1	5.319436132150	0.045866696811	19	9	
555000	-22.954447	1	5.258872072439	0.048422344711	16	6	
556000	-32.046177	1	5.695289130527	0.071071631283	18	6	
557000	-25.050351	1	5.241751891638	0.058072837520	17	6	
558000	-26.912349	1	5.332357800520	0.057323239509	19	5	
559000	-25.350145	1	5.264600476941	0.046402619908	18	9	
560000	-28.710713	1	5.579293998661	0.058005495273	20	5	
561000	-25.506814	1	5.506872238497	0.056717094649	20	9	
562000	-21.267635	1	5.295678219750	0.048507312449	18	5	
563000	-14.634250	1	5.273830484221	0.052632539512	22	5	
564000	-15.981315	1	5.190564311180	0.041274253022	23	5	
565000	-18.484693	1	5.211932732797	0.041234007906	17	9	
566000	-16.127856	1	5.215359311535	0.045489122619	21	10	
567000	-18.344602	1	5.250469746388	0.052903596845	21	8	
568000	-14.827246	1	5.372904359862	0.049669727547	16	7	
569000	-12.835652	1	5.352892804452	0.048178321796	18	6	
570000	-19.654840	1	5.129776907479	0.057531071112	20	10	
571000	-14.853095	1	5.324123893896	0.051546058105	13	10	
572000	-17.831884	1	5.356349877305	0.051645039670	15	10	
573000	-22.259506	1	5.448142283401	0.057827225687	17	7	
574000	-14.265045	1	5.205955137719	0.047728604112	23	7	
575000	-12.425308	1	5.375339216858	0.047097839472	26	13	
576000	-15.240687	1	5.305183975304	0.046089746309	26	11	
577000	-17.628274	1	5.249860355270	0.044990302805	22	10	
578000	-20.623781	1	5.061844690189	0.055024583545	19	8	
579000	-19.425715	1	5.278543063161	0.047535602227	14	8	
580000	-21.560617	1	5.445294853031	0.051516939067	12	9	
581000	-31.108371	1	5.391646654950	0.065753934612	21	9	
582000	-23.076381	1	5.158212001366	0.057572571296	20	6	
583000	-20.154111	1	5.309841193714	0.056163040229	18	7	
584000	-17.092277	1	5.394819255663	0.042073905648	21	8	
585000	-23.345122	1	4.990216843089	0.044579644256	17	3	
586000	-11.520195	1	5.447408169516	0.050684577510	14	8	
587000	-22.154412	1	5.184922348366	0.067952906035	17	4	
588000	-21.018116	1	5.256153175478	0.058867303002	13	3	
589000	-17.090623	1	5.203738931864	0.053505377670	9	8	
590000	-19.982357	1	5.216438131426	0.057641088061	10	7	
591000	-20.113184	1	5.066182789032	0.053428351767	9	8	
592000	-17.928168	1	5.408968797212	0.047579865907	11	10	
593000	-20.071556	1	5.134798429077	0.055950649939	18	8	
594000	-22.546464	1	5.079875221555	0.058159741052	16	5	
595000	-20.280182	1	5.149428287428	0.052298461956	13	6	
596000	-12.924246	1	5.219046685469	0.051272669954	13	8	
597000	-14.790183	1	5.195869338014	0.051431072344	17	10	
598000	-18.027652	1	5.307816404752	0.053018082031	13	9	
599000	-22.051043	1	5.353843298413	0.055617966144	14	7	
600000	-28.145931	1	5.076399298392	0.064356118292	11	6	
601000	-28.343588	1	5.585681707249	0.058423128365	11	4	
602000	-30.770883	1	5.558388529569	0.075227633819	12	3	
603000	-19.430774	1	5.397428874165	0.062703430177	10	6	
604000	-20.411113	1	4.984933718748	0.060619794222	11	10	
605000	-22.747907	1	5.028109650418	0.060231196571	14	5	
606000	-22.107168	1	5.182100839693	0.059061318440	13	5	
607000	-21.930588	1	5.171612146186	0.062843869341	13	5	
608000	-16.697817	1	5.230118267798	0.068829856064	14	4	
609000	-12.125633	1	5.115428555087	0.052413965135	17	6	
610000	-18.885546	1	5.043510954969	0.055621614599	15	5	
611000	-17.757074	1	5.451308996780	0.048973340931	20	7	
612000	-23.675249	1	5.477681637209	0.058056896818	22	9	
613000	-21.455143	1	5.266139763053	0.045832494496	22	4	
614000	-20.890501	1	5.377611754714	0.069494608189	18	4	
615000	-17.819701	1	5.184027742179	0.059488595125	17	6	
616000	-21.317730	1	5.378694405445	0.048433567669	21	4	
617000	-20.937687	1	5.536187020807	0.057051206320	20	1	
618000	-20.186105	1	5.177550977469	0.049144990280	13	4	
619000	-19.348918	1	5.397269945666	0.039733144444	17	7	
620000	-19.967720	1	5.365726227070	0.058805168910	16	7	
621000	-19.190158	1	5.384022826570	0.049734177279	14	11	
622000	-19.591562	1	5.308461831925	0.049630257631	14	7	
623000	-28.793598	1	5.013205552955	0.068061641872	14	6	
624000	-26.366781	1	5.449324389216	0.043565343394	12	5	
625000	-26.183452	1	5.322268731156	0.052229516736	14	7	
626000	-29.161600	1	5.462805899665	0.050485494683	13	7	
627000	-14.514262	1	5.328042228408	0.043664149045	14	9	
628000	-24.196537	1	5.151059235344	0.064597004825	14	5	
629000	-24.822879	1	5.250038085236	0.065844525289	15	3	
630000	-28.299119	1	5.545989592610	0.058335622674	11	6	
631000	-23.463856	1	5.233810915209	0.055799031467	11	5	
632000	-26.808151	1	5.386434671910	0.063445098471	16	6	
633000	-27.722122	1	5.184449226734	0.046608666636	18	5	
634000	-11.391552	1	5.316826075937	0.053976234752	19	5	
635000	-22.941849	1	5.224480928629	0.054644043886	22	5	
636000	-19.528036	1	5.341527559687	0.060952603263	17	5	
637000	-15.249972	1	5.356601802012	0.046490533585	20	7	
638000	-18.485413	1	5.219094526632	0.047153529606	17	2	
639000	-18.660032	1	5.099013507329	0.066243453719	21	1	
640000	-15.560597	1	5.277210457354	0.045654423396	17	9	
641000	-17.603205	1	5.196183692423	0.055440333836	18	10	
642000	-22.011921	1	5.103066691711	0.050329715714	16	8	
643000	-19.754552	1	5.425864888682	0.060970642987	16	7	
644000	-12.804992	1	5.219587741113	0.049866270805	18	10	
645000	-28.525482	1	5.148915203363	0.068345888925	19	8	
646000	-15.180095	1	5.292197806567	0.038591515753	16	12	
647000	-10.274259	1	5.349087656006	0.042803258689	16	13	
648000	-10.688870	1	5.305978781511	0.049591811989	18	8	
649000	-15.310744	1	5.346840545128	0.053285176004	16	5	
650000	-10.556991	1	5.457265438602	0.047732819996	17	6	
651000	-16.176923	1	5.006908114527	0.057660272662	21	9	
652000	-12.321880	1	5.368597857927	0.044729162026	15	9	
653000	-20.513321	1	5.375627111623	0.055025578117	18	4	
654000	-20.393745	1	5.242986276850	0.060143516517	21	3	
655000	-15.808616	1	5.290126008853	0.054279989084	20	9	
656000	-17.603908	1	5.449444440626	0.046786000329	21	10	
657000	-9.228082	1	5.341116563368	0.044413021020	16	9	
658000	-10.064171	1	5.129590127329	0.044654004668	16	7	
659000	-17.116266	1	5.442927121031	0.054838251170	13	4	
660000	-28.060596	1	5.435982289496	0.041958817340	17	5	
661000	-25.711368	1	5.043813976268	0.058836284888	16	3	
662000	-21.327632	1	5.226078564339	0.069075611747	17	5	
663000	-20.591196	1	5.418169899832	0.056385839084	15	9	
664000	-24.410473	1	5.215409504438	0.055668689181	14	7	
665000	-21.841132	1	5.140705419580	0.058393619806	14	8	
666000	-25.773314	1	5.265309751235	0.062492828447	16	2	
667000	-23.330179	1	5.186320579138	0.052943912628	18	3	
668000	-13.872300	1	5.265350182938	0.049269713759	17	5	
669000	-24.397442	1	5.448963990911	0.054084865024	17	10	
670000	-22.781002	1	5.392341535967	0.062208518708	12	11	
671000	-14.414379	1	5.400300259680	0.042778576258	14	8	
672000	-14.236182	1	5.365218593343	0.055941178879	14	6	
673000	-19.011454	1	5.066398380343	0.062978009163	12	5	
674000	-25.874917	1	5.514084912064	0.054129943575	13	6	
675000	-20.351114	1	5.090675941972	0.058508092024	14	5	
676000	-13.811457	1	5.276796329690	0.050309677988	17	6	
677000	-7.871732	1	5.236653449013	0.052117843762	20	6	
678000	-6.442405	1	5.198628072602	0.035703684420	22	3	
679000	-8.866199	1	5.209575541560	0.047056206908	14	6	
680000	-16.052614	1	5.177397341968	0.051296825710	12	7	
681000	-11.954846	1	5.286330300766	0.053500640304	11	7	
682000	-15.130503	1	5.158565456452	0.049348635999	14	9	
683000	-14.556377	1	5.160473009119	0.057197563657	15	7	
684000	-20.784439	1	5.308023552924	0.053165348869	15	5	
685000	-13.463414	1	5.241520150220	0.049097066388	19	5	
686000	-14.566072	1	5.385074320407	0.049595975818	22	5	
687000	-17.800034	1	5.095892985577	0.046599682946	23	5	
688000	-23.072118	1	5.245525352718	0.056375602329	16	4	
689000	-18.766189	1	5.412450669380	0.057191003304	17	4	
690000	-25.776381	1	5.464148740350	0.060060538609	14	3	
691000	-19.327926	1	5.128953725430	0.052426630290	15	1	
692000	-19.425050	1	5.420277478727	0.054123865658	15	4	
693000	-23.560264	1	5.051930076285	0.057562911141	19	5	
694000	-13.238473	1	5.268762668006	0.066319598592	19	3	
695000	-21.478457	1	5.265469684321	0.065082705112	14	5	
696000	-19.262316	1	5.412726492681	0.062772604619	17	7	
697000	-15.304188	1	5.455567145811	0.051278175455	20	9	
698000	-18.728169	1	5.201249478416	0.047732805136	20	8	
699000	-16.207819	1	5.376921835367	0.046488756893	23	7	
700000	-15.368303	1	5.248358295479	0.053206582270	18	5	
701000	-21.689838	1	5.323318821309	0.059193016237	17	4	
702000	-25.140591	1	5.377684312657	0.059120357366	18	3	
703000	-19.498127	1	5.109209418236	0.061153824666	23	4	
704000	-21.740633	1	5.225129596356	0.054679453221	24	5	
705000	-19.382901	1	5.327700759855	0.054520644963	22	8	
706000	-17.859467	1	4.806947637468	0.040118616615	24	10	
707000	-15.877247	1	5.269587468888	0.048956951321	23	8	
708000	-21.054346	1	5.470782959655	0.054095088296	17	11	
709000	-15.768614	1	5.308905884919	0.051158394218	19	8	
710000	-20.565284	1	5.297934968302	0.056732135224	14	8	
711000	-18.314363	1	5.440253148794	0.054268293692	17	7	
712000	-15.973341	1	5.581703265110	0.051372139182	15	6	
713000	-24.938141	1	5.459145515750	0.050837107313	14	8	
714000	-22.611280	1	5.175888546759	0.057423720420	11	7	
715000	-22.336668	1	5.547868543281	0.072098283755	11	5	
716000	-19.342545	1	5.389298631685	0.057421595571	12	4	
717000	-19.396868	1	5.490195484666	0.051534042037	16	9	
718000	-28.369208	1	5.085525288621	0.057923549036	22	8	
719000	-24.647076	1	5.438724512954	0.054269001919	18	8	
720000	-21.471179	1	5.251749725266	0.064366115843	23	9	
721000	-16.337783	1	5.407049339311	0.050110915229	26	9	
722000	-30.023226	1	5.254499471405	0.058924531121	23	5	
723000	-20.818136	1	5.137444060460	0.057711827284	21	7	
724000	-16.923223	1	5.223866501598	0.055035656108	19	5	
725000	-20.253722	1	5.136579127296	0.063224316504	13	6	
726000	-25.931700	1	5.337464387468	0.065557675006	10	3	
727000	-25.569092	1	5.299317655565	0.044517153159	13	7	
728000	-18.325900	1	5.188321593330	0.041507279108	18	15	
729000	-28.969568	1	5.681311630049	0.055543444358	16	9	
730000	-25.021241	1	5.304004499533	0.048145119283	18	8	
731000	-21.608871	1	5.401113870968	0.052446109962	14	4	
732000	-21.089139	1	5.151699645005	0.051476830310	17	5	
733000	-9.738152	1	5.341656778795	0.047932445011	16	6	
734000	-12.357039	1	5.457665030971	0.051648164396	19	7	
735000	-15.915415	1	5.128983796484	0.060554601975	22	6	
736000	-13.868129	1	5.186996705543	0.047470646331	28	6	
737000	-23.498089	1	5.225339995696	0.044821502535	21	6	
738000	-19.794125	1	5.111909378812	0.056556001287	17	8	
739000	-15.722424	1	5.270511757259	0.050693355401	19	6	
740000	-13.968008	1	5.222469015924	0.040193842501	18	11	
741000	-27.854400	1	5.143489122766	0.069968468180	17	5	
742000	-27.026478	1	5.371530404345	0.072928277404	19	4	
743000	-21.236602	1	5.108972599116	0.048581516479	15	5	
744000	-27.528150	1	5.098630899979	0.064233525372	15	8	
745000	-28.509431	1	5.324051655865	0.073333758507	17	3	
746000	-23.260305	1	5.255061169458	0.070919644976	14	5	
747000	-17.054662	1	5.085681646503	0.054291404698	13	5	
748000	-24.721943	1	5.121490548980	0.068838065122	18	6	
749000	-16.870777	1	5.407897504059	0.050022938968	15	5	
750000	-14.145192	1	5.216223804070	0.043095384793	15	8	
751000	-24.003731	1	5.106540187604	0.041677528727	16	6	
752000	-16.214921	1	4.952451020793	0.056056188295	17	6	
753000	-13.825718	1	5.199782927296	0.052149351071	14	5	
754000	-17.914013	1	5.089145383328	0.061090141068	15	3	
755000	-20.405054	1	5.459905945348	0.060930213505	12	6	
756000	-19.657867	1	5.246239085254	0.047866284020	16	6	
757000	-24.925681	1	5.363917493970	0.061473778798	13	3	
758000	-24.639516	1	5.234418562412	0.060963382178	19	4	
759000	-10.826981	1	5.431488382723	0.050943323978	21	11	
760000	-4.116701	1	5.426624674923	0.044914721829	23	6	
761000	-17.310703	1	5.299098286313	0.049254693709	23	9	
762000	-13.436925	1	5.270072213124	0.043687783692	29	11	
763000	-17.362482	1	5.392454250581	0.042129101586	20	8	
764000	-21.548091	1	5.386943906812	0.054342347457	18	8	
765000	-19.412539	1	5.321194815268	0.056109840262	16	3	
766000	-19.599497	1	5.613883983123	0.052217889120	18	8	
767000	-15.677877	1	5.362125419850	0.047558550287	22	9	
768000	-13.642535	1	5.280453704014	0.043870999507	21	7	
769000	-16.646831	1	5.108745006453	0.046038811319	19	8	
770000	-19.883971	1	5.105611238761	0.058136161589	18	4	
771000	-11.274511	1	5.351119177771	0.050468207224	24	6	
772000	-21.975705	1	5.033434223254	0.048791001164	22	2	
773000	-24.410532	1	5.471090988099	0.060942972959	21	3	
774000	-19.052027	1	5.409106040102	0.061983771467	23	3	
775000	-18.237842	1	5.415821021638	0.054093816455	21	6	
776000	-22.545456	1	5.265798926746	0.050569150298	19	6	
777000	-16.382904	1	5.166234773207	0.042341761031	19	5	
778000	-19.725665	1	5.268971161446	0.057868034240	16	7	
779000	-22.021159	1	5.259537925047	0.071756962813	11	8	
780000	-14.262133	1	4.924894462083	0.046703586067	9	6	
781000	-16.788443	1	5.191914184254	0.061257817944	6	4	
782000	-11.823162	1	5.263086583860	0.045706686115	14	9	
783000	-19.846552	1	5.572484864786	0.064720328767	14	5	
784000	-28.099340	1	5.175512271405	0.054128161831	15	6	
785000	-24.038306	1	5.358866853580	0.053129559905	19	8	
786000	-27.004370	1	5.427497209076	0.056029137338	22	6	
787000	-24.234771	1	5.425649582498	0.063373280884	24	4	
788000	-15.576289	1	5.244336827903	0.049726030007	24	5	
789000	-10.199308	1	5.299709762648	0.045193059578	24	9	
790000	-6.032143	1	5.242176223698	0.037529352396	25	8	
791000	-6.694147	1	5.275213038075	0.050550441080	24	6	
792000	-23.083532	1	5.244935903662	0.059075388536	19	4	
793000	-21.104046	1	5.275923519074	0.051057411727	19	8	
794000	-22.648776	1	5.528459323690	0.044345032798	16	6	
795000	-15.374563	1	5.423014019706	0.048153415902	18	6	
796000	-16.193262	1	5.632192515773	0.049934194634	12	7	
797000	-14.723079	1	5.219155810233	0.053884362134	12	3	
798000	-17.674747	1	5.190558834321	0.045618627383	14	4	
799000	-0.359809	1	5.289043608965	0.034051989134	16	16	
800000	-13.371913	1	5.206299075785	0.039755350923	21	16	
801000	-16.701152	1	5.444893809846	0.047428929166	13	9	
802000	-18.616989	1	5.377363651778	0.051849584626	16	7	
803000	-15.337552	1	5.430470747067	0.074293748140	24	9	
804000	-13.602081	1	5.065735491128	0.061593028447	24	8	
805000	-18.590464	1	5.314734286204	0.053529288424	21	5	
806000	-17.544163	1	5.185524501974	0.044315545504	21	7	
807000	-20.563652	1	5.300459832724	0.049729199184	20	10	
808000	-12.287473	1	5.542564116928	0.045570178625	20	8	
809000	-12.322068	1	5.507839807212	0.046552284023	19	11	
810000	-11.431239	1	5.418591807095	0.042301988539	15	10	
811000	-17.993171	1	5.442425534688	0.055456011227	13	6	
812000	-28.966415	1	5.381058247890	0.055984758306	15	4	
813000	-25.073510	1	5.600385080846	0.065277809787	9	2	
814000	-22.059640	1	5.468592540951	0.060193197492	10	5	
815000	-16.707554	1	5.312887689634	0.048600305560	14	7	
816000	-18.162493	1	5.266950493075	0.049243800950	10	11	
817000	-22.942323	1	5.235233459739	0.045436842354	15	10	
818000	-26.152533	1	5.402612547362	0.054007631902	15	7	
819000	-28.978052	1	5.253095625930	0.060443380269	18	7	
820000	-32.691537	1	4.986578571046	0.076620430279	16	5	
821000	-21.685514	1	5.403383192450	0.056662280941	18	5	
822000	-21.294716	1	5.179416192321	0.052677636037	16	4	
823000	-23.438300	1	5.271600322699	0.045213782842	14	7	
824000	-32.835798	1	5.247314013173	0.068582724212	8	0	
825000	-22.181872	1	5.593331346218	0.057819838788	10	7	
826000	-27.119089	1	5.560504852865	0.056645498915	11	7	
827000	-23.357690	1	5.449015066080	0.048957346615	15	6	
828000	-28.144926	1	5.522623624929	0.068015540797	12	5	
829000	-27.139506	1	5.498372775979	0.058284340162	12	5	
830000	-21.092649	1	5.387098775782	0.058549358175	13	7	
831000	-20.361243	1	5.332077037268	0.053957697601	13	6	
832000	-28.190765	1	5.410933222031	0.074584908980	12	5	
833000	-23.612799	1	5.753756500764	0.055121812511	10	6	
834000	-19.037435	1	5.439227853025	0.049128900988	11	6	
835000	-22.081880	1	5.356845278367	0.069358043062	13	2	
836000	-23.355941	1	5.270727936533	0.055153311624	18	4	
837000	-22.536301	1	5.132984055433	0.056119310820	15	3	
838000	-24.194058	1	5.462329524905	0.061943379193	16	2	
839000	-23.380022	1	5.296722557045	0.062165480579	15	1	
840000	-23.767188	1	5.128966488778	0.058646385873	11	3	
841000	-26.381039	1	5.335652697408	0.060080371704	14	3	
842000	-19.239812	1	5.372762094992	0.054683449249	12	7	
843000	-17.797602	1	5.492852035196	0.051942124873	18	7	
844000	-13.458358	1	5.201526807495	0.056597021172	21	7	
845000	-12.898617	1	5.532314428911	0.049661512257	22	5	
846000	-9.127505	1	5.334105927440	0.045743195594	25	9	
847000	-11.767015	1	5.293870774728	0.052896241682	18	11	
848000	-17.857611	1	5.180901610015	0.056826154113	16	6	
849000	-20.483724	1	5.384229244617	0.058529245382	16	5	
850000	-17.002956	1	5.124110414199	0.043369537345	20	5	
851000	-13.993134	1	5.444541888171	0.048447523740	15	6	
852000	-18.556028	1	5.431667776681	0.067036172418	14	8	
853000	-14.824829	1	5.299798050757	0.056189274717	15	4	
854000	-17.579767	1	5.453417539140	0.053110989067	17	2	
855000	-23.023225	1	5.580729720030	0.058417979079	20	4	
856000	-14.522835	1	5.427555128854	0.062826575005	21	2	
857000	-19.439515	1	5.089808507215	0.053289781943	21	5	
858000	-18.188552	1	5.332132472933	0.059787130240	20	4	
859000	-13.136815	1	5.278626992744	0.050680706878	19	6	
860000	-23.294341	1	5.401906944075	0.050743350536	20	3	
861000	-17.754913	1	5.095890781480	0.045076569688	19	9	
862000	-22.675978	1	5.256829411545	0.062615993473	18	3	
863000	-14.730621	1	5.317106942822	0.045653378265	19	8	
864000	-4.215206	1	5.216384094687	0.048956124865	23	9	
865000	-6.828706	1	5.477652046017	0.043557106277	27	8	
866000	-18.345179	1	5.183566062222	0.045355908752	19	8	
867000	-21.275493	1	5.300912229125	0.064383365083	20	8	
868000	-23.277387	1	5.430160864620	0.054784717745	22	7	
869000	-32.756992	1	5.222758597764	0.077333173352	20	0	
870000	-22.099534	1	5.268721336675	0.063095362083	15	6	
871000	-27.257811	1	5.245940315842	0.059293794273	19	10	
872000	-15.759909	1	5.209642465315	0.055132351611	20	8	
873000	-19.844255	1	5.373811834438	0.054232223612	17	8	
874000	-22.474818	1	5.365291923414	0.054149703799	20	6	
875000	-18.970351	1	5.155487685744	0.052671451523	17	6	
876000	-16.123533	1	5.432826183135	0.049514165658	19	7	
877000	-10.865002	1	5.417117716478	0.047372106995	23	4	
878000	-10.865457	1	5.226015615134	0.047250040045	20	7	
879000	-19.388710	1	5.459016013602	0.044406447278	21	8	
880000	-17.035397	1	5.459595260934	0.046462511237	19	6	
881000	-13.047170	1	5.001489707443	0.043998843373	23	7	
882000	-20.407088	1	5.308542939630	0.048392417652	20	5	
883000	-19.643534	1	5.466179692508	0.059046675852	21	8	
884000	-13.473684	1	5.078353720192	0.056004272310	19	7	
885000	-14.335546	1	5.378298191095	0.062091156111	17	6	
886000	-14.614703	1	5.130906085369	0.044453072591	15	5	
887000	-17.968546	1	5.204955132508	0.058863828358	12	3	
888000	-20.950253	1	5.354489361635	0.054173386635	15	4	
889000	-17.277328	1	5.413231827772	0.047282607508	18	7	
890000	-19.082800	1	5.067304380994	0.057772841363	22	1	
891000	-13.591025	1	5.284613123965	0.065416207376	23	5	
892000	-14.659514	1	5.343152577320	0.057997808041	19	5	
893000	-20.849032	1	5.059390182950	0.052704260516	14	7	
894000	-11.619388	1	5.575903752344	0.051691618394	16	3	
895000	-12.413817	1	5.176296864233	0.052199873818	21	5	
896000	-24.721962	1	5.003944041990	0.049770723350	21	5	
897000	-12.865878	1	5.320498118321	0.042643231737	23	5	
898000	-16.611315	1	5.643721999090	0.063210751021	16	4	
899000	-16.550859	1	5.231067844519	0.061931835087	16	6	
900000	-29.826732	1	5.154216774215	0.060694445846	21	1	
901000	-18.882145	1	5.348359333985	0.055874588800	20	1	
902000	-18.703598	1	5.312556131247	0.061854698464	16	4	
903000	-17.367708	1	5.240530225140	0.058155610325	15	4	
904000	-17.412402	1	5.031651937560	0.061525123287	20	3	
905000	-8.401549	1	5.336764803926	0.051119327806	20	4	
906000	-18.239149	1	5.202614786006	0.051611074242	16	1	
907000	-18.129972	1	5.365489027093	0.066224680496	16	3	
908000	-14.494229	1	5.229589080601	0.057007516821	19	4	
909000	-13.212202	1	5.373356835326	0.044022113598	16	2	
910000	-16.552209	1	5.359314337726	0.057572978265	17	3	
911000	-19.088086	1	5.245435159333	0.050376390417	17	4	
912000	-22.118464	1	5.494160307190	0.039309730932	21	5	
913000	-22.423389	1	5.211565740776	0.055404059332	17	9	
914000	-14.405153	1	5.366165213736	0.043374328604	19	8	
915000	-17.282632	1	5.178787101858	0.048314172809	23	7	
916000	-22.679481	1	5.392406426197	0.050634712737	25	4	
917000	-19.290319	1	5.312233420406	0.052238585241	19	4	
918000	-14.806737	1	5.498117404661	0.051138159918	20	7	
919000	-19.530823	1	5.183615135187	0.065203591402	21	3	
920000	-17.467344	1	5.284546233712	0.044951425429	26	3	
921000	-23.067591	1	5.584118323824	0.052344039675	20	5	
922000	-22.884690	1	5.266657162229	0.052211367329	22	6	
923000	-26.712084	1	5.187619325282	0.053235473188	21	1	
924000	-26.582445	1	5.347660661796	0.055303610374	16	2	
925000	-22.385408	1	5.218490197201	0.065168750223	12	4	
926000	-28.834044	1	5.159493529704	0.064264256350	9	5	
927000	-24.362641	1	5.162607880677	0.048057221881	11	8	
928000	-21.051071	1	5.345329546953	0.048329555897	8	7	
929000	-21.687985	1	5.179734049727	0.056761236301	7	8	
930000	-21.117139	1	5.232228462093	0.052677107409	11	7	
931000	-16.886931	1	5.269592247929	0.052968400498	14	6	
932000	-17.343654	1	5.235523844674	0.051352291872	18	12	
933000	-13.155093	1	5.258419451311	0.048905244148	22	16	
934000	-19.363914	1	5.234466166162	0.038626620045	17	12	
935000	-17.543117	1	5.418108971901	0.041748105675	22	11	
936000	-19.635245	1	5.352783507379	0.046777623045	16	9	
937000	-20.444052	1	5.201030208037	0.049740749392	12	6	
938000	-19.694766	1	5.210410783949	0.061372865938	12	8	
939000	-26.205874	1	5.429160083291	0.055615164525	9	6	
940000	-18.836466	1	5.340784741862	0.044637944444	10	8	
941000	-17.810100	1	5.371341378386	0.061192659435	18	7	
942000	-22.666641	1	5.212909271362	0.063318864257	19	5	
943000	-15.291751	1	5.363617565568	0.055174404006	16	6	
944000	-6.036424	1	5.226507473837	0.042383293353	20	10	
945000	-13.801791	1	5.192026201890	0.053226356569	15	8	
946000	-12.852930	1	5.415167912978	0.039150501703	21	6	
947000	-21.662448	1	5.149815174564	0.051786337943	21	6	
948000	-23.696672	1	5.408160310986	0.055358092467	18	6	
949000	-24.394277	1	5.447166935254	0.052149588605	17	5	
950000	-26.119424	1	5.379589828222	0.060005178070	17	8	
951000	-25.121024	1	5.445067536225	0.058863397773	20	2	
952000	-29.112057	1	5.139727843777	0.066295656961	14	4	
953000	-28.003690	1	5.187532781427	0.060139297006	20	5	
954000	-30.769772	1	5.314511297308	0.063628325948	21	5	
955000	-31.293045	1	5.042933102403	0.059489838814	16	5	
956000	-28.326110	1	5.395890914736	0.063699818121	13	5	
957000	-23.295584	1	4.987775724108	0.059783504656	19	6	
958000	-30.551563	1	5.021038211383	0.065487514178	19	8	
959000	-17.837981	1	5.257129715247	0.041903291340	21	10	
960000	-13.168901	1	5.249412504285	0.052194219578	26	4	
961000	-24.756903	1	5.114642595491	0.061805822878	21	3	
962000	-25.717216	1	5.281439383566	0.063101038035	24	3	
963000	-21.156026	1	5.271500569242	0.049003873370	20	5	
964000	-16.313982	1	5.002812262984	0.052543236441	23	6	
965000	-25.802657	1	5.609907692446	0.068068496206	23	2	
966000	-25.275335	1	5.094359802675	0.067553698682	18	6	
967000	-22.213198	1	5.423762598515	0.066718199157	18	3	
968000	-15.210298	1	5.135427922205	0.055446631734	21	6	
969000	-7.665412	1	5.308433552859	0.051720955497	19	8	
970000	-20.147376	1	5.121216992938	0.044493810238	15	10	
971000	-20.140865	1	5.338545979433	0.060088861053	12	10	
972000	-18.520034	1	5.392617894190	0.050331799295	15	5	
973000	-25.251483	1	5.209318052799	0.065945347324	13	3	
974000	-21.278349	1	5.459169362722	0.067709260901	11	3	
975000	-27.238873	1	5.404814471402	0.071363333533	16	2	
976000	-21.439645	1	5.137751763995	0.056988438005	14	7	
977000	-13.950931	1	5.229708367950	0.046437219389	15	11	
978000	-18.932344	1	5.417296679974	0.057626057043	16	10	
979000	-12.845524	1	5.316966362733	0.048204118479	23	13	
980000	-26.485062	1	5.255175468884	0.064541292511	19	11	
981000	-22.206322	1	5.189862849209	0.045272620342	22	7	
982000	-22.440053	1	5.225887215254	0.045195383392	21	8	
983000	-20.506141	1	5.253850712902	0.040134558271	21	8	
984000	-14.488304	1	5.368276410910	0.040248233449	24	10	
985000	-13.330367	1	5.430604999670	0.038014379288	23	14	
986000	-6.903484	1	5.126357374177	0.048104978172	22	9	
987000	-15.053031	1	5.061640176355	0.049789923349	20	9	
988000	-16.742834	1	5.462162553578	0.051981333349	19	9	
989000	-16.188701	1	5.086472230205	0.057688786366	18	8	
990000	-11.553183	1	5.088587956062	0.050403053987	16	5	
991000	-9.336609	1	5.186635026179	0.047929994851	21	6	
992000	-16.224985	1	5.475387644892	0.052424731455	21	7	
993000	-13.374915	1	5.362167449890	0.046138611262	20	11	
994000	-18.185349	1	5.180589166891	0.057193897056	19	10	
995000	-20.137843	1	5.163976347472	0.049375355537	17	10	
996000	-20.753794	1	5.353452330686	0.055301294925	12	10	
997000	-12.536268	1	5.301575960403	0.054042917203	13	10	
998000	-17.725342	1	5.202518716771	0.058761445507	14	6	
999000	-23.711951	1	5.018057374733	0.054440648328	17	5	
1000000	-27.051038	1	5.229390555698	0.057763580873	17	4	
1001000	-23.665670	1	5.389147058434	0.067451910428	18	5	
1002000	-22.550643	1	5.330635985251	0.057187561445	14	4	
1003000	-17.885413	1	5.252974357089	0.057295960252	11	6	
1004000	-12.992584	1	5.267591922687	0.038870895913	17	8	
1005000	-20.159160	1	5.499949320488	0.060413320487	20	5	
1006000	-20.692894	1	5.186428062305	0.055080787203	17	2	
1007000	-24.547083	1	5.105430016710	0.056552983249	19	2	
1008000	-18.501020	1	5.241914088686	0.059312131921	11	6	
1009000	-22.158866	1	5.532267737035	0.057161420367	18	7	
1010000	-21.391176	1	5.519530406503	0.053022312871	14	5	
