# Supplementary material for: Reply to: ‘Reconstructed evolutionary patterns from crocodile-line archosaurs demonstrate the impact of failure to log-transform body size data’
Source: Commun Biol. 2022 Feb 25;5:170. doi: 10.1038/s42003-022-03072-x (PMC8881626; doi:10.1038/s42003-022-03072-x)
Supplement: Supplementary file 4 — Supplementary Data 2 [file 42003_2022_3072_MOESM4_ESM.zip › simulations/log_files/VarRates/simulated_data_logged_9.txt.Log.txt]

Options:
Model:                           Independent Contrasts
Tree File Name:                  tree_simlation_9.nex
Data File Name:                  simulated_data_logged_9.txt
Log File Name:                   simulated_data_logged_9.txt.Log.txt
Save Initial Trees:              False
Save Trees:                      True
Summary:                         False
Seed:                            1146672396
Precision:                       64 bits
Cores:                           1
Analysis Type:                   MCMC
Sample Period:                   1000
Iterations:                      1010000
Burn in:                         10000
MCMC ML Start:                   False
Schedule File:                   simulated_data_logged_9.txt.Schedule.txt
Rate Dev:                        AutoTune
No of Rates:                     2
Test for trait correlation:      True
Kappa:                           Not in use
Delta:                           Not in use
Lambda:                          Not in use
OU:                              Not in use
Min Trans Taxa No:               10
RJ Local Kappa:                  False
RJ Local Lambda:                 False
RJ Local Delta:                  False
RJ Local OU:                     False
Using VarRates:                  True
Restrictions:
    Alpha-1                      None
    Sigma-1                      None
Prior Information:
    Priors
        Alpha-1 - uniform -100.00 100.00 
        Sigma-1 - uniform 0.00 100.00 
        VRBL - sgamma 1.10 1.00 
        VRNode - sgamma 1.10 1.00 
Tree Information
     Trees:                      1
     Taxa:                       200
     Sites:                      1
Iteration	Lh	Tree No	Alpha 1	Sigma^2 1	No RJ Local Branch	No RJ Local Node	
11000	-31.627528	1	5.078098395689	0.052939062160	18	17	
12000	-29.801377	1	5.221663004821	0.055620212216	17	16	
13000	-33.523854	1	5.598088767706	0.064112769966	18	17	
14000	-39.005659	1	5.616767638587	0.059515655290	14	16	
15000	-37.400633	1	5.356795137053	0.058081629500	19	14	
16000	-34.970474	1	5.145584384218	0.067338758747	20	14	
17000	-31.072323	1	5.331037414490	0.066532774390	16	14	
18000	-30.262260	1	4.983419891836	0.075843376413	17	13	
19000	-27.893712	1	5.365305650393	0.060214576778	19	14	
20000	-25.203503	1	5.278325510673	0.057301812505	13	17	
21000	-27.088130	1	5.288429257091	0.059761739872	11	15	
22000	-29.397663	1	5.483311326973	0.061993729165	16	16	
23000	-32.196205	1	5.117373216039	0.068090553983	19	15	
24000	-34.059163	1	5.397905089840	0.065001128539	12	13	
25000	-41.736263	1	5.526705018484	0.068023436772	10	14	
26000	-40.541288	1	5.244624344845	0.058712883333	9	16	
27000	-38.830404	1	5.206588878207	0.043572911771	14	15	
28000	-30.149969	1	5.236463259785	0.056922412388	12	15	
29000	-38.606414	1	5.217544163106	0.055825688330	15	13	
30000	-40.411913	1	5.243981120102	0.057623816966	15	14	
31000	-34.928000	1	5.263806766019	0.053184638617	14	12	
32000	-38.761561	1	5.204926557029	0.059858864624	16	13	
33000	-40.276947	1	5.611223615119	0.052800424361	21	11	
34000	-33.025884	1	5.325242898270	0.052464783696	21	15	
35000	-40.935499	1	5.384148729423	0.060611063846	23	11	
36000	-38.631975	1	5.435607979763	0.049082844885	21	12	
37000	-33.540786	1	5.277420280446	0.039586960077	23	8	
38000	-30.915276	1	5.160909526962	0.034052692639	24	12	
39000	-37.956545	1	5.454526397027	0.040563886313	19	15	
40000	-42.841244	1	5.391244389828	0.040839768978	16	13	
41000	-44.630184	1	5.382279623896	0.044494265603	18	10	
42000	-32.073977	1	5.308443535403	0.046442980596	15	17	
43000	-59.401795	1	5.272408716127	0.080251870218	19	11	
44000	-42.431333	1	5.364754521833	0.071925696039	19	17	
45000	-38.162421	1	4.998152522931	0.069350317976	22	17	
46000	-46.580115	1	5.182565364319	0.076356442271	21	12	
47000	-46.324098	1	5.230931414356	0.096407697191	17	14	
48000	-47.320709	1	5.251313529696	0.088948856094	15	9	
49000	-49.175837	1	5.384199443956	0.091612468872	14	10	
50000	-44.372216	1	5.168746639915	0.076823928362	22	9	
51000	-47.915670	1	5.057239063137	0.077459573550	21	7	
52000	-56.243396	1	5.345013971378	0.065084415065	22	7	
53000	-50.798377	1	5.198818292217	0.068052153639	18	10	
54000	-49.429935	1	5.541982468016	0.065433782074	26	9	
55000	-50.290421	1	5.515010594008	0.070533052353	22	10	
56000	-48.235969	1	5.356453116286	0.063184768567	18	8	
57000	-44.903303	1	5.300751412545	0.070431007962	13	8	
58000	-42.623430	1	5.255700762261	0.054363642489	15	10	
59000	-44.141415	1	5.394521803854	0.063235079217	13	10	
60000	-45.636883	1	5.414221283121	0.054548006974	15	11	
61000	-50.703939	1	5.298668976226	0.052347478014	16	11	
62000	-48.954648	1	5.445844689579	0.055172155863	9	12	
63000	-45.702045	1	5.254616743910	0.049890172738	11	13	
64000	-45.610272	1	5.365419196375	0.059594709280	12	11	
65000	-34.883776	1	5.338937775933	0.057540441672	12	10	
66000	-35.411322	1	5.550025146704	0.045216443706	15	11	
67000	-37.447985	1	5.412026402950	0.066776993872	16	11	
68000	-28.368828	1	5.443436457751	0.049624481067	19	10	
69000	-37.581506	1	4.995799196975	0.057431474612	16	10	
70000	-41.310119	1	5.149904835250	0.073107636781	21	11	
71000	-40.309560	1	5.264548827747	0.062849309688	19	11	
72000	-36.673382	1	5.018589786565	0.057116395010	17	10	
73000	-32.809811	1	5.156767853135	0.056123868453	16	11	
74000	-36.396443	1	5.050888038241	0.068178112782	15	11	
75000	-32.295508	1	5.396971505215	0.060703509535	17	7	
76000	-38.465238	1	5.530105342100	0.056647148285	20	11	
77000	-39.058773	1	5.032061731443	0.055646294198	25	14	
78000	-35.570053	1	5.177041984939	0.056209201529	25	14	
79000	-44.546656	1	5.233772770428	0.069838945774	20	13	
80000	-42.532317	1	5.190456858469	0.060151841414	18	11	
81000	-53.608522	1	5.377484423315	0.066494074497	16	11	
82000	-57.006782	1	5.148068497689	0.072235847861	22	12	
83000	-39.837425	1	5.460665569225	0.038791162922	25	12	
84000	-48.368260	1	5.314895537063	0.042282826207	17	15	
85000	-43.432070	1	5.490287668241	0.069074858213	12	13	
86000	-53.150979	1	5.409636157779	0.066207351034	12	14	
87000	-53.872248	1	5.319877379364	0.066337031382	17	12	
88000	-41.737464	1	5.240108971378	0.059534316169	27	15	
89000	-35.453053	1	5.648525933334	0.059428337982	22	13	
90000	-29.822923	1	5.188129332262	0.043450351563	24	13	
91000	-33.507496	1	5.504069952555	0.058053348078	24	10	
92000	-42.831833	1	5.375870622247	0.064290294378	26	13	
93000	-44.690767	1	5.209033836749	0.050939053825	26	10	
94000	-39.277585	1	5.333270964986	0.055766518468	19	13	
95000	-43.957628	1	4.997752827494	0.052595483561	20	11	
96000	-43.357550	1	5.436271367652	0.044138922355	21	14	
97000	-43.422133	1	5.381860880788	0.049350201822	24	15	
98000	-35.543062	1	5.313549302881	0.039719664702	26	16	
99000	-43.704972	1	5.396622492546	0.055286983622	26	10	
100000	-35.393216	1	5.361438202189	0.038599806093	19	17	
101000	-36.590800	1	5.430506080582	0.039777777543	19	14	
102000	-42.742276	1	5.210241253455	0.026387127763	19	16	
103000	-41.878614	1	5.438080293531	0.032900688928	18	18	
104000	-38.254539	1	5.199034166200	0.024969375070	13	13	
105000	-35.558946	1	5.245055331023	0.028448457438	16	12	
106000	-44.729648	1	5.238885137621	0.022183126949	12	12	
107000	-45.001459	1	5.433534706542	0.028893540438	12	16	
108000	-39.013109	1	5.469157977943	0.019517331345	18	17	
109000	-44.047364	1	5.621001278856	0.020024515175	14	19	
110000	-49.394226	1	5.148132946364	0.026121222324	11	18	
111000	-44.895583	1	5.523716497499	0.025230389956	16	19	
112000	-52.592816	1	5.529291686380	0.029354452151	15	15	
113000	-44.023768	1	5.293735588824	0.055810623547	11	18	
114000	-38.268091	1	5.632081605039	0.069584631555	15	17	
115000	-35.136719	1	5.150031463717	0.052930651536	14	14	
116000	-36.909235	1	5.073156995808	0.059928184982	19	10	
117000	-38.786049	1	5.335397368034	0.062609077982	16	10	
118000	-45.993708	1	5.320315445695	0.063278084241	17	14	
119000	-42.169163	1	5.449638587101	0.062364785828	17	13	
120000	-45.660337	1	5.546962658488	0.061707821444	19	15	
121000	-35.417285	1	5.484388487531	0.056741026876	20	18	
122000	-42.827329	1	5.659853377875	0.069154339717	25	14	
123000	-35.704024	1	5.200699623015	0.056686328797	27	12	
124000	-43.463795	1	5.531161817837	0.075507927207	21	12	
125000	-37.793369	1	5.456083631803	0.071007335921	17	13	
126000	-43.642948	1	5.429937170413	0.070793206998	21	12	
127000	-36.216840	1	5.317903886071	0.066452167462	20	9	
128000	-39.801275	1	5.431912057949	0.111559322002	20	9	
129000	-37.996557	1	5.459028753017	0.105273308032	16	9	
130000	-46.136320	1	5.035437483503	0.110595260883	15	10	
131000	-39.795320	1	5.592755609722	0.086155644672	18	10	
132000	-47.658118	1	5.329236164287	0.098782880651	19	12	
133000	-42.254585	1	5.413414549513	0.081494492843	26	10	
134000	-42.086220	1	4.803634852225	0.083003764761	21	12	
135000	-41.389424	1	5.260121019798	0.097448550697	21	7	
136000	-40.865861	1	5.159143598337	0.075877399401	26	10	
137000	-36.442653	1	5.137309337914	0.090078299606	22	13	
138000	-38.752133	1	5.706275741511	0.109449252598	23	12	
139000	-40.340424	1	5.065594134829	0.070926380035	25	13	
140000	-50.733051	1	5.467007272403	0.098600270292	25	10	
141000	-53.908781	1	5.341091347686	0.102396272650	20	9	
142000	-51.045517	1	5.435358263052	0.093820120763	21	11	
143000	-46.657471	1	5.345538471804	0.055857523483	25	13	
144000	-45.107217	1	5.491038948589	0.069814100588	23	14	
145000	-40.221493	1	5.497787285141	0.067691524930	23	14	
146000	-46.006256	1	5.737067491035	0.076316145647	17	12	
147000	-32.567834	1	4.945498143814	0.058679988927	18	14	
148000	-36.377902	1	5.243227961902	0.065502218567	21	14	
149000	-27.522830	1	5.593441006817	0.057191592410	25	13	
150000	-28.042660	1	5.316010159332	0.054441254750	27	12	
151000	-32.825338	1	5.225815359919	0.048313816161	27	15	
152000	-34.147395	1	5.379192566633	0.051151968074	25	11	
153000	-25.010446	1	5.217010886833	0.054686947596	26	12	
154000	-33.607317	1	5.287601360725	0.079777372392	26	12	
155000	-35.923177	1	5.411157243994	0.085838729286	20	9	
156000	-37.501435	1	5.292707529323	0.077622203468	26	11	
157000	-30.912708	1	5.266397716708	0.052653050995	26	15	
158000	-42.379415	1	5.082556724086	0.057947758318	20	15	
159000	-37.295016	1	5.169611413051	0.061528271194	17	18	
160000	-45.791234	1	5.317960020415	0.051575938181	18	17	
161000	-37.475504	1	5.328443381843	0.065756864149	17	13	
162000	-45.262235	1	5.301090138514	0.088866093566	15	12	
163000	-46.550165	1	5.290463100943	0.082967389599	19	11	
164000	-46.097766	1	5.271829931704	0.090088735932	16	10	
165000	-41.826091	1	5.317632457223	0.072408002649	19	9	
166000	-41.198318	1	5.378801188904	0.074437591063	17	12	
167000	-42.542717	1	5.615465835911	0.055791640042	18	13	
168000	-43.261788	1	5.364858892927	0.062485844863	19	9	
169000	-40.298688	1	5.347372129078	0.066350873312	15	11	
170000	-43.407779	1	5.247483108687	0.049673303251	21	13	
171000	-40.164691	1	5.137400326173	0.063297467382	27	16	
172000	-53.390691	1	5.104701062822	0.075237407948	18	10	
173000	-58.177938	1	5.319182019388	0.068331708471	19	10	
174000	-50.997619	1	5.127504079349	0.057753996738	16	10	
175000	-46.730235	1	5.276676715698	0.045988249766	18	12	
176000	-37.664092	1	5.158949333342	0.053741917652	14	10	
177000	-43.305867	1	5.105776211724	0.066787044983	18	7	
178000	-45.671249	1	5.214333029185	0.089067306686	13	10	
179000	-52.286325	1	5.341595350226	0.080781974422	17	10	
180000	-44.126089	1	5.009605289283	0.056988510543	17	12	
181000	-39.447676	1	5.395676574751	0.052613383016	16	12	
182000	-42.787163	1	5.208700948475	0.067105928543	10	13	
183000	-47.109250	1	5.483301047546	0.077773251683	15	9	
184000	-40.754704	1	5.490019123753	0.067897190868	20	15	
185000	-45.475047	1	5.372256206150	0.094670524817	19	14	
186000	-41.461567	1	5.353662699521	0.098164059923	17	12	
187000	-42.553418	1	5.047401985360	0.086470789166	18	13	
188000	-42.314267	1	5.316041658882	0.090739053574	19	15	
189000	-38.253347	1	5.111744125090	0.111643045666	17	12	
190000	-42.890159	1	5.033888683056	0.113688604077	18	9	
191000	-36.550779	1	5.286263883052	0.113660378127	19	10	
192000	-48.628046	1	4.996735013718	0.141760662753	16	11	
193000	-34.682750	1	5.426443780639	0.097861895862	14	14	
194000	-34.291711	1	5.401365402397	0.079211824125	17	12	
195000	-43.159079	1	5.183605981916	0.112103944884	16	8	
196000	-38.861297	1	5.461317477912	0.089550236580	13	10	
197000	-37.847893	1	5.226315607107	0.086006271587	12	13	
198000	-40.930422	1	5.375449128349	0.085182681072	13	14	
199000	-34.557782	1	5.362859319448	0.100366231672	10	14	
200000	-33.521282	1	5.549024526186	0.093800237281	14	11	
201000	-45.946808	1	5.364018599520	0.140862964105	13	10	
202000	-38.934301	1	5.200842161315	0.089965664664	17	13	
203000	-39.069197	1	5.006492450599	0.094720900933	16	15	
204000	-43.838160	1	5.430593743415	0.077320645210	19	16	
205000	-40.052260	1	5.649613347733	0.076980076000	24	16	
206000	-36.780543	1	5.264884820370	0.076078238918	18	13	
207000	-41.066182	1	5.437622160366	0.074982296938	17	16	
208000	-43.306346	1	5.151883108517	0.099151835784	14	14	
209000	-41.315202	1	5.213424223586	0.117648878139	11	10	
210000	-43.270758	1	5.309881571468	0.081685415648	13	11	
211000	-32.688905	1	5.412312454081	0.074934913748	15	12	
212000	-37.543551	1	5.173350579987	0.067976500165	17	13	
213000	-41.220817	1	5.641254944359	0.067779401935	16	12	
214000	-39.636575	1	5.463251326938	0.088592816581	14	14	
215000	-31.821443	1	5.186289280923	0.063216220703	15	11	
216000	-42.363355	1	5.063460246692	0.091037286902	18	11	
217000	-44.188377	1	5.673592297629	0.091027535801	17	13	
218000	-39.934336	1	5.191932846077	0.078430679632	22	11	
219000	-32.732308	1	5.133855047628	0.061657632719	17	11	
220000	-44.768537	1	5.285562718059	0.080077099992	18	8	
221000	-37.621341	1	5.363897074206	0.077266731600	20	10	
222000	-30.947919	1	5.179292962543	0.059406772238	21	11	
223000	-38.709802	1	5.324142544374	0.070752095299	18	15	
224000	-51.311989	1	5.393073176076	0.080569609242	13	11	
225000	-50.742951	1	5.562506297540	0.096609540135	16	11	
226000	-44.760801	1	5.290726771139	0.102594275705	19	12	
227000	-44.710871	1	5.289256159008	0.091470419162	16	12	
228000	-46.104345	1	5.414051098188	0.101351176981	23	11	
229000	-40.785651	1	5.175162727720	0.100935433862	18	9	
230000	-36.467803	1	5.041532157559	0.082680525463	11	8	
231000	-33.371203	1	5.043953623586	0.109263430419	14	13	
232000	-41.387549	1	5.284266739045	0.089739430380	15	13	
233000	-40.527104	1	5.123032815569	0.126779723578	17	13	
234000	-45.182763	1	5.566793633556	0.075399001795	12	12	
235000	-43.292508	1	5.354969593917	0.083613229671	12	11	
236000	-45.772683	1	5.124415639583	0.083003741636	14	14	
237000	-36.241674	1	5.589749739639	0.048002820451	13	18	
238000	-35.896509	1	5.404947967045	0.069777787896	18	15	
239000	-39.469356	1	5.254463955560	0.057191917179	18	12	
240000	-34.670259	1	5.844686900469	0.069497295906	18	12	
241000	-26.382069	1	5.267630610191	0.060281854212	18	12	
242000	-37.204902	1	5.349409193021	0.080623696944	21	10	
243000	-41.221522	1	5.490295434001	0.063788666100	24	9	
244000	-43.868095	1	5.092369342370	0.063634151030	24	10	
245000	-28.826544	1	5.462337138773	0.073532212557	22	13	
246000	-26.821619	1	5.523170833771	0.058019557723	21	12	
247000	-22.926331	1	5.452185442491	0.057357793705	19	12	
248000	-30.721202	1	5.102368297310	0.050653872265	27	8	
249000	-33.911363	1	5.280902192182	0.061454980957	27	10	
250000	-31.029241	1	5.175651559026	0.054409143904	26	9	
251000	-35.551933	1	5.277670658401	0.057385765724	25	9	
252000	-29.904415	1	5.137832867836	0.061645236235	25	11	
253000	-39.955121	1	5.491745580745	0.055040699032	16	12	
254000	-40.692074	1	5.485435427078	0.061223875748	16	10	
255000	-51.612951	1	5.416537917776	0.084947139139	18	6	
256000	-50.683325	1	4.840857194236	0.069984430040	14	6	
257000	-41.542190	1	5.495775840192	0.064344704275	15	6	
258000	-42.312319	1	5.231353858354	0.066335741950	17	8	
259000	-34.046836	1	5.176565486427	0.053825855298	19	8	
260000	-37.649577	1	5.274660511541	0.072313063578	19	9	
261000	-44.226713	1	5.487476897784	0.059698550797	15	7	
262000	-41.522089	1	5.458408779136	0.064312378387	15	4	
263000	-22.882109	1	5.437418907339	0.045064632224	19	8	
264000	-36.290567	1	5.097857142960	0.051312116933	23	6	
265000	-48.187173	1	5.283893988897	0.073695630940	17	10	
266000	-38.025088	1	5.317354436941	0.066666729840	15	7	
267000	-42.337782	1	5.377446806725	0.066382701528	16	7	
268000	-42.009813	1	5.438144993352	0.066752704385	16	6	
269000	-54.375681	1	5.299587029728	0.058882104622	17	6	
270000	-60.373393	1	5.092700539236	0.040768226853	17	12	
271000	-41.154737	1	5.257205836144	0.039766939969	14	11	
272000	-49.996083	1	4.872156406996	0.066035415832	13	10	
273000	-49.803161	1	5.384446007546	0.065816673031	15	8	
274000	-54.052017	1	5.002826731043	0.069302477233	17	5	
275000	-53.063410	1	5.200950149615	0.086543056308	22	8	
276000	-47.426552	1	5.079713586912	0.067885207901	19	5	
277000	-46.035786	1	5.388234495887	0.074085114558	22	4	
278000	-37.346416	1	5.548018570645	0.054200350916	19	6	
279000	-45.333577	1	5.205381532415	0.063166981742	13	4	
280000	-33.028228	1	5.167971772884	0.063546856356	17	5	
281000	-39.948521	1	5.318909994307	0.055702366613	14	7	
282000	-31.008004	1	5.208841412808	0.061140642528	17	6	
283000	-33.773241	1	5.315691725115	0.059744828176	18	8	
284000	-46.340303	1	5.638706481565	0.066245853481	22	10	
285000	-45.097790	1	5.454361879018	0.061126739735	22	6	
286000	-47.323523	1	5.442126299635	0.064289369302	18	5	
287000	-49.486596	1	5.407063794753	0.074642931117	18	5	
288000	-50.772235	1	5.245142004914	0.058605953595	12	5	
289000	-42.795504	1	5.040993347443	0.060843351661	12	7	
290000	-31.156925	1	5.106817114603	0.058285831649	13	7	
291000	-36.260332	1	5.381377113827	0.060482003389	12	4	
292000	-39.575606	1	5.210416953967	0.071048760454	15	7	
293000	-51.043376	1	5.255540510549	0.070176762404	11	9	
294000	-41.373843	1	5.361010608656	0.062934209599	23	9	
295000	-42.088271	1	5.317667942243	0.065637593058	24	6	
296000	-47.654158	1	5.192335058350	0.057502673303	26	8	
297000	-39.980117	1	5.197613890907	0.060110320952	20	8	
298000	-40.468973	1	5.461864017977	0.057928187803	22	9	
299000	-40.841505	1	5.094585762815	0.056340088231	21	9	
300000	-39.807495	1	5.517186590459	0.050982183397	16	10	
301000	-39.230769	1	5.243935735297	0.059091991834	19	12	
302000	-41.755498	1	5.165447366592	0.050299222566	22	9	
303000	-48.059515	1	5.568727561275	0.063913224349	25	10	
304000	-24.976170	1	5.214463916040	0.049589955038	28	7	
305000	-34.746762	1	5.272483642727	0.062406476077	28	7	
306000	-38.221925	1	5.127854143669	0.061697428311	24	11	
307000	-31.389210	1	4.876538052224	0.058116637692	27	12	
308000	-40.025512	1	4.955253885831	0.066264242573	22	7	
309000	-45.206401	1	5.227461638050	0.060118760100	14	7	
310000	-41.756204	1	4.965633149856	0.074728972494	22	7	
311000	-40.533201	1	5.016914350899	0.062984467879	21	6	
312000	-41.305573	1	4.963121628398	0.070203940107	23	4	
313000	-38.436612	1	5.068821480025	0.066926313541	21	5	
314000	-46.828007	1	5.171670195912	0.074720575001	23	3	
315000	-42.011485	1	5.234023624718	0.082888062127	19	5	
316000	-45.288996	1	5.078730383249	0.067959383113	22	4	
317000	-45.768045	1	5.283533641981	0.079500640969	22	3	
318000	-45.742814	1	5.389186345675	0.078678948250	23	2	
319000	-46.461718	1	5.360505898084	0.067243347510	23	5	
320000	-40.081418	1	5.077929347631	0.062029024153	20	4	
321000	-46.530981	1	5.304836867825	0.073179448623	17	4	
322000	-48.862996	1	5.257479859393	0.079796085353	12	4	
323000	-58.075603	1	5.419678982910	0.078446425359	19	5	
324000	-57.411035	1	4.794163906303	0.093432614680	14	2	
325000	-50.114530	1	5.345556303341	0.084934849993	14	4	
326000	-62.331647	1	5.225007578013	0.072755148843	15	4	
327000	-61.162562	1	5.164177103787	0.060303200619	14	8	
328000	-44.705163	1	5.353134292982	0.071343442658	18	8	
329000	-41.071838	1	5.071549290319	0.056196476468	24	8	
330000	-36.183855	1	5.315831026860	0.056176629382	24	10	
331000	-37.242769	1	5.628759690450	0.061298845384	20	5	
332000	-43.999349	1	5.142512399553	0.070921846224	18	9	
333000	-51.632701	1	5.138944778746	0.069248647650	18	10	
334000	-43.580398	1	5.341722761977	0.071259093171	17	10	
335000	-32.306783	1	5.302196830221	0.054443740708	21	17	
336000	-30.539960	1	5.409329025026	0.058018020268	21	11	
337000	-51.957183	1	5.051457534860	0.099000236847	18	6	
338000	-45.501884	1	5.278441903945	0.080875638575	24	7	
339000	-39.646360	1	5.242949934668	0.083241105779	19	7	
340000	-37.302907	1	5.336178519358	0.073183817967	19	6	
341000	-41.011572	1	5.209709047710	0.081262090643	18	6	
342000	-45.846225	1	5.084906729517	0.068075261386	19	3	
343000	-32.857482	1	5.311382830318	0.053086255298	21	2	
344000	-41.786859	1	5.560439100295	0.060404160808	18	9	
345000	-35.337439	1	5.253112876165	0.062625005591	17	12	
346000	-45.048052	1	5.347455691148	0.074089207298	15	8	
347000	-46.967045	1	5.180031345434	0.079917476594	13	7	
348000	-45.058824	1	5.275512515518	0.061986970258	21	8	
349000	-40.192266	1	5.065676313262	0.056350356726	14	8	
350000	-43.557236	1	5.065889738669	0.052123656041	19	5	
351000	-43.515382	1	5.129380863228	0.069845742842	24	10	
352000	-46.549930	1	5.362605996760	0.058332651164	19	8	
353000	-54.483127	1	5.139310200857	0.068626920279	19	7	
354000	-37.157369	1	5.294919830279	0.062386827556	21	10	
355000	-39.378439	1	5.076595648451	0.063392598951	23	9	
356000	-44.920528	1	5.115802139976	0.072463534145	15	8	
357000	-40.051861	1	5.252108133011	0.064073515014	15	6	
358000	-41.052007	1	5.238324698401	0.056490296278	19	8	
359000	-38.383927	1	5.450603096628	0.045671885140	19	11	
360000	-35.485203	1	5.445628362617	0.053596418858	18	7	
361000	-39.120898	1	5.445173049376	0.070883309708	18	8	
362000	-32.767820	1	5.088405216476	0.051912938557	19	9	
363000	-29.267542	1	5.354238696008	0.056281314741	24	9	
364000	-34.583767	1	4.962816688238	0.051859461329	21	8	
365000	-28.567826	1	5.337631003450	0.051180447515	21	8	
366000	-33.515828	1	5.141300959239	0.049587791926	23	5	
367000	-37.958477	1	5.577214341000	0.061379555185	24	6	
368000	-38.805560	1	5.236998340484	0.059483503878	19	4	
369000	-36.104878	1	5.295475363771	0.055947225235	25	8	
370000	-47.601064	1	5.205920167951	0.061367440260	21	7	
371000	-36.112201	1	5.234486544207	0.047433011647	23	7	
372000	-41.585902	1	5.494475961606	0.051758182580	18	5	
373000	-47.038098	1	4.983828637818	0.092581993977	22	4	
374000	-47.530524	1	5.403927826991	0.059096811440	16	7	
375000	-41.066011	1	5.254803987332	0.058872574823	20	4	
376000	-46.246208	1	5.227593267977	0.084426710855	17	5	
377000	-42.909665	1	5.481499842394	0.070725466068	15	5	
378000	-48.293038	1	4.609833449684	0.075239458202	16	5	
379000	-50.512396	1	5.237075051362	0.059669872271	14	8	
380000	-45.696066	1	5.295727339928	0.077095444401	11	6	
381000	-42.279867	1	5.251354382395	0.060274707110	15	12	
382000	-35.068021	1	5.240126851595	0.077116953739	16	13	
383000	-37.883924	1	5.330131015878	0.061251695461	19	6	
384000	-50.621328	1	5.378177858161	0.075891994014	15	5	
385000	-54.342294	1	4.920994341229	0.061033777263	18	5	
386000	-50.814355	1	5.193978373534	0.059932831506	16	7	
387000	-51.135507	1	5.025566275495	0.059245714996	16	7	
388000	-53.225758	1	5.034261511255	0.098394705939	11	5	
389000	-41.546607	1	5.025770300616	0.068572107997	13	6	
390000	-48.359763	1	5.312056152598	0.051451834034	15	7	
391000	-49.043062	1	5.095937036040	0.049093431479	18	8	
392000	-33.140349	1	5.295340086722	0.049007692399	22	12	
393000	-23.833742	1	5.424821177017	0.032813180429	23	11	
394000	-21.511254	1	5.092484869143	0.047787169373	21	11	
395000	-21.977756	1	5.129858517879	0.042857111257	20	11	
396000	-27.255162	1	5.204320044805	0.045315082673	21	11	
397000	-27.449809	1	5.168136226661	0.046869226817	23	13	
398000	-32.549151	1	5.203306629142	0.046557510791	21	12	
399000	-56.454377	1	5.000089446195	0.081017265138	18	9	
400000	-51.054256	1	5.321912567847	0.071080788206	14	9	
401000	-41.493765	1	5.254815088545	0.047703598300	16	9	
402000	-52.611817	1	5.478854268619	0.058116788223	19	9	
403000	-47.297150	1	5.570989979750	0.071527352981	16	7	
404000	-44.439003	1	5.557303874778	0.063400264074	17	6	
405000	-37.441310	1	5.267054692284	0.059653424811	18	6	
406000	-47.598516	1	5.269863039932	0.062278785795	17	4	
407000	-52.005630	1	5.500795970046	0.071271313931	15	6	
408000	-49.448823	1	4.960073833928	0.073481106572	13	8	
409000	-53.523297	1	5.138138216115	0.064017963525	15	7	
410000	-53.681271	1	5.119322645407	0.084878562638	18	5	
411000	-54.079648	1	5.243083218805	0.076786371248	19	5	
412000	-52.740533	1	5.448477435375	0.068158887626	11	4	
413000	-46.250826	1	5.443483670667	0.064912220573	15	3	
414000	-41.589606	1	5.364620559272	0.060667170212	14	4	
415000	-32.095564	1	5.274174365989	0.052259646395	9	9	
416000	-49.280786	1	4.891873065898	0.064537913391	10	11	
417000	-36.903933	1	5.208110655279	0.047728486302	14	9	
418000	-34.355045	1	5.203185776283	0.053126038715	19	11	
419000	-40.650969	1	5.393933950062	0.043754658184	19	11	
420000	-35.201758	1	5.155238439016	0.052201212943	21	12	
421000	-26.172783	1	5.398973174296	0.051540384636	16	15	
422000	-34.227899	1	5.310951505509	0.042533458007	18	11	
423000	-40.381936	1	5.325495185168	0.061399196687	17	11	
424000	-27.733632	1	5.303805766334	0.037786603140	22	15	
425000	-34.036543	1	5.384707544041	0.040681067997	20	11	
426000	-33.710980	1	5.454805660181	0.043774295707	21	14	
427000	-50.800856	1	5.320007328621	0.065645467626	22	9	
428000	-29.919938	1	5.363887701647	0.042643904534	26	9	
429000	-44.787496	1	5.371037866111	0.063199758783	26	7	
430000	-42.297533	1	5.080615739682	0.058418504658	20	7	
431000	-48.572335	1	5.129513371612	0.055500919862	14	10	
432000	-53.847863	1	5.262549976350	0.067030071530	14	9	
433000	-53.841320	1	5.335438284149	0.068060349094	14	6	
434000	-46.793326	1	5.109928396105	0.064374948828	13	5	
435000	-43.553793	1	5.156545122147	0.060842838168	12	10	
436000	-39.993454	1	5.473428640897	0.055314390983	15	10	
437000	-45.016083	1	5.369038501480	0.052969779376	17	11	
438000	-48.728015	1	5.635510113106	0.080010521655	18	10	
439000	-50.651652	1	5.165238100060	0.065304063838	17	3	
440000	-48.380173	1	5.168713275073	0.078873941601	18	5	
441000	-49.310268	1	5.142572445600	0.053652047178	21	9	
442000	-48.998618	1	5.164967569113	0.063829852705	23	8	
443000	-50.064559	1	5.262346091251	0.072042808846	13	6	
444000	-51.817828	1	5.369273977831	0.072146136092	18	4	
445000	-38.253221	1	5.227690653901	0.062106201026	16	7	
446000	-40.515441	1	5.434988910103	0.062073344232	14	4	
447000	-42.762871	1	5.178040976373	0.071920849408	10	7	
448000	-55.640654	1	5.034330011012	0.078797131561	7	6	
449000	-45.604522	1	5.474651641357	0.068236991135	8	7	
450000	-39.627326	1	5.047123441092	0.060483764433	11	6	
451000	-45.977361	1	5.397696190060	0.063934580920	16	5	
452000	-30.558386	1	5.284223344926	0.046030413480	18	10	
453000	-35.214850	1	5.053224547602	0.044126943350	18	12	
454000	-32.656938	1	5.029932617952	0.043080181126	17	12	
455000	-34.877426	1	5.410845946358	0.052436504983	20	8	
456000	-40.289791	1	5.311067288639	0.059773441573	20	9	
457000	-37.798895	1	5.293704610693	0.053738200466	23	10	
458000	-41.908746	1	5.239634663376	0.043764945866	25	10	
459000	-36.214508	1	5.205024554657	0.044271425792	28	13	
460000	-43.144277	1	4.912300707444	0.061564241778	24	9	
461000	-40.703329	1	5.346522641028	0.056558078595	23	9	
462000	-40.179868	1	5.492134378868	0.057479644228	21	10	
463000	-48.198322	1	5.091135717450	0.076831046023	17	6	
464000	-45.531488	1	5.276552493942	0.060273718307	20	10	
465000	-32.079750	1	5.244414360691	0.054845049704	16	11	
466000	-38.204589	1	5.139283445095	0.061139495153	13	12	
467000	-38.320632	1	5.529595879718	0.042787338692	12	16	
468000	-30.759995	1	5.419215231834	0.052881918362	14	12	
469000	-39.513937	1	5.526796871001	0.052978937579	12	12	
470000	-54.465103	1	4.886072335773	0.083184412809	17	9	
471000	-50.677193	1	5.055610980429	0.069119764248	19	9	
472000	-44.861742	1	5.348310669579	0.061360109852	14	12	
473000	-40.419570	1	5.212054520899	0.060978754109	13	11	
474000	-46.056498	1	5.520265795291	0.064364283196	13	11	
475000	-49.610553	1	5.408612521913	0.066110820830	10	10	
476000	-52.444013	1	5.156935281289	0.067948163537	12	7	
477000	-41.737472	1	5.146060932715	0.071581711193	14	8	
478000	-52.288883	1	5.080617601065	0.083852085013	10	9	
479000	-48.868878	1	5.184085644934	0.069787130576	10	11	
480000	-44.172562	1	5.112887473077	0.060502566619	12	10	
481000	-34.356038	1	5.350165785920	0.058789794817	17	6	
482000	-46.308633	1	5.049861132201	0.072507585589	17	4	
483000	-40.438257	1	5.101961878831	0.065104832829	19	5	
484000	-43.764653	1	5.146351198819	0.071555868834	20	3	
485000	-35.063936	1	5.360660988609	0.058950925591	18	6	
486000	-42.090084	1	5.382925787532	0.073365088352	15	5	
487000	-47.317314	1	5.118352781288	0.065131777630	13	6	
488000	-48.350175	1	5.447106544948	0.076291512205	15	9	
489000	-51.167920	1	5.072678933872	0.069829476338	17	8	
490000	-40.179651	1	5.271340386530	0.056314472516	12	7	
491000	-41.414483	1	5.455443178322	0.061642857520	17	6	
492000	-46.544994	1	5.173276917282	0.071961210109	18	11	
493000	-41.583828	1	5.424744308904	0.047146469278	18	9	
494000	-51.912576	1	5.312872240443	0.092641888546	17	6	
495000	-54.285063	1	5.371918228259	0.061713515579	22	6	
496000	-45.454690	1	5.292701658499	0.068942716960	20	8	
497000	-48.758509	1	5.413776301095	0.061233735751	18	8	
498000	-39.672805	1	5.064880073468	0.055282284917	16	13	
499000	-46.357679	1	5.109734774422	0.063387769857	15	7	
500000	-50.994215	1	5.367793631230	0.062655241525	16	7	
501000	-54.453934	1	4.997874913916	0.058260715992	22	6	
502000	-50.483326	1	5.420109512839	0.067155158208	19	9	
503000	-49.081825	1	5.281624195423	0.074217470873	16	8	
504000	-47.931234	1	5.239727354576	0.070273128362	17	10	
505000	-49.271384	1	5.502581746439	0.059894510299	20	8	
506000	-46.907600	1	5.102348741546	0.058133627154	20	8	
507000	-43.999958	1	5.544467770968	0.065732265342	23	8	
508000	-33.628502	1	5.040064299543	0.054862469829	23	6	
509000	-38.159446	1	5.221402328841	0.068818615388	20	4	
510000	-47.525267	1	5.467307227877	0.059778378805	19	7	
511000	-49.024488	1	4.786317566422	0.073561727799	16	5	
512000	-39.210062	1	5.404752233171	0.056129178637	16	9	
513000	-42.008261	1	5.060973561177	0.051684581171	17	10	
514000	-40.394626	1	5.221106491147	0.054892746545	19	7	
515000	-43.291823	1	5.062215079549	0.067166829630	22	5	
516000	-50.599205	1	5.153515613280	0.080540990400	22	5	
517000	-54.605345	1	4.479444255901	0.082376080491	27	4	
518000	-44.371167	1	5.302649920789	0.061460148118	26	3	
519000	-47.536581	1	5.523937889483	0.066103059774	23	3	
520000	-47.919165	1	4.991000313158	0.059084249850	21	5	
521000	-44.932247	1	5.002853042412	0.056223102357	23	8	
522000	-46.820833	1	5.243263866109	0.074836816655	24	4	
523000	-41.869829	1	5.477780143395	0.063993943069	22	4	
524000	-47.460991	1	5.037927467022	0.067399280698	16	7	
525000	-35.046463	1	5.370924793202	0.059473908127	20	6	
526000	-48.871508	1	5.476413427762	0.065528046929	16	5	
527000	-45.721796	1	5.256443894202	0.074015648618	18	0	
528000	-48.412173	1	5.328498835283	0.063639245456	18	3	
529000	-41.316513	1	5.074776390611	0.066283059340	14	7	
530000	-46.448692	1	5.176596723404	0.055762336541	13	10	
531000	-46.856856	1	5.344145375168	0.058320052980	14	6	
532000	-37.342064	1	5.240220596357	0.050135446311	14	11	
533000	-45.073836	1	5.006839805681	0.065836175104	13	7	
534000	-48.570914	1	5.401820487683	0.061420332372	14	6	
535000	-36.636258	1	5.236236563533	0.052596420583	13	12	
536000	-40.116320	1	5.479252315945	0.046559550976	14	12	
537000	-42.653349	1	5.305912448501	0.062080313502	15	9	
538000	-41.713524	1	5.240270145664	0.045683311399	15	8	
539000	-31.686664	1	5.416155435344	0.039415918242	11	14	
540000	-31.186882	1	5.395780619312	0.034577879410	13	12	
541000	-43.173288	1	5.238896376805	0.051993941107	11	9	
542000	-43.257262	1	5.457089822270	0.075103195070	14	7	
543000	-43.374542	1	5.389201035075	0.052056242654	12	7	
544000	-49.937826	1	5.095005928405	0.069062800991	15	3	
545000	-55.697736	1	5.511203839665	0.080390662724	16	3	
546000	-43.911460	1	5.302289436307	0.074358053781	14	7	
547000	-44.076458	1	5.196899253300	0.052063527123	19	4	
548000	-56.451328	1	5.123543259796	0.078193156918	20	3	
549000	-53.416446	1	5.363587324926	0.058551898097	20	9	
550000	-50.136179	1	5.098158272350	0.060910346059	21	5	
551000	-46.805028	1	5.136144885588	0.069397271956	20	5	
552000	-46.983643	1	5.153385659431	0.060885818077	14	8	
553000	-50.973821	1	5.507836940218	0.067750452347	14	8	
554000	-46.057644	1	5.444944457295	0.055786888660	18	6	
555000	-38.943934	1	5.330241960152	0.047941037527	18	7	
556000	-45.279730	1	5.371384773921	0.063732773936	16	4	
557000	-49.805093	1	5.181884576833	0.062091211942	18	3	
558000	-54.403202	1	5.313902728177	0.079527332078	17	1	
559000	-50.884556	1	5.065296870921	0.084069322715	18	1	
560000	-49.087911	1	5.122872148021	0.063924633351	20	4	
561000	-53.619950	1	5.128136276317	0.074091711203	20	3	
562000	-63.381002	1	5.297408632607	0.081911058684	15	3	
563000	-58.037816	1	5.425303417881	0.071767460197	13	6	
564000	-53.439147	1	5.493288580411	0.077780156098	14	8	
565000	-43.085814	1	5.451793945691	0.064948323859	17	9	
566000	-43.066602	1	5.077320936800	0.056889090126	22	8	
567000	-39.783255	1	5.381870135050	0.058710063500	23	10	
568000	-26.871930	1	5.419883565318	0.041799825400	27	11	
569000	-26.659412	1	5.292899075296	0.042930328839	26	12	
570000	-29.409071	1	5.402438756554	0.039809164888	22	8	
571000	-42.206831	1	5.420168046875	0.056226548892	21	5	
572000	-31.366549	1	5.643394055611	0.048291884578	23	8	
573000	-35.855847	1	5.466957782953	0.045056373445	22	6	
574000	-31.267798	1	5.437536723876	0.046208584461	19	8	
575000	-33.056749	1	5.335549918235	0.046031038895	18	5	
576000	-42.260900	1	5.370896199902	0.063607170237	19	4	
577000	-38.185697	1	5.298344040703	0.054099529245	16	7	
578000	-41.332448	1	5.237105918358	0.049188471492	11	9	
579000	-31.412675	1	5.051295617120	0.070913971745	11	7	
580000	-39.332407	1	5.210912580844	0.066795379890	12	5	
581000	-39.767773	1	4.906711495903	0.061826528419	19	6	
582000	-38.021079	1	5.031513631758	0.051144494625	23	10	
583000	-30.119399	1	5.157510522392	0.053220806550	23	9	
584000	-47.257020	1	5.182142945387	0.066463972577	21	6	
585000	-42.940077	1	4.831607784718	0.063258481773	22	8	
586000	-32.087253	1	5.268963241881	0.064915731975	18	7	
587000	-39.369534	1	5.111617290177	0.073896380169	18	4	
588000	-34.795928	1	5.401392062366	0.056526624140	16	8	
589000	-38.496664	1	5.253846896445	0.044756292229	15	8	
590000	-42.021493	1	5.068898555611	0.052105501740	18	5	
591000	-40.082319	1	5.131493291856	0.061821366346	19	6	
592000	-39.375282	1	4.941098983056	0.049850632923	16	12	
593000	-33.875837	1	5.189011717205	0.062529764619	18	5	
594000	-44.939979	1	5.706852210626	0.070846050856	18	5	
595000	-45.794390	1	4.948854077945	0.065881617407	19	3	
596000	-46.094543	1	5.523272135121	0.061159020480	18	3	
597000	-49.703135	1	5.173193568486	0.074013583569	19	8	
598000	-55.523292	1	5.021435680909	0.068377380148	22	5	
599000	-54.427418	1	5.695897040901	0.064831012547	22	5	
600000	-44.046894	1	5.305343254756	0.059686098031	24	8	
601000	-45.027211	1	5.197455310911	0.047091264401	28	9	
602000	-29.480639	1	5.202365218358	0.030712948948	25	14	
603000	-33.500718	1	5.100012693108	0.035611603418	23	11	
604000	-33.850423	1	5.350320374254	0.037085299561	21	7	
605000	-38.394487	1	5.137121701679	0.050553103639	17	6	
606000	-36.893820	1	5.392796832994	0.051486974293	20	8	
607000	-48.497551	1	5.176032251622	0.060170602550	20	8	
608000	-60.076888	1	5.366670911788	0.091872102638	15	4	
609000	-47.188156	1	5.247263941790	0.072503132939	18	8	
610000	-40.969130	1	5.415072381755	0.054903586109	27	9	
611000	-37.991747	1	5.133706170211	0.054530258768	24	10	
612000	-40.972174	1	5.355393589672	0.042875581509	22	9	
613000	-29.510983	1	5.225543833555	0.052215754224	19	8	
614000	-50.398475	1	5.399052718250	0.058152542323	21	10	
615000	-46.391677	1	5.048062922887	0.069916091990	18	11	
616000	-33.911365	1	5.151489676625	0.059483510798	16	12	
617000	-44.361701	1	5.165180577920	0.067757009744	16	10	
618000	-30.324035	1	5.428602724155	0.045400621253	17	11	
619000	-32.791270	1	5.050893740981	0.059063100507	14	7	
620000	-29.690532	1	5.278775492689	0.059464726035	16	8	
621000	-29.778063	1	5.309720568682	0.058474349082	15	12	
622000	-41.748373	1	5.187736334860	0.050958373022	12	8	
623000	-38.221017	1	5.424552929850	0.053706167323	9	8	
624000	-40.281009	1	5.356790169136	0.069943499904	11	9	
625000	-50.324545	1	5.801900015797	0.076284211547	12	5	
626000	-44.719188	1	4.909757515196	0.082603371374	16	4	
627000	-49.577975	1	5.162019691921	0.071469762059	15	5	
628000	-45.526041	1	5.588666214857	0.070035359570	10	8	
629000	-51.102261	1	5.491076116556	0.068463067795	10	5	
630000	-42.828239	1	5.255668967031	0.074079275084	15	7	
631000	-43.052785	1	5.369387829285	0.064292173792	16	5	
632000	-29.057933	1	5.319426962668	0.055063335656	16	9	
633000	-33.566431	1	5.227859916146	0.056155082165	17	10	
634000	-44.011887	1	5.391551462145	0.057732093798	15	11	
635000	-36.253821	1	5.611560555272	0.061500683417	16	13	
636000	-46.693753	1	5.786059661687	0.083543628556	18	10	
637000	-43.006491	1	5.394805018255	0.061865932623	23	4	
638000	-46.619716	1	5.292084603608	0.083713113266	19	3	
639000	-52.685000	1	5.146503886633	0.068050395761	16	6	
640000	-39.572500	1	5.158785019371	0.063091870102	12	9	
641000	-47.628927	1	5.386090103674	0.069566265769	7	6	
642000	-46.065288	1	5.205280626892	0.064386485989	7	8	
643000	-35.708160	1	5.211143624462	0.057744763046	9	10	
644000	-43.107548	1	5.291588150281	0.049563008618	12	6	
645000	-39.904785	1	5.232571520627	0.069568914517	13	7	
646000	-31.948259	1	5.635748122422	0.051883972590	12	11	
647000	-42.510248	1	5.149315547362	0.056943445074	9	12	
648000	-36.991401	1	5.216700666992	0.059124012618	11	10	
649000	-37.956147	1	5.186763461130	0.051437061030	16	10	
650000	-36.810267	1	5.058809633062	0.063572831051	21	9	
651000	-32.578667	1	5.322061030243	0.058519652316	18	8	
652000	-44.339649	1	5.199830798958	0.062921718842	12	7	
653000	-51.521296	1	5.220185720785	0.049548418373	19	7	
654000	-45.598419	1	5.665714369560	0.066020785357	19	3	
655000	-47.171249	1	5.470678082384	0.065678178401	23	3	
656000	-52.258044	1	5.369757507364	0.071205981064	21	6	
657000	-37.660892	1	5.491901958443	0.065295107049	20	6	
658000	-36.539668	1	5.358492715265	0.046067041769	28	6	
659000	-31.510225	1	5.367686830901	0.047123283355	27	8	
660000	-39.315642	1	5.201785385160	0.045841914453	27	11	
661000	-35.007769	1	5.355835434420	0.038843817594	31	9	
662000	-27.448652	1	5.191012542828	0.033402961355	22	13	
663000	-21.754545	1	5.295969379482	0.034715397064	24	11	
664000	-23.481439	1	5.409570773972	0.036792616391	22	8	
665000	-23.703381	1	5.317790929032	0.048262996065	27	9	
666000	-40.386659	1	5.163793574906	0.057272976953	24	10	
667000	-29.514380	1	5.172253607498	0.052113079651	26	12	
668000	-25.064784	1	5.346899796521	0.044321757475	24	12	
669000	-43.013534	1	5.139792218898	0.075502562898	26	8	
670000	-35.381284	1	5.141148443929	0.048978255309	22	10	
671000	-34.538664	1	5.310524778722	0.072518820230	17	9	
672000	-41.239264	1	5.375554869341	0.054438838493	18	12	
673000	-46.884464	1	5.251141888092	0.058751775148	20	11	
674000	-37.585633	1	5.098479887207	0.049038684823	20	13	
675000	-44.081642	1	5.151756587373	0.065202220732	17	13	
676000	-39.339346	1	5.444126967411	0.042634883552	14	13	
677000	-24.734363	1	5.452581189396	0.040478353851	18	11	
678000	-31.534596	1	5.033174385845	0.047248523719	20	10	
679000	-36.486815	1	5.314281395382	0.049511151629	17	13	
680000	-31.948330	1	5.352172546846	0.046067632522	19	9	
681000	-31.737817	1	5.491920843207	0.038104642818	17	13	
682000	-34.087042	1	5.221536158328	0.052874185205	18	10	
683000	-35.638227	1	5.254295301996	0.051412426904	19	11	
684000	-32.142626	1	5.278037768050	0.060727960106	19	13	
685000	-38.832525	1	5.109836701143	0.052377111788	12	10	
686000	-47.384997	1	5.003195144485	0.062471783136	9	10	
687000	-32.772782	1	5.340297136405	0.051777700479	17	9	
688000	-38.532757	1	5.183937465814	0.046832228569	19	8	
689000	-45.238652	1	5.178227630476	0.055016007851	15	7	
690000	-44.071358	1	5.147171490885	0.065684420694	12	7	
691000	-53.499203	1	4.727999901095	0.069165083513	14	8	
692000	-40.920337	1	4.793623622976	0.066013121351	17	9	
693000	-39.040048	1	5.385118232955	0.075039961444	18	6	
694000	-39.809179	1	5.381815699751	0.063148530889	17	4	
695000	-36.247592	1	5.237894874047	0.057235645031	19	5	
696000	-41.525076	1	5.367391383774	0.049742867656	13	6	
697000	-28.272740	1	5.549039309375	0.040406370669	18	11	
698000	-28.582671	1	5.267293291852	0.035631385318	17	10	
699000	-35.616063	1	5.237461834399	0.057854289920	14	8	
700000	-43.433810	1	5.100069102695	0.055590467837	17	8	
701000	-45.299582	1	5.256306018991	0.071098208313	14	6	
702000	-43.152452	1	5.108514308493	0.077642037916	15	6	
703000	-31.294764	1	5.372948887358	0.052199184542	24	8	
704000	-42.657562	1	5.439427922725	0.067365264697	25	3	
705000	-56.790084	1	4.949154194957	0.077278160831	20	8	
706000	-48.626082	1	5.161172153655	0.076052249804	19	6	
707000	-33.883816	1	5.216983488808	0.058374722488	22	7	
708000	-44.405589	1	5.262668131656	0.061396389835	22	4	
709000	-50.510151	1	5.274982092149	0.074426217991	20	4	
710000	-42.003898	1	5.097815978737	0.065690707721	19	6	
711000	-45.795707	1	5.454281469165	0.064264154925	18	6	
712000	-44.524215	1	5.078282268544	0.082206166963	13	5	
713000	-44.781786	1	5.244984822997	0.071455612009	11	6	
714000	-44.470401	1	5.468403554334	0.074454887306	9	4	
715000	-50.230481	1	5.061508639295	0.069182411655	14	4	
716000	-44.473804	1	5.149272330665	0.073041715716	13	5	
717000	-35.129536	1	5.506672355967	0.045389384384	13	12	
718000	-36.132019	1	5.161865774611	0.055721542291	16	10	
719000	-41.848420	1	5.104520185889	0.059155871073	15	12	
720000	-41.852194	1	5.407810196536	0.054930151757	19	14	
721000	-39.890127	1	5.184251169137	0.061553713770	22	7	
722000	-51.422265	1	5.280658299743	0.068275911494	19	6	
723000	-50.381460	1	5.031520647461	0.066317593751	21	8	
724000	-56.509706	1	5.341651357806	0.081267221852	22	8	
725000	-53.969372	1	5.339712967810	0.073134176160	17	5	
726000	-57.400237	1	5.175698468548	0.073940727093	15	5	
727000	-48.670362	1	5.158819449282	0.061352443907	19	7	
728000	-45.796704	1	4.890369933378	0.076233252209	15	4	
729000	-53.645645	1	5.122616807796	0.073090621476	15	5	
730000	-50.559250	1	5.201309624643	0.073623528217	14	8	
731000	-52.219108	1	5.219621913410	0.076319737439	13	6	
732000	-47.628954	1	5.162120797455	0.087454349648	11	7	
733000	-51.106739	1	5.202468489923	0.078867699549	10	5	
734000	-52.046207	1	5.372069758748	0.075122321770	12	7	
735000	-41.743667	1	5.326671416194	0.066996075685	12	4	
736000	-37.791994	1	5.044721876996	0.060834572198	14	7	
737000	-39.810120	1	5.397162772559	0.051946925314	17	12	
738000	-44.707167	1	5.375145312483	0.061250543449	11	11	
739000	-50.467461	1	5.439250343852	0.075108101727	13	11	
740000	-40.699923	1	5.539579451128	0.068734677005	14	13	
741000	-36.977965	1	5.243337432293	0.064373213586	15	12	
742000	-40.405675	1	5.288004333825	0.068515710100	15	9	
743000	-38.616933	1	5.072382631737	0.065305941776	11	7	
744000	-44.949149	1	5.526345589192	0.052096592116	15	6	
745000	-33.165945	1	5.193414240855	0.045888749571	14	10	
746000	-38.527649	1	5.029613953947	0.053506264286	12	10	
747000	-43.308803	1	5.279193005996	0.058138024960	13	7	
748000	-40.744832	1	5.244590277485	0.057591620291	13	8	
749000	-38.578121	1	5.159251884536	0.061436988493	14	6	
750000	-43.722303	1	5.531927766822	0.071507711480	12	5	
751000	-42.687432	1	5.356508915207	0.064662777009	15	4	
752000	-41.674101	1	5.257157354751	0.065128815528	15	4	
753000	-40.659147	1	5.180218409129	0.047634261263	19	8	
754000	-47.457235	1	5.061767173792	0.050238681528	21	9	
755000	-58.512315	1	4.769259200750	0.072589154779	20	3	
756000	-36.136916	1	5.123536608597	0.054086541694	21	10	
757000	-34.469256	1	5.249538522193	0.048822009209	21	9	
758000	-42.704590	1	5.198188045482	0.056578729766	24	3	
759000	-50.610311	1	5.313196420060	0.074255247239	17	4	
760000	-44.309427	1	5.244279483537	0.073561358468	18	5	
761000	-41.875591	1	5.549167803752	0.064387280448	19	8	
762000	-45.725323	1	5.322729663088	0.064670308103	22	6	
763000	-45.776552	1	4.917458439577	0.060568165993	21	8	
764000	-32.393018	1	5.342373839408	0.050186050928	22	6	
765000	-41.272800	1	5.213289457058	0.056173155816	25	7	
766000	-54.264042	1	4.958234132844	0.076986243260	23	5	
767000	-50.440068	1	5.150671519005	0.067894870962	21	6	
768000	-48.648705	1	5.121529373614	0.063850110963	19	7	
769000	-47.053798	1	5.337663044914	0.065661633403	20	5	
770000	-48.410399	1	5.431187668754	0.062682958346	19	5	
771000	-48.818568	1	5.056350496701	0.057725793007	23	2	
772000	-42.765467	1	5.195525121705	0.065892476506	22	4	
773000	-47.886014	1	5.402293065902	0.065483334185	23	5	
774000	-38.247123	1	5.005118206450	0.050140451135	26	7	
775000	-49.871559	1	5.184205920405	0.070577792573	20	7	
776000	-54.965773	1	4.703215144061	0.067918425201	20	4	
777000	-46.294000	1	5.108369691807	0.071044496275	22	3	
778000	-45.996136	1	5.274301372998	0.063056812995	17	8	
779000	-43.229427	1	5.430661265913	0.074676410386	14	11	
780000	-33.581726	1	5.502902106874	0.073779490784	14	11	
781000	-39.876414	1	5.344774294210	0.048620055735	17	6	
782000	-32.178960	1	5.309341265128	0.063227696034	16	7	
783000	-35.097658	1	5.299333027178	0.057064862128	15	10	
784000	-41.777281	1	5.632620245655	0.071953820848	13	5	
785000	-51.727479	1	5.549558746131	0.065306146740	12	5	
786000	-45.335486	1	5.403381935271	0.067640611234	22	8	
787000	-34.307987	1	5.508097399582	0.045228864725	25	9	
788000	-44.383926	1	5.550499189104	0.058386215619	20	10	
789000	-33.316037	1	5.410786053418	0.054895812635	20	9	
790000	-53.201500	1	5.002748440289	0.068008663502	14	10	
791000	-48.322011	1	4.992231546937	0.072503603465	15	7	
792000	-44.420956	1	5.365766036018	0.077177512760	17	6	
793000	-40.649156	1	5.328243358105	0.063060055562	21	5	
794000	-48.678971	1	5.135066820985	0.071358636046	22	2	
795000	-44.858108	1	5.370976386368	0.077044305495	19	4	
796000	-46.012605	1	5.020765720780	0.071887568459	18	5	
797000	-39.602877	1	5.208839157690	0.064941355226	20	7	
798000	-35.821090	1	5.271105017242	0.059715215362	18	5	
799000	-42.015829	1	5.330218959328	0.042662428866	18	5	
800000	-42.585831	1	5.126147555765	0.068697354299	21	5	
801000	-32.629491	1	5.111082536211	0.046319926346	17	7	
802000	-42.549079	1	5.366815508984	0.046840819570	19	5	
803000	-38.999666	1	5.283270551866	0.064460144555	17	4	
804000	-40.568691	1	5.348119443874	0.067607496429	12	5	
805000	-44.079429	1	5.646246437424	0.060324201558	16	4	
806000	-47.581437	1	5.370609932687	0.077631333518	12	4	
807000	-39.814831	1	5.242737882664	0.060934010838	16	10	
808000	-36.733577	1	5.067735778187	0.067556920957	18	3	
809000	-48.956474	1	5.124472011882	0.075643414901	13	1	
810000	-42.820525	1	5.252061020634	0.070472070871	12	5	
811000	-42.596846	1	5.371288037773	0.061411995312	13	9	
812000	-38.553799	1	5.243165036493	0.050400234538	13	8	
813000	-36.513298	1	5.267777302543	0.051195519893	12	10	
814000	-43.151906	1	4.832417629994	0.052807071734	13	11	
815000	-37.014580	1	5.208867770804	0.054474840911	24	8	
816000	-30.731948	1	5.440696436867	0.043237799493	21	10	
817000	-38.685263	1	5.570529585837	0.061019350016	24	10	
818000	-40.463768	1	5.132760567058	0.056975520533	22	9	
819000	-30.700354	1	5.273543002558	0.043411196914	28	9	
820000	-34.300028	1	5.266057389641	0.042951173548	30	10	
821000	-31.652280	1	5.067242141025	0.064586111138	28	7	
822000	-26.310691	1	5.211976784751	0.051281411415	27	8	
823000	-29.776529	1	5.120271474758	0.041939769025	27	10	
824000	-36.386576	1	5.526720571628	0.055040870281	32	10	
825000	-53.113090	1	5.045434551196	0.074536614192	23	7	
826000	-55.267984	1	5.124352316321	0.076302318620	23	5	
827000	-49.172863	1	5.003941575942	0.076668286769	20	8	
828000	-38.536003	1	5.407540639206	0.063747216376	18	7	
829000	-31.865567	1	5.207562937799	0.037729931064	22	11	
830000	-38.086280	1	5.167213085329	0.042416586030	16	11	
831000	-26.486743	1	5.480294750860	0.045452176488	18	12	
832000	-31.931861	1	5.514526487137	0.044889609828	18	12	
833000	-52.453377	1	5.428088510772	0.070227036523	15	7	
834000	-48.997579	1	5.245595115920	0.064237300976	16	8	
835000	-44.368263	1	5.354830608677	0.056032064831	18	7	
836000	-50.724028	1	4.963167542318	0.055172562819	17	8	
837000	-46.148109	1	5.015691176848	0.059072132325	13	8	
838000	-42.063848	1	5.206165949443	0.074192012075	14	6	
839000	-41.120670	1	5.096129635485	0.062052078244	18	3	
840000	-48.557664	1	5.029520721200	0.079199414322	17	3	
841000	-37.303733	1	5.467280092713	0.043742618235	25	5	
842000	-39.655346	1	5.307078723880	0.058723079669	26	5	
843000	-40.276285	1	5.357069828651	0.060575360555	28	7	
844000	-36.963880	1	5.022260741123	0.065270871593	23	7	
845000	-36.823591	1	5.337701982127	0.053632673736	20	5	
846000	-35.041347	1	5.291922565093	0.068565484189	20	6	
847000	-45.132177	1	5.030389229897	0.058801616499	22	5	
848000	-34.983234	1	5.200062036428	0.054259805802	29	4	
849000	-39.226456	1	5.300471124690	0.053045220420	22	7	
850000	-48.916791	1	5.637907075811	0.066359245592	25	5	
851000	-31.582950	1	5.019689398635	0.056077180853	23	6	
852000	-27.782777	1	5.581558922370	0.062607917590	25	4	
853000	-19.793206	1	5.123307335605	0.039682703768	28	6	
854000	-29.426640	1	5.673619409175	0.060897319035	25	12	
855000	-26.013635	1	5.369357975694	0.051117930582	21	10	
856000	-25.886146	1	5.374285958987	0.055780304292	21	10	
857000	-29.291081	1	5.452359749834	0.055764545126	15	10	
858000	-40.923393	1	5.664518614203	0.054916038639	17	8	
859000	-35.740485	1	5.093303821339	0.060914216978	23	6	
860000	-33.575763	1	5.132247994781	0.067966055255	19	4	
861000	-29.368146	1	5.340683629738	0.049960832732	23	4	
862000	-42.284505	1	4.687365468940	0.060159210623	23	4	
863000	-43.954031	1	5.142655879284	0.064018252854	19	5	
864000	-37.666092	1	5.105717507717	0.069495895241	14	5	
865000	-40.221727	1	5.294720030456	0.049842527515	15	8	
866000	-42.075341	1	5.084766325286	0.064441316358	14	5	
867000	-45.079912	1	5.055559932598	0.062446154397	15	7	
868000	-39.818496	1	5.197170274985	0.057725299453	18	8	
869000	-40.698397	1	5.095965940259	0.052099930538	18	11	
870000	-31.714807	1	5.418358738414	0.057884566850	18	9	
871000	-50.260996	1	5.096354232368	0.066339369086	16	8	
872000	-42.023807	1	5.023667048149	0.050621756873	22	8	
873000	-29.666999	1	5.127350665700	0.041798187053	24	10	
874000	-35.678979	1	5.466325720474	0.048110823451	23	11	
875000	-34.235956	1	5.144493814726	0.043496822362	22	11	
876000	-34.032002	1	4.877865064989	0.048511160702	21	14	
877000	-45.580716	1	5.208661654444	0.058426876758	20	6	
878000	-40.986752	1	5.449781715146	0.048941692198	23	8	
879000	-34.535710	1	5.476143023318	0.037450937154	23	12	
880000	-38.502634	1	5.485672361027	0.040347977227	23	14	
881000	-27.724495	1	5.362237565229	0.036602822223	16	10	
882000	-39.257524	1	5.290398527719	0.054067193105	20	8	
883000	-49.185336	1	5.598603186069	0.055979500944	22	4	
884000	-43.144776	1	5.319016555308	0.052235201098	24	4	
885000	-36.115607	1	5.361061248504	0.042954476802	26	12	
886000	-31.945473	1	5.001796369805	0.040159358060	24	13	
887000	-21.852732	1	5.330797855341	0.037004552841	21	15	
888000	-23.227543	1	5.221021231451	0.043749781701	24	11	
889000	-29.062061	1	5.426088782581	0.056357712909	25	6	
890000	-40.593487	1	5.304851651323	0.056354792463	19	3	
891000	-44.886953	1	5.424958329319	0.063505961543	21	7	
892000	-60.039126	1	5.737411970042	0.060653716534	20	6	
893000	-38.749310	1	5.099310968887	0.052722193161	23	8	
894000	-47.325416	1	5.519051179590	0.069339121370	21	8	
895000	-53.357038	1	4.986216949949	0.061846740281	21	8	
896000	-53.128858	1	5.070449116621	0.061273580761	20	7	
897000	-50.162655	1	5.128148358664	0.057494257349	19	6	
898000	-45.769571	1	5.587656273284	0.058395508339	17	7	
899000	-45.684560	1	5.176695966484	0.073653257378	14	8	
900000	-42.385952	1	5.136623054245	0.066951679930	20	7	
901000	-30.600773	1	5.442170577162	0.051680060607	19	10	
902000	-30.690949	1	5.513486380925	0.055855056051	19	6	
903000	-38.405402	1	5.033715871324	0.046414082904	13	8	
904000	-41.900823	1	4.911870487990	0.065013475805	13	4	
905000	-30.960790	1	5.250377854486	0.044802173516	18	7	
906000	-34.235951	1	5.181478062976	0.057812538073	18	8	
907000	-34.730035	1	5.328821967067	0.056125369431	18	6	
908000	-43.181633	1	5.329824089667	0.054049393250	17	9	
909000	-42.352134	1	5.456238850213	0.076288387270	16	6	
910000	-38.673227	1	5.445714542859	0.072214942974	21	6	
911000	-34.567724	1	5.134606523997	0.037834435615	24	11	
912000	-30.979730	1	5.146538268091	0.046112235517	25	6	
913000	-39.145382	1	5.159317306814	0.054124064112	23	8	
914000	-50.499992	1	5.447471263602	0.064573036616	17	6	
915000	-54.954158	1	5.060922262041	0.077570459403	14	4	
916000	-55.329691	1	5.171509162257	0.081979718115	18	2	
917000	-46.901199	1	5.178681942996	0.072502967763	18	5	
918000	-57.966797	1	5.371680163628	0.094311935088	15	4	
919000	-40.532947	1	5.394069810007	0.068422011946	19	4	
920000	-38.310294	1	5.328930939377	0.062280772563	19	6	
921000	-52.962285	1	5.525854981946	0.069875950308	18	6	
922000	-59.101363	1	4.774960942043	0.073093883199	17	4	
923000	-53.191746	1	5.495414352564	0.085752401299	17	9	
924000	-46.734373	1	5.462599883094	0.065361455535	16	11	
925000	-45.581529	1	5.149274356279	0.060792403784	15	6	
926000	-41.688886	1	5.132704176036	0.063023207500	16	6	
927000	-55.750603	1	4.966153876920	0.080232448214	19	4	
928000	-44.558839	1	5.222964779966	0.054243758430	18	9	
929000	-47.005618	1	5.581564402707	0.073344490530	10	6	
930000	-39.561119	1	4.977601703387	0.080149309052	12	9	
931000	-34.525809	1	5.391336191352	0.062181221031	14	7	
932000	-40.782424	1	4.849958138765	0.066832653152	13	6	
933000	-32.952597	1	5.496013672031	0.053992486383	15	12	
934000	-41.912362	1	5.391772989659	0.056803564364	10	9	
935000	-36.277035	1	5.258408805049	0.054593662347	18	10	
936000	-40.936888	1	5.043237194096	0.071628092350	19	5	
937000	-52.627170	1	5.002332927997	0.065153546845	21	7	
938000	-50.686554	1	4.993772674844	0.047362020928	27	7	
939000	-42.094991	1	5.535492737294	0.067498770325	19	6	
940000	-39.522739	1	5.264287497982	0.060846388159	18	9	
941000	-38.244101	1	5.284003626369	0.050294102428	15	9	
942000	-45.648551	1	5.301880266650	0.059283265584	10	6	
943000	-45.181522	1	5.174134597128	0.051679447436	16	6	
944000	-38.949381	1	5.676910047698	0.060401084392	19	9	
945000	-39.955163	1	5.248807751789	0.065792231618	15	8	
946000	-34.228595	1	5.231974734637	0.048397294641	16	11	
947000	-44.960535	1	5.285460332149	0.065491448808	19	5	
948000	-53.798588	1	5.233087392511	0.066119961664	20	4	
949000	-50.817954	1	5.190778486169	0.062365769981	18	8	
950000	-59.552158	1	5.317490130451	0.076673316918	8	6	
951000	-42.776590	1	5.319094292601	0.059698009555	10	9	
952000	-40.564039	1	5.052897399933	0.056884695118	11	8	
953000	-49.232953	1	5.001715344754	0.066684333014	14	5	
954000	-46.114382	1	5.743882494195	0.075375545100	15	6	
955000	-44.316973	1	5.319516352075	0.065305344674	21	6	
956000	-33.983468	1	5.201956256880	0.048058770185	26	7	
957000	-46.595179	1	4.895690743812	0.050730847143	20	9	
958000	-52.957269	1	5.159930272961	0.066301347569	20	3	
959000	-37.815304	1	5.345512976049	0.064586909168	22	4	
960000	-29.761667	1	5.477870733570	0.052328010008	23	7	
961000	-31.708644	1	5.534190977697	0.053477269570	19	9	
962000	-54.152653	1	5.098545777927	0.051039813940	21	8	
963000	-44.630561	1	5.198657054605	0.042616394167	24	10	
964000	-53.505679	1	5.401231627298	0.060411515433	24	7	
965000	-44.181517	1	4.894711613406	0.057792657883	23	13	
966000	-47.970831	1	5.101858443495	0.068077078847	21	12	
967000	-53.458877	1	5.190486195097	0.059922387829	21	6	
968000	-50.598185	1	5.437286921570	0.056975815146	17	5	
969000	-38.820730	1	5.260793270098	0.038901660465	20	9	
970000	-35.749482	1	5.196354128244	0.066068106510	16	9	
971000	-43.050736	1	5.343960974478	0.061565140916	13	5	
972000	-33.936561	1	5.214182772589	0.056715447135	17	10	
973000	-40.456790	1	5.196016887375	0.067233387902	19	7	
974000	-39.124706	1	5.406952228367	0.053782497862	23	3	
975000	-40.480479	1	5.277497068220	0.067173850525	19	4	
976000	-40.689694	1	5.211021433094	0.070857228367	21	2	
977000	-54.050169	1	5.487534136043	0.081840807345	16	4	
978000	-46.614706	1	5.142258773487	0.055733938199	19	6	
979000	-53.234809	1	5.397266311906	0.073711704948	21	4	
980000	-44.081532	1	5.353546106378	0.077705662342	23	5	
981000	-41.818127	1	5.282235800812	0.065755470056	20	10	
982000	-43.762046	1	5.723942221220	0.064995878774	20	11	
983000	-34.557267	1	5.241127427430	0.054864298505	21	9	
984000	-40.088249	1	5.138525270132	0.046022356326	21	16	
985000	-34.127166	1	5.403169084644	0.060352154304	19	11	
986000	-38.795186	1	5.091003679542	0.051103593966	17	6	
987000	-33.568465	1	5.370322759679	0.053243254658	17	3	
988000	-35.738366	1	5.154666116610	0.054624950560	18	4	
989000	-27.786011	1	5.218067196772	0.047055869089	22	10	
990000	-46.011010	1	5.327522723314	0.064657005495	23	7	
991000	-46.421135	1	5.074578290035	0.071880088679	21	5	
992000	-47.046114	1	5.331816093689	0.062046022098	22	6	
993000	-33.638719	1	5.189379708976	0.047381372577	24	14	
994000	-31.598535	1	5.389137397842	0.049663962558	24	9	
995000	-25.623450	1	5.048411778112	0.044905821092	22	10	
996000	-36.401077	1	5.751252833830	0.050845306928	23	10	
997000	-31.748616	1	5.271596861918	0.059727447844	29	6	
998000	-40.667032	1	5.123251004194	0.062885817192	27	8	
999000	-45.001878	1	5.288893125273	0.063806868739	25	8	
1000000	-39.738538	1	5.478174292937	0.055382592230	21	13	
1001000	-39.153632	1	5.301716408127	0.047993130124	23	8	
1002000	-42.279138	1	5.162103087474	0.058579351079	16	7	
1003000	-43.875118	1	4.788333717964	0.068843719233	16	6	
1004000	-43.926398	1	5.427463322502	0.079508094600	16	4	
1005000	-46.799975	1	5.474381870933	0.068596655575	14	4	
1006000	-46.159560	1	5.084296711559	0.054306717403	15	3	
1007000	-52.774218	1	5.122806797138	0.066477000765	11	7	
1008000	-43.739253	1	5.566299987951	0.065635666588	19	7	
1009000	-35.384290	1	5.224927443215	0.050359410059	16	12	
1010000	-36.076412	1	5.126556365485	0.049974357740	19	11	
