# Supplementary material for: Reply to: ‘Reconstructed evolutionary patterns from crocodile-line archosaurs demonstrate the impact of failure to log-transform body size data’
Source: Commun Biol. 2022 Feb 25;5:170. doi: 10.1038/s42003-022-03072-x (PMC8881626; doi:10.1038/s42003-022-03072-x)
Supplement: Supplementary file 4 — Supplementary Data 2 [file 42003_2022_3072_MOESM4_ESM.zip › simulations/simulated_data/simulated_data_1.txt]

t8  206.599924171522
t42  194.73291216889
t77  206.54202902458
t74  206.919590522978
t150  198.893253175775
t62  205.065437723988
t182  202.732489330069
t2  201.957723609473
t38  190.583074432948
t55  197.56077693081
t87  193.763501773809
t109  201.566501991515
t172  194.413823949338
t6  193.825505083606
t185  203.841485205499
t176  197.587313326588
t85  195.163483215606
t9  201.111373120629
t33  190.747984375735
t178  202.20695061663
t116  185.660988717891
t5  198.906469182112
t94  203.58161641667
t1  199.25338085713
t144  193.780747070377
t54  200.403891000245
t164  199.816955605245
t129  202.417598364038
t60  205.449057770362
t199  198.431495054075
t179  195.189246424218
t138  199.53080313051
t58  195.55564117157
t34  196.597909693976
t128  195.505246159353
t27  199.197766208581
t118  200.148849520494
t105  196.754595740199
t156  196.599974173812
t160  201.102567479124
t31  197.243697606717
t56  212.932694056562
t140  197.085615513066
t112  204.190389589304
t13  201.622556579383
t49  211.432332651999
t137  190.981759495226
t154  195.447503505575
t28  200.906148253897
t173  190.403757798544
t45  203.383052306904
t4  208.169720106078
t79  194.002212554417
t57  199.465885898286
t171  202.287054438536
t189  202.182315724093
t167  193.004510838102
t52  203.519692134903
t101  198.013681532602
t15  205.022592249802
t7  196.829392747981
t44  197.542399563257
t90  207.202360183587
t3  201.003894703394
t158  189.260625655164
t125  200.536205501525
t17  198.785079894632
t102  206.38555297776
t65  203.930329345294
t200  207.40152413361
t175  201.823808006049
t83  197.244943696731
t196  194.600955885093
t131  200.565956523062
t115  205.157646269515
t162  206.066796053661
t120  204.074832082527
t122  205.356347875124
t95  196.418156219239
t14  194.077875829123
t151  194.997618547686
t133  198.776144974237
t89  198.549844225079
t135  199.810354008268
t149  187.65797144338
t103  199.40967157648
t40  205.041928489252
t180  198.740262427957
t126  201.95319044421
t142  190.962761879245
t190  205.218377360211
t76  203.790052379866
t22  197.342866929331
t141  202.684255061994
t86  197.302530083496
t12  198.201575761368
t161  204.993684968263
t132  204.114853002454
t130  205.151862881041
t35  198.564564618439
t187  195.263938516882
t68  196.548586514009
t78  207.517787359668
t21  200.565331614792
t174  199.708724882564
t50  205.021526916518
t82  195.377763839417
t169  194.149552796706
t104  199.88110279901
t153  206.984366362014
t91  203.941819714828
t195  191.188469370883
t43  196.320571428751
t47  204.14681382968
t148  199.378854526434
t123  200.121656900045
t69  197.317469787902
t134  200.329631012043
t80  199.027576721691
t64  193.274421864036
t36  198.055466013993
t88  205.642782934612
t84  193.125224972305
t99  205.092568413538
t10  204.260127495028
t30  206.781141478712
t155  192.995323062581
t25  197.363603309163
t181  203.400702679001
t188  201.281352128683
t63  203.833035326119
t98  194.560140175901
t41  202.559967780835
t66  200.621002668708
t194  201.162795679034
t72  199.157514947411
t93  206.546478659837
t152  200.140690451032
t75  188.823499935468
t37  204.289729663066
t166  199.773799332759
t97  187.69486993478
t71  199.145054798159
t117  196.109257519112
t20  201.114517046654
t73  210.900650574724
t11  195.930767556356
t51  193.390656009202
t67  202.011075381355
t53  203.299118237626
t61  197.218290433605
t147  203.284256916314
t59  199.839060763129
t26  199.699443058165
t121  206.104463861005
t70  200.087974099705
t177  192.347230013499
t159  187.639152242458
t48  196.429491756242
t136  207.905125778191
t23  203.951380774416
t146  190.341823621707
t124  196.880817273693
t39  197.042453400701
t168  199.353446364194
t113  191.322601949719
t192  200.397489486604
t139  202.184085546728
t197  198.878706984561
t81  190.682609151568
t119  199.283716274315
t143  208.22166359975
t198  203.972997632558
t163  204.096467784331
t114  204.187411606229
t24  194.494014102256
t110  196.115862174751
t170  201.274436262833
t165  198.686325028045
t29  207.494003382509
t96  200.535552338068
t191  201.169013727699
t32  200.981278253579
t18  204.462486624155
t157  213.742569188433
t193  203.908224860835
t127  196.064419733004
t92  193.796480924856
t183  202.066719058938
t106  194.434474226448
t16  202.457230464247
t186  197.587546932234
t107  200.230440002005
t100  188.486812227448
t184  199.204446549397
t108  193.049216351978
t145  199.098235025008
t111  205.949455468658
t19  195.924252858092
t46  193.579482384573
