# Supplementary material for: Reply to: ‘Reconstructed evolutionary patterns from crocodile-line archosaurs demonstrate the impact of failure to log-transform body size data’
Source: Commun Biol. 2022 Feb 25;5:170. doi: 10.1038/s42003-022-03072-x (PMC8881626; doi:10.1038/s42003-022-03072-x)
Supplement: Supplementary file 4 — Supplementary Data 2 [file 42003_2022_3072_MOESM4_ESM.zip › simulations/simulated_data/simulated_data_10.txt]

t30  243.022869199641
t129  207.911604891701
t55  218.096028395016
t89  197.52483965267
t3  187.299128421686
t115  222.783440541768
t106  110.060955814457
t80  161.194513000401
t185  162.833787046247
t33  263.084070154611
t124  200.962923793011
t112  91.2255956173913
t182  170.452135715575
t171  229.128037266135
t108  172.0066377451
t198  170.131952174025
t72  173.965686635585
t196  138.641041114955
t5  162.88252023645
t167  271.524388718034
t117  151.823565168324
t122  276.357569399514
t12  257.285952120148
t1  175.122620437323
t84  256.437859740926
t101  205.118083513267
t143  306.712354357013
t192  171.676194383357
t41  205.092680199894
t193  212.886858689255
t48  204.23108610155
t26  130.588294870218
t146  243.004337655087
t111  244.432065197057
t81  187.337132548389
t49  165.159559970426
t2  174.600421812761
t107  226.256510428484
t74  127.583901766567
t109  202.014971050297
t166  190.226400751262
t66  243.902534928634
t25  204.318675954819
t6  252.219636687256
t63  199.624931027823
t149  243.942727759123
t169  183.270228032754
t158  126.088466470048
t42  212.182928913282
t64  264.006993309892
t165  177.138074508351
t36  158.385229625232
t187  192.168718717665
t61  191.763266130381
t173  109.380839397924
t24  276.695372435157
t77  188.827210626288
t13  225.699093684383
t138  254.458570550712
t189  213.997595050714
t162  154.568569686537
t100  248.534666926114
t200  184.080183641598
t127  253.414968847802
t142  120.741429495605
t43  258.373302826593
t190  191.066988084989
t23  305.220341130214
t199  173.446855721762
t179  134.407568351377
t197  239.147444417871
t118  179.658885915976
t123  113.371528778241
t39  185.057415835871
t50  120.254329943513
t4  175.394277537392
t110  181.678939684687
t164  207.436877674539
t116  190.778657218932
t114  319.03133801911
t174  152.890371449157
t15  351.374312508344
t37  179.190869227043
t147  164.604140405695
t144  258.065046841143
t134  165.839853673725
t141  168.681464230741
t67  183.641219144706
t191  147.547274681367
t51  186.769784599799
t103  200.242202233142
t130  174.51523819786
t133  107.6058320655
t71  175.311359799882
t119  141.699315089097
t152  287.774279331197
t76  196.244205052373
t11  221.122254875691
t90  186.007113764152
t172  229.186360006358
t73  196.534619055675
t7  214.510963135612
t21  220.92619035773
t136  203.065052854392
t168  252.226299947715
t188  205.20367806005
t35  221.917391807552
t180  288.047283212768
t104  245.854897693344
t75  225.96313614021
t94  317.025251867669
t82  214.535952790142
t113  114.595296619945
t32  225.141237473024
t120  204.445498724981
t160  153.576484840055
t34  198.336283825159
t56  209.250872297856
t161  223.799030301457
t58  147.308405833959
t54  142.887563522363
t31  289.98453462948
t88  174.851084606638
t44  196.828229473085
t145  230.821934868973
t163  284.281802357565
t93  253.111306090411
t60  255.432909587991
t125  225.65213396884
t68  211.241426462202
t131  232.370230525874
t20  182.642034254336
t98  213.484632108378
t47  204.716825485328
t65  228.220744097798
t159  282.206436924183
t78  163.232229117718
t105  200.33372481459
t79  196.125248331011
t86  206.346024904905
t22  185.628879388367
t137  203.63910900862
t139  250.461295951362
t181  122.379946795244
t14  166.291289033916
t69  264.786988883136
t87  181.1938295017
t10  191.228628172219
t154  218.168369219684
t155  180.778101127916
t99  135.051480025815
t53  143.95933610531
t194  193.045054445037
t140  165.369654244869
t156  191.484792417534
t57  218.394220579161
t96  189.035297626143
t19  165.356381248297
t170  312.299151701282
t28  180.535758677591
t95  121.937797417833
t70  237.611666715578
t62  174.805686027693
t183  174.925227447029
t52  217.305464821211
t150  201.280849747373
t45  232.836774436068
t9  230.819715505954
t184  281.820356015997
t126  225.393214708467
t18  208.501977710329
t59  270.712898251615
t175  235.231552178322
t176  201.020731206021
t148  241.370044101695
t132  301.741295331915
t46  216.752684110187
t91  200.630084898759
t178  226.89950178151
t128  212.525242340287
t195  225.708240856258
t27  298.133668292907
t153  192.589371023877
t29  162.970921635986
t97  225.944005004675
t8  192.174705338965
t135  210.958144702242
t186  171.100345860821
t83  241.44729796334
t121  206.132006344101
t16  215.784982090814
t85  172.254448561706
t17  226.544619530598
t151  127.289716898031
t157  115.286303232979
t102  102.500027652753
t38  215.784024759508
t40  78.9715396287142
t92  176.193029949677
t177  152.148042170099
