# Supplementary material for: Reply to: ‘Reconstructed evolutionary patterns from crocodile-line archosaurs demonstrate the impact of failure to log-transform body size data’
Source: Commun Biol. 2022 Feb 25;5:170. doi: 10.1038/s42003-022-03072-x (PMC8881626; doi:10.1038/s42003-022-03072-x)
Supplement: Supplementary file 4 — Supplementary Data 2 [file 42003_2022_3072_MOESM4_ESM.zip › simulations/simulated_data/simulated_data_2.txt]

t83  206.456231238506
t9  197.890995951279
t48  196.644853011079
t62  193.478310447884
t63  190.772877020274
t6  209.531398002862
t87  197.734729735647
t23  199.59022911155
t14  181.561394706051
t12  191.180660811797
t73  211.660285134579
t25  198.335167256346
t52  204.282055081175
t56  199.774657183098
t57  198.481523849692
t168  187.289310171803
t118  198.806986685777
t130  195.138657546024
t86  203.411789879772
t115  194.84459008687
t4  193.368201586051
t89  193.909005834215
t54  192.180722867427
t188  199.29720773101
t125  198.593054235371
t116  200.607465368752
t35  194.690797634258
t45  209.538226520957
t108  208.677291827084
t11  194.217314488324
t96  196.244516505145
t76  198.103727324219
t198  219.049510217556
t200  184.641900165403
t1  205.395739292635
t27  185.810442900381
t109  189.921485028086
t136  224.273319347055
t170  203.574367908433
t173  191.621889335537
t148  201.343715928089
t61  188.18104748658
t194  199.049557667021
t82  188.708744342963
t123  226.284783151519
t8  194.16532194251
t79  192.705058059957
t46  200.212710416003
t10  199.17257137905
t21  197.593610772501
t98  210.814867624187
t17  186.714311185805
t22  205.850113818679
t43  206.531859351746
t72  205.718082361044
t114  199.287230000968
t165  207.277597508763
t41  198.142851613082
t95  196.09104488812
t191  197.19196706604
t169  212.940971311033
t47  200.584487063565
t140  206.881465485903
t164  213.38330856728
t66  180.69241958016
t106  195.047022600878
t112  203.0782187946
t152  200.315573231691
t55  205.124534122855
t129  199.471143145601
t124  196.83189357633
t178  205.858962902225
t128  202.004113582617
t161  191.413062060451
t160  191.91753521115
t121  194.249891688175
t18  192.672702804338
t3  199.718543802811
t101  218.77670911301
t68  182.156231766096
t75  192.772296019042
t84  202.486664628058
t189  205.786119945358
t51  198.198058854753
t111  193.066198660488
t176  197.622901024065
t131  203.210441215869
t104  198.438712048061
t127  207.450863961985
t32  202.194436339245
t103  195.041173817712
t19  193.307899685885
t67  196.751354320865
t166  205.572013490567
t44  199.94528865482
t15  180.929863695739
t7  205.934297653402
t99  196.782229741389
t181  202.719611152326
t154  198.429452419977
t126  204.094524600494
t137  210.684809058693
t162  199.889327885272
t31  214.799470298814
t102  199.578643578627
t150  211.238589818135
t33  191.932918990925
t34  203.972519677971
t174  193.012181257651
t49  188.350195965899
t53  196.008287927192
t159  210.264379757383
t42  194.485706480406
t190  201.627521409684
t88  213.094050034317
t91  208.130233428413
t186  202.301491251025
t177  209.025456369165
t192  201.276823898717
t37  209.08822129645
t142  185.638776041502
t94  201.4536735409
t80  212.692637555517
t36  201.711039639691
t40  214.629451011941
t71  201.658909654262
t146  193.801072819424
t182  217.691664196982
t119  188.812530007597
t74  201.032577701322
t196  214.480423256772
t117  200.713162783909
t70  198.165698446943
t183  193.371212264569
t16  187.166449293714
t64  186.247470566761
t50  212.755113767344
t38  215.969311323744
t185  181.807933285893
t195  197.558454586414
t120  196.230992734523
t13  202.37338286139
t139  196.912485552231
t149  204.275476031917
t113  195.612391360986
t143  210.132053324364
t24  207.505446923531
t2  189.792470060348
t28  189.824939226008
t58  195.525608652578
t156  205.758368328834
t20  199.40071486249
t197  203.498598786224
t179  195.041391201612
t193  196.495688036578
t133  209.17835299387
t132  197.585162902799
t153  189.156214521262
t135  196.838959170419
t167  195.749517769409
t60  215.847162905321
t151  200.429417907916
t163  204.12093990303
t97  191.613941275912
t172  203.568254825582
t81  173.247267144123
t145  199.326203627526
t26  196.531067793701
t107  207.656425007511
t180  198.033467263772
t77  189.65336005631
t85  191.749668932184
t5  210.82217677571
t141  185.269351069319
t29  212.550567812089
t69  211.861089537822
t92  202.593532109502
t199  198.208879556255
t171  209.399704051867
t122  177.432651205683
t184  212.785095237368
t100  188.1173075093
t158  202.521396579827
t155  203.562421436608
t138  211.893711737856
t93  188.117896394277
t175  209.815765064374
t39  209.166338671389
t144  192.298065774652
t90  198.448357789689
t134  190.756210775302
t157  193.802928142524
t78  207.137052936524
t30  217.82664917036
t105  185.221557109683
t110  205.655384373754
t187  198.517410629803
t65  189.262919871966
t147  205.336941766346
t59  202.821901869097
