# Supplementary material for: Reply to: ‘Reconstructed evolutionary patterns from crocodile-line archosaurs demonstrate the impact of failure to log-transform body size data’
Source: Commun Biol. 2022 Feb 25;5:170. doi: 10.1038/s42003-022-03072-x (PMC8881626; doi:10.1038/s42003-022-03072-x)
Supplement: Supplementary file 4 — Supplementary Data 2 [file 42003_2022_3072_MOESM4_ESM.zip › simulations/simulated_data/simulated_data_3.txt]

t93  194.617230915436
t192  205.257510785475
t49  191.462904503601
t50  175.472638145318
t144  211.356722711131
t81  203.297142979703
t164  187.494108449987
t162  213.254128952859
t104  189.679170285202
t126  224.951497551945
t58  196.52645160036
t178  235.422112247394
t124  207.895775911115
t161  194.066973072354
t182  170.659121230374
t10  188.527044933717
t40  206.887106429759
t117  205.352969099968
t188  202.094832993546
t13  174.895358419642
t78  196.609896403688
t152  199.549731501504
t73  192.877164542991
t160  200.93516939294
t8  200.485384607243
t2  183.626597976203
t151  181.790935038616
t29  221.585932617659
t163  184.502528157124
t36  195.49569734193
t91  201.96420262034
t43  190.183052023833
t75  202.546066621991
t64  182.51604543288
t110  233.900842239901
t56  214.775679385206
t39  202.640044388575
t48  194.15810187282
t177  186.363306854706
t51  217.252395071569
t72  191.209922233359
t54  184.60959590099
t172  204.899506488665
t176  191.600065020743
t100  205.173701108911
t14  202.447287709899
t35  225.946172538514
t168  201.871428898633
t95  193.17591001778
t87  190.951919103895
t9  200.523947665101
t147  188.211662234461
t171  188.508194095743
t128  183.821307889756
t116  203.630182271602
t150  212.826189767464
t118  195.18135735687
t5  178.123262812448
t25  185.873929550773
t136  155.127691094294
t74  201.05126050238
t66  200.676242182578
t145  196.372351744
t12  198.20919504972
t79  185.802897517524
t138  215.409321688234
t62  197.368697981336
t1  208.100917644648
t97  217.475796740702
t11  191.755373021862
t108  204.918028568343
t101  200.488879644711
t52  195.790524065077
t140  227.062638596153
t85  196.422789287643
t159  189.687734390927
t109  224.082906555932
t63  220.196186089269
t135  207.987114599255
t68  188.08448920031
t23  178.119413885983
t155  226.577215284803
t42  202.022822473254
t105  186.284258629019
t199  212.429109980004
t132  198.308979454482
t53  212.440233628002
t158  194.805603661797
t200  186.852970962889
t170  196.342126071936
t113  186.39336852477
t47  212.438576427774
t80  212.504099324032
t94  189.048082875964
t191  184.278899316909
t17  189.449924955588
t181  223.120134247963
t187  226.316181599598
t28  172.410770384682
t122  208.547405460508
t33  180.498358394293
t34  196.082753958273
t146  198.185320555224
t89  218.218846094645
t198  222.880420852924
t123  185.756239519719
t67  224.657331899253
t76  199.817650047441
t82  196.947822491703
t19  199.815229629063
t102  163.31807150331
t186  232.908580215805
t173  189.74216257208
t193  196.486808903908
t86  197.783709048803
t77  216.816495497942
t190  212.696832582149
t134  203.702321236827
t157  190.921518324975
t141  239.426988385624
t65  210.758195880299
t27  201.74755083037
t83  190.26548698626
t127  200.323076393363
t98  193.706243219658
t70  230.207959778276
t44  200.422331253974
t189  192.257460086634
t31  228.414940398141
t30  192.406596627904
t57  205.205278915708
t38  198.656647885079
t22  193.160864014531
t183  229.923022067968
t120  213.428921996233
t24  184.250195597351
t46  210.989399219843
t112  185.641481836001
t106  196.773167782891
t20  196.760173722273
t130  191.102685428511
t115  200.225989832673
t149  184.43655390915
t195  195.304188998004
t84  209.867628731465
t153  187.787869934141
t185  193.308418353794
t88  179.363078488288
t197  225.608423947341
t37  202.011143007252
t194  205.986154866364
t16  183.817063327932
t154  213.103090126816
t139  212.358020284365
t148  188.88986442008
t6  195.01468558964
t21  207.66906732944
t196  192.807202547084
t90  198.870969564039
t71  194.043242529054
t137  186.852523908843
t7  209.152690376247
t184  212.655154939316
t119  205.347676257381
t179  214.607159285594
t60  212.160265119912
t165  209.838147382662
t107  172.129696604178
t103  195.226310688136
t41  203.339475072112
t61  206.905813087828
t26  215.367280441551
t125  195.881597781031
t92  169.563678978652
t169  186.261503821241
t129  212.156751540996
t45  182.792623600408
t143  188.629748306917
t59  178.004922224031
t111  188.285748623293
t175  193.402382030784
t18  221.745361010885
t3  184.922843319658
t156  205.547131107433
t32  193.839787689488
t114  174.789075486649
t133  204.110484617526
t180  202.509052141641
t55  196.983493604111
t174  188.553937964447
t4  228.171936347998
t15  197.250111526721
t96  174.503130098191
t167  217.058613420838
t166  180.753965002611
t142  211.890168936163
t69  213.290373783311
t131  236.474734008558
t121  190.438501784277
t99  183.253507327562
