# Supplementary material for: Reply to: ‘Reconstructed evolutionary patterns from crocodile-line archosaurs demonstrate the impact of failure to log-transform body size data’
Source: Commun Biol. 2022 Feb 25;5:170. doi: 10.1038/s42003-022-03072-x (PMC8881626; doi:10.1038/s42003-022-03072-x)
Supplement: Supplementary file 4 — Supplementary Data 2 [file 42003_2022_3072_MOESM4_ESM.zip › simulations/simulated_data/simulated_data_4.txt]

t95  190.891021832363
t142  189.73506535344
t19  203.672790155652
t90  205.977658145548
t9  204.587413225965
t65  182.21149931666
t25  160.157187427132
t177  190.484677194143
t64  205.44162700006
t150  210.253827296904
t121  193.871006656401
t38  185.08879827811
t83  229.730755984014
t71  220.384764843035
t189  173.149897872118
t42  229.475791538154
t34  241.090218222927
t191  212.201000069025
t106  188.577875493986
t162  226.610361355302
t184  172.062125954089
t39  196.12630058548
t72  251.193929558444
t2  221.670221425115
t174  165.902401952513
t7  201.683256851437
t60  171.573402056811
t158  186.879171563824
t131  215.361529510989
t165  191.271637595962
t171  173.993212033598
t193  225.613915525912
t18  204.048205825988
t134  203.483279421111
t120  213.545611075979
t58  213.10348779079
t102  220.113676052228
t21  187.700484222284
t125  181.434160818727
t166  177.276218817689
t87  215.836012066064
t73  176.398930538438
t77  194.527996269462
t74  190.792900404484
t180  198.898718532567
t46  225.932214938877
t185  173.310935057944
t66  211.217111558518
t36  204.736289642202
t62  202.65657262873
t197  178.734021117535
t194  199.659148477864
t80  196.073843187267
t127  203.628157506685
t192  218.562477639097
t54  178.801841173379
t53  192.684841098102
t96  246.558197461449
t141  211.132605136169
t110  236.055699948492
t16  200.705208685879
t175  174.738828925463
t149  192.619363433789
t186  187.065515019038
t123  215.793293513977
t161  213.088434683149
t155  167.734829815832
t108  160.888805420055
t173  195.242000572398
t199  219.451428209264
t112  173.388941775322
t22  168.183975428128
t105  230.143874157251
t135  203.437776727472
t43  216.697330340825
t188  196.21404260203
t128  205.267993928177
t55  175.591981083804
t111  194.421859926594
t94  204.623768143357
t103  178.001938513903
t29  179.937643513469
t63  180.432050902918
t107  206.743098740731
t10  247.316131516506
t140  217.217772374546
t59  191.599521650285
t148  209.757651290619
t167  208.242605233552
t13  207.271804227605
t101  239.167569905154
t6  214.56294059641
t138  194.011613669084
t70  226.300714752968
t41  197.434061092003
t14  206.384649726049
t30  249.658319818082
t176  178.445090150382
t126  178.630040730053
t172  212.892603572921
t15  194.205110983865
t145  236.32877087645
t61  181.649122536525
t82  207.245327584219
t115  224.810041445495
t52  178.235208975015
t137  199.856854925025
t99  192.099975395376
t130  214.320038215602
t37  200.210640164883
t154  205.582268499982
t132  194.720339187355
t35  200.370800664176
t88  201.612399932907
t5  196.956354296357
t118  199.841879271011
t85  202.749213433006
t97  185.740422259869
t67  182.583286781437
t179  208.045426336619
t49  196.30734309504
t57  190.04516311197
t170  209.772448040786
t198  196.105470983716
t68  190.548981874858
t183  206.76150266991
t152  210.474304327515
t136  184.151041458584
t33  166.33300339796
t163  193.962597897198
t51  229.172394158739
t89  227.192725327545
t69  179.196071947939
t27  206.944477835111
t122  183.703479638913
t195  163.061303129774
t119  191.69235739884
t190  195.744206358504
t129  191.962013675731
t159  166.969088153272
t4  192.996817235169
t48  194.418537259567
t168  212.279624988788
t76  231.913953424149
t147  225.014985116291
t153  184.255884638998
t113  194.710079032504
t157  197.025641116143
t17  179.913620179993
t31  213.220088483944
t196  216.315837483855
t56  210.910499634571
t164  203.414977754498
t75  201.393029917417
t20  183.94895400835
t143  168.865329692219
t92  220.407556876256
t26  182.654480815339
t182  199.238676755512
t156  176.769670313648
t86  203.780959813293
t200  204.343642462986
t12  188.663111918136
t109  186.808421601484
t117  161.36364285645
t23  176.397265477323
t181  198.163116766824
t1  203.025260513201
t178  183.079470075119
t78  182.487012988838
t50  173.930344041205
t3  199.767648342242
t114  211.830728581208
t40  206.092004735588
t100  211.322556570194
t124  222.319727914516
t104  190.128006443062
t144  206.19238799964
t24  194.828477072752
t84  187.201855224631
t98  217.249796487551
t93  195.436083332776
t187  205.050870688274
t11  197.198671422059
t116  205.607655376151
t79  185.312637902475
t139  187.58872082603
t91  189.194523583254
t8  193.239388971054
t81  206.968510077502
t28  201.099301403799
t160  200.070938546205
t45  240.475599172153
t44  212.936543431247
t169  212.08169408174
t146  231.169436109255
t151  227.63564200007
t133  136.100955136575
t32  190.408009704367
t47  238.678018976675
