# Supplementary material for: Reply to: ‘Reconstructed evolutionary patterns from crocodile-line archosaurs demonstrate the impact of failure to log-transform body size data’
Source: Commun Biol. 2022 Feb 25;5:170. doi: 10.1038/s42003-022-03072-x (PMC8881626; doi:10.1038/s42003-022-03072-x)
Supplement: Supplementary file 4 — Supplementary Data 2 [file 42003_2022_3072_MOESM4_ESM.zip › simulations/simulated_data/simulated_data_5.txt]

t133  182.363841499255
t169  197.022862683364
t102  228.928806061017
t197  249.288752496855
t104  192.443022082534
t98  209.04818432379
t48  165.597269143778
t67  160.547999788988
t80  230.984576779074
t18  235.202197456224
t84  224.614364207396
t175  210.603391952638
t50  232.0946667337
t200  196.541294999133
t192  180.233098428418
t91  199.817954894448
t135  183.868480231931
t78  238.605415986724
t176  229.987675089778
t148  181.955251252218
t62  194.265977031263
t198  186.441852182863
t70  156.39900394201
t31  225.327436831145
t44  159.100532576301
t17  168.840365125183
t164  162.583867374323
t93  174.207976657746
t138  183.159375276103
t6  170.351902885427
t81  202.643660104435
t184  167.975639853736
t132  206.183942482308
t139  185.189028392387
t1  210.365084888433
t134  190.600909481455
t39  229.658385904178
t10  216.546668376948
t191  195.186417302743
t41  208.936040285232
t92  213.139562682627
t195  192.754747885158
t146  172.070510629671
t144  236.534592784226
t122  189.554302995856
t156  200.695343705363
t42  178.709745853803
t95  237.843990697132
t159  186.713251315803
t183  243.089896816617
t151  207.464077264858
t43  190.457775731611
t33  250.784517212752
t52  197.883440026351
t15  167.265725619555
t108  214.290674609086
t24  214.359012688866
t30  190.866236679568
t4  137.101893397888
t99  193.44871646373
t59  157.936489686604
t64  236.618850639056
t196  226.326978016509
t153  170.356456500291
t157  236.112880854387
t129  141.561863336314
t53  249.369898118925
t179  200.632796507969
t190  173.127739887964
t119  148.407020095603
t7  225.803658848773
t46  188.037020057108
t127  187.601539853162
t194  208.341012915979
t186  212.851014914599
t111  221.800598978197
t34  175.821686835746
t11  177.194700152217
t177  202.282042991747
t142  219.890313117749
t14  190.398426708872
t170  194.148077333469
t35  218.902099484745
t131  207.090069941838
t12  212.27941941379
t174  216.213513154687
t32  207.390666565061
t21  212.622476723304
t83  155.403700698665
t19  179.912957465663
t66  204.587654095045
t105  225.93872560546
t124  223.335235265916
t182  240.392999647756
t89  187.422509060094
t25  194.834329916423
t60  210.440384231772
t65  174.27609130225
t158  178.331611963781
t110  215.296109722459
t181  208.047136939703
t115  211.98405038097
t63  239.835988500481
t173  207.431072264431
t113  176.397128669636
t76  166.524958911427
t2  208.100517190137
t137  223.443010901616
t187  193.8853038174
t162  203.077156196775
t165  192.857092720638
t145  195.095323575986
t73  166.020043386597
t180  201.237382085122
t47  216.894353066512
t86  164.743259800459
t160  176.206584624135
t185  199.019097809112
t16  212.290947952015
t101  216.513747819689
t155  203.394443668637
t141  202.544071887425
t20  177.453843173267
t37  229.49141077987
t189  175.970150169576
t167  231.068251634994
t51  166.747291309765
t106  222.453990294403
t161  184.886829096745
t178  186.42589523338
t199  201.084338261512
t193  220.843467680598
t45  176.172908979893
t29  192.173978768451
t125  227.630377014873
t126  177.534708746753
t140  215.577773310517
t27  178.39460212209
t57  211.438483596882
t136  184.085163434521
t77  190.818729206677
t58  221.572276840973
t49  216.755060734692
t69  174.701713962166
t13  207.158590556633
t168  195.40970089318
t117  213.436100283439
t172  184.377776295031
t143  155.947276621796
t8  216.676583456292
t97  216.976407533564
t61  213.268258644027
t71  149.375496197205
t79  230.996483192819
t112  224.540066546532
t150  203.093829313392
t152  180.899030562477
t107  225.329475977396
t68  231.931410128589
t171  257.906000329887
t130  211.400459703413
t38  230.975439631447
t163  157.870864914657
t88  182.448379748507
t23  166.801858321123
t74  187.167126917979
t94  231.173892701389
t100  193.370435673106
t90  192.431278197047
t5  194.108362568922
t154  241.100996778999
t36  226.819757565717
t109  202.802056084393
t166  214.690228557635
t128  197.243422069977
t54  200.0349854084
t103  150.075314279097
t72  207.84819791436
t116  221.766277262963
t82  213.323684599067
t118  187.794735601366
t87  196.359715447995
t22  170.215297384403
t85  220.896315967512
t147  206.715040469435
t26  227.52168517913
t56  252.322941307373
t75  224.524038941002
t96  183.79345480556
t28  183.916625058619
t120  221.567569749618
t9  245.347060622603
t121  187.005573478687
t40  191.629757284327
t188  209.689865064764
t123  140.823430768481
t55  150.196749043656
t149  161.298394377658
t114  185.686472326933
t3  187.977037672984
