# Supplementary material for: Reply to: ‘Reconstructed evolutionary patterns from crocodile-line archosaurs demonstrate the impact of failure to log-transform body size data’
Source: Commun Biol. 2022 Feb 25;5:170. doi: 10.1038/s42003-022-03072-x (PMC8881626; doi:10.1038/s42003-022-03072-x)
Supplement: Supplementary file 4 — Supplementary Data 2 [file 42003_2022_3072_MOESM4_ESM.zip › simulations/simulated_data/simulated_data_6.txt]

t7  174.80230874247
t185  225.976851871135
t126  196.909147399137
t62  177.553447651214
t32  218.628354951907
t33  232.436519016806
t155  160.252487698392
t174  182.849739148004
t53  188.492627367971
t29  188.612419190753
t132  182.707606013749
t135  259.999189419065
t186  222.221997301415
t109  178.082495658004
t146  170.400198978084
t82  123.472246666211
t199  251.256187719747
t19  180.375965075404
t91  212.855018363608
t188  251.895988526752
t42  184.849873679738
t182  242.119565748511
t137  222.919359406626
t153  109.973568858987
t51  186.929807387694
t85  171.774461948128
t139  157.562445857725
t44  229.806735697465
t200  225.29584057411
t20  168.756667431649
t8  196.532184257207
t64  232.894713636187
t176  174.973631180588
t56  148.973368620792
t114  203.490514545684
t88  203.619890044303
t34  256.939675692541
t194  180.045147256428
t81  184.220726760732
t97  196.717176729005
t122  135.100360069994
t141  206.809657639789
t80  262.130865200266
t46  198.610031690768
t24  192.876345043875
t70  118.013341401711
t43  193.84335971799
t4  152.097261454915
t54  229.738844515875
t84  207.138652478402
t65  193.778778243202
t1  228.350276685147
t120  199.602099387497
t40  178.712828108103
t63  212.605754781589
t195  219.010863441187
t66  201.816077841402
t99  225.525675444861
t26  191.976426524336
t190  226.041290273098
t116  253.92862013342
t175  154.599195538888
t149  210.659290089446
t39  130.127879792658
t169  167.588960053797
t134  228.16229922867
t198  176.525670636621
t98  211.969823789156
t90  210.967831974147
t77  200.523380412086
t187  202.512261186045
t48  167.687289811703
t119  232.159336691439
t96  253.557635656363
t50  198.845642973281
t173  178.529462706005
t89  227.375671041172
t157  190.193864052791
t105  139.644081859187
t23  159.337839456562
t129  173.341226118934
t160  188.414139852813
t168  170.164657158457
t193  213.373432995066
t92  198.489884086845
t2  195.073951164532
t102  247.456553351692
t28  173.124468235129
t156  222.459300818532
t30  191.131381957362
t162  220.303810433269
t17  205.941414586116
t73  180.240549225257
t178  221.10307234603
t47  206.851354563819
t164  204.450068015506
t9  206.25076882629
t166  242.738078070646
t125  221.96694560793
t86  195.612359596672
t45  230.869980800337
t130  205.831453746797
t49  230.365582625805
t103  171.501259790414
t94  212.239201715837
t22  187.834217011546
t184  214.494464072108
t10  232.020967890482
t79  227.606112892144
t57  200.041326631336
t95  195.98691491459
t74  244.29425175947
t152  174.004727414589
t148  147.07299298989
t108  214.528049551148
t171  239.941810141574
t75  206.506893921272
t158  203.995002175472
t161  194.352939593604
t143  181.408690151388
t147  254.600935944838
t104  220.21534636359
t128  168.246237856086
t138  200.690770365235
t3  196.499713470158
t83  190.699069197319
t110  186.990472137079
t5  149.469216877502
t107  213.321020256635
t144  229.535315433128
t123  204.580582492421
t150  195.751767306189
t167  199.763142771576
t101  168.094396340992
t151  225.405944637543
t181  184.73083022708
t136  206.485758993789
t61  228.871730040695
t145  160.338236583059
t60  198.919833564707
t118  176.263993913265
t31  191.675153513897
t117  158.926103321628
t180  180.223174831136
t115  220.28091989132
t18  170.942055333979
t13  234.965508258983
t68  215.685085147491
t133  201.277534743418
t41  241.211080963066
t93  213.639943231561
t131  209.647445618104
t124  230.59522797181
t159  157.061171117589
t6  206.342839075036
t142  218.34862465572
t183  162.958575233481
t25  214.20922951971
t179  216.473836831601
t106  210.017745073979
t192  187.382305575545
t163  197.635098560224
t189  235.970038965667
t172  161.606776387938
t52  197.469744855316
t59  191.948647482091
t113  211.834428029143
t191  224.568081584557
t69  130.072313707847
t100  184.413931334665
t197  274.483143564852
t36  193.210323628872
t127  243.281832563205
t58  178.017845777242
t165  232.352370718824
t67  168.061667391876
t55  196.559503141645
t27  240.119914201118
t71  178.166042410876
t196  146.788851823931
t16  202.030393392651
t14  223.928858371108
t140  256.582825906868
t177  229.089250646455
t87  227.73045037256
t11  260.573817702032
t21  208.327823376879
t12  181.014755883404
t111  222.586562866244
t78  201.580070209754
t76  238.289200424963
t35  145.407129432899
t38  142.558182969733
t37  176.686052336213
t15  162.909787933764
t72  229.228274242729
t170  183.483845662751
t154  215.876443940418
t112  189.247169828565
t121  209.892069398665
