# Supplementary material for: Reply to: ‘Reconstructed evolutionary patterns from crocodile-line archosaurs demonstrate the impact of failure to log-transform body size data’
Source: Commun Biol. 2022 Feb 25;5:170. doi: 10.1038/s42003-022-03072-x (PMC8881626; doi:10.1038/s42003-022-03072-x)
Supplement: Supplementary file 4 — Supplementary Data 2 [file 42003_2022_3072_MOESM4_ESM.zip › simulations/simulated_data/simulated_data_7.txt]

t194  190.751328242312
t115  175.363956000744
t140  197.208596699336
t38  228.603781960778
t89  202.429869890176
t44  192.888170084742
t114  168.833774737447
t138  179.241654016771
t99  173.811127465067
t193  184.247807668493
t187  225.495384839476
t81  186.331848195614
t189  271.028974892241
t50  137.700884097622
t85  168.063016592485
t16  209.404758020986
t72  284.448140012864
t67  165.402089030627
t77  179.460142252205
t171  259.299930204541
t179  199.254070021517
t93  263.404548655807
t64  246.520308355163
t107  172.114995713382
t185  176.323894302841
t131  235.794992099305
t197  258.928379028805
t69  175.630009920481
t92  212.171907878894
t102  263.599563680187
t150  198.910848820444
t46  218.8783315241
t130  169.438516498272
t167  240.628458623095
t43  255.028190345974
t127  185.813939616606
t30  222.449706195664
t9  182.04712144315
t53  117.318257142239
t121  224.937113241285
t195  168.890078725297
t68  189.369033521129
t159  245.621362990642
t156  198.357115380543
t173  201.16032807118
t35  207.62654127707
t40  150.684097051217
t95  152.976580190487
t47  250.245629211495
t160  241.586760777292
t109  215.394986662811
t49  211.714106915664
t34  279.205263733943
t90  267.920394948292
t41  229.18242225792
t118  178.584504002129
t98  170.374925131579
t135  222.168664728654
t116  191.932039145085
t168  232.799801658513
t20  258.847574763191
t48  171.879771541775
t56  161.225562084854
t146  164.880950652553
t149  226.8106926056
t21  233.413806885591
t13  239.744997960232
t106  167.235562024722
t192  146.557113167167
t66  172.217888543742
t132  186.879531435322
t55  243.61960513587
t119  199.77798576565
t175  261.155697784317
t105  185.792992146656
t123  116.517146987731
t65  175.470066993335
t142  208.050232251746
t186  164.567424499061
t145  267.948794619391
t117  157.654008967404
t170  253.770311388298
t162  163.285531691022
t59  169.045578795204
t86  231.291978973249
t188  147.467156236382
t199  261.414618792152
t31  173.228777611708
t110  203.439737370906
t79  208.522387766248
t5  199.879805471713
t39  170.176288010682
t26  157.07457806147
t63  217.439372886701
t51  204.808532232636
t166  196.097587680371
t183  168.548846703184
t112  195.603937806981
t120  213.588107360319
t61  261.38319216807
t125  185.548683714332
t32  245.291138402437
t1  180.411046547454
t24  192.373455963322
t45  208.885198615734
t14  150.131355331897
t174  141.600629964032
t37  196.545123949843
t158  200.451620636294
t101  227.754973877863
t88  246.717815972412
t198  194.683766647403
t42  143.628067299473
t62  230.439635608385
t80  210.548246525755
t111  190.846699307819
t27  277.797638957048
t139  215.133543359179
t144  208.337169462671
t104  166.909318307648
t96  157.802661001084
t164  142.836965192806
t172  190.903131735544
t155  169.457562585361
t182  205.418716885086
t153  196.080653737921
t108  153.38452302065
t15  143.929828010627
t126  189.668775485492
t19  175.668508301821
t52  162.765933232718
t137  148.199967568363
t57  254.761406043746
t181  227.047288475896
t128  164.335372382054
t76  241.845359572018
t17  177.44521437304
t196  153.485472666005
t152  234.253359219895
t169  166.631930186996
t29  176.615577001278
t84  162.351936091442
t8  228.075673024989
t184  150.111260316689
t200  178.806331183393
t122  189.783847742215
t157  198.721750698682
t97  231.608857116265
t100  140.564746917318
t58  154.866287402968
t141  168.974244683283
t161  165.341012436752
t87  219.831020442271
t176  240.691118775948
t4  157.341296456045
t11  161.730874048975
t147  181.985324998131
t3  191.645329625383
t136  180.614373739954
t23  205.806195918866
t148  210.17351141194
t143  230.431888445433
t6  191.804892923245
t83  197.331735737303
t54  189.987056080354
t12  191.808053748569
t190  192.675350777811
t60  170.695569381328
t2  228.216966045157
t178  269.404830049629
t154  226.503661823732
t191  145.34061110377
t151  169.372459324372
t113  175.978024736155
t91  160.813636101645
t25  252.997287008485
t22  195.128151078766
t163  183.301501183603
t94  208.862641818064
t129  202.915105644868
t70  222.30484376999
t165  175.47616343181
t133  258.043836686015
t134  195.988776948479
t10  196.685625637484
t180  154.606930409538
t7  217.336679763166
t177  192.000053539943
t78  180.086443477909
t73  235.083981701127
t124  215.937254890636
t71  236.311565761127
t28  282.585276054174
t82  240.512290877825
t75  232.14191021945
t18  204.897351107749
t36  170.588961017223
t33  165.067778089598
t74  232.923143523178
t103  162.58853820015
