# Supplementary material for: Reply to: ‘Reconstructed evolutionary patterns from crocodile-line archosaurs demonstrate the impact of failure to log-transform body size data’
Source: Commun Biol. 2022 Feb 25;5:170. doi: 10.1038/s42003-022-03072-x (PMC8881626; doi:10.1038/s42003-022-03072-x)
Supplement: Supplementary file 4 — Supplementary Data 2 [file 42003_2022_3072_MOESM4_ESM.zip › simulations/simulated_data/simulated_data_8.txt]

t196  201.994621701258
t128  113.361348574293
t118  156.715794117243
t158  148.684050685838
t77  222.822289353362
t176  184.875881415698
t127  177.808643717538
t150  175.679646028573
t170  223.816045163503
t140  190.083952895492
t96  274.922612540519
t89  191.059556858119
t76  186.832809720786
t61  159.313194590419
t63  234.24856357781
t72  181.995624403807
t111  177.314214135776
t62  186.213962576155
t166  254.808380658872
t124  258.925758361751
t165  186.631218914134
t54  144.03283411419
t119  233.999385745189
t197  187.390844786202
t189  215.688083840939
t84  114.548194366062
t155  144.36191649892
t27  248.201677750513
t110  186.208096235131
t156  142.342302512743
t28  184.733263866877
t169  200.161151056074
t58  119.031544453849
t82  160.722307463298
t200  237.565449176179
t133  236.141856395386
t122  234.614685221346
t66  225.312013118386
t41  198.51564535807
t25  182.722607765792
t26  250.760585451745
t168  200.717621712864
t151  227.316753087504
t11  203.938239129914
t108  167.773372091291
t130  200.886507628747
t86  232.28177905811
t161  251.999000404013
t18  173.062792312447
t123  287.141834193411
t21  189.302559321013
t9  252.059927097516
t74  154.387020534796
t55  193.856793920569
t48  202.182653527149
t114  187.854240494321
t162  237.563375887275
t195  230.018820534717
t103  236.279617948735
t105  197.188048378687
t141  164.885809803137
t136  189.627726688387
t185  208.165289102995
t34  232.905374637817
t49  165.408447646366
t31  242.38382578622
t5  192.544660003286
t20  220.916159876376
t73  169.904559343454
t67  130.61452810422
t153  137.412528687233
t57  252.618892787662
t24  149.896069708751
t188  209.070182494069
t125  204.201515610876
t6  230.489407795359
t10  162.983647670831
t14  255.854024623981
t71  178.203574421401
t106  148.993953612038
t117  131.746581365738
t173  203.02219926811
t56  244.961549880904
t29  267.311848505998
t85  179.951881006245
t142  252.202695616177
t129  151.669524685951
t4  199.566113991079
t52  184.693852806266
t51  162.483357327685
t94  302.538587369616
t1  268.597372288723
t78  175.95032973095
t7  192.135442609227
t157  208.710103151682
t183  273.392347992214
t184  250.284399149575
t113  144.472543408125
t115  185.266379945186
t91  148.940985211247
t90  181.647629001396
t37  193.001332436005
t45  276.345254372335
t64  256.396187605188
t83  180.15841028626
t19  159.784721039559
t182  181.109879197733
t131  162.664661299708
t104  207.889979345683
t190  230.987440901016
t99  111.084547563101
t177  182.26421665055
t15  155.314003006498
t159  245.007636309865
t186  200.66216050449
t109  148.931360968415
t69  274.57990156477
t139  158.360735713084
t22  186.774361555996
t100  207.522600862329
t2  174.883355294928
t171  207.126412683193
t163  154.201423008289
t160  287.9177569861
t88  145.876095235952
t59  235.208680391843
t152  270.906375248134
t144  201.752366082008
t174  211.952663080735
t79  223.601269952242
t46  229.105359080334
t179  165.885944426117
t121  152.997592560474
t102  225.731494455825
t181  212.593937412984
t154  147.468245703666
t43  177.778921519221
t149  176.757460826791
t101  195.546938844248
t143  273.26909165206
t92  185.935108492242
t134  204.18467681306
t8  260.516132713389
t38  239.942875887327
t164  175.299095552217
t180  194.462858863515
t65  209.117117108564
t47  250.140005498591
t70  203.427076099716
t147  234.238148634687
t178  238.77875049404
t132  181.300920860178
t23  163.000363014775
t93  222.714422433461
t68  163.520345834596
t42  187.379274807539
t116  243.665577986247
t137  167.012344247111
t33  269.485817658439
t98  251.109881775478
t193  238.243222792518
t120  205.49270529277
t17  177.555959437904
t32  230.288522884553
t40  203.66638656906
t3  116.231429302584
t198  197.128138549912
t135  258.213098765925
t167  192.110235666855
t80  190.352138912902
t12  172.696941607289
t95  221.53485412566
t172  234.288351900986
t148  172.396132012639
t36  208.290561177051
t192  163.004692070195
t35  224.166581884039
t39  179.449106919256
t138  140.925144585507
t87  217.501489955308
t194  172.089432258883
t107  197.135111589358
t75  203.490540773722
t112  262.644080740395
t30  219.965475525369
t191  170.728977113826
t145  139.766316361748
t175  205.403952284549
t44  148.809026179813
t13  232.671212340993
t60  202.494376055412
t50  303.914776110163
t187  273.764494260108
t81  255.828668059642
t146  150.762985008735
t126  234.314257555955
t199  182.99410900613
t97  210.960486259076
t53  286.444946620098
t16  243.413552850887
