# Supplementary material for: Reply to: ‘Reconstructed evolutionary patterns from crocodile-line archosaurs demonstrate the impact of failure to log-transform body size data’
Source: Commun Biol. 2022 Feb 25;5:170. doi: 10.1038/s42003-022-03072-x (PMC8881626; doi:10.1038/s42003-022-03072-x)
Supplement: Supplementary file 4 — Supplementary Data 2 [file 42003_2022_3072_MOESM4_ESM.zip › simulations/simulated_data/simulated_data_9.txt]

t101  206.534357385568
t186  170.924663024591
t160  235.50651622163
t36  278.052598666815
t165  188.074139486319
t172  186.008600421332
t102  173.725947345107
t24  222.258461572468
t25  243.612784443837
t108  184.876550000308
t37  342.329297922233
t40  169.700904976626
t47  152.611761377997
t188  223.442264616057
t191  199.874139421272
t116  177.121484643041
t159  273.350645939086
t118  215.202532192719
t163  198.408404227312
t122  224.514984452242
t50  212.637365289015
t115  167.473649640361
t48  173.191844521007
t49  163.821826473651
t8  141.178476441535
t34  270.225074107937
t38  232.794359874606
t141  283.711059144381
t96  95.3766357391104
t84  275.374725110187
t174  204.015735444453
t140  203.392781739401
t13  204.393571135585
t121  244.401973770327
t196  150.495825581438
t91  212.77847129156
t194  182.146836074791
t138  210.091623840774
t95  335.219679943844
t136  219.251105919708
t147  224.110394618693
t156  208.676934010353
t76  120.363290974696
t168  277.320685818957
t14  172.890995403186
t181  119.439270102955
t99  289.854382889445
t173  174.089532411329
t111  188.409827983385
t120  218.426145041528
t23  255.743828379268
t2  149.043978192384
t63  232.750755146068
t146  249.986348366636
t109  253.99582925114
t27  164.687177114273
t184  246.703288548022
t82  208.029590486949
t17  166.694128785466
t92  169.050438329234
t32  290.333079835754
t185  219.585990303152
t52  231.437682764145
t11  173.135547126434
t86  141.180827733648
t114  106.702186531728
t94  154.414363709905
t169  205.262206620461
t39  188.465291667871
t145  172.80402061667
t154  185.700112079808
t179  170.722829025644
t73  167.568595286614
t129  245.480968932486
t171  196.5530738599
t31  234.376633270396
t72  152.684894999373
t198  279.664635103149
t64  247.174839892517
t55  206.249539724846
t182  186.491535754296
t85  216.807159336239
t30  216.178513373968
t135  88.0284650116617
t176  102.412448996904
t161  153.987421411541
t62  185.258645231476
t16  135.315606272882
t57  175.710978602651
t98  252.985744630968
t75  233.022583153612
t178  226.254067832106
t77  239.495571612799
t151  236.931230003968
t150  193.026727600385
t126  197.950186796993
t183  199.655826227552
t26  274.685048897389
t127  201.721065268821
t148  232.003055986374
t107  238.393304495832
t67  191.017150204772
t93  205.300410956974
t22  170.031704161068
t74  338.521113634033
t166  197.608431955295
t19  122.635821594256
t59  215.104713840953
t132  152.132386991273
t197  195.011831757537
t153  241.01301021639
t144  169.524309470867
t105  185.9813410828
t190  213.853887387414
t195  153.703228817841
t46  266.070912992504
t123  144.983090308498
t70  220.38737322757
t80  135.46833142957
t53  90.9945584272273
t71  269.077495553757
t189  278.225619896159
t164  90.5058075446607
t29  238.058081495968
t78  185.783975126669
t149  203.470646068091
t103  224.351131183073
t15  170.942727749911
t167  184.78663853709
t7  142.08230597969
t119  180.277540289125
t177  262.076262310117
t28  198.760669037464
t117  231.209332688165
t133  207.365521922002
t104  237.906773817558
t6  164.202393028194
t68  181.309676417603
t43  187.074069842892
t157  170.184397019169
t158  177.872739772979
t81  226.068791236949
t162  211.767366089561
t4  232.165775112854
t124  178.807661718069
t65  169.587162339272
t90  204.006973086886
t155  160.105623890843
t54  195.639152787859
t89  178.26625266448
t45  250.262997796155
t42  177.621419560203
t18  141.037050583257
t1  200.770650553003
t41  234.843313060393
t44  173.468474132952
t125  186.923864468786
t139  281.119442681195
t175  174.182083479487
t134  144.240014911638
t10  241.745875651158
t187  166.734789103122
t113  284.224802808119
t35  226.981573087512
t56  154.83858629846
t88  185.933751329026
t193  219.61387189046
t3  255.442177654761
t170  208.825609400041
t137  205.761232260093
t143  177.043288520176
t112  153.140221911724
t83  192.469376079161
t66  132.259668919306
t199  289.074142429427
t51  229.304292495205
t61  181.876737894384
t9  176.413089514929
t131  236.004013420658
t69  217.54050009019
t21  195.021385896782
t79  201.277181042157
t33  197.084398949222
t130  219.562909792394
t58  149.91679968512
t200  139.290871336905
t12  276.994618057261
t100  139.244646874829
t87  162.710455153151
t192  207.590005379684
t60  204.980261477599
t5  287.053330943976
t142  173.467472859735
t97  221.958334302835
t110  209.087849242948
t180  228.886729630036
t20  268.544092933183
t152  192.950223827848
t106  112.259196626135
t128  249.234085780204
