# Supplementary material for: Reply to: ‘Reconstructed evolutionary patterns from crocodile-line archosaurs demonstrate the impact of failure to log-transform body size data’
Source: Commun Biol. 2022 Feb 25;5:170. doi: 10.1038/s42003-022-03072-x (PMC8881626; doi:10.1038/s42003-022-03072-x)
Supplement: Supplementary file 4 — Supplementary Data 2 [file 42003_2022_3072_MOESM4_ESM.zip › simulations/simulated_trees/tree_simlation_8.nex]

#NEXUS
[R-package PHYTOOLS, Sat Mar 27 20:05:13 2021]
BEGIN TAXA;
	DIMENSIONS NTAX = 200;
	TAXLABELS
		t1
		t10
		t100
		t101
		t102
		t103
		t104
		t105
		t106
		t107
		t108
		t109
		t11
		t110
		t111
		t112
		t113
		t114
		t115
		t116
		t117
		t118
		t119
		t12
		t120
		t121
		t122
		t123
		t124
		t125
		t126
		t127
		t128
		t129
		t13
		t130
		t131
		t132
		t133
		t134
		t135
		t136
		t137
		t138
		t139
		t14
		t140
		t141
		t142
		t143
		t144
		t145
		t146
		t147
		t148
		t149
		t15
		t150
		t151
		t152
		t153
		t154
		t155
		t156
		t157
		t158
		t159
		t16
		t160
		t161
		t162
		t163
		t164
		t165
		t166
		t167
		t168
		t169
		t17
		t170
		t171
		t172
		t173
		t174
		t175
		t176
		t177
		t178
		t179
		t18
		t180
		t181
		t182
		t183
		t184
		t185
		t186
		t187
		t188
		t189
		t19
		t190
		t191
		t192
		t193
		t194
		t195
		t196
		t197
		t198
		t199
		t2
		t20
		t200
		t21
		t22
		t23
		t24
		t25
		t26
		t27
		t28
		t29
		t3
		t30
		t31
		t32
		t33
		t34
		t35
		t36
		t37
		t38
		t39
		t4
		t40
		t41
		t42
		t43
		t44
		t45
		t46
		t47
		t48
		t49
		t5
		t50
		t51
		t52
		t53
		t54
		t55
		t56
		t57
		t58
		t59
		t6
		t60
		t61
		t62
		t63
		t64
		t65
		t66
		t67
		t68
		t69
		t7
		t70
		t71
		t72
		t73
		t74
		t75
		t76
		t77
		t78
		t79
		t8
		t80
		t81
		t82
		t83
		t84
		t85
		t86
		t87
		t88
		t89
		t9
		t90
		t91
		t92
		t93
		t94
		t95
		t96
		t97
		t98
		t99
	;
END;
BEGIN TREES;
	TRANSLATE
		1	t1,
		2	t10,
		3	t100,
		4	t101,
		5	t102,
		6	t103,
		7	t104,
		8	t105,
		9	t106,
		10	t107,
		11	t108,
		12	t109,
		13	t11,
		14	t110,
		15	t111,
		16	t112,
		17	t113,
		18	t114,
		19	t115,
		20	t116,
		21	t117,
		22	t118,
		23	t119,
		24	t12,
		25	t120,
		26	t121,
		27	t122,
		28	t123,
		29	t124,
		30	t125,
		31	t126,
		32	t127,
		33	t128,
		34	t129,
		35	t13,
		36	t130,
		37	t131,
		38	t132,
		39	t133,
		40	t134,
		41	t135,
		42	t136,
		43	t137,
		44	t138,
		45	t139,
		46	t14,
		47	t140,
		48	t141,
		49	t142,
		50	t143,
		51	t144,
		52	t145,
		53	t146,
		54	t147,
		55	t148,
		56	t149,
		57	t15,
		58	t150,
		59	t151,
		60	t152,
		61	t153,
		62	t154,
		63	t155,
		64	t156,
		65	t157,
		66	t158,
		67	t159,
		68	t16,
		69	t160,
		70	t161,
		71	t162,
		72	t163,
		73	t164,
		74	t165,
		75	t166,
		76	t167,
		77	t168,
		78	t169,
		79	t17,
		80	t170,
		81	t171,
		82	t172,
		83	t173,
		84	t174,
		85	t175,
		86	t176,
		87	t177,
		88	t178,
		89	t179,
		90	t18,
		91	t180,
		92	t181,
		93	t182,
		94	t183,
		95	t184,
		96	t185,
		97	t186,
		98	t187,
		99	t188,
		100	t189,
		101	t19,
		102	t190,
		103	t191,
		104	t192,
		105	t193,
		106	t194,
		107	t195,
		108	t196,
		109	t197,
		110	t198,
		111	t199,
		112	t2,
		113	t20,
		114	t200,
		115	t21,
		116	t22,
		117	t23,
		118	t24,
		119	t25,
		120	t26,
		121	t27,
		122	t28,
		123	t29,
		124	t3,
		125	t30,
		126	t31,
		127	t32,
		128	t33,
		129	t34,
		130	t35,
		131	t36,
		132	t37,
		133	t38,
		134	t39,
		135	t4,
		136	t40,
		137	t41,
		138	t42,
		139	t43,
		140	t44,
		141	t45,
		142	t46,
		143	t47,
		144	t48,
		145	t49,
		146	t5,
		147	t50,
		148	t51,
		149	t52,
		150	t53,
		151	t54,
		152	t55,
		153	t56,
		154	t57,
		155	t58,
		156	t59,
		157	t6,
		158	t60,
		159	t61,
		160	t62,
		161	t63,
		162	t64,
		163	t65,
		164	t66,
		165	t67,
		166	t68,
		167	t69,
		168	t7,
		169	t70,
		170	t71,
		171	t72,
		172	t73,
		173	t74,
		174	t75,
		175	t76,
		176	t77,
		177	t78,
		178	t79,
		179	t8,
		180	t80,
		181	t81,
		182	t82,
		183	t83,
		184	t84,
		185	t85,
		186	t86,
		187	t87,
		188	t88,
		189	t89,
		190	t9,
		191	t90,
		192	t91,
		193	t92,
		194	t93,
		195	t94,
		196	t95,
		197	t96,
		198	t97,
		199	t98,
		200	t99
	;
	TREE * UNTITLED = [&R] ((((((((((108:0.3135045317,33:0.3611174331):0.6882193852,22:0.8113070019):0.1385351599,66:0.8446378361):0.2283549958,176:0.3640237325):0.3671249978,(86:0.7480866101,((32:0.5869090513,58:0.04145771405):0.1380692623,((80:0.09780317964,47:0.3668623127):0.2131625821,197:0.3373032932):0.179870737):0.8514262098):0.755258271):0.0003798790276,((((189:0.1650856456,175:0.5779026428):…
END;
